# Supplementary material for: DFTB Parametrization at the Example of Platinum—Implementation, Validation and Practical Considerations
Source: J Comput Chem. 2026 Mar 11;47(7):e70342. doi: 10.1002/jcc.70342 (PMC12979722; doi:10.1002/jcc.70342)
Supplement: Supplementary file 2 — Data S2: Slater‐Koster files for the interactions of Pt‐{H, C, N, O, F, Cl, Na, Mg, Zn, Zr, Pt} and STO‐coefficients for Pt. [file JCC-47-0-s002.zip]

Archive with 23 entries (22 files):
- Pt-X-skf/
- Pt-X-skf/Pt-Cl.skf
- Pt-X-skf/O-Pt.skf
- Pt-X-skf/Pt-Zr.skf
- Pt-X-skf/Zn-Pt.skf
- Pt-X-skf/pt_atom_info.json
- Pt-X-skf/Pt-C.skf
- Pt-X-skf/Zr-Pt.skf
- Pt-X-skf/N-Pt.skf
- Pt-X-skf/H-Pt.skf
- Pt-X-skf/Pt-O.skf
- Pt-X-skf/Na-Pt.skf
- Pt-X-skf/Pt-Pt.skf
- Pt-X-skf/F-Pt.skf
- Pt-X-skf/Cl-Pt.skf
- Pt-X-skf/Pt-Na.skf
- Pt-X-skf/C-Pt.skf
- Pt-X-skf/Mg-Pt.skf
- Pt-X-skf/Pt-Mg.skf
- Pt-X-skf/Pt-F.skf
- Pt-X-skf/Pt-N.skf
- Pt-X-skf/Pt-H.skf
- Pt-X-skf/Pt-Zn.skf
