# Supplementary material for: DFTB Parametrization at the Example of Platinum—Implementation, Validation and Practical Considerations
Source: J Comput Chem. 2026 Mar 11;47(7):e70342. doi: 10.1002/jcc.70342 (PMC12979722; doi:10.1002/jcc.70342)
Supplement: Supplementary file 2 — Data S2: Slater‐Koster files for the interactions of Pt‐{H, C, N, O, F, Cl, Na, Mg, Zn, Zr, Pt} and STO‐coefficients for Pt. [file JCC-47-0-s002.zip › Pt-X-skf/Pt-Cl.skf]

0.020000000000, 900
195.084, 19*0.0
-7.454252596056e-01  -7.453234977213e-01  -7.456038944231e-01  -3.279589230958e-03  -2.799620083743e-03  -3.652402410134e-01  -3.773594513210e-01   5.095377485641e-05  -1.055360094849e-02  -7.897103784559e-02   8.508652526556e-01   8.506336655091e-01   8.507296256407e-01  -2.714516645114e-03  -2.351841113960e-03  -5.212594908725e-01  -5.210653404079e-01  -1.250564248337e-04   4.360570771410e-03  -5.780273519015e-01  
-7.440064515144e-01  -7.439611317160e-01  -7.451711712159e-01  -6.916544278950e-03  -5.780966009457e-03  -3.387622880752e-01  -3.647528898080e-01   3.991607186822e-04  -2.936792912867e-02  -6.946315268016e-02   8.500933347290e-01   8.500010268792e-01   8.505229275139e-01  -5.431056603541e-03  -4.704471959483e-03  -5.215032898183e-01  -5.211526332926e-01  -3.059543406708e-05   8.712858115061e-03  -5.781749592283e-01  
-7.428907258825e-01  -7.425839868706e-01  -7.443168129628e-01  -1.058005638730e-02  -8.858460685848e-03  -3.460999433932e-01  -3.579058980361e-01   7.140792414540e-04  -3.092097387196e-02  -2.126571888026e-01   8.487991362755e-01   8.489506962044e-01   8.501643083804e-01  -8.152427132121e-03  -7.059630108349e-03  -5.218961909321e-01  -5.212767924706e-01   1.283303106510e-04   1.305096050561e-02  -5.784089196498e-01  
-7.438628727165e-01  -7.420372460251e-01  -7.439773740731e-01  -1.365713207012e-02  -1.191142137544e-02  -3.988177393587e-01  -3.613081299296e-01   9.529266244621e-04  -2.652550389251e-03  -3.938575665744e-01   8.469997311184e-01   8.474807625410e-01   8.496766811002e-01  -1.087988274748e-02  -9.416424841312e-03  -5.224432495426e-01  -5.214681904775e-01   3.426418246665e-04   1.736932431384e-02  -5.788383188807e-01  
-7.474707943409e-01  -7.431947364593e-01  -7.437424089370e-01  -1.555490481346e-02  -1.458500750708e-02  -4.829403447183e-01  -3.780628403088e-01   4.772858215367e-04   4.643437356682e-02  -5.273878315444e-01   8.446869413801e-01   8.455913997248e-01   8.490470253808e-01  -1.361623092241e-02  -1.177752734053e-02  -5.231805630896e-01  -5.217113956885e-01   6.232230135748e-04   2.169298915498e-02  -5.795390779527e-01  
-7.541556343348e-01  -7.464690762039e-01  -7.440694727989e-01  -1.604887154289e-02  -1.674976062535e-02  -5.802566720876e-01  -4.037173956822e-01  -6.863538227893e-04   1.019456708298e-01  -5.826592292779e-01   8.418605254088e-01   8.432821741606e-01   8.482789613388e-01  -1.636194895995e-02  -1.414221192649e-02  -5.241521144109e-01  -5.220104516401e-01   9.599158402595e-04   2.604459749709e-02  -5.805410082538e-01  
-7.634649970193e-01  -7.521104977649e-01  -7.446795351203e-01  -1.532328366921e-02  -1.820136407318e-02  -6.666732811605e-01  -4.357963323681e-01  -2.486525197064e-03   1.467056936847e-01  -5.629483422966e-01   8.385109173710e-01   8.405523222719e-01   8.473615857804e-01  -1.911937939647e-02  -1.651486152838e-02  -5.254156776307e-01  -5.223796771387e-01   1.368189941776e-03   3.045611276058e-02  -5.818427322948e-01  
-7.751570813013e-01  -7.600062773072e-01  -7.461443118410e-01  -1.395035172008e-02  -1.909633227274e-02  -7.257304655642e-01  -4.689726472543e-01  -4.261937775561e-03   1.694261172955e-01  -4.859355711308e-01   8.346444674850e-01   8.373987288734e-01   8.463147843846e-01  -2.188558592027e-02  -1.889104899235e-02  -5.270153144771e-01  -5.228397079841e-01   1.829627026882e-03   3.494312556973e-02  -5.834229036796e-01  
-7.882982098248e-01  -7.697772222594e-01  -7.485669031274e-01  -1.249950352507e-02  -1.961627656699e-02  -7.507099448540e-01  -4.988282665091e-01  -5.600740838303e-03   1.663078327935e-01  -3.744216821154e-01   8.302510821824e-01   8.338164494510e-01   8.451338043875e-01  -2.465919894587e-02  -2.126882050149e-02  -5.289686252465e-01  -5.234004216913e-01   2.341153649364e-03   3.950570826692e-02  -5.851967450108e-01  
-8.012785621904e-01  -7.811396397647e-01  -7.510029402742e-01  -1.157196427292e-02  -1.971750882753e-02  -7.369036603906e-01  -5.233913624012e-01  -6.387008998683e-03   1.351915607491e-01  -2.500173352218e-01   8.252955530607e-01   8.298085668706e-01   8.437699479513e-01  -2.744604451381e-02  -2.366092130721e-02  -5.312839811671e-01  -5.240768513988e-01   2.929315282344e-03   4.413241523742e-02  -5.871018208082e-01  
-8.137532671003e-01  -7.933109881982e-01  -7.545158587456e-01  -1.195084972183e-02  -1.981075037359e-02  -6.853878263311e-01  -5.406641233982e-01  -5.895224275803e-03   7.846649221456e-02  -1.288167687129e-01   8.198281681185e-01   8.253611087839e-01   8.423168527208e-01  -3.023650261166e-02  -2.605031621655e-02  -5.339418881201e-01  -5.248281647104e-01   3.556383677654e-03   4.880321378333e-02  -5.890173258869e-01  
-8.243420941294e-01  -8.057459076365e-01  -7.580677387743e-01  -1.409353449532e-02  -2.004537631909e-02  -6.022954642799e-01  -5.489508416057e-01  -3.991274809091e-03   2.011393451915e-03  -2.028721082200e-02   8.137830379680e-01   8.204785074656e-01   8.406733257031e-01  -3.304027618031e-02  -2.845265674983e-02  -5.368900154807e-01  -5.257198892762e-01   4.253215009479e-03   5.345734541954e-02  -5.909415811336e-01  
-8.327269160902e-01  -8.178299262867e-01  -7.624713668445e-01  -1.841077948496e-02  -2.072561492183e-02  -4.951860935903e-01  -5.489395444436e-01  -4.443882447793e-04  -8.766702361532e-02   6.979148425809e-02   8.072104633420e-01   8.151483248730e-01   8.389342624954e-01  -3.584797148844e-02  -3.084790082412e-02  -5.400674964269e-01  -5.266568280670e-01   4.977700033533e-03   5.805800000678e-02  -5.927394366490e-01  
-8.376148356567e-01  -8.289976719185e-01  -7.667533642247e-01  -2.509698348009e-02  -2.201606179213e-02  -3.717319844075e-01  -5.404047712710e-01   4.707298283382e-03  -1.841261039352e-01   1.405167568140e-01   8.000489590410e-01   8.093758428600e-01   8.369951033821e-01  -3.867698517226e-02  -3.326092018220e-02  -5.433948894004e-01  -5.277763089786e-01   5.795520212894e-03   6.252568860625e-02  -5.944932987059e-01  
-8.390109826723e-01  -8.388290708124e-01  -7.712704153432e-01  -3.412027717459e-02  -2.389651754537e-02  -2.391989446473e-01  -5.248289879677e-01   1.111427073524e-02  -2.818163175565e-01   1.924774628719e-01   7.923692431445e-01   8.031521710657e-01   8.349703446000e-01  -4.152047646510e-02  -3.567294550039e-02  -5.467996911377e-01  -5.288730058248e-01   6.647940962445e-03   6.682566378882e-02  -5.960375620817e-01  
-8.364151097610e-01  -8.467082939968e-01  -7.756302810172e-01  -4.554146827734e-02  -2.677493985099e-02  -1.047158066817e-01  -5.026051508933e-01   1.900879758114e-02  -3.757322373843e-01   2.286188717524e-01   7.840915540467e-01   7.964823819192e-01   8.327263429724e-01  -4.439314785478e-02  -3.809848098218e-02  -5.501897226338e-01  -5.301309216159e-01   7.582201433647e-03   7.088322965645e-02  -5.974943792608e-01  
-8.301437750903e-01  -8.522725409390e-01  -7.800718147634e-01  -5.901427581090e-02  -3.054103481531e-02   2.562953816897e-02  -4.750703038513e-01   2.774993669584e-02  -4.616639981696e-01   2.524167084987e-01   7.753170737880e-01   7.893521305347e-01   8.304106877836e-01  -4.729779676150e-02  -4.052982006820e-02  -5.534838319284e-01  -5.313937388936e-01   8.582412736660e-03   7.464951816793e-02  -5.987921132558e-01  
-8.199250586300e-01  -8.555048457604e-01  -7.840752098721e-01  -7.431243285943e-02  -3.526682929239e-02   1.472697413360e-01  -4.437495025403e-01   3.724197488799e-02  -5.370418965489e-01   2.666691695881e-01   7.659679831753e-01   7.817842751485e-01   8.278878568593e-01  -5.024638708229e-02  -4.297353364711e-02  -5.566036861830e-01  -5.327065930184e-01   9.650333905673e-03   7.808628536504e-02  -5.999486330101e-01  
-8.059180260222e-01  -8.560285031690e-01  -7.878656645576e-01  -9.118865146944e-02  -4.098334093873e-02   2.570762368969e-01  -4.097300009077e-01   4.718246309148e-02  -6.001505983259e-01   2.745161839785e-01   7.561045134689e-01   7.737626320450e-01   8.252293310032e-01  -5.324644462978e-02  -4.542845654056e-02  -5.594813743582e-01  -5.340332635121e-01   1.079519174922e-02   8.115599716663e-02  -6.009682017014e-01  
-7.882564147713e-01  -8.537739447323e-01  -7.912156743035e-01  -1.092084467771e-01  -4.758091406350e-02   3.527993282279e-01  -3.737472913922e-01   5.707770841760e-02  -6.500506429716e-01   2.790547377120e-01   7.457667420253e-01   7.652999435202e-01   8.224792518241e-01  -5.631696822257e-02  -4.791074942440e-02  -5.620519314040e-01  -5.353872487201e-01   1.205313525506e-02   8.381509096338e-02  -6.019204018334e-01  
-7.674095377677e-01  -8.487210746668e-01  -7.940604490256e-01  -1.280005029212e-01  -5.515312861501e-02   4.330282235842e-01  -3.372670896491e-01   6.689271492552e-02  -6.865926487181e-01   2.820411406803e-01   7.348824542623e-01   7.564054367091e-01   8.194888330494e-01  -5.945489299431e-02  -5.039320891450e-02  -5.642756302164e-01  -5.366690948872e-01   1.334534005543e-02   8.608252879293e-02  -6.026912250611e-01  
-7.438189003504e-01  -8.408392829741e-01  -7.963329772464e-01  -1.470797578903e-01  -6.345842007984e-02   4.971095896639e-01  -3.007294969149e-01   7.607509816322e-02  -7.099846383244e-01   2.855680818281e-01   7.235719433788e-01   7.470783263427e-01   8.164085447593e-01  -6.269221747993e-02  -5.291952327414e-02  -5.661044412473e-01  -5.379922732699e-01   1.478631296343e-02   8.791288056562e-02  -6.034266713064e-01  
-7.176937666883e-01  -8.303327120503e-01  -7.978584705824e-01  -1.660892479832e-01  -7.242367866257e-02   5.457028551749e-01  -2.646926004770e-01   8.437355771130e-02  -7.214323962452e-01   2.906660874938e-01   7.118164996501e-01   7.373417737483e-01   8.131792727683e-01  -6.603286907935e-02  -5.547631544455e-02  -5.675135424212e-01  -5.392556372775e-01   1.631618650642e-02   8.930931750461e-02  -6.041059235263e-01  
-6.897669467236e-01  -8.171445024572e-01  -7.990782857561e-01  -1.847456332004e-01  -8.210478140493e-02   5.793073410056e-01  -2.304579141313e-01   9.182400864581e-02  -7.220421667890e-01   2.973809254080e-01   6.996307733126e-01   7.271833006569e-01   8.097962023618e-01  -6.947610540016e-02  -5.804231168796e-02  -5.685000463088e-01  -5.404183593457e-01   1.792177695760e-02   9.032338522632e-02  -6.046182665158e-01  
-6.598933355277e-01  -8.015725022254e-01  -7.993631570794e-01  -2.027716880010e-01  -9.218210697825e-02   5.996034160243e-01  -1.975629157793e-01   9.806077512881e-02  -7.133765186855e-01   3.065085712745e-01   6.870512789425e-01   7.166405738539e-01   8.062518550784e-01  -7.305288697077e-02  -6.066203713238e-02  -5.690421318884e-01  -5.415430928105e-01   1.964904103884e-02   9.091840596440e-02  -6.050971452801e-01  
-6.287167378975e-01  -7.836132518648e-01  -7.989112162517e-01  -2.198654785490e-01  -1.026561847191e-01   6.073826057817e-01  -1.664609614990e-01   1.029900790997e-01  -6.965349570043e-01   3.181382718885e-01   6.741415517569e-01   7.057172816761e-01   8.026138109880e-01  -7.677652155669e-02  -6.334302172666e-02  -5.691309141309e-01  -5.426668243900e-01   2.152806649437e-02   9.110352127974e-02  -6.055827449041e-01  
-5.965976616636e-01  -7.633964916970e-01  -7.981029575572e-01  -2.359346612212e-01  -1.135556347380e-01   6.048501779524e-01  -1.380322950484e-01   1.067440199936e-01  -6.735543414579e-01   3.312287933189e-01   6.608461267276e-01   6.944092203490e-01   7.987690612858e-01  -8.062445775054e-02  -6.602457465585e-02  -5.688146519635e-01  -5.435857138596e-01   2.344181289305e-02   9.098260797917e-02  -6.058389458280e-01  
-5.639439509547e-01  -7.413866883884e-01  -7.964858949545e-01  -2.505685371451e-01  -1.245076473904e-01   5.928890239542e-01  -1.117040131921e-01   1.089260447835e-01  -6.451784491085e-01   3.464312465565e-01   6.472873454481e-01   6.827520473388e-01   7.948424699632e-01  -8.463578336508e-02  -6.877265317075e-02  -5.680714804197e-01  -5.444446013283e-01   2.549147594238e-02   9.049844340833e-02  -6.060794005032e-01  
-5.309009514191e-01  -7.177402960087e-01  -7.939333456120e-01  -2.636716302260e-01  -1.354915958911e-01   5.733279418430e-01  -8.760366934373e-02   1.096113479795e-01  -6.129867856899e-01   3.630119861080e-01   6.334595503671e-01   6.707773129093e-01   7.907588931889e-01  -8.882947008161e-02  -7.161024018706e-02  -5.669235029208e-01  -5.453115773104e-01   2.770331194557e-02   8.968416813713e-02  -6.063018622010e-01  
-4.979559113733e-01  -6.925081828875e-01  -7.909354552506e-01  -2.751755198387e-01  -1.464733919493e-01   5.476881893208e-01  -6.602090031599e-02   1.088711641535e-01  -5.782024289171e-01   3.803685990859e-01   6.193649971368e-01   6.584762433572e-01   7.865231175090e-01  -9.317645524178e-02  -7.447118082512e-02  -5.654130059155e-01  -5.459745894395e-01   2.996494405733e-02   8.861807734384e-02  -6.063414423748e-01  
-4.653116447420e-01  -6.658267643054e-01  -7.874079293657e-01  -2.850084346588e-01  -1.574253030049e-01   5.174678164325e-01  -4.679648370482e-02   1.067260954401e-01  -5.419772422081e-01   3.980452343190e-01   6.050843466266e-01   6.458527132387e-01   7.821963946108e-01  -9.769725300110e-02  -7.738802082541e-02  -5.635618285927e-01  -5.465379994668e-01   3.233472399855e-02   8.730041043423e-02  -6.062876829116e-01  
-4.330410883195e-01  -6.381263418294e-01  -7.831209610383e-01  -2.931069965641e-01  -1.680602396922e-01   4.840322754578e-01  -2.964103184742e-02   1.031539103309e-01  -5.052127748886e-01   4.157080944726e-01   5.906232041581e-01   6.329591439803e-01   7.777309877339e-01  -1.024033034754e-01  -8.039075299971e-02  -5.613868057724e-01  -5.470304703067e-01   3.482226931015e-02   8.574844216273e-02  -6.061469482858e-01  
-4.014011393870e-01  -6.094387025257e-01  -7.780276663374e-01  -2.994535548504e-01  -1.785417498215e-01   4.484950564656e-01  -1.451922136236e-02   9.831123628519e-02  -4.687875558407e-01   4.328123471478e-01   5.759955220525e-01   6.198289578381e-01   7.730832159148e-01  -1.073101590241e-01  -8.348505755688e-02  -5.589179439321e-01  -5.475087459536e-01   3.744262207648e-02   8.399469227645e-02  -6.059246100016e-01  
-3.707176555010e-01  -5.799867962186e-01  -7.727148825501e-01  -3.041031277396e-01  -1.886080605556e-01   4.120138546807e-01  -1.445861095799e-03   9.221215033779e-02  -4.333149339149e-01   4.490596657987e-01   5.612817555347e-01   6.064078168383e-01   7.684145520375e-01  -1.123752677277e-01  -8.661483979874e-02  -5.562046347720e-01  -5.477647338076e-01   4.010344331700e-02   8.208153009764e-02  -6.055325665300e-01  
-3.410468879870e-01  -5.498424989672e-01  -7.668411769713e-01  -3.070339005348e-01  -1.983767296913e-01   3.753763594224e-01   9.775962032085e-03   8.499811418179e-02  -3.993758642301e-01   4.640578820470e-01   5.464519662255e-01   5.927606398470e-01   7.635728514731e-01  -1.176205683598e-01  -8.980739895555e-02  -5.532650565109e-01  -5.479054940162e-01   4.283219972560e-02   8.003871445477e-02  -6.049758826600e-01  
-3.123950107917e-01  -5.194305422628e-01  -7.602760619832e-01  -3.083043389005e-01  -2.076422352897e-01   3.393878679740e-01   1.945293270356e-02   7.672484938495e-02  -3.673469188009e-01   4.776813711810e-01   5.315673796577e-01   5.789311986252e-01   7.586040779435e-01  -1.230639029566e-01  -9.311298058987e-02  -5.501162110035e-01  -5.480264550308e-01   4.568100967244e-02   7.785610640433e-02  -6.043266303472e-01  
-2.849857457077e-01  -4.888549453309e-01  -7.531480474067e-01  -3.079514504500e-01  -2.163775935238e-01   3.045282982830e-01   2.772713379268e-02   6.749400183527e-02  -3.374475478866e-01   4.898421976199e-01   5.166649201605e-01   5.649304814709e-01   7.535440656848e-01  -1.286995182454e-01  -9.652418788654e-02  -5.467789809474e-01  -5.481172834947e-01   4.863295787964e-02   7.555001277648e-02  -6.035870040862e-01  
-2.588687122337e-01  -4.579145373619e-01  -7.458930155243e-01  -3.061519798058e-01  -2.247259060294e-01   2.716047820100e-01   3.444010687738e-02   5.749215713515e-02  -3.101484780492e-01   5.000431989162e-01   5.017385927865e-01   5.507095795809e-01   7.483910065994e-01  -1.344795396918e-01  -9.995390442087e-02  -5.433176635099e-01  -5.479771301761e-01   5.157336146946e-02   7.319625749687e-02  -6.026154434679e-01  
-2.341305584045e-01  -4.271431804130e-01  -7.381412690941e-01  -3.028872824715e-01  -2.323994899123e-01   2.407065451381e-01   4.015332335608e-02   4.672829949956e-02  -2.852603456886e-01   5.086786985615e-01   4.868461974315e-01   5.363466935754e-01   7.431507201904e-01  -1.404335753245e-01  -1.034856348146e-01  -5.397126949246e-01  -5.477661430518e-01   5.457979823312e-02   7.075016701091e-02  -6.015276195898e-01  
-2.106944728013e-01  -3.964863104853e-01  -7.298756654658e-01  -2.982596559936e-01  -2.396078009140e-01   2.124383556679e-01   4.484166212657e-02   3.533712925673e-02  -2.631691026857e-01   5.153565588553e-01   4.719875411572e-01   5.218751404968e-01   7.377706281394e-01  -1.465644481662e-01  -1.071174878879e-01  -5.359994455404e-01  -5.475276465544e-01   5.765389612240e-02   6.824816580310e-02  -6.003100153762e-01  
-1.886504219849e-01  -3.661112573974e-01  -7.212572946403e-01  -2.924308648182e-01  -2.462122635176e-01   1.869181865377e-01   4.858303289214e-02   2.349057023231e-02  -2.437709980129e-01   5.201249768956e-01   4.571946141327e-01   5.072997314909e-01   7.323002417309e-01  -1.528572898809e-01  -1.108539421176e-01  -5.321990287404e-01  -5.472546629638e-01   6.078724439866e-02   6.570403749063e-02  -5.989516139273e-01  
-1.681345464766e-01  -3.360750509155e-01  -7.123634787161e-01  -2.853877724865e-01  -2.522176737438e-01   1.642786439771e-01   5.169169118981e-02   1.114802783011e-02  -2.269850158516e-01   5.232087295435e-01   4.424983745018e-01   4.926152467981e-01   7.267692892904e-01  -1.592904320518e-01  -1.146563069825e-01  -5.283203078108e-01  -5.468541118432e-01   6.391713795649e-02   6.310878459471e-02  -5.974654635237e-01  
-1.490637015807e-01  -3.063381881411e-01  -7.033722111051e-01  -2.773532835393e-01  -2.576820188209e-01   1.446323226319e-01   5.399521039105e-02  -1.450970833899e-03  -2.127918742426e-01   5.244250968955e-01   4.278882108046e-01   4.778150796288e-01   7.211473288714e-01  -1.658382471345e-01  -1.185006012600e-01  -5.244033983253e-01  -5.462928760533e-01   6.701574731044e-02   6.051656409931e-02  -5.957692741807e-01  
-1.313914080352e-01  -2.770950663185e-01  -6.940014327153e-01  -2.683742366477e-01  -2.626054063674e-01   1.279979149269e-01   5.581939758469e-02  -1.425805852764e-02  -2.011009202326e-01   5.239525249335e-01   4.134291698091e-01   4.629698398905e-01   7.154523904243e-01  -1.725370248691e-01  -1.224688148159e-01  -5.204274940688e-01  -5.457599497631e-01   7.016980022498e-02   5.788019012589e-02  -5.939936060941e-01  
-1.150990496395e-01  -2.486946752248e-01  -6.842169287484e-01  -2.584971289214e-01  -2.668479269079e-01   1.141873141931e-01   5.737860165301e-02  -2.725327967877e-02  -1.915856199585e-01   5.221093004970e-01   3.991139058541e-01   4.481346477431e-01   7.096454178613e-01  -1.793679889580e-01  -1.265548355410e-01  -5.163905614286e-01  -5.452125444592e-01   7.334171386293e-02   5.520488209498e-02  -5.921125674996e-01  
-1.001389875555e-01  -2.207259809378e-01  -6.744411209659e-01  -2.479851669499e-01  -2.706232083882e-01   1.032472315285e-01   5.836873419434e-02  -4.019258630335e-02  -1.842675268245e-01   5.186657906254e-01   3.849289334987e-01   4.332339151750e-01   7.037529270899e-01  -1.862837428589e-01  -1.306736246678e-01  -5.123507803124e-01  -5.445184935107e-01   7.645686404849e-02   5.255755280358e-02  -5.900220663928e-01  
-8.658591267963e-02  -1.934975443953e-01  -6.645006755457e-01  -2.368037846734e-01  -2.737605757136e-01   9.495775120674e-02   5.927742418358e-02  -5.315245072530e-02  -1.787835469390e-01   5.141457661187e-01   3.709529804993e-01   4.182951369402e-01   6.978480131719e-01  -1.932885697067e-01  -1.348719900991e-01  -5.082622968882e-01  -5.437525644142e-01   7.952971907497e-02   4.984736433671e-02  -5.878773376589e-01  
-7.423355841707e-02  -1.670592524288e-01  -6.543847685590e-01  -2.251213337417e-01  -2.763675158133e-01   8.921180727251e-02   5.999241923377e-02  -6.598496147399e-02  -1.750731783186e-01   5.084718590843e-01   3.571703101996e-01   4.033725877249e-01   6.918950549901e-01  -2.003860191418e-01  -1.391724396753e-01  -5.041360599812e-01  -5.429852749756e-01   8.259779802070e-02   4.710745950794e-02  -5.856532950307e-01  
-6.307398046393e-02  -1.412836132283e-01  -6.441608801150e-01  -2.130380179588e-01  -2.785047157919e-01   8.594636218380e-02   6.047140469209e-02  -7.858359521377e-02  -1.729805901127e-01   5.016747064839e-01   3.435764966475e-01   3.884666387697e-01   6.858319011300e-01  -2.075491983254e-01  -1.435369492133e-01  -5.000069200561e-01  -5.421425214596e-01   8.561001276932e-02   4.438153870827e-02  -5.832626912392e-01  
-5.318076728818e-02  -1.164295771631e-01  -6.338033350071e-01  -2.005389694100e-01  -2.800798641260e-01   8.487997355511e-02   6.097198015089e-02  -9.100973764506e-02  -1.722317556070e-01   4.941172021644e-01   3.302016566725e-01   3.736030332358e-01   6.797107466894e-01  -2.147662813659e-01  -1.479788672988e-01  -4.958383478849e-01  -5.412446829936e-01   8.856231611777e-02   4.162150409078e-02  -5.807870699319e-01  
-4.440867968765e-02  -9.248640361536e-02  -6.233169701321e-01  -1.877842820359e-01  -2.811451986378e-01   8.585355518379e-02   6.146556978407e-02  -1.031293178554e-01  -1.726799952469e-01   4.858406444447e-01   3.170424882515e-01   3.588177386791e-01   6.735203711011e-01  -2.220315209513e-01  -1.525008685129e-01  -4.916376527128e-01  -5.403212032984e-01   9.145195675227e-02   3.883247397231e-02  -5.782357592863e-01  
-3.679105665783e-02  -6.920497135257e-02  -6.129345679916e-01  -1.748137746083e-01  -2.817848450978e-01   8.875984102146e-02   6.193307972348e-02  -1.149465257315e-01  -1.741722616620e-01   4.769806767199e-01   3.041418089638e-01   3.440115023592e-01   6.673555917230e-01  -2.293194003958e-01  -1.570737598934e-01  -4.874139948430e-01  -5.393262108710e-01   9.426237056936e-02   3.600091447037e-02  -5.756241837081e-01  
-3.020205340585e-02  -4.682890998724e-02  -6.024668112190e-01  -1.617401380720e-01  -2.819732629726e-01   9.331062658496e-02   6.244879065971e-02  -1.263659693303e-01  -1.765085776594e-01   4.676548311937e-01   2.914929405767e-01   3.292895525038e-01   6.611351052865e-01  -2.366283109655e-01  -1.617278252916e-01  -4.831488532395e-01  -5.383151905925e-01   9.700098087239e-02   3.313096346096e-02  -5.729509666170e-01  
-2.463918633061e-02  -2.539433420544e-02  -5.918879863039e-01  -1.485502748912e-01  -2.817262427866e-01   9.937110620520e-02   6.311561285963e-02  -1.374269455809e-01  -1.795688627455e-01   4.579989663300e-01   2.790990587197e-01   3.146839335002e-01   6.548416163660e-01  -2.439440170231e-01  -1.664463288016e-01  -4.788323575636e-01  -5.372643309139e-01   9.964199099188e-02   3.021702688400e-02  -5.702233477183e-01  
-1.991888873077e-02  -4.815178006276e-03  -5.813892385866e-01  -1.354443240987e-01  -2.810836230797e-01   1.066100042096e-01   6.377633003159e-02  -1.479780347901e-01  -1.830925722576e-01   4.481280361102e-01   2.669314671892e-01   3.001622690286e-01   6.484791820568e-01  -2.512296094883e-01  -1.711914749251e-01  -4.744848433892e-01  -5.361173139233e-01   1.021574808265e-01   2.729499816670e-02  -5.673763839477e-01  
-1.608937792033e-02   1.496276303502e-02  -5.708807328839e-01  -1.223978863199e-01  -2.800950121114e-01   1.150031878250e-01   6.454223388252e-02  -1.580605978179e-01  -1.870467121145e-01   4.380975567225e-01   2.550500039447e-01   2.857465386462e-01   6.420824972312e-01  -2.585042877908e-01  -1.760046058441e-01  -4.700938111026e-01  -5.349521382587e-01   1.045836404438e-01   2.432943355867e-02  -5.644803982669e-01  
-1.302854111014e-02   3.365127002364e-02  -5.604007810354e-01  -1.094902171242e-01  -2.786462465144e-01   1.241232169570e-01   6.556920311779e-02  -1.676761671576e-01  -1.911082439441e-01   4.282733322334e-01   2.434599762154e-01   2.714321975112e-01   6.357462253083e-01  -2.657451556615e-01  -1.809111368134e-01  -4.655855627080e-01  -5.338176284478e-01   1.069191070510e-01   2.123287691498e-02  -5.616691785894e-01  
-1.071836955608e-02   5.173105985487e-02  -5.500147218472e-01  -9.675916931274e-02  -2.769673616668e-01   1.341212589520e-01   6.661160761158e-02  -1.767618150684e-01  -1.954151581916e-01   4.183705056165e-01   2.321375013347e-01   2.572075404330e-01   6.293489332636e-01  -2.729259950532e-01  -1.858181699898e-01  -4.610437405975e-01  -5.325855466833e-01   1.091010206842e-01   1.811514264734e-02  -5.587739713015e-01  
-9.120371554824e-03   6.866102768621e-02  -5.396154398486e-01  -8.421267530812e-02  -2.748654482093e-01   1.445179665407e-01   6.790276174765e-02  -1.853633639248e-01  -1.996163806728e-01   4.087829552616e-01   2.210945046449e-01   2.431598593443e-01   6.229247929468e-01  -2.800416806953e-01  -1.907955329620e-01  -4.563874828000e-01  -5.313440206161e-01   1.111613366770e-01   1.490640894177e-02  -5.558887834273e-01  
-8.133221052342e-03   8.500941660223e-02  -5.293519055535e-01  -7.195961496849e-02  -2.725755854266e-01   1.554621061240e-01   6.920083418106e-02  -1.933919666224e-01  -2.038450345253e-01   3.992655389586e-01   2.103322528235e-01   2.292103529208e-01   6.164625858713e-01  -2.870740793925e-01  -1.957796697904e-01  -4.516856315776e-01  -5.300206194977e-01   1.130755298789e-01   1.167190099080e-02  -5.529289082332e-01  
-7.781385344670e-03   1.003284375125e-01  -5.190595002131e-01  -5.994546965484e-02  -2.699824052900e-01   1.666646735960e-01   7.070700568419e-02  -2.009202236012e-01  -2.079160366554e-01   3.900550514709e-01   1.998620138130e-01   2.154841842997e-01   6.099638696773e-01  -2.940383511381e-01  -2.008321704357e-01  -4.468735350476e-01  -5.287098328445e-01   1.148789670680e-01   8.361621152170e-03  -5.499774163064e-01  
-7.966893598841e-03   1.149473039741e-01  -5.089553052923e-01  -4.826127523643e-02  -2.671449073270e-01   1.779998033559e-01   7.231851249643e-02  -2.079054859052e-01  -2.117113517431e-01   3.812177055245e-01   1.896681733027e-01   2.018511158704e-01   6.034748079119e-01  -3.008837766687e-01  -2.058811013228e-01  -4.419703412091e-01  -5.273139246814e-01   1.165084017374e-01   4.973664548161e-03  -5.470202006860e-01  
-8.643999630845e-03   1.287533349094e-01  -4.989689377058e-01  -3.693851770008e-02  -2.640622668594e-01   1.893073080655e-01   7.406973249962e-02  -2.143410480063e-01  -2.151471366110e-01   3.728249398198e-01   1.797763590085e-01   1.883439745447e-01   5.970141062064e-01  -3.076105764031e-01  -2.109688084049e-01  -4.369383874246e-01  -5.259067075739e-01   1.179887874152e-01   1.471784287543e-03  -5.441163351099e-01  
-9.853613217465e-03   1.417335940996e-01  -4.889908553072e-01  -2.590432071703e-02  -2.608084022642e-01   2.006504700645e-01   7.594628505994e-02  -2.202916978519e-01  -2.183396807679e-01   3.647487944173e-01   1.701978671088e-01   1.750600015446e-01   5.905253963021e-01  -3.142395600076e-01  -2.161028493632e-01  -4.317916344433e-01  -5.245086898705e-01   1.193424147214e-01  -2.105882523698e-03  -5.412315600744e-01  
-1.137175241899e-02   1.539035439956e-01  -4.791877348518e-01  -1.531785551472e-02  -2.573237893226e-01   2.116533377161e-01   7.796038318208e-02  -2.256788122172e-01  -2.210031283995e-01   3.572392120158e-01   1.608841354826e-01   1.619258639292e-01   5.840515598601e-01  -3.207178268666e-01  -2.212466218243e-01  -4.265059373808e-01  -5.230520794502e-01   1.205312350978e-01  -5.776297877979e-03  -5.383627857533e-01  
-1.327509885488e-02   1.654830914394e-01  -4.694994434118e-01  -5.121091808856e-03  -2.537278166113e-01   2.224853628747e-01   8.000392110581e-02  -2.305338533517e-01  -2.232973059822e-01   3.500807598141e-01   1.518634181318e-01   1.489723676934e-01   5.775231766237e-01  -3.270445800312e-01  -2.263654057750e-01  -4.211318738513e-01  -5.215043557291e-01   1.215371812529e-01  -9.484044937554e-03  -5.354430623400e-01  
-1.553561892760e-02   1.760965067693e-01  -4.598730886902e-01   4.706368374538e-03  -2.499097497116e-01   2.328812412645e-01   8.224702619280e-02  -2.349224683536e-01  -2.250764121082e-01   3.434872084954e-01   1.431339281253e-01   1.362574258981e-01   5.709987277408e-01  -3.332184113636e-01  -2.315188431849e-01  -4.155814697954e-01  -5.199489926060e-01   1.223893403284e-01  -1.330712503964e-02  -5.325847012190e-01  
-1.798409388417e-02   1.862320048547e-01  -4.504073173723e-01   1.405274235067e-02  -2.460536539748e-01   2.429357457086e-01   8.446565062793e-02  -2.387573735014e-01  -2.264193012174e-01   3.372947084500e-01   1.346941807681e-01   1.236977765340e-01   5.644878529820e-01  -3.392365963739e-01  -2.366677858496e-01  -4.099170394249e-01  -5.183678181738e-01   1.230829482206e-01  -1.720353515854e-02  -5.297479370650e-01  
-2.067807182090e-02   1.955838690719e-01  -4.411394431549e-01   2.296964858128e-02  -2.419830624635e-01   2.523397566631e-01   8.685522821075e-02  -2.421187493200e-01  -2.270859876101e-01   3.318005240464e-01   1.265320947630e-01   1.112656612782e-01   5.580438907772e-01  -3.450563990949e-01  -2.418247473735e-01  -4.040554154314e-01  -5.167506484562e-01   1.235908021558e-01  -2.125526215620e-02  -5.270111648706e-01  
-2.363318373961e-02   2.043364216330e-01  -4.319457209777e-01   3.149701861142e-02  -2.378861872635e-01   2.613559984270e-01   8.924913243628e-02  -2.450200465894e-01  -2.273573790296e-01   3.266625301383e-01   1.186831944276e-01   9.907855025780e-02   5.515822578371e-01  -3.507245436694e-01  -2.469969591215e-01  -3.980696824868e-01  -5.151277925074e-01   1.239666921893e-01  -2.535846887981e-02  -5.242746453287e-01  
-2.679507470479e-02   2.124955413734e-01  -4.229234749077e-01   3.960864464252e-02  -2.336846365383e-01   2.697945341311e-01   9.170702068612e-02  -2.474740868099e-01  -2.270770699562e-01   3.220456308848e-01   1.111149576326e-01   8.705740351761e-02   5.451316262068e-01  -3.561835739749e-01  -2.521365566519e-01  -3.919280251807e-01  -5.134288576346e-01   1.241471850776e-01  -2.955519046661e-02  -5.215685413326e-01  
-3.009679059213e-02   2.198925055533e-01  -4.139792007388e-01   4.728990545732e-02  -2.294007493613e-01   2.775975673566e-01   9.422024715846e-02  -2.494806268275e-01  -2.262818611594e-01   3.178963126209e-01   1.038171384908e-01   7.532832787919e-02   5.386578886877e-01  -3.614535405292e-01  -2.572699863147e-01  -3.856237733084e-01  -5.117020930840e-01   1.241670992298e-01  -3.381760819564e-02  -5.188792820883e-01  
-3.347610565347e-02   2.268237037387e-01  -4.052511337035e-01   5.452702932975e-02  -2.250435888935e-01   2.847355641518e-01   9.676697960353e-02  -2.510548443521e-01  -2.249137604953e-01   3.142732462295e-01   9.677700683864e-02   6.373459285749e-02   5.322074593456e-01  -3.664866426974e-01  -2.623405646077e-01  -3.791584341016e-01  -5.098737194256e-01   1.239751141771e-01  -3.817521312627e-02  -5.162255515765e-01  
-3.693681554271e-02   2.331648448004e-01  -3.966706907402e-01   6.132527623891e-02  -2.206270185558e-01   2.911727370840e-01   9.934524613965e-02  -2.522052578452e-01  -2.229941802769e-01   3.111469369930e-01   9.000809450043e-02   5.234909726052e-02   5.257777347158e-01  -3.713019675813e-01  -2.673929264311e-01  -3.725213255976e-01  -5.080099161265e-01   1.236086306450e-01  -4.262485190983e-02  -5.136165689275e-01  
-4.056968752922e-02   2.389787396075e-01  -3.881825148995e-01   6.775706295303e-02  -2.162386074991e-01   2.970801570837e-01   1.019033518168e-01  -2.529885043203e-01  -2.206824301618e-01   3.083711032210e-01   8.356431807725e-02   4.120164974380e-02   5.193979420136e-01  -3.759473726178e-01  -2.724865695057e-01  -3.657230057381e-01  -5.062014430797e-01   1.231359067946e-01  -4.716126753551e-02  -5.110760901117e-01  
-4.414527499748e-02   2.441763176961e-01  -3.798853759096e-01   7.373174675937e-02  -2.117616373913e-01   3.021415040325e-01   1.045281853786e-01  -2.533815225529e-01  -2.177589577028e-01   3.061668859549e-01   7.734688849761e-02   3.023688112037e-02   5.130724445353e-01  -3.803446280823e-01  -2.775540010870e-01  -3.587076883115e-01  -5.043522830833e-01   1.224768093074e-01  -5.182472951271e-02  -5.086242937235e-01  
-4.785799229097e-02   2.491013524277e-01  -3.717478221801e-01   7.935711912052e-02  -2.073257162764e-01   3.066817212004e-01   1.070750503129e-01  -2.534286193225e-01  -2.144527186755e-01   3.042608072750e-01   7.142300081362e-02   1.945664750983e-02   5.067256604004e-01  -3.845047128775e-01  -2.825296589520e-01  -3.515859390765e-01  -5.023903345949e-01   1.216201727683e-01  -5.651340692521e-02  -5.061425413789e-01  
-5.146221130249e-02   2.532630464571e-01  -3.637233077837e-01   8.454203061220e-02  -2.028204659176e-01   3.103634757166e-01   1.096907580229e-01  -2.531324235217e-01  -2.106217982827e-01   3.028398988070e-01   6.572618669160e-02   8.958086684179e-03   5.004284833515e-01  -3.884258578337e-01  -2.875215088137e-01  -3.442257112441e-01  -5.004461778916e-01   1.206152770195e-01  -6.132026583683e-02  -5.037557040231e-01  
-5.509119040615e-02   2.572320986539e-01  -3.558779655528e-01   8.935757559135e-02  -1.983730546409e-01   3.134736706350e-01   1.121971296856e-01  -2.524967962445e-01  -2.064082078713e-01   3.016986557524e-01   6.029555226674e-02  -1.355994221671e-03   4.940976857405e-01  -3.920897697626e-01  -2.923868360486e-01  -3.367722636963e-01  -4.983571423704e-01   1.194039295796e-01  -6.612695067196e-02  -5.013130343257e-01  
-5.879303875183e-02   2.607102681169e-01  -3.481457369177e-01   9.385498419883e-02  -1.939333175750e-01   3.159827883840e-01   1.146796892861e-01  -2.515896861915e-01  -2.018484086957e-01   3.008468318522e-01   5.513059447354e-02  -1.139526221204e-02   4.877727565992e-01  -3.955214415774e-01  -2.971971002054e-01  -3.291693843572e-01  -4.962174017137e-01   1.180277346579e-01  -7.097777827104e-02  -4.988892015654e-01  
-6.229980255378e-02   2.637042762627e-01  -3.406156901446e-01   9.792867498772e-02  -1.894678054556e-01   3.176539359290e-01   1.171976626177e-01  -2.503825486367e-01  -1.967713723176e-01   3.004915933828e-01   5.018254043796e-02  -2.131111014856e-02   4.815837134683e-01  -3.986960977334e-01  -3.020404604447e-01  -3.213045652752e-01  -4.941290122688e-01   1.165125831433e-01  -7.600404191757e-02  -4.966315806722e-01  
-6.581943795032e-02   2.663922256310e-01  -3.332190762493e-01   1.016763022964e-01  -1.850691243378e-01   3.187656932866e-01   1.196288540995e-01  -2.489026564916e-01  -1.913853426822e-01   3.003712945779e-01   4.550664866925e-02  -3.100087243497e-02   4.754114896519e-01  -4.016347742351e-01  -3.068280092652e-01  -3.133109514102e-01  -4.919955510475e-01   1.148474509596e-01  -8.105882450529e-02  -4.943781697361e-01  
-6.928355558284e-02   2.686700844773e-01  -3.259447181060e-01   1.050939844233e-01  -1.807137770319e-01   3.192665310498e-01   1.219996807489e-01  -2.471722273382e-01  -1.856944683818e-01   3.004929531659e-01   4.107218786180e-02  -4.042932223800e-02   4.692539764563e-01  -4.043231926176e-01  -3.115581941294e-01  -3.051659409360e-01  -4.898170894028e-01   1.130275496694e-01  -8.614750776555e-02  -4.921379866800e-01  
-7.267257448179e-02   2.705906236462e-01  -3.188350787263e-01   1.081964643189e-01  -1.763758364863e-01   3.191301885125e-01   1.243340606426e-01  -2.452119760373e-01  -1.796649963765e-01   3.009026702557e-01   3.686125543513e-02  -4.966057744747e-02   4.631403762663e-01  -4.067469693097e-01  -3.162258504573e-01  -2.968521775900e-01  -4.875874545099e-01   1.110440801955e-01  -9.129930735015e-02  -4.899419110076e-01  
-7.591473536713e-02   2.722118466193e-01  -3.118837003606e-01   1.109725154184e-01  -1.720714646203e-01   3.183720500499e-01   1.266079386747e-01  -2.430233109296e-01  -1.733302969696e-01   3.015567442941e-01   3.285610671412e-02  -5.868116514957e-02   4.570453583140e-01  -4.088922368668e-01  -3.207961790467e-01  -2.883879026611e-01  -4.852729302962e-01   1.088833484512e-01  -9.648695125786e-02  -4.877603023662e-01  
-7.906506508352e-02   2.734730983466e-01  -3.050869404598e-01   1.134595422025e-01  -1.677839836263e-01   3.170075448706e-01   1.288416563718e-01  -2.406391924070e-01  -1.667063039794e-01   3.024538173795e-01   2.906591148478e-02  -6.750476300068e-02   4.509982661365e-01  -4.107594792588e-01  -3.253020751198e-01  -2.797494318838e-01  -4.829106321637e-01   1.065586899917e-01  -1.017395179217e-01  -4.856285429370e-01  
-8.218721929071e-02   2.745127959939e-01  -2.983984719055e-01   1.156868695043e-01  -1.635961512739e-01   3.152083916242e-01   1.309519509044e-01  -2.380659551582e-01  -1.599308745022e-01   3.034315090378e-01   2.553428990975e-02  -7.605503451087e-02   4.449466382142e-01  -4.123841302192e-01  -3.297127562775e-01  -2.710291363242e-01  -4.804743584050e-01   1.040965775462e-01  -1.069588553782e-01  -4.834528671186e-01  
-8.518380846582e-02   2.751042132418e-01  -2.918430825494e-01   1.176513231288e-01  -1.594413778416e-01   3.128383516808e-01   1.330347045165e-01  -2.353392488316e-01  -1.529344585731e-01   3.046135022013e-01   2.219306360773e-02  -8.436081379659e-02   4.389776001583e-01  -4.137666735656e-01  -3.341176364006e-01  -2.621205497813e-01  -4.780671259677e-01   1.015259524991e-01  -1.122453187030e-01  -4.813543200922e-01  
-8.809039821017e-02   2.756751768494e-01  -2.854722339349e-01   1.193551935307e-01  -1.553645842562e-01   3.099984160097e-01   1.350121487771e-01  -2.324281793054e-01  -1.457079700553e-01   3.059721187435e-01   1.908733267839e-02  -9.257308142057e-02   4.330600328153e-01  -4.148698125973e-01  -3.384202887299e-01  -2.530955145681e-01  -4.755855072844e-01   9.878764814992e-02  -1.175738789734e-01  -4.792849184461e-01  
-9.082041847993e-02   2.759528049877e-01  -2.792383099768e-01   1.207991661040e-01  -1.513374105322e-01   3.066379616873e-01   1.369253178698e-01  -2.293695270732e-01  -1.382987646169e-01   3.074773705687e-01   1.616863944981e-02  -1.005746602520e-01   4.271926112690e-01  -4.156980740585e-01  -3.426607684287e-01  -2.439164640079e-01  -4.730704324353e-01   9.591192550671e-02  -1.229375463972e-01  -4.772487591087e-01  
-9.345094906929e-02   2.758553922087e-01  -2.731011471111e-01   1.220393360596e-01  -1.473816084984e-01   3.028669146438e-01   1.387616384357e-01  -2.262051563666e-01  -1.308176505872e-01   3.090295986093e-01   1.344248581955e-02  -1.082661544956e-01   4.213600367483e-01  -4.162904077226e-01  -3.468452193504e-01  -2.346168026781e-01  -4.705374129116e-01   9.293614215764e-02  -1.282857688440e-01  -4.752136035672e-01  
-9.593803879756e-02   2.756633553060e-01  -2.671195465762e-01   1.230469460032e-01  -1.434944761151e-01   2.986611270147e-01   1.404940288103e-01  -2.229000002398e-01  -1.231849104164e-01   3.106839247219e-01   1.091781346342e-02  -1.157954172035e-01   4.155575881042e-01  -4.166004922186e-01  -3.509132049630e-01  -2.252196773580e-01  -4.679179831646e-01   8.980804385598e-02  -1.336320794262e-01  -4.731706628577e-01  
-9.826020682518e-02   2.752285116927e-01  -2.612780692638e-01   1.238559405777e-01  -1.396399504690e-01   2.940261533049e-01   1.421643960446e-01  -2.194997896298e-01  -1.154428781664e-01   3.124222260751e-01   8.547397996282e-03  -1.231089000332e-01   4.097848593596e-01  -4.166250811405e-01  -3.548628269548e-01  -2.157021765311e-01  -4.652170925213e-01   8.652696413723e-02  -1.389812313494e-01  -4.711347446020e-01  
-1.005654864935e-01   2.745847216876e-01  -2.555419252613e-01   1.245207799287e-01  -1.358770712794e-01   2.891156976606e-01   1.437281862052e-01  -2.160256898830e-01  -1.076934743079e-01   3.141503651158e-01   6.392437233738e-03  -1.301788222726e-01   4.040492290970e-01  -4.164058691888e-01  -3.587244296620e-01  -2.060997401372e-01  -4.624785665117e-01   8.313555868631e-02  -1.443085133637e-01  -4.690980718363e-01  
-1.026441810752e-01   2.738154864245e-01  -2.499689850516e-01   1.249744837332e-01  -1.321630691904e-01   2.837743083286e-01   1.452275572286e-01  -2.124509690919e-01  -9.980892628634e-02   3.159967939724e-01   4.386423362904e-03  -1.371286592291e-01   3.983898791065e-01  -4.159058467850e-01  -3.625163647712e-01  -1.963600787717e-01  -4.597091360691e-01   7.961524385011e-02  -1.496764124577e-01  -4.671093593691e-01  
-1.045884535192e-01   2.728825310128e-01  -2.445039149998e-01   1.252533417272e-01  -1.285487277551e-01   2.781353558122e-01   1.466239923795e-01  -2.087967570533e-01  -9.191081980561e-02   3.178367239616e-01   2.570279823413e-03  -1.438462458275e-01   3.927823428989e-01  -4.151727652671e-01  -3.662486922403e-01  -1.865448418015e-01  -4.569244155071e-01   7.601328322223e-02  -1.550111810805e-01  -4.651108707896e-01  
-1.065011713545e-01   2.717448953245e-01  -2.391481713113e-01   1.254102390603e-01  -1.250132668415e-01   2.722530653733e-01   1.479292239659e-01  -2.050940906824e-01  -8.402953007254e-02   3.196511369553e-01   9.467932652103e-04  -1.503221537504e-01   3.872230630186e-01  -4.142109348304e-01  -3.699059870012e-01  -1.766654710025e-01  -4.541130723941e-01   7.232605014693e-02  -1.603061613460e-01  -4.631005884784e-01  
-1.082571854064e-01   2.705206471420e-01  -2.339317643184e-01   1.254182071921e-01  -1.215373437012e-01   2.660764176352e-01   1.491535150606e-01  -2.013322633469e-01  -7.611023873804e-02   3.214959383423e-01  -5.217730205300e-04  -1.566565017629e-01   3.817212455624e-01  -4.129774883504e-01  -3.734610826364e-01  -1.666907578559e-01  -4.512509718868e-01   6.851410930962e-02  -1.656062613371e-01  -4.611147138603e-01  
-1.098446107441e-01   2.691689093474e-01  -2.288364691218e-01   1.252862688914e-01  -1.181193940570e-01   2.596325681307e-01   1.502934312757e-01  -1.975241264007e-01  -6.819606183171e-02   3.233244355763e-01  -1.846610552747e-03  -1.627909763432e-01   3.762528689913e-01  -4.114762196483e-01  -3.768940584965e-01  -1.566505217832e-01  -4.483169470321e-01   6.458581374336e-02  -1.708677801968e-01  -4.591114278984e-01  
-1.113823452340e-01   2.676719620940e-01  -2.238521402251e-01   1.250593686106e-01  -1.147775552528e-01   2.529986513716e-01   1.513411803936e-01  -1.936891104513e-01  -6.032814950715e-02   3.251089986254e-01  -2.997455777852e-03  -1.687262278910e-01   3.708325602181e-01  -4.097298066110e-01  -3.802324469558e-01  -1.465527084203e-01  -4.453454557277e-01   6.056372048420e-02  -1.760934684966e-01  -4.571027576584e-01  
-1.127506839582e-01   2.660365408869e-01  -2.189599878370e-01   1.247046762782e-01  -1.115201606304e-01   2.461731173407e-01   1.522806415035e-01  -1.898215911014e-01  -5.254192444965e-02   3.267985868617e-01  -4.006901563868e-03  -1.743756532389e-01   3.654284196055e-01  -4.077561267108e-01  -3.834424984984e-01  -1.364523791230e-01  -4.423025392718e-01   5.646786016911e-02  -1.812084990844e-01  -4.550219387793e-01  
-1.139397690744e-01   2.643067350331e-01  -2.142029119600e-01   1.242526572785e-01  -1.083114695865e-01   2.391299240743e-01   1.531527162928e-01  -1.859414482685e-01  -4.477692033384e-02   3.284879574448e-01  -4.917918721286e-03  -1.799017426021e-01   3.600903047636e-01  -4.055117834984e-01  -3.865470903477e-01  -1.262570245246e-01  -4.392222994490e-01   5.225617963630e-02  -1.863318740007e-01  -4.529818842557e-01  
-1.150270977504e-01   2.625423650456e-01  -2.095663103580e-01   1.237027441652e-01  -1.051752661057e-01   2.319168142381e-01   1.539443987988e-01  -1.820362597635e-01  -3.704368343045e-02   3.301541558358e-01  -5.667851232161e-03  -1.853075796346e-01   3.548248364870e-01  -4.030243279326e-01  -3.895799237947e-01  -1.160042490918e-01  -4.361255203247e-01   4.795800872324e-02  -1.914436660976e-01  -4.509611709289e-01  
-1.160403302539e-01   2.605934277511e-01  -2.050107373919e-01   1.230907261998e-01  -1.021424936686e-01   2.246251536979e-01   1.546437521806e-01  -1.781485159598e-01  -2.946199168877e-02   3.316933695603e-01  -6.271886619769e-03  -1.904507117215e-01   3.496331106066e-01  -4.003591963516e-01  -3.925833693352e-01  -1.057345378213e-01  -4.330539043605e-01   4.364966238310e-02  -1.964718761677e-01  -4.489153989253e-01  
-1.169732319574e-01   2.586522565938e-01  -2.005783144663e-01   1.224054533098e-01  -9.914753466787e-02   2.171922121244e-01   1.552671978533e-01  -1.742461402705e-01  -2.192413603549e-02   3.331880117216e-01  -6.726028860256e-03  -1.954492431004e-01   3.444629156381e-01  -3.974339278587e-01  -3.954170844824e-01  -9.546551577298e-02  -4.298753232175e-01   3.922632107121e-02  -2.014320758795e-01  -4.468301120537e-01  
-1.178012424865e-01   2.566494655682e-01  -1.962389549027e-01   1.216463444512e-01  -9.624185509512e-02   2.096696932076e-01   1.557936605818e-01  -1.703411495715e-01  -1.449639225136e-02   3.345877055334e-01  -7.038615834987e-03  -2.002552965899e-01   3.393463949065e-01  -3.942956727829e-01  -3.981628658472e-01  -8.519345707496e-02  -4.266744977108e-01   3.474950929173e-02  -2.063182492978e-01  -4.447194678002e-01  
-1.184262860761e-01   2.545006178536e-01  -1.920041923108e-01   1.208386995066e-01  -9.339128048597e-02   2.020500044487e-01   1.562573463858e-01  -1.664771175764e-01  -7.200246413477e-03   3.358978218807e-01  -7.305816071161e-03  -2.048754772278e-01   3.342958878967e-01  -3.909309895690e-01  -4.008228776402e-01  -7.487547279884e-02  -4.234587267389e-01   3.021482784966e-02  -2.111546051949e-01  -4.426139802407e-01  
-1.190503391517e-01   2.523672538578e-01  -1.878624825680e-01   1.199829927418e-01  -9.060975842575e-02   1.943884411923e-01   1.566223942810e-01  -1.626072921069e-01  -1.078022529017e-05   3.371059970678e-01  -7.391832164937e-03  -2.093152476220e-01   3.292675863716e-01  -3.873461458433e-01  -4.033266985257e-01  -6.460708377195e-02  -4.201612557034e-01   2.560154261346e-02  -2.158890472619e-01  -4.404519131377e-01  
-1.195013065541e-01   2.501697544119e-01  -1.838307961565e-01   1.190849877290e-01  -8.788073482399e-02   1.866455421138e-01   1.569257975611e-01  -1.587683940649e-01   7.072568747496e-03   3.382500775089e-01  -7.416551333013e-03  -2.136405001946e-01   3.243093180165e-01  -3.835226069577e-01  -4.057410396166e-01  -5.429114621329e-02  -4.168487600076e-01   2.091656621735e-02  -2.205986335186e-01  -4.383138241161e-01  
-1.199409740845e-01   2.479146418577e-01  -1.798770201942e-01   1.181576330841e-01  -8.522788624420e-02   1.789066611062e-01   1.571369186919e-01  -1.549496947689e-01   1.399750802620e-02   3.392540593762e-01  -7.285013345566e-03  -2.177384453650e-01   3.193831263453e-01  -3.795100131631e-01  -4.080289499998e-01  -4.404152855637e-02  -4.134825583449e-01   1.619322214890e-02  -2.251816877251e-01  -4.361084952310e-01  
-1.202133027086e-01   2.456563284221e-01  -1.760190579360e-01   1.171775134082e-01  -8.263100183381e-02   1.711130999663e-01   1.572738447504e-01  -1.511491434416e-01   2.080302117525e-02   3.401626781527e-01  -7.069877791158e-03  -2.216625172892e-01   3.144970440509e-01  -3.752924396863e-01  -4.101865109643e-01  -3.383186570949e-02  -4.100607089032e-01   1.142104679809e-02  -2.296615598991e-01  -4.338572811873e-01  
-1.203968653028e-01   2.433045848761e-01  -1.722531135497e-01   1.161845365405e-01  -8.010655222544e-02   1.633256606525e-01   1.573539933053e-01  -1.474004080201e-01   2.744993165830e-02   3.409667435617e-01  -6.775750521981e-03  -2.254342197144e-01   3.097074422686e-01  -3.709114653497e-01  -4.123248765935e-01  -2.362045125113e-02  -4.066805930558e-01   6.648675810901e-03  -2.340828215960e-01  -4.316159757232e-01  
-1.205759955437e-01   2.409456959411e-01  -1.685746004013e-01   1.151770758262e-01  -7.764327579518e-02   1.555542215107e-01   1.573615919296e-01  -1.436767360335e-01   3.396637740181e-02   3.416734114232e-01  -6.339399802545e-03  -2.290762275623e-01   3.049709262015e-01  -3.663271439375e-01  -4.143559799080e-01  -1.344170826804e-02  -4.032699840144e-01   1.821571873844e-03  -2.384359299868e-01  -4.293611467577e-01  
-1.205831389378e-01   2.385931793612e-01  -1.649896669423e-01   1.141431100920e-01  -7.522177541904e-02   1.477649712448e-01   1.573063519619e-01  -1.399896953958e-01   4.034832656174e-02   3.422814823416e-01  -5.850156396763e-03  -2.325738744784e-01   3.002727535852e-01  -3.615337563931e-01  -4.162459867724e-01  -3.303072415182e-03  -3.997999878332e-01  -3.055764265722e-03  -2.426930969853e-01  -4.270706406791e-01  
-1.205589145875e-01   2.361690070426e-01  -1.614724182970e-01   1.130972951693e-01  -7.288662222773e-02   1.400374257503e-01   1.571701059819e-01  -1.363442982054e-01   4.653902317880e-02   3.427383058290e-01  -5.249945116292e-03  -2.358535191844e-01   2.956344906074e-01  -3.566028689405e-01  -4.180654751589e-01   6.747274519261e-03  -3.963309383197e-01  -7.917808257922e-03  -2.468156421172e-01  -4.247235503744e-01  
-1.204035629867e-01   2.337447601489e-01  -1.580502859517e-01   1.120511888857e-01  -7.058816719593e-02   1.323254751851e-01   1.569846775187e-01  -1.327499029793e-01   5.259317033553e-02   3.431109446601e-01  -4.607761419238e-03  -2.390417320015e-01   2.910551261428e-01  -3.514640625437e-01  -4.197739081061e-01   1.678573612045e-02  -3.928348548752e-01  -1.283182658543e-02  -2.508841626669e-01  -4.223830390739e-01  
-1.202982097519e-01   2.313287955656e-01  -1.546932271344e-01   1.109983549883e-01  -6.833654718413e-02   1.246818813397e-01   1.567159652942e-01  -1.291762667796e-01   5.848080947995e-02   3.433343712746e-01  -3.803898491170e-03  -2.419882481624e-01   2.864689299033e-01  -3.461585885433e-01  -4.212658526504e-01   2.665979691316e-02  -3.892237225478e-01  -1.778416816859e-02  -2.547669234941e-01  -4.199290661271e-01  
-1.200282343794e-01   2.289039481710e-01  -1.514281590782e-01   1.099460575314e-01  -6.614431770596e-02   1.170677126669e-01   1.564034977415e-01  -1.256624517645e-01   6.422879686052e-02   3.434868475612e-01  -2.984804534338e-03  -2.448942582652e-01   2.819851422162e-01  -3.406698106366e-01  -4.227420672721e-01   3.655864962691e-02  -3.856645919118e-01  -2.275426374220e-02  -2.586374517955e-01  -4.175265842420e-01  
-1.197084352367e-01   2.264072831233e-01  -1.482210464617e-01   1.089032190590e-01  -6.402433578737e-02   1.095627102564e-01   1.560093787621e-01  -1.222062932660e-01   6.975195845695e-02   3.434612113198e-01  -2.106044376298e-03  -2.475460955115e-01   2.775314572003e-01  -3.350585531568e-01  -4.240791283699e-01   4.631227602215e-02  -3.820640476575e-01  -2.770407707296e-02  -2.623234791756e-01  -4.150330024288e-01  
-1.193421132122e-01   2.239910478661e-01  -1.451066738289e-01   1.078589878738e-01  -6.193408343625e-02   1.020833757273e-01   1.555858464539e-01  -1.187834634208e-01   7.518416955015e-02   3.433922535036e-01  -1.123881822916e-03  -2.501708596935e-01   2.731547282994e-01  -3.292672327331e-01  -4.253535380052e-01   5.603987490896e-02  -3.784637816178e-01  -3.268848338169e-02  -2.659775863928e-01  -4.125621456595e-01  
-1.189942087560e-01   2.215488288097e-01  -1.420541740358e-01   1.068262854821e-01  -5.989427954816e-02   9.470551781710e-02   1.550987624463e-01  -1.154067663413e-01   8.043226988189e-02   3.431795913903e-01  -2.800041787742e-05  -2.525937922995e-01   2.688102069678e-01  -3.233423953808e-01  -4.264920138781e-01   6.562448095448e-02  -3.748145275861e-01  -3.766872663793e-02  -2.694746396142e-01  -4.100150121932e-01  
-1.184745636000e-01   2.190514949951e-01  -1.390712296453e-01   1.058119767887e-01  -5.791519422118e-02   8.743044400620e-02   1.545638342822e-01  -1.121130425311e-01   8.546357175614e-02   3.428199206277e-01   1.028358758514e-03  -2.548386171404e-01   2.645375023022e-01  -3.173223452969e-01  -4.275725464458e-01   7.510343293179e-02  -3.711835061189e-01  -4.259360862006e-02  -2.728261683438e-01  -4.074208342954e-01  
-1.179859327266e-01   2.166194252806e-01  -1.361586597227e-01   1.047971534929e-01  -5.598142693026e-02   8.022476707065e-02   1.539745179510e-01  -1.088402459232e-01   9.038197836335e-02   3.423889091055e-01   2.221320429464e-03  -2.570052143044e-01   2.603115537725e-01  -3.111348118766e-01  -4.285363638691e-01   8.449974199004e-02  -3.675259125400e-01  -4.755613046093e-02  -2.761063610264e-01  -4.048185745237e-01  
-1.173959369868e-01   2.141783344253e-01  -1.333193865761e-01   1.038131759804e-01  -5.407969462720e-02   7.311774039631e-02   1.533439377271e-01  -1.056380182624e-01   9.512540726856e-02   3.418474766390e-01   3.415638091729e-03  -2.590631487968e-01   2.561362697475e-01  -3.047966228654e-01  -4.293858241740e-01   9.381512927074e-02  -3.638471633826e-01  -5.252667676984e-02  -2.792888701678e-01  -4.021978508232e-01  
-1.168318834331e-01   2.117687981995e-01  -1.305395402194e-01   1.028286552020e-01  -5.223160339731e-02   6.610307072694e-02   1.526588325471e-01  -1.024627845759e-01   9.972893141711e-02   3.412090284547e-01   4.733667045088e-03  -2.609908987577e-01   2.520050828956e-01  -2.983307710812e-01  -4.301259818882e-01   1.030035691675e-01  -3.601473668667e-01  -5.749656614521e-02  -2.823559054223e-01  -3.995379103217e-01  
-1.161766145090e-01   2.093268184505e-01  -1.278195855037e-01   1.018700131957e-01  -5.042558346635e-02   5.921668428569e-02   1.519254218179e-01  -9.936072780446e-02   1.041238251095e-01   3.404224719222e-01   6.050056650656e-03  -2.627257252466e-01   2.479169470157e-01  -2.917785393348e-01  -4.307463024907e-01   1.120285168484e-01  -3.564199926872e-01  -6.241807115015e-02  -2.852469419280e-01  -3.968025108068e-01  
-1.154639950048e-01   2.068936919938e-01  -1.251645102014e-01   1.009327170756e-01  -4.865948753213e-02   5.243915218867e-02   1.511545230670e-01  -9.631646066042e-02   1.083569116975e-01   3.395352904104e-01   7.395492756891e-03  -2.643513777018e-01   2.438869213105e-01  -2.851157163896e-01  -4.312806062799e-01   1.209410902132e-01  -3.526912936386e-01  -6.732050535529e-02  -2.880295610146e-01  -3.940429953095e-01  
-1.147730279563e-01   2.045193841951e-01  -1.225670664551e-01   9.999990733011e-02  -4.692837453662e-02   4.575242897958e-02   1.503335702087e-01  -9.329513737288e-02   1.124685903228e-01   3.385711223371e-01   8.851423527430e-03  -2.658743840350e-01   2.398817538256e-01  -2.783039924065e-01  -4.316533962367e-01   1.297290247865e-01  -3.489138401261e-01  -7.225496486881e-02  -2.907130132792e-01  -3.912566840790e-01  
-1.139876007626e-01   2.021156534275e-01  -1.200355641497e-01   9.910572338496e-02  -4.525248996114e-02   3.920311846805e-02   1.494895796291e-01  -9.035919243651e-02   1.163934015789e-01   3.375008050852e-01   1.027187377477e-02  -2.673138487977e-01   2.359779479799e-01  -2.714339473996e-01  -4.320491263497e-01   1.384243786403e-01  -3.452089651063e-01  -7.711271270259e-02  -2.933011473192e-01  -3.884690477512e-01  
-1.132517539676e-01   1.997586435171e-01  -1.175576054452e-01   9.821482176118e-02  -4.360655894354e-02   3.275285370954e-02   1.486039946564e-01  -8.744734089333e-02   1.201939461149e-01   3.363471703796e-01   1.182345510158e-02  -2.686274758056e-01   2.321036520982e-01  -2.644487925122e-01  -4.323043060401e-01   1.469630681661e-01  -3.414597325874e-01  -8.197039445632e-02  -2.957655785754e-01  -3.856350625590e-01  
-1.124093323092e-01   1.973866897932e-01  -1.151349352315e-01   9.735500369949e-02  -4.199721243281e-02   2.644775272599e-02   1.476834259873e-01  -8.461408759263e-02   1.237909221338e-01   3.350577388529e-01   1.333057352346e-02  -2.697735328529e-01   2.282806356192e-01  -2.574199691759e-01  -4.324638438766e-01   1.553160875351e-01  -3.377015307739e-01  -8.675110522176e-02  -2.980507036153e-01  -3.827304256742e-01  
-1.115713378676e-01   1.950601534870e-01  -1.127703100232e-01   9.651227378623e-02  -4.042512240390e-02   2.024780095069e-02   1.467330717852e-01  -8.181874122110e-02   1.272705075763e-01   3.337105713078e-01   1.490389828275e-02  -2.708709345709e-01   2.245154257120e-01  -2.502774189101e-01  -4.325481451009e-01   1.635743155860e-01  -3.339548661089e-01  -9.153052910795e-02  -3.002712275828e-01  -3.798352070716e-01  
-1.107237614343e-01   1.927567538937e-01  -1.104565869984e-01   9.568697676279e-02  -3.886801258484e-02   1.416886342499e-02   1.457495497324e-01  -7.906994769325e-02   1.305959158355e-01   3.322591075943e-01   1.653419037083e-02  -2.718128441055e-01   2.207732124429e-01  -2.430541167424e-01  -4.324719135700e-01   1.716382467102e-01  -3.301525176631e-01  -9.628196108229e-02  -3.023305696580e-01  -3.768710409479e-01  
-1.098650088798e-01   1.904558259569e-01  -1.081939608854e-01   9.489267868833e-02  -3.736297791159e-02   8.230423794800e-03   1.447290411107e-01  -7.637656829511e-02   1.337666389631e-01   3.307230747619e-01   1.817787264725e-02  -2.726786567348e-01   2.170899425424e-01  -2.357476528744e-01  -4.323279835116e-01   1.795841225255e-01  -3.263738699778e-01  -1.010034589403e-01  -3.042995231669e-01  -3.739032993131e-01  
-1.089577603437e-01   1.881525268027e-01  -1.059790523604e-01   9.411370787812e-02  -3.590425346229e-02   2.435009962125e-03   1.436805981507e-01  -7.374292526685e-02   1.367618391327e-01   3.290755611596e-01   1.981002010963e-02  -2.733929129185e-01   2.134696841919e-01  -2.284404806055e-01  -4.321316058505e-01   1.873257510505e-01  -3.226158935125e-01  -1.056231347143e-01  -3.060950558654e-01  -3.708727474789e-01  
-1.080321917139e-01   1.859083029132e-01  -1.038177785609e-01   9.336135870154e-02  -3.446115475228e-02  -3.254371016628e-03   1.426054048637e-01  -7.114900141005e-02   1.396485669982e-01   3.273802068956e-01   2.148141814551e-02  -2.740770011001e-01   2.098800604993e-01  -2.209935453984e-01  -4.317955668098e-01   1.949734660443e-01  -3.188324269930e-01  -1.102727877842e-01  -3.078349519059e-01  -3.678549728623e-01  
-1.071391097856e-01   1.836920075692e-01  -1.017034863826e-01   9.262079978655e-02  -3.304952221613e-02  -8.823451646837e-03   1.415071522213e-01  -6.859290104434e-02   1.424090007137e-01   3.256131669037e-01   2.322753152864e-02  -2.746586029483e-01   2.063428491222e-01  -2.134964061473e-01  -4.313866476095e-01   2.024556039214e-01  -3.150532937914e-01  -1.148732910191e-01  -3.094569263489e-01  -3.648067934950e-01  
-1.061921540227e-01   1.814381263935e-01  -9.963076753017e-02   9.191445207671e-02  -3.167313151401e-02  -1.421355585662e-02   1.403758805952e-01  -6.611385908594e-02   1.449571014171e-01   3.237032731751e-01   2.490713631719e-02  -2.750376864178e-01   2.028441607392e-01  -2.060262080595e-01  -4.308590440595e-01   2.096744049326e-01  -3.112570518681e-01  -1.193556817209e-01  -3.108535356748e-01  -3.616603654992e-01  
-1.052751985226e-01   1.792634409557e-01  -9.760985272410e-02   9.121586033137e-02  -3.031154213072e-02  -1.952027075147e-02   1.392347665869e-01  -6.365758927749e-02   1.474354330027e-01   3.217768492244e-01   2.668637055683e-02  -2.754071270928e-01   1.994000520416e-01  -1.984534889979e-01  -4.302671252787e-01   2.168020498971e-01  -3.074722620668e-01  -1.238440285477e-01  -3.122138500942e-01  -3.585404937859e-01  
-1.043034812986e-01   1.770871184711e-01  -9.563491382049e-02   9.054712551601e-02  -2.899463333410e-02  -2.467403228567e-02   1.380747121239e-01  -6.126832705255e-02   1.497521127210e-01   3.197635348522e-01   2.840613387951e-02  -2.756914219610e-01   1.960250273061e-01  -1.908819057033e-01  -4.296490574651e-01   2.237598868275e-01  -3.037319913846e-01  -1.282396125295e-01  -3.134454150698e-01  -3.553958206506e-01  
-1.033747940639e-01   1.749590201816e-01  -9.370222676104e-02   8.988474499759e-02  -2.769593569770e-02  -2.972422314931e-02   1.368923618645e-01  -5.890188627316e-02   1.519744166302e-01   3.177066407933e-01   3.021991337039e-02  -2.759041251501e-01   1.926819734520e-01  -1.832285386937e-01  -4.289114030732e-01   2.305721014113e-01  -2.999729704789e-01  -1.326269773493e-01  -3.145920765532e-01  -3.522414651445e-01  
-1.024051014117e-01   1.728342538455e-01  -9.181125327942e-02   8.924953161630e-02  -2.642643514108e-02  -3.462328221894e-02   1.356891540210e-01  -5.659669169232e-02   1.540380910177e-01   3.155589909056e-01   3.199024521213e-02  -2.760018926552e-01   1.893848215206e-01  -1.755768673819e-01  -4.280867278532e-01   2.371799090549e-01  -2.962183258443e-01  -1.369285385945e-01  -3.155857052811e-01  -3.490404483733e-01  
-1.014488552466e-01   1.707304979654e-01  -8.996047751593e-02   8.862522808957e-02  -2.518073035156e-02  -3.939662710473e-02   1.344703971790e-01  -5.433080372331e-02   1.559786743554e-01   3.133463058937e-01   3.379160031362e-02  -2.759967755599e-01   1.861324703754e-01  -1.679137459729e-01  -4.271793334083e-01   2.435957044851e-01  -2.924664561265e-01  -1.411624759770e-01  -3.164500876992e-01  -3.458049527421e-01  
-1.004789218436e-01   1.686554068652e-01  -8.815020994191e-02   8.801881896775e-02  -2.395195821189e-02  -4.404189746743e-02   1.332339795411e-01  -5.210952660225e-02   1.577947423363e-01   3.110701778271e-01   3.559481397448e-02  -2.759019593657e-01   1.829159514708e-01  -1.602256365600e-01  -4.261611245030e-01   2.498281030866e-01  -2.887043465172e-01  -1.453429912357e-01  -3.171922625849e-01  -3.425407539682e-01  
-9.949921152487e-02   1.665978215515e-01  -8.637855878997e-02   8.743196663372e-02  -2.275420816601e-02  -4.855274691793e-02   1.319800084655e-01  -4.993417476664e-02   1.594858906784e-01   3.087342703555e-01   3.738708965941e-02  -2.757320859934e-01   1.797455346621e-01  -1.525232829620e-01  -4.250680590138e-01   2.558881649863e-01  -2.849578466219e-01  -1.494631934080e-01  -3.178248359085e-01  -3.392596532920e-01  
-9.853472876454e-02   1.645803089698e-01  -8.464621327177e-02   8.685340200606e-02  -2.158892830986e-02  -5.295358641821e-02   1.307156442058e-01  -4.778915839142e-02   1.610874447927e-01   3.063700064703e-01   3.920845959083e-02  -2.755326155228e-01   1.766302926161e-01  -1.447879906366e-01  -4.239357699450e-01   2.618206312750e-01  -2.812470833367e-01  -1.535407921928e-01  -3.183925757726e-01  -3.359923413617e-01  
-9.756685441308e-02   1.625836966271e-01  -8.294949709312e-02   8.629078516437e-02  -2.044586713124e-02  -5.722527478374e-02   1.294342361221e-01  -4.568525462552e-02   1.625706544344e-01   3.039480998699e-01   4.103384520140e-02  -2.752478878284e-01   1.735485458494e-01  -1.370350976569e-01  -4.226988772822e-01   2.675689130272e-01  -2.775315421251e-01  -1.575626031298e-01  -3.188441693499e-01  -3.326997372117e-01  
-9.660344126637e-02   1.605926992950e-01  -8.128886078858e-02   8.573461799303e-02  -1.932129918514e-02  -6.136101599398e-02   1.281455647995e-01  -4.362822403087e-02   1.639196051072e-01   3.014514072428e-01   4.284380048715e-02  -2.748282422180e-01   1.705179460527e-01  -1.293558188290e-01  -4.214005226394e-01   2.730645331912e-01  -2.738272557325e-01  -1.614576337921e-01  -3.191209580134e-01  -3.293460769447e-01  
-9.563401431724e-02   1.586353244244e-01  -7.966645011769e-02   8.519996283846e-02  -1.821377425125e-02  -6.537559738491e-02   1.268476001569e-01  -4.161322396393e-02   1.651697274153e-01   2.989199223336e-01   4.464755485435e-02  -2.743738312844e-01   1.675301936590e-01  -1.216497510758e-01  -4.200276352266e-01   2.784186816097e-01  -2.701372519542e-01  -1.653112658946e-01  -3.193231659971e-01  -3.259988769317e-01  
-9.465811823681e-02   1.567078776735e-01  -7.808039005427e-02   8.467952703592e-02  -1.712254337959e-02  -6.927042080368e-02   1.255459981824e-01  -3.963966071169e-02   1.663174426598e-01   2.963477059941e-01   4.644373995273e-02  -2.738630663659e-01   1.645897884056e-01  -1.139522841772e-01  -4.185987972926e-01   2.836008165867e-01  -2.664666025283e-01  -1.690942592066e-01  -3.194257728909e-01  -3.226403268873e-01  
-9.373118396575e-02   1.548041368988e-01  -7.652538440592e-02   8.415907629513e-02  -1.605204569946e-02  -7.305473004669e-02   1.242303860194e-01  -3.768930752731e-02   1.673766088203e-01   2.937401501140e-01   4.829795010331e-02  -2.732668394927e-01   1.616822345299e-01  -1.062497745255e-01  -4.170717808633e-01   2.886017591238e-01  -2.627943968454e-01  -1.728264297396e-01  -3.194289056124e-01  -3.192669708880e-01  
-9.278052015347e-02   1.529162940805e-01  -7.500410132673e-02   8.364674809742e-02  -1.501482640661e-02  -7.670961968088e-02   1.229111142256e-01  -3.578429755625e-02   1.683212149776e-01   2.910843358166e-01   5.008622083949e-02  -2.726090152205e-01   1.588343224781e-01  -9.861502626448e-02  -4.155299476343e-01   2.934038675731e-01  -2.591697118024e-01  -1.764440568346e-01  -3.193086896903e-01  -3.158729104379e-01  
-9.182675091668e-02   1.510571271326e-01  -7.351549659584e-02   8.315067369835e-02  -1.398625179328e-02  -8.024439625266e-02   1.215837524886e-01  -3.391796348202e-02   1.691679151049e-01   2.883910844339e-01   5.186366280632e-02  -2.718894451431e-01   1.560154977370e-01  -9.097940032661e-02  -4.138810624514e-01   2.980309377100e-01  -2.555402038374e-01  -1.800091524390e-01  -3.190914226781e-01  -3.124679296266e-01  
-9.090932539291e-02   1.492311252210e-01  -7.205801765003e-02   8.265670481658e-02  -1.298174433079e-02  -8.368008501322e-02   1.202520548197e-01  -3.207455072067e-02   1.699465450025e-01   2.856858027113e-01   5.368715667550e-02  -2.711398388733e-01   1.532416378524e-01  -8.333076388240e-02  -4.121878916071e-01   3.025256231936e-01  -2.519396504863e-01  -1.835319868603e-01  -3.188191671883e-01  -3.090795849984e-01  
-8.998378450004e-02   1.474062776071e-01  -7.062921245472e-02   8.217166550849e-02  -1.200497008989e-02  -8.697663110863e-02   1.189090155534e-01  -3.027587836472e-02   1.706024033441e-01   2.829217375517e-01   5.544388158500e-02  -2.702949819344e-01   1.505067582442e-01  -7.576033070008e-02  -4.104202798292e-01   3.067875319335e-01  -2.483548513741e-01  -1.869390347631e-01  -3.183999034592e-01  -3.056520153231e-01  
-8.907435048505e-02   1.456112671125e-01  -6.923046723207e-02   8.168610265410e-02  -1.102397604747e-02  -9.016653099448e-02   1.175650659681e-01  -2.850747314929e-02   1.711690103839e-01   2.801206632725e-01   5.722057488157e-02  -2.693473489981e-01   1.477999777814e-01  -6.823750223711e-02  -4.085406926880e-01   3.108282662558e-01  -2.447535265293e-01  -1.902638082157e-01  -3.178524285614e-01  -3.021904077015e-01  
-8.816251455643e-02   1.438396639799e-01  -6.786068257023e-02   8.120899194341e-02  -1.007051799828e-02  -9.324271696404e-02   1.162172919453e-01  -2.677309269634e-02   1.716512717121e-01   2.772977154219e-01   5.896667133445e-02  -2.683689259442e-01   1.451357475307e-01  -6.074013993818e-02  -4.066152286820e-01   3.147135878128e-01  -2.411850551404e-01  -1.935219871542e-01  -3.172298569384e-01  -2.987358505059e-01  
-8.727216664599e-02   1.420955311451e-01  -6.652074389566e-02   8.073265282343e-02  -9.146314406893e-03  -9.622003599668e-02   1.148703498940e-01  -2.506472541788e-02   1.720691495981e-01   2.744688611915e-01   6.071626283858e-02  -2.673796510636e-01   1.425264423449e-01  -5.326616701857e-02  -4.046883897112e-01   3.184696902128e-01  -2.376701034898e-01  -1.967178321411e-01  -3.165574056016e-01  -2.953048949566e-01  
-8.637905244204e-02   1.403720877088e-01  -6.521016339990e-02   8.026074286831e-02  -8.235280522971e-03  -9.908453847549e-02   1.135259251098e-01  -2.339398698364e-02   1.723988393563e-01   2.716107964391e-01   6.243078491826e-02  -2.663344954354e-01   1.399622892248e-01  -4.586072553947e-02  -4.027209119776e-01   3.220326452444e-01  -2.341812448980e-01  -1.998152417681e-01  -3.157800397179e-01  -2.918600213382e-01  
-8.550904829030e-02   1.386684718015e-01  -6.392536356427e-02   7.979159835138e-02  -7.336397210803e-03  -1.018426910336e-01   1.121753753155e-01  -2.175094664959e-02   1.726507810529e-01   2.687302515870e-01   6.415447566222e-02  -2.652238978791e-01   1.374255403943e-01  -3.848542560936e-02  -4.006582993718e-01   3.254178216159e-01  -2.306946155061e-01  -2.028498964600e-01  -3.149143042055e-01  -2.884089168175e-01  
-8.464259459589e-02   1.369914359269e-01  -6.266849487880e-02   7.932298007062e-02  -6.445844785861e-03  -1.044981003268e-01   1.108303498428e-01  -2.013913788864e-02   1.728272467079e-01   2.658305940028e-01   6.586106546286e-02  -2.640627129294e-01   1.349296718567e-01  -3.117198719424e-02  -3.985487314323e-01   3.286218507418e-01  -2.272298800576e-01  -2.057978799308e-01  -3.139571591323e-01  -2.849513144899e-01  
-8.380327246072e-02   1.353331066612e-01  -6.143645712032e-02   7.884722508259e-02  -5.573649030835e-03  -1.070557466656e-01   1.094844444191e-01  -1.855075401060e-02   1.729348084817e-01   2.629157402623e-01   6.757683032199e-02  -2.628411472773e-01   1.324712735354e-01  -2.391513081114e-02  -3.963835614004e-01   3.316469392025e-01  -2.237863796998e-01  -2.086669373795e-01  -3.129137408328e-01  -2.814897696383e-01  
-8.294297739562e-02   1.336844232166e-01  -6.023034760796e-02   7.838052933269e-02  -4.715482652866e-03  -1.094869336968e-01   1.081366287079e-01  -1.700709596044e-02   1.729399974182e-01   2.599609198097e-01   6.919512182733e-02  -2.615527386348e-01   1.300484859154e-01  -1.676789973406e-02  -3.941510481437e-01   3.344469070209e-01  -2.203597726533e-01  -2.114163444696e-01  -3.117415865008e-01  -2.780013385608e-01  
-8.212788114604e-02   1.320700261881e-01  -5.904704854109e-02   7.790650448094e-02  -3.880957863702e-03  -1.118452677924e-01   1.067882781169e-01  -1.547197898095e-02   1.729147739171e-01   2.570259313041e-01   7.088421474443e-02  -2.602602132429e-01   1.276590100216e-01  -9.593895058144e-03  -3.918729450715e-01   3.371623646752e-01  -2.169643516987e-01  -2.141554997842e-01  -3.105634973039e-01  -2.745577455068e-01  
-8.130684123394e-02   1.304818676629e-01  -5.788947893176e-02   7.743467514282e-02  -3.064334525948e-03  -1.141056566199e-01   1.054481904602e-01  -1.396863701773e-02   1.728243605502e-01   2.540834488758e-01   7.252633406896e-02  -2.589537985151e-01   1.253164517361e-01  -2.489212755514e-03  -3.895884818853e-01   3.397250968898e-01  -2.136137797876e-01  -2.168076255539e-01  -3.093183172830e-01  -2.711248228751e-01  
-8.047802715719e-02   1.288929584626e-01  -5.675590319976e-02   7.694887282363e-02  -2.256620382185e-03  -1.162442337314e-01   1.041125095813e-01  -1.250516315359e-02   1.726262994618e-01   2.510900576568e-01   7.406727281125e-02  -2.575282824653e-01   1.230144721991e-01   4.415813224394e-03  -3.872483045777e-01   3.419859273519e-01  -2.102776546154e-01  -2.192787196081e-01  -3.078884834223e-01  -2.676286385475e-01  
-7.969991037164e-02   1.273405019727e-01  -5.564291404537e-02   7.646437272375e-02  -1.468802798766e-03  -1.183162823111e-01   1.027727909924e-01  -1.104774328182e-02   1.724106836413e-01   2.481282494285e-01   7.570022371760e-02  -2.561147001703e-01   1.207337058224e-01   1.139126041699e-02  -3.848329629788e-01   3.442046297161e-01  -2.069606293033e-01  -2.217788969469e-01  -3.064869977243e-01  -2.641966646353e-01  
-7.890698508737e-02   1.258026031144e-01  -5.455247471410e-02   7.598292593839e-02  -6.994954077134e-04  -1.202794360481e-01   1.014358519248e-01  -9.627179612998e-03   1.721167355653e-01   2.451471473844e-01   7.724821606934e-02  -2.546652513929e-01   1.184894162042e-01   1.826475490874e-02  -3.823781176516e-01   3.462354730622e-01  -2.036741820841e-01  -2.241734156493e-01  -3.049916429452e-01  -2.607582984414e-01  
-7.815132352024e-02   1.242835180937e-01  -5.348456231216e-02   7.548904666230e-02   6.806843637139e-05  -1.221606551844e-01   1.001060105372e-01  -8.225386346475e-03   1.717714387445e-01   2.421623095835e-01   7.883044599889e-02  -2.531491146687e-01   1.162787624568e-01   2.506150345249e-02  -3.798671079630e-01   3.480914349544e-01  -2.004003844985e-01  -2.264868746170e-01  -3.034195690080e-01  -2.573182214812e-01  
-7.739036111090e-02   1.227806556547e-01  -5.243975861261e-02   7.498557315049e-02   8.218569546811e-04  -1.239448874339e-01   9.878516738779e-02  -6.854976086129e-03   1.713564118756e-01   2.391628683021e-01   8.033206889311e-02  -2.515900287489e-01   1.141124357668e-01   3.171857634852e-02  -3.773420771917e-01   3.497434324139e-01  -1.971653414724e-01  -2.286739861973e-01  -3.017442800497e-01  -2.538664199298e-01  
-7.663565547497e-02   1.213022406916e-01  -5.141682302796e-02   7.448296444994e-02   1.559381872509e-03  -1.256439553632e-01   9.747177743846e-02  -5.509831351356e-03   1.708948128451e-01   2.361709550482e-01   8.180553197138e-02  -2.500299250246e-01   1.119838102853e-01   3.832087093564e-02  -3.748002035975e-01   3.512738651860e-01  -1.939705781877e-01  -2.307985313225e-01  -3.000314104576e-01  -2.504409738622e-01  
-7.591045648354e-02   1.198444700497e-01  -5.041250442050e-02   7.397598527063e-02   2.278583029509e-03  -1.272657363043e-01   9.615801899208e-02  -4.180860315534e-03   1.703959701313e-01   2.331912418219e-01   8.330372708767e-02  -2.484480530007e-01   1.098804192431e-01   4.490056363181e-02  -3.721979338077e-01   3.526940222432e-01  -1.907973756820e-01  -2.328868594504e-01  -2.982915736186e-01  -2.470451106607e-01  
-7.518972878831e-02   1.183980335947e-01  -4.942969389856e-02   7.345402979111e-02   2.980262455957e-03  -1.287964630587e-01   9.485522705307e-02  -2.879346513260e-03   1.698341732590e-01   2.302013439730e-01   8.472694922723e-02  -2.468272135620e-01   1.078236868419e-01   5.132713580537e-02  -3.696029198826e-01   3.539145752587e-01  -1.876703671131e-01  -2.348427046524e-01  -2.964541967855e-01  -2.436398053671e-01  
-7.448664777230e-02   1.169740964781e-01  -4.846603848730e-02   7.292298902820e-02   3.677306800785e-03  -1.302504883451e-01   9.355897169413e-02  -1.597234841371e-03   1.692294920246e-01   2.272167894790e-01   8.615590902311e-02  -2.451662292656e-01   1.057934998632e-01   5.768505483567e-02  -3.669477682235e-01   3.549894446398e-01  -1.845582376436e-01  -2.367318371850e-01  -2.945627255066e-01  -2.402466507288e-01  
-7.378916189342e-02   1.155667018071e-01  -4.752155666097e-02   7.239209344694e-02   4.361883980885e-03  -1.316169491875e-01   9.226724003768e-02  -3.419863327144e-04   1.685736546151e-01   2.242334060051e-01   8.754580167429e-02  -2.434807934720e-01   1.037921154642e-01   6.396198320110e-02  -3.642466627215e-01   3.559187873788e-01  -1.814708652371e-01  -2.385463926584e-01  -2.926162106607e-01  -2.368669760612e-01  
-7.310807551424e-02   1.141670017038e-01  -4.659377890249e-02   7.184530903632e-02   5.039915692419e-03  -1.328949750193e-01   9.097540128274e-02   8.914796645499e-04   1.678566813266e-01   2.212376905226e-01   8.890811626674e-02  -2.417107152924e-01   1.018097724537e-01   7.011154942832e-02  -3.614469108812e-01   3.566392588805e-01  -1.783824040523e-01  -2.402571600909e-01  -2.905687355519e-01  -2.334710684367e-01  
-7.244702319056e-02   1.127970118999e-01  -4.568572028644e-02   7.129509014728e-02   5.690881079641e-03  -1.341175669529e-01   8.969881298562e-02   2.111091220400e-03   1.671306659522e-01   2.182807414886e-01   9.028348629795e-02  -2.399919625702e-01   9.987530600473e-02   7.624669156493e-02  -3.587048343408e-01   3.573233083100e-01  -1.753666283281e-01  -2.419427964444e-01  -2.885501746888e-01  -2.301394230758e-01  
-7.178954065813e-02   1.114355380834e-01  -4.479477175555e-02   7.072584022944e-02   6.325652298244e-03  -1.352541556527e-01   8.842889042620e-02   3.307073000797e-03   1.663465188925e-01   2.153154346198e-01   9.158601368488e-02  -2.382216266566e-01   9.797287455541e-02   8.222486148695e-02  -3.559288875127e-01   3.578059261669e-01  -1.723790253737e-01  -2.435037711059e-01  -2.864353873383e-01  -2.267965316877e-01  
-7.114491018431e-02   1.100950872117e-01  -4.392243316919e-02   7.015183483396e-02   6.950218053254e-03  -1.363216388505e-01   8.716896490688e-02   4.482239201301e-03   1.655310933553e-01   2.123663486092e-01   9.287510761236e-02  -2.364464151540e-01   9.610431250472e-02   8.813290167490e-02  -3.531406306967e-01   3.581790979341e-01  -1.694279420742e-01  -2.450033714951e-01  -2.842939121115e-01  -2.234822761771e-01  
-7.050863174178e-02   1.087696713695e-01  -4.306647460278e-02   6.957039538344e-02   7.567498480729e-03  -1.373100514743e-01   8.591474697650e-02   5.634609196998e-03   1.646705966707e-01   2.094205557033e-01   9.413408905469e-02  -2.346318802621e-01   9.425846535484e-02   9.394034664341e-02  -3.502919862458e-01   3.583999647496e-01  -1.664918746673e-01  -2.464221670645e-01  -2.820934746372e-01  -2.201763492214e-01  
-6.989025837148e-02   1.074607964467e-01  -4.222756393452e-02   6.898017318999e-02   8.177031410988e-03  -1.382312858837e-01   8.466898823585e-02   6.768158359661e-03   1.637778775165e-01   2.064881727860e-01   9.538858959201e-02  -2.327900502047e-01   9.244169762014e-02   9.966300842505e-02  -3.474097716452e-01   3.584947669317e-01  -1.635820920288e-01  -2.477735683583e-01  -2.798549235914e-01  -2.168905951349e-01  
-6.926881998264e-02   1.061664512419e-01  -4.140693951019e-02   6.837030374678e-02   8.766935783577e-03  -1.390794772979e-01   8.343786497837e-02   7.878478309287e-03   1.628429030416e-01   2.035617864503e-01   9.654436331935e-02  -2.309458049835e-01   9.066970565097e-02   1.052212653130e-01  -3.445641075779e-01   3.584262490574e-01  -1.607298299906e-01  -2.490014894638e-01  -2.775491422546e-01  -2.136120574827e-01  
-6.866864571119e-02   1.048859995435e-01  -4.060078054997e-02   6.776459969346e-02   9.353454117814e-03  -1.398567761561e-01   8.220757753175e-02   8.968326052992e-03   1.618767316541e-01   2.006500013518e-01   9.772506109933e-02  -2.290645234585e-01   8.890961311723e-02   1.107408972275e-01  -3.416241112310e-01   3.582566674953e-01  -1.578785005096e-01  -2.501971571871e-01  -2.752232064929e-01  -2.103613304724e-01  
-6.808870565951e-02   1.036239556616e-01  -3.981055494179e-02   6.714272650862e-02   9.919714100756e-03  -1.405805445703e-01   8.099123360157e-02   1.004567150033e-02   1.608939493891e-01   1.977642119481e-01   9.890167981345e-02  -2.271883598695e-01   8.718804804528e-02   1.161804332104e-01  -3.387117188753e-01   3.579968772769e-01  -1.550797009872e-01  -2.513302569703e-01  -2.728848615520e-01  -2.071457300558e-01  
-6.749884192998e-02   1.023728747837e-01  -3.903635495715e-02   6.649589510202e-02   1.047608652107e-02  -1.412258459848e-01   7.978642754801e-02   1.109838416643e-02   1.598571408734e-01   1.948718654276e-01   9.996083392320e-02  -2.252715615643e-01   8.549964061311e-02   1.214091651379e-01  -3.357845461185e-01   3.575234610673e-01  -1.523131369113e-01  -2.523140465977e-01  -2.704433533891e-01  -2.039141805372e-01  
-6.694141400897e-02   1.011392323132e-01  -3.827670979332e-02   6.585135002555e-02   1.102609924959e-02  -1.418183536668e-01   7.858879382042e-02   1.213675020412e-02   1.588100625382e-01   1.920107399773e-01   1.010806667722e-01  -2.233434798491e-01   8.383170327200e-02   1.266271316255e-01  -3.328116078154e-01   3.570007927706e-01  -1.495663046449e-01  -2.532885873980e-01  -2.680192073066e-01  -2.007311620708e-01  
-6.638042758396e-02   9.992218444988e-02  -3.753226428565e-02   6.519485405084e-02   1.155232034964e-02  -1.423483390604e-01   7.740334688429e-02   1.315484178959e-02   1.577358993771e-01   1.891680982409e-01   1.021176054199e-01  -2.214376522645e-01   8.220009261013e-02   1.317275079686e-01  -3.298706450428e-01   3.563692860219e-01  -1.468758667025e-01  -2.541784018269e-01  -2.655667581833e-01  -1.975752258574e-01  
-6.584397341937e-02   9.871545473449e-02  -3.680026939692e-02   6.452789292998e-02   1.206815067654e-02  -1.428192800492e-01   7.622248742794e-02   1.415885985814e-02   1.566379750896e-01   1.863429774105e-01   1.031756443398e-01  -2.194926246268e-01   8.058626837521e-02   1.367541425092e-01  -3.268700787973e-01   3.556324193948e-01  -1.441994384343e-01  -2.550159393463e-01  -2.630902794684e-01  -1.944432332508e-01  
-6.530422827056e-02   9.751881022115e-02  -3.608304400373e-02   6.384615864979e-02   1.258079249836e-02  -1.432175746589e-01   7.505169422161e-02   1.513739232908e-02   1.554956636264e-01   1.835185968273e-01   1.041495475387e-01  -2.175090613268e-01   7.899815200466e-02   1.416041833071e-01  -3.238333362962e-01   3.547171227396e-01  -1.415439182904e-01  -2.557333319651e-01  -2.605367636843e-01  -1.913074683616e-01  
-6.477537084382e-02   9.633835054632e-02  -3.537990805023e-02   6.315055274635e-02   1.307849483099e-02  -1.435632536447e-01   7.389350379405e-02   1.610069794349e-02   1.543351442140e-01   1.807173913368e-01   1.050898394522e-01  -2.155275616589e-01   7.744075735377e-02   1.463503560136e-01  -3.208048893363e-01   3.537051099393e-01  -1.389305063365e-01  -2.563825298693e-01  -2.579646304979e-01  -1.882012513374e-01  
-6.426757732324e-02   9.517130778762e-02  -3.468991312411e-02   6.244703246836e-02   1.356595002689e-02  -1.438587136415e-01   7.274589189549e-02   1.704932472602e-02   1.531609207866e-01   1.779419443812e-01   1.060478256336e-01  -2.135327343615e-01   7.590879638337e-02   1.510275892714e-01  -3.177613018422e-01   3.526167610644e-01  -1.363467697243e-01  -2.569858387289e-01  -2.553884322801e-01  -1.851298986256e-01  
-6.375630189573e-02   9.402162541484e-02  -3.401507173731e-02   6.172624314072e-02   1.403576691880e-02  -1.441011189952e-01   7.161423874768e-02   1.797935995013e-02   1.519655768280e-01   1.751871467986e-01   1.069119434090e-01  -2.115637517778e-01   7.441506862442e-02   1.555605620941e-01  -3.147674464335e-01   3.514176600469e-01  -1.338215684613e-01  -2.574938936563e-01  -2.527821623602e-01  -1.820826742421e-01  
-6.326690997857e-02   9.288576832598e-02  -3.335237515308e-02   6.100450816030e-02   1.449693939806e-02  -1.442957277017e-01   7.049016714213e-02   1.889476612984e-02   1.507608669331e-01   1.724615489584e-01   1.078074560479e-01  -2.095838499414e-01   7.294011959190e-02   1.600533486485e-01  -3.117371509237e-01   3.501659655608e-01  -1.313184168165e-01  -2.579777370727e-01  -2.501868536369e-01  -1.790775071971e-01  
-6.278347858479e-02   9.175847941363e-02  -3.270193259633e-02   6.026703447982e-02   1.495011131630e-02  -1.444304258501e-01   6.937487300796e-02   1.979072568534e-02   1.495259738197e-01   1.697465565142e-01   1.086573754028e-01  -2.075692377092e-01   7.148726262329e-02   1.643996395132e-01  -3.086726596783e-01   3.487754806708e-01  -1.288364248506e-01  -2.583677866535e-01  -2.475426515903e-01  -1.760815418532e-01  
-6.230856333843e-02   9.064265315190e-02  -3.206458573115e-02   5.951994177792e-02   1.539438793212e-02  -1.445126422225e-01   6.827092357911e-02   2.066771708502e-02   1.482712344583e-01   1.670512613901e-01   1.094704136681e-01  -2.055473398801e-01   7.006083953724e-02   1.686299681841e-01  -3.056036689532e-01   3.472856977050e-01  -1.263871228943e-01  -2.586850170548e-01  -2.448764382948e-01  -1.731100713650e-01  
-6.183928817439e-02   8.954053182110e-02  -3.143988491813e-02   5.875680118834e-02   1.583019439555e-02  -1.445460615281e-01   6.718061357728e-02   2.152814084989e-02   1.469980174717e-01   1.643758022105e-01   1.102409594485e-01  -2.035157255460e-01   6.866198465756e-02   1.727270972118e-01  -3.025369074354e-01   3.456876168741e-01  -1.239723488167e-01  -2.589203532240e-01  -2.421820328656e-01  -1.701594107736e-01  
-6.137829876952e-02   8.844875906974e-02  -3.082571019155e-02   5.799350366349e-02   1.624826166317e-02  -1.445287430500e-01   6.609512890671e-02   2.237112432771e-02   1.457114068885e-01   1.617261056314e-01   1.109875503272e-01  -2.014870594908e-01   6.727976645471e-02   1.767588764477e-01  -2.994404259335e-01   3.440294987828e-01  -1.215853829575e-01  -2.591185881286e-01  -2.394912755248e-01  -1.672465267119e-01  
-6.092869845339e-02   8.737050629525e-02  -3.022343818776e-02   5.721214645178e-02   1.665424215103e-02  -1.444703796243e-01   6.502478415299e-02   2.320130183619e-02   1.444141730661e-01   1.591015642288e-01   1.117150677608e-01  -1.994535047848e-01   6.592718301694e-02   1.806740704700e-01  -2.963642999680e-01   3.422854978326e-01  -1.192382608935e-01  -2.592467421719e-01  -2.367872883076e-01  -1.643612754804e-01  
-6.047990074548e-02   8.630725162460e-02  -2.963389307754e-02   5.641763802272e-02   1.704768392558e-02  -1.443688148814e-01   6.396961448029e-02   2.401465689583e-02   1.431048861045e-01   1.565018869759e-01   1.123760959692e-01  -1.974405703862e-01   6.460518214436e-02   1.844634021250e-01  -2.933231908546e-01   3.404578506020e-01  -1.169386323002e-01  -2.592998831317e-01  -2.340702895732e-01  -1.615050771684e-01  
-6.004920938572e-02   8.525417205796e-02  -2.905452973948e-02   5.562229369832e-02   1.743170346752e-02  -1.442254992481e-01   6.292257479596e-02   2.481281980917e-02   1.417895021813e-01   1.539313662680e-01   1.130618310298e-01  -1.954148791233e-01   6.330047537460e-02   1.881996322617e-01  -2.902526953443e-01   3.385850474644e-01  -1.146607572597e-01  -2.593250530470e-01  -2.313659986353e-01  -1.586883998848e-01  
-5.961719893324e-02   8.420808161243e-02  -2.848620437888e-02   5.481214183490e-02   1.781204292764e-02  -1.440245985915e-01   6.188487220224e-02   2.558902400197e-02   1.404434935230e-01   1.513687972773e-01   1.136772043150e-01  -1.933548228979e-01   6.201504680871e-02   1.917570616147e-01  -2.871466081472e-01   3.365681390150e-01  -1.123997912668e-01  -2.592439401109e-01  -2.286080451429e-01  -1.558759297282e-01  
-5.919374226951e-02   8.317404262727e-02  -2.792860980881e-02   5.398450933260e-02   1.817621520049e-02  -1.437871366627e-01   6.085983440007e-02   2.635295304694e-02   1.390903917299e-01   1.488333401925e-01   1.142539527586e-01  -1.913017896209e-01   6.075630170610e-02   1.951982329390e-01  -2.840619410554e-01   3.344770336071e-01  -1.101807697066e-01  -2.590976493316e-01  -2.258430735534e-01  -1.530936582305e-01  
-5.877949883654e-02   8.215292915222e-02  -2.738072864206e-02   5.316155492654e-02   1.852634929195e-02  -1.435125741571e-01   5.984426566945e-02   2.710130779896e-02   1.377370473230e-01   1.463318874847e-01   1.148277528208e-01  -1.892671598433e-01   5.951561561736e-02   1.985996828070e-01  -2.809731964459e-01   3.323678073565e-01  -1.079944023196e-01  -2.589347601751e-01  -2.231066537289e-01  -1.503595144404e-01  
-5.837700258034e-02   8.114111490594e-02  -2.684376683491e-02   5.233046529016e-02   1.886906687657e-02  -1.431984633004e-01   5.883966605465e-02   2.783363132751e-02   1.363750350936e-01   1.438552903911e-01   1.153895299064e-01  -1.872223852563e-01   5.829738352082e-02   2.018989186692e-01  -2.778804540662e-01   3.301901894809e-01  -1.058367131859e-01  -2.587153729159e-01  -2.203659449376e-01  -1.476545458719e-01  
-5.797312460853e-02   8.014525805936e-02  -2.631837577253e-02   5.148066231682e-02   1.919962897535e-02  -1.428513937958e-01   5.785287943899e-02   2.855214958273e-02   1.350067751001e-01   1.414051838321e-01   1.158770690517e-01  -1.852048293348e-01   5.711037953013e-02   2.050572592173e-01  -2.748430030912e-01   3.279358651941e-01  -1.037296388525e-01  -2.584171863541e-01  -2.176147009532e-01  -1.449772599577e-01  
-5.757666590747e-02   7.915292197052e-02  -2.580317289345e-02   5.061907640263e-02   1.953698781471e-02  -1.424499430962e-01   5.687473126808e-02   2.924760552477e-02   1.336099425160e-01   1.389624018839e-01   1.163387660297e-01  -1.831243215566e-01   5.593870427020e-02   2.080367390549e-01  -2.717425411085e-01   3.255419726829e-01  -1.016237109618e-01  -2.580178047507e-01  -2.148125861356e-01  -1.423021212083e-01  
-5.718988752037e-02   7.817569664245e-02  -2.529616202958e-02   4.976022221361e-02   1.984300543358e-02  -1.420285327677e-01   5.590660511643e-02   2.993535858967e-02   1.322300213293e-01   1.365661918862e-01   1.167938044339e-01  -1.811033673309e-01   5.478798816065e-02   2.110213448001e-01  -2.686866284374e-01   3.231852350085e-01  -9.957219341225e-02  -2.576323337771e-01  -2.120725550063e-01  -1.396923227246e-01  
-5.680844525315e-02   7.720918829285e-02  -2.479975807451e-02   4.888700945706e-02   2.014459252768e-02  -1.415718108444e-01   5.495285752235e-02   3.060724779069e-02   1.308411990139e-01   1.341926510028e-01   1.172075085636e-01  -1.790790584746e-01   5.366207994612e-02   2.138678142119e-01  -2.656466084205e-01   3.207473233449e-01  -9.755327616776e-02  -2.571715709288e-01  -2.093182537399e-01  -1.371052320036e-01  
-5.643127606570e-02   7.625331352693e-02  -2.431296613482e-02   4.800394512288e-02   2.043798355150e-02  -1.410798693736e-01   5.401113728356e-02   3.126343465385e-02   1.294451400416e-01   1.318434245506e-01   1.175837751280e-01  -1.770559029136e-01   5.255708449213e-02   2.165962286305e-01  -2.626126632509e-01   3.182438525100e-01  -9.556474573577e-02  -2.566490435809e-01  -2.065590380998e-01  -1.345454656224e-01  
-5.605654594046e-02   7.530426462562e-02  -2.383538235287e-02   4.711303313240e-02   2.072706310861e-02  -1.405454180601e-01   5.307855687257e-02   3.189986063390e-02   1.280335724317e-01   1.295115641983e-01   1.179132209158e-01  -1.750143970824e-01   5.146859153143e-02   2.191810873893e-01  -2.595542569058e-01   3.156495171468e-01  -9.359489353205e-02  -2.560506832722e-01  -2.037785876911e-01  -1.320036631183e-01  
-5.569789705729e-02   7.436335505373e-02  -2.336458514948e-02   4.622509581550e-02   2.099295437996e-02  -1.399872288894e-01   5.215269668149e-02   3.252692017117e-02   1.266320751017e-01   1.272180538580e-01   1.182716400662e-01  -1.729848300981e-01   5.039432593628e-02   2.217543028293e-01  -2.564923412450e-01   3.130698356564e-01  -9.165654509512e-02  -2.554573104285e-01  -2.010434601748e-01  -1.295141237130e-01  
-5.533889875238e-02   7.343261379738e-02  -2.290400399314e-02   4.533008355844e-02   2.125893547453e-02  -1.393921674010e-01   5.124019393509e-02   3.313391257865e-02   1.252196649857e-01   1.249447535963e-01   1.185758207096e-01  -1.709525622520e-01   4.934122488181e-02   2.241837305203e-01  -2.534348918900e-01   3.104106324087e-01  -8.974458213685e-02  -2.547886711449e-01  -1.982933793150e-01  -1.270452779899e-01  
-5.498011108283e-02   7.251692832643e-02  -2.245317441218e-02   4.441395091675e-02   2.151159892282e-02  -1.387763137691e-01   5.034589331572e-02   3.373118979536e-02   1.238095868387e-01   1.227010811018e-01   1.188142222381e-01  -1.689532635335e-01   4.831742822727e-02   2.264794300211e-01  -2.504465768887e-01   3.076976425656e-01  -8.788384334414e-02  -2.540522412396e-01  -1.955446690678e-01  -1.246065218556e-01  
-5.463544268763e-02   7.160745557950e-02  -2.200936356613e-02   4.350563727842e-02   2.175139471446e-02  -1.381330780061e-01   4.945859137588e-02   3.431399415926e-02   1.224045236221e-01   1.204901902416e-01   1.190842125278e-01  -1.669490712422e-01   4.730605486059e-02   2.287461133985e-01  -2.474375972619e-01   3.049856654310e-01  -8.604390946289e-02  -2.533104059385e-01  -1.928306504206e-01  -1.222121684718e-01  
-5.428660356822e-02   7.070923608324e-02  -2.157520554971e-02   4.258205061964e-02   2.198730245678e-02  -1.374574543183e-01   4.858568984577e-02   3.487956993216e-02   1.209895265863e-01   1.182988322304e-01   1.192766216369e-01  -1.649519641725e-01   4.631755757008e-02   2.308456893321e-01  -2.444530808913e-01   3.021876559274e-01  -8.423680703223e-02  -2.524819225313e-01  -1.900966491138e-01  -1.198352569194e-01  
-5.394441701483e-02   6.981710166752e-02  -2.114838593712e-02   4.165770227792e-02   2.221409692542e-02  -1.367511053942e-01   4.772104093120e-02   3.542885512102e-02   1.195714023168e-01   1.161327621761e-01   1.194561668745e-01  -1.629463956106e-01   4.534292287402e-02   2.328544242656e-01  -2.414515683815e-01   2.993501341636e-01  -8.245022639545e-02  -2.516125743404e-01  -1.873711619770e-01  -1.174888950863e-01  
-5.360878399507e-02   6.893357296278e-02  -2.072940923757e-02   4.073517616410e-02   2.242955674928e-02  -1.360197471974e-01   4.686591487937e-02   3.596345761924e-02   1.181567251325e-01   1.139966941378e-01   1.196284515520e-01  -1.609478679114e-01   4.438438355159e-02   2.347967169523e-01  -2.384531577946e-01   2.964971483439e-01  -8.069106075104e-02  -2.507177270179e-01  -1.846685640664e-01  -1.151802956193e-01  
-5.327544522840e-02   6.806356969166e-02  -2.031912143594e-02   3.980330118741e-02   2.263349901514e-02  -1.352721101192e-01   4.602628296550e-02   3.648724959254e-02   1.167498135393e-01   1.118931117563e-01   1.197571698413e-01  -1.589843078934e-01   4.344951820887e-02   2.366474646914e-01  -2.355096186144e-01   2.936245710003e-01  -7.897618857939e-02  -2.497827617547e-01  -1.819857918876e-01  -1.129085201446e-01  
-5.294613997740e-02   6.719578827307e-02  -1.991567960178e-02   3.887202071063e-02   2.283194024525e-02  -1.344864721894e-01   4.519183481649e-02   3.699063423650e-02   1.153311812362e-01   1.098069316644e-01   1.198669318221e-01  -1.569887673016e-01   4.252455866015e-02   2.383754041684e-01  -2.325189894566e-01   2.906862988519e-01  -7.726950828074e-02  -2.487894973204e-01  -1.792940491523e-01  -1.106564698356e-01  
-5.261697996298e-02   6.634403472015e-02  -1.952111770935e-02   3.792576692043e-02   2.301936068957e-02  -1.336898535012e-01   4.437619991377e-02   3.748518677563e-02   1.139228545644e-01   1.077538128548e-01   1.199205754054e-01  -1.550389328182e-01   4.162670685731e-02   2.399985381913e-01  -2.296087270948e-01   2.877276703477e-01  -7.561353467780e-02  -2.477499376884e-01  -1.766209385601e-01  -1.084400945781e-01  
-5.229763567119e-02   6.549790810467e-02  -1.913266822978e-02   3.698843038520e-02   2.319364893455e-02  -1.328714044631e-01   4.356750466885e-02   3.796571912204e-02   1.125216051200e-01   1.057322435298e-01   1.199941231163e-01  -1.530890687386e-01   4.074008832167e-02   2.415889358771e-01  -2.266853644292e-01   2.847780566522e-01  -7.397850328924e-02  -2.467051950264e-01  -1.739831435176e-01  -1.062653409631e-01  
-5.197562392961e-02   6.465875601662e-02  -1.875271872400e-02   3.604413234088e-02   2.337102549700e-02  -1.320197781123e-01   4.277016366332e-02   3.842528318000e-02   1.111086560230e-01   1.037264128398e-01   1.200073757890e-01  -1.511267715288e-01   3.987036017994e-02   2.430110054980e-01  -2.237557049574e-01   2.817459632340e-01  -7.236154989577e-02  -2.455770626625e-01  -1.713251042001e-01  -1.041042461158e-01  
-5.165629885595e-02   6.383088853068e-02  -1.838015658221e-02   3.508951418527e-02   2.353665965477e-02  -1.311534939436e-01   4.198706178352e-02   3.887459742060e-02   1.097026147079e-01   1.017500786680e-01   1.199874103171e-01  -1.491857211839e-01   3.902171570011e-02   2.443335970424e-01  -2.208708868303e-01   2.786917015401e-01  -7.078219358058e-02  -2.444073456506e-01  -1.686832655235e-01  -1.019754066349e-01  
-5.134331139116e-02   6.301242165120e-02  -1.801396447602e-02   3.414099110974e-02   2.368676158266e-02  -1.302747765999e-01   4.121364305724e-02   3.931268676977e-02   1.083103188595e-01   9.980906735895e-02   1.199626800481e-01  -1.472735164175e-01   3.818733096406e-02   2.456298204111e-01  -2.180088376029e-01   2.756626283397e-01  -6.923569520603e-02  -2.432379157898e-01  -1.660847818255e-01  -9.989184721101e-02  
-5.103645664840e-02   6.220046272643e-02  -1.765392130938e-02   3.319595713685e-02   2.382659876665e-02  -1.293777086623e-01   4.044939418652e-02   3.973725834997e-02   1.069239821404e-01   9.789661737598e-02   1.199369552284e-01  -1.453640327255e-01   3.736625387109e-02   2.468631752109e-01  -2.151484250442e-01   2.726289592603e-01  -6.771231247553e-02  -2.420473221115e-01  -1.635112527319e-01  -9.784314768137e-02  
-5.072510230673e-02   6.139478983256e-02  -1.730077321156e-02   3.223921552959e-02   2.395880821371e-02  -1.284519840308e-01   3.969428321944e-02   4.014450556535e-02   1.055287882800e-01   9.600070926325e-02   1.198356736282e-01  -1.434530259927e-01   3.655995276778e-02   2.479292966128e-01  -2.122903300197e-01   2.695206533022e-01  -6.621148140360e-02  -2.407766777411e-01  -1.609208877204e-01  -9.580876875534e-02  
-5.041809775950e-02   6.059606763917e-02  -1.695485439144e-02   3.128626237773e-02   2.409131995747e-02  -1.275047953331e-01   3.895041271365e-02   4.053427594291e-02   1.041348253464e-01   9.412893426148e-02   1.197307616675e-01  -1.415329752489e-01   3.576917602687e-02   2.488996924460e-01  -2.094318115329e-01   2.663880278314e-01  -6.472877212623e-02  -2.394673386639e-01  -1.583431985038e-01  -9.380206287916e-02  
-5.011496900839e-02   5.980808320125e-02  -1.661526382911e-02   3.033501226419e-02   2.421054137817e-02  -1.265505348354e-01   3.821855510274e-02   4.091475832208e-02   1.027561312634e-01   9.229150176054e-02   1.196071571526e-01  -1.396489381553e-01   3.499459456103e-02   2.498296446324e-01  -2.066148355996e-01   2.632778752205e-01  -6.328233357654e-02  -2.381516016988e-01  -1.558051350767e-01  -9.183716576148e-02  
-4.981364951322e-02   5.902986062635e-02  -1.628225825877e-02   2.937821041271e-02   2.432026249254e-02  -1.255840869152e-01   3.749953932430e-02   4.128395003752e-02   1.013851114808e-01   9.048187256208e-02   1.194531534589e-01  -1.377842584689e-01   3.423789377865e-02   2.506683553158e-01  -2.038356554959e-01   2.601550013736e-01  -6.186820911701e-02  -2.368003300947e-01  -1.532856570950e-01  -8.990285327066e-02  
-4.951641866642e-02   5.826034885203e-02  -1.595567239496e-02   2.842571006763e-02   2.442118597044e-02  -1.246061642292e-01   3.679071040931e-02   4.164064263463e-02   1.000243683096e-01   8.870204099386e-02   1.192875286402e-01  -1.359381646734e-01   3.349538480553e-02   2.514526029300e-01  -2.010768276582e-01   2.570420340616e-01  -6.048127427224e-02  -2.354345682317e-01  -1.507970880951e-01  -8.800462907413e-02  
-4.921926891482e-02   5.749716272790e-02  -1.563500651793e-02   2.746962661202e-02   2.451445258639e-02  -1.236091062777e-01   3.609166200270e-02   4.198247553234e-02   9.866407927993e-02   8.694405188501e-02   1.190864495103e-01  -1.340929857862e-01   3.276664931890e-02   2.521211457500e-01  -1.983262104456e-01   2.538960197992e-01  -5.911618629531e-02  -2.340201278117e-01  -1.483141785337e-01  -8.612950038488e-02  
-4.892247367357e-02   5.674149901507e-02  -1.532112476983e-02   2.651311105593e-02   2.460658827085e-02  -1.225946872146e-01   3.540383266105e-02   4.230808226279e-02   9.730549842610e-02   8.520850696356e-02   1.188543057957e-01  -1.322507606681e-01   3.205312296521e-02   2.526775369323e-01  -1.955881076836e-01   2.507219828262e-01  -5.777259168004e-02  -2.325595194686e-01  -1.458395100784e-01  -8.427836046337e-02  
-4.863075713558e-02   5.599261202542e-02  -1.501247963494e-02   2.556662483240e-02   2.468534541427e-02  -1.215708903250e-01   3.472352043593e-02   4.262197432754e-02   9.595998695578e-02   8.350411970532e-02   1.186215751098e-01  -1.304276775814e-01   3.135022837938e-02   2.532086859354e-01  -1.928612787463e-01   2.475770055485e-01  -5.645401937616e-02  -2.311017153642e-01  -1.434053146543e-01  -8.246667282766e-02  
-4.833724224776e-02   5.525074172127e-02  -1.470957084319e-02   2.461605986331e-02   2.475596156194e-02  -1.205311873815e-01   3.405346035420e-02   4.292166035668e-02   9.461638052566e-02   8.182151792654e-02   1.183448700494e-01  -1.286127005810e-01   3.066128164747e-02   2.536228302723e-01  -1.901518331482e-01   2.444026865411e-01  -5.515928407658e-02  -2.295956834325e-01  -1.409778057416e-01  -8.067763917570e-02  
-4.804739260012e-02   5.451624817976e-02  -1.441248795332e-02   2.367034798179e-02   2.482050918495e-02  -1.194811209622e-01   3.339391854525e-02   4.320813026476e-02   9.328174984913e-02   8.016577453371e-02   1.180631057388e-01  -1.268058044447e-01   2.998638254148e-02   2.539714114997e-01  -1.874606934476e-01   2.412335129984e-01  -5.388773119754e-02  -2.280704664802e-01  -1.385762983286e-01  -7.891992700287e-02  
-4.776074489899e-02   5.379158066396e-02  -1.412074991232e-02   2.272870682315e-02   2.487353216332e-02  -1.184293238960e-01   3.274586152187e-02   4.348627284687e-02   9.196414569466e-02   7.854227595943e-02   1.177718180534e-01  -1.250316557314e-01   2.932566096777e-02   2.542910275049e-01  -1.848116385729e-01   2.380976221348e-01  -5.264811478532e-02  -2.265460440395e-01  -1.362161412110e-01  -7.720098754607e-02  
-4.747045944135e-02   5.307527827667e-02  -1.383557433643e-02   2.178274599938e-02   2.492664358188e-02  -1.173614574653e-01   3.210970901454e-02   4.374817086126e-02   9.064650470823e-02   7.693800450685e-02   1.174284020549e-01  -1.232647504754e-01   2.868051684536e-02   2.544725408529e-01  -1.821852733593e-01   2.349225067774e-01  -5.143074053100e-02  -2.249629960792e-01  -1.338559067630e-01  -7.550030716787e-02  
-4.718360635026e-02   5.236524940849e-02  -1.355549522523e-02   2.084367280359e-02   2.497149573839e-02  -1.162849354230e-01   3.148247249735e-02   4.399766871729e-02   8.933895260563e-02   7.536031990696e-02   1.170825766114e-01  -1.215069909177e-01   2.804736639680e-02   2.546013974306e-01  -1.795736626506e-01   2.317614585902e-01  -5.023521800909e-02  -2.233676527106e-01  -1.315251887947e-01  -7.383140405682e-02  
-4.689714973303e-02   5.166147482771e-02  -1.328015950350e-02   1.990949100503e-02   2.500548946934e-02  -1.151989218042e-01   3.086330213799e-02   4.423427802386e-02   8.803970650638e-02   7.380777614045e-02   1.167098635675e-01  -1.197650461993e-01   2.742433346572e-02   2.546624773454e-01  -1.769745638336e-01   2.286052999171e-01  -4.906195791891e-02  -2.217530005977e-01  -1.292182721994e-01  -7.219159425546e-02  
-4.661329270544e-02   5.096478602885e-02  -1.301040663376e-02   1.898388836724e-02   2.503637408204e-02  -1.141050629690e-01   3.025398270256e-02   4.445747577922e-02   8.675034067055e-02   7.228097367036e-02   1.163342691546e-01  -1.180318894700e-01   2.681391999943e-02   2.546674159578e-01  -1.743916687907e-01   2.254624154373e-01  -4.790904049763e-02  -2.201249117552e-01  -1.269394416970e-01  -7.058208232186e-02  
-4.632923265518e-02   5.027483297260e-02  -1.274538224422e-02   1.805974952664e-02   2.505716940090e-02  -1.130027285859e-01   2.965412402577e-02   4.466861278809e-02   8.546884626601e-02   7.077789636185e-02   1.159328334333e-01  -1.163120164337e-01   2.621559434444e-02   2.545925110455e-01  -1.718313558837e-01   2.223189162020e-01  -4.677932400031e-02  -2.184705945198e-01  -1.246805825616e-01  -6.899889127536e-02  
-4.604318190808e-02   4.959316564176e-02  -1.248554887274e-02   1.713381048578e-02   2.507091938328e-02  -1.118927575382e-01   2.906455882606e-02   4.486775481553e-02   8.419421814367e-02   6.929749356262e-02   1.154880454391e-01  -1.146124689190e-01   2.563030342841e-02   2.544207427063e-01  -1.693019402905e-01   2.191665126678e-01  -4.567488773820e-02  -2.167822698645e-01  -1.224368145298e-01  -6.743969437699e-02  
-4.576302581138e-02   4.891754802017e-02  -1.223020379812e-02   1.622267648936e-02   2.507507408658e-02  -1.107819090443e-01   2.848308976253e-02   4.505669399491e-02   8.293664383976e-02   6.784703820715e-02   1.150631294263e-01  -1.129280894743e-01   2.505491551866e-02   2.542479660311e-01  -1.667883876105e-01   2.160619233382e-01  -4.459154384534e-02  -2.151101014739e-01  -1.202387631616e-01  -6.591795974593e-02  
-4.548152105631e-02   4.825204662618e-02  -1.198055477093e-02   1.531027590487e-02   2.507668281737e-02  -1.096676793641e-01   2.791401597904e-02   4.523481830302e-02   8.168918521643e-02   6.642051053428e-02   1.146026149790e-01  -1.112689740220e-01   2.449441089597e-02   2.539903613962e-01  -1.643188364768e-01   2.129585013638e-01  -4.353507323086e-02  -2.134097494639e-01  -1.180604380571e-01  -6.442153883131e-02  
-4.519775890795e-02   4.759128969984e-02  -1.173598047991e-02   1.440396136653e-02   2.507777167834e-02  -1.085386387344e-01   2.735318499391e-02   4.539539094448e-02   8.044248472467e-02   6.501163102552e-02   1.141146831587e-01  -1.096051290453e-01   2.394464400772e-02   2.536218235997e-01  -1.618497774576e-01   2.098344161183e-01  -4.249196690857e-02  -2.116673363321e-01  -1.158893793918e-01  -6.294375640924e-02  
-4.491484398219e-02   4.693661357424e-02  -1.149549625067e-02   1.350459545448e-02   2.506825114649e-02  -1.074053470186e-01   2.680024274374e-02   4.554485591371e-02   7.920667495276e-02   6.362718627136e-02   1.136092040220e-01  -1.079575637805e-01   2.340427853842e-02   2.532000157581e-01  -1.593979273968e-01   2.067272026972e-01  -4.146963408851e-02  -2.099151962126e-01  -1.137458716963e-01  -6.149420791645e-02  
-4.463657116773e-02   4.629052224918e-02  -1.125970354466e-02   1.261482415811e-02   2.505122880926e-02  -1.062770731813e-01   2.625756783549e-02   4.568683080717e-02   7.799017348109e-02   6.227241414857e-02   1.131132061032e-01  -1.063364986816e-01   2.287606343074e-02   2.527734054785e-01  -1.569850293597e-01   2.036690346935e-01  -4.047307048412e-02  -2.081770630729e-01  -1.116468862843e-01  -6.008021655103e-02  
-4.435525521260e-02   4.565321281977e-02  -1.102880015629e-02   1.172256647675e-02   2.502963431060e-02  -1.051444510730e-01   2.572574629862e-02   4.581767613765e-02   7.678117932730e-02   6.093856356293e-02   1.125724404895e-01  -1.047374826276e-01   2.236069328029e-02   2.522477455767e-01  -1.546097098755e-01   2.006035529064e-01  -3.950058924112e-02  -2.064045188448e-01  -1.095615161023e-01  -5.868737830770e-02  
-4.407677744996e-02   4.501817932145e-02  -1.080157276066e-02   1.084762415350e-02   2.499944717639e-02  -1.040039904928e-01   2.519859273452e-02   4.593393347388e-02   7.558106003347e-02   5.962708592101e-02   1.120397136785e-01  -1.031361032153e-01   2.185159780871e-02   2.516872700688e-01  -1.522233002283e-01   1.975622864541e-01  -3.853962783877e-02  -2.046301561198e-01  -1.075060532808e-01  -5.732226762481e-02  
-4.379503271468e-02   4.439052785123e-02  -1.057907456469e-02   9.974042652414e-03   2.496728644848e-02  -1.028567221256e-01   2.468163517816e-02   4.603675998137e-02   7.438620132237e-02   5.833450068434e-02   1.114695085182e-01  -1.015464526073e-01   2.135440180205e-02   2.510220866388e-01  -1.498620894194e-01   1.945096767060e-01  -3.759765325775e-02  -2.028192353859e-01  -1.054613554599e-01  -5.597618555749e-02  
-4.351506861809e-02   4.376963388223e-02  -1.036024251104e-02   9.106982643430e-03   2.492380942765e-02  -1.017116722258e-01   2.417299719120e-02   4.613161775069e-02   7.320627328546e-02   5.706725379560e-02   1.108898488694e-01  -9.997975642954e-02   2.086686824538e-02   2.503268611429e-01  -1.475316471440e-01   1.914895924185e-01  -3.667872965194e-02  -2.010098361560e-01  -1.034505661260e-01  -5.465945937201e-02  
-4.323712469162e-02   4.315636247440e-02  -1.014625647119e-02   8.251864315916e-03   2.487908438421e-02  -1.005679441350e-01   2.367363409421e-02   4.621555131471e-02   7.204033227442e-02   5.582453321674e-02   1.103076369498e-01  -9.843115465037e-02   2.038994858696e-02   2.495995568869e-01  -1.452260923449e-01   1.885008771499e-01  -3.577889640012e-02  -1.992015321129e-01  -1.014724950124e-01  -5.337110581830e-02  
-4.296044459446e-02   4.255044966114e-02  -9.936311681543e-03   7.403562406679e-03   2.482829907667e-02  -9.942652144231e-02   2.318354605772e-02   4.629067638184e-02   7.088832718158e-02   5.460560315783e-02   1.097187020939e-01  -9.690198775921e-02   1.992364345937e-02   2.488355532025e-01  -1.429524380323e-01   1.855409498051e-01  -3.490023404654e-02  -1.973907764717e-01  -9.952537447075e-02  -5.210990887257e-02  
-4.267805113551e-02   4.195241183876e-02  -9.730773787083e-03   6.552724408283e-03   2.477515423984e-02  -9.827867767695e-02   2.270376228523e-02   4.635281684263e-02   6.973997349815e-02   5.340319565195e-02   1.090752315367e-01  -9.538937488472e-02   1.946908667119e-02   2.479471423482e-01  -1.407114821382e-01   1.825600313781e-01  -3.404152449043e-02  -1.955338866579e-01  -9.758265086689e-02  -5.086375014029e-02  
-4.239931631289e-02   4.135920298596e-02  -9.529100909361e-03   5.719520204695e-03   2.471687839606e-02  -9.713202218175e-02   2.223032238579e-02   4.640398026374e-02   6.860611749756e-02   5.222484793922e-02   1.084462561938e-01  -9.388659668561e-02   1.902200153277e-02   2.470518726722e-01  -1.384786625995e-01   1.796224257216e-01  -3.319744216657e-02  -1.936905245561e-01  -9.567767293462e-02  -4.964707920812e-02  
-4.212317807188e-02   4.077215616581e-02  -9.330856500571e-03   4.897076469722e-03   2.464991314907e-02  -9.599009745863e-02   2.176484972643e-02   4.644710816697e-02   6.748807608583e-02   5.107093710152e-02   1.078204858967e-01  -9.240269380275e-02   1.858373616497e-02   2.461424867782e-01  -1.362724197857e-01   1.767253878093e-01  -3.237292492528e-02  -1.918567521893e-01  -9.380865942380e-02  -4.845887497922e-02  
-4.184357834922e-02   4.019060760451e-02  -9.136185232328e-03   4.078892971618e-03   2.457534723368e-02  -9.484343233064e-02   2.130650020419e-02   4.647795326791e-02   6.637598447156e-02   4.993439599298e-02   1.071566553140e-01  -9.093230865171e-02   1.815375778839e-02   2.451447952383e-01  -1.340846393772e-01   1.738260702838e-01  -3.156531672880e-02  -1.899955071328e-01  -9.195284677913e-02  -4.728874398426e-02  
-4.156285069732e-02   3.961573136443e-02  -8.946056139281e-03   3.272367819103e-03   2.450297251439e-02  -9.369450404257e-02   2.085684495005e-02   4.649558536348e-02   6.527278763283e-02   4.881708312088e-02   1.064817830321e-01  -8.947106693963e-02   1.773392316919e-02   2.440860226431e-01  -1.319157116612e-01   1.709408079717e-01  -3.077224831635e-02  -1.881203566097e-01  -9.011843445382e-02  -4.613983153631e-02  
-4.128602022855e-02   3.904468068556e-02  -8.758373614024e-03   2.479402474075e-03   2.441570970483e-02  -9.255127253007e-02   2.041259658163e-02   4.650612848727e-02   6.418625220172e-02   4.772391741617e-02   1.058181948638e-01  -8.802533751139e-02   1.731998925279e-02   2.430332013523e-01  -1.297620348702e-01   1.681051280139e-01  -2.999634628167e-02  -1.862648639892e-01  -8.832345852808e-02  -4.501999371995e-02  
-4.100460758138e-02   3.848411059164e-02  -8.575693302016e-03   1.687381878435e-03   2.433431951013e-02  -9.140869000224e-02   1.998025772958e-02   4.650588547858e-02   6.310806911738e-02   4.664855441280e-02   1.051139441672e-01  -8.660407245762e-02   1.691900202960e-02   2.418858713589e-01  -1.276550560961e-01   1.652680065748e-01  -2.924099161023e-02  -1.843792749891e-01  -8.654135449920e-02  -4.391728355668e-02  
-4.072748829948e-02   3.792957911903e-02  -8.396141364281e-03   9.093088990127e-04   2.424452531096e-02  -9.027547059716e-02   1.955505164178e-02   4.649954258253e-02   6.204872742136e-02   4.559803177815e-02   1.044249604871e-01  -8.520359584575e-02   1.652552321668e-02   2.407544617763e-01  -1.255740242629e-01   1.624868181344e-01  -2.850382442349e-02  -1.825183717281e-01  -8.480119284320e-02  -4.284415338912e-02  
-4.044558756270e-02   3.738164426989e-02  -8.220174101413e-03   1.341230401108e-04   2.415201505670e-02  -8.913890465846e-02   1.913839459388e-02   4.648111127595e-02   6.099474855479e-02   4.456303864103e-02   1.036961915233e-01  -8.381728883486e-02   1.614143871144e-02   2.395248254107e-01  -1.235198752828e-01   1.596993496466e-01  -2.778298177682e-02  -1.806255548784e-01  -8.307075367686e-02  -4.178612858833e-02  
-4.016748962060e-02   3.683723984261e-02  -8.047377063120e-03  -6.203783767678e-04   2.405290327399e-02  -8.800594856423e-02   1.872641749956e-02   4.645251911393e-02   5.995534846786e-02   4.354984312797e-02   1.029858534639e-01  -8.243890851109e-02   1.576292305032e-02   2.383018958532e-01  -1.214694681038e-01   1.569601949065e-01  -2.707397125535e-02  -1.787524098161e-01  -8.137743050505e-02  -4.075482431453e-02  
-3.988798914137e-02   3.629869368669e-02  -7.878118542814e-03  -1.364682117144e-03   2.395205899159e-02  -8.687351951465e-02   1.832212211999e-02   4.641284593422e-02   5.892542375777e-02   4.255450487473e-02   1.022622291252e-01  -8.107202116184e-02   1.539291564982e-02   2.370252584259e-01  -1.194400309066e-01   1.542382395853e-01  -2.637927772455e-02  -1.768689516320e-01  -7.970514874765e-02  -3.974293479808e-02  
-3.960343663267e-02   3.576889018934e-02  -7.712710793194e-03  -2.108786986602e-03   2.385116019388e-02  -8.574169531312e-02   1.792770775711e-02   4.636311804855e-02   5.790276412261e-02   4.157491510582e-02   1.014952560854e-01  -7.972732767174e-02   1.503338470220e-02   2.356528035613e-01  -1.174509742939e-01   1.515129615913e-01  -2.570314810880e-02  -1.749556948651e-01  -7.804342706687e-02  -3.874588723620e-02  
-3.932531508996e-02   3.524384262745e-02  -7.549691764426e-03  -2.835390368684e-03   2.373953676769e-02  -8.462359496136e-02   1.753912390897e-02   4.630966228219e-02   5.690181680360e-02   4.062071898539e-02   1.007585105694e-01  -7.840305742459e-02   1.467944972017e-02   2.343307062485e-01  -1.154837414775e-01   1.488594860742e-01  -2.504347219367e-02  -1.730837419266e-01  -7.642975586819e-02  -3.777960822235e-02  
-3.904584031544e-02   3.472381449232e-02  -7.389497992279e-03  -3.553235268524e-03   2.362018545433e-02  -8.350712853324e-02   1.715657486235e-02   4.624668718493e-02   5.591038826301e-02   3.968360074173e-02   1.000020989509e-01  -7.709375359291e-02   1.433201893034e-02   2.329587953388e-01  -1.135357072862e-01   1.462240465163e-01  -2.439838114387e-02  -1.712041400456e-01  -7.483664269017e-02  -3.683190996826e-02  
-3.876713354881e-02   3.420947390911e-02  -7.232615792371e-03  -4.257767908828e-03   2.349953477261e-02  -8.239565739737e-02   1.678127447318e-02   4.617459888628e-02   5.493177485337e-02   3.876537140714e-02   9.924768752233e-02  -7.579705631554e-02   1.399236865746e-02   2.315642895092e-01  -1.116089533290e-01   1.436215063200e-01  -2.376681593657e-02  -1.693292273751e-01  -7.327119976144e-02  -3.590544044842e-02  
-3.848036172103e-02   3.370199708498e-02  -7.079808991993e-03  -4.956132719641e-03   2.338473778722e-02  -8.127558163442e-02   1.641411755478e-02   4.608614978465e-02   5.395287100623e-02   3.785743049259e-02   9.844285523400e-02  -7.450768131032e-02   1.366215194420e-02   2.300370198545e-01  -1.097022992064e-01   1.409947855992e-01  -2.314652030006e-02  -1.674062799896e-01  -7.170471854650e-02  -3.498764445905e-02  
-3.820129176449e-02   3.319931281735e-02  -6.929324761348e-03  -5.636004166631e-03   2.325909498489e-02  -8.017250802155e-02   1.605229820670e-02   4.599565058026e-02   5.299725529780e-02   3.697469663056e-02   9.767484990066e-02  -7.323998149759e-02   1.333700881118e-02   2.285786425226e-01  -1.078181967758e-01   1.384472735480e-01  -2.254205877556e-02  -1.655335207633e-01  -7.018850405567e-02  -3.410047815966e-02  
-3.792053068286e-02   3.270474034367e-02  -6.781936640781e-03  -6.312480768414e-03   2.313138779943e-02  -7.907715831275e-02   1.569932699074e-02   4.589924984440e-02   5.205415285988e-02   3.610957377010e-02   9.688540773894e-02  -7.199760086971e-02   1.302052798704e-02   2.270761999465e-01  -1.059754830017e-01   1.359219777322e-01  -2.195554179636e-02  -1.636555720873e-01  -6.869391601859e-02  -3.323139886736e-02  
-3.763912147862e-02   3.221570853430e-02  -6.637637506937e-03  -6.976920624212e-03   2.300214104081e-02  -7.798534399103e-02   1.535293268696e-02   4.579335582182e-02   5.112136573158e-02   3.526078160867e-02   9.608908447642e-02  -7.076688602665e-02   1.271119730748e-02   2.255355332993e-01  -1.041523887204e-01   1.334201559205e-01  -2.138120370546e-02  -1.617754086815e-01  -6.722117639912e-02  -3.238013021312e-02  
-3.735853005342e-02   3.173195814113e-02  -6.495773364411e-03  -7.630449404131e-03   2.286647322315e-02  -7.690150634582e-02   1.501276109711e-02   4.568102810820e-02   5.020228445592e-02   3.443018656964e-02   9.528931852703e-02  -6.955457949217e-02   1.240781109800e-02   2.239821382166e-01  -1.023535124710e-01   1.309543523282e-01  -2.082115866444e-02  -1.599051598185e-01  -6.577623093364e-02  -3.154906667782e-02  
-3.707686408288e-02   3.125328416845e-02  -6.357133161187e-03  -8.269355664195e-03   2.273198846328e-02  -7.581945805019e-02   1.467867963588e-02   4.555759577447e-02   4.929197611191e-02   3.361459651125e-02   9.448429962624e-02  -6.834935898742e-02   1.211132815679e-02   2.223862762084e-01  -1.005679665403e-01   1.285090613116e-01  -2.027093153048e-02  -1.580303307927e-01  -6.435108342434e-02  -3.073441771839e-02  
-3.679214729630e-02   3.077912665881e-02  -6.221105581510e-03  -8.897144488217e-03   2.259208767980e-02  -7.473773179985e-02   1.434990477938e-02   4.542333796825e-02   4.838873071205e-02   3.281267314922e-02   9.365497596003e-02  -6.715644685934e-02   1.182058007188e-02   2.207297401897e-01  -9.879878860637e-02   1.260745649208e-01  -1.973231384253e-02  -1.561429367674e-01  -6.294086394945e-02  -2.993406747068e-02  
-3.651247700950e-02   3.031084573631e-02  -6.087305616962e-03  -9.512602040242e-03   2.244640448587e-02  -7.367230719720e-02   1.402778168819e-02   4.528751466012e-02   4.750545543297e-02   3.203204066877e-02   9.284907367670e-02  -6.598484205587e-02   1.153582897797e-02   2.191138383786e-01  -9.705967388158e-02   1.237020162510e-01  -1.920866354400e-02  -1.542906014248e-01  -6.157027201464e-02  -2.915819702241e-02  
-3.623084611580e-02   2.984710442855e-02  -5.956179615088e-03  -1.011526022015e-02   2.229701280102e-02  -7.260898941605e-02   1.371077141928e-02   4.514153288141e-02   4.663039877156e-02   3.126538105057e-02   9.202747168745e-02  -6.482471239312e-02   1.125666057006e-02   2.174523609374e-01  -9.533571706737e-02   1.213471002395e-01  -1.869573694561e-02  -1.524324387714e-01  -6.021736794583e-02  -2.839730850326e-02  
-3.594631206875e-02   2.939119391532e-02  -5.828224687942e-03  -1.071120574562e-02   2.215186724279e-02  -7.155110173761e-02   1.340234233183e-02   4.498756054680e-02   4.576497097724e-02   3.051296902942e-02   9.118771364836e-02  -6.368228606108e-02   1.098605692098e-02   2.157360867205e-01  -9.364661096793e-02   1.190070150620e-01  -1.819619201294e-02  -1.505640540470e-01  -5.888068604222e-02  -2.765056449165e-02  
-3.566566444522e-02   2.894127937994e-02  -5.702689017632e-03  -1.129440484061e-02   2.200148459995e-02  -7.050796097085e-02   1.309978126467e-02   4.483109722581e-02   4.491746398307e-02   2.977990523128e-02   9.036212390559e-02  -6.256219456193e-02   1.072091188891e-02   2.140503224507e-01  -9.198582900922e-02   1.167218046817e-01  -1.771073882563e-02  -1.487259010023e-01  -5.757929957305e-02  -2.692583953608e-02  
-3.538328396047e-02   2.849575502342e-02  -5.579762348814e-03  -1.186319443827e-02   2.185001238559e-02  -6.946703892535e-02   1.280238072565e-02   4.466429657863e-02   4.407802928448e-02   2.906007251805e-02   8.952705319819e-02  -6.145038929569e-02   1.046134507203e-02   2.123234573517e-01  -9.033784725682e-02   1.144555972651e-01  -1.723431331232e-02  -1.468836395123e-01  -5.629552692239e-02  -2.621538405191e-02  
-3.510071563394e-02   2.805638618905e-02  -5.459254750351e-03  -1.242318775799e-02   2.169596708865e-02  -6.843550051389e-02   1.251160016422e-02   4.449233709855e-02   4.325122760146e-02   2.835580852403e-02   8.868636229887e-02  -6.035733467401e-02   1.020811413206e-02   2.105782846045e-01  -8.871968490700e-02   1.122198703763e-01  -1.677097095947e-02  -1.450482035518e-01  -5.503477564806e-02  -2.552134461568e-02  
-3.481706456234e-02   2.762054775451e-02  -5.340915982564e-03  -1.296797448686e-02   2.153771850917e-02  -6.740716493154e-02   1.222510572631e-02   4.431088071077e-02   4.243308274473e-02   2.766477605053e-02   8.783914946069e-02  -5.927253444861e-02   9.959398143694e-03   2.088021363351e-01  -8.711162158221e-02   1.100070296288e-01  -1.631626902749e-02  -1.432136864677e-01  -5.379307820858e-02  -2.484182949149e-02  
-3.453523766400e-02   2.718967712317e-02  -5.224762408446e-03  -1.349945672182e-02   2.137555294135e-02  -6.638947508890e-02   1.194394325445e-02   4.412464207974e-02   4.162894249811e-02   2.698986943777e-02   8.699880790664e-02  -5.820369155232e-02   9.715714462767e-03   2.070331681172e-01  -8.552536474908e-02   1.078353796307e-01  -1.587286066177e-02  -1.413977126201e-01  -5.257898913750e-02  -2.418021611682e-02  
-3.425244568113e-02   2.676617715485e-02  -5.111334412988e-03  -1.402362986832e-02   2.121489771508e-02  -6.538119799188e-02   1.167005560070e-02   4.393348408434e-02   4.083659938868e-02   2.632929030207e-02   8.614907350795e-02  -5.715522211950e-02   9.479062964158e-03   2.052385983098e-01  -8.397356272396e-02   1.056898960337e-01  -1.544235119193e-02  -1.395849753062e-01  -5.138517241589e-02  -2.353329250252e-02  
-3.396955940325e-02   2.634554862487e-02  -4.999862369816e-03  -1.453059594639e-02   2.104952388307e-02  -6.437722458819e-02   1.139983112719e-02   4.373336870942e-02   4.005359067395e-02   2.568180932907e-02   8.529960182138e-02  -5.611352324339e-02   9.246252089979e-03   2.034265757868e-01  -8.242871556554e-02   1.035723266072e-01  -1.501941297430e-02  -1.377791162547e-01  -5.021209649956e-02  -2.290100845394e-02  
-3.368462825444e-02   2.593220190401e-02  -4.890836829346e-03  -1.503191779942e-02   2.088458595439e-02  -6.338189801098e-02   1.113677155709e-02   4.352832057125e-02   3.928122222134e-02   2.504760680979e-02   8.443354941069e-02  -5.509318579606e-02   9.020044777516e-03   2.015788405054e-01  -8.091935979007e-02   1.014752666209e-01  -1.460936760946e-02  -1.359720942363e-01  -4.905625021523e-02  -2.228183865729e-02  
-3.340391174847e-02   2.552400829360e-02  -4.784042908188e-03  -1.551872613039e-02   2.071758227009e-02  -6.240112974873e-02   1.087874552961e-02   4.332091363044e-02   3.852534076986e-02   2.443007659564e-02   8.358835385437e-02  -5.408909700573e-02   8.798629268913e-03   1.997673104279e-01  -7.943168364540e-02   9.943089538975e-02  -1.420974779973e-02  -1.341964130595e-01  -4.793242078261e-02  -2.168158740807e-02  
-3.312315919380e-02   2.512083213008e-02  -4.679402558795e-03  -1.599334452546e-02   2.054888915212e-02  -6.142855126172e-02   1.062591167412e-02   4.310764629501e-02   3.778035047516e-02   2.382581834044e-02   8.274155297761e-02  -5.309891010581e-02   8.582195149326e-03   1.979430615854e-01  -7.796483212931e-02   9.741596625827e-02  -1.381985027588e-02  -1.324293494584e-01  -4.682943196151e-02  -2.109549352473e-02  
-3.283920063063e-02   2.472063855880e-02  -4.576817321723e-03  -1.645189384899e-02   2.037684270003e-02  -6.045578626068e-02   1.037651194923e-02   4.288303650897e-02   3.704047448961e-02   2.323137721508e-02   8.187831022103e-02  -5.211439924628e-02   8.369741895499e-03   1.960666844612e-01  -7.650498009771e-02   9.541145372994e-02  -1.343660368315e-02  -1.306530971809e-01  -4.573816760300e-02  -2.051967559892e-02  
-3.255448827735e-02   2.432685370282e-02  -4.476533282077e-03  -1.690049967724e-02   2.020750448258e-02  -5.949177973084e-02   1.013356702793e-02   4.265331117313e-02   3.631137365911e-02   2.264965697820e-02   8.101157379136e-02  -5.114535689640e-02   8.163240970062e-03   1.941709032540e-01  -7.507229630173e-02   9.343316849523e-02  -1.306331555707e-02  -1.288827395908e-01  -4.466594311871e-02  -1.995695744335e-02  
-3.227273381014e-02   2.393935052932e-02  -4.378199907906e-03  -1.734134953892e-02   2.003482624834e-02  -5.854397861948e-02   9.896312534122e-03   4.242353162754e-02   3.559828114326e-02   2.208339974727e-02   8.015258974258e-02  -5.019971179287e-02   7.961623185346e-03   1.922999375517e-01  -7.367273564531e-02   9.150016040837e-02  -1.270250568852e-02  -1.271382791151e-01  -4.362143701631e-02  -1.941076310418e-02  
-3.199242244404e-02   2.355595456602e-02  -4.281765662493e-03  -1.776810426522e-02   1.986021145329e-02  -5.760563422197e-02   9.663358350653e-03   4.218904183649e-02   3.489685262072e-02   2.153012618981e-02   7.930205464837e-02  -4.926503765451e-02   7.764149966282e-03   1.904343857615e-01  -7.228868791341e-02   8.960273237882e-02  -1.234973328652e-02  -1.254102746224e-01  -4.259977621801e-02  -1.887884657765e-02  
-3.170930942972e-02   2.317730087620e-02  -4.187262040126e-03  -1.818446457470e-02   1.968389516320e-02  -5.667184591422e-02   9.435223089271e-03   4.194684838276e-02   3.420264383367e-02   2.098706267703e-02   7.843442117764e-02  -4.834341831764e-02   7.571257096884e-03   1.885254902408e-01  -7.092480346095e-02   8.771873125590e-02  -1.200564951091e-02  -1.236771517626e-01  -4.159062192520e-02  -1.835694659714e-02  
-3.142723033772e-02   2.280251275829e-02  -4.094636863634e-03  -1.858483470381e-02   1.950677239581e-02  -5.574593557413e-02   9.211140666021e-03   4.169887115060e-02   3.351894015008e-02   2.045601350538e-02   7.757511494069e-02  -4.743037569432e-02   7.382383703835e-03   1.866176965924e-01  -6.957351077344e-02   8.586760350747e-02  -1.166845798693e-02  -1.219582950233e-01  -4.060267515158e-02  -1.784833972099e-02  
-3.114668597753e-02   2.243149764570e-02  -4.003661361997e-03  -1.897145658110e-02   1.932563857232e-02  -5.483037823848e-02   8.990887573759e-03   4.144692117781e-02   3.284706372381e-02   1.993755379618e-02   7.672288775963e-02  -4.652981004707e-02   7.197069813883e-03   1.847195539459e-01  -6.823854463434e-02   8.405214366208e-02  -1.133941387134e-02  -1.202579205742e-01  -3.963708247528e-02  -1.735337998643e-02  
-3.086386306169e-02   2.206725359864e-02  -3.914974459797e-03  -1.935084261220e-02   1.914685369909e-02  -5.392218048473e-02   8.776516752838e-03   4.118969865446e-02   3.218367362187e-02   1.942940958761e-02   7.585435112649e-02  -4.564759889395e-02   7.017272337291e-03   1.827851220183e-01  -6.693347314449e-02   8.225263324773e-02  -1.102021953109e-02  -1.185554695874e-01  -3.868471221016e-02  -1.686830871772e-02  
-3.058480401046e-02   2.170796590742e-02  -3.828019103237e-03  -1.971885664344e-02   1.896706636289e-02  -5.302923864155e-02   8.566805683450e-03   4.093213525681e-02   3.153521252314e-02   1.893509566581e-02   7.500465569648e-02  -4.478089483060e-02   6.841531399220e-03   1.808868623463e-01  -6.565084871493e-02   8.049969351943e-02  -1.070984155732e-02  -1.168827539596e-01  -3.775927938015e-02  -1.639838738386e-02  
-3.030606979348e-02   2.135399347702e-02  -3.742856085024e-03  -2.007729415813e-02   1.878678224161e-02  -5.214666294479e-02   8.362008941635e-03   4.067131588105e-02   3.089752662074e-02   1.845218552309e-02   7.415365229876e-02  -4.393026836622e-02   6.670102271211e-03   1.789837023788e-01  -6.439240223156e-02   7.877486906737e-02  -1.040830280079e-02  -1.152217663986e-01  -3.685221448809e-02  -1.594009718259e-02  
-3.002599638762e-02   2.100373573588e-02  -3.659582076180e-03  -2.042014815561e-02   1.860680555229e-02  -5.126832938975e-02   8.160809610610e-03   4.040254370560e-02   3.026691415710e-02   1.797852034238e-02   7.329947159865e-02  -4.308620254478e-02   6.502532790015e-03   1.770563694954e-01  -6.314437332669e-02   7.706956464067e-02  -1.011232471181e-02  -1.135631650305e-01  -3.595935818958e-02  -1.549158521464e-02  
-2.974396464868e-02   2.065843329551e-02  -3.578106352737e-03  -2.075252273145e-02   1.842639812495e-02  -5.039648247267e-02   7.964084740495e-03   4.012805402213e-02   2.964408937781e-02   1.751431894946e-02   7.243326030554e-02  -4.225634570777e-02   6.339059916152e-03   1.751000990948e-01  -6.191759947625e-02   7.538129419016e-02  -9.824273022871e-03  -1.119056272206e-01  -3.507957115374e-02  -1.505235936948e-02  
-2.946610308478e-02   2.031651284761e-02  -3.497712068024e-03  -2.107409987352e-02   1.824022932638e-02  -4.953983013259e-02   7.770897416720e-03   3.985404491548e-02   2.903559735885e-02   1.706300792013e-02   7.158575144619e-02  -4.144049583764e-02   6.178320853745e-03   1.731844001554e-01  -6.070918929143e-02   7.373854003956e-02  -9.544286314686e-03  -1.102793395081e-01  -3.422548350064e-02  -1.462722779596e-02  
-2.918948034060e-02   1.998016134082e-02  -3.419330498928e-03  -2.138451065987e-02   1.805678103476e-02  -4.869435924377e-02   7.582426884402e-03   3.957726961481e-02   2.843825841741e-02   1.662270113546e-02   7.074535386939e-02  -4.063836022387e-02   6.022029076401e-03   1.712765101852e-01  -5.952262461066e-02   7.212763816117e-02  -9.271713534135e-03  -1.086694305624e-01  -3.339072841887e-02  -1.421351954377e-02  
-2.890830323163e-02   1.964795008802e-02  -3.342790561394e-03  -2.168109676354e-02   1.787421934403e-02  -4.784940723095e-02   7.397668089559e-03   3.929080211990e-02   2.784451417400e-02   1.618913238173e-02   6.988397011675e-02  -3.984468452689e-02   5.869620735523e-03   1.693114303355e-01  -5.834971133794e-02   7.052077622310e-02  -9.004782845479e-03  -1.070477682713e-01  -3.256273373998e-02  -1.380621979897e-02  
-2.863254318688e-02   1.931899632278e-02  -3.267184845283e-03  -2.196766750877e-02   1.768609207026e-02  -4.702189449447e-02   7.216408633253e-03   3.900658909848e-02   2.726623783745e-02   1.576866628894e-02   6.904800550494e-02  -3.906477813353e-02   5.719688763753e-03   1.674021034583e-01  -5.719507555920e-02   6.896393805090e-02  -8.745540340923e-03  -1.054633680424e-01  -3.176188974791e-02  -1.341316076361e-02  
-2.835713220727e-02   1.899657974840e-02  -3.193635993370e-03  -2.224629613817e-02   1.750192665208e-02  -4.620555694296e-02   7.040199696498e-03   3.872048119687e-02   2.669834839896e-02   1.535821227705e-02   6.821128281509e-02  -3.830258351794e-02   5.574360574694e-03   1.654917709676e-01  -5.606805896177e-02   6.743373420770e-02  -8.494454925957e-03  -1.038914671082e-01  -3.097762671050e-02  -1.303011157401e-02  
-2.807918375831e-02   1.867824660538e-02  -3.121799645865e-03  -2.251077560765e-02   1.731872200340e-02  -4.539281214072e-02   6.867522340735e-03   3.842690796206e-02   2.613608905306e-02   1.495527095819e-02   6.736457135375e-02  -3.754900605849e-02   5.432610771130e-03   1.635486480262e-01  -5.495463051915e-02   6.591654753722e-02  -8.248735420503e-03  -1.023181241365e-01  -3.020371967333e-02  -1.265451970717e-02  
-2.780313803882e-02   1.836373595602e-02  -3.051304682930e-03  -2.276358795199e-02   1.713470333335e-02  -4.459124450182e-02   6.698452022953e-03   3.813130556393e-02   2.558456584967e-02   1.456243216165e-02   6.652870873646e-02  -3.680610689008e-02   5.294007569317e-03   1.616219255525e-01  -5.385722453771e-02   6.443198378135e-02  -8.009131853472e-03  -1.007643063718e-01  -2.944870495535e-02  -1.228956970066e-02  
-2.752966735180e-02   1.805415041302e-02  -2.982245594328e-03  -2.300866466683e-02   1.694964549222e-02  -4.380351832116e-02   6.533359566555e-03   3.783635342261e-02   2.504513208708e-02   1.418015570313e-02   6.570190456741e-02  -3.607967443862e-02   5.158658863449e-03   1.597194755989e-01  -5.278319269231e-02   6.298232625501e-02  -7.777214716768e-03  -9.923369367745e-02  -2.871349059561e-02  -1.193553206750e-02  
-2.725407572073e-02   1.774701994962e-02  -2.914501620023e-03  -2.323790844689e-02   1.676179817403e-02  -4.301904844149e-02   6.370709223635e-03   3.753381531203e-02   2.451102479540e-02   1.380494453375e-02   6.486755331975e-02  -3.535909180284e-02   5.025848610916e-03   1.577897096184e-01  -5.171684795603e-02   6.154643729387e-02  -7.549693002917e-03  -9.770374783723e-02  -2.798856641983e-02  -1.158860856197e-02  
-2.698205857463e-02   1.744582087604e-02  -2.848291106898e-03  -2.346147828798e-02   1.657659126514e-02  -4.225067204244e-02   6.212785005047e-03   3.723379207069e-02   2.399012504707e-02   1.344056491673e-02   6.404832298372e-02  -3.465604025993e-02   4.896849056322e-03   1.558956250293e-01  -5.067771347722e-02   6.014930692090e-02  -7.329893031397e-03  -9.620137139603e-02  -2.728482352574e-02  -1.125287871634e-02  
-2.670562204207e-02   1.714841618696e-02  -2.783763846619e-03  -2.366878457753e-02   1.639380304626e-02  -4.148209126688e-02   6.057996218009e-03   3.692386054334e-02   2.347206020584e-02   1.308166954873e-02   6.321257246216e-02  -3.395858599625e-02   4.771284432437e-03   1.539494848015e-01  -4.964867604472e-02   5.875598210788e-02  -7.114015246089e-03  -9.468874955440e-02  -2.658678080769e-02  -1.092229553170e-02  
-2.643497780723e-02   1.685408208562e-02  -2.719902993507e-03  -2.386958588826e-02   1.620530630576e-02  -4.073172693358e-02   5.906298796407e-03   3.661839411045e-02   2.296867778099e-02   1.273422093188e-02   6.240070391830e-02  -3.327592274330e-02   4.647605696336e-03   1.520628635709e-01  -4.863890946910e-02   5.740891488261e-02  -6.905219071642e-03  -9.321390907650e-02  -2.591290301705e-02  -1.060384655713e-02  
-2.616519908684e-02   1.656460596106e-02  -2.657600946208e-03  -2.406092597891e-02   1.601875186715e-02  -3.999155110230e-02   5.758319999427e-03   3.631126490001e-02   2.247445907295e-02   1.239522061658e-02   6.159304574517e-02  -3.260595845193e-02   4.527278710657e-03   1.501827866107e-01  -4.764860547119e-02   5.608748749460e-02  -6.702330193470e-03  -9.175368148061e-02  -2.525402088997e-02  -1.029390346919e-02  
-2.589499327663e-02   1.628036668302e-02  -2.596886475630e-03  -2.424361834813e-02   1.583503632363e-02  -3.925998736592e-02   5.614265735416e-03   3.600146117758e-02   2.198814871097e-02   1.206385281399e-02   6.078225843549e-02  -3.194952117172e-02   4.410464381288e-03   1.482940952370e-01  -4.667946889295e-02   5.478537555264e-02  -6.505447580009e-03  -9.030168685282e-02  -2.460729594722e-02  -9.991304465618e-03  
-2.562409850828e-02   1.599861940122e-02  -2.537456796801e-03  -2.440964346847e-02   1.565057863866e-02  -3.853288631407e-02   5.472392476730e-03   3.568559370701e-02   2.150769598355e-02   1.173914875722e-02   5.997284118561e-02  -3.129763169845e-02   4.296055459768e-03   1.463952464300e-01  -4.571653679892e-02   5.350169045500e-02  -6.311934801152e-03  -8.885691877394e-02  -2.397215993744e-02  -9.695718838931e-03  
-2.535373685281e-02   1.572067699283e-02  -2.479226695628e-03  -2.456561622865e-02   1.546528404088e-02  -3.781506374374e-02   5.333616675752e-03   3.536774875249e-02   2.103566923574e-02   1.142218870449e-02   5.916554725782e-02  -3.065717734989e-02   4.184251394958e-03   1.445002232721e-01  -4.477019180901e-02   5.224104880226e-02  -6.123825107989e-03  -8.742558534737e-02  -2.335057692247e-02  -9.407828704767e-03  
-2.508811633194e-02   1.544793346558e-02  -2.422206893090e-03  -2.471790006090e-02   1.528146605366e-02  -3.711430192210e-02   5.198768936556e-03   3.505436666310e-02   2.057666696948e-02   1.111513910683e-02   5.837717886020e-02  -3.003287386948e-02   4.075419635198e-03   1.426517013309e-01  -4.384805486960e-02   5.101912494875e-02  -5.942355403671e-03  -8.602547842440e-02  -2.274915837781e-02  -9.130021174816e-03  
-2.482272128899e-02   1.517883325841e-02  -2.366403212919e-03  -2.485942741074e-02   1.509795128209e-02  -3.642165795453e-02   5.066876954169e-03   3.473835050464e-02   2.012523152337e-02   1.081517985763e-02   5.759087088564e-02  -2.941820596384e-02   3.969203197097e-03   1.408033459681e-01  -4.294043802524e-02   4.981810736645e-02  -5.765563947867e-03  -8.463653207200e-02  -2.216007666812e-02  -8.859248003340e-03  
-2.455606075246e-02   1.491429157411e-02  -2.311883023903e-03  -2.499187265926e-02   1.491657883147e-02  -3.573559065272e-02   4.938409969429e-03   3.441909604962e-02   1.967997550646e-02   1.052147396968e-02   5.679823477881e-02  -2.881514428275e-02   3.865936875994e-03   1.389382601084e-01  -4.205108817601e-02   4.863116979421e-02  -5.593822401410e-03  -8.325212692348e-02  -2.158037158043e-02  -8.594340019881e-03  
-2.429309686109e-02   1.465287148394e-02  -2.258431528111e-03  -2.511462857776e-02   1.473397809341e-02  -3.506232240472e-02   4.812412914997e-03   3.410074169137e-02   1.924521562006e-02   1.023616917822e-02   5.602310671062e-02  -2.822152187906e-02   3.764794252667e-03   1.371095421079e-01  -4.117458431573e-02   4.747767028929e-02  -5.426582299340e-03  -8.189382910281e-02  -2.101812487241e-02  -8.338209570207e-03  
-2.402729575553e-02   1.439353208932e-02  -2.206078233606e-03  -2.522025531186e-02   1.454975695944e-02  -3.439026659381e-02   4.688204922407e-03   3.377458276680e-02   1.881373496571e-02   9.955618074985e-03   5.523891111645e-02  -2.763200479797e-02   3.665651208476e-03   1.352499398238e-01  -4.030353752459e-02   4.633241552714e-02  -5.262195814042e-03  -8.053371573998e-02  -2.046252427558e-02  -8.086759201711e-03  
-2.376476692143e-02   1.413957839577e-02  -2.154868897879e-03  -2.532338227866e-02   1.436857456491e-02  -3.373304981239e-02   4.567932618777e-03   3.345217153366e-02   1.839327679807e-02   9.683378322019e-03   5.446700245118e-02  -2.705802180198e-02   3.569441311254e-03   1.334217681752e-01  -3.945688707486e-02   4.521777424448e-02  -5.103825294209e-03  -7.919768588262e-02  -1.992302665568e-02  -7.843429285576e-03  
-2.350325430420e-02   1.388821328403e-02  -2.104541159572e-03  -2.541621447748e-02   1.418483014725e-02  -3.308453089123e-02   4.449866402945e-03   3.312807830288e-02   1.798033744360e-02   9.417761800168e-03   5.369913825956e-02  -2.649292949750e-02   3.475023268062e-03   1.316017663387e-01  -3.862210368838e-02   4.412462469495e-02  -4.949644164266e-03  -7.787588630249e-02  -1.939562218309e-02  -7.606657441009e-03  
-2.324465744795e-02   1.364175723249e-02  -2.055545673123e-03  -2.550267957870e-02   1.400477328712e-02  -3.244861199490e-02   4.335075205665e-03   3.280595234475e-02   1.757717296516e-02   9.159700495936e-03   5.294470394654e-02  -2.593996999820e-02   3.383451231117e-03   1.298104808168e-01  -3.780616890306e-02   4.306026631982e-02  -4.800203483714e-03  -7.657657712611e-02  -1.888327713797e-02  -7.377444207638e-03  
-2.298492480826e-02   1.339903305005e-02  -2.007697260589e-03  -2.557808758394e-02   1.382632309521e-02  -3.181836826079e-02   4.222996348377e-03   3.248012039984e-02   1.717943053916e-02   8.907015422234e-03   5.218621259212e-02  -2.539607817718e-02   3.294292756559e-03   1.280061077300e-01  -3.700410362283e-02   4.200918465062e-02  -4.654641800682e-03  -7.528247582157e-02  -1.837937525716e-02  -7.153290710234e-03  
-2.272704358730e-02   1.316006498930e-02  -1.960883204686e-03  -2.564607094079e-02   1.364880315240e-02  -3.119846623828e-02   4.113609607972e-03   3.215466817344e-02   1.678987710869e-02   8.660944300142e-03   5.143597757872e-02  -2.486232220902e-02   3.207392675650e-03   1.262187860781e-01  -3.621727944471e-02   4.098168163857e-02  -4.513284223497e-03  -7.400586387778e-02  -1.788815144555e-02  -6.935677948779e-03  
-2.247038072218e-02   1.292397553130e-02  -1.915031402150e-03  -2.570364714083e-02   1.347048685291e-02  -3.058722739134e-02   4.006343275399e-03   3.182809574352e-02   1.640762767257e-02   8.421032903037e-03   5.069213847926e-02  -2.433687651490e-02   3.122333224189e-03   1.244438193576e-01  -3.544185887687e-02   3.997562932058e-02  -4.375576340770e-03  -7.274466452049e-02  -1.740860590865e-02  -6.724172919757e-03  
-2.221645461988e-02   1.269166744486e-02  -1.870121569627e-03  -2.575544956590e-02   1.329329558407e-02  -2.998776227406e-02   3.901821393417e-03   3.150346355873e-02   1.603430015888e-02   8.187899328872e-03   4.996001423647e-02  -2.382210904326e-02   3.039434067564e-03   1.226952876950e-01  -3.468261334728e-02   3.899558939970e-02  -4.242121258655e-03  -7.150434407193e-02  -1.694254353508e-02  -6.519355840741e-03  
-2.196166718138e-02   1.246277297937e-02  -1.826129674222e-03  -2.579781890694e-02   1.311658194140e-02  -2.939428882018e-02   3.799777398580e-03   3.117614607956e-02   1.566624931016e-02   7.959729797915e-03   4.922405002629e-02  -2.331654868092e-02   2.958557202973e-03   1.209365760721e-01  -3.393722499964e-02   3.802823449967e-02  -4.112427661895e-03  -7.027014636924e-02  -1.648435791343e-02  -6.319133221852e-03  
-2.170775275824e-02   1.223648458292e-02  -1.783107296140e-03  -2.582804529183e-02   1.293990034404e-02  -2.880807543055e-02   3.699579569579e-03   3.084682734950e-02   1.530460624812e-02   7.737048466507e-03   4.849511995965e-02  -2.281714007514e-02   2.879483697128e-03   1.191880668904e-01  -3.320049159906e-02   3.708060915422e-02  -3.985568899402e-03  -6.905002395087e-02  -1.603685189159e-02  -6.124448345205e-03  
-2.145748543583e-02   1.201449567362e-02  -1.741065755614e-03  -2.585521302542e-02   1.276542159058e-02  -2.823532537998e-02   3.602279240653e-03   3.052136414503e-02   1.495256483105e-02   7.521211504926e-03   4.778051664686e-02  -2.232984931097e-02   2.802616749638e-03   1.174746284142e-01  -3.248211133370e-02   3.616062448182e-02  -3.863107886330e-03  -6.785392093242e-02  -1.560323279154e-02  -5.936400039869e-03  
-2.120686922930e-02   1.179600865010e-02  -1.699882664171e-03  -2.587433356113e-02   1.259185822878e-02  -2.766929741021e-02   3.507443889320e-03   3.019434221655e-02   1.460605392627e-02   7.310209047285e-03   4.706405945995e-02  -2.185222097775e-02   2.727686194559e-03   1.157568212389e-01  -3.177835636836e-02   3.525426262162e-02  -3.744343002429e-03  -6.666596091688e-02  -1.517764460321e-02  -5.752820371669e-03  
-2.095798738252e-02   1.158007885217e-02  -1.659597171146e-03  -2.588276292462e-02   1.241814836586e-02  -2.711154252031e-02   3.414338499700e-03   2.986664275649e-02   1.426635017709e-02   7.104647865771e-03   4.635740816805e-02  -2.138090032353e-02   2.654393679707e-03   1.140570024717e-01  -3.108334656587e-02   3.436906415513e-02  -3.628317016727e-03  -6.549481004636e-02  -1.476306720242e-02  -5.574712445303e-03  
-2.070994989127e-02   1.136798254812e-02  -1.620349913053e-03  -2.588349636068e-02   1.224732595796e-02  -2.656195295454e-02   3.323691534116e-03   2.953863108932e-02   1.393302028599e-02   6.904202086794e-03   4.565565008200e-02  -2.091849514140e-02   2.583267889165e-03   1.123656277105e-01  -3.040223382852e-02   3.350145248601e-02  -3.515570531096e-03  -6.433649616557e-02  -1.435797117839e-02  -5.401469795161e-03  
-2.046361635427e-02   1.115993877041e-02  -1.581962699452e-03  -2.588031604678e-02   1.207812537299e-02  -2.602257945691e-02   3.235694246832e-03   2.921250389567e-02   1.360701519291e-02   6.709189344194e-03   4.495888748323e-02  -2.046785063001e-02   2.514061461383e-03   1.106895421131e-01  -2.973867239047e-02   3.265290141962e-02  -3.406877134288e-03  -6.319397649701e-02  -1.396292373283e-02  -5.233252961605e-03  
-2.022001261467e-02   1.095465120150e-02  -1.544346962471e-03  -2.587026707172e-02   1.190896987425e-02  -2.549325408234e-02   3.149570732698e-03   2.888792759177e-02   1.328852277795e-02   6.519697773532e-03   4.427424973107e-02  -2.002487342304e-02   2.446395818081e-03   1.090397355309e-01  -2.908603278217e-02   3.182699500757e-02  -3.301174375920e-03  -6.207116500628e-02  -1.357925187358e-02  -5.070466329859e-03  
-1.997687286939e-02   1.075078300916e-02  -1.507337723730e-03  -2.584829004642e-02   1.173748255044e-02  -2.496982427801e-02   3.064682138038e-03   2.856114535773e-02   1.297514810978e-02   6.334594962894e-03   4.359426397549e-02  -1.958626047243e-02   2.379859390533e-03   1.073958640688e-01  -2.843910925263e-02   3.101666603204e-02  -3.197676557611e-03  -6.095980549399e-02  -1.320399303411e-02  -4.912001869353e-03  
-1.973232747203e-02   1.055167740804e-02  -1.471546531780e-03  -2.581704311779e-02   1.157158355649e-02  -2.445078969434e-02   2.982417028870e-03   2.823168418652e-02   1.266571306516e-02   6.153145398265e-03   4.290936751834e-02  -1.915703324404e-02   2.315778815891e-03   1.057375813138e-01  -2.780741214460e-02   3.021504321850e-02  -3.097168638645e-03  -5.985196141923e-02  -1.283434590903e-02  -4.756821159729e-03  
-1.949306655021e-02   1.035573842115e-02  -1.436362803804e-03  -2.578582437957e-02   1.140573379908e-02  -2.394677078491e-02   2.902386877877e-03   2.790855688140e-02   1.236622788535e-02   5.978132458996e-03   4.224438869144e-02  -1.873847056389e-02   2.253104207460e-03   1.041297431433e-01  -2.719107185653e-02   2.944252419939e-02  -3.000357106840e-03  -5.877313395671e-02  -1.247848183711e-02  -4.607766979062e-03  
-1.925432403220e-02   1.016328116520e-02  -1.402009669675e-03  -2.574799561616e-02   1.124187424701e-02  -2.344959539059e-02   2.824474200873e-03   2.758524440604e-02   1.207198138814e-02   5.807242371093e-03   4.158105215304e-02  -1.832857429203e-02   2.192166406963e-03   1.025252165293e-01  -2.658790807161e-02   2.868362066992e-02  -2.906506281956e-03  -5.770450818195e-02  -1.213006660896e-02  -4.462549773074e-03  
-1.901791953295e-02   9.972790308360e-03  -1.368236276921e-03  -2.570259656205e-02   1.107700083883e-02  -2.296134240504e-02   2.748042100255e-03   2.726289961887e-02   1.178429946772e-02   5.641142763682e-03   4.092865551586e-02  -1.792460180413e-02   2.132397832831e-03   1.009436053830e-01  -2.599303733747e-02   2.794439593454e-02  -2.815047461925e-03  -5.665358992977e-02  -1.179144698924e-02  -4.321944752058e-03  
-1.878163364366e-02   9.785777891382e-03  -1.335359503245e-03  -2.564898010069e-02   1.091502323136e-02  -2.247895444826e-02   2.673610594659e-03   2.693957175668e-02   1.150128419192e-02   5.478823149818e-03   4.027781833737e-02  -1.752818007738e-02   2.074415496925e-03   9.936300595974e-02  -2.540985276631e-02   2.721760403259e-02  -2.726108145234e-03  -5.561169260281e-02  -1.145966570800e-02  -4.184868453222e-03  
-1.854550228619e-02   9.600630744248e-03  -1.303129403560e-03  -2.558446741237e-02   1.075206667891e-02  -2.200177990271e-02   2.600427981843e-03   2.661420328755e-02   1.122266443016e-02   5.320168617739e-03   3.962937232823e-02  -1.713675311442e-02   2.017605676707e-03   9.778459600410e-02  -2.483354022128e-02   2.650328738093e-02  -2.639195092617e-03  -5.457926446113e-02  -1.113468187619e-02  -4.051269284054e-03  
-1.831396373977e-02   9.418956179513e-03  -1.271592597882e-03  -2.552018864081e-02   1.059072693948e-02  -2.153764948151e-02   2.529381792620e-03   2.629458872159e-02   1.095251561370e-02   5.166905992583e-03   3.899745707588e-02  -1.675534294890e-02   1.962274748008e-03   9.624790788580e-02  -2.427202839175e-02   2.581329006261e-02  -2.555481579138e-03  -5.357168138133e-02  -1.082117391203e-02  -3.922733422190e-03  
-1.808287114753e-02   9.241234709742e-03  -1.240903292301e-03  -2.545112782332e-02   1.043299543069e-02  -2.108057111030e-02   2.460589585852e-03   2.597556217043e-02   1.068743171136e-02   5.017409376269e-03   3.836672510320e-02  -1.638338092558e-02   1.908726540189e-03   9.471485608717e-02  -2.372514923671e-02   2.513548361572e-02  -2.474629322449e-03  -5.257384367268e-02  -1.051424388037e-02  -3.797510830327e-03  
-1.785317731018e-02   9.066155997281e-03  -1.210938039057e-03  -2.537429123667e-02   1.027657403310e-02  -2.063045450932e-02   2.393318620919e-03   2.565661599428e-02   1.042750511166e-02   4.871735878673e-03   3.774299174380e-02  -1.601733998256e-02   1.856557911091e-03   9.319494684088e-02  -2.318705791149e-02   2.447269980304e-02  -2.395818309770e-03  -5.158936188881e-02  -1.021493900493e-02  -3.675922739457e-03  
-1.762610861205e-02   8.894114273901e-03  -1.181593412670e-03  -2.529481092816e-02   1.012132267300e-02  -2.018993733567e-02   2.327902592314e-03   2.534072107109e-02   1.017398189447e-02   4.730354165592e-03   3.712834477234e-02  -1.566000706613e-02   1.805704755639e-03   9.169838847589e-02  -2.266177085508e-02   2.382746838956e-02  -2.319749137767e-03  -5.062214450050e-02  -9.924221416264e-03  -3.558265945579e-03  
-1.739963368658e-02   8.724085225873e-03  -1.152935398132e-03  -2.520521916180e-02   9.966534182645e-03  -1.975484701018e-02   2.263662248124e-03   2.502365176286e-02   9.924822958801e-03   4.592345638806e-03   3.651899493624e-02  -1.530686639310e-02   1.756045121080e-03   9.020942628788e-02  -2.214248842425e-02   2.319510787384e-02  -2.245270463105e-03  -4.966574003551e-02  -9.640146299630e-03  -3.443824229252e-03  
-1.717346241689e-02   8.556912701940e-03  -1.124900324086e-03  -2.510913612964e-02   9.813158836633e-03  -1.932548767626e-02   2.201094935507e-03   2.470628267423e-02   9.679844342128e-03   4.457548620378e-03   3.591059278355e-02  -1.496103209513e-02   1.707697149315e-03   8.872268745860e-02  -2.163422264315e-02   2.257338652083e-02  -2.173091643580e-03  -4.871820150899e-02  -9.361823126472e-03  -3.332261487149e-03  
-1.695148302751e-02   8.392143243146e-03  -1.097358352326e-03  -2.501176094471e-02   9.659946608666e-03  -1.890742991991e-02   2.140077162611e-03   2.439366189221e-02   9.442172312607e-03   4.327302787457e-03   3.531801871829e-02  -1.462240335149e-02   1.660383413744e-03   8.727407516049e-02  -2.113639215395e-02   2.197281668859e-02  -2.103263802592e-03  -4.779319493131e-02  -9.093312288240e-03  -3.224931445729e-03  
-1.673048791157e-02   8.230263801914e-03  -1.070496050289e-03  -2.490895606100e-02   9.508509511054e-03  -1.849596199530e-02   2.080637682891e-03   2.408191574704e-02   9.209134177311e-03   4.200356546933e-03   3.472953368354e-02  -1.429092198730e-02   1.614361749282e-03   8.583513215065e-02  -2.064915989083e-02   2.138459119116e-02  -2.035604379025e-03  -4.687960925840e-02  -8.831105271242e-03  -3.120595527090e-03  
-1.651189549439e-02   8.071013195887e-03  -1.044199536972e-03  -2.480225354953e-02   9.358580641171e-03  -1.809289653384e-02   2.022752033760e-03   2.377245120751e-02   8.981693919227e-03   4.077119586824e-03   3.415075653913e-02  -1.396601985460e-02   1.569532705635e-03   8.441823850086e-02  -2.017184089832e-02   2.081219786610e-02  -1.969981502689e-03  -4.598201038057e-02  -8.576502467428e-03  -3.019660253047e-03  
-1.629218644725e-02   7.914867713013e-03  -1.018671221589e-03  -2.468595330124e-02   9.211558250837e-03  -1.769298721155e-02   1.966388761519e-03   2.346074624223e-02   8.757040105068e-03   3.956288532913e-03   3.356916893021e-02  -1.364730632092e-02   1.526130327171e-03   8.299263931431e-02  -1.970404409000e-02   2.024631695678e-02  -1.906131256737e-03  -4.508865466842e-02  -8.325837610380e-03  -2.920847665671e-03  
-1.607682719145e-02   7.761173536515e-03  -9.936566525090e-04  -2.456971298930e-02   9.065243536225e-03  -1.730430618932e-02   1.911475496096e-03   2.315440739185e-02   8.539390005039e-03   3.839687185901e-03   3.300392500502e-02  -1.333570998505e-02   1.483734669586e-03   8.160692982479e-02  -1.924648568141e-02   1.970084021141e-02  -1.844446753561e-03  -4.421787156205e-02  -8.084455158908e-03  -2.825940380478e-03  
-1.586214681422e-02   7.609739652091e-03  -9.692151663219e-04  -2.444641654921e-02   8.919772123848e-03  -1.692096835433e-02   1.857791989721e-03   2.284798320798e-02   8.325644634569e-03   3.725900892218e-03   3.244199020160e-02  -1.302964654019e-02   1.442391554103e-03   8.022796050478e-02  -1.879698735154e-02   1.916586938821e-02  -1.784465469108e-03  -4.335693811610e-02  -7.848461474513e-03  -2.733586642434e-03  
-1.564893855882e-02   7.461317650988e-03  -9.453645769086e-04  -2.431925153498e-02   8.776905733055e-03  -1.654454942825e-02   1.805710552784e-03   2.254327343907e-02   8.116513926231e-03   3.615206282867e-03   3.188597945044e-02  -1.273047471868e-02   1.402281866585e-03   7.886275836482e-02  -1.835809180450e-02   1.864318202588e-02  -1.726418431678e-03  -4.250841401375e-02  -7.618505075519e-03  -2.643974287185e-03  
-1.543714053011e-02   7.315234721989e-03  -9.220848113995e-04  -2.418676446449e-02   8.635194268156e-03  -1.617454403799e-02   1.754853712557e-03   2.223976685329e-02   7.911750849270e-03   3.507451788520e-03   3.133619555142e-02  -1.243704896960e-02   1.363203495498e-03   7.751167518318e-02  -1.792753827673e-02   1.813263754652e-02  -1.670055705430e-03  -4.167236006619e-02  -7.394484311003e-03  -2.557041837911e-03  
-1.522818521499e-02   7.171260952899e-03  -8.992008165168e-04  -2.405251988603e-02   8.493755137598e-03  -1.581297214778e-02   1.705281766380e-03   2.193968523386e-02   7.712351697790e-03   3.403026525028e-03   3.079644591732e-02  -1.214980353653e-02   1.324947878972e-03   7.618545278505e-02  -1.750601036072e-02   1.763692049338e-02  -1.615559985071e-03  -4.085269478416e-02  -7.177387281589e-03  -2.473091435254e-03  
-1.501963028558e-02   7.029582716260e-03  -8.769019192106e-04  -2.391072948055e-02   8.353918101713e-03  -1.545599011971e-02   1.656852250589e-03   2.163919648721e-02   7.516336209792e-03   3.301054516273e-03   3.025989003833e-02  -1.186736854045e-02   1.287769589449e-03   7.486446275535e-02  -1.709173536367e-02   1.715046838211e-02  -1.562455035346e-03  -4.004184378066e-02  -6.965023719747e-03  -2.391359455200e-03  
-1.481423652251e-02   6.890926355026e-03  -8.551434347446e-04  -2.376940891111e-02   8.216523914518e-03  -1.510802037266e-02   1.609963612365e-03   2.134317413970e-02   7.325841613415e-03   3.202375231387e-03   2.973385806649e-02  -1.159257062492e-02   1.251661162916e-03   7.357063432579e-02  -1.668878024449e-02   1.667890776773e-02  -1.511359124841e-03  -3.924806465002e-02  -6.759523991295e-03  -2.312532458621e-03  
-1.460979580739e-02   6.753963508435e-03  -8.338443883850e-04  -2.362126446670e-02   8.079502044075e-03  -1.476517763307e-02   1.564003333860e-03   2.104737427188e-02   7.138953479228e-03   3.106184460789e-03   2.921290383775e-02  -1.132185034606e-02   1.216387199320e-03   7.228680913485e-02  -1.629175471854e-02   1.621747921663e-02  -1.461517958016e-03  -3.846467150144e-02  -6.559004734864e-03  -2.235954678265e-03  
-1.440564473500e-02   6.619552575629e-03  -8.130792567000e-04  -2.346678977817e-02   7.944689791484e-03  -1.442663912800e-02   1.519302759381e-03   2.075154545468e-02   6.955173352893e-03   3.012207389065e-03   2.869383396805e-02  -1.105645258050e-02   1.182155112351e-03   7.100618164114e-02  -1.590295757825e-02   1.576403099918e-02  -1.413109396260e-03  -3.768908255705e-02  -6.362621706891e-03  -2.161321698469e-03  
-1.420552161681e-02   6.487616779122e-03  -7.927365583276e-04  -2.331448442616e-02   7.811199106909e-03  -1.409797482012e-02   1.475922364851e-03   2.046128716518e-02   6.777252310212e-03   2.921563364919e-03   2.818798001291e-02  -1.079804709242e-02   1.148767294227e-03   6.975949184046e-02  -1.552432295564e-02   1.532655238242e-02  -1.366559091870e-03  -3.693274357739e-02  -6.173379719136e-03  -2.089606430195e-03  
-1.400725834991e-02   6.358117969856e-03  -7.729213148266e-04  -2.315914753869e-02   7.679590589323e-03  -1.377562476761e-02   1.433703939268e-03   2.017312169287e-02   6.603366504042e-03   2.833454452910e-03   2.768879969044e-02  -1.054517986872e-02   1.116331804235e-03   6.852846047155e-02  -1.515387324478e-02   1.489998260998e-02  -1.321458691935e-03  -3.618860225910e-02  -5.989302528389e-03  -2.020127765238e-03  
-1.380942539284e-02   6.230521769668e-03  -7.535567614404e-04  -2.299724738967e-02   7.548873110345e-03  -1.345744623170e-02   1.392445206768e-03   1.988490345160e-02   6.432446254012e-03   2.747415126051e-03   2.719213685160e-02  -1.029668756469e-02   1.084712904413e-03   6.730218890211e-02  -1.478989502571e-02   1.448119137821e-02  -1.277576386937e-03  -3.545254559055e-02  -5.809172007361e-03  -1.952462839026e-03  
-1.361253061461e-02   6.104437678823e-03  -7.346319088546e-04  -2.282825637358e-02   7.418553716593e-03  -1.314380193402e-02   1.351932959414e-03   1.959688368263e-02   6.264720114534e-03   2.663531097072e-03   2.670091342419e-02  -1.005141460270e-02   1.053839430461e-03   6.608628357035e-02  -1.443061361713e-02   1.407165983392e-02  -1.234656607985e-03  -3.472652151330e-02  -5.633506098541e-03  -1.886760645212e-03  
-1.341965962152e-02   5.981500998511e-03  -7.161681758665e-04  -2.266380875851e-02   7.291311264339e-03  -1.283974086814e-02   1.312942286356e-03   1.931504147927e-02   6.102481230693e-03   2.582656606328e-03   2.622149115492e-02  -9.814045642706e-03   1.023928860773e-03   6.490190212500e-02  -1.408316471000e-02   1.367639125988e-02  -1.193625017249e-03  -3.401834925538e-02  -5.464174053671e-03  -1.823611660904e-03  
-1.322777601863e-02   5.860958676445e-03  -6.981670839609e-04  -2.249547082411e-02   7.166115174345e-03  -1.254070947430e-02   1.275087568252e-03   1.903438807922e-02   5.943492273932e-03   2.503871876976e-03   2.574549616956e-02  -9.582070157700e-03   9.948966329389e-04   6.372578339843e-02  -1.374381195998e-02   1.328915825141e-02  -1.153922227604e-03  -3.331930398423e-02  -5.298790292711e-03  -1.762213543504e-03  
-1.303842124329e-02   5.742201542401e-03  -6.805412972776e-04  -2.232538081121e-02   7.041767902573e-03  -1.224830363898e-02   1.238114188473e-03   1.875675383712e-02   5.788580371596e-03   2.427487429179e-03   2.527875963718e-02  -9.354507828875e-03   9.665516455890e-04   6.257132880563e-02  -1.341089852025e-02   1.291342131017e-02  -1.115398565103e-03  -3.263411214252e-02  -5.138605419003e-03  -1.702953909055e-03  
-1.284940356706e-02   5.625886898273e-03  -6.634191841148e-04  -2.214986798854e-02   6.919755356496e-03  -1.195985064096e-02   1.202216306522e-03   1.847937073763e-02   5.636353548627e-03   2.352907265007e-03   2.481366707868e-02  -9.131984210099e-03   9.391093436176e-04   6.142039769989e-02  -1.308556802431e-02   1.254413999088e-02  -1.078056660702e-03  -3.195615012759e-02  -4.981717000408e-03  -1.645194594099e-03  
-1.266343970438e-02   5.510930735016e-03  -6.465584335278e-04  -2.197383606352e-02   6.797646300273e-03  -1.167855185138e-02   1.167094669817e-03   1.820568776657e-02   5.488393634159e-03   2.280755783181e-03   2.435926335724e-02  -8.913464318477e-03   9.121777105855e-04   6.029495816829e-02  -1.276602908530e-02   1.218692645393e-02  -1.041844948878e-03  -3.129322348751e-02  -4.830172426137e-03  -1.589581598368e-03  
-1.247771582940e-02   5.397762534806e-03  -6.301631167913e-04  -2.179099266057e-02   6.676693607144e-03  -1.140065435943e-02   1.132721714397e-03   1.793176161001e-02   5.342850031097e-03   2.210253327007e-03   2.390712659628e-02  -8.698601309704e-03   8.859978111781e-04   5.917358627299e-02  -1.245182717367e-02   1.183608701019e-02  -1.006541692534e-03  -3.063749572555e-02  -4.681828036912e-03  -1.535402490428e-03  
-1.229556059515e-02   5.287080041439e-03  -6.141216922930e-04  -2.161119386501e-02   6.558109815444e-03  -1.113091892548e-02   1.099546603840e-03   1.766307790244e-02   5.201934405206e-03   2.142252836811e-03   2.346594215660e-02  -8.489821066350e-03   8.605660646662e-04   5.808017028612e-02  -1.214675124164e-02   1.149736868791e-02  -9.726511097637e-04  -2.999756995909e-02  -4.538791652203e-03  -1.483318987937e-03  
-1.211403624038e-02   5.177892095039e-03  -5.984263610145e-04  -2.142573363685e-02   6.440140629875e-03  -1.086487807643e-02   1.067062015030e-03   1.739477418964e-02   5.063527370568e-03   2.075884919658e-03   2.302827205908e-02  -8.284354679089e-03   8.357433193487e-04   5.699391591406e-02  -1.184662057139e-02   1.116547683407e-02  -9.396252493369e-04  -2.936575202258e-02  -4.399063116001e-03  -1.432669658507e-03  
-1.193497983908e-02   5.071494958779e-03  -5.831913070069e-04  -2.124152990399e-02   6.325216480425e-03  -1.060550897799e-02   1.035768221652e-03   1.713029321729e-02   4.928951302765e-03   2.011643821363e-03   2.259769109991e-02  -8.085138542496e-03   8.117620029424e-04   5.592653836388e-02  -1.155574227365e-02   1.084297702549e-02  -9.079456672157e-04  -2.874626710681e-02  -4.263575441965e-03  -1.383737725094e-03  
-1.175821766743e-02   4.966702990278e-03  -5.682890952494e-04  -2.105581555860e-02   6.211241260890e-03  -1.035188631176e-02   1.005206489661e-03   1.686863234125e-02   4.797807588307e-03   1.949354830182e-03   2.217548741632e-02  -7.889696973341e-03   7.883753737784e-04   5.487868613702e-02  -1.127040001606e-02   1.053007642630e-02  -8.771920394643e-04  -2.813913016196e-02  -4.132357652714e-03  -1.336515338194e-03  
-1.158083224677e-02   4.863867271789e-03  -5.538268774367e-04  -2.086240511112e-02   6.099086050330e-03  -1.010039543998e-02   9.754093575557e-04   1.660592266850e-02   4.668349012245e-03   1.888308799351e-03   2.175281900605e-02  -7.697894510526e-03   7.657197202099e-04   5.382862147690e-02  -1.099051529713e-02   1.022119539781e-02  -8.472441707234e-04  -2.753647508476e-02  -4.003342075560e-03  -1.290327545802e-03  
-1.140704201090e-02   4.762363502897e-03  -5.396079550029e-04  -2.067064451822e-02   5.987102145173e-03  -9.856231287569e-03   9.463058008643e-04   1.634785171166e-02   4.543042725823e-03   1.829456536554e-03   2.134202726104e-02  -7.509871186982e-03   7.435090024852e-04   5.280743752696e-02  -1.071608385639e-02   9.923830597458e-03  -8.182602033206e-04  -2.694937925628e-02  -3.879246791988e-03  -1.246025920858e-03  
-1.123517782354e-02   4.663365971490e-03  -5.257630476034e-04  -2.047938817249e-02   5.877884250972e-03  -9.617591034094e-03   9.182562757402e-04   1.609294956102e-02   4.420899056082e-03   1.772368662889e-03   2.093672858127e-02  -7.327458127617e-03   7.220230807632e-04   5.180108205841e-02  -1.045005635958e-02   9.634170714461e-03  -7.904498705709e-04  -2.637274976298e-02  -3.758659716159e-03  -1.203144782506e-03  
-1.106520398893e-02   4.565644456356e-03  -5.121836597900e-04  -2.028610172257e-02   5.769130316489e-03  -9.384008348807e-03   8.908236359653e-04   1.584047316019e-02   4.301792568024e-03   1.716987080984e-03   2.053880213897e-02  -7.148099311685e-03   7.010040858392e-04   5.081172222471e-02  -1.018854239221e-02   9.352833517627e-03  -7.634049658279e-04  -2.580715066442e-02  -3.641763706364e-03  -1.161728152815e-03  
-1.089565205259e-02   4.469901747807e-03  -4.989789558585e-04  -2.008831537558e-02   5.662255620536e-03  -9.153570616336e-03   8.641660314349e-04   1.558853497604e-02   4.184742297431e-03   1.662907778283e-03   2.014271607775e-02  -6.972792093850e-03   6.806383233537e-04   4.982682813773e-02  -9.933065923710e-03   9.076521171954e-03  -7.372116214785e-04  -2.524811402202e-02  -3.527346600082e-03  -1.121379654999e-03  
-1.072840827718e-02   4.375738983038e-03  -4.861028270975e-04  -1.988963148631e-02   5.556615855705e-03  -8.928512115475e-03   8.381536876779e-04   1.533953979940e-02   4.070825662317e-03   1.610535860544e-03   1.975493894651e-02  -6.800850359028e-03   6.608238458384e-04   4.886138827719e-02  -9.682525424724e-03   8.808826034447e-03  -7.117671930405e-04  -2.470083135465e-02  -3.416680586040e-03  -1.082487551888e-03  
-1.056349807409e-02   4.283592880223e-03  -4.734988978945e-04  -1.969261196306e-02   5.452813793484e-03  -8.709150404540e-03   8.130335829837e-04   1.509436041637e-02   3.960088414700e-03   1.559846168371e-03   1.937385897698e-02  -6.633795728925e-03   6.415458555972e-04   4.791372138182e-02  -9.439250469145e-03   8.548933084244e-03  -6.873617345633e-04  -2.416468957213e-02  -3.309457335220e-03  -1.044941344585e-03  
-1.039906524188e-02   4.192960193181e-03  -4.612318750279e-04  -1.949054453186e-02   5.350213907410e-03  -8.492657045639e-03   7.884837738766e-04   1.484956301309e-02   3.851258027399e-03   1.510350600475e-03   1.899542353138e-02  -6.469676398633e-03   6.228159631731e-04   4.697155534599e-02  -9.200319245211e-03   8.294049421072e-03  -6.635880750105e-04  -2.363516580065e-02  -3.204634739240e-03  -1.008402341259e-03  
-1.023787738265e-02   4.104140057632e-03  -4.492587208338e-04  -1.929122027973e-02   5.249247693347e-03  -8.282615831512e-03   7.646904622951e-04   1.460931406079e-02   3.745949013404e-03   1.462643674818e-03   1.862692167748e-02  -6.309690671720e-03   6.046124429815e-04   4.605397311719e-02  -8.967465358538e-03   8.048411219252e-03  -6.406781063975e-04  -2.311895968633e-02  -3.103720575755e-03  -9.733297784799e-04  
-1.007756036452e-02   4.016996541894e-03  -4.376107320809e-04  -1.908884887326e-02   5.149821857453e-03  -8.075908434432e-03   7.415216020681e-04   1.437041378521e-02   3.642711920916e-03   1.416145759968e-03   1.826170214274e-02  -6.153089610350e-03   5.869421636575e-04   4.514420122789e-02  -8.739610250267e-03   7.807987861132e-03  -6.184603711541e-04  -2.261005685522e-02  -3.005242442864e-03  -9.392524301902e-04  
-9.919117953176e-03   3.931754101374e-03  -4.262483820368e-04  -1.888667109628e-02   5.052319567293e-03  -7.873881957581e-03   7.191224633543e-04   1.413437331415e-02   3.542109452399e-03   1.371058124507e-03   1.790193564241e-02  -6.000659015790e-03   5.697989118469e-04   4.424845768056e-02  -8.517962742052e-03   7.574017149161e-03  -5.970746107446e-04  -2.211058523175e-02  -2.909628448337e-03  -9.062926227808e-04  
-9.763129504341e-03   3.847491485484e-03  -4.150777726339e-04  -1.868446414733e-02   4.954968735330e-03  -7.676782447598e-03   6.971832006529e-04   1.390140918292e-02   3.444285226738e-03   1.327424095773e-03   1.755021823752e-02  -5.850759686280e-03   5.529938752803e-04   4.337168695031e-02  -8.300044560404e-03   7.347652005363e-03  -5.762897449257e-04  -2.162213728240e-02  -2.817260073031e-03  -8.745581192866e-04  
-9.608808888237e-03   3.764875334532e-03  -4.041912078076e-04  -1.848172989475e-02   4.859128055885e-03  -7.483951589196e-03   6.758857872730e-04   1.367098011242e-02   3.348890893834e-03   1.285089558084e-03   1.720358962298e-02  -5.704401035901e-03   5.366629681054e-04   4.250767878974e-02  -8.087337599033e-03   7.127223781928e-03  -5.562123368126e-04  -2.114249541282e-02  -2.727527051443e-03  -8.438487089574e-04  
-9.455274212841e-03   3.683985712326e-03  -3.936291342517e-04  -1.827599615787e-02   4.765122814461e-03  -7.294075766605e-03   6.551866368339e-04   1.344170055447e-02   3.255313578132e-03   1.243805387255e-03   1.685987832712e-02  -5.561343915013e-03   5.208693846881e-04   4.165060958045e-02  -7.879520678406e-03   6.911364956089e-03  -5.367522730555e-04  -2.066951712244e-02  -2.639922209141e-03  -8.139981519566e-04  
-9.304014306432e-03   3.604673277882e-03  -3.833306987246e-04  -1.807105898207e-02   4.672619665640e-03  -7.108949693251e-03   6.350860319088e-04   1.321564537420e-02   3.164354494859e-03   1.203862454025e-03   1.652302571516e-02  -5.421606363803e-03   5.055250374030e-04   4.081036068983e-02  -7.676607195737e-03   6.702157622419e-03  -5.179406096915e-04  -2.020660728304e-02  -2.555168462201e-03  -7.852196700593e-04  
-9.155143124981e-03   3.526844970062e-03  -3.732573781966e-04  -1.786767150458e-02   4.581421407140e-03  -6.928620737369e-03   6.155816873639e-04   1.299308080952e-02   3.076001524443e-03   1.165235171221e-03   1.619321587670e-02  -5.285239265500e-03   4.905854691815e-04   3.998760719710e-02  -7.478678510568e-03   6.499623353496e-03  -4.997999972553e-04  -1.975386479692e-02  -2.473251345808e-03  -7.574988980304e-04  
-9.007500327302e-03   3.450608667932e-03  -3.634210417493e-04  -1.766324580573e-02   4.491817205976e-03  -6.751751409632e-03   5.966853377811e-04   1.277250551623e-02   2.989622228560e-03   1.127673122001e-03   1.586696579175e-02  -5.152261081513e-03   4.760700167581e-04   3.917406276082e-02  -7.285803836986e-03   6.301747181919e-03  -4.823028328908e-04  -1.930838440976e-02  -2.393444217184e-03  -7.306038719041e-04  
-8.862257321018e-03   3.375767036615e-03  -3.538267764541e-04  -1.746002410201e-02   4.403422385654e-03  -6.579510741789e-03   5.783024704407e-04   1.255527416624e-02   2.905758629811e-03   1.091366365642e-03   1.554795973012e-02  -5.022277827836e-03   4.619530624471e-04   3.837816993462e-02  -7.097297186490e-03   6.110367006984e-03  -4.653820594953e-04  -1.887297465209e-02  -2.316373206717e-03  -7.047174155857e-04  
-8.717910749030e-03   3.302219824689e-03  -3.444821608253e-04  -1.725410300409e-02   4.316195429230e-03  -6.410133333468e-03   5.603786667713e-04   1.233928872384e-02   2.823594407101e-03   1.056005291267e-03   1.523240293437e-02  -4.894804252823e-03   4.482393509274e-04   3.759029864297e-02  -6.912521491122e-03   5.923303198008e-03  -4.489349831272e-04  -1.844421126477e-02  -2.241252532743e-03  -6.795914229643e-04  
-8.574901534052e-03   3.229833838031e-03  -3.353555009400e-04  -1.704679849268e-02   4.229710935992e-03  -6.244084535111e-03   5.428879121866e-04   1.212526813554e-02   2.743334975085e-03   1.021646147525e-03   1.492122984355e-02  -4.769900915908e-03   4.348639390705e-04   3.681325889213e-02  -6.731525810165e-03   5.741002225660e-03  -4.329956741252e-04  -1.802305152754e-02  -2.168228147066e-03  -6.552627786813e-04  
-8.434616148244e-03   3.158965370295e-03  -3.264284471913e-04  -1.684268714548e-02   4.144818714603e-03  -6.082973740675e-03   5.259799719369e-04   1.191531508803e-02   2.665641728541e-03   9.885204683526e-04   1.461762753707e-02  -4.648324256711e-03   4.218584212959e-04   3.605518779005e-02  -6.555467491828e-03   5.565103608757e-03  -4.176712696703e-04  -1.761216630870e-02  -2.097855986701e-03  -6.318915461922e-04  
-8.296067582937e-03   3.089711664898e-03  -3.177606402590e-04  -1.663909213118e-02   4.061759614569e-03  -5.925574847699e-03   5.096124490703e-04   1.170800314333e-02   2.589966829053e-03   9.564076975646e-04   1.431913278267e-02  -4.529927536157e-03   4.092795191567e-04   3.530988869706e-02  -6.384063882761e-03   5.394181562421e-03  -4.028941689415e-04  -1.720934697519e-02  -2.029620048454e-03  -6.093134285203e-04  
-8.158138779655e-03   3.021984101242e-03  -3.093514293247e-04  -1.643282650328e-02   3.980399013125e-03  -5.770574037458e-03   4.937318089367e-04   1.150180643011e-02   2.515732566441e-03   9.250936142726e-04   1.402293659118e-02  -4.414309884532e-03   3.971142841709e-04   3.457032808665e-02  -6.216775144544e-03   5.226641907450e-03  -3.885849821595e-04  -1.681215966703e-02  -1.962952301706e-03  -5.873500651103e-04  
-8.023024665548e-03   2.955394788600e-03  -3.011093267694e-04  -1.622981407606e-02   3.899935194905e-03  -5.620338891374e-03   4.782934469698e-04   1.129969448319e-02   2.443950102476e-03   8.949294237313e-04   1.373477693309e-02  -4.301393431472e-03   3.852365819874e-04   3.385061518911e-02  -6.053445675036e-03   5.065399678101e-03  -3.747884741679e-04  -1.642530838140e-02  -1.898849354449e-03  -5.662947725215e-04  
-7.888687765826e-03   2.890047660477e-03  -2.930901302157e-04  -1.602437407298e-02   3.820644269494e-03  -5.472604881476e-03   4.632679894491e-04   1.109876085253e-02   2.373629825993e-03   8.655525379801e-04   1.344946603243e-02  -4.190824633985e-03   3.737060584809e-04   3.313782578290e-02  -5.893585014351e-03   4.907657928986e-03  -3.614014071966e-04  -1.604432333949e-02  -1.836325352141e-03  -5.458443004561e-04  
-7.756439793301e-03   2.825709058493e-03  -2.852289666453e-04  -1.582020388698e-02   3.742075537676e-03  -5.328647669974e-03   4.486213720577e-04   1.090085980804e-02   2.305310942111e-03   8.371394404626e-04   1.317033921692e-02  -4.082584257470e-03   3.624433648134e-04   3.244019977260e-02  -5.737176926193e-03   4.755057784274e-03  -3.484542021070e-04  -1.567191831074e-02  -1.775934033290e-03  -5.261582479312e-04  
-7.625038386500e-03   2.762952955032e-03  -2.775884165506e-04  -1.561488524259e-02   3.665474522170e-03  -5.187272362359e-03   4.344920906983e-04   1.070458388341e-02   2.238440500110e-03   8.094838223043e-04   1.289380419765e-02  -3.977297688337e-03   3.515593891893e-04   3.174945028662e-02  -5.585168556732e-03   4.605723342868e-03  -3.359798027486e-04  -1.530525105116e-02  -1.717017776920e-03  -5.070332639983e-04  
-7.496424875753e-03   2.701429819739e-03  -2.701403001310e-04  -1.541305375880e-02   3.590059290035e-03  -5.050342687236e-03   4.207756099921e-04   1.051234322588e-02   2.173832900855e-03   7.828610323536e-04   1.262499435227e-02  -3.874616972649e-03   3.409771744676e-04   3.107774251354e-02  -5.436935118194e-03   4.462118533258e-03  -3.239562415528e-04  -1.494835386474e-02  -1.660409906182e-03  -4.887118885513e-04  
-7.369318587523e-03   2.640879365448e-03  -2.628461408248e-04  -1.521115979598e-02   3.515399963289e-03  -4.916512079114e-03   4.074157213999e-04   1.032233467809e-02   2.110882430347e-03   7.570573959573e-04   1.236080320315e-02  -3.774033312977e-03   3.306498015910e-04   3.041736228900e-02  -5.291833932380e-03   4.322602134446e-03  -3.123117073748e-04  -1.459851760881e-02  -1.605529541655e-03  -4.710150631614e-04  
-7.243581649295e-03   2.581822488484e-03  -2.557490322273e-04  -1.500980769887e-02   3.442573265077e-03  -4.785552433604e-03   3.945269539913e-04   1.013468149715e-02   2.049476946831e-03   7.320038271770e-04   1.210036694318e-02  -3.676327876823e-03   3.206593726071e-04   2.976678104424e-02  -5.150968799607e-03   4.186703178232e-03  -3.011196133804e-04  -1.425519897837e-02  -1.552206848594e-03  -4.538863811425e-04  
-7.118514374645e-03   2.523715989555e-03  -2.488773345992e-04  -1.480561211520e-02   3.370565184123e-03  -4.656682242030e-03   3.818968065480e-04   9.947989152094e-03   1.989300884171e-03   7.076019186177e-04   1.184300634537e-02  -3.580166615548e-03   3.109785264244e-04   2.912315780804e-02  -5.012362843533e-03   4.053955597556e-03  -2.901755869869e-04  -1.391732619285e-02  -1.500264385939e-03  -4.372688983537e-04  
-6.996045252684e-03   2.467081809903e-03  -2.421624970184e-04  -1.460573868108e-02   3.300293841448e-03  -4.531841539186e-03   3.697631248078e-04   9.765344029174e-03   1.931118177192e-03   6.840910988087e-04   1.159188381885e-02  -3.487162178544e-03   3.015801325209e-04   2.849580428146e-02  -4.878371197841e-03   3.925917251389e-03  -2.797407212833e-04  -1.358803322638e-02  -1.450231455456e-03  -4.213127754855e-04  
-6.875084910773e-03   2.411178205100e-03  -2.355931985578e-04  -1.440577003346e-02   3.230428675311e-03  -4.409902276496e-03   3.578844743435e-04   9.584891318271e-03   1.874485594713e-03   6.613223350089e-04   1.134560567243e-02  -3.395654494749e-03   2.923966523503e-04   2.787993817900e-02  -4.746621192693e-03   3.801759216547e-03  -2.695787989805e-04  -1.326556659954e-02  -1.401804073594e-03  -4.059238356347e-04  
-6.755237305017e-03   2.356836510317e-03  -2.292304470483e-04  -1.420591730108e-02   3.162626719389e-03  -4.290304577100e-03   3.464553895161e-04   9.406375400013e-03   1.819114601358e-03   6.391721458710e-04   1.110204101398e-02  -3.306974945016e-03   2.835545561939e-04   2.727142466861e-02  -4.619003405274e-03   3.680444008929e-03  -2.598240902240e-04  -1.294855029591e-02  -1.354625506075e-03  -3.909917399136e-04  
-6.637658328342e-03   2.303522438325e-03  -2.230108819413e-04  -1.400888397974e-02   3.095822473008e-03  -4.174269226156e-03   3.353715259692e-04   9.231230299909e-03   1.765520513125e-03   6.178218263600e-04   1.086443702972e-02  -3.220485801900e-03   2.749418486760e-04   2.667775135688e-02  -4.494593980349e-03   3.563429088502e-03  -2.504278557239e-04  -1.263939162791e-02  -1.309176796293e-03  -3.766531285923e-04  
-6.521069806817e-03   2.250646177381e-03  -2.169006780694e-04  -1.381019411962e-02   3.028974501306e-03  -4.060364087610e-03   3.244558490694e-04   9.057493738777e-03   1.713126952894e-03   5.970634833973e-04   1.063042351173e-02  -3.134950594086e-03   2.664889976903e-04   2.609235645650e-02  -4.371707824020e-03   3.449486033004e-03  -2.412264411499e-04  -1.233580740600e-02  -1.265026301223e-03  -3.627776593645e-04  
-6.406740244228e-03   2.199470086629e-03  -2.109932552580e-04  -1.361542142257e-02   2.964456417003e-03  -3.949875904566e-03   3.140247388738e-04   8.887318015767e-03   1.662399203392e-03   5.770412497152e-04   1.040147814543e-02  -3.052599595583e-03   2.583687991291e-04   2.552031584919e-02  -4.253386754833e-03   3.339313434154e-03  -2.324702365602e-04  -1.203948638276e-02  -1.222407987128e-03  -3.494279935459e-04  
-6.293475400566e-03   2.149276344320e-03  -2.052502926764e-04  -1.342000948004e-02   2.900991010872e-03  -3.841572131320e-03   3.038748577867e-04   8.718798702873e-03   1.612849873391e-03   5.575882386555e-04   1.017576063799e-02  -2.971969240924e-03   2.504967477959e-04   2.495613258015e-02  -4.137613235270e-03   3.231945741077e-03  -2.239692076665e-04  -1.174849768555e-02  -1.180980351608e-03  -3.365012484830e-04  
-6.181977794482e-03   2.099922758469e-03  -1.996313970252e-04  -1.322622866325e-02   2.838244112967e-03  -3.736055631329e-03   2.939939757295e-04   8.552987511223e-03   1.564717230601e-03   5.387724078635e-04   9.954707076647e-03  -2.893136823369e-03   2.428117166450e-04   2.440361434716e-02  -4.024492147226e-03   3.127998637985e-03  -2.157606307150e-04  -1.146406759605e-02  -1.140943197979e-03  -3.240513736141e-04  
-6.071835413169e-03   2.051583287727e-03  -1.941521566699e-04  -1.303306100370e-02   2.776667512882e-03  -3.632982452433e-03   2.844199808546e-04   8.389280068348e-03   1.517838741201e-03   5.205391887673e-04   9.737308684053e-03  -2.816206116116e-03   2.353564716686e-04   2.386024956182e-02  -3.914187041746e-03   3.026951898374e-03  -2.078297572470e-04  -1.118529171125e-02  -1.102111403584e-03  -3.120207044529e-04  
-5.963241331213e-03   2.004376344473e-03  -1.888283905424e-04  -1.284122143761e-02   2.716445369042e-03  -3.532365853883e-03   2.751561384433e-04   8.227961053476e-03   1.472214315240e-03   5.028721434131e-04   9.523859940714e-03  -2.741336898762e-03   2.281450441660e-04   2.332685776118e-02  -3.806892255325e-03   2.928885077136e-03  -2.001894926048e-04  -1.091239109678e-02  -1.064503340387e-03  -3.004107099012e-04  
-5.856711239464e-03   1.958208971882e-03  -1.836430504757e-04  -1.265242573137e-02   2.657393994721e-03  -3.434824482300e-03   2.662060999184e-04   8.069852860522e-03   1.428082591023e-03   4.858531905292e-04   9.315501150807e-03  -2.668502848977e-03   2.211382434055e-04   2.280629108310e-02  -3.702548579471e-03   2.834245074354e-03  -1.928494287240e-04  -1.064626056964e-02  -1.028260034116e-03  -2.892582084948e-04  
-5.751673724755e-03   1.912967688918e-03  -1.785890594387e-04  -1.246480751374e-02   2.599351961967e-03  -3.339666113469e-03   2.575209199252e-04   7.914023276207e-03   1.385153979871e-03   4.693732228651e-04   9.111093963974e-03  -2.597441375946e-03   2.143357031117e-04   2.229559597144e-02  -3.600802978794e-03   2.742465398925e-03  -1.857645051094e-04  -1.038584503069e-02  -9.931814217934e-04  -2.785021595017e-04  
-5.647432226227e-03   1.868399872648e-03  -1.736360250618e-04  -1.227618387177e-02   2.541870518786e-03  -3.246192158868e-03   2.490456982784e-04   7.759496469980e-03   1.343137004013e-03   4.533323793814e-04   8.909164912538e-03  -2.527720886616e-03   2.076927462534e-04   2.179114288813e-02  -3.501112758756e-03   2.652849114557e-03  -1.788878192563e-04  -1.012990763473e-02  -9.590273045739e-04  -2.680706643116e-04  
-5.544496495188e-03   1.824716800747e-03  -1.688437655986e-04  -1.208806116195e-02   2.485348602819e-03  -3.154901357424e-03   2.407888377909e-04   7.607004492012e-03   1.302242994584e-03   4.377940105983e-04   8.711002791458e-03  -2.459481170885e-03   2.012678592073e-04   2.129589182641e-02  -3.403558282468e-03   2.565911578639e-03  -1.722095642061e-04  -9.879362871342e-03  -9.259607971018e-04  -2.580073073800e-04  
-5.443853829231e-03   1.782222494014e-03  -1.641726859409e-04  -1.190431266181e-02   2.430398528361e-03  -3.066692503972e-03   2.328729766819e-04   7.458060980080e-03   1.262789417056e-03   4.228571090507e-04   8.518085713948e-03  -2.393533588062e-03   1.950472235293e-04   2.081401797718e-02  -3.309320755220e-03   2.482244031211e-03  -1.658434118176e-04  -9.635537359877e-03  -8.941726504317e-04  -2.483626301982e-04  
-5.344199407043e-03   1.740702114985e-03  -1.596350477717e-04  -1.172064437426e-02   2.376617872604e-03  -2.980238256421e-03   2.252090894264e-04   7.310788342576e-03   1.224253190517e-03   4.083397469583e-04   8.327801920096e-03  -2.329287564753e-03   1.890283571060e-04   2.033894525321e-02  -3.217568761684e-03   2.400669992251e-03  -1.597009145855e-04  -9.396225535913e-03  -8.632639589653e-04  -2.390203316550e-04  
-5.246398941387e-03   1.699952778059e-03  -1.552014263592e-04  -1.153944087349e-02   2.323639886032e-03  -2.896379093436e-03   2.177726990586e-04   7.166252258234e-03   1.186964659246e-03   3.943514047093e-04   8.142159997971e-03  -2.266546646392e-03   1.831674858790e-04   1.987531951268e-02  -3.128028903523e-03   2.321993750743e-03  -1.537728639803e-04  -9.162873510907e-03  -8.334918568335e-04  -2.300506442846e-04  
-5.149435657809e-03   1.659992116895e-03  -1.508958905224e-04  -1.135785740040e-02   2.271536563951e-03  -2.814097197167e-03   2.105284176507e-04   7.023190323197e-03   1.150506773216e-03   3.807450584545e-04   7.959116709419e-03  -2.205158297046e-03   1.774880621686e-04   1.941820377022e-02  -3.040476648043e-03   2.245313073781e-03  -1.480221568074e-04  -8.933824614719e-03  -8.045512983961e-04  -2.213644615768e-04  
-5.054135182578e-03   1.620980319079e-03  -1.466886764677e-04  -1.117871806576e-02   2.220602480521e-03  -2.734143771902e-03   2.035544237670e-04   6.882743798563e-03   1.115167113312e-03   3.676112474759e-04   7.779903761578e-03  -2.145580822702e-03   1.719707344852e-04   1.897095474220e-02  -2.955580098253e-03   2.171092247172e-03  -1.425137507177e-04  -8.710156751789e-03  -7.765913300880e-04  -2.130008716061e-04  
-4.959915278783e-03   1.582387493785e-03  -1.425751597693e-04  -1.099953827886e-02   2.169845394276e-03  -2.655936763698e-03   1.967007850724e-04   6.743911309357e-03   1.080719970751e-03   3.548735717247e-04   7.603962735962e-03  -2.086839180594e-03   1.665749252154e-04   1.853159706852e-02  -2.871973698154e-03   2.099072933532e-03  -1.371365992086e-04  -8.491123414340e-03  -7.495155162106e-04  -2.049308179110e-04  
-4.867342957802e-03   1.545062500299e-03  -1.385940569822e-04  -1.082327637469e-02   2.120901369092e-03  -2.579958907141e-03   1.901589088715e-04   6.607767980885e-03   1.047324410176e-03   3.425745642936e-04   7.431623112932e-03  -2.030276363362e-03   1.613913704846e-04   1.810166672940e-02  -2.791466767569e-03   2.029331724432e-03  -1.320173857500e-04  -8.277225522763e-03  -7.233473561219e-04  -1.971575304417e-04  
-4.775848661509e-03   1.508253734365e-03  -1.346982025722e-04  -1.064732437534e-02   2.072403253793e-03  -2.505690600607e-03   1.837635608768e-04   6.473344359439e-03   1.014796242712e-03   3.306528581865e-04   7.262347793611e-03  -1.974687444819e-03   1.563299767469e-04   1.767924940811e-02  -2.712457444118e-03   1.961619255571e-03  -1.270368275396e-04  -8.067761199843e-03  -6.979949873772e-04  -1.896535736881e-04  
-4.686298336945e-03   1.472423361059e-03  -1.309204314755e-04  -1.047483848189e-02   2.025156885953e-03  -2.433827474727e-03   1.776096379861e-04   6.341850334492e-03   9.833791558176e-04   3.191822476615e-04   7.097481383936e-03  -1.920840408699e-03   1.514407315561e-04   1.726791821835e-02  -2.635924070012e-03   1.896426501998e-03  -1.222699272660e-04  -7.863853595019e-03  -6.736144354858e-04  -1.824597484527e-04  
-4.597808339492e-03   1.437463182779e-03  -1.272509033303e-04  -1.030322638703e-02   1.979004900844e-03  -2.363571585093e-03   1.716664336120e-04   6.212134907334e-03   9.527588263715e-04   3.080550421521e-04   6.935191951236e-03  -1.868474776318e-03   1.467102085036e-04   1.686329349842e-02  -2.561538333758e-03   1.832982872306e-03  -1.176821522054e-04  -7.664049517781e-03  -6.499484356253e-04  -1.755020858608e-04  
-4.510545582521e-03   1.403010324179e-03  -1.236689189010e-04  -1.013253966834e-02   1.933286751073e-03  -2.295055377819e-03   1.658540493309e-04   6.084305089159e-03   9.229914830910e-04   2.972880312765e-04   6.776217418124e-03  -1.817049479928e-03   1.420991219032e-04   1.646676596110e-02  -2.488566522241e-03   1.771556167738e-03  -1.132214526153e-04  -7.468722535887e-03  -6.270759337055e-04  -1.688008840367e-04  
-4.424272359915e-03   1.369518575541e-03  -1.202005854540e-04  -9.962756517694e-03   1.888874291542e-03  -2.228032980777e-03   1.602638264935e-04   5.958222905145e-03   8.939628771680e-04   2.868376319939e-04   6.619552821492e-03  -1.767207077065e-03   1.376562634590e-04   1.607639105880e-02  -2.417866914546e-03   1.711710066904e-03  -1.089403516913e-04  -7.277240210174e-03  -6.048527815474e-04  -1.623136938957e-04  
-4.339861427324e-03   1.336511038118e-03  -1.167947243163e-04  -9.796009640337e-03   1.844878906923e-03  -2.163208198404e-03   1.548172159009e-04   5.834826700735e-03   8.659454029243e-04   2.767904317575e-04   6.467277100234e-03  -1.718386524308e-03   1.333050724625e-04   1.569675314915e-02  -2.348715665222e-03   1.654220694690e-03  -1.048032988674e-04  -7.090998173804e-03  -5.835225275109e-04  -1.561062913662e-04  
-4.256722070751e-03   1.304403324183e-03  -1.134842887717e-04  -9.631112933184e-03   1.802103718521e-03  -2.100053413674e-03   1.495870883373e-04   5.713511072935e-03   8.387249198930e-04   2.670703329386e-04   6.317738854368e-03  -1.671098479155e-03   1.291009960230e-04   1.532425581189e-02  -2.281767796668e-03   1.598407672525e-03  -1.008418385478e-04  -6.908821606517e-03  -5.628613732399e-04  -1.501145205561e-04  
-4.175110379480e-03   1.272967366573e-03  -1.102692830366e-04  -9.468457229400e-03   1.760116724544e-03  -2.038719254705e-03   1.445081752542e-04   5.594464079134e-03   8.123521477829e-04   2.576924813543e-04   6.171760998908e-03  -1.624961174499e-03   1.250277394821e-04   1.496053107201e-02  -2.216480435032e-03   1.544555259262e-03  -9.701553057346e-05  -6.731168090587e-03  -5.429539643086e-04  -1.443601361285e-04  
-4.094134610193e-03   1.242187046312e-03  -1.071397817783e-04  -9.305629325985e-03   1.718916749037e-03  -1.978483400173e-03   1.395826191743e-04   5.476642052117e-03   7.865489687215e-04   2.485627906358e-04   6.027428053428e-03  -1.579921324459e-03   1.210767522300e-04   1.460124944325e-02  -2.152818415208e-03   1.491915076049e-03  -9.331648436487e-05  -6.556636526339e-03  -5.235557113350e-04  -1.387741535418e-04  
-4.014783346449e-03   1.211984828837e-03  -1.040937672696e-04  -9.145331788204e-03   1.678355587464e-03  -1.920129925646e-03   1.347928726268e-04   5.361179418336e-03   7.616097722641e-04   2.397749563002e-04   5.886837642898e-03  -1.535895539009e-03   1.172387363294e-04   1.425113362000e-02  -2.090638856077e-03   1.441241243459e-03  -8.973852121305e-05  -6.386676176758e-03  -5.049031082436e-04  -1.334199164225e-04  
-3.936911342812e-03   1.182613091045e-03  -1.011261481422e-04  -8.987710038304e-03   1.638926385861e-03  -1.863458798188e-03   1.301990399969e-04   5.248018368763e-03   7.374424004917e-04   2.312920249804e-04   5.749263511571e-03  -1.493324234077e-03   1.135236841086e-04   1.390880405683e-02  -2.030543853052e-03   1.392219444273e-03  -8.632457144780e-05  -6.220820366467e-03  -4.868921251923e-04  -1.282669336529e-04  
-3.860393819075e-03   1.153827930260e-03  -9.823880029419e-05  -8.832074993338e-03   1.600185532710e-03  -1.808431147258e-03   1.257403218779e-04   5.136927849321e-03   7.140364122983e-04   2.231110160462e-04   5.614862277002e-03  -1.451746410845e-03   1.099184817082e-04   1.357430477193e-02  -1.971899416420e-03   1.344886293163e-03  -8.302434748894e-05  -6.059023433711e-03  -4.695278350957e-04  -1.233152913499e-04  
-3.784450731439e-03   1.125636033109e-03  -9.543627577286e-05  -8.676157722062e-03   1.562137727432e-03  -1.754339956551e-03   1.214061871058e-04   5.026937580807e-03   6.911152142659e-04   2.151400514039e-04   5.481981560334e-03  -1.411129332047e-03   1.064256757735e-04   1.324393882012e-02  -1.914669926853e-03   1.298617521186e-03  -7.982956625851e-05  -5.900104204872e-03  -4.526079198093e-04  -1.185084135516e-04  
-3.710370672658e-03   1.098109786889e-03  -9.270545005501e-05  -8.523955109467e-03   1.524950641230e-03  -1.702220912468e-03   1.172278990887e-04   4.919637162460e-03   6.690636901072e-04   2.074986214729e-04   5.353083519015e-03  -1.371687937060e-03   1.030390381690e-04   1.292334635768e-02  -1.859124235753e-03   1.254265024017e-03  -7.676618677081e-05  -5.745780295980e-03  -4.363988065644e-04  -1.139172286476e-04  
-3.637097673494e-03   1.071175446116e-03  -9.005400829391e-05  -8.372325739543e-03   1.488477685955e-03  -1.651212443912e-03   1.131748167405e-04   4.813756158707e-03   6.475551565327e-04   2.000802965292e-04   5.226147266291e-03  -1.333200364593e-03   9.975743453665e-05   1.260788794111e-02  -1.804970720703e-03   1.211083971535e-03  -7.380580559019e-05  -5.594571189329e-03  -4.206598548489e-04  -1.094751114012e-04  
-3.564984478330e-03   1.044946453011e-03  -8.747919552739e-05  -8.222506185393e-03   1.452953152081e-03  -1.601549584082e-03   1.092714988063e-04   4.709730487561e-03   6.266684610148e-04   1.929070354692e-04   5.101716822883e-03  -1.295872745474e-03   9.658728486335e-05   1.229886335872e-02  -1.752474134250e-03   1.169238001269e-03  -7.096602144198e-05  -5.446846513128e-03  -4.054393594866e-04  -1.051937996121e-04  
-3.494319563354e-03   1.019041405249e-03  -8.494115813588e-05  -8.075044114519e-03   1.417719402724e-03  -1.553469740760e-03   1.054658055385e-04   4.607802865528e-03   6.064926341187e-04   1.860056494329e-04   4.980600033631e-03  -1.259243171335e-03   9.347406586254e-05   1.199793879613e-02  -1.701080735345e-03   1.128993053335e-03  -6.821760230721e-05  -5.303077440331e-03  -3.908162518971e-04  -1.010934853687e-04  
-3.424888641154e-03   9.939458644966e-04  -8.249662801737e-05  -7.929782670731e-03   1.383611599804e-03  -1.506754244794e-03   1.018168678408e-04   4.507849614924e-03   5.869350474561e-04   1.793432541890e-04   4.862032540257e-03  -1.223861338218e-03   9.048576940577e-05   1.170355796937e-02  -1.651409989767e-03   1.090040540698e-03  -6.558960709886e-05  -5.162759036679e-03  -3.766904344476e-04  -9.714566204403e-05  
-3.356091937098e-03   9.693215693530e-04  -8.011999267566e-05  -7.784677509059e-03   1.350041432832e-03  -1.460944573871e-03   9.826206832284e-05   4.409062492777e-03   5.678282946136e-04   1.728652559209e-04   4.745134566878e-03  -1.189229580263e-03   8.758600228833e-05   1.141355573442e-02  -1.602856963837e-03   1.052075803345e-03  -6.304032084944e-05  -5.025172180380e-03  -3.629613586831e-04  -9.332249479622e-05  
-3.288586170842e-03   9.452029533153e-04  -7.780749753865e-05  -7.641691641456e-03   1.317088922286e-03  -1.416530709946e-03   9.481424467484e-05   4.312185383360e-03   5.493450693444e-04   1.666253445803e-04   4.631113182028e-03  -1.155437750651e-03   8.477460579797e-05   1.113066006078e-02  -1.555526711510e-03   1.015483645287e-03  -6.057808086920e-05  -4.891130960733e-03  -3.497466006688e-04  -8.965435423246e-05  
-3.222534434218e-03   9.217479245016e-04  -7.555643958726e-05  -7.501657945944e-03   1.285051452486e-03  -1.373554303143e-03   9.150860043071e-05   4.217509849504e-03   5.314943685217e-04   1.606205047145e-04   4.519984293077e-03  -1.122770562383e-03   8.205230266650e-05   1.085506752308e-02  -1.509789603800e-03   9.802272251988e-04  -5.823091955712e-05  -4.760674999268e-03  -3.370320449484e-04  -8.613610363684e-05  
-3.157590283733e-03   8.988047890841e-04  -7.336180034323e-05  -7.363434475939e-03   1.253669406669e-03  -1.331790921774e-03   8.831192343935e-05   4.124596462324e-03   5.141935542937e-04   1.548247501426e-04   4.411238734377e-03  -1.090935663556e-03   7.940772682048e-05   1.058548276170e-02  -1.465271043086e-03   9.461261531927e-04  -5.596981179876e-05  -4.633356020589e-03  -3.247567113619e-04  -8.275059069087e-05  
-3.093410445425e-03   8.764269348654e-04  -7.123747993787e-05  -7.225990869212e-03   1.223019966980e-03  -1.290940626584e-03   8.521941602319e-05   4.032971515891e-03   4.973235589325e-04   1.491993828460e-04   4.304257552921e-03  -1.059977258630e-03   7.685751005533e-05   1.032052968666e-02  -1.421997700526e-03   9.129552536953e-04  -5.379037194332e-05  -4.508725463609e-03  -3.128474263807e-04  -7.947737335959e-05  
-3.030236122014e-03   8.543549393375e-04  -6.915679189967e-05  -7.089890620890e-03   1.192670953688e-03  -1.251192662319e-03   8.219882355871e-05   3.942889781422e-03   4.809558627053e-04   1.437653959653e-04   4.199582891794e-03  -1.029572169610e-03   7.436454402079e-05   1.006131765853e-02  -1.379592106334e-03   8.808872143434e-04  -5.167398038685e-05  -4.387085076160e-03  -3.013542573981e-04  -7.632901014994e-05  
-2.968033971049e-03   8.328908956127e-04  -6.714487192380e-05  -6.955427856444e-03   1.163147506655e-03  -1.212499579929e-03   7.929164150268e-05   3.854427412727e-03   4.650661112627e-04   1.385120684719e-04   4.096965731536e-03  -1.000096203308e-03   7.196099715605e-05   9.807423457169e-03  -1.338493633299e-03   8.498065896119e-04  -4.964388990563e-05  -4.268283532254e-03  -2.902392171395e-04  -7.329433624274e-05  
-2.907311153723e-03   8.119175359459e-04  -6.517742679193e-05  -6.824019764233e-03   1.134278810486e-03  -1.175162743868e-03   7.648927944348e-05   3.768098230227e-03   4.497590006580e-04   1.334693294839e-04   3.997279372935e-03  -9.714643632827e-04   6.962374269861e-05   9.560747090043e-03  -1.298617214403e-03   8.199708637719e-04  -4.769889445501e-05  -4.152870195351e-03  -2.795790438677e-04  -7.039272301175e-05  
-2.847742106336e-03   7.914981671039e-04  -6.327329972237e-05  -6.694715752250e-03   1.106146281257e-03  -1.138959144886e-03   7.379012341400e-05   3.683507464485e-03   4.349491968703e-04   1.286101341828e-04   3.899944151000e-03  -9.436907124869e-04   6.736886928665e-05   9.319976183924e-03  -1.259943370026e-03   7.911741072065e-04  -4.583236259413e-05  -4.040414632538e-03  -2.693067839499e-04  -6.760561584219e-05  
-2.788844608568e-03   7.715830654559e-04  -6.142747743863e-05  -6.566156008653e-03   1.078683466489e-03  -1.103524265077e-03   7.118150035814e-05   3.600112508829e-03   4.205038183240e-04   1.238913078627e-04   3.804055680882e-03  -9.166642082606e-04   6.519045292465e-05   9.083068967554e-03  -1.222338862418e-03   7.631232169552e-04  -4.403302941153e-05  -3.930255581467e-03  -2.593287213779e-04  -6.490769507256e-05  
-2.730969947160e-03   7.520389473510e-04  -5.963116816413e-05  -6.439286059593e-03   1.051664943213e-03  -1.069114160584e-03   6.864278513025e-05   3.518296714742e-03   4.065109901864e-04   1.193397077016e-04   3.710420161219e-03  -8.902429013293e-04   6.307525401598e-05   8.851770580669e-03  -1.185628411254e-03   7.360566400744e-04  -4.229162143548e-05  -3.822903930685e-03  -2.497159754413e-04  -6.231690929342e-05  
-2.674366578866e-03   7.329873899724e-04  -5.788095487821e-05  -6.315008665722e-03   1.025311096393e-03  -1.035845722877e-03   6.620193779464e-05   3.438343406450e-03   3.930086727474e-04   1.149636716694e-04   3.619220089046e-03  -8.646191887672e-04   6.102350963389e-05   8.626530824276e-03  -1.150053867019e-03   7.100022341496e-04  -4.062553624973e-05  -3.718464700135e-03  -2.404746202976e-04  -5.983398410887e-05  
-2.618420936829e-03   7.143361983896e-04  -5.618056632846e-05  -6.191433578366e-03   9.994559576905e-04  -1.003301970663e-03   6.383286041568e-05   3.359517384380e-03   3.798445052327e-04   1.107164782631e-04   3.529451424767e-03  -8.396050038064e-04   5.903530064088e-05   8.405099526108e-03  -1.115373686129e-03   6.846462021878e-04  -3.901455462302e-05  -3.616231148105e-03  -2.315055573736e-04  -5.743241879744e-05  
-2.563710069395e-03   6.960406865917e-04  -5.451220478757e-05  -6.070351106388e-03   9.740652842555e-04  -9.718602768595e-04   6.154076725233e-05   3.282505862471e-03   3.671505097093e-04   1.066362520667e-04   3.442142395577e-03  -8.152209897539e-04   5.709430793065e-05   8.189713853216e-03  -1.081633608495e-03   6.602814912600e-04  -3.746620963840e-05  -3.516849889847e-03  -2.228961706538e-04  -5.513430068463e-05  
-2.509600853078e-03   6.783136531983e-04  -5.291251288261e-05  -5.950003257916e-03   9.494596074250e-04  -9.410651251854e-04   5.933499582088e-05   3.206590940866e-03   3.547598748327e-04   1.026711762787e-04   3.356038014519e-03  -7.916057071036e-04   5.523739997392e-05   7.977651271503e-03  -1.048940136384e-03   6.365149920760e-04  -3.597696675646e-05  -3.419473888280e-03  -2.145239850154e-04  -5.290712422714e-05  
-2.456928707665e-03   6.609167825556e-04  -5.134106823015e-05  -5.832745989683e-03   9.252752930531e-04  -9.114626823634e-04   5.720228563082e-05   3.132664320798e-03   3.428655146114e-04   9.887775278341e-05   3.272686391733e-03  -7.685942459391e-04   5.342243288022e-05   7.772246743449e-03  -1.017145333258e-03   6.137916298975e-04  -3.454773939810e-05  -3.325084815964e-03  -2.065225941618e-04  -5.078492612052e-05  
-2.405250502344e-03   6.439770756762e-04  -4.981900712928e-05  -5.717386645721e-03   9.017139389377e-04  -8.827368625581e-04   5.514680077853e-05   3.060243953305e-03   3.313494309129e-04   9.521969665247e-05   3.191233166518e-03  -7.462562654142e-04   5.167018170706e-05   7.571622225839e-03  -9.862954342306e-04   5.918434765917e-04  -3.317498166741e-05  -3.233085666446e-03  -1.988076913349e-04  -4.874524097352e-05  
-2.354170843803e-03   6.274107153937e-04  -4.834290162078e-05  -5.602749049278e-03   8.786257644898e-04  -8.546348981605e-04   5.315281243477e-05   2.988881100349e-03   3.201223934174e-04   9.166878256518e-05   3.111060688020e-03  -7.244741670086e-04   4.997479251402e-05   7.374434818198e-03  -9.562487568229e-04   5.704838357834e-04  -3.184898696053e-05  -3.143049470565e-03  -1.913204312333e-04  -4.677237690448e-05  
-2.304085268473e-03   6.112509215216e-04  -4.691199082744e-05  -5.490042954700e-03   8.560890539193e-04  -8.274089401648e-04   5.122780900092e-05   2.919014221009e-03   3.092697812653e-04   8.824986178329e-05   3.032833355938e-03  -7.032928961402e-04   4.833662343747e-05   7.182091547865e-03  -9.270541021399e-04   5.498898527249e-04  -3.057255925692e-05  -3.055374951346e-03  -1.841125848650e-04  -4.487913849759e-05  
-2.255037276050e-03   5.955305134220e-04  -4.551976142964e-05  -5.379482707734e-03   8.341609834028e-04  -8.010323928675e-04   4.938018960790e-05   2.850685652974e-03   2.987767168651e-04   8.495655750352e-05   2.956513786371e-03  -6.827995292703e-04   4.675056713717e-05   6.994560877099e-03  -8.988246106313e-04   5.300276710081e-04  -2.935444226185e-05  -2.970032657571e-03  -1.771722678760e-04  -4.306184526338e-05  
-2.206913016146e-03   5.800638999413e-04  -4.415840496282e-05  -5.270641609536e-03   8.125381519746e-04  -7.754825419546e-04   4.758216968779e-05   2.783747999915e-03   2.886368604699e-04   8.178688385789e-05   2.882084690677e-03  -6.627223543449e-04   4.520296276562e-05   6.811700938923e-03  -8.712361232813e-04   5.108957248164e-04  -2.817506548503e-05  -2.886946895406e-03  -1.704962621094e-04  -4.131930143390e-05  
-2.159647463724e-03   5.650833183246e-04  -4.284373197814e-05  -5.163495628826e-03   7.916045515023e-04  -7.506473476334e-04   4.585979320790e-05   2.718151466597e-03   2.788051526419e-04   7.872520186651e-05   2.809227033504e-03  -6.433430688267e-04   4.371537771741e-05   6.632888024643e-03  -8.445977622189e-04   4.923749699310e-04  -2.704907856578e-05  -2.805917406060e-03  -1.640473646601e-04  -3.964136277825e-05  
-2.113088987845e-03   5.504025486535e-04  -4.156741774581e-05  -5.057479862156e-03   7.710529463048e-04  -7.264649715351e-04   4.418489995671e-05   2.653689084807e-03   2.692592906921e-04   7.576537475759e-05   2.737862982845e-03  -6.244026349511e-04   4.227504620479e-05   6.457872993930e-03  -8.186022348468e-04   4.744495646440e-04  -2.595792625312e-05  -2.726840720423e-03  -1.578184580867e-04  -3.802590868331e-05  
-2.067357319744e-03   5.360303642759e-04  -4.032011385515e-05  -4.953043673343e-03   7.509095329713e-04  -7.029890427446e-04   4.256632132274e-05   2.590504716657e-03   2.600150370750e-04   7.291041439519e-05   2.668093087855e-03  -6.059567145826e-04   4.087270874568e-05   6.286917705059e-03  -7.933346361668e-04   4.571288781472e-04  -2.490944130351e-05  -2.649778859202e-03  -1.518110557323e-04  -3.647282385296e-05  
-2.022694973454e-03   5.220054570691e-04  -3.910590801464e-05  -4.850944681046e-03   7.312474121548e-04  -6.803389406918e-04   4.100628142126e-05   2.528861919230e-03   2.511122234775e-04   7.017059200221e-05   2.600301378759e-03  -5.880351624019e-04   3.951261234425e-05   6.120791220299e-03  -7.688143390890e-04   4.405042334882e-04  -2.390369723522e-05  -2.574932446133e-03  -1.460506133351e-04  -3.498814276389e-05  
-1.978601076217e-03   5.083988107851e-04  -3.793717700645e-05  -4.749713651498e-03   7.121618205929e-04  -6.582020698125e-04   3.950552837274e-05   2.468193091290e-03   2.424377454913e-04   6.751247577672e-05   2.533608528267e-03  -5.706897445505e-04   3.820832870249e-05   5.957640418687e-03  -7.450761988524e-04   4.243259554532e-04  -2.293839672637e-05  -2.501740243730e-03  -1.404608877834e-04  -3.355211428299e-05  
-1.935571673261e-03   4.951200737344e-04  -3.679819879332e-05  -4.650850773427e-03   6.935283493137e-04  -6.368708420871e-04   3.806094914955e-05   2.409049726193e-03   2.340933017551e-04   6.496444945248e-05   2.468837628276e-03  -5.538446340938e-04   3.694152016957e-05   5.799182738980e-03  -7.220517874220e-04   4.088046513354e-04  -2.201383671799e-05  -2.430684178144e-03  -1.351032288579e-04  -3.217988861275e-05  
-1.893274377183e-03   4.820459907771e-04  -3.568282122819e-05  -4.553314974636e-03   6.751464167323e-04  -6.161526622051e-04   3.665232184571e-05   2.351032418351e-03   2.260094895265e-04   6.250619339294e-05   2.405558868323e-03  -5.373314765624e-04   3.570496558099e-05   5.644463603606e-03  -6.995458620461e-04   3.938269756692e-04  -2.111771554685e-05  -2.361454505201e-03  -1.299418039668e-04  -3.086211443286e-05  
-1.851668786736e-03   4.693466323067e-04  -3.460794520839e-05  -4.457082279184e-03   6.572777307571e-04  -5.959905874704e-04   3.529682447947e-05   2.294108027093e-03   2.181641524914e-04   6.012977987919e-05   2.343553402468e-03  -5.213341091107e-04   3.451626953174e-05   5.493049737914e-03  -6.777446446578e-04   3.793158746958e-04  -2.025793975839e-05  -2.293914731065e-03  -1.249525895606e-04  -2.959231703388e-05  
-1.810822679838e-03   4.569738845435e-04  -3.356487856231e-05  -4.362370044475e-03   6.398683091676e-04  -5.764297103533e-04   3.399077839886e-05   2.238349571823e-03   2.105708584728e-04   5.783898229778e-05   2.282956854837e-03  -5.058012102316e-04   3.336822927414e-05   5.345191630326e-03  -6.565959849320e-04   3.652999610385e-04  -1.943166479849e-05  -2.228116542959e-03  -1.201425601171e-04  -2.837194925143e-05  
-1.770942388310e-03   4.449313641737e-04  -3.255047007033e-05  -4.269835647566e-03   6.229206293141e-04  -5.575467480611e-04   3.273604514156e-05   2.183978861573e-03   2.032540713676e-04   5.563886466857e-05   2.224048287763e-03  -4.907595866414e-04   3.225555928033e-05   5.201489777878e-03  -6.361327596614e-04   3.518352888107e-04  -1.864292699009e-05  -2.164217811222e-03  -1.155271920297e-04  -2.720450614493e-05  
-1.731841586474e-03   4.331816209108e-04  -3.156520009368e-05  -4.178887070010e-03   6.063712902361e-04  -5.392587703224e-04   3.152666728366e-05   2.130761627817e-03   1.961833305917e-04   5.352129295990e-05   2.166539280904e-03  -4.761372512091e-04   3.117838596457e-05   5.061295638077e-03  -6.162635909642e-04   3.388454404329e-04  -1.788488190640e-05  -2.102007510026e-03  -1.110821607578e-04  -2.608363468800e-05  
-1.693241439033e-03   4.216517989466e-04  -3.060199152867e-05  -4.088737311482e-03   5.901200650904e-04  -5.213924948462e-04   3.035188000946e-05   2.078400891705e-03   1.892977920599e-04   5.146756322094e-05   2.110055719939e-03  -4.618542175438e-04   3.013018682241e-05   4.923830394615e-03  -5.969065817404e-04   3.262337479237e-04  -1.715255473467e-05  -2.041239152103e-03  -1.067775925444e-04  -2.500162616522e-05  
-1.655372283238e-03   4.103652227151e-04  -2.966991440362e-05  -4.000061741662e-03   5.741750196134e-04  -5.040795336011e-04   2.921022861839e-05   2.027148236892e-03   1.826418162450e-04   4.949015572027e-05   2.054932811361e-03  -4.479043871231e-04   2.911589966448e-05   4.789767244830e-03  -5.780310808862e-04   3.140779083286e-04  -1.644417375487e-05  -1.982091541432e-03  -1.026351871181e-04  -2.396362353854e-05  
-1.618442700365e-03   3.994340546913e-04  -2.876726026408e-05  -3.913558509065e-03   5.587511850818e-04  -4.873986685862e-04   2.812042953138e-05   1.977219810608e-03   1.762388856313e-04   4.759434420054e-05   2.001395268544e-03  -4.344513046910e-04   2.813877727400e-05   4.659556015553e-03  -5.598253676653e-04   3.024107472182e-04  -1.576970917976e-05  -1.924682427171e-03  -9.866354464782e-05  -2.297140272451e-05  
-1.582106827619e-03   3.888032150445e-04  -2.789326730398e-05  -3.828194297131e-03   5.437427721331e-04  -4.711495712677e-04   2.707113898022e-05   1.928222470177e-03   1.700190886911e-04   4.575994905174e-05   1.948889199308e-03  -4.214141182596e-04   2.719691195525e-05   4.532065197960e-03  -5.421925868784e-04   2.910947178765e-04  -1.512286783948e-05  -1.868664907360e-03  -9.482107246360e-05  -2.201441475013e-05  
-1.546703717417e-03   3.784331132998e-04  -2.704205266974e-05  -3.744963271623e-03   5.290954425745e-04  -4.555155658457e-04   2.606149655360e-05   1.880509066658e-03   1.640433460722e-04   4.400372145864e-05   1.897966022574e-03  -4.087598393410e-04   2.628259645306e-05   4.408402870127e-03  -5.250997640241e-04   2.802544968304e-04  -1.450375020999e-05  -1.814341618129e-03  -9.114321649066e-05  -2.110117162809e-05  
-1.511946303659e-03   3.683051324120e-04  -2.621565182655e-05  -3.663068886782e-03   5.147868767696e-04  -4.403417872480e-04   2.508522122722e-05   1.833798237624e-03   1.582588285177e-04   4.230992000159e-05   1.848195631138e-03  -3.964387245652e-04   2.539741639155e-05   4.287647520347e-03  -5.084834549049e-04   2.697855911209e-04  -1.390731493458e-05  -1.761429034802e-03  -8.759794765811e-05  -2.022357354928e-05  
-1.477549490327e-03   3.583992913110e-04  -2.541444773232e-05  -3.581663241339e-03   5.007716539314e-04  -4.254782252451e-04   2.413751068968e-05   1.787755857586e-03   1.526124160945e-04   4.066375109030e-05   1.799153299997e-03  -3.844181257934e-04   2.454215566864e-05   4.168949943150e-03  -4.923019344380e-04   2.595854305396e-04  -1.333003130401e-05  -1.709664986149e-03  -8.415436833879e-05  -1.937381877287e-05  
-1.444008567657e-03   3.486673741635e-04  -2.462863112538e-05  -3.502196526793e-03   4.869949719920e-04  -4.111742089245e-04   2.321992132671e-05   1.742891519812e-03   1.471866822045e-04   3.908756969896e-05   1.751582748182e-03  -3.726837347965e-04   2.370557953754e-05   4.053804712503e-03  -4.765553162022e-04   2.498181660650e-04  -1.277529281367e-05  -1.659467529357e-03  -8.085947208314e-05  -1.856322018768e-05  
-1.411324060773e-03   3.392804375714e-04  -2.387228905169e-05  -3.424743392932e-03   4.737147438186e-04  -3.973890936087e-04   2.234535252809e-05   1.699220132762e-03   1.419666415955e-04   3.757597475364e-05   1.705369258332e-03  -3.613977421283e-04   2.290393657788e-05   3.941961296447e-03  -4.613923254469e-04   2.404386598666e-04  -1.224780601237e-05  -1.610750518050e-03  -7.769921517913e-05  -1.778804963442e-05  
-1.379123438068e-03   3.301165320245e-04  -2.313546667871e-05  -3.348228707347e-03   4.607534790470e-04  -3.839585340769e-04   2.150186884049e-05   1.656345158392e-03   1.368955082149e-04   3.611345801604e-05   1.660019445717e-03  -3.504231804271e-04   2.212699377036e-05   3.832415094643e-03  -4.466750219700e-04   2.313376530976e-04  -1.174054993245e-05  -1.563207431357e-03  -7.464069611645e-05  -1.704012426385e-05  
-1.347578884190e-03   3.211626666958e-04  -2.242394325779e-05  -3.273094998157e-03   4.480648751147e-04  -3.709527989195e-04   2.068316782676e-05   1.614416579420e-03   1.319959306915e-04   3.470561586287e-05   1.615828639550e-03  -3.397313618973e-04   2.137744867840e-05   3.725736750697e-03  -4.323548741492e-04   2.225794918290e-04  -1.125091629635e-05  -1.516988548284e-03  -7.170164722365e-05  -1.632360634082e-05  
-1.316772141878e-03   3.124592010119e-04  -2.173222660329e-05  -3.199654708305e-03   4.357387694181e-04  -3.584054110931e-04   1.989936097394e-05   1.573528461361e-03   1.272772704061e-04   3.335456733816e-05   1.572824618418e-03  -3.293838487076e-04   2.065170141644e-05   3.621969865154e-03  -4.185090555419e-04   2.141569243390e-04  -1.078366892529e-05  -1.472093174338e-03  -6.887915107349e-05  -1.563756444533e-05  
-1.286494514090e-03   3.039950689537e-04  -2.106266068360e-05  -3.127339907228e-03   4.237483468257e-04  -3.462072774076e-04   1.914488958525e-05   1.533473621531e-03   1.227027836423e-04   3.204962076756e-05   1.530734034716e-03  -3.193553366327e-04   1.995190838991e-05   3.520571582154e-03  -4.050996140040e-04   2.060059333815e-04  -1.033556188625e-05  -1.428349637421e-03  -6.615388314734e-05  -1.497713742077e-05  
-1.256839514358e-03   2.956803405660e-04  -2.040942365459e-05  -3.056358798559e-03   4.119581821533e-04  -3.344100620219e-04   1.841141313371e-05   1.494317584994e-03   1.182874502330e-04   3.079495145013e-05   1.489736985060e-03  -3.095450498499e-04   1.927031561972e-05   3.421866179534e-03  -3.920228978120e-04   1.981680091961e-04  -9.902518284050e-06  -1.385838180117e-03  -6.353679275353e-05  -1.434486492053e-05  
-1.227639010851e-03   2.876205202843e-04  -1.977985844214e-05  -2.986305129332e-03   4.005275446862e-04  -3.229129850735e-04   1.770715827190e-05   1.455903610814e-03   1.139978694839e-04   2.958052345809e-05   1.449518776405e-03  -3.000596695270e-04   1.861639166936e-05   3.325232328742e-03  -3.793790788206e-04   1.905630411455e-04  -9.487520992491e-06  -1.344370349028e-03  -6.100418736173e-05  -1.373482739116e-05  
-1.199239698253e-03   2.797258679227e-04  -1.916273195249e-05  -2.918153254402e-03   3.893351064364e-04  -3.118854012638e-04   1.702813389700e-05   1.418561004765e-03   1.098879831771e-04   2.842107745166e-05   1.410603720410e-03  -2.908213485114e-04   1.797755936797e-05   3.231687776949e-03  -3.671008451169e-04   1.833003340426e-04  -9.089726275068e-06  -1.304220198437e-03  -5.858668109453e-05  -1.315426674658e-05  
-1.171350862026e-03   2.720753948640e-04  -1.856645226903e-05  -2.851127933171e-03   3.784932366490e-04  -3.011697508187e-04   1.637718137819e-05   1.382006066759e-03   1.059045830617e-04   2.730132673573e-05   1.372546152273e-03  -2.819028081445e-04   1.736336894466e-05   3.140342292060e-03  -3.552464652391e-04   1.762764113121e-04  -8.709875062785e-06  -1.265122428185e-03  -5.625382452277e-05  -1.259568907803e-05  
-1.144127544239e-03   2.646124833229e-04  -1.798841358458e-05  -2.785629604332e-03   3.679097065580e-04  -2.908468168376e-04   1.574930612764e-05   1.346370385971e-03   1.020739134106e-04   2.622840751444e-05   1.335568352471e-03  -2.732286476913e-04   1.676917137175e-05   3.051609181579e-03  -3.437339186806e-04   1.695378219467e-04  -8.344618850152e-06  -1.227180857049e-03  -5.401814372199e-05  -1.206199029439e-05  
-1.117304356063e-03   2.573036950312e-04  -1.742615577144e-05  -2.720916248392e-03   3.575405953611e-04  -2.807863058060e-04   1.513997513799e-05   1.311392434840e-03   9.835189944114e-05   2.518991948905e-05   1.299320044043e-03  -2.647652978130e-04   1.619324928596e-05   2.964797415049e-03  -3.325307316493e-04   1.630103565277e-04  -7.991798774724e-06  -1.190189212425e-03  -5.185767024139e-05  -1.154779223705e-05  
-1.091021702054e-03   2.501973665397e-04  -1.688195665936e-05  -2.657434067207e-03   3.474569542759e-04  -2.710437503120e-04   1.455434783393e-05   1.277211987852e-03   9.475550089403e-05   2.419017595279e-05   1.263946233624e-03  -2.565675676354e-04   1.563732684165e-05   2.880191350410e-03  -3.216898907466e-04   1.567142728576e-04  -7.654226796408e-06  -1.154219019831e-03  -4.977772500680e-05  -1.105421422946e-05  
-1.065441338363e-03   2.432912196240e-04  -1.635398147027e-05  -2.595625090036e-03   3.376598782636e-04  -2.616822644199e-04   1.399272531016e-05   1.243970237896e-03   9.130465093001e-05   2.323403644153e-05   1.229670177155e-03  -2.486312124170e-04   1.510004474881e-05   2.798187605431e-03  -3.112021249160e-04   1.506900188791e-04  -7.331594962565e-06  -1.119364657476e-03  -4.778906481096e-05  -1.058370979341e-05  
-1.040334531355e-03   2.365782091614e-04  -1.584185002991e-05  -2.534867998398e-03   3.281402559756e-04  -2.525951517187e-04   1.345351964991e-05   1.211441470785e-03   8.796337159255e-05   2.231165920813e-05   1.196152798862e-03  -2.409473279863e-04   1.458123554386e-05   2.718135021450e-03  -3.010581818667e-04   1.448654012620e-04  -7.022943199057e-06  -1.085435429357e-03  -4.587057249282e-05  -1.013112822574e-05  
-1.015634065778e-03   2.299797414445e-04  -1.534349851343e-05  -2.474951698319e-03   3.187750113093e-04  -2.437645320364e-04   1.292765982317e-05   1.179554335065e-03   8.472517763698e-05   2.142125139202e-05   1.163367260559e-03  -2.334194812103e-04   1.407736230673e-05   2.639962130810e-03  -2.911555588989e-04   1.392400616265e-04  -6.723430143049e-06  -1.052399029363e-03  -4.402139063530e-05  -9.696211557247e-06  
-9.915731447572e-04   2.236106684926e-04  -1.486216922413e-05  -2.416574878049e-03   3.097401148247e-04  -2.352613760259e-04   1.242752093082e-05   1.148526702606e-03   8.161206137326e-05   2.056796009797e-05   1.131529954632e-03  -2.261833097158e-04   1.359287410729e-05   2.564078001448e-03  -2.816294442945e-04   1.338397557673e-04  -6.439496634495e-06  -1.020361788094e-03  -4.224850554273e-05  -9.280444494234e-06  
-9.679439843357e-04   2.173783496268e-04  -1.439496423376e-05  -2.359158056404e-03   3.008951501366e-04  -2.270125587124e-04   1.194264877010e-05   1.118163047934e-03   7.859984493086e-05   1.974545116145e-05   1.100415496583e-03  -2.191226895770e-04   1.312321798006e-05   2.490038349679e-03  -2.723587796358e-04   1.286270338065e-04  -6.165386177203e-06  -9.891845075606e-04  -4.054054965605e-05  -8.881092581900e-06  
-9.449195283462e-04   2.113145197941e-04  -1.394115967998e-05  -2.303159833668e-03   2.922923257746e-04  -2.190715613920e-04   1.147683257463e-05   1.088600955831e-03   7.570427436988e-05   1.895744493311e-05   1.070239145188e-03  -2.122860042045e-04   1.266941753533e-05   2.418230025087e-03  -2.633911149297e-04   1.236344683572e-04  -5.903297036158e-06  -9.589687223512e-04  -3.890624633497e-05  -8.500094941701e-06  
-9.222489385981e-04   2.054145818947e-04  -1.350151038742e-05  -2.247935317685e-03   2.839250396892e-04  -2.113417731909e-04   1.102878014233e-05   1.059620472176e-03   7.289417847163e-05   1.819561994658e-05   1.040627719312e-03  -2.056536050483e-04   1.223149970411e-05   2.347950101109e-03  -2.547048570323e-04   1.187897079198e-04  -5.651669223462e-06  -9.295083109151e-04  -3.732468849049e-05  -8.132446717528e-06  
-9.001816328746e-04   1.996449811320e-04  -1.307260614435e-05  -2.194149639544e-03   2.757446634919e-04  -2.039106424332e-04   1.059605144085e-05   1.031434020761e-03   7.019660825336e-05   1.746664267968e-05   1.011951787292e-03  -1.991986012914e-04   1.180546008643e-05   2.279874778936e-03  -2.462727866717e-04   1.141597377790e-04  -5.410227476664e-06  -9.009788249490e-04  -3.581418937145e-05  -7.782372504487e-06  
-8.785937333362e-04   1.940605128919e-04  -1.265922052602e-05  -2.141484401053e-03   2.678254882859e-04  -1.967255427216e-04   1.018224734241e-05   1.003924031361e-03   6.759360471076e-05   1.676576023969e-05   9.839865537681e-04  -1.929704163992e-04   1.139626607158e-05   2.213573010973e-03  -2.381352184558e-04   1.096957180595e-04  -5.179923021424e-06  -8.732536543880e-04  -3.436059894570e-05  -7.446450806957e-06  
-8.574340568648e-04   1.885910091521e-04  -1.225639190923e-05  -2.089792817551e-03   2.600719539278e-04  -1.897673018500e-04   9.781674797045e-06   9.770404441926e-04   6.507888945546e-05   1.609099523273e-05   9.567072868474e-04  -1.868978076848e-04   1.099863994454e-05   2.148988307513e-03  -2.302262637012e-04   1.053952056072e-04  -4.958163559664e-06  -8.463084335443e-04  -3.296268563811e-05  -7.124341985663e-06  
-8.365818940488e-04   1.832562379546e-04  -1.186849000614e-05  -2.038759759963e-03   2.525016655654e-04  -1.829861751050e-04   9.392857584729e-06   9.506695111265e-04   6.263584786301e-05   1.543795952245e-05   9.299460145046e-04  -1.809810837654e-04   1.061646291638e-05   2.085799814245e-03  -2.225332818636e-04   1.012268257103e-04  -4.743413260438e-06  -8.200425817405e-04  -3.161121099111e-05  -6.813830977708e-06  
-8.163732768611e-04   1.780978911057e-04  -1.149143561667e-05  -1.989313710684e-03   2.451912249956e-04  -1.764965364013e-04   9.023743259033e-06   9.251054478076e-04   6.029979102888e-05   1.481547913950e-05   9.040929289838e-04  -1.752921997259e-04   1.024693263960e-05   2.024713629589e-03  -2.151361574827e-04   9.724826777590e-05  -4.540444344372e-06  -7.946451697155e-04  -3.032202164246e-05  -6.518493192436e-06  
-7.966083636348e-04   1.730710721625e-04  -1.112508361810e-05  -1.940908875020e-03   2.380706415050e-04  -1.702243769835e-04   8.668383115479e-06   9.001626458633e-04   5.804678399024e-05   1.421714696135e-05   8.789100945124e-04  -1.697699642250e-04   9.889267218019e-06   1.965278656446e-03  -2.079691007747e-04   9.342004297248e-05  -4.345814345738e-06  -7.699821564781e-04  -2.908354491577e-05  -6.235595008193e-06  
-7.771727601911e-04   1.681792253201e-04  -1.077147107068e-05  -1.893236369441e-03   2.311380120381e-04  -1.641249479567e-04   8.325549757685e-06   8.757330711891e-04   5.586184718135e-05   1.363905946103e-05   8.542537775215e-04  -1.644124447227e-04   9.545222274577e-06   1.907223636701e-03  -2.010240723976e-04   8.971512870782e-05  -4.158693849736e-06  -7.459706725835e-04  -2.788786868460e-05  -5.963244196258e-06  
-7.582609255348e-04   1.634146751521e-04  -1.042747209642e-05  -1.846844431113e-03   2.243911784265e-04  -1.582674425161e-04   7.996292598963e-06   8.519897985642e-04   5.376659361008e-05   1.308651571764e-05   8.303622582492e-04  -1.592154547046e-04   9.211430829030e-06   1.850970857607e-03  -1.942997977067e-04   8.617098172715e-05  -3.979770046117e-06  -7.227167428007e-04  -2.674503249956e-05  -5.703697528088e-06  
-7.396236497055e-04   1.587149667925e-04  -1.009112227395e-05  -1.801053597085e-03   2.177377211399e-04  -1.525652004334e-04   7.674537323815e-06   8.287056606906e-04   5.173314951037e-05   1.255225196692e-05   8.069508398426e-04  -1.541094524468e-04   8.885501118330e-06   1.796003498530e-03  -1.877302779652e-04   8.274227222208e-05  -3.805961146720e-06  -7.000715700523e-04  -2.564201303965e-05  -5.453912709432e-06  
-7.214355800161e-04   1.541936373796e-04  -9.767611743128e-06  -1.756341958947e-03   2.113405415967e-04  -1.470631117725e-04   7.369174374519e-06   8.060236294159e-04   4.977456631533e-05   1.203942652645e-05   7.841678252424e-04  -1.492159320109e-04   8.574156269804e-06   1.742561941701e-03  -1.814221798192e-04   7.944232536899e-05  -3.641233097890e-06  -6.780962115346e-04  -2.458227294056e-05  -5.214599490733e-06  
-7.037331620204e-04   1.497982347759e-04  -9.454406295630e-06  -1.712811926775e-03   2.051209756300e-04  -1.417740881878e-04   7.075765679096e-06   7.839722078959e-04   4.789460106446e-05   1.154875079235e-05   7.620911245599e-04  -1.444747508903e-04   8.273276318613e-06   1.690781430339e-03  -1.753177320489e-04   7.628554594898e-05  -3.483727481410e-06  -6.568155688910e-04  -2.356938205671e-05  -4.986538564488e-06  
-6.864531107566e-04   1.455251345681e-04  -9.150908900432e-06  -1.670298062973e-03   1.990775530606e-04  -1.366749505053e-04   6.794123573502e-06   7.624966022436e-04   4.608556171358e-05   1.107819418062e-05   7.406258303084e-04  -1.398819412895e-04   7.982618806860e-06   1.640479172919e-03  -1.694125590943e-04   7.325347624336e-05  -3.333062255128e-06  -6.361755550547e-04  -2.259790517357e-05  -4.768427479663e-06  
-6.693568288239e-04   1.413507405840e-04  -8.857885336761e-06  -1.628167580879e-03   1.931707923985e-04  -1.316850400521e-04   6.520819725838e-06   7.413801365498e-04   4.432177649779e-05   1.062112469477e-05   7.194870067690e-04  -1.354054972933e-04   7.702755204524e-06   1.591141012950e-03  -1.636715855767e-04   7.030168816609e-05  -3.187251824167e-06  -6.160278807526e-04  -2.165522988882e-05  -4.557356960712e-06  
-6.528145926288e-04   1.372973893168e-04  -8.572469427114e-06  -1.587400331187e-03   1.874410358422e-04  -1.269196952627e-04   6.259758023319e-06   7.209312417846e-04   4.263825412690e-05   1.018624292036e-05   6.991185375703e-04  -1.310837167341e-04   7.431423033391e-06   1.543543993455e-03  -1.581347419930e-04   6.749441338726e-05  -3.048811824269e-06  -5.965768613233e-04  -2.075881815301e-05  -4.357243358303e-06  
-6.366276715295e-04   1.333548072246e-04  -8.296059768585e-06  -1.547500822388e-03   1.818726057904e-04  -1.223147659506e-04   6.008911696965e-06   7.009903354035e-04   4.101509907521e-05   9.768373269524e-06   6.792681357004e-04  -1.268922841925e-04   7.169341738419e-06   1.497228259058e-03  -1.527746205906e-04   6.479173484435e-05  -2.916138630133e-06  -5.776902374326e-04  -1.989732372419e-05  -4.165468197542e-06  
-6.207214535579e-04   1.295061636780e-04  -8.028077988091e-06  -1.508261083333e-03   1.764384802301e-04  -1.178412497757e-04   5.766407028649e-06   6.814817112746e-04   3.944270396498e-05   9.364953399295e-06   6.598530400555e-04  -1.228141910924e-04   6.915860766875e-06   1.452047130935e-03  -1.475737959629e-04   6.217977436950e-05  -2.788431850712e-06  -5.593225750500e-04  -1.906668712139e-05  -3.981069537872e-06  
-6.052350925057e-04   1.257514404136e-04  -7.766156890295e-06  -1.470035545767e-03   1.711455028873e-04  -1.135427885320e-04   5.533512024835e-06   6.625095785190e-04   3.793377036487e-05   8.979180432384e-06   6.410319951995e-04  -1.188592592997e-04   6.669590332350e-06   1.408259496624e-03  -1.425429039634e-04   5.968013626825e-05  -2.666441520457e-06  -5.415373505263e-04  -1.827252834363e-05  -3.805283064670e-06  
-5.899812637172e-04   1.221172948515e-04  -7.515670504431e-06  -1.432355903916e-03   1.660141788320e-04  -1.093531057802e-04   5.309473925572e-06   6.439170169362e-04   3.646795430091e-05   8.605684996938e-06   6.225625838946e-04  -1.150326770175e-04   6.434326381456e-06   1.365435064638e-03  -1.376744507583e-04   5.725444411632e-05  -2.549198776808e-06  -5.242088707132e-04  -1.750409934451e-05  -3.635643527013e-06  
-5.752086963776e-04   1.185757082616e-04  -7.270737146099e-06  -1.395871089542e-03   1.610257823061e-04  -1.053522542625e-04   5.094888632803e-06   6.259186179055e-04   3.506921943024e-05   8.250426277275e-06   6.047534496317e-04  -1.113248870914e-04   6.205348201077e-06   1.324100577418e-03  -1.329697633031e-04   5.494684575900e-05  -2.437510143728e-06  -5.074791224179e-04  -1.677321002141e-05  -3.474775144948e-06  
-5.607698570350e-04   1.151376083268e-04  -7.034405621752e-06  -1.360189841811e-03   1.561800533742e-04  -1.014882914761e-04   4.888690761170e-06   6.083656060750e-04   3.372089030354e-05   7.909149929404e-06   5.874245265450e-04  -1.077373729939e-04   5.985054912630e-06   1.283931463935e-03  -1.284206308434e-04   5.272888581967e-05  -2.330637927497e-06  -4.912482751232e-04  -1.607181707822e-05  -3.320833369253e-06  
-5.466123820651e-04   1.118003674669e-04  -6.805758200468e-06  -1.325184683199e-03   1.514797937162e-04  -9.774208135375e-05   4.690976022999e-06   5.912226555945e-04   3.241715556455e-05   7.580235440105e-06   5.704909412373e-04  -1.042667580179e-04   5.772834069287e-06   1.244773665496e-03  -1.240255106228e-04   5.058626924168e-05  -2.228414718894e-06  -4.754732357027e-04  -1.539581846100e-05  -3.172863406466e-06  
-5.327179944360e-04   1.085213653326e-04  -6.583850762778e-06  -1.290820514991e-03   1.468641057244e-04  -9.411550147230e-05   4.498253541800e-06   5.744757688961e-04   3.115821383717e-05   7.263767389181e-06   5.539643481900e-04  -1.008653100919e-04   5.566842034405e-06   1.206647593288e-03  -1.197393088027e-04   4.852345281372e-05  -2.129222979398e-06  -4.601523582571e-04  -1.474615512811e-05  -3.031063150073e-06  
-5.192011850124e-04   1.053654737240e-04  -6.369559299592e-06  -1.257387768756e-03   1.424249201299e-04  -9.062591304676e-05   4.315583233866e-06   5.582050428117e-04   2.994860853141e-05   6.960633972006e-06   5.379385152183e-04  -9.760692291240e-05   5.369069306713e-06   1.169689485410e-03  -1.156272557226e-04   4.654562019477e-05  -2.035585097069e-06  -4.453169141031e-04  -1.412409045624e-05  -2.895661934445e-06  
-5.060239939119e-04   1.022740274878e-04  -6.160261667324e-06  -1.224785190863e-03   1.380828132321e-04  -8.727153557850e-05   4.139106390047e-06   5.423746366821e-04   2.878771830578e-05   6.670706325380e-06   5.223873053635e-04  -9.442873295715e-05   5.176470460058e-06   1.133855479261e-03  -1.116335320841e-04   4.465231784664e-05  -1.945507579554e-06  -4.309488560100e-04  -1.352922182659e-05  -2.766557457577e-06  
-4.931350321543e-04   9.928997045408e-05  -5.958975578071e-06  -1.192879871855e-03   1.338884196969e-04  -8.402574658141e-05   3.970675461133e-06   5.269369316763e-04   2.766707869771e-05   6.391725712917e-06   5.072229242604e-04  -9.136936471189e-05   4.992005724452e-06   1.098978008977e-03  -1.077854889470e-04   4.282675749396e-05  -1.859731373735e-06  -4.169987227357e-04  -1.295683892436e-05  -2.642664654990e-06  
-4.805087461334e-04   9.637239577324e-05  -5.764082587894e-06  -1.161615214356e-03   1.297898690486e-04  -8.088629062718e-05   3.807293356492e-06   5.118697548457e-04   2.658553072756e-05   6.123417478080e-06   4.924435178282e-04  -8.838719113874e-05   4.813801835637e-06   1.065056083524e-03  -1.040472842143e-04   4.107089564456e-05  -1.776911596774e-06  -4.034610083235e-04  -1.240724424444e-05  -2.524038259233e-06  
-4.681735275268e-04   9.353212427173e-05  -5.574353628646e-06  -1.131074965541e-03   1.258077725373e-04  -7.785717778488e-05   3.650671372342e-06   4.972004071859e-04   2.554423789390e-05   5.865909413327e-06   4.780585706483e-04  -8.549668598442e-05   4.640863730965e-06   1.032094817797e-03  -1.004341556236e-04   3.938266500068e-05  -1.697843815298e-06  -3.903331437948e-04  -1.187972535392e-05  -2.410488483539e-06  
-4.561854552607e-04   9.077132446698e-05  -5.390222749706e-06  -1.101388539344e-03   1.219424247269e-04  -7.495275363190e-05   3.500586335073e-06   4.829591738994e-04   2.454694260301e-05   5.620113788385e-06   4.641365702731e-04  -8.269953420056e-05   4.473768882015e-06   1.000196509220e-03  -9.694366175573e-05   3.777009540251e-05  -1.622349651330e-06  -3.776371708608e-04  -1.137624365060e-05  -2.302427171958e-06  
-4.444629065392e-04   8.810313044905e-05  -5.213070250125e-06  -1.072351959253e-03   1.182044838575e-04  -7.214269614206e-05   3.357018684731e-06   4.690757746207e-04   2.358430613776e-05   5.383584782640e-06   4.505677129708e-04  -8.000358591825e-05   4.313515036333e-06   9.691676913029e-04  -9.357869046713e-05   3.621642032188e-05  -1.550408537820e-06  -3.653157146602e-04  -1.089212935311e-05  -2.198798586046e-06  
-4.329735034666e-04   8.549621523846e-05  -5.041673217666e-06  -1.043886177914e-03   1.145531301323e-04  -6.942520909626e-05   3.218045597545e-06   4.555239823404e-04   2.265554724414e-05   5.156190811855e-06   4.373326806905e-04  -7.737691486384e-05   4.158841397877e-06   9.389745372198e-04  -9.031028766775e-05   3.472065759287e-05  -1.480950336790e-06  -3.533562033355e-04  -1.042692819300e-05  -2.099492428626e-06  
-4.217837070274e-04   8.296160864246e-05  -4.874522805811e-06  -1.016163514307e-03   1.110093152503e-04  -6.681065074534e-05   3.085126615460e-06   4.423515889698e-04   2.176345627621e-05   4.938454999321e-06   4.244884075447e-04  -7.483566766243e-05   4.008586726555e-06   9.097007399148e-04  -8.715566337870e-05   3.328681409319e-05  -1.414862974355e-06  -3.417751146551e-04  -9.981584254231e-06  -2.004687914035e-06  
-4.108844200958e-04   8.050022405479e-05  -4.713176052406e-06  -9.891595415023e-04   1.075719208577e-04  -6.429645726046e-05   2.957409257486e-06   4.295509439652e-04   2.090700466410e-05   4.730084148836e-06   4.120316688067e-04  -7.237595669379e-05   3.864018571356e-06   8.813302773668e-04  -8.410665623395e-05   3.191434388390e-05  -1.351601141781e-06  -3.305659653592e-04  -9.555766960513e-06  -1.914298371959e-06  
-4.001950047443e-04   7.810327955333e-05  -4.557044284350e-06  -9.626749198853e-04   1.042255465567e-04  -6.186116780765e-05   2.834492368389e-06   4.170524723188e-04   2.007947357037e-05   4.529446753549e-06   3.998638129743e-04  -6.998840742408e-05   3.724464302842e-06   8.536991732511e-04  -8.115496936742e-05   3.058982958374e-05  -1.290910360121e-06  -3.196805141379e-04  -9.145762272792e-06  -1.827492044504e-06  
-3.897457938079e-04   7.578302491159e-05  -4.406541312771e-06  -9.367834691722e-04   1.009872770767e-04  -5.950688574027e-05   2.716749186376e-06   4.048746727360e-04   1.928135783141e-05   4.336520036189e-06   3.880125102501e-04  -6.768400465775e-05   3.590472359278e-06   8.268400356992e-04  -7.830737855094e-05   2.931506483450e-05  -1.232950012738e-06  -3.091227170054e-04  -8.751911046276e-06  -1.744327280777e-06  
-3.796016342677e-04   7.352297412382e-05  -4.260186830895e-06  -9.116467412828e-04   9.783655962152e-05  -5.725351830769e-05   2.603701238973e-06   3.930630377119e-04   1.851819883258e-05   4.152669861765e-06   3.765570839558e-04  -6.544926894631e-05   3.460606355660e-06   8.008748472530e-04  -7.555248936675e-05   2.809961031324e-05  -1.177551017177e-06  -2.989197869304e-04  -8.376601229219e-06  -1.665310589040e-06  
-3.696973204612e-04   7.133314677205e-05  -4.118646593763e-06  -8.871053118364e-04   9.478620067909e-05  -5.507900305391e-05   2.495583478855e-06   3.815646482293e-04   1.778328725925e-05   3.976173268375e-06   3.654127329307e-04  -6.329143751211e-05   3.335435380292e-06   7.756579005724e-04  -7.289533006856e-05   2.693113722018e-05  -1.124757335739e-06  -2.890300624960e-04  -8.016439197198e-06  -1.589684007727e-06  
-3.599735355106e-04   6.919331795233e-05  -3.980886241877e-06  -8.630210363787e-04   9.181299106992e-05  -5.297012263308e-05   2.391203163355e-06   3.703377943915e-04   1.707250840206e-05   3.806023253855e-06   3.545194724227e-04  -6.119183173669e-05   3.214176125171e-06   7.510914800142e-04  -7.032057315252e-05   2.580314971894e-05  -1.073977202060e-06  -2.794266773862e-04  -7.669565992545e-06  -1.517035847766e-06  
-3.504806116381e-04   6.709771718705e-05  -3.847378467117e-06  -8.395120730587e-04   8.890305679397e-05  -5.094043300536e-05   2.289980826034e-06   3.594113647708e-04   1.638963974456e-05   3.643118226662e-06   3.439392429089e-04  -5.914194523695e-05   3.096643897700e-06   7.272684161188e-04  -6.781819861320e-05   2.472293824746e-05  -1.024986139815e-06  -2.701272989232e-04  -7.337779066727e-06  -1.447745389342e-06  
-3.412706852525e-04   6.508667029578e-05  -3.719019077034e-06  -8.167037421652e-04   8.611179515590e-05  -4.899400354984e-05   2.194325523931e-06   3.488208918977e-04   1.573557208053e-05   3.487548822191e-06   3.337028033181e-04  -5.718199153901e-05   2.984225820562e-06   7.042203006273e-04  -6.542037396929e-05   2.368981809580e-05  -9.787996155773e-07  -2.611389150432e-04  -7.020814505777e-06  -1.381730301517e-06  
-3.322890023231e-04   6.313330537684e-05  -3.594613849702e-06  -7.944573123916e-04   8.339984114382e-05  -4.711846249078e-05   2.102501958473e-06   3.385137052814e-04   1.510662064417e-05   3.338414071929e-06   3.237558553180e-04  -5.528416713315e-05   2.875657775132e-06   6.818558724651e-04  -6.310144888517e-05   2.269835101525e-05  -9.346229848436e-07  -2.524288500257e-04  -6.717095173970e-06  -1.318645162460e-06  
-3.234739453248e-04   6.123434904000e-05  -3.474750356163e-06  -7.726345008517e-04   8.076700616841e-05  -4.530041224630e-05   2.014164881380e-06   3.284556803173e-04   1.449849322403e-05   3.194698858410e-06   3.140361691381e-04  -5.344508903426e-05   2.771351866335e-06   6.600776970617e-04  -6.086017848141e-05   2.174134298187e-05  -8.922318144157e-07  -2.439759414582e-04  -6.424626716904e-06  -1.258049932694e-06  
-3.149150288174e-04   5.938747868525e-05  -3.358208269530e-06  -7.514468637005e-04   7.821057886389e-05  -4.355851542245e-05   1.929457382863e-06   3.187017778314e-04   1.391656352928e-05   3.057602039543e-06   3.046377504886e-04  -5.166509427346e-05   2.670348492878e-06   6.390214077847e-04  -5.869586048703e-05   2.082823172595e-05  -8.518177869843e-07  -2.358082832671e-04  -6.145782562194e-06  -1.200443216441e-06  
-3.065427726081e-04   5.758893077779e-05  -3.245636760189e-06  -7.307374907247e-04   7.572454782796e-05  -4.187640059799e-05   1.847858234644e-06   3.092034167720e-04   1.335589750550e-05   2.925934079364e-06   2.954832500005e-04  -4.993533291987e-05   2.572818586031e-06   6.185647621381e-04  -5.659968209336e-05   1.995024522564e-05  -8.129950359638e-07  -2.278911249293e-04  -5.878158002025e-06  -1.145299773550e-06  
-2.983566309600e-04   5.584699687737e-05  -3.136643607831e-06  -7.104852385158e-04   7.331666407011e-05  -4.025013373453e-05   1.769804534309e-06   2.999433164299e-04   1.281511591923e-05   2.799332473174e-06   2.865611970446e-04  -4.826611426190e-05   2.478975618430e-06   5.986755025460e-04  -5.457769285522e-05   1.910444705475e-05  -7.759482188411e-07  -2.202110087068e-04  -5.620891188470e-06  -1.092425083868e-06  
-2.903798529577e-04   5.413743003986e-05  -3.029831065545e-06  -6.907628017627e-04   7.096219030363e-05  -3.868798453738e-05   1.694389000717e-06   2.909495607557e-04   1.229643278445e-05   2.678298352370e-06   2.779128795259e-04  -4.663782031869e-05   2.387302321986e-06   5.794205200836e-04  -5.261723918346e-05   1.829611585776e-05  -7.404109178927e-07  -2.127854209230e-04  -5.375264170838e-06  -1.042085808523e-06  
-2.826325085426e-04   5.249424834321e-05  -2.927754574810e-06  -6.716082517382e-04   6.869857963207e-05  -3.718960663713e-05   1.622733132444e-06   2.822299320264e-04   1.179959590191e-05   2.562727314802e-06   2.695384406322e-04  -4.507556428411e-05   2.299876155371e-06   5.607851119232e-04  -5.073371879664e-05   1.752291528194e-05  -7.066923380060e-07  -2.056081986394e-04  -5.140587520139e-06  -9.941212468532e-07  
-2.750351045371e-04   5.089746795540e-05  -2.828715565434e-06  -6.528356901893e-04   6.650017525779e-05  -3.573629450665e-05   1.553884515019e-06   2.737178973646e-04   1.131913402700e-05   2.451286661595e-06   2.613561138502e-04  -4.356214763227e-05   2.215475862886e-06   5.426397667043e-04  -4.891228684918e-05   1.677622646854e-05  -6.743855574708e-07  -1.986380458772e-04  -4.914520882393e-06  -9.480290425102e-07  
-2.676283364250e-04   4.934038636609e-05  -2.733145059156e-06  -6.345437451373e-04   6.435908092719e-05  -3.433975534111e-05   1.487477412024e-06   2.654475780179e-04   1.085812270023e-05   2.344726190544e-06   2.534170788611e-04  -4.209127526904e-05   2.134082614978e-06   5.250627504113e-04  -4.714863563639e-05   1.606181143434e-05  -6.433598681568e-07  -1.918978695712e-04  -4.698480805040e-06  -9.041034261922e-07  
-2.604417597177e-04   4.783348518505e-05  -2.640576943339e-06  -6.167960695989e-04   6.228982169527e-05  -3.300198949482e-05   1.424173122018e-06   2.574331125270e-04   1.041702503834e-05   2.243080537937e-06   2.457435844876e-04  -4.067472852434e-05   2.055630686282e-06   5.080752136022e-04  -4.545156290531e-05   1.538007325109e-05  -6.139239955235e-07  -1.853886874399e-04  -4.492498277198e-06  -8.623394787252e-07  
-2.533964662862e-04   4.637445665146e-05  -2.551356966537e-06  -5.994083393515e-04   6.028719079818e-05  -3.170436613173e-05   1.363549117319e-06   2.496134148076e-04   9.990459611913e-06   2.145059243087e-06   2.382423614180e-04  -3.930554946489e-05   1.980211891399e-06   4.915303843737e-04  -4.381319649284e-05   1.472118127051e-05  -5.857714999116e-07  -1.790679651042e-04  -4.293942935153e-06  -8.221765401859e-07  
-2.465444172825e-04   4.494669147430e-05  -2.464371233853e-06  -5.825071509706e-04   5.833274476602e-05  -3.046127743717e-05   1.305055763694e-06   2.420285431183e-04   9.582297536334e-06   2.051588728104e-06   2.309831496974e-04  -3.797180792533e-05   1.906846952843e-06   4.755328702185e-04  -4.222532347375e-05   1.409271633576e-05  -5.587585366424e-07  -1.729620458717e-04  -4.104699521777e-06  -7.840073754911e-07  
-2.398511381041e-04   4.356989256794e-05  -2.380768880639e-06  -5.660050626109e-04   5.644752757442e-05  -2.926012555679e-05   1.249283863904e-06   2.346466420978e-04   9.188804354710e-06   1.961737691286e-06   2.239153793322e-04  -3.669034399496e-05   1.836706307590e-06   4.599956324712e-04  -4.069843996848e-05   1.348785211666e-05  -5.330846786181e-07  -1.670466159748e-04  -3.922941717185e-06  -7.474383190158e-07  
-2.333158269123e-04   4.222035161114e-05  -2.299338360006e-06  -5.499082661385e-04   5.460590437879e-05  -2.810412875775e-05   1.195286644973e-06   2.274670289868e-04   8.810837060943e-06   1.875710434369e-06   2.170474641025e-04  -3.543854466083e-05   1.768497523283e-06   4.449325557926e-04  -3.921640789872e-05   1.290836483245e-05  -5.083276984687e-07  -1.613211508111e-04  -3.749051043071e-06  -7.125473444035e-07  
-2.269844232467e-04   4.092077093673e-05  -2.220910395094e-06  -5.343092019038e-04   5.283187374201e-05  -2.699831040852e-05   1.144053968547e-06   2.205140769106e-04   8.449676200490e-06   1.793761242467e-06   2.104115022368e-04  -3.423668539296e-05   1.703038209385e-06   4.303765612171e-04  -3.779174687181e-05   1.235542104357e-05  -4.848895715482e-07  -1.557921304315e-04  -3.583270132049e-06  -6.793757192202e-07  
-2.207849505645e-04   3.966044028570e-05  -2.145132986387e-06  -5.190497298396e-04   5.111427647224e-05  -2.592742622235e-05   1.094916839326e-06   2.137414166279e-04   8.100808932475e-06   1.714830044252e-06   2.039407598672e-04  -3.307589312112e-05   1.640067032445e-06   4.162293887496e-04  -3.641846055867e-05   1.182265006797e-05  -4.625193146441e-07  -1.504335483933e-04  -3.423898202768e-06  -6.475632262094e-07  
-2.147675014488e-04   3.843462941522e-05  -2.071725346374e-06  -5.042394535229e-04   4.944543355064e-05  -2.490315402926e-05   1.047804735620e-06   2.071746200176e-04   7.767489699819e-06   1.639668376100e-06   1.976830582291e-04  -3.195081168237e-05   1.579231778783e-06   4.025549639117e-04  -3.509098094095e-05   1.131455090092e-05  -4.411283285062e-07  -1.452578807249e-04  -3.272023830667e-06  -6.173335901572e-07  
-2.088312478546e-04   3.723556410985e-05  -2.000585356722e-06  -4.896716385418e-04   4.781784460094e-05  -2.390534724324e-05   1.002139500460e-06   2.007564071722e-04   7.443954734918e-06   1.566918337259e-06   1.915423911998e-04  -3.085338907197e-05   1.520366594920e-06   3.892148406130e-04  -3.380346304730e-05   1.082221637903e-05  -4.204784747183e-07  -1.402289386593e-04  -3.125308995746e-06  -5.881960140126e-07  
-2.031162706038e-04   3.608046223713e-05  -1.931885486372e-06  -4.756192166296e-04   4.624911419339e-05  -2.295649347116e-05   9.588144256607e-07   1.945550549659e-04   7.136324911559e-06   1.497967089255e-06   1.856449689307e-04  -2.980057388808e-05   1.463802430046e-06   3.763746324376e-04  -3.256669569104e-05   1.035557434693e-05  -4.009681445076e-07  -1.353847754748e-04  -2.986245613519e-06  -5.606612659952e-07  
-1.975249163288e-04   3.496263267084e-05  -1.865727087077e-06  -4.618999283229e-04   4.473365178877e-05  -2.204038120352e-05   9.174393310202e-07   1.885271645744e-04   6.840030566251e-06   1.431751413299e-06   1.798995238046e-04  -2.878501562851e-05   1.409469459244e-06   3.639060298890e-04  -3.137555393170e-05   9.906500467143e-06  -3.823804581784e-07  -1.306937627385e-04  -2.852701719469e-06  -5.342830967527e-07  
-1.920948436697e-04   3.387401614419e-05  -1.801459861144e-06  -4.485721208781e-04   4.326039363915e-05  -2.116269124522e-05   8.776697461625e-07   1.826790276946e-04   6.556518896236e-06   1.368594608022e-06   1.743402259685e-04  -2.779973984582e-05   1.356904139590e-06   3.518502695564e-04  -3.022397397943e-05   9.477942387674e-06  -3.645841465078e-07  -1.261625024365e-04  -2.725373408206e-06  -5.092030143186e-07  
-1.867537601688e-04   3.281399052269e-05  -1.739345235897e-06  -4.354974167217e-04   4.182863607107e-05  -2.030976927282e-05   8.393302894007e-07   1.769724744015e-04   6.281887024455e-06   1.307586938038e-06   1.688983812348e-04  -2.684310758479e-05   1.306191335940e-06   3.401092697625e-04  -2.911008592465e-05   9.063593143391e-06  -3.474962636839e-07  -1.217647881708e-04  -2.602608892773e-06  -4.850760115166e-07  
-1.815931348188e-04   3.178861208166e-05  -1.679321462787e-06  -4.228598331712e-04   4.044459059123e-05  -1.949773743686e-05   8.028101105556e-07   1.714560895412e-04   6.020541034116e-06   1.249722857505e-06   1.636596780992e-04  -2.592152484904e-05   1.257383266114e-06   3.287948141304e-04  -2.803778400689e-05   8.670191821491e-06  -3.312713048307e-07  -1.175266016981e-04  -2.486077025208e-06  -4.622416331682e-07  
-1.765422467187e-04   3.079152031225e-05  -1.621216365568e-06  -4.105054416249e-04   3.910100757488e-05  -1.871221515697e-05   7.677181526704e-07   1.660845216147e-04   5.768391203302e-06   1.194051541283e-06   1.585514944269e-04  -2.502808467717e-05   1.210242026852e-06   3.178017311193e-04  -2.700149186957e-05   8.291301875078e-06  -3.157419574413e-07  -1.134192756235e-04  -2.374096639983e-06  -4.403509922937e-07  
-1.716377492431e-04   2.982612348956e-05  -1.565197752682e-06  -3.985253369295e-04   3.780297191001e-05  -1.796077856845e-05   7.341814316088e-07   1.608866187153e-04   5.527447932269e-06   1.141019823638e-06   1.536155034539e-04  -2.416626276313e-05   1.164943652782e-06   3.071853848355e-04  -2.600392475023e-05   7.930239473266e-06  -3.009549496580e-07  -1.094574262570e-04  -2.267465411078e-06  -4.195644782153e-07  
-1.668293286794e-04   2.889074499682e-05  -1.511187903741e-06  -3.867953757085e-04   3.654464641914e-05  -1.723267024718e-05   7.020364880148e-07   1.558171738810e-04   5.294641595909e-06   1.089929675287e-06   1.487938152247e-04  -2.333322598525e-05   1.121426585461e-06   2.968583355108e-04  -2.504075663273e-05   7.581628153289e-06  -2.868083851108e-07  -1.056139536838e-04  -2.164782649900e-06  -3.995921928951e-07  
-1.621714427209e-04   2.797853030928e-05  -1.458376852426e-06  -3.754398039705e-04   3.532286847223e-05  -1.653770777889e-05   6.712176516561e-07   1.509152415988e-04   5.072631102482e-06   1.041356104616e-06   1.441435976134e-04  -2.252529311620e-05   1.079076466533e-06   2.868986988777e-04  -2.411114570396e-05   7.250310762846e-06  -2.733210223005e-07  -1.019095327061e-04  -2.067230820743e-06  -3.806734503189e-07  
-1.576284405396e-04   2.709950234060e-05  -1.407821219345e-06  -3.643777830040e-04   3.414530504687e-05  -1.586853068805e-05   6.418640957973e-07   1.461560503812e-04   4.859264077462e-06   9.948152564681e-07   1.396260837698e-04  -2.174857163475e-05   1.038602090981e-06   2.772454243003e-04  -2.321724608094e-05   6.932261726732e-06  -2.605072929988e-07  -9.832640901257e-05  -1.973759566176e-06  -3.625898455619e-07  
-1.532019711368e-04   2.624258415085e-05  -1.358627704417e-06  -3.536072758738e-04   3.300047176069e-05  -1.522502081726e-05   6.136578542672e-07   1.415344653619e-04   4.654477605350e-06   9.502788006998e-07   1.352399454776e-04  -2.099438192573e-05   9.993442627399e-07   2.678953206717e-04  -2.235299516750e-05   6.627628446041e-06  -2.482434196117e-07  -9.486167110477e-05  -1.884365244956e-06  -3.453395351519e-07  
-1.488619841256e-04   2.540714401230e-05  -1.311346047954e-06  -3.430674819047e-04   3.188539908182e-05  -1.460211443570e-05   5.863108168159e-07   1.370280096665e-04   4.456780911766e-06   9.074118706084e-07   1.309581119645e-04  -2.026044553708e-05   9.616721855714e-07   2.588090025351e-04  -2.151552338594e-05   6.334283467891e-06  -2.363948348406e-07  -9.150438342508e-05  -1.798476370993e-06  -3.288050947497e-07  
-1.446777000191e-04   2.460441298274e-05  -1.265634236392e-06  -3.328880971209e-04   3.081466997443e-05  -1.400805559836e-05   5.605301767243e-07   1.326736661149e-04   4.268387624582e-06   8.666800286261e-07   1.268346206633e-04  -1.955845525909e-05   9.254360106901e-07   2.500505565128e-04  -2.071334238692e-05   6.055231030418e-06  -2.252604125535e-07  -8.826906067230e-05  -1.716823628511e-06  -3.131294111096e-07  
-1.406071553739e-04   2.382541600043e-05  -1.221450140477e-06  -3.229851002737e-04   2.977746753526e-05  -1.343752305745e-05   5.358444982402e-07   1.284504454604e-04   4.087752439171e-06   8.277465768051e-07   1.228349580468e-04  -1.887973651607e-05   8.905242674207e-07   2.415727673122e-04  -1.993980879938e-05   5.788133520035e-06  -2.146343357949e-07  -8.514274187435e-05  -1.638781394828e-06  -2.981852630769e-07  
-1.366242144825e-04   2.306946649210e-05  -1.178844756553e-06  -3.133070776370e-04   2.877228908776e-05  -1.288600301365e-05   5.121161316916e-07   1.243405825971e-04   3.913595733384e-06   7.903145333764e-07   1.189363152644e-04  -1.822251600793e-05   8.569494474178e-07   2.333411476817e-04  -1.919269315802e-05   5.531064726296e-06  -2.044498921163e-07  -8.211504698710e-05  -1.563836848409e-06  -2.838675040216e-07  
-1.327591119387e-04   2.233640806083e-05  -1.137631069302e-06  -3.039344286448e-04   2.780064363000e-05  -1.235905257781e-05   4.894667459110e-07   1.203649719150e-04   3.747365330544e-06   7.546931076194e-07   1.151735334019e-04  -1.758807977220e-05   8.245619037394e-07   2.253995043424e-04  -1.847374944626e-05   5.286377028068e-06  -1.947718389577e-07  -7.919691202663e-05  -1.492550916266e-06  -2.702866218947e-07  
-1.289720918150e-04   2.161967535445e-05  -1.097494296433e-06  -2.947938409318e-04   2.685312220342e-05  -1.185133642149e-05   4.676163157221e-07   1.165002911466e-04   3.587556161212e-06   7.205518733712e-07   1.115099335400e-04  -1.696997827527e-05   7.931118760223e-07   2.176977660172e-04  -1.777719361972e-05   5.051479496465e-06  -1.854675810642e-07  -7.637298196648e-05  -1.424244919268e-06  -2.573051790246e-07  
-1.252982630422e-04   2.092596267245e-05  -1.058674097700e-06  -2.859185928973e-04   2.593716723432e-05  -1.136425716303e-05   4.467583408215e-07   1.127542297420e-04   3.434457499625e-06   6.879414271695e-07   1.079666585243e-04  -1.637446443880e-05   7.628368318657e-07   2.102539606774e-04  -1.710686053665e-05   4.827123704698e-06  -1.766306223549e-07  -7.364636932381e-05  -1.359081800767e-06  -2.449533113918e-07  
-1.217024379134e-04   2.025700726316e-05  -1.021514091479e-06  -2.772675523144e-04   2.505454630967e-05  -1.089416819654e-05   4.268331644274e-07   1.091169890005e-04   3.287081748342e-06   6.566333622608e-07   1.045144938192e-04  -1.580076806801e-05   7.339117239721e-07   2.030318661166e-04  -1.646170297877e-05   4.611303782939e-06  -1.681967124521e-07  -7.100852363025e-05  -1.296537157456e-06  -2.331245786953e-07  
-1.182285758195e-04   1.960872163826e-05  -9.855338087908e-07  -2.688869473067e-04   2.420027555037e-05  -1.044530660704e-05   4.078336846250e-07   1.055950025085e-04   3.146493521413e-06   6.268592330280e-07   1.011846059548e-04  -1.524701533503e-05   7.059963642879e-07   1.960641421341e-04  -1.584016408741e-05   4.405894701933e-06  -1.601818143690e-07  -6.846446174962e-05  -1.237050726429e-06  -2.219055165685e-07  
-1.148463996059e-04   1.898032777475e-05  -9.508226611028e-07  -2.607471679687e-04   2.337396147598e-05  -1.001470595050e-05   3.896545329351e-07   1.021844177846e-04   3.011827656344e-06   5.984253173854e-07   9.795847980466e-05  -1.471264749473e-05   6.791592410044e-07   1.893288389417e-04  -1.524199001052e-05   4.209615645261e-06  -1.525510904905e-07  -6.601032355008e-05  -1.180281821639e-06  -2.112263217568e-07  
-1.115207815106e-04   1.836805050046e-05  -9.173432027297e-07  -2.527574727379e-04   2.256958755196e-05  -9.595809992375e-06   3.720664366206e-07   9.885250968529e-05   2.881276290159e-06   5.709323368113e-07   9.479671746220e-05  -1.419275605305e-05   6.533197498918e-07   1.827693448800e-04  -1.466234027721e-05   4.019658760316e-06  -1.451900956422e-07  -6.362802074337e-05  -1.125509028559e-06  -2.009433443002e-07  
-1.083272304557e-04   1.777794214396e-05  -8.849171947397e-07  -2.450725554819e-04   2.179615848759e-05  -9.199264488515e-06   3.554483211667e-07   9.564344865358e-05   2.757694147610e-06   5.449878927395e-07   9.176720128540e-05  -1.369369210758e-05   6.283844874981e-07   1.764684500171e-04  -1.410633222632e-05   3.840145664188e-06  -1.382521425279e-07  -6.133794736168e-05  -1.073735430641e-06  -1.912530582325e-07  
-1.052067048087e-04   1.720501578183e-05  -8.535978822361e-07  -2.375774907205e-04   2.104684197644e-05  -8.816716225683e-06   3.395117246249e-07   9.252709471833e-05   2.638737377671e-06   5.200866661421e-07   8.881911630120e-05  -1.321115293269e-05   6.043880142287e-07   1.703602814588e-04  -1.357041404412e-05   3.667747826949e-06  -1.316276017675e-07  -5.912433309157e-05  -1.024112831068e-06  -1.819869727527e-07  
-1.021581078018e-04   1.664726319200e-05  -8.232865627769e-07  -2.302666877007e-04   2.031963580222e-05  -8.447585803421e-06   3.241778053401e-07   8.949713807095e-05   2.524222883967e-06   4.961822903170e-07   8.594959764442e-05  -1.274319812677e-05   5.812393427083e-07   1.644385300548e-04  -1.305311709419e-05   3.502119735235e-06  -1.252816508549e-07  -5.698307763926e-05  -9.765389130274e-07  -1.731236101411e-07  
-9.920904636567e-05   1.610692841313e-05  -7.937933377473e-07  -2.231938948327e-04   1.961640077461e-05  -8.095410820714e-06   3.095791994720e-07   8.656698091628e-05   2.415082324058e-06   4.734662334718e-07   8.318294213766e-05  -1.229161880470e-05   5.588191353658e-07   1.587282451513e-04  -1.255469868038e-05   3.344602866680e-06  -1.192578261831e-07  -5.491852410436e-05  -9.313233165597e-07  -1.647230725610e-07  
-9.631693492078e-05   1.558465853610e-05  -7.657406341535e-07  -2.162832338741e-04   1.893726791723e-05  -7.754629022328e-06   2.955615951770e-07   8.371986612078e-05   2.309775924201e-06   4.516086741058e-07   8.047956943238e-05  -1.185526099319e-05   5.374743610654e-07   1.531817719997e-04  -1.207443428897e-05   3.192709439963e-06  -1.134800099981e-07  -5.292113412724e-05  -8.878365366076e-07  -1.566605420873e-07  
-9.352621473278e-05   1.507884306243e-05  -7.384739322695e-07  -2.096108575107e-04   1.828087068389e-05  -7.430206794640e-06   2.822114116914e-07   8.097061270767e-05   2.209576421317e-06   4.308726916070e-07   7.788165821003e-05  -1.143521366559e-05   5.168468270039e-07   1.478446254731e-04  -1.161279718765e-05   3.048757722897e-06  -1.080142073456e-07  -5.099883923867e-05  -8.466306157995e-07  -1.490432603470e-07  
-9.081381511466e-05   1.458749555597e-05  -7.119478112331e-07  -2.031272431887e-04   1.764414370919e-05  -7.119109175607e-06   2.694566024784e-07   7.830085765967e-05   2.113637489488e-06   4.110796472894e-07   7.536487139660e-05  -1.102885376008e-05   4.968860513722e-07   1.426823995438e-04  -1.116716918960e-05   2.911094572498e-06  -1.028031803623e-07  -4.914048672883e-05  -8.072808248650e-07  -1.417872472964e-07  
-8.816137207755e-05   1.411425826011e-05  -6.866670426133e-07  -1.968118432951e-04   1.703176165273e-05  -6.819004377981e-06   2.572853990405e-07   7.571415574636e-05   2.021325867615e-06   3.920835829350e-07   7.291365759633e-05  -1.063778312871e-05   4.778528989782e-07   1.376791889144e-04  -1.073930646643e-05   2.778768083966e-06  -9.783882184559e-08  -4.734626920633e-05  -7.695406825343e-07  -1.348431559367e-07  
-8.558577170048e-05   1.365158161713e-05  -6.620289922763e-07  -1.906884787760e-04   1.643634099514e-05  -6.531848748546e-06   2.455548256569e-07   7.321103505386e-05   1.933114877484e-06   3.739846503851e-07   7.054405780474e-05  -1.025732455797e-05   4.593555027620e-07   1.328503430825e-04  -1.032576178049e-05   2.652760051158e-06  -9.308569037498e-08  -4.561640546625e-05  -7.336327310279e-07  -1.282542213134e-07  
-8.307529298835e-05   1.320369090574e-05  -6.383480909825e-07  -1.847285534570e-04   1.586009533248e-05  -6.255682684775e-06   2.343295840808e-07   7.078057599270e-05   1.848441141959e-06   3.566636730831e-07   6.824293900088e-05  -9.890052823828e-06   4.416389119635e-07   1.281752435591e-04  -9.927222531082e-06   2.531975845626e-06  -8.854566840395e-08  -4.394457357104e-05  -6.992753383737e-07  -1.219645699110e-07  
-8.063502037165e-05   1.277248346424e-05  -6.154562362412e-07  -1.789432377610e-04   1.530427437044e-05  -5.990563059878e-06   2.236894339440e-07   6.842431776462e-05   1.767308048023e-06   3.401093701510e-07   6.601394514333e-05  -9.537723249869e-06   4.246038609441e-07   1.236546981115e-04  -9.544076535804e-06   2.416381292589e-06  -8.425341040660e-08  -4.232960252079e-05  -6.664476889516e-07  -1.159690821596e-07  
-7.826821801660e-05   1.235229700376e-05  -5.932697421484e-07  -1.733411657270e-04   1.476716837798e-05  -5.737296720606e-06   2.134763173689e-07   6.614879810552e-05   1.689885107993e-06   3.243601356234e-07   6.386110753243e-05  -9.195820846959e-06   4.081161624148e-07   1.192956821001e-04  -9.175400575767e-06   2.306416824834e-06  -8.015369403476e-08  -4.077521346086e-05  -6.352417401762e-07  -1.102854579847e-07  
-7.596069916007e-05   1.194810985763e-05  -5.720318610401e-07  -1.678911334719e-04   1.424961142804e-05  -5.493484112027e-06   2.037605738657e-07   6.394207570636e-05   1.615521515052e-06   3.092739392799e-07   6.176862601255e-05  -8.867591081512e-06   3.923795970319e-07   1.150740899581e-04  -8.821070451434e-06   2.200841941693e-06  -7.626022616775e-08  -3.927329744572e-05  -6.053442135034e-07  -1.048519706514e-07  
-7.371234691633e-05   1.155360027916e-05  -5.514897609946e-07  -1.625917253375e-04   1.374638153303e-05  -5.259332421622e-06   1.943828932604e-07   6.180156313835e-05   1.544227716313e-06   2.948522316047e-07   5.973969317009e-05  -8.548394584777e-06   3.771926463136e-07   1.109929204353e-04  -8.478475389517e-06   2.099978819584e-06  -7.251926294171e-08  -3.782364608353e-05  -5.768192563593e-07  -9.968107375980e-08  
-7.152398540900e-05   1.117163948249e-05  -5.315262508277e-07  -1.574452327418e-04   1.325971871099e-05  -5.034588316232e-06   1.854540098430e-07   5.972658529077e-05   1.475923561532e-06   2.810732341985e-07   5.777267864530e-05  -8.240564140515e-06   3.624994752091e-07   1.070466853238e-04  -8.148721532072e-06   2.003453977946e-06  -6.897022688644e-08  -3.642394427420e-05  -5.495662296635e-07  -9.475229865340e-08  
-6.940838859655e-05   1.080190910753e-05  -5.121950591925e-07  -1.524688845071e-04   1.278944673083e-05  -4.820356823465e-06   1.769432481492e-07   5.772083088790e-05   1.410875221705e-06   2.679902057212e-07   5.587726293732e-05  -7.943739878527e-06   3.483392286998e-07   1.032438282816e-04  -7.831265150639e-06   1.911737846162e-06  -6.559746045137e-08  -3.507547629869e-05  -5.236863119446e-07  -9.008482707473e-08  
-6.734593820581e-05   1.044608713801e-05  -4.937634072939e-07  -1.476317947600e-04   1.233779667860e-05  -4.614171792608e-06   1.688408118112e-07   5.577937888825e-05   1.348403182574e-06   2.554584367903e-07   5.403583617850e-05  -7.658664579303e-06   3.348432325053e-07   9.956419368577e-05  -7.527003773383e-06   1.823767855395e-06  -6.239553149092e-08  -3.377462648259e-05  -4.989132514643e-07  -8.562670240646e-08  
-6.533517960164e-05   1.009918946013e-05  -4.759533162256e-07  -1.429268356364e-04   1.189884564596e-05  -4.416034396395e-06   1.610229191057e-07   5.389567739249e-05   1.288489469422e-06   2.434731299767e-07   5.224860295786e-05  -7.381530989586e-06   3.218316135198e-07   9.600539176157e-05  -7.232792506487e-06   1.739638719762e-06  -5.931726789447e-08  -3.251862970902e-05  -4.752577557131e-07  -8.138010865200e-08  
-6.338614912006e-05   9.765351028562e-06  -4.587442161490e-07  -1.383717296903e-04   1.147634988558e-05  -4.226616218397e-06   1.536279221415e-07   5.207508777679e-05   1.231286289214e-06   2.320629156850e-07   5.052161490113e-05  -7.115861885572e-06   3.093180279356e-07   9.257134479210e-05  -6.950649155771e-06   1.659372751075e-06  -5.641385050552e-08  -3.130840689052e-05  -4.527172927553e-07  -7.734354187308e-08  
-6.149352244398e-05   9.439204454919e-06  -4.419661556892e-07  -1.339537390770e-04   1.106572031522e-05  -4.045306955788e-06   1.465143031035e-07   5.031120054135e-05   1.176610317905e-06   2.211879251421e-07   4.885179137207e-05  -6.857516414493e-06   2.971608190002e-07   8.925683237563e-05  -6.677955548679e-06   1.582908660713e-06  -5.363424726053e-08  -3.014116634017e-05  -4.312653270794e-07  -7.351205690456e-08  
-5.964708987381e-05   9.124115458660e-06  -4.258445865707e-07  -1.296563090314e-04   1.066938305900e-05  -3.870753357612e-06   1.397211830934e-07   4.860160455506e-05   1.124090281471e-06   2.107690872592e-07   4.722868508425e-05  -6.608514266821e-06   2.855080653560e-07   8.604885811326e-05  -6.415719090022e-06   1.509548542964e-06  -5.098774767727e-08  -2.901433031630e-05  -4.107268206954e-07  -6.985155901442e-08  
-5.784906148600e-05   8.820301301759e-06  -4.104441602417e-07  -1.254818081414e-04   1.028795764019e-05  -3.703074353535e-06   1.332391211112e-07   4.694571060659e-05   1.073742105491e-06   2.008078899690e-07   4.565366467629e-05  -6.368917966156e-06   2.743938769912e-07   8.294681788983e-05  -6.163859823179e-06   1.439300535878e-06  -4.846745036045e-08  -2.792699667439e-05  -3.910947685404e-07  -6.636053828152e-08  
-5.611125821287e-05   8.525544205062e-06  -3.954916650183e-07  -1.214475313524e-04   9.918950988639e-06  -3.543386412341e-06   1.270536281892e-07   4.534629316949e-05   1.025824126022e-06   1.913565922046e-07   4.413770449696e-05  -6.137523461324e-06   2.636476808187e-07   7.996081886474e-05  -5.921445613274e-06   1.372676015509e-06  -4.607298923597e-08  -2.688070955258e-05  -3.724827544059e-07  -6.306029119380e-08  
-5.442116537327e-05   8.241307767393e-06  -3.811049041150e-07  -1.175336606650e-04   9.563517140091e-06  -3.390163848180e-06   1.211713443379e-07   4.379881614930e-05   9.799335836618e-07   1.823289748939e-07   4.266822999044e-05  -5.914999534708e-06   2.533338985058e-07   7.707535727698e-05  -5.688601294210e-06   1.308928653748e-06  -4.380218125811e-08  -2.587175067686e-05  -3.547050272820e-07  -5.991506676742e-08  
-5.278052536027e-05   7.965831517234e-06  -3.671816614742e-07  -1.137358556255e-04   9.219607714009e-06  -3.243337718367e-06   1.155496178342e-07   4.229921426586e-05   9.360322695272e-07   1.737160325298e-07   4.124622367939e-05  -5.700119866399e-06   2.433957070523e-07   7.428878399194e-05  -5.464367276655e-06   1.248073706059e-06  -4.164015589362e-08  -2.489837719997e-05  -3.377568110396e-07  -5.692388822560e-08  
-5.117645037936e-05   7.697141058282e-06  -3.536589093866e-07  -1.100372681797e-04   8.885157968912e-06  -3.101931766893e-06   1.101323619978e-07   4.084409123739e-05   8.938485652918e-07   1.654628845000e-07   3.986218610371e-05  -5.491197792074e-06   2.337831615884e-07   7.159097309049e-05  -5.247502027193e-06   1.189704844827e-06  -3.956164141844e-08  -2.395846691674e-05  -3.215338599342e-07  -5.406696814527e-08  
-4.961930818973e-05   7.436339029057e-06  -3.406060312282e-07  -1.064551818891e-04   8.562498526313e-06  -2.966637368198e-06   1.049531772482e-07   3.943814983403e-05   8.535479480472e-07   1.575997917050e-07   3.852414954354e-05  -5.289239406618e-06   2.245097116260e-07   6.898905611104e-05  -5.039189600916e-06   1.134077988600e-06  -3.758648729113e-08  -2.305331152923e-05  -3.060911984268e-07  -5.135420043100e-08  
-4.811351084139e-05   7.186682572669e-06  -3.281616631368e-07  -1.029924744468e-04   8.253503784055e-06  -2.837500612625e-06   1.000588844385e-07   3.808061004005e-05   8.151246138688e-07   1.501238451861e-07   3.723385843537e-05  -5.096286707892e-06   2.156884127253e-07   6.648164975232e-05  -4.839877608456e-06   1.081123258224e-06  -3.572259209802e-08  -2.218201221685e-05  -2.914052291540e-07  -4.878085902749e-08  
-4.664297391607e-05   6.944878472308e-06  -3.161735072686e-07  -9.962245478456e-05   7.954227263258e-06  -2.713097110068e-06   9.537027451905e-08   3.676404203118e-05   7.782026354010e-07   1.429579351584e-07   3.597852686886e-05  -4.909809118563e-06   2.072193626917e-07   6.405435219810e-05  -4.647649717308e-06   1.030300316395e-06  -3.394032825915e-08  -2.134061398012e-05  -2.773409820880e-07  -4.632156976381e-08  
-4.522227659076e-05   6.710572299341e-06  -3.045508182979e-07  -9.636554000697e-05   7.665307204605e-06  -2.594647128593e-06   9.090825012751e-08   3.549183664068e-05   7.430716186585e-07   1.361608417997e-07   3.476968483850e-05  -4.730043426810e-06   1.990452857351e-07   6.171734360865e-05  -4.462947992394e-06   9.820480725524e-07  -3.225152576365e-08  -2.053076493378e-05  -2.639965234898e-07  -4.399444777367e-08  
-4.384147362272e-05   6.483682074995e-06  -2.932964561855e-07  -9.320560321612e-05   7.385488751370e-06  -2.481011708361e-06   8.664008657652e-08   3.426064309337e-05   7.094292435825e-07   1.296683106888e-07   3.359949483654e-05  -4.556572260294e-06   1.911626750847e-07   5.946108495770e-05  -4.284943840641e-06   9.359818747518e-07  -3.064424470233e-08  -1.975022073021e-05  -2.512747992504e-07  -4.178116761199e-08  
-4.249869078323e-05   6.263603471772e-06  -2.824748635399e-07  -9.014149441933e-05   7.115549025357e-06  -2.372156407597e-06   8.255621858311e-08   3.307014246769e-05   6.772621865183e-07   1.234774298594e-07   3.246497258349e-05  -4.388589533334e-06   1.835810060247e-07   5.728216881622e-05  -4.113722366658e-06   8.919614426719e-07  -2.910854950739e-08  -1.899804148479e-05  -2.391373386504e-07  -3.967438116910e-08  
-4.118927925774e-05   6.051184258613e-06  -2.720825592316e-07  -8.716173252721e-05   6.855373944504e-06  -2.267352456711e-06   7.866158436447e-08   3.191513072207e-05   6.463643513345e-07   1.175455761749e-07   3.136276011571e-05  -4.226971177360e-06   1.763308340849e-07   5.517409402095e-05  -3.949179783549e-06   8.497414955983e-07  -2.764751731293e-08  -1.827152144207e-05  -2.275207778005e-07  -3.766216213797e-08  
-3.992201489053e-05   5.844254096138e-06  -2.619253958505e-07  -8.428350422857e-05   6.603597387588e-06  -2.167531247604e-06   7.493637413716e-08   3.080189444707e-05   6.169571644491e-07   1.119166157209e-07   3.030120374188e-05  -4.070490846572e-06   1.692763900729e-07   5.314649224740e-05  -3.791060430919e-06   8.097038548663e-07  -2.625999438966e-08  -1.757387888940e-05  -2.165104671072e-07  -3.576018382101e-08  
-3.869363574975e-05   5.645820726950e-06  -2.522591159979e-07  -8.149721232746e-05   6.361845593104e-06  -2.072049121720e-06   7.140298440907e-08   2.972628124639e-05   5.888726197112e-07   1.065554179006e-07   2.927472947790e-05  -3.920525331406e-06   1.625688808926e-07   5.118999033342e-05  -3.639348554585e-06   7.714952051219e-07  -2.494448519316e-08  -1.690166514380e-05  -2.060179273871e-07  -3.395188318661e-08  
-3.749643858267e-05   5.453721054531e-06  -2.429403725512e-07  -7.878691555267e-05   6.127978480852e-06  -1.980147752194e-06   6.802731291071e-08   2.868171238271e-05   5.619077154097e-07   1.014202901878e-07   2.827735624577e-05  -3.775726985009e-06   1.561234694042e-07   4.929674054975e-05  -3.493059817080e-06   7.348501671485e-07  -2.368979597104e-08  -1.625193999367e-05  -1.959761834977e-07  -3.222478346803e-08  
-3.633304566263e-05   5.266565020603e-06  -2.338839576659e-07  -7.616123047638e-05   5.901390483571e-06  -1.892218151688e-06   6.478471866847e-08   2.767291210560e-05   5.361455913085e-07   9.652805646991e-08   2.731222553260e-05  -3.635282642390e-06   1.498823033727e-07   4.747126886878e-05  -3.352213535402e-06   6.999338776023e-07  -2.249167654248e-08  -1.562694510687e-05  -1.864197102216e-07  -3.058519026473e-08  
-3.520864210061e-05   5.086580066230e-06  -2.251605141215e-07  -7.362300583641e-05   5.683132123291e-06  -1.808338760526e-06   6.171243375534e-08   2.669914927056e-05   5.115954476928e-07   9.187903692975e-08   2.638253246841e-05  -3.500756516125e-06   1.439009040491e-07   4.571365134022e-05  -3.217149625013e-06   6.667425609136e-07  -2.136064981516e-08  -1.502590188546e-05  -1.773435776558e-07  -2.903195070443e-08  
-3.411335009289e-05   4.912773299431e-06  -2.168090160689e-07  -7.115764905246e-05   5.473003706417e-06  -1.727702883015e-06   5.878318247853e-08   2.575520294245e-05   4.880508960122e-07   8.743114526464e-08   2.547943833870e-05  -3.371055080737e-06   1.381798373545e-07   4.401377106899e-05  -3.087285654120e-06   6.349252081095e-07  -2.028297746597e-08  -1.444537234625e-05  -1.686613207217e-07  -2.754912415894e-08  
-3.305438618702e-05   4.744765605322e-06  -2.087758741377e-07  -6.877952854809e-05   5.271175658940e-06  -1.650968305348e-06   5.599178076876e-08   2.484688624228e-05   4.656644835288e-07   8.321427737025e-08   2.460970319414e-05  -3.246041514701e-06   1.326791429634e-07   4.237922127314e-05  -2.962925605812e-06   6.047497392326e-07  -1.926028764485e-08  -1.388822389266e-05  -1.604318397326e-07  -2.614743305679e-08  
-3.201964184708e-05   4.581481754496e-06  -2.009765811627e-07  -6.646455354114e-05   5.075150708016e-06  -1.576990253261e-06   5.331332351455e-08   2.396558282612e-05   4.441369117959e-07   7.916885759507e-08   2.376358787946e-05  -3.125046687736e-06   1.273650494529e-07   4.079753722610e-05  -2.842860591441e-06   5.757905679846e-07  -1.828368193944e-08  -1.335032063586e-05  -1.525519353264e-07  -2.480789695831e-08  
-3.101710830476e-05   4.422786100083e-06  -1.934335883939e-07  -6.422336115944e-05   4.885176123437e-06  -1.506449677657e-06   5.075447781331e-08   2.311141845532e-05   4.236296542009e-07   7.532699881552e-08   2.294683341262e-05  -3.007941008932e-06   1.222466155203e-07   3.927281186771e-05  -2.727064080530e-06   5.482567352396e-07  -1.735278257101e-08  -1.283138750170e-05  -1.450665246860e-07  -2.353871306640e-08  
-3.004838409788e-05   4.270155165787e-06  -1.861612450686e-07  -6.206097292723e-05   4.703057110339e-06  -1.439176352866e-06   4.832764430901e-08   2.229072101068e-05   4.040990181354e-07   7.167719766373e-08   2.215970136762e-05  -2.895626149703e-06   1.173265694283e-07   3.780609467789e-05  -2.616377360684e-06   5.220852689098e-07  -1.647324871034e-08  -1.233381227718e-05  -1.379583718268e-07  -2.233649282402e-08  
-2.910575738857e-05   4.123519396904e-06  -1.792332700763e-07  -5.996177656658e-05   4.528192271549e-06  -1.374501062101e-06   4.601875074489e-08   2.149662172382e-05   3.853649489912e-07   6.818487685449e-08   2.139570338233e-05  -2.787847051851e-06   1.126440196317e-07   3.638867244551e-05  -2.510270361972e-06   4.970024308731e-07  -1.563797019921e-08  -1.185410142876e-05  -1.311603802958e-07  -2.118898337700e-08  
-2.819413779848e-05   3.980910448387e-06  -1.724719554752e-07  -5.793255825506e-05   4.358392540910e-06  -1.312930766791e-06   4.381523386349e-08   2.072862518352e-05   3.675433574889e-07   6.487266484192e-08   2.065995170006e-05  -2.683556152001e-06   1.081006069958e-07   3.502419642455e-05  -2.407827606888e-06   4.732127311810e-07  -1.484382980825e-08  -1.139214841552e-05  -1.247165031951e-07  -2.010420350489e-08  
-2.730629452204e-05   3.843474367934e-06  -1.660181601845e-07  -5.596261165929e-05   4.195285404758e-06  -1.253732090366e-06   4.171577028709e-08   1.998515825952e-05   3.504489572768e-07   6.170269380180e-08   1.994572965742e-05  -2.583325236523e-06   1.037701227038e-07   3.370578799418e-05  -2.309688930086e-06   4.504203923302e-07  -1.408971996212e-08  -1.094670658314e-05  -1.185556426143e-07  -1.906911078267e-08  
-2.644221152009e-05   3.709019919054e-06  -1.597314168983e-07  -5.405462154972e-05   4.036805216936e-06  -1.197102224464e-06   3.968792338614e-08   1.926827767849e-05   3.341237054865e-07   5.868403951407e-08   1.925360489890e-05  -2.485538633041e-06   9.955940635572e-08   3.243487077880e-05  -2.214930693134e-06   4.286961486031e-07  -1.336427881751e-08  -1.051873572597e-05  -1.126914536395e-07  -1.808619876982e-08  
-2.560868502868e-05   3.580367938128e-06  -1.537391812610e-07  -5.221433247311e-05   3.885399235114e-06  -1.143202895440e-06   3.777812832989e-08   1.857650249621e-05   3.185990456493e-07   5.582100740210e-08   1.858819184394e-05  -2.392266305021e-06   9.555495483806e-08   3.121247480560e-05  -2.124463700347e-06   4.080894386431e-07  -1.268277408393e-08  -1.010694035155e-05  -1.071325188922e-07  -1.715688565896e-08  
-2.479715537468e-05   3.456084373672e-06  -1.479430523886e-07  -5.042709450965e-05   3.738838591748e-06  -1.091432087210e-06   3.596071059566e-08   1.790575564347e-05   3.037182770406e-07   5.308359755776e-08   1.794251420057e-05  -2.302500524084e-06   9.170222260686e-08   3.003120143294e-05  -2.037275965044e-06   3.883540456463e-07  -1.203602667965e-08  -9.709538944933e-06  -1.018195600368e-07  -1.627043398046e-08  
-2.401322640419e-05   3.335686775143e-06  -1.423479769283e-07  -4.870193674544e-05   3.597568137305e-06  -1.042147446424e-06   3.422478884714e-08   1.725979526742e-05   2.895672319072e-07   5.048770431871e-08   1.732066946143e-05  -2.215807237941e-06   8.799293555321e-08   2.889502804297e-05  -1.953597703773e-06   3.696324045384e-07  -1.142048014501e-08  -9.327950692506e-06  -9.678292449653e-08  -1.543231253060e-08  
-2.324631758136e-05   3.219132797001e-06  -1.369772533585e-07  -4.702445001330e-05   3.461532432585e-06  -9.945680685464e-07   3.255987499666e-08   1.663536354994e-05   2.759450066996e-07   4.799420921801e-08   1.671464282521e-05  -2.132070552299e-06   8.443784587271e-08   2.779657736998e-05  -1.873365908265e-06   3.516373487065e-07  -1.083223466829e-08  -8.960653916276e-06  -9.195459040116e-08  -1.463020061867e-08  
-2.250967527009e-05   3.106629566345e-06  -1.317647962513e-07  -4.540856320068e-05   3.329959240962e-06  -9.495212411610e-07   3.098377462304e-08   1.603279013986e-05   2.630509712642e-07   4.564135762063e-08   1.613379498379e-05  -2.051534503059e-06   8.100524539576e-08   2.674097766529e-05  -1.796012788355e-06   3.346359477595e-07  -1.027655175700e-08  -8.607205119314e-06  -8.739315524669e-08  -1.387464422017e-08  
-2.179234365561e-05   2.998102765298e-06  -1.267782461371e-07  -4.384072723435e-05   3.203563534711e-06  -9.062531115658e-07   2.948420219620e-08   1.544910970307e-05   2.506920186216e-07   4.339138946961e-08   1.557057969846e-05  -1.974155343924e-06   7.772746123789e-08   2.572184680874e-05  -1.721913727412e-06   3.183726148720e-07  -9.774727667935e-09  -8.266356188479e-06  -8.303813305298e-08  -1.315471372178e-08  
-2.109649032961e-05   2.892749391070e-06  -1.219682341726e-07  -4.232744851630e-05   3.081733935848e-06  -8.649985088139e-07   2.804502382847e-08   1.488853163259e-05   2.389243634500e-07   4.125499570613e-08   1.502637487635e-05  -1.899145271508e-06   7.456538745578e-08   2.474178469987e-05  -1.650823271068e-06   3.029150878388e-07  -9.271754595749e-09  -7.939870436012e-06  -7.890317668679e-08  -1.247285384583e-08  
-2.041860092550e-05   2.791240277167e-06  -1.173571702161e-07  -4.085632546939e-05   2.964200485773e-06  -8.252848455007e-07   2.667612139823e-08   1.434428290164e-05   2.276238320585e-07   3.920796113820e-08   1.449791465701e-05  -1.827131231725e-06   7.154916310221e-08   2.379414529231e-05  -1.582474281206e-06   2.880927065327e-07  -8.793969595979e-09  -7.624449018304e-06  -7.494715524090e-08  -1.182168284106e-08  
-1.976437475516e-05   2.692885566797e-06  -1.128443757688e-07  -3.943657281053e-05   2.850529935330e-06  -7.875442914181e-07   2.537945036292e-08   1.381829228561e-05   2.168924126098e-07   3.726964093457e-08   1.398961847253e-05  -1.757736567733e-06   6.861767956816e-08   2.288228456505e-05  -1.516624682478e-06   2.740430420082e-07  -8.340150469096e-09  -7.320610562382e-06  -7.119955032166e-08  -1.120645382802e-08  
-1.913135093315e-05   2.598360724590e-06  -1.085644313905e-07  -3.806743928129e-05   2.741752161690e-06  -7.515434820382e-07   2.414009898892e-08   1.331415757068e-05   2.066700490191e-07   3.542811465714e-08   1.349940167509e-05  -1.691043125381e-06   6.583091420006e-08   2.200631838868e-05  -1.453813719115e-06   2.606934872138e-07  -7.908573247470e-09  -7.030134582281e-06  -6.764249343242e-08  -1.062391805846e-08  
-1.851691402751e-05   2.507054829819e-06  -1.044376341736e-07  -3.674093068396e-05   2.637021983840e-06  -7.170905903075e-07   2.296522134299e-08   1.282570717791e-05   1.969042096052e-07   3.367320892531e-08   1.302495758999e-05  -1.626877403731e-06   6.315433749973e-08   2.116094474489e-05  -1.393493735390e-06   2.479482640137e-07  -7.499261153812e-09  -6.749775093347e-06  -6.425208194996e-08  -1.006983813508e-08  
-1.791651988802e-05   2.417380638864e-06  -1.004112501454e-07  -3.545176205271e-05   2.534877362098e-06  -6.839461965064e-07   2.182428793018e-08   1.235301659345e-05   1.875324069716e-07   3.199311279619e-08   1.256352272657e-05  -1.564120930470e-06   6.055279613121e-08   2.034450474186e-05  -1.335116322582e-06   2.357533960446e-07  -7.110559740446e-09  -6.479812300145e-06  -6.101449084146e-08  -9.569678630389e-09  
-1.733955136852e-05   2.332012348646e-06  -9.655324369958e-08  -3.421039159148e-05   2.437123197540e-06  -6.524700830704e-07   2.075684269756e-08   1.189782855753e-05   1.786380065842e-07   3.040298990438e-08   1.212092420901e-05  -1.504552082399e-06   5.807135629619e-08   1.956014708951e-05  -1.279324108562e-06   2.241962834097e-07  -6.741704109297e-09  -6.220524827189e-06  -5.794833688000e-08  -9.069095777445e-09  
-1.678011098963e-05   2.249779411109e-06  -9.287864586978e-08  -3.301151612198e-05   2.343676276946e-06  -6.224186063303e-07   1.974139703784e-08   1.145945756929e-05   1.701598093487e-07   2.889103590507e-08   1.169326919932e-05  -1.447268081351e-06   5.570652266707e-08   1.880523012279e-05  -1.226070312365e-06   2.131943912677e-07  -6.391062790520e-09  -5.971490181052e-06  -5.503331810774e-08  -8.593779176892e-09  
-1.623750780316e-05   2.170157276347e-06  -8.931496295047e-08  -3.185120207251e-05   2.253151561396e-06  -5.937184766561e-07   1.877429573219e-08   1.103566370176e-05   1.620741357267e-07   2.745297420822e-08   1.128005629554e-05  -1.392018049629e-06   5.342413853113e-08   1.807792402954e-05  -1.174751293398e-06   2.027204714594e-07  -6.059331624816e-09  -5.731806363829e-06  -5.226176710290e-08  -8.143298642941e-09  
-1.570854193647e-05   2.093121751586e-06  -8.591265425716e-08  -3.072589820816e-05   2.166171045152e-06  -5.661254335962e-07   1.784650213946e-08   1.062611186720e-05   1.543185486751e-07   2.607671892367e-08   1.087883963742e-05  -1.338708627118e-06   5.124833169401e-08   1.737609680939e-05  -1.125607168812e-06   1.926990405055e-07  -5.744010494064e-09  -5.501059536908e-06  -4.961540040949e-08  -7.715823111855e-09  
-1.519875776043e-05   2.018576796483e-06  -8.259167621928e-08  -2.964038575212e-05   2.081824510434e-06  -5.399248619574e-07   1.696752088087e-08   1.023075496929e-05   1.469604723666e-07   2.477455717325e-08   1.049331306430e-05  -1.287365516481e-06   4.913655961500e-08   1.670121086728e-05  -1.078162635809e-06   1.832071155784e-07  -5.444216017124e-09  -5.279094492657e-06  -4.711026446359e-08  -7.309911957275e-09  
-1.470300536793e-05   1.946390005866e-06  -7.940870289572e-08  -2.859047063315e-05   2.000829712739e-06  -5.148673867192e-07   1.612740291446e-08   9.849616100661e-06   1.399359702405e-07   2.353468034386e-08   1.011970201429e-05  -1.237691015450e-06   4.711028852932e-08   1.605100635168e-05  -1.032724147342e-06   1.741528919363e-07  -5.159555718824e-09  -5.065765979289e-06  -4.472455413993e-08  -6.924818963563e-09  
-1.422088613186e-05   1.876660220752e-06  -7.633942736602e-08  -2.757382589952e-05   1.923035590676e-06  -4.908073269012e-07   1.532488185769e-08   9.482354448858e-06   1.332060184289e-07   2.234937984587e-08   9.757756701582e-06  -1.189911692740e-06   4.516678553258e-08   1.542474563487e-05  -9.893046162865e-07   1.655007076396e-07  -4.889633759672e-09  -4.861089656084e-06  -4.244926137828e-08  -6.559854472781e-09  
-1.375724784764e-05   1.809555590658e-06  -7.338035242226e-08  -2.659414041322e-05   1.847997652393e-06  -4.679646063386e-07   1.456556763010e-08   9.128426823112e-06   1.268210983372e-07   2.122798038894e-08   9.410430803311e-06  -1.144119625018e-06   4.330241522123e-08   1.482289784668e-05  -9.475631810823e-07   1.573100983574e-07  -4.633498993704e-09  -4.664364135944e-06  -4.029648449262e-08  -6.213692116178e-09  
-1.330786012904e-05   1.744785150253e-06  -7.052826257693e-08  -2.564667129703e-05   1.775562977586e-06  -4.461616675571e-07   1.384455598896e-08   8.786532648325e-06   1.207358239081e-07   2.016199899263e-08   9.074801598149e-06  -1.100004436853e-06   4.150890586330e-08   1.424315538598e-05  -9.074021840295e-07   1.495106029216e-07  -4.390315758454e-09  -4.475069080958e-06  -3.824934165148e-08  -5.885063961061e-09  
-1.287274160876e-05   1.682485342159e-06  -6.781572781197e-08  -2.473287664605e-05   1.706440949256e-06  -4.253640883269e-07   1.315917939345e-08   8.457563943849e-06   1.149402202573e-07   1.914913460147e-08   8.751002052871e-06  -1.057654206908e-06   3.980161232867e-08   1.368572706832e-05  -8.691118864312e-07   1.420970754822e-07  -4.159959595673e-09  -4.293361839679e-06  -3.630580943175e-08  -5.573787863586e-09  
-1.244721291520e-05   1.621773845953e-06  -6.518492472146e-08  -2.384393064388e-05   1.639167098861e-06  -4.053112668045e-07   1.249880818197e-08   8.138763849335e-06   1.093671306545e-07   1.817733206265e-08   8.435644407673e-06  -1.016549912802e-06   3.815485399190e-08   1.314706395718e-05  -8.321230735917e-07   1.349822696543e-07  -3.941414253292e-09  -4.118284277386e-06  -3.444534632018e-08  -5.278560692381e-09  
-1.203856376581e-05   1.563694328619e-06  -6.267432140791e-08  -2.299100031456e-05   1.575185208417e-06  -3.863605009047e-07   1.187766661179e-08   7.833164606821e-06   1.041018342719e-07   1.726190790384e-08   8.133606116283e-06  -9.773316636356e-07   3.658528691105e-08   1.263098338532e-05  -7.969889560499e-07   1.282693236637e-07  -3.733917287880e-09  -3.950682886031e-06  -3.269022533191e-08  -4.998349602784e-09  
-1.164170074320e-05   1.507209031664e-06  -6.021577522160e-08  -2.216318891178e-05   1.512677373726e-06  -3.682276451035e-07   1.128606917198e-08   7.536148030970e-06   9.907195297391e-08   1.638955256998e-08   7.841527692947e-06  -9.393836380389e-07   3.505809951170e-08   1.213273802998e-05  -7.628317299974e-07   1.218723168568e-07  -3.537021199526e-09  -3.788676012617e-06  -3.102009380735e-08  -4.732612355222e-09  
-1.125584852169e-05   1.453085824181e-06  -5.789674948623e-08  -2.136538902823e-05   1.453575016677e-06  -3.508264680674e-07   1.072085309328e-08   7.252553049739e-06   9.425793422884e-08   1.555625649986e-08   7.558216431092e-06  -9.029785321505e-07   3.361276067607e-08   1.165415796082e-05  -7.305729445640e-07   1.157526460698e-07  -3.350451698224e-09  -3.634234380878e-06  -2.942610177633e-08  -4.480973479786e-09  
-1.088345478822e-05   1.400399722330e-06  -5.562559919968e-08  -2.059283494728e-05   1.395831788209e-06  -3.343209845322e-07   1.018502826341e-08   6.976171429218e-06   8.969249259714e-08   1.476848943325e-08   7.286066994862e-06  -8.678170104453e-07   3.221002678931e-08   1.119274992510e-05  -6.992363380006e-07   1.099689800875e-07  -3.173390455252e-09  -3.484498026671e-06  -2.791983572538e-08  -4.242162829918e-09  
-1.052269502030e-05   1.349618172989e-06  -5.345389257511e-08  -1.984898254395e-05   1.340700358744e-06  -3.185338172868e-07   9.698202173065e-09   6.712493712020e-06   8.533537235209e-08   1.401833370154e-08   7.022933716665e-06  -8.339483740961e-07   3.086847219515e-08   1.075013192219e-05  -6.694407575798e-07   1.044529385568e-07  -3.005459343696e-09  -3.341973060965e-06  -2.648598909987e-08  -4.015822753496e-09  
-1.017242767323e-05   1.300583188124e-06  -5.134690969980e-08  -1.912649825845e-05   1.287033283901e-06  -3.034233384628e-07   9.211631703300e-09   6.455548878567e-06   8.117183403709e-08   1.330321791544e-08   6.768364657971e-06  -8.013926001037e-07   2.957598075703e-08   1.032226916806e-05  -6.405409341813e-07   9.919156293288e-08  -2.846349739409e-09  -3.203795868763e-06  -2.512048266261e-08  -3.801383800511e-09  
-9.835000269426e-06   1.253497918637e-06  -4.934388281215e-08  -1.843284373187e-05   1.236079065236e-06  -2.890851699464e-07   8.748769058962e-09   6.209828877247e-06   7.722463983604e-08   1.262706775970e-08   6.523927905447e-06  -7.701822539518e-07   2.834545668683e-08   9.912461804379e-06  -6.131314741932e-07   9.421573899379e-08  -2.695451464750e-09  -3.071869142706e-06  -2.382983250468e-08  -3.598134404636e-09  
-9.506961527613e-06   1.208233943157e-06  -4.743285076906e-08  -1.776198961895e-05   1.187309014566e-06  -2.753432553202e-07   8.308378339936e-09   5.973181794325e-06   7.344984338394e-08   1.198191756547e-08   6.286960256509e-06  -7.402319285869e-07   2.717334850521e-08   9.517836527829e-06  -5.869806367104e-07   8.945848279725e-08  -2.552319358673e-09  -2.945266138802e-06  -2.259851157149e-08  -3.405486519007e-09  
-9.190763016164e-06   1.164368555048e-06  -4.556964278426e-08  -1.711560282361e-05   1.139993054924e-06  -2.622888000619e-07   7.889672179277e-09   5.745447180170e-06   6.986714446677e-08   1.137118325023e-08   6.059372902348e-06  -7.113505101119e-07   2.603780699297e-08   9.139044086081e-06  -5.617715834680e-07   8.495873555195e-08  -2.416655795274e-09  -2.823877753336e-06  -2.143446142017e-08  -3.222972245624e-09  
-8.882161603491e-06   1.121413415006e-06  -4.376499013800e-08  -1.648766719229e-05   1.094056606885e-06  -2.497893151860e-07   7.491467676323e-09   5.523895309909e-06   6.644290325438e-08   1.078898354597e-08   5.838286506888e-06  -6.831776130822e-07   2.493870607506e-08   8.772888859497e-06  -5.373823324959e-07   8.066373547876e-08  -2.288020096921e-09  -2.706340456045e-06  -2.032524792321e-08  -3.050015776822e-09  
-8.583615701056e-06   1.080538975818e-06  -4.204360181275e-08  -1.588214882626e-05   1.050202766246e-06  -2.378591008979e-07   7.112727824898e-09   5.310779040851e-06   6.318026678393e-08   1.023546969354e-08   5.624970818252e-06  -6.564178254451e-07   2.389490007803e-08   8.420900109427e-06  -5.141443385128e-07   7.657462920681e-08  -2.166070908053e-09  -2.593590223143e-06  -1.927085783709e-08  -2.886171229299e-09  
-8.296825120165e-06   1.041376662994e-06  -4.040386910610e-08  -1.530222069672e-05   1.008533082303e-06  -2.265346602361e-07   6.752585597801e-09   5.108276856268e-06   6.008641510391e-08   9.737723782861e-09   5.420553560926e-06  -6.308049272410e-07   2.290016202574e-08   8.084829856153e-06  -4.921397998770e-07   7.270781112181e-08  -2.050454919000e-09  -2.486683894526e-06  -1.827454511790e-08  -2.730924774110e-09  
-8.016952806369e-06   1.003076691771e-06  -3.880010472811e-08  -1.473669638261e-05   9.678018517422e-07  -2.156824547829e-07   6.410565253348e-09   4.909517878650e-06   5.712682890783e-08   9.237889116357e-09   5.221927622115e-06  -6.059289599622e-07   2.193441418013e-08   7.758666753074e-06  -4.706997228087e-07   6.901262726272e-08  -1.940961190041e-09  -2.382284947036e-06  -1.732408943113e-08  -2.583869933873e-09  
-7.748049867273e-06   9.664936015285e-07  -3.727937158933e-08  -1.419536724497e-05   9.290990909318e-07  -2.053793426191e-07   6.085372840773e-09   4.720896879749e-06   5.432022745251e-08   8.763142939000e-09   5.031553734135e-06  -5.821783600829e-07   2.101810678029e-08   7.447499669212e-06  -4.504194944657e-07   6.551800754117e-08  -1.837193138325e-09  -2.283449149144e-06  -1.642597347655e-08  -2.444598810259e-09  
-7.486471137852e-06   9.307700896671e-07  -3.579876696409e-08  -1.366986342164e-05   8.913718646691e-07  -1.955260600084e-07   5.775965779075e-09   4.537430190777e-06   5.164109793013e-08   8.312098574229e-09   4.846961345680e-06  -5.590723713822e-07   2.012962768565e-08   7.146666786081e-06  -4.307206604504e-07   6.218455797677e-08  -1.738767760987e-09  -2.187696134019e-06  -1.557066088437e-08  -2.312640125359e-09  
-7.233401797898e-06   8.965490532512e-07  -3.437437758709e-08  -1.316268825673e-05   8.551956202947e-07  -1.861165430720e-07   5.481948532581e-09   4.360785242175e-06   4.908671122377e-08   7.883820648911e-09   4.668975861225e-06  -5.370271063240e-07   1.927945530419e-08   6.857534782851e-06  -4.118963498434e-07   5.901261190607e-08  -1.645513594885e-09  -2.095853321142e-06  -1.475803222804e-08  -2.187688076496e-09  
-6.989108169038e-06   8.635679139173e-07  -3.301991180217e-08  -1.267621973733e-05   8.208981990876e-07  -1.771804774537e-07   5.202138152128e-09   4.192358143500e-06   4.666368756467e-08   7.476764434510e-09   4.497728398733e-06  -5.157955955499e-07   1.846849961224e-08   6.581007996260e-06  -3.940990236102e-07   5.600977145004e-08  -1.557024158490e-09  -2.008454319874e-06  -1.398940613750e-08  -2.069254191376e-09  
-6.752247948738e-06   8.317698118236e-07  -3.170368236532e-08  -1.220466711213e-05   7.875788267159e-07  -1.686357180975e-07   4.936646499821e-09   4.028883507748e-06   4.435096916590e-08   7.090164404580e-09   4.332159469475e-06  -4.954221953623e-07   1.768702498143e-08   6.314101167239e-06  -3.768812317376e-07   5.314620792880e-08  -1.473330269900e-09  -1.923999561340e-06  -1.325767210721e-08  -1.957089493219e-09  
-6.522125336951e-06   8.009802348737e-07  -3.045506937810e-08  -1.174935442635e-05   7.556642442472e-07  -1.604847681257e-07   4.684177578185e-09   3.871363366861e-06   4.214802975912e-08   6.723351778223e-09   4.172073168454e-06  -4.757322602768e-07   1.694428011909e-08   6.057477121422e-06  -3.604376529468e-07   5.042634841158e-08  -1.393987245203e-09  -1.842897897755e-06  -1.256348457769e-08  -1.850962610029e-09  
-6.300556616963e-06   7.713309787656e-07  -2.923177258121e-08  -1.130997063112e-05   7.246068899004e-07  -1.527215704612e-07   4.444651136295e-09   3.719513974358e-06   4.005274846793e-08   6.374934871181e-09   4.018197167415e-06  -4.568613603367e-07   1.622225325164e-08   5.810770311656e-06  -3.445070751141e-07   4.784216119085e-08  -1.318901325323e-09  -1.765038407806e-06  -1.190479416521e-08  -1.750414279502e-09  
-6.086149713050e-06   7.428195379841e-07  -2.807213275466e-08  -1.088820832691e-05   6.953419284130e-07  -1.453461887668e-07   4.216513954980e-09   3.574410770241e-06   3.806445622210e-08   6.043843274499e-09   3.869940727260e-06  -4.387346466082e-07   1.553678658658e-08   5.574647259711e-06  -3.295295874028e-07   4.539588332540e-08  -1.247639506008e-09  -1.690775810452e-06  -1.128178892735e-08  -1.655157208025e-09  
-5.878355136524e-06   7.153034789328e-07  -2.695175017518e-08  -1.047936858943e-05   6.668798900036e-07  -1.383031689314e-07   4.000057341996e-09   3.433480787069e-06   3.616895155714e-08   5.729753956955e-09   3.726594697896e-06  -4.213061362963e-07   1.487778728595e-08   5.346615255301e-06  -3.150033419210e-07   4.306396728011e-08  -1.180227794426e-09  -1.618934035565e-06  -1.068888255776e-08  -1.565028920748e-09  
-5.675978819887e-06   6.886396698116e-07  -2.587990030586e-08  -1.008476359411e-05   6.396423721180e-07  -1.315441892949e-07   3.794446361280e-09   3.298342397488e-06   3.435442348026e-08   5.431689242108e-09   3.587637660463e-06  -4.044652996419e-07   1.424778774440e-08   5.127739848031e-06  -3.011838822216e-07   4.083858680033e-08  -1.116369732654e-09  -1.550339840421e-06  -1.012425085213e-08  -1.479724461914e-09  
-5.482700558844e-06   6.631151150850e-07  -2.484698570617e-08  -9.706990253573e-06   6.135242328332e-07  -1.251632868859e-07   3.599303048543e-09   3.169380940137e-06   3.264202332521e-08   5.148656663082e-09   3.455064285977e-06  -3.883807640464e-07   1.364321797729e-08   4.918623513191e-06  -2.879658262049e-07   3.874165955365e-08  -1.055929572061e-09  -1.485016528769e-06  -9.619815390516e-09  -1.398933393641e-09  
-5.294891630018e-06   6.383401322119e-07  -2.384162087460e-08  -9.339936669589e-06   5.881072858240e-07  -1.190723917709e-07   3.413496721456e-09   3.043525424188e-06   3.100961936950e-08   4.879856006460e-09   3.326739984898e-06  -3.728476638753e-07   1.305819801145e-08   4.716309394894e-06  -2.751441535306e-07   3.674495259116e-08  -9.985832534322e-10  -1.421550051571e-06  -9.112248779490e-09  -1.322438811723e-09  
-5.113246198234e-06   6.145810523274e-07  -2.288849563795e-08  -8.986952553473e-06   5.639372139721e-07  -1.132698097821e-07   3.237450196308e-09   2.922947169775e-06   2.945715287281e-08   4.625127364539e-09   3.203034866580e-06  -3.579742146816e-07   1.250310687293e-08   4.522332482561e-06  -2.629728034097e-07   3.484950865044e-08  -9.443913491816e-10  -1.360882978581e-06  -8.631370959935e-09  -1.250128234777e-09  
-4.936688268063e-06   5.916039651264e-07  -2.198049132386e-08  -8.646167856957e-06   5.407754857384e-07  -1.077199671393e-07   3.070164958642e-09   2.807019299464e-06   2.797511103476e-08   4.383202032875e-09   3.083266376491e-06  -3.436218075305e-07   1.197495203361e-08   4.335991632373e-06  -2.513656328446e-07   3.304378306959e-08  -8.930451482746e-10  -1.302801224017e-06  -8.174965235583e-09  -1.181642266321e-09  
-4.766854642496e-06   5.695276174001e-07  -2.109341078574e-08  -8.318736489001e-06   5.185123225722e-07  -1.024533318247e-07   2.911229169331e-09   2.695892205946e-06   2.657023051939e-08   4.153660335882e-09   2.968364576750e-06  -3.298900884881e-07   1.146254593004e-08   4.157487268129e-06  -2.402542246992e-07   3.133474971841e-08  -8.444159119888e-10  -1.247285313861e-06  -7.742197698897e-09  -1.116840208662e-09  
-4.601519522395e-06   5.479570954830e-07  -2.023625532873e-08  -8.001056149394e-06   4.969263997105e-07  -9.742718560287e-08   2.760073164647e-09   2.587767479301e-06   2.523152149781e-08   3.935661850866e-09   2.857023549301e-06  -3.165232926499e-07   1.096717963136e-08   3.984996989564e-06  -2.295033323164e-07   2.970946375279e-08  -7.983177934177e-10  -1.193475631804e-06  -7.331531565639e-09  -1.055472909675e-09  
-4.442914791348e-06   5.274102346600e-07  -1.941379312024e-08  -7.696595705253e-06   4.762148017779e-07  -9.265476517681e-08   2.616818159324e-09   2.484752882428e-06   2.396196703562e-08   3.728968967259e-09   2.750324903323e-06  -3.038187338617e-07   1.049489364171e-08   3.820247656450e-06  -2.192458331808e-07   2.816938671991e-08  -7.547541565728e-10  -1.142375958805e-06  -6.942359660441e-09  -9.974447365004e-10  
-4.288267414852e-06   5.076778122749e-07  -1.864192016066e-08  -7.402600650687e-06   4.566380023434e-07  -8.808197442996e-08   2.480825348765e-09   2.385582754087e-06   2.274838133188e-08   3.532910125317e-09   2.646782835438e-06  -2.916353153421e-07   1.005106079221e-08   3.661811948906e-06  -2.095669940347e-07   2.670025539999e-08  -7.135035971885e-10  -1.093329018373e-06  -6.573355771953e-09  -9.425397627265e-10  
-4.139330959603e-06   4.885133657959e-07  -1.788489812205e-08  -7.118453781728e-06   4.375064101032e-07  -8.374893174446e-08   2.351660343030e-09   2.289443531931e-06   2.159882916636e-08   3.346789840328e-09   2.547397607817e-06  -2.798657651235e-07   9.636964253280e-09   3.509255394288e-06  -2.001410785679e-07   2.531210983107e-08  -6.744482047840e-10  -1.045979338293e-06  -6.223343123207e-09  -8.905646943286e-10  
-3.995849092487e-06   4.702250455752e-07  -1.716794511756e-08  -6.846417820461e-06   4.194287318299e-07  -7.962844808315e-08   2.228980258503e-09   2.198011698008e-06   2.050768582669e-08   3.170163369545e-09   2.451784541153e-06  -2.686266460478e-07   9.224029908000e-09   3.363546302654e-06  -1.912454982444e-07   2.399431642224e-08  -6.374657905641e-10  -1.001025499931e-06  -5.891419813429e-09  -8.413794726036e-10  
-3.856195771217e-06   4.524537782316e-07  -1.647446234457e-08  -6.583433163682e-06   4.019447743868e-07  -7.567465741772e-08   2.112672917395e-09   2.109997179107e-06   1.946325466051e-08   3.002801334662e-09   2.359131264926e-06  -2.577563666247e-07   8.827112234288e-09   3.223510777363e-06  -1.827079447629e-07   2.273666881277e-08  -6.025026469272e-10  -9.579706947821e-07  -5.577043770181e-09  -7.948961461451e-10  
-3.721690583872e-06   4.352373786951e-07  -1.579875363806e-08  -6.328993292826e-06   3.849248680441e-07  -7.193288877029e-08   2.002260527199e-09   2.024395878703e-06   1.847505590985e-08   2.844088308326e-09   2.270146937795e-06  -2.472825816787e-07   8.447206887111e-09   3.088367748227e-06  -1.744117074761e-07   2.154842247134e-08  -5.694105301435e-10  -9.162202571678e-07  -5.279083319835e-09  -7.509299289582e-10  
-3.592000953256e-06   4.187790515843e-07  -1.515523459005e-08  -6.085065449811e-06   3.687688850517e-07  -6.837378661152e-08   1.897364385568e-09   1.942811808863e-06   1.753652210105e-08   2.693413548791e-09   2.184622568849e-06  -2.372879447367e-07   8.083105151252e-09   2.959336404975e-06  -1.665666289511e-07   2.042215985385e-08  -5.380732123658e-10  -8.765723659107e-07  -4.996470258728e-09  -7.093133964325e-10  
-3.466830177835e-06   4.029370708121e-07  -1.454088559363e-08  -5.851002453563e-06   3.534624147963e-07  -6.498782369327e-08   1.798042802700e-09   1.864857543971e-06   1.664517865734e-08   2.550692847864e-09   2.102284050402e-06  -2.276800354660e-07   7.734552368495e-09   2.835826258065e-06  -1.591405872777e-07   1.935380271190e-08  -5.084793442220e-10  -8.387515705028e-07  -4.728859704338e-09  -6.699918423204e-10  
-3.344911986371e-06   3.876543346828e-07  -1.395326687748e-08  -5.623735721955e-06   3.385848615978e-07  -6.174900847630e-08   1.703700750602e-09   1.789022392704e-06   1.579411352577e-08   2.415337561395e-09   2.022405167697e-06  -2.184383958139e-07   7.400252949890e-09   2.716456262784e-06  -1.519495157609e-07   1.833513207485e-08  -4.804573756168e-10  -8.021258374112e-07  -4.475231455662e-09  -6.328017237586e-10  
-3.227722085015e-06   3.730142646914e-07  -1.338798599486e-08  -5.406276834026e-06   3.244692559251e-07  -5.867637736766e-08   1.614146240728e-09   1.716864668035e-06   1.498769929425e-08   2.286882650755e-09   1.945824260510e-06  -2.096114106116e-07   7.080639145178e-09   2.602589940893e-06  -1.451596637133e-07   1.737184053675e-08  -4.539311757057e-10  -7.673607703242e-07  -4.234706753317e-09  -5.976029794733e-10  
-3.113830979507e-06   3.586319210050e-07  -1.283047152956e-08  -5.194913401847e-06   3.105157109492e-07  -5.575047982476e-08   1.529217356430e-09   1.646454905998e-06   1.422061877497e-08   2.165082604367e-09   1.871737751099e-06  -2.009944887080e-07   6.775035344508e-09   2.492476958711e-06  -1.384872995311e-07   1.645722224394e-08  -4.288440542594e-10  -7.336250098893e-07  -4.006772924363e-09  -5.643165861504e-10  
-3.004011288584e-06   3.450491581451e-07  -1.231135791515e-08  -4.992806379887e-06   2.974796490522e-07  -5.295717243329e-08   1.448683059598e-09   1.579672257129e-06   1.349008071712e-08   2.049723779769e-09   1.800418435857e-06  -1.928454531734e-07   6.481192742102e-09   2.387473719808e-06  -1.322546261538e-07   1.558705054075e-08  -4.051286047306e-10  -7.016815949413e-07  -3.790982692281e-09  -5.328729818489e-10  
-2.898032228975e-06   3.319724195893e-07  -1.181459161642e-08  -4.798187828471e-06   2.850458596199e-07  -5.031497725309e-08   1.372211922628e-09   1.515261224607e-06   1.279931844572e-08   1.940283677345e-09   1.731871100052e-06  -1.850219526990e-07   6.199915562216e-09   2.286602322007e-06  -1.263198817233e-07   1.476606323188e-08  -3.826778351983e-10  -6.709371262632e-07  -3.586420340755e-09  -5.031255608960e-10  
-2.795470266976e-06   3.191510800239e-07  -1.132221860659e-08  -4.609073530665e-06   2.726830042765e-07  -4.780098832687e-08   1.299707664845e-09   1.452416865631e-06   1.214272284822e-08   1.836558529711e-09   1.665760314916e-06  -1.774078383095e-07   5.931541996298e-09   2.189038079688e-06  -1.204502996634e-07   1.398711161160e-08  -3.614509431286e-10  -6.410979303379e-07  -3.392668810245e-09  -4.750067892749e-10  
-2.696173635689e-06   3.069975962673e-07  -1.086354225220e-08  -4.428655369633e-06   2.612550717949e-07  -4.539348421601e-08   1.230947950491e-09   1.393168612925e-06   1.151578140462e-08   1.738269710149e-09   1.601932515851e-06  -1.701831015117e-07   5.673329069032e-09   2.096347079995e-06  -1.150449059598e-07   1.324438758098e-08  -3.413772551647e-10  -6.130396867758e-07  -3.209155552038e-09  -4.484313061997e-10  
-2.600852519477e-06   2.952324384146e-07  -1.041737973999e-08  -4.255605683252e-06   2.501819048914e-07  -4.311379580256e-08   1.165705363525e-09   1.336528473439e-06   1.092276608471e-08   1.645114021012e-09   1.540773133917e-06  -1.632104301664e-07   5.425464289341e-09   2.007739523415e-06  -1.098330929766e-07   1.254260706429e-08  -3.223885626639e-10  -5.863090410805e-07  -3.035332375632e-09  -4.233107418629e-10  
-2.508122505500e-06   2.837896068081e-07  -1.000245911031e-08  -4.086802804320e-06   2.393175043445e-07  -4.093821682723e-08   1.103835000425e-09   1.280905824373e-06   1.035746654256e-08   1.556825243992e-09   1.481534812073e-06  -1.564685357050e-07   5.189337765435e-09   1.921649024489e-06  -1.047257085596e-07   1.187499786968e-08  -3.044360573608e-10  -5.601648476504e-07  -2.870732119400e-09  -3.995699064111e-10  
-2.419186948827e-06   2.728874565946e-07  -9.590331519667e-09  -3.925851884876e-06   2.290710654965e-07  -3.888112414355e-08   1.045218854965e-09   1.228192648785e-06   9.850457241191e-09   1.473204276845e-09   1.424863555466e-06  -1.500537111329e-07   4.962846823511e-09   1.839790377051e-06  -9.992677004966e-08   1.124551551085e-08  -2.874715062957e-10  -5.354469195560e-07  -2.714886313471e-09  -3.771399043611e-10  
-2.333432041594e-06   2.624466181543e-07  -9.194300106666e-09  -3.771407776257e-06   2.193686795340e-07  -3.692385629579e-08   9.896427782089e-10   1.177817065533e-06   9.340655364955e-09   1.393959727147e-09   1.370379264909e-06  -1.439188532884e-07   4.745829648874e-09   1.761524516909e-06  -9.539186128841e-08   1.064876386481e-08  -2.714323001907e-10  -5.118965241209e-07  -2.567288905852e-09  -3.559417700430e-10  
-2.249876743378e-06   2.523355078876e-07  -8.814738620500e-09  -3.621407619908e-06   2.099251572947e-07  -3.505341364368e-08   9.369282629248e-10   1.128763869917e-06   8.856634270219e-09   1.318892332366e-09   1.317490953488e-06  -1.380007480026e-07   4.538322629375e-09   1.685795490112e-06  -9.099272095384e-08   1.007994676937e-08  -2.562689413667e-10  -4.890479560611e-07  -2.427567433959e-09  -3.359157780225e-10  
-2.169282223323e-06   2.425314242325e-07  -8.450758369558e-09  -3.477450770209e-06   2.008678624129e-07  -3.327859812783e-08   8.869538176177e-10   1.081865448059e-06   8.397041733973e-09   1.247773648921e-09   1.266655309440e-06  -1.322801353257e-07   4.339813178717e-09   1.613410758206e-06  -8.679413494883e-08   9.570176816496e-09  -2.419335878408e-10  -4.672813879622e-07  -2.295274160678e-09  -3.169928244747e-10  
-2.091255248619e-06   2.331026615316e-07  -8.101159279152e-09  -3.338642862249e-06   1.921461815797e-07  -3.158677170868e-08   8.395794496701e-10   1.036705062047e-06   7.960648802932e-09   1.180399946651e-09   1.217596623830e-06  -1.268019047152e-07   4.149695036971e-09   1.543874354682e-06  -8.277182278457e-08   9.058927076657e-09  -2.283803897446e-10  -4.463932877463e-07  -2.170006516401e-09  -2.991119206934e-10  
-2.016565913079e-06   2.241230986894e-07  -7.764822190373e-09  -3.206208103223e-06   1.839162573289e-07  -2.998876900637e-08   7.946149810593e-10   9.938153135439e-07   7.546162859852e-09   1.116556740306e-09   1.170718569361e-06  -1.215861803221e-07   3.967311212986e-09   1.477685600552e-06  -7.898103568386e-08   8.574179851127e-09  -2.155553008794e-10  -4.265977899413e-07  -2.051383849586e-09  -2.822142369213e-10  
-1.944133182218e-06   2.154795233991e-07  -7.442369649796e-09  -3.078239916581e-06   1.760596387208e-07  -2.846869219305e-08   7.520429406322e-10   9.523175316838e-07   7.152887419955e-09   1.056117411722e-09   1.125454325407e-06  -1.165793185256e-07   3.792911311186e-09   1.413931927404e-06  -7.536755625884e-08   8.115007402018e-09  -2.034500249563e-10  -4.074957359773e-07  -1.939155417378e-09  -2.662602619953e-10  
-1.873462898766e-06   2.070273895682e-07  -7.134143692733e-09  -2.953668033835e-06   1.682923052615e-07  -2.701131702611e-08   7.117374252522e-10   9.118702215400e-07   6.779805741088e-09   9.989069921623e-10   1.081467249164e-06  -1.117083020272e-07   3.626576175028e-09   1.352222930398e-06  -7.181340747995e-08   7.680051307221e-09  -1.920194978312e-10  -3.889830972894e-07  -1.832981771298e-09  -2.511973284317e-10  
-1.806201030287e-06   1.989814963747e-07  -6.836642198138e-09  -2.835671791303e-06   1.610231475786e-07  -2.563759938706e-08   6.735021434876e-10   8.738772720393e-07   6.425505783785e-09   9.447057799522e-10   1.039663002125e-06  -1.070802294697e-07   3.466561250156e-09   1.293913757619e-06  -6.849715037216e-08   7.267716115310e-09  -1.812061540363e-10  -3.716298106455e-07  -1.732446855754e-09  -2.369644301870e-10  
-1.741283431851e-06   1.912997378200e-07  -6.550175605827e-09  -2.722520534842e-06   1.541005594192e-07  -2.432749832880e-08   6.372743888476e-10   8.376339780182e-07   6.089049219040e-09   8.933433151495e-10   9.993889560911e-07  -1.026699472299e-07   3.313020338863e-09   1.238196923359e-06  -6.535316040334e-08   6.876722923214e-09  -1.709902503968e-10  -3.551266118335e-07  -1.637255072859e-09  -2.235132063550e-10  
-1.678011512981e-06   1.836951154888e-07  -6.276863598551e-09  -2.611629034898e-06   1.472060681902e-07  -2.308605198328e-08   6.029617766859e-10   8.017238454792e-07   5.769905250447e-09   8.447288310522e-10   9.603657573586e-07  -9.833087791219e-08   3.166807619915e-09   1.183782363070e-06  -6.222849194340e-08   6.506466059067e-09  -1.613456721222e-10  -3.388371918437e-07  -1.547227272350e-09  -2.108171325388e-10  
-1.617646523440e-06   1.765591903648e-07  -6.014876281964e-09  -2.507016035104e-06   1.407884513885e-07  -2.190310560902e-08   5.704610215677e-10   7.683777100033e-07   5.467064397112e-09   7.987020583088e-10   9.231441715657e-07  -9.426114072489e-08   3.026969498398e-09   1.132714154152e-06  -5.933650979658e-08   6.155607969844e-09  -1.522325919269e-10  -3.237821721366e-07  -1.462022310804e-09  -1.988254946827e-10  
-1.558655244986e-06   1.696946885611e-07  -5.763397435727e-09  -2.405635242351e-06   1.347309447586e-07  -2.077430456112e-08   5.396750153557e-10   7.359699858582e-07   5.179751199020e-09   7.551382691621e-10   8.869609160134e-07  -9.035076410930e-08   2.893057171535e-09   1.083314335115e-06  -5.660579447813e-08   5.823303985130e-09  -1.436223008063e-10  -3.091599044308e-07  -1.381414445426e-09  -1.875047305067e-10  
-1.502217910285e-06   1.630460415516e-07  -5.523015649248e-09  -2.308270580873e-06   1.288301367031e-07  -1.971097062984e-08   5.105231019378e-10   7.048454714999e-07   4.907166978459e-09   7.138931838495e-10   8.524020603132e-07  -8.657648264598e-08   2.765399867414e-09   1.036017776035e-06  -5.395245841698e-08   5.508555456128e-09  -1.354953831335e-10  -2.951681119777e-07  -1.305171060311e-09  -1.768172146732e-10  
-1.447576038994e-06   1.566892531661e-07  -5.291288958020e-09  -2.214645721524e-06   1.232163946588e-07  -1.869770367149e-08   4.828356422363e-10   6.749914996051e-07   4.648312908033e-09   6.748164212172e-10   8.190541136900e-07  -8.297666908477e-08   2.642727974029e-09   9.906935205593e-07  -5.144034825687e-08   5.210189195567e-09  -1.278015242780e-10  -2.817861426167e-07  -1.232982842778e-09  -1.667191335646e-10  
-1.395005798943e-06   1.504971173155e-07  -5.068689938937e-09  -2.124602793214e-06   1.177262267725e-07  -1.773648384179e-08   4.566568135913e-10   6.463486700581e-07   4.403038084863e-09   6.378776090185e-10   7.870874401583e-07  -7.949187312490e-08   2.525191286470e-09   9.473407264142e-07  -4.899688399749e-08   4.927873483732e-09  -1.205434256073e-10  -2.690202480840e-07  -1.164749671135e-09  -1.571947497857e-10  
-1.343515810435e-06   1.444646481695e-07  -4.855905105582e-09  -2.037163925934e-06   1.124379601378e-07  -1.681604706869e-08   4.318845566396e-10   6.184944022747e-07   4.170301907895e-09   6.028995083288e-10   7.559190526164e-07  -7.610976244182e-08   2.413097591386e-09   9.053833136933e-07  -4.665627713126e-08   4.660421055103e-09  -1.136950689116e-10  -2.566359399429e-07  -1.100199015779e-09  -1.482013374836e-10  
-1.294239456013e-06   1.388157698818e-07  -4.650512938564e-09  -1.953668859290e-06   1.075340569941e-07  -1.594845235205e-08   4.083965551278e-10   5.919360317188e-07   3.949511856594e-09   5.697949137131e-10   7.261406697676e-07  -7.293593280691e-08   2.305300989549e-09   8.653409992175e-07  -4.447734590535e-08   4.407170467076e-09  -1.072227175892e-10  -2.448314702544e-07  -1.039143302808e-09  -1.397128301647e-10  
-1.247101019996e-06   1.334477730773e-07  -4.454728026455e-09  -1.874645972029e-06   1.029364836304e-07  -1.512464701669e-08   3.861379251393e-10   5.670857777534e-07   3.739950506702e-09   5.384386834560e-10   6.976974915299e-07  -6.992186962611e-08   2.202712832526e-09   8.276158269444e-07  -4.244622491210e-08   4.167120864890e-09  -1.011062543853e-10  -2.338304967885e-07  -9.813556729357e-10  -1.316933920803e-10  
-1.201086621220e-06   1.280845347602e-07  -4.268329998051e-09  -1.796581639089e-06   9.819643999705e-08  -1.434145601195e-08   3.651313846083e-10   5.422206767495e-07   3.541547147446e-09   5.088171878703e-10   6.700930920306e-07  -6.694284541216e-08   2.105187042340e-09   7.905270492337e-07  -4.036192948538e-08   3.940153382603e-09  -9.534607502646e-11  -2.228861691568e-07  -9.267804062405e-10  -1.241351348584e-10  
-1.157010182251e-06   1.230475220694e-07  -4.087919889775e-09  -1.723316733650e-06   9.391277408968e-08  -1.359497192979e-08   3.452147412701e-10   5.192824003866e-07   3.353340223161e-09   4.807808355656e-10   6.436763109591e-07  -6.413735753206e-08   2.011173515707e-09   7.558686407545e-07  -3.848536312183e-08   3.725247843048e-09  -8.990173033334e-11  -2.128199234224e-07  -8.751689886661e-10  -1.170016754474e-10  
-1.114563449711e-06   1.182089885720e-07  -3.913706418197e-09  -1.652693015512e-06   8.978769900195e-08  -1.288987954525e-08   3.263167689267e-10   4.971078261764e-07   3.174726890870e-09   4.542304523610e-10   6.182999499330e-07  -6.145010270901e-08   1.920751475738e-09   7.224966056499e-07  -3.668281671822e-08   3.521620803356e-09  -8.475261784746e-11  -2.030988569138e-07  -8.263331080219e-10  -1.102647120350e-10  
-1.073305485510e-06   1.134282741889e-07  -3.748185887757e-09  -1.583659605801e-06   8.565657798190e-08  -1.221900099694e-08   3.084318821586e-10   4.752987765887e-07   3.005422267161e-09   4.291151722626e-10   5.937655192241e-07  -5.881496036967e-08   1.834939560463e-09   6.900455889061e-07  -3.488173282349e-08   3.328856315101e-09  -7.989261851446e-11  -1.935920267051e-07  -7.801679135702e-10  -1.039078888310e-10  
-1.033825264686e-06   1.089219021769e-07  -3.588852684032e-09  -1.518768829514e-06   8.183381098914e-08  -1.157988938022e-08   2.915370740224e-10   4.551243344516e-07   2.845037805856e-09   4.053789475221e-10   5.703009240055e-07  -5.632999891668e-08   1.752577900807e-09   6.596905419568e-07  -3.322662811556e-08   3.146558697468e-09  -7.531347237668e-11  -1.848336994500e-07  -7.365525844911e-10  -9.791509967374e-11  
-9.955358102736e-07   1.046088344530e-07  -3.436008877874e-09  -1.455826481665e-06   7.823047284553e-08  -1.097611567202e-08   2.755394694026e-10   4.354215772350e-07   2.692966121846e-09   3.829232948717e-10   5.476468827039e-07  -5.395599769778e-08   1.673776707742e-09   6.302620077043e-07  -3.166521146896e-08   2.974006015210e-09  -7.099041320372e-11  -1.762802667047e-07  -6.953182034569e-10  -9.226081662465e-11  
-9.587522870954e-07   1.004394881289e-07  -3.290577586741e-09  -1.395330009312e-06   7.471086248112e-08  -1.040336867704e-08   2.604017404452e-10   4.165182195108e-07   2.548792790743e-09   3.616756283330e-10   5.259426556112e-07  -5.167056167328e-08   1.598924572158e-09   6.020995473918e-07  -3.014374376869e-08   2.810619506471e-09  -6.691024524449e-11  -1.681112851666e-07  -6.563331115938e-10  -8.692442232294e-11  
-9.231865717507e-07   9.644714401447e-08  -3.150516622096e-09  -1.337244569847e-06   7.137715775910e-08  -9.885995946017e-09   2.460755557652e-10   3.984029343077e-07   2.412136411597e-09   3.415852721061e-10   5.050190200917e-07  -4.948573638449e-08   1.527063671599e-09   5.751312928143e-07  -2.870972609929e-08   2.656048547178e-09  -6.306011024224e-11  -1.602991771972e-07  -6.194858102168e-10  -8.189180356396e-11  
-8.889020388084e-07   9.260493871008e-08  -3.016226922697e-09  -1.281681004202e-06   6.817188562271e-08  -9.367833878992e-09   2.325275438753e-10   3.811838633540e-07   2.282661499196e-09   3.225899546888e-10   4.848931952468e-07  -4.738701628290e-08   1.458362555299e-09   5.494663990915e-07  -2.733464971506e-08   2.509806855069e-09  -5.942911227426e-11  -1.529104582545e-07  -5.846701207960e-10  -7.714563848133e-11  
-8.554890477884e-07   8.882143031347e-08  -2.887857977057e-09  -1.227342334665e-06   6.500044143211e-08  -8.875521175624e-09   2.196998468610e-10   3.642164458426e-07   2.159828439813e-09   3.046074358019e-10   4.654012606980e-07  -4.533840065893e-08   1.392831183046e-09   5.244586277004e-07  -2.598400797681e-08   2.371278226152e-09  -5.600045785704e-11  -1.456556054144e-07  -5.517351726470e-10  -7.266436670578e-11  
-8.237393424496e-07   8.532034959620e-08  -2.764181438627e-09  -1.176488353278e-06   6.215315979902e-08  -8.408327278641e-09   2.075549032202e-10   3.485336419606e-07   2.043424039992e-09   2.876028687421e-10   4.468669881653e-07  -4.343516551385e-08   1.329888797281e-09   5.010835823214e-07  -2.477330249351e-08   2.240201107023e-09  -5.276341284956e-11  -1.389531333058e-07  -5.206103072123e-10  -6.843767422817e-11  
-7.927084338223e-07   8.191286190446e-08  -2.645453359354e-09  -1.126716479693e-06   5.936357372439e-08  -7.965456017174e-09   1.960722724622e-10   3.330926753573e-07   1.933203794646e-09   2.715392573916e-10   4.288494103036e-07  -4.158933656221e-08   1.269641545766e-09   4.782930582981e-07  -2.358560979322e-08   2.116311757600e-09  -4.971234086613e-11  -1.323773009059e-07  -4.912220295034e-10  -6.445523999329e-11  
-7.630300033135e-07   7.858572226116e-08  -2.532617299984e-09  -1.079124441216e-06   5.661845017604e-08  -7.545182855981e-09   1.852156284723e-10   3.183757455319e-07   1.828788891936e-09   2.563503951029e-10   4.116513031187e-07  -3.979781791742e-08   1.212469271214e-09   4.565960593017e-07  -2.242514812990e-08   1.999076511703e-09  -4.683489980092e-11  -1.261408809962e-07  -4.634552972700e-10  -6.069897497423e-11  
-7.344878375788e-07   7.541461350270e-08  -2.424161819914e-09  -1.033542524090e-06   5.402618876613e-08  -7.146432409710e-09   1.749386408055e-10   3.043220056374e-07   1.729847086896e-09   2.419898040964e-10   3.951642278670e-07  -3.809377325643e-08   1.157661026167e-09   4.358947499232e-07  -2.133023263592e-08   1.888184791489e-09  -4.411879666406e-11  -1.202061356243e-07  -4.372213942003e-10  -5.715719249170e-11  
-7.068924901671e-07   7.238160233053e-08  -2.319516588199e-09  -9.902303987586e-07   5.160478940311e-08  -6.768748026177e-09   1.652264154264e-10   2.910940444341e-07   1.636251457584e-09   2.284349731548e-10   3.792592885617e-07  -3.646603628657e-08   1.104976772839e-09   4.163106691642e-07  -2.031493173713e-08   1.783431630415e-09  -4.155864174350e-11  -1.146397833763e-07  -4.124677269271e-10  -5.382196120418e-11  
-6.804599799910e-07   6.946438529800e-08  -2.219669938373e-09  -9.484712861759e-07   4.925198489606e-08  -6.410168914166e-09   1.560398510376e-10   2.783027553004e-07   1.547532887983e-09   2.156118450915e-10   3.640658496848e-07  -3.490516097425e-08   1.054833728854e-09   3.974762045550e-07  -1.932739571995e-08   1.684289180154e-09  -3.914429515440e-11  -1.092730133271e-07  -3.890740751081e-10  -5.067555985416e-11  
-6.548728482458e-07   6.665176473543e-08  -2.124181845605e-09  -9.082066651838e-07   4.699242844909e-08  -6.070105754241e-09   1.473523036956e-10   2.659595650850e-07   1.463512131366e-09   2.034934237257e-10   3.494101052624e-07  -3.340573625571e-08   1.006991537830e-09   3.793573130218e-07  -1.838432558759e-08   1.590530979363e-09  -3.686738615100e-11  -1.041039406502e-07  -3.669783062374e-10  -4.770944913605e-11  
-6.302041712959e-07   6.395408787616e-08  -2.032712812792e-09  -8.697545655786e-07   4.483166668182e-08  -5.747692217807e-09   1.391405381321e-10   2.542524036244e-07   1.383953377066e-09   1.920441088975e-10   3.353164656566e-07  -3.197129700518e-08   9.612543774092e-10   3.621507450023e-07  -1.748657831983e-08   1.501892122123e-09  -3.472065250135e-11  -9.922709161289e-08  -3.461130148881e-10  -4.491413899014e-11  
-6.064336920609e-07   6.136939801261e-08  -1.945011949209e-09  -8.326709068388e-07   4.278215623318e-08  -5.441948034039e-09   1.313769018745e-10   2.429267967515e-07   1.308607580033e-09   1.812245292287e-10   3.217862126932e-07  -3.059982323580e-08   9.175240664595e-10   3.455803904726e-07  -1.663401288766e-08   1.418071900208e-09  -3.269629200750e-11  -9.451542121523e-08  -3.264050676011e-10  -4.227909960399e-11  
-5.834309408680e-07   5.887660085979e-08  -1.860902477918e-09  -7.973120087726e-07   4.083472078068e-08  -5.151952243152e-09   1.240297766223e-10   2.322136369296e-07   1.237233981847e-09   1.709979094850e-10   3.087271173872e-07  -2.927955944265e-08   8.756875850966e-10   3.298645801769e-07  -1.582883797286e-08   1.338810891591e-09  -3.078662916015e-11  -9.007950570384e-08  -3.077906231799e-10  -3.979521764116e-11  
-5.613363674825e-07   5.649086041062e-08  -1.780309477216e-09  -7.631671427174e-07   3.896563898825e-08  -4.877061218604e-09   1.170845219297e-10   2.218198100398e-07   1.169663574215e-09   1.613374835915e-10   2.962183178672e-07  -2.801985893520e-08   8.357152218534e-10   3.146951622718e-07  -1.505792813435e-08   1.263895169798e-09  -2.898671324334e-11  -8.577752028320e-08  -2.902164239573e-10  -3.745486296950e-11  
-5.399392584692e-07   5.416212692737e-08  -1.703096947521e-09  -7.300576484005e-07   3.711724357377e-08  -4.616492968672e-09   1.105235035670e-10   2.117229916763e-07   1.105709050144e-09   1.522123557488e-10   2.841609898543e-07  -2.679795841924e-08   7.975224128149e-10   3.000541675462e-07  -1.429860929802e-08   1.193084693421e-09  -2.729036037699e-11  -8.161867885688e-08  -2.736277028348e-10  -3.524974153794e-11  
-5.193751086221e-07   5.195072443659e-08  -1.629244368448e-09  -6.986503872347e-07   3.539041930908e-08  -4.369564710997e-09   1.043281618022e-10   2.022251452856e-07   1.045169585958e-09   1.435945144616e-10   2.725935099350e-07  -2.563945839244e-08   7.610805351977e-10   2.862296534235e-07  -1.359214499279e-08   1.126164312008e-09  -2.569246805175e-11  -7.772250919725e-08  -2.579655547340e-10  -3.317223105667e-11  
-4.997328665201e-07   4.986639727990e-08  -1.558083256563e-09  -6.689772651292e-07   3.381161899060e-08  -4.135414438921e-09   9.846345269016e-11   1.933068630285e-07   9.878373645330e-10   1.354509050600e-10   2.615608380228e-07  -2.454551624065e-08   7.260868584810e-10   2.731905814372e-07  -1.294857121524e-08   1.062902417863e-09  -2.418502487958e-11  -7.406794339384e-08  -2.431770045227e-10  -3.121444773761e-11  
-4.804386193013e-07   4.782875251152e-08  -1.490227433177e-09  -6.397357354448e-07   3.224705849174e-08  -3.913360728396e-09   9.292294641785e-11   1.844473254752e-07   9.335608210378e-10   1.277553867109e-10   2.507802927184e-07  -2.348014846814e-08   6.927847972853e-10   2.603741312296e-07  -1.230927268118e-08   1.003078717904e-09  -2.276451884530e-11  -7.044609874023e-08  -2.292144135473e-10  -2.936900311724e-11  
-4.620224543221e-07   4.583143793269e-08  -1.425746364597e-09  -6.117053975128e-07   3.068565639771e-08  -3.703189371232e-09   8.769153344970e-11   1.759697662866e-07   8.822567507927e-10   1.204965207771e-10   2.405226588154e-07  -2.244508536588e-08   6.611616956249e-10   2.481594722095e-07  -1.167629345719e-08   9.466135817338e-10  -2.142637141629e-11  -6.700301899499e-08  -2.160512535188e-10  -2.763255758347e-11  
-4.444165280913e-07   4.395232632147e-08  -1.363780611524e-09  -5.854134184564e-07   2.925748079681e-08  -3.503884134588e-09   8.274682360351e-11   1.681165525335e-07   8.336764474939e-10   1.136369474204e-10   2.307223461455e-07  -2.146981729785e-08   6.308709165816e-10   2.367534580751e-07  -1.109885352602e-08   8.932156940015e-10  -2.016500878143e-11  -6.382571107963e-08  -2.036197189262e-10  -2.599561698665e-11  
-4.275403502281e-07   4.217934343786e-08  -1.303846013918e-09  -5.603763090922e-07   2.793805550318e-08  -3.315199697221e-09   7.806920639536e-11   1.606572474010e-07   7.877406614596e-10   1.071650686403e-10   2.213548197820e-07  -2.054890135906e-08   6.017023992447e-10   2.259081279344e-07  -1.056608058840e-08   8.428139967815e-10  -1.897574798450e-11  -6.081050320851e-08  -1.918986329226e-10  -2.445531012561e-11  
-4.112547800631e-07   4.045986885879e-08  -1.246733734384e-09  -5.362983973741e-07   2.664886552886e-08  -3.136339612496e-09   7.365536169288e-11   1.534982267759e-07   7.442706196229e-10   1.010515830483e-10   2.123335296436e-07  -1.966048104784e-08   5.739651492891e-10   2.155257047937e-07  -1.004854865989e-08   7.951758767875e-10  -1.785636884977e-11  -5.793031662073e-08  -1.808372700652e-10  -2.300407758597e-11  
-3.952920421275e-07   3.875322332973e-08  -1.192137568130e-09  -5.125175875649e-07   2.535147550815e-08  -2.967025366664e-09   6.948602805427e-11   1.463563732382e-07   7.031636505777e-10   9.528385500693e-11   2.035505356077e-07  -1.878511599586e-08   5.475046578908e-10   2.052970809202e-07  -9.559152039581e-09   7.502044074564e-10  -1.680154432415e-11  -5.506377395584e-08  -1.704048275769e-10  -2.163826226434e-11  
-3.801297265332e-07   3.715524463149e-08  -1.139660841713e-09  -4.902561507359e-07   2.415594036079e-08  -2.806538660938e-09   6.554761267618e-11   1.397486384688e-07   6.642527536598e-10   8.983572479783e-11   1.952136571100e-07  -1.796595378348e-08   5.221501624632e-10   1.957676542071e-07  -9.080566094379e-09   7.076901422503e-10  -1.580772681325e-11  -5.242351080035e-08  -1.605547876535e-10  -2.035110555568e-11  
-3.654740208239e-07   3.561910436447e-08  -1.089403091048e-09  -4.687085135995e-07   2.301653048376e-08  -2.654395302796e-09   6.181465634781e-11   1.333288837676e-07   6.274087520902e-10   8.468845173080e-11   1.871818225964e-07  -1.717834359698e-08   4.979196250250e-10   1.865543251140e-07  -8.623560609599e-09   6.675211718930e-10  -1.486917500924e-11  -4.986086744930e-08  -1.512575212103e-10  -1.913871012581e-11  
-3.514388734277e-07   3.416285870258e-08  -1.041572220577e-09  -4.483230040015e-07   2.194622156971e-08  -2.510380610516e-09   5.830004103886e-11   1.273029495033e-07   5.925863026069e-10   7.983286472656e-11   1.795014348817e-07  -1.643303862435e-08   4.749006119219e-10   1.778772182489e-07  -8.192210165001e-09   6.295967580577e-10  -1.398742014892e-11  -4.746567216050e-08  -1.424921874940e-10  -1.799762980585e-11  
-3.377192403088e-07   3.273357814296e-08  -9.958268494631e-10  -4.284543367870e-07   2.090932201423e-08  -2.374013093714e-09   5.498100666074e-11   1.214056616514e-07   5.596513375551e-10   7.525070819373e-11   1.720390273948e-07  -1.570594203103e-08   4.529330952733e-10   1.694394331454e-07  -7.781447127665e-09   5.937832518024e-10  -1.315675311790e-11  -4.512517942489e-08  -1.342235518866e-10  -1.692337200389e-11  
-3.246610629697e-07   3.137840663488e-08  -9.519213340150e-10  -4.096099311592e-07   1.991625063336e-08  -2.244834976265e-09   5.184675399168e-11   1.158428950951e-07   5.284978558004e-10   7.092489302037e-11   1.649389775710e-07  -1.501790300644e-08   4.319234908343e-10   1.614713318424e-07  -7.391803534642e-09   5.599572510876e-10  -1.237463096029e-11  -4.292786479723e-08  -1.264237135490e-10  -1.591187539360e-11  
-3.120418630155e-07   3.007348757743e-08  -9.098863054424e-10  -3.914316809284e-07   1.896626008847e-08  -2.122380722921e-09   4.888113355430e-11   1.104715666129e-07   4.989999526157e-10   6.683824480303e-11   1.581046382824e-07  -1.435738541484e-08   4.118605254913e-10   1.538070536357e-07  -7.019373243274e-09   5.279878773334e-10  -1.163682920763e-11  -4.081163162447e-08  -1.190595384366e-10  -1.495884782828e-11  
-2.998933609986e-07   2.882647831931e-08  -8.697463809224e-10  -3.740622693370e-07   1.807294689948e-08  -2.006570556626e-09   4.609127775504e-11   1.053495824821e-07   4.711438663747e-10   6.298638557270e-11   1.515432605077e-07  -1.372698121359e-08   3.927485480778e-10   1.464962667552e-07  -6.666588088540e-09   4.978288803889e-10  -1.094416570978e-11  -3.879616653138e-08  -1.121220366889e-10  -1.406256057940e-11  
-2.880564156237e-07   2.762407998301e-08  -8.310249195070e-10  -3.571366335066e-07   1.720822419192e-08  -1.896896422509e-09   4.345194579112e-11   1.003430271296e-07   4.447977969759e-10   5.935099390001e-11   1.451761290492e-07  -1.312046160471e-08   3.743727307175e-10   1.393963591347e-07  -6.328488253645e-09   4.693529897756e-10  -1.029088894944e-11  -3.683254789898e-08  -1.055793391532e-10  -1.321890054009e-11  
-2.769269461947e-07   2.648698471345e-08  -7.942327820199e-10  -3.415243689569e-07   1.640619335575e-08  -1.793112827947e-09   4.096093998510e-11   9.579744811576e-08   4.199062498043e-10   5.592253673153e-11   1.391893389156e-07  -1.254842613564e-08   3.569343008034e-10   1.328871447695e-07  -6.008636251660e-09   4.424825052707e-10  -9.675943724188e-12  -3.506024021225e-08  -9.941424792527e-11  -1.242526733322e-11  
-2.660811568488e-07   2.534822829797e-08  -7.591781456761e-10  -3.261912576818e-07   1.558548145294e-08  -1.694791479656e-09   3.860860669754e-11   9.130683657331e-08   3.963642543409e-10   5.268577881394e-11   1.333866529709e-07  -1.198058846480e-08   3.403505959067e-10   1.265278981761e-07  -5.705119537500e-09   4.170988421840e-10  -9.096820819836e-12  -3.331956740559e-08  -9.359936590997e-11  -1.167789967221e-11  
-2.557854915727e-07   2.430498106448e-08  -7.253067527944e-10  -3.118864034382e-07   1.485876832051e-08  -1.601811109493e-09   3.638852488863e-11   8.715786277908e-08   3.741284293103e-10   4.963508599799e-11   1.278779687865e-07  -1.145748413277e-08   3.243876745644e-10   1.206025544622e-07  -5.413391799148e-09   3.931608748166e-10  -8.551692917159e-12  -3.171202102885e-08  -8.812188650349e-11  -1.097524855592e-11  
-2.457950861660e-07   2.329743935116e-08  -6.929004422498e-10  -2.981091157247e-07   1.416350163754e-08  -1.513848730637e-09   3.429411960232e-11   8.316553079012e-08   3.531231355767e-10   4.675873914964e-11   1.225522095987e-07  -1.095405903050e-08   3.091610043561e-10   1.149154886528e-07  -5.137214395324e-09   3.705767340242e-10  -8.038816852059e-12  -3.016980448035e-08  -8.296105980129e-11  -1.031436457449e-11  
-2.360597878150e-07   2.229237634890e-08  -6.621165770903e-10  -2.843897685476e-07   1.343745895786e-08  -1.430504926246e-09   3.231773223186e-11   7.914241084138e-08   3.332473903709e-10   4.404267643458e-11   1.173918330219e-07  -1.045615639175e-08   2.947209463012e-10   1.092720418991e-07  -4.875192608083e-09   3.492407759937e-10  -7.556037033620e-12  -2.862249188390e-08  -7.809122751862e-11  -9.691933201067e-12  
-2.269675984214e-07   2.137930946985e-08  -6.325820732871e-10  -2.720831305806e-07   1.282411706858e-08  -1.351623236177e-09   3.045099123008e-11   7.561859394335e-08   3.144623048723e-10   4.148072813760e-11   1.125630545994e-07  -1.000266016041e-08   2.809031766077e-10   1.042302999241e-07  -4.625869513530e-09   3.291018610955e-10  -7.101275385758e-12  -2.727091399240e-08  -7.350056098727e-11  -9.106224910658e-12  
-2.178822157700e-07   2.046055731174e-08  -6.042805644773e-10  -2.595046318036e-07   1.217863453754e-08  -1.277033373915e-09   2.869107133848e-11   7.194704256357e-08   2.967172179354e-10   3.906611976711e-11   1.077759516837e-07  -9.571785823065e-09   2.676954015263e-10   9.908382461842e-08  -4.387789622902e-09   3.101118447473e-10  -6.673739107514e-12  -2.586483799595e-08  -6.917575512685e-11  -8.555584251833e-12  
-2.093933707504e-07   1.960796798752e-08  -5.773764176693e-10  -2.480806113675e-07   1.160494721583e-08  -1.206491169853e-09   2.703325748933e-11   6.867524271431e-08   2.799613407559e-10   3.679022094151e-11   1.032970324982e-07  -9.147302045432e-09   2.551673978128e-10   9.443521747206e-08  -4.165173803416e-09   2.922005678822e-10  -6.272065054012e-12  -2.461833075272e-08  -6.510236796054e-11  -8.037815435421e-12  
-2.011288380270e-07   1.878663666618e-08  -5.515088336426e-10  -2.368484298323e-07   1.104724166508e-08  -1.139592026551e-09   2.546446431209e-11   6.543096796157e-08   2.640857306037e-10   3.463910672407e-11   9.895893806001e-08  -8.738323926863e-09   2.431493818132e-10   8.986836173914e-08  -3.949837751533e-09   2.752655465109e-10  -5.892997950155e-12  -2.338290214298e-08  -6.125418788486e-11  -7.549756973526e-12  
-1.931425210827e-07   1.799243617606e-08  -5.268489154078e-10  -2.260142340258e-07   1.051196399828e-08  -1.076443701402e-09   2.398874875478e-11   6.229869524512e-08   2.491232780056e-10   3.261532193607e-11   9.477899698046e-08  -8.349059475290e-09   2.317196703969e-10   8.547190448377e-08  -3.747621111414e-09   2.593196194084e-10  -5.537312286275e-12  -2.219227805532e-08  -5.763586470554e-11  -7.091595854146e-12  
-1.853875307548e-07   1.722299507889e-08  -5.031223462875e-10  -2.155449779112e-07   1.001967605710e-08  -1.016674598324e-09   2.259624294776e-11   5.927480072406e-08   2.349751761032e-10   3.070614838051e-11   9.073711051910e-08  -7.975933942980e-09   2.207646009904e-10   8.124533786626e-08  -3.554649658090e-09   2.442694987709e-10  -5.202585151560e-12  -2.104858495577e-08  -5.422378016909e-11  -6.660470549236e-12  
-1.780728132341e-07   1.649590306147e-08  -4.804352450516e-10  -2.058170357941e-07   9.529450807752e-09  -9.600586087705e-10   2.128096200707e-11   5.649340371466e-08   2.215910147880e-10   2.890379468564e-11   8.692501216120e-08  -7.618294538369e-09   2.103162923499e-10   7.733302598113e-08  -3.370302538925e-09   2.300553152917e-10  -4.887277142635e-12  -2.000047562920e-08  -5.100499698720e-11  -6.254539830287e-12  
-1.709626727431e-07   1.579551962630e-08  -4.589162929858e-10  -1.963754797146e-07   9.067213923086e-09  -9.065529119762e-10   2.004193646290e-11   5.378604685725e-08   2.089652780127e-10   2.720615579675e-11   8.323501089430e-08  -7.278004351706e-09   2.004187136676e-10   7.354220259046e-08  -3.197130076641e-09   2.166606455695e-10  -4.591065254188e-12  -1.898151835929e-08  -4.797692508818e-11  -5.873186055069e-12  
-1.640508166193e-07   1.512232079384e-08  -4.382214281934e-10  -1.871629551242e-07   8.624134154847e-09  -8.560458333876e-10   1.887447911302e-11   5.113550864097e-08   1.970626523024e-10   2.560893116395e-11   7.966407480330e-08  -6.951822916754e-09   1.909282209742e-10   6.985530664379e-08  -3.031679968427e-09   2.040467406005e-10  -4.312588932955e-12  -1.798715944922e-08  -4.512877186639e-11  -5.515141149621e-12  
-1.576445306410e-07   1.449965304809e-08  -4.184886037881e-10  -1.789193745018e-07   8.200902646178e-09  -8.082365435691e-10   1.777240754614e-11   4.881711959825e-08   1.858127530810e-10   2.410212060350e-11   7.634663597792e-08  -6.639660224200e-09   1.818963470775e-10   6.657885680071e-08  -2.874075037125e-09   1.921424297523e-10  -4.050440930691e-12  -1.712309840416e-08  -4.244460634537e-11  -5.178274088571e-12  
-1.513419489141e-07   1.386505379502e-08  -3.997679824841e-10  -1.706110740909e-07   7.799558426378e-09  -7.630555818384e-10   1.673426646520e-11   4.644832736975e-08   1.751976743750e-10   2.268283948833e-11   7.310288865895e-08  -6.342010691898e-09   1.733405513297e-10   6.328791938575e-08  -2.724958254870e-09   1.809250812695e-10  -3.804190948774e-12  -1.624408959668e-08  -3.991889553002e-11  -4.861807330053e-12  
-1.453149802384e-07   1.327394559170e-08  -3.817203519669e-10  -1.628524386367e-07   7.416231901851e-09  -7.204100679260e-10   1.575522876134e-11   4.425905928899e-08   1.651937652862e-10   2.134766113234e-11   7.000712222626e-08  -6.056739996487e-09   1.651197605326e-10   6.022870848039e-08  -2.583186095318e-09   1.703639139686e-10  -3.572582445143e-12  -1.543465278448e-08  -3.754438920268e-11  -4.564756690442e-12  
-1.395476317577e-07   1.271668693453e-08  -3.642718034661e-10  -1.554671569367e-07   7.045662399177e-09  -6.800298032907e-10   1.483043901374e-11   4.217716275134e-08   1.557317572873e-10   2.008760862979e-11   6.705123554781e-08  -5.782213804711e-09   1.572028924550e-10   5.731705568995e-08  -2.446518197662e-09   1.603911182513e-10  -3.354339086520e-12  -1.466462174605e-08  -3.530436970586e-11  -4.285101359027e-12  
-1.339536000800e-07   1.216218935775e-08  -3.476580583376e-10  -1.482877103724e-07   6.696806792769e-09  -6.418524661148e-10   1.395956748168e-11   4.015096127547e-08   1.467981022226e-10   1.890021588795e-11   6.419689885684e-08  -5.520795435254e-09   1.496846272375e-10   5.450349516094e-08  -2.318355469470e-09   1.509900011335e-10  -3.149393196724e-12  -1.392001563844e-08  -3.319537679971e-11  -4.022269979486e-12  
-1.285784922180e-07   1.164111369931e-08  -3.318743123849e-10  -1.414584307263e-07   6.366772623729e-09  -6.057830431713e-10   1.313957159852e-11   3.822941899133e-08   1.383689854733e-10   1.778205328193e-11   6.145821670054e-08  -5.271637409941e-09   1.425559183137e-10   5.183120098690e-08  -2.197432459290e-09   1.421316550267e-10  -2.956929274853e-12  -1.321452121129e-08  -3.121055605837e-11  -3.775355259935e-12  
-1.233899592047e-07   1.113692004057e-08  -3.167297879503e-10  -1.348333715208e-07   6.049683402710e-09  -5.716723587111e-10   1.236589211270e-11   3.635855328272e-08   1.304059595899e-10   1.672806924655e-11   5.882513987607e-08  -5.032757121719e-09   1.357354219267e-10   4.924216964543e-08  -2.081604320773e-09   1.337774955661e-10  -2.775845691981e-12  -1.252838274185e-08  -2.934044988530e-11  -3.543187774087e-12  
-1.184621135452e-07   1.066808068978e-08  -3.023237180768e-10  -1.286987521198e-07   5.748018763556e-09  -5.394268846815e-10   1.163736094660e-11   3.464799490781e-08   1.228862522394e-10   1.573497541504e-11   5.632701890144e-08  -4.804528595837e-09   1.292556519324e-10   4.686028270619e-08  -1.971658858372e-09   1.258994124388e-10  -2.605650860405e-12  -1.190490959165e-08  -2.757855565771e-11  -3.324903274451e-12  
-1.136624374681e-07   1.021053021096e-08  -2.886284481655e-10  -1.226304746808e-07   5.464323588931e-09  -5.089675009991e-10   1.095164060271e-11   3.293923538183e-08   1.157935561659e-10   1.479994965172e-11   5.390600925745e-08  -4.587359759661e-09   1.231072743067e-10   4.450255687081e-08  -1.868668873304e-09   1.184796692103e-10  -2.445926930525e-12  -1.128160886059e-08  -2.592141173668e-11  -3.119934376898e-12  
-1.090066779926e-07   9.786467719317e-09  -2.755659570774e-10  -1.167403219951e-07   5.191512496140e-09  -4.801658003241e-10   1.030435295214e-11   3.127791089087e-08   1.090941396006e-10   1.391870358997e-11   5.156378528186e-08  -4.379112159292e-09   1.172541770578e-10   4.222055071843e-08  -1.769807948025e-09   1.114834836160e-10  -2.295603176020e-12  -1.067743281573e-08  -2.436038720539e-11  -2.927243384928e-12  
-1.046353588569e-07   9.362284174376e-09  -2.629101120062e-10  -1.114307063667e-07   4.929101485496e-09  -4.529424336522e-10   9.693938705901e-12   2.980873208949e-08   1.027673476060e-10   1.308845403259e-11   4.936550159111e-08  -4.179062068710e-09   1.116063388374e-10   4.017608769482e-08  -1.675121577870e-09   1.048877592645e-10  -2.154205593543e-12  -1.014578488682e-08  -2.288985399968e-11  -2.746119371424e-12  
-1.003133601527e-07   8.956293800288e-09  -2.508016896631e-10  -1.059675893556e-07   4.680221152817e-09  -4.272278115617e-10   9.119292553375e-12   2.826798544360e-08   9.679954319631e-11   1.230678381117e-11   4.720807238197e-08  -3.988035284239e-09   1.062184857381e-10   3.807519192987e-08  -1.585614664252e-09   9.867352824387e-11  -2.021373450742e-12  -9.618753757795e-09  -2.150614875848e-11  -2.575981870195e-12  
-9.620114065478e-08   8.569426802745e-09  -2.392979624913e-10  -1.009024613684e-07   4.445972387332e-09  -4.029373723543e-10   8.578679931256e-12   2.685467776486e-08   9.117364213661e-11   1.157085364123e-11   4.515588969521e-08  -3.806436561835e-09   1.011124243454e-10   3.613489732342e-08  -1.501711876167e-09   9.282137262478e-11  -1.896787134563e-12  -9.116123062912e-09  -2.020553255453e-11  -2.416245759479e-12  
-9.227581759293e-08   8.197874765107e-09  -2.282788562538e-10  -9.609712577493e-08   4.221615006153e-09  -3.800355198116e-10   8.069130158551e-12   2.551696333575e-08   8.587693860959e-11   1.087922795447e-11   4.320128866019e-08  -3.632509190592e-09   9.623290648688e-11   3.429668783442e-08  -1.421582854326e-09   8.731755844694e-11  -1.779664523287e-12  -8.642049941096e-09  -1.898397310304e-11  -2.266460277692e-12  
-8.853781527594e-08   7.841989236732e-09  -2.177469536356e-10  -9.164205797226e-08   4.008139839876e-09  -3.583996719162e-10   7.589366627211e-12   2.429298973187e-08   8.088179362051e-11   1.022800827516e-11   4.134282317040e-08  -3.466353578146e-09   9.158111955852e-11   3.260868548082e-08  -1.345626663061e-09   8.213238540477e-11  -1.669662616598e-12  -8.194996824514e-09  -1.783504348736e-11  -2.125774981675e-12  
-8.504148280533e-08   7.501580332205e-09  -2.077550263029e-10  -8.758091670550e-08   3.805984468788e-09  -3.379963422257e-10   7.137452853033e-12   2.319361126321e-08   7.617842062576e-11   9.615867486479e-12   3.960496431531e-08  -3.307744413478e-09   8.717319560050e-11   3.108013929211e-08  -1.273834590375e-09   7.725570722670e-11  -1.566307090893e-12  -7.773544330203e-09  -1.675597780151e-11  -1.993852062072e-12  
-8.151894777172e-08   7.176679920898e-09  -1.982728141867e-10  -8.329297087198e-08   3.615088013638e-09  -3.187183725427e-10   6.711950062003e-12   2.200341100343e-08   7.174277460313e-11   9.039407205125e-12   3.786959646230e-08  -3.156651931276e-09   8.299488934757e-11   2.946494949682e-08  -1.206289933616e-09   7.266091181460e-11  -1.469246815096e-12  -7.376788664650e-09  -1.574106718697e-11  -1.869931057618e-12  
-7.820169198955e-08   6.862817912116e-09  -1.891012791993e-10  -7.937087585709e-08   3.430212339623e-09  -3.005177038110e-10   6.310519210081e-12   2.092719301189e-08   6.755755473635e-11   8.496881602161e-12   3.623455246317e-08  -3.011258943493e-09   7.896992697030e-11   2.798937799354e-08  -1.141054734962e-09   6.833490066365e-11  -1.377951742245e-12  -6.994957556442e-09  -1.478602439288e-11  -1.753597543980e-12  
-7.501423696614e-08   6.561987463676e-09  -1.803403078440e-10  -7.566714278235e-08   3.253677706460e-09  -2.833101350021e-10   5.932634471092e-12   1.991592576905e-08   6.360468147171e-11   7.985603307230e-12   3.466619831322e-08  -2.872250455712e-09   7.513501876289e-11   2.659834557067e-08  -1.078903599985e-09   6.425542271876e-11  -1.292199359673e-12  -6.628553269516e-09  -1.388622088648e-11  -1.644215265303e-12  
-7.189754716786e-08   6.276569083899e-09  -1.720302984945e-10  -7.193894309399e-08   3.089748927593e-09  -2.670805990091e-10   5.577999670685e-12   1.888710092020e-08   5.988234625525e-11   7.504934512716e-12   3.314331438145e-08  -2.740604734185e-09   7.150805525910e-11   2.520583359423e-08  -1.021454073402e-09   6.041777393186e-11  -1.211924355418e-12  -6.282782869101e-09  -1.304096246493e-11  -1.541621388484e-12  
-6.900038331572e-08   6.003099200569e-09  -1.640987109014e-10  -6.863813466660e-08   2.933586443858e-09  -2.517512292778e-10   5.243782557169e-12   1.799530671271e-08   5.637192285872e-11   7.052404408319e-12   3.172368586517e-08  -2.614783828177e-09   6.805333068717e-11   2.397935802456e-08  -9.669241200787e-10   5.680314951638e-11  -1.136478237541e-12  -5.955295005101e-09  -1.224596420271e-11  -1.445277371773e-12  
-6.614855254452e-08   5.739076458181e-09  -1.564357509920e-10  -6.532044148588e-08   2.782572355548e-09  -2.372794150315e-10   4.928607208239e-12   1.708762182061e-08   5.306054802078e-11   6.626549339608e-12   3.033501307634e-08  -2.493760878330e-09   6.472738835590e-11   2.274445379065e-08  -9.143246164495e-10   5.339993212763e-11  -1.065533051077e-12  -5.641285028204e-09  -1.149801914356e-11  -1.354832732362e-12  
-6.343903438734e-08   5.487562156093e-09  -1.491670898655e-10  -6.224255291624e-08   2.640349838796e-09  -2.236180852328e-10   4.632652921834e-12   1.625476837755e-08   4.993916337267e-11   6.225845007692e-12   2.901750127289e-08  -2.378678262047e-09   6.157757004693e-11   2.160835300783e-08  -8.649621838650e-10   5.019519426699e-11  -9.990474536752e-13  -5.343283146033e-09  -1.079463559715e-11  -1.269915441142e-12  
-6.079467493444e-08   5.247190931207e-09  -1.422436017939e-10  -5.919022768743e-08   2.505825870868e-09  -2.107207579357e-10   4.354096406396e-12   1.542125247856e-08   4.699559225128e-11   5.848745079239e-12   2.773755026620e-08  -2.268977673090e-09   5.858493906555e-11   2.047990079638e-08  -8.184238776408e-10   4.717845726065e-11  -9.366607684092e-13  -5.059091192336e-09  -1.013316975380e-11  -1.190211742569e-12  
-5.824201443567e-08   5.015052393262e-09  -1.356159672652e-10  -5.622801239788e-08   2.375298441779e-09  -1.985285139430e-10   4.090862961952e-12   1.461091024611e-08   4.421544741401e-11   5.493421316718e-12   2.650560756655e-08  -2.163315012950e-09   5.572240080152e-11   1.938777488004e-08  -7.733430338809e-10   4.433421736091e-11  -8.778477135852e-13  -4.785576590085e-09  -9.510015960097e-12  -1.115288545872e-12  
-5.587046836848e-08   4.793885145124e-09  -1.293066764444e-10  -5.360661630984e-08   2.252296966307e-09  -1.870221665344e-10   3.843905489045e-12   1.390788381318e-08   4.159420659276e-11   5.159138819929e-12   2.536031958872e-08  -2.062897332771e-09   5.300555054908e-11   1.842717710479e-08  -7.310010194110e-10   4.165705161557e-11  -8.228153518396e-13  -4.524067929321e-09  -8.923974836490e-12  -1.044970174872e-12  
-5.346599622332e-08   4.582665560915e-09  -1.232737710284e-10  -5.081398015468e-08   2.135916833035e-09  -1.761825273767e-10   3.611878101233e-12   1.314158678644e-08   3.912930288714e-11   4.845233453529e-12   2.420897912488e-08  -1.967222387492e-09   5.041539813959e-11   1.740272916431e-08  -6.911153028536e-10   3.914144978842e-11  -7.712213515680e-13  -4.278989651557e-09  -8.374245117096e-12  -9.790896467412e-13  
-5.124478667798e-08   4.380523123851e-09  -1.175097116156e-10  -4.834283906017e-08   2.025611917773e-09  -1.659621962153e-10   3.393492098239e-12   1.247541490478e-08   3.680923081521e-11   4.550213254295e-12   2.314374714082e-08  -1.875921659741e-09   4.794895366080e-11   1.650025525557e-08  -6.534451732793e-10   3.677629416956e-11  -7.228054718115e-13  -4.048395550208e-09  -7.858220619152e-12  -9.173320280206e-13  
-4.914258067267e-08   4.186822715153e-09  -1.120247329125e-10  -4.605307920419e-08   1.920725525529e-09  -1.563207261737e-10   3.187588366691e-12   1.186491965514e-08   3.462475352221e-11   4.272804455866e-12   2.213707014845e-08  -1.788627879667e-09   4.560530873760e-11   1.567240275250e-08  -6.177120802247e-10   3.455113156864e-11  -6.772791121973e-13  -3.831877370255e-09  -7.373605950349e-12  -8.594014061246e-13  
-4.708339199948e-08   4.001625120924e-09  -1.067555761413e-10  -4.377055283341e-08   1.821621701787e-09  -1.472505403968e-10   2.994359600346e-12   1.125122400199e-08   3.257383998237e-11   4.012664910992e-12   2.115639404216e-08  -1.705407590145e-09   4.336176967661e-11   1.484797613917e-08  -5.841147009955e-10   3.246327181598e-11  -6.346582429307e-13  -3.630528666090e-09  -6.919781123820e-12  -8.052052575387e-13  
-4.518354407896e-08   3.823409188329e-09  -1.017010928779e-10  -4.181366296951e-08   1.726261255307e-09  -1.386973028490e-10   2.812261184957e-12   1.074016338610e-08   3.064293822026e-11   3.768136790318e-12   2.024962398016e-08  -1.625561459099e-09   4.121467538211e-11   1.414802294130e-08  -5.518701244519e-10   3.050000452766e-11  -5.945920762670e-13  -3.440795033142e-09  -6.493692625021e-12  -7.543928382296e-13  
-4.328087345803e-08   3.653138369554e-09  -9.691948162305e-11  -3.972620618882e-08   1.635714761798e-09  -1.306199150188e-10   2.640944992489e-12   1.018084774201e-08   2.882094348884e-11   3.537939095089e-12   1.934862277160e-08  -1.549433797327e-09   3.918659256196e-11   1.340003939768e-08  -5.212864567599e-10   2.865064755126e-11  -5.569992268468e-13  -3.258242927573e-09  -6.092592522593e-12  -7.066670412574e-13  
-4.148374401465e-08   3.491537988862e-09  -9.241035936280e-11  -3.780731791473e-08   1.551270185841e-09  -1.230016193456e-10   2.480137397612e-12   9.691459636057e-09   2.710552189532e-11   3.321522128634e-12   1.849875395037e-08  -1.477296579892e-09   3.727626533325e-11   1.271542126829e-08  -4.928856978825e-10   2.691098716394e-11  -5.218022864750e-13  -3.086394112728e-09  -5.715910771124e-12  -6.619042657307e-13  
-3.973260641881e-08   3.334004434759e-09  -8.798947229122e-11  -3.590877780029e-08   1.467768643016e-09  -1.158044460327e-10   2.328270730799e-12   9.193319515550e-09   2.548505371776e-11   3.117702001018e-12   1.767226302987e-08  -1.407285915733e-09   3.541125289910e-11   1.203396101099e-08  -4.648592721747e-10   2.527193610913e-11  -4.886400863671e-13  -2.918990515430e-09  -5.361014954114e-12  -6.198505410596e-13  
-3.806760542001e-08   3.185663335062e-09  -8.388166839526e-11  -3.415978501033e-08   1.390798093268e-09  -1.090235983966e-10   2.186109007519e-12   8.723812003861e-09   2.396091491764e-11   2.926274349002e-12   1.688838216030e-08  -1.341406556719e-09   3.367888447121e-11   1.141182606237e-08  -4.390907649409e-10   2.373182913404e-11  -4.576734641957e-13  -2.761563417377e-09  -5.028067262453e-12  -5.804497543487e-13  
-3.645627782678e-08   3.043202889044e-09  -7.992412804919e-11  -3.245488428907e-08   1.317445871046e-09  -1.026228889165e-10   2.052298331155e-12   8.274127862068e-09   2.252386536943e-11   2.746156574273e-12   1.613403927670e-08  -1.278328199722e-09   3.201688358970e-11   1.081036734512e-08  -4.146234985054e-10   2.228137563010e-11  -4.285935631715e-13  -2.611121958015e-09  -4.714823856602e-12  -5.434510037172e-13  
-3.493625435765e-08   2.906299925607e-09  -7.611985582753e-11  -3.087539055508e-08   1.247246737827e-09  -9.658583684970e-11   1.926256818208e-12   7.846635545606e-09   2.117038158549e-11   2.576808780697e-12   1.542177714414e-08  -1.217918035862e-09   3.042394945237e-11   1.025171557542e-08  -3.913113215617e-10   2.091766391322e-11  -4.012923543052e-13  -2.468688139062e-09  -4.420703896023e-12  -5.087663851767e-13  
-3.344851459141e-08   2.774685069501e-09  -7.244784910756e-11  -2.932375251420e-08   1.180036395662e-09  -9.089878894720e-11   1.807765682992e-12   7.437795503113e-09   1.989653366771e-11   2.417774115478e-12   1.472767875601e-08  -1.160032232539e-09   2.889162089084e-11   9.725860197480e-09  -3.690760244614e-10   1.963619334938e-11  -3.756889833220e-13  -2.332851974935e-09  -4.144549525137e-12  -4.762667358738e-13  
-3.201893162803e-08   2.650857483136e-09  -6.903983536656e-11  -2.782383447111e-08   1.118067486406e-09  -8.553783657192e-11   1.696962056206e-12   7.050011165360e-09   1.869746160012e-11   2.268329666344e-12   1.406348393883e-08  -1.105582858447e-09   2.746937808892e-11   9.208470366624e-09  -3.486169878161e-10   1.843108066492e-11  -3.517895001367e-13  -2.204193447567e-09  -3.885196966032e-12  -4.457919923610e-13  
-3.065870114571e-08   2.532046218377e-09  -6.576562446732e-11  -2.642085757462e-08   1.059165634900e-09  -8.047972407062e-11   1.592675249642e-12   6.678306794884e-09   1.756728385923e-11   2.127771291594e-12   1.343215468961e-08  -1.053501855656e-09   2.610736137309e-11   8.713435818646e-09  -3.292484219310e-10   1.729691669056e-11  -3.293607957984e-13  -2.081130713791e-09  -3.641330634506e-12  -4.171942956603e-13  
-2.935656249375e-08   2.418072574973e-09  -6.266164186806e-11  -2.509970278798e-08   1.002600768690e-09  -7.570806358572e-11   1.494511142119e-12   6.319736927335e-09   1.650170863011e-11   1.995584488615e-12   1.282869158206e-08  -1.003670598142e-09   2.481692677359e-11   8.237347127630e-09  -3.106739896547e-10   1.623013392761e-11  -3.083124372299e-13  -1.962717510376e-09  -3.412059986209e-12  -3.903730377878e-13  
-2.810030746241e-08   2.309295960915e-09  -5.967950769569e-11  -2.382180077698e-08   9.494616770926e-10  -7.122288921202e-11   1.402426357451e-12   5.987491260656e-09   1.550272800139e-11   1.871728650522e-12   1.224869676735e-08  -9.562352771790e-10   2.358181000550e-11   7.795654721978e-09  -2.933305768142e-10   1.522983305389e-11  -2.886083536167e-13  -1.853571713772e-09  -3.197625731029e-12  -3.652962489627e-13  
-2.686090242905e-08   2.205394478265e-09  -5.684640920950e-11  -2.252263872267e-08   8.990581020685e-10  -6.699893669919e-11   1.315895088330e-12   5.673417087502e-09   1.456344436955e-11   1.755450480382e-12   1.168020428174e-08  -9.110247489046e-10   2.241079694778e-11   7.378504119602e-09  -2.769146123772e-10   1.429043889376e-11  -2.701390565857e-13  -1.750797105072e-09  -2.996553001151e-12  -3.418140846892e-13  
-2.575394133089e-08   2.105605093614e-09  -5.411811455122e-11  -2.147943748049e-08   8.509004196619e-10  -6.302693954035e-11   1.234549206714e-12   5.376714682144e-09   1.368148536192e-11   1.646444994365e-12   1.117036324472e-08  -8.677480777772e-10   2.128745069529e-11   6.984850272427e-09  -2.612822747215e-10   1.340927632235e-11  -2.528233476522e-13  -1.654111156587e-09  -2.808205067034e-12  -3.198502316693e-13  
-2.466225435136e-08   2.009967529432e-09  -5.152550376823e-11  -2.040484264295e-08   8.047703525707e-10  -5.928424909087e-11   1.157965182795e-12   5.096761891819e-09   1.285196523581e-11   1.544058588043e-12   1.067025986060e-08  -8.263652937067e-10   2.022158719631e-11   6.613846823392e-09  -2.463337220826e-10   1.258138353205e-11  -2.365621396358e-13  -1.563332671444e-09  -2.631555314557e-12  -2.992743745084e-13  
-2.362326295232e-08   1.919014046150e-09  -4.904688109749e-11  -1.939859005229e-08   7.618737859511e-10  -5.577141903490e-11   1.086250009396e-12   4.838948351336e-09   1.207553380921e-11   1.448260411118e-12   1.019481369599e-08  -7.871151917461e-10   1.920616779736e-11   6.271492149327e-09  -2.325213559429e-10   1.180641640599e-11  -2.213749778390e-13  -1.480205126630e-09  -2.466638446999e-12  -2.800692240068e-13  
-2.261109863369e-08   1.831400303230e-09  -4.668440444469e-11  -1.842204040232e-08   7.202992427423e-10  -5.245146181717e-11   1.018653106796e-12   4.586622608185e-09   1.134169974881e-11   1.358003607346e-12   9.753425822327e-09  -7.494008140103e-10   1.823978544190e-11   5.937903916025e-09  -2.191271452505e-10   1.107586491974e-11  -2.070919726529e-13  -1.398934387595e-09  -2.311151958176e-12  -2.620166652095e-13  
-2.165218359607e-08   1.748297694784e-09  -4.444935224971e-11  -1.751060525338e-08   6.815507426412e-10  -4.932986989788e-11   9.553658361405e-13   4.349801606908e-09   1.065297133650e-11   1.273399639997e-12   9.315286274523e-09  -7.136881997971e-10   1.732684502527e-11   5.624618160307e-09  -2.066996374818e-10   1.039054369141e-11  -1.937493689488e-13  -1.322882787451e-09  -2.165541865818e-12  -2.451296362367e-13  
-2.070741658831e-08   1.668572881886e-09  -4.232199638063e-11  -1.659023932206e-08   6.444509619599e-10  -4.638415655012e-11   8.957720289899e-13   4.122048509219e-09   1.000357238676e-11   1.193810378142e-12   8.894530895543e-09  -6.795214272353e-10   1.645945028489e-11   5.324112919383e-09  -1.948261153151e-10   9.745745051035e-12  -1.812246413407e-13  -1.249928805185e-09  -2.028637355666e-12  -2.292866971005e-13  
-1.984606350903e-08   1.591709286340e-09  -4.024903928980e-11  -1.579843720131e-08   6.088712561314e-10  -4.361018228719e-11   8.397441557978e-13   3.904915545485e-09   9.392725056275e-12   1.119094903097e-12   8.491618248516e-09  -6.467116575567e-10   1.561816030587e-11   5.038155146457e-09  -1.835053039909e-10   9.140035670067e-12  -1.694796896053e-13  -1.180604785645e-09  -1.900168891471e-12  -2.144468419770e-13  
-1.898305182054e-08   1.519182121440e-09  -3.832871752389e-11  -1.496839060936e-08   5.757247868205e-10  -4.099772185796e-11   7.873162682150e-13   3.698018517050e-09   8.818076448756e-12   1.048944680700e-12   8.106171598162e-09  -6.157609227869e-10   1.483837554313e-11   4.765868054222e-09  -1.729582415957e-10   8.570883564200e-12  -1.585078751637e-13  -1.114646208011e-09  -1.779574611067e-12  -2.005419818521e-13  
-1.815464957015e-08   1.450551121635e-09  -3.651694768485e-11  -1.419192426267e-08   5.450106946101e-10  -3.854132280081e-11   7.382884718311e-13   3.503214971556e-09   8.278654608732e-12   9.831866492719e-13   7.738812139296e-09  -5.865270802642e-10   1.410424399971e-11   4.509415592526e-09  -1.632276527605e-10   8.037134930377e-12  -1.482752753005e-13  -1.052703190596e-09  -1.666655668866e-12  -1.875389929828e-13  
-1.737977313894e-08   1.384007341014e-09  -3.474685209524e-11  -1.347594743087e-08   5.151962402445e-10  -3.622181392489e-11   6.920242239757e-13   3.314439232803e-09   7.769525705421e-12   9.212857417515e-13   7.385005065064e-09  -5.583055938137e-10   1.339080099621e-11   4.261763655452e-09  -1.538120893007e-10   7.534527133274e-12  -1.386487373573e-13  -9.928096754538e-10  -1.560362235736e-12  -1.753296792750e-13  
-1.662630928958e-08   1.320585327143e-09  -3.305869992746e-11  -1.277932600603e-08   4.871504699736e-10  -3.403640239245e-11   6.486759979123e-13   3.134719615792e-09   7.290462236764e-12   8.631461371191e-13   7.046170823807e-09  -5.314733238893e-10   1.271217876056e-11   4.026214869244e-09  -1.449975344073e-10   7.062077900701e-12  -1.296490775851e-13  -9.359231163036e-10  -1.460570271384e-12  -1.638859894668e-13  
-1.590160405415e-08   1.260231106049e-09  -3.146873691721e-11  -1.210990379727e-08   4.607078958807e-10  -3.198197798136e-11   6.080262546643e-13   2.964475792657e-09   6.840692875250e-12   8.086569827594e-13   6.722861579870e-09  -5.059821439959e-10   1.207350801633e-11   3.803318066865e-09  -1.367041866223e-10   6.619124641455e-12  -1.212302390754e-13  -8.822038154347e-10  -1.367120819687e-12  -1.531869324980e-13  
-1.519607384870e-08   1.202616908944e-09  -2.995227971682e-11  -1.145114549726e-08   4.356985292974e-10  -3.004414095861e-11   5.698920219165e-13   2.801137555348e-09   6.416849515195e-12   7.574191552139e-13   6.412517801457e-09  -4.817082384241e-10   1.146587465108e-11   3.589828007351e-09  -1.288879604165e-10   6.202374819096e-12  -1.133520328748e-13  -8.307549412396e-10  -1.279273256625e-12  -1.431496075125e-13  
-1.453196985470e-08   1.146926746451e-09  -2.848970673756e-11  -1.085278130038e-08   4.114515214410e-10  -2.821960767219e-11   5.339243518468e-13   2.644789202516e-09   6.018151652323e-12   7.093260559271e-13   6.115111157102e-09  -4.583244209069e-10   1.088135640060e-11   3.386024764553e-09  -1.213285529584e-10   5.811077230781e-12  -1.059425031677e-13  -7.816900996028e-10  -1.196858515504e-12  -1.337521549121e-13  
-1.389267761555e-08   1.094273527047e-09  -2.711741859098e-11  -1.027149771363e-08   3.888619074001e-10  -2.650912335664e-11   5.003114207728e-13   2.500596907162e-09   5.645398176274e-12   6.643750779509e-13   5.833657506536e-09  -4.362448197051e-10   1.033316459441e-11   3.197880609837e-09  -1.143146620576e-10   5.445120047141e-12  -9.903239597481e-14  -7.366746560867e-10  -1.119988075030e-12  -1.249875728505e-13  
-1.327371223455e-08   1.043530931084e-09  -2.578840197712e-11  -9.772094183068e-09   3.672193735131e-10  -2.490340820858e-11   4.686828154519e-13   2.365395693227e-09   5.296125800253e-12   6.223063497505e-13   5.565770834706e-09  -4.150428344279e-10   9.804475880287e-12   3.021667563033e-09  -1.076226578747e-10   5.102541857684e-12  -9.254805306431e-14  -6.946946675242e-10  -1.048158701148e-12  -1.168060400084e-13  
-1.272371271323e-08   9.951839991338e-10  -2.452634515577e-11  -9.265173014466e-09   3.468395121861e-10  -2.339316222841e-11   4.390418161253e-13   2.238141992413e-09   4.968222953051e-12   5.828596861140e-13   5.310335530999e-09  -3.948909888949e-10   9.303863618684e-12   2.855899115145e-09  -1.013363906455e-10   4.781222554643e-12  -8.648688661093e-14  -6.553292325328e-10  -9.809025041708e-13  -1.091538451188e-13  
-1.216301757421e-08   9.489578269220e-10  -2.331772319959e-11  -8.792588979827e-09   3.275431695930e-10  -2.197718481450e-11   4.112266822462e-13   2.120221745936e-09   4.661530621100e-12   5.459863276669e-13   5.068190353804e-09  -3.756765345766e-10   8.825974841404e-12   2.702297073987e-09  -9.540621447082e-11   4.480818543344e-12  -8.081447847971e-14  -6.190705784616e-10  -9.181722450446e-13  -1.020195828744e-13  
-1.163266090420e-08   9.054449287533e-10  -2.218861654155e-11  -8.349791945915e-09   3.097869626358e-10  -2.064829197161e-11   3.853014855070e-13   2.010231144750e-09   4.374306129492e-12   5.114855340194e-13   4.838071064766e-09  -3.576071778407e-10   8.379911824693e-12   2.558853400100e-09  -8.996829353339e-11   4.199460413560e-12  -7.553713563178e-14  -5.853546585509e-10  -8.595377365585e-13  -9.535626211547e-14  
-1.113788111832e-08   8.629127128588e-10  -2.108229928111e-11  -7.917038763967e-09   2.921961652803e-10  -1.939249746691e-11   3.607394338848e-13   1.902436079562e-09   4.102831398678e-12   4.789835139172e-13   4.615695002939e-09  -3.400228175443e-10   7.944591300993e-12   2.418984536203e-09  -8.459288789392e-11   3.934368022432e-12  -7.055204120093e-14  -5.523876518445e-10  -8.042787117954e-13  -8.909611423397e-14  
-1.065157327974e-08   8.227287578944e-10  -2.004616494341e-11  -7.507812825509e-09   2.759000425553e-10  -1.821110134351e-11   3.377878498364e-13   1.800779333784e-09   3.847877872530e-12   4.484998094129e-13   4.403487597405e-09  -3.234340462415e-10   7.537467081612e-12   2.287076897918e-09  -7.962931454623e-11   3.685634145929e-12  -6.590528238743e-14  -5.213737229817e-10  -7.525123053136e-13  -8.323876423650e-14  
-1.017942386287e-08   7.848620663511e-10  -1.907460972118e-11  -7.122355734449e-09   2.608313242405e-10  -1.710292581643e-11   3.163981122647e-13   1.705303142766e-09   3.609092154331e-12   4.199890147770e-13   4.201779201365e-09  -3.078250901622e-10   7.156280415455e-12   2.163146061747e-09  -7.505620027070e-11   3.452833275076e-12  -6.158442466138e-14  -4.923123946052e-10  -7.041317147047e-13  -7.777150970529e-14  
-9.752763753114e-09   7.480969428066e-10  -1.813874394924e-11  -6.744947810595e-09   2.460152803152e-10  -1.605549083383e-11   2.961710999349e-13   1.611549583972e-09   3.383347545275e-12   3.931261104309e-13   4.006639575786e-09  -2.927149474277e-10   6.789564877497e-12   2.041995479105e-09  -7.056141824994e-11   3.233323603886e-12  -5.750793020889e-14  -4.638227799484e-10  -6.584995469351e-13  -7.263140446687e-14  
-9.322670749731e-09   7.126734101880e-10  -1.722400946830e-11  -6.388876053573e-09   2.319004502534e-10  -1.507175399125e-11   2.771771289578e-13   1.523399415842e-09   3.171698071146e-12   3.679726481331e-13   3.820648252010e-09  -2.782155909472e-10   6.432897968343e-12   1.928213692748e-09  -6.630980482670e-11   3.027733791844e-12  -5.369089806987e-14  -4.371528282525e-10  -6.158331192275e-13  -6.783057329288e-14  
-8.910554363798e-09   6.795901161130e-10  -1.638857383259e-11  -6.049756236267e-09   2.190340901004e-10  -1.414547851243e-11   2.594875357994e-13   1.439519455770e-09   2.972656228037e-12   3.443595678440e-13   3.642798155845e-09  -2.646738403047e-10   6.107001920546e-12   1.819926906102e-09  -6.243542156594e-11   2.834634781944e-12  -5.014384887292e-14  -4.117857571090e-10  -5.758018628718e-13  -6.333406530561e-14  
-8.514315786211e-09   6.479354108573e-10  -1.559284892035e-11  -5.723871043883e-09   2.067461889971e-10  -1.327369640194e-11   2.428932563079e-13   1.358918128629e-09   2.785438009303e-12   3.222033888334e-13   3.472289480302e-09  -2.517505014921e-10   5.797321770602e-12   1.716102005640e-09  -5.874238854677e-11   2.653316063448e-12  -4.682447030789e-14  -3.874647822535e-10  -5.382324640022e-13  -5.912381761331e-14  
-8.131908679194e-09   6.171662951164e-10  -1.480905273963e-11  -5.409270677003e-09   1.947773674157e-10  -1.245187904437e-11   2.272459683076e-13   1.281068934771e-09   2.609030302261e-12   3.013811437032e-13   3.308267687542e-09  -2.392424005936e-10   5.493815347653e-12   1.616138784742e-09  -5.516188135460e-11   2.482806472433e-12  -4.370251586704e-14  -3.640357503458e-10  -5.029168571301e-13  -5.517576710030e-14  
-7.766739271364e-09   5.879715816874e-10  -1.406629029651e-11  -5.112165284457e-09   1.835975784287e-10  -1.168036339029e-11   2.126312222158e-13   1.207772381791e-09   2.443701688840e-12   2.818925978942e-13   3.151992996660e-09  -2.273989167153e-10   5.206881654577e-12   1.522054034297e-09  -5.183250962630e-11   2.323124032325e-12  -4.079277250753e-14  -3.420479312478e-10  -4.698974029160e-13  -5.148878986259e-14  
-7.414167408024e-09   5.602376465825e-10  -1.337205722316e-11  -4.824991267094e-09   1.730876424390e-10  -1.095187283946e-11   1.989196393467e-13   1.136848882475e-09   2.287667089279e-12   2.635472110036e-13   3.001572282398e-09  -2.161673306547e-10   4.938885921381e-12   1.431189024696e-09  -4.870569268890e-11   2.172776280106e-12  -3.807102406422e-14  -3.207860870060e-10  -4.388179811544e-13  -4.802727383787e-14  
-7.081368826486e-09   5.339709635975e-10  -1.271128296483e-11  -4.560171597331e-09   1.633297522163e-10  -1.027187261229e-11   1.861429237756e-13   1.071857384020e-09   2.142426867932e-12   2.464715781777e-13   2.859817210363e-09  -2.055543428707e-10   4.684465821811e-12   1.347854539646e-09  -4.581889024657e-11   2.032761063763e-12  -3.554079670730e-14  -3.014041302131e-10  -4.099546052017e-13  -4.481207163558e-14  
-6.763870705351e-09   5.087320576717e-10  -1.207568699613e-11  -4.311506214235e-09   1.540090618793e-10  -9.633997695702e-12   1.741415874912e-13   1.011097451007e-09   2.006477236083e-12   2.305020781631e-13   2.724945798180e-09  -1.953879042793e-10   4.440353235564e-12   1.270036606492e-09  -4.307412842630e-11   1.901798145095e-12  -3.317052470116e-14  -2.833822489163e-10  -3.830137834939e-13  -4.181308061406e-14  
-6.461379975718e-09   4.848737330301e-10  -1.148547028492e-11  -4.078238907979e-09   1.453049704605e-10  -9.035507187626e-12   1.629164638415e-13   9.543188567146e-10   1.879193630886e-12   2.155628797662e-13   2.596718519850e-09  -1.857846667561e-10   4.213596105015e-12   1.197332768999e-09  -4.051215041737e-11   1.779238590966e-12  -3.095756830347e-14  -2.666066136724e-10  -3.578526353184e-13  -3.901417151799e-14  
-6.173605604145e-09   4.618948842316e-10  -1.091099034979e-11  -3.860754214176e-09   1.370060077997e-10  -8.474996630767e-12   1.523772315181e-13   9.016820146988e-10   1.760279270658e-12   2.016132960993e-13   2.475072115756e-09  -1.765730416615e-10   3.993931216772e-12   1.129994508830e-09  -3.808380617406e-11   1.664811417163e-12  -2.888647988497e-14  -2.511557327979e-10  -3.344181527156e-13  -3.640813668906e-14  
-5.902303457264e-09   4.400586350535e-10  -1.036437004782e-11  -3.661045645142e-09   1.292069144861e-10  -7.952380658655e-12   1.425391814845e-13   8.537144835216e-10   1.649732535823e-12   1.886435600462e-13   2.360598282816e-09  -1.678404835283e-10   3.785547394459e-12   1.068608153706e-09  -3.581030021149e-11   1.558390718957e-12  -2.695744110705e-14  -2.371768268695e-10  -3.126877966456e-13  -3.399073192885e-14  
-5.640480002352e-09   4.190562095763e-10  -9.841551511507e-12  -3.468347087770e-09   1.217104050709e-10  -7.459324375598e-12   1.332714574734e-13   8.073939300246e-10   1.545495690418e-12   1.764445341221e-13   2.250475347582e-09  -1.594653717867e-10   3.586747986144e-12   1.009487984635e-09  -3.362771684232e-11   1.458262418710e-12  -2.514528781430e-14  -2.237017681726e-10  -2.922510191025e-13  -3.172265682562e-14  
-5.391196106885e-09   3.993345148009e-10  -9.353748883917e-12  -3.287217718834e-09   1.148548015154e-10  -6.997196556561e-12   1.246571519523e-13   7.639864262151e-10   1.447963107364e-12   1.650439946464e-13   2.145808321170e-09  -1.516084223172e-10   3.401496572385e-12   9.540452844265e-10  -3.163885734031e-11   1.364614471614e-12  -2.346389961999e-14  -2.111001165740e-10  -2.731674331208e-13  -2.960711272805e-14  
-5.151190645720e-09   3.801737755221e-10  -8.877816956599e-12  -3.113018616954e-09   1.081419644786e-10  -6.562365785268e-12   1.165334725007e-13   7.222495836307e-10   1.356241135800e-12   1.543493153673e-13   2.045378146640e-09  -1.440048293656e-10   3.221296528856e-12   9.009147364938e-10  -2.969859920496e-11   1.276737482803e-12  -2.188276994577e-14  -1.990268614482e-10  -2.552687856419e-13  -2.762750162300e-14  
-4.920916971288e-09   3.621262592593e-10  -8.435313481794e-12  -2.946637203995e-09   1.019321844762e-10  -6.153178561494e-12   1.089557655616e-13   6.824125030315e-10   1.270017470634e-12   1.443157717439e-13   1.949246613215e-09  -1.368527084393e-10   3.054027331703e-12   8.502346650246e-10  -2.790727477422e-11   1.194235869471e-12  -2.041150138449e-14  -1.875160028021e-10  -2.384804033315e-13  -2.577421741340e-14  
-4.699935037641e-09   3.449912721396e-10  -8.016546950041e-12  -2.787386960236e-09   9.612558538134e-11  -5.768207816769e-12   1.018745759234e-13   6.442795726450e-10   1.188954452455e-12   1.349035781775e-13   1.857216239389e-09  -1.300767901197e-10   2.896114087173e-12   8.017695076145e-10  -2.623645581286e-11   1.116795414158e-12  -1.903988330223e-14  -1.765048993694e-10  -2.227309545974e-13  -2.403936964608e-14  
-4.486585611018e-09   3.283756556269e-10  -7.611163743301e-12  -2.632891323053e-09   9.041462691217e-11  -5.405613941304e-12   9.519821554923e-14   6.072454331740e-10   1.112603058496e-12   1.260657555173e-13   1.768644174655e-09  -1.235251619241e-10   2.743567659108e-12   7.548757820150e-10  -2.459494818424e-11   1.044015558262e-12  -1.774878270159e-14  -1.658404630696e-10  -2.079288968365e-13  -2.241357989825e-14  
-4.280876991023e-09   3.123923598559e-10  -7.221809642248e-12  -2.484443931192e-09   8.495386576085e-11  -5.063826957120e-12   8.891894295402e-14   5.716798512928e-10   1.040695628217e-12   1.177608474205e-13   1.683516084583e-09  -1.172423987482e-10   2.597352348445e-12   7.099346567086e-10  -2.303199253620e-11   9.756037391006e-13  -1.653824087373e-14  -1.556243036992e-10  -1.940258045674e-13  -2.088975336840e-14  
-4.085197022123e-09   2.974761829191e-10  -6.860671619608e-12  -2.344881899307e-09   8.002285414517e-11  -4.743577020312e-12   8.310141281927e-14   5.383205342952e-10   9.734291721447e-13   1.100012943760e-13   1.602676006149e-09  -1.113861588267e-10   2.462074743343e-12   6.677450720028e-10  -2.162504402988e-11   9.116432135010e-13  -1.541924679618e-14  -1.460530497098e-10  -1.810470313333e-13  -1.946885343087e-14  
-3.898349013201e-09   2.832062358785e-10  -6.516633146253e-12  -2.213004898711e-09   7.533083120306e-11  -4.443490478260e-12   7.764982513946e-14   5.068882308078e-10   9.104917117249e-13   1.027518967374e-13   1.525693783924e-09  -1.057979852562e-10   2.333365098626e-12   6.280527454761e-10  -2.029174863855e-11   8.518687485839e-13  -1.437345946932e-14  -1.370734978138e-10  -1.689352725987e-13  -1.814460463095e-14  
-3.718362798811e-09   2.695658270827e-10  -6.187833009281e-12  -2.086040505766e-09   7.087958840375e-11  -4.160708028434e-12   7.254049119625e-14   4.766144351287e-10   8.512183519153e-13   9.594115194231e-14   1.451734904323e-09  -1.004689798071e-10   2.210695321112e-12   5.898909105156e-10  -1.903028657953e-11   7.956696831818e-13  -1.339538178467e-14  -1.284356657307e-10  -1.575533518454e-13  -1.690306323742e-14  
-3.545940034509e-09   2.565759338714e-10  -5.871908429847e-12  -1.965247955423e-09   6.673047300715e-11  -3.895089828657e-12   6.777244921107e-14   4.478521122026e-10   7.956071723859e-13   8.956280162017e-14   1.381071199576e-09  -9.541148162896e-11   2.093380761435e-12   5.536618352618e-10  -1.786162190801e-11   7.430146638677e-13  -1.248544783823e-14  -1.202450792155e-10  -1.469004732559e-13  -1.574304609959e-14  
-3.381622612808e-09   2.441466802158e-10  -5.569253058262e-12  -1.851582966841e-09   6.279820580519e-11  -3.646575305711e-12   6.331067707014e-14   4.208734548385e-10   7.436645466781e-13   8.361269070872e-14   1.313900377891e-09  -9.058609193946e-11   1.981296823508e-12   5.197221281218e-10  -1.675853722688e-11   6.938691900017e-13  -1.163602371986e-14  -1.125958521460e-10  -1.369741157954e-13  -1.466328269027e-14  
-3.225910347445e-09   2.324144068450e-10  -5.287513654128e-12  -1.746114449220e-09   5.913096493577e-11  -3.414234233477e-12   5.914480941884e-14   3.959563690168e-10   6.952284140314e-13   7.806517641392e-14   1.250379551181e-09  -8.603657488739e-11   1.876976877935e-12   4.883875762648e-10  -1.573181362475e-11   6.480563148670e-13  -1.084488101599e-14  -1.055648789720e-10  -1.277442196982e-13  -1.365929825404e-14  
-3.077631121428e-09   2.211424491754e-10  -5.016187461131e-12  -1.647501859980e-09   5.563589172747e-11  -3.196889761846e-12   5.523827458572e-14   3.727622770593e-10   6.500204521947e-13   7.289089813811e-14   1.190049986884e-09  -8.167867094869e-11   1.776790899521e-12   4.592551711341e-10  -1.475777381749e-11   6.053151941821e-13  -1.010470425888e-14  -9.905620140332e-11  -1.191521720746e-13  -1.272514267551e-14  
-2.936550312143e-09   2.103867497615e-10  -4.760411905627e-12  -1.555148549319e-09   5.230082726278e-11  -2.993569697252e-12   5.157342947765e-14   3.511237895886e-10   6.078139444649e-13   6.806434276591e-14   1.132790031983e-09  -7.752806512313e-11   1.682428579209e-12   4.321183187597e-10  -1.382874488421e-11   5.654381473084e-13  -9.411944139540e-15  -9.301644835391e-11  -1.111516307156e-13  -1.185587942570e-14  
-2.803614065996e-09   2.002585471017e-10  -4.521077955212e-12  -1.470612072146e-09   4.923146825459e-11  -2.804230462649e-12   4.816541951665e-14   3.314538009393e-10   5.686354729364e-13   6.358193057582e-14   1.078930657298e-09  -7.362518074546e-11   1.594224568935e-12   4.074321704488e-10  -1.297669359115e-11   5.284029980690e-13  -8.769205702414e-15  -8.755913404067e-11  -1.037446619499e-13  -1.105058483613e-14  
-2.678000524383e-09   1.906583219844e-10  -4.292988368734e-12  -1.393024613145e-09   4.639095608259e-11  -2.627617911884e-12   4.499331656961e-14   3.135236633325e-10   5.322049914902e-13   5.941227681464e-14   1.028152143994e-09  -6.993654353145e-11   1.510494946416e-12   3.849226896977e-10  -1.219290675672e-11   4.939640089458e-13  -8.172637104757e-15  -8.261585487503e-11  -9.687819769303e-14  -1.030363151903e-14  
-2.556256180433e-09   1.813260108253e-10  -4.071754356438e-12  -1.317073855860e-09   4.359424549331e-11  -2.460962165037e-12   4.199534158882e-14   2.959243999535e-10   4.978096336790e-13   5.548979829832e-14   9.791046435885e-10  -6.636277115502e-11   1.429504566144e-12   3.629143890981e-10  -1.142190244105e-11   4.615393775717e-13  -7.610084939753e-15  -7.776972358725e-11  -9.040940897187e-14  -9.602383069046e-15  
-2.440469521685e-09   1.725891575967e-10  -3.865089757024e-12  -1.245869345873e-09   4.105206845041e-11  -2.304920529915e-12   3.921855698174e-14   2.794738759243e-10   4.656661872684e-13   5.182753567294e-14   9.325349290617e-10  -6.302201841362e-11   1.354064940022e-12   3.423242522299e-10  -1.072371328909e-11   4.312443542464e-13  -7.090224471695e-15  -7.324815999083e-11  -8.437611677542e-14  -8.948926164318e-15  
-2.329891324708e-09   1.642705750148e-10  -3.669108677973e-12  -1.178403811300e-09   3.865765025904e-11  -2.158691315440e-12   3.662225596859e-14   2.639114180807e-10   4.355762852177e-13   4.840530804421e-14   8.881716284222e-10  -5.984806761433e-11   1.282626419743e-12   3.228717514426e-10  -1.006829390306e-11   4.029258882067e-13  -6.605368357180e-15  -6.898253889376e-11  -7.874224738751e-14  -8.339718197198e-15  
-2.221673824201e-09   1.560632573510e-10  -3.475654671006e-12  -1.111477083974e-09   3.623752388411e-11  -2.020012117740e-12   3.415139366461e-14   2.484253337763e-10   4.070189734593e-13   4.517058793292e-14   8.449416558613e-10  -5.673024022011e-11   1.212349801237e-12   3.036152056879e-10  -9.406785430488e-12   3.761415509454e-13  -6.145053080201e-15  -6.474737653907e-11  -7.340930558517e-14  -7.765302784202e-15  
-2.118686276335e-09   1.484088027184e-10  -3.297242651504e-12  -1.048233149696e-09   3.404111500016e-11  -1.890173193929e-12   3.186401772183e-14   2.338076001519e-10   3.803104386630e-13   4.215044532131e-14   8.038678343478e-10  -5.382458490581e-11   1.147610180118e-12   2.854296338931e-10  -8.807752628799e-12   3.511145131325e-13  -5.719813940371e-15  -6.075121107204e-11  -6.843093588893e-14  -7.229969818247e-15  
-2.020007423050e-09   1.411271959948e-10  -3.127366475190e-12  -9.880089080980e-10   3.197868429603e-11  -1.768234348017e-12   2.972892860793e-14   2.199031332643e-10   3.552544085976e-13   3.932238628065e-14   7.646017461512e-10  -5.106680205901e-11   1.086171544735e-12   2.681493426809e-10  -8.246690025802e-12   3.276592761307e-13  -5.323685650572e-15  -5.695773077264e-11  -6.376993172601e-14  -6.729629716114e-15  
-1.925632544230e-09   1.341883518949e-10  -2.965654172273e-12  -9.308953493348e-10   3.004148363718e-11  -1.653898032610e-12   2.773424371427e-14   2.067392426073e-10   3.317891442405e-13   3.667835159298e-14   7.271511847210e-10  -4.844671050159e-11   1.027802410559e-12   2.518080351516e-10  -7.722547197742e-12   3.057241646200e-13  -4.954824574858e-15  -5.337589946158e-11  -5.941595666763e-14  -6.262984361752e-15  
-1.834073628238e-09   1.274388406505e-10  -2.808611397544e-12  -8.751498976432e-10   2.813631386485e-11  -1.545904922082e-12   2.584864291354e-14   1.938735281308e-10   3.096227478558e-13   3.418884514387e-14   6.909447246968e-10  -4.590650568269e-11   9.712498378711e-13   2.358917890727e-10  -7.208070237373e-12   2.850588281130e-13  -4.606949329137e-15  -4.988275033348e-11  -5.531311672277e-14  -5.824644611360e-15  
-1.748515085497e-09   1.212843998742e-10  -2.666517177803e-12  -8.246551585468e-10   2.649955306716e-11  -1.445781045183e-12   2.412828386643e-14   1.822931098723e-10   2.891435396620e-13   3.188660629518e-14   6.571308765865e-10  -4.358976230629e-11   9.200976973726e-13   2.215197450919e-10  -6.769047904173e-12   2.659407172988e-13  -4.290267153603e-15  -4.674699952064e-11  -5.153043715837e-14  -5.420079475726e-15  
-1.665323771129e-09   1.153072840207e-10  -2.529537063408e-12  -7.750079670155e-10   2.487617561145e-11  -1.351091678960e-12   2.250155264619e-14   1.708821015785e-10   2.697651890102e-13   2.971630877419e-14   6.243684574924e-10  -4.134671949277e-11   8.708893142342e-13   2.074143263181e-10  -6.333626165033e-12   2.479022306057e-13  -3.991493785305e-15  -4.366307782780e-11  -4.795918531972e-14  -5.039506328367e-15  
-1.585473545689e-09   1.096503643204e-10  -2.400917376194e-12  -7.274166635349e-10   2.336458323950e-11  -1.262106800944e-12   2.098542592532e-14   1.599453175740e-10   2.515653346660e-13   2.768282854486e-14   5.929969007617e-10  -3.922767443695e-11   8.247377025469e-13   1.939066929215e-10  -5.929431777395e-12   2.309873735697e-13  -3.713724903041e-15  -4.071002085025e-11  -4.461200031600e-14  -4.683639877953e-15  
-1.509988357272e-09   1.042257863300e-10  -2.274847680672e-12  -6.835504964782e-10   2.194972725942e-11  -1.179283769074e-12   1.957101918223e-14   1.499140287372e-10   2.346724586068e-13   2.579513918054e-14   5.634163767651e-10  -3.720464794600e-11   7.798029140542e-13   1.815270948949e-10  -5.553804138144e-12   2.152922377414e-13  -3.455415239299e-15  -3.801608170158e-11  -4.151467117229e-14  -4.354232292901e-15  
-1.438420340783e-09   9.907965486021e-11  -2.156139111883e-12  -6.428907780727e-10   2.062462299631e-11  -1.102039803326e-12   1.825152481219e-14   1.406590686390e-10   2.189595489008e-13   2.403949449843e-14   5.354342519965e-10  -3.528860365473e-11   7.375572660964e-13   1.701154104158e-10  -5.202880909342e-12   2.006934866287e-13  -3.214898768332e-15  -3.554383327744e-11  -3.864130094689e-14  -4.048610897904e-15  
-1.370362128998e-09   9.414732474417e-11  -2.043037487662e-12  -6.048501376063e-10   1.935160081306e-11  -1.029925851523e-12   1.701313540687e-14   1.320309172571e-10   2.043187059497e-13   2.240499641625e-14   5.088974563335e-10  -3.345706217691e-11   6.974000773220e-13   1.594985998110e-10  -4.866148003774e-12   1.871028348960e-13  -2.989727071880e-15  -3.325180139412e-11  -3.597149096922e-14  -3.764820045616e-15  
-1.306366353802e-09   8.944961675445e-11  -1.935134907877e-12  -5.703087271806e-10   1.816198593596e-11  -9.630545196815e-13   1.585890625154e-14   1.242534498819e-10   1.907912083889e-13   2.089324131109e-14   4.839973252376e-10  -3.171710195811e-11   6.591542965059e-13   1.499309897345e-10  -4.553497804925e-12   1.745360117602e-13  -2.780405016916e-15  -3.120084016154e-11  -3.351165387655e-14  -3.503021482613e-15  
-1.246172235939e-09   8.498686572539e-11  -1.832774092345e-12  -5.388967375846e-10   1.704512349860e-11  -9.009943965823e-13   1.478195278293e-14   1.172322786662e-10   1.782805146267e-13   1.949384237218e-14   4.606343771539e-10  -3.006831333415e-11   6.229579412610e-13   1.413018781555e-10  -4.261099728984e-12   1.629134590487e-13  -2.585671266425e-15  -2.936440233525e-11  -3.124454301769e-14  -3.261460039330e-15  
-1.188411905161e-09   8.077112916920e-11  -1.738128430891e-12  -5.088543023299e-10   1.599927658403e-11  -8.426643091200e-13   1.377613896385e-14   1.105187527395e-10   1.665308209308e-13   1.818239608104e-14   4.382644610657e-10  -2.851170688022e-11   5.894777535945e-13   1.330595153238e-10  -3.987026073681e-12   1.520110398031e-13  -2.404061108704e-15  -2.761050338709e-11  -2.911931272373e-14  -3.035483240793e-15  
-1.133195708646e-09   7.673935625561e-11  -1.646982210349e-12  -4.803602972691e-10   1.501194817668e-11  -7.880388895535e-13   1.283778130534e-14   1.041617200376e-10   1.555391534628e-13   1.695777621793e-14   4.169345955911e-10  -2.702777429775e-11   5.573366658493e-13   1.252647806003e-10  -3.729610608440e-12   1.418245634838e-13  -2.235079775070e-15  -2.595440440742e-11  -2.713566372639e-14  -2.824913111685e-15  
-1.080280123473e-09   7.288096180021e-11  -1.559771385490e-12  -4.532425711879e-10   1.407394895549e-11  -7.367853596873e-13   1.195951722277e-14   9.811892300780e-11   1.452368156984e-13   1.581205785735e-14   3.965486200749e-10  -2.561156702927e-11   5.266759332479e-13   1.178674042980e-10  -3.485823800693e-12   1.322908012236e-13  -2.077300788135e-15  -2.438443470940e-11  -2.528089697581e-14  -2.628365896106e-15  
-1.029509862209e-09   6.925470982879e-11  -1.478573160844e-12  -4.271909255283e-10   1.320859550722e-11  -6.885946802187e-13   1.114411180860e-14   9.231039263074e-11   1.355538925089e-13   1.473794435337e-14   3.770314217767e-10  -2.428272982065e-11   4.982018239554e-13   1.107603969937e-10  -3.261100903734e-12   1.233451317969e-13  -1.931142077326e-15  -2.287502728300e-11  -2.354097603756e-14  -2.444453284933e-15  
-9.809852481733e-10   6.579819234660e-11  -1.400988175872e-12  -4.025596136561e-10   1.239583263368e-11  -6.434393181634e-13   1.038259928247e-14   8.682820490098e-11   1.264931998467e-13   1.373432554896e-14   3.584213660689e-10  -2.301926415771e-11   4.710785304555e-13   1.040601012546e-10  -3.050846067479e-12   1.149820675783e-13  -1.794959287762e-15  -2.145429819326e-11  -2.191649487550e-14  -2.272967821457e-15  
-9.339859281403e-10   6.242795404394e-11  -1.326142527445e-12  -3.785654462447e-10   1.158450706955e-11  -6.008782779255e-13   9.661349766978e-15   8.148391198859e-11   1.179516599838e-13   1.279135088819e-14   3.404613643506e-10  -2.179063455818e-11   4.449115964983e-13   9.755488633226e-11  -2.841307229989e-12   1.071205732165e-13  -1.666244165313e-15  -2.007403946771e-11  -2.038915127664e-14  -2.112241721672e-15  
-8.893501028864e-10   5.927687308129e-11  -1.255866675441e-12  -3.560774452333e-10   1.085398315617e-11  -5.611114667498e-13   8.996434154852e-15   7.648622702743e-11   1.099843485896e-13   1.191267496098e-14   3.234356733948e-10  -2.064452240799e-11   4.204346226065e-13   9.146726501286e-11  -2.653588586525e-12   9.979149067160e-14  -1.547913540199e-15  -1.878494558737e-11  -1.896747423048e-14  -1.962784314593e-15  
-8.466625829393e-10   5.630266437363e-11  -1.190379319830e-12  -3.347125298119e-10   1.017314990783e-11  -5.238290216015e-13   8.377105924698e-15   7.174338543931e-11   1.025229160588e-13   1.109125888753e-14   3.071885796994e-10  -1.956416017812e-11   3.976574474495e-13   8.569515507671e-11  -2.478839494206e-12   9.293527995749e-14  -1.437916233182e-15  -1.756388017005e-11  -1.763884626010e-14  -1.823345619156e-15  
-8.058840745534e-10   5.345637937834e-11  -1.126939575427e-12  -3.145208799568e-10   9.534488198296e-12  -4.889378568478e-13   7.799554455179e-15   6.726945527971e-11   9.554945349696e-14   1.032470498534e-14   2.917109888019e-10  -1.853427927027e-11   3.756913475200e-13   8.025649003381e-11  -2.315997860453e-12   8.653552656312e-14  -1.335681308123e-15  -1.641533160214e-11  -1.640024647979e-14  -1.693534607736e-15  
-7.665098583576e-10   5.072060646574e-11  -1.066415206684e-12  -2.949036731081e-10   8.915996490587e-12  -4.560731380238e-13   7.256898891408e-15   6.291859090924e-11   8.897964571816e-14   9.604895160318e-15   2.768091838472e-10  -1.754639596610e-11   3.547509534685e-13   7.498154975329e-11  -2.158432353068e-12   8.052061367119e-14  -1.239790063479e-15  -1.530033667566e-11  -1.523584626995e-14  -1.571883559319e-15  
-7.294735743461e-10   4.820698688139e-11  -1.010802271839e-12  -2.768092066360e-10   8.377135692700e-12  -4.255367516378e-13   6.761992452320e-15   5.891869123068e-11   8.288970072774e-14   8.937764738266e-15   2.628071760067e-10  -1.663982873815e-11   3.355534767100e-13   7.012261799774e-11  -2.021990744003e-12   7.494271130313e-14  -1.152564240633e-15  -1.427632967147e-11  -1.415845493202e-14  -1.459338983732e-15  
-6.934811219690e-10   4.575897286411e-11  -9.571993297973e-13  -2.591479877040e-10   7.842944731566e-12  -3.966918882026e-13   6.292945469109e-15   5.501272459112e-11   7.713732132695e-14   8.309659117709e-15   2.492491070538e-10  -1.575945648010e-11   3.170705197831e-13   6.539459076603e-11  -1.886942081742e-12   6.968760880749e-14  -1.070086497456e-15  -1.327952137234e-11  -1.314339248705e-14  -1.353632957202e-15  
-6.591749729735e-10   4.343912642949e-11  -9.064426855377e-13  -2.424554969734e-10   7.345584741434e-12  -3.697300477511e-13   5.856891666612e-15   5.132660883669e-11   7.176672891610e-14   7.724196111253e-15   2.363562815427e-10  -1.492720509588e-11   2.996066289616e-13   6.093688460797e-11  -1.761711270302e-12   6.478684239421e-14  -9.936261981403e-16  -1.234101673723e-11  -1.219782187952e-14  -1.255312741183e-15  
-6.270220069887e-10   4.125513180644e-11  -8.588643569748e-13  -2.273016379227e-10   6.888007586723e-12  -3.447990451253e-13   5.452992602599e-15   4.799861602818e-11   6.681725825611e-14   7.184109590424e-15   2.242942063337e-10  -1.414490611153e-11   2.832501792682e-13   5.691358463952e-11  -1.647005716575e-12   6.026729976812e-14  -9.229502479162e-16  -1.149836695856e-11  -1.132870875448e-14  -1.164833844475e-15  
-5.963840342243e-10   3.913018151528e-11  -8.119255033301e-13  -2.131983326439e-10   6.444930037243e-12  -3.215517431739e-13   5.072571179577e-15   4.491440131787e-11   6.221354917273e-14   6.681885297493e-15   2.128398687819e-10  -1.338728134686e-11   2.672049231176e-13   5.319407337722e-11  -1.536485706139e-12   5.606718582532e-14  -8.565933923801e-16  -1.072250380069e-11  -1.052299922669e-14  -1.080960612204e-15  
-5.673593206419e-10   3.712022408900e-11  -7.680407730828e-13  -2.000980341400e-10   6.028315192043e-12  -2.999079477791e-13   4.717695033642e-15   4.206002355010e-11   5.793690265652e-14   6.215530310978e-15   2.020120475173e-10  -1.267157370851e-11   2.522347260246e-13   4.975633460191e-11  -1.432526191578e-12   5.216720831155e-14  -7.947950483996e-16  -1.000797547238e-11  -9.776500075352e-15  -1.003269152675e-15  
-5.407870578455e-10   3.526962147638e-11  -7.274531107145e-13  -1.888410097155e-10   5.664502646487e-12  -2.801816890413e-13   4.394253988664e-15   3.963561269637e-11   5.406222276791e-14   5.791276365629e-15   1.921086283076e-10  -1.201372320571e-11   2.384266891776e-13   4.683042925412e-11  -1.342405733671e-12   4.862385127573e-14  -7.386374127058e-16  -9.406617036339e-12  -9.102277879096e-15  -9.327952522569e-16  
-5.276158173433e-10   3.433048326680e-11  -7.066719992109e-13  -1.833731604389e-10   5.478259578210e-12  -2.704108335748e-13   4.231852186314e-15   3.846300271210e-11   5.214624518682e-14   5.581143347640e-15   1.872034365897e-10  -1.168035121335e-11   2.313628698600e-13   4.541702751503e-11  -1.296383386318e-12   4.687051813620e-14  -7.104519194619e-16  -9.117377806446e-12  -8.769250774780e-15  -8.979219616377e-16  
-4.908840931191e-10   3.177111254502e-11  -6.503527575220e-13  -1.684498889741e-10   4.992351059371e-12  -2.437085793252e-13   3.795493366090e-15   3.527308275014e-11   4.692271073095e-14   5.008856451983e-15   1.735529332175e-10  -1.077347311134e-11   2.122788286717e-13   4.156813067675e-11  -1.176824338555e-12   4.209386667620e-14  -6.349694328970e-16  -8.332021500443e-12  -7.863989714912e-15  -8.032242129729e-16  


Spline
101 6.74632227
2.57465893 7.43690568 -0.03235820
3.59803854 3.69252485 0.12856688 -0.41432718 0.53337559 -0.32964982
3.69252485 3.72241688 0.09390235 -0.32236281 0.43993341 -0.29224316
3.72241688 3.75230891 0.08465156 -0.29684519 0.41372619 -0.29874316
3.75230891 3.78220094 0.07613996 -0.27291177 0.38693607 -0.27156014
3.78220094 3.81209298 0.06832056 -0.25050711 0.36258361 -0.26637446
3.81209298 3.84198501 0.06114926 -0.22954443 0.33869619 -0.24939977
3.84198501 3.87187704 0.05458368 -0.20996433 0.31633100 -0.23943179
3.87187704 3.90176907 0.04858368 -0.19169460 0.29485969 -0.22630995
3.90176907 3.93166110 0.04311096 -0.17467334 0.27456510 -0.21547438
3.93166110 3.96155313 0.03812920 -0.15883632 0.25524219 -0.20400249
3.96155313 3.99144516 0.03360388 -0.14412376 0.23694805 -0.19344918
3.99144516 4.02133720 0.02950228 -0.13047660 0.21960028 -0.18297283
4.02133720 4.05122923 0.02579340 -0.11783848 0.20319199 -0.17301435
4.05122923 4.08112126 0.02244791 -0.10615462 0.18767674 -0.16332835
4.08112126 4.11101329 0.01943806 -0.09537236 0.17303009 -0.15403665
4.11101329 4.14090532 0.01673768 -0.08544083 0.15921669 -0.14506462
4.14090532 4.17079735 0.01432207 -0.07631107 0.14620786 -0.13644272
4.17079735 4.20068938 0.01216798 -0.06793592 0.13397221 -0.12814518
4.20068938 4.23058142 0.01025352 -0.06027002 0.12248065 -0.12017636
4.23058142 4.26047345 0.00855816 -0.05326977 0.11170370 -0.11252440
4.26047345 4.29036548 0.00706262 -0.04689331 0.10161295 -0.10518625
4.29036548 4.32025751 0.00574887 -0.04110043 0.09218026 -0.09815399
4.32025751 4.35014954 0.00460004 -0.03585263 0.08337820 -0.09142250
4.35014954 4.38004157 0.00360039 -0.03111301 0.07517978 -0.08498494
4.38004157 4.40993360 0.00273527 -0.02684627 0.06755867 -0.07883563
4.40993360 4.43982564 0.00199104 -0.02301867 0.06048899 -0.07296800
4.43982564 4.46971767 0.00135506 -0.01959799 0.05394551 -0.06737625
4.46971767 4.49960970 0.00081564 -0.01655351 0.04790347 -0.06205388
4.49960970 4.52950173 0.00036197 -0.01385599 0.04233872 -0.05699504
4.52950173 4.55939376 -0.00001591 -0.01147759 0.03722763 -0.05219325
4.55939376 4.58928579 -0.00032712 -0.00939188 0.03254714 -0.04764265
4.58928579 4.61917782 -0.00058006 -0.00757379 0.02827473 -0.04333678
4.61917782 4.64906986 -0.00078235 -0.00599958 0.02438846 -0.03926976
4.64906986 4.67896189 -0.00094094 -0.00464681 0.02086690 -0.03543515
4.67896189 4.70885392 -0.00106215 -0.00349429 0.01768922 -0.03182704
4.70885392 4.73874595 -0.00115164 -0.00252207 0.01483509 -0.02843903
4.73874595 4.76863798 -0.00121454 -0.00171140 0.01228479 -0.02526517
4.76863798 4.79853001 -0.00125539 -0.00104469 0.01001911 -0.02229909
4.79853001 4.82842204 -0.00127826 -0.00050548 0.00801942 -0.01953481
4.82842204 4.85831408 -0.00128673 -0.00007842 0.00626761 -0.01696600
4.85831408 4.88820611 -0.00128393 0.00025081 0.00474617 -0.01458664
4.88820611 4.91809814 -0.00127258 0.00049545 0.00343809 -0.01239044
4.91809814 4.94799017 -0.00125503 0.00066778 0.00232697 -0.01037134
4.94799017 4.97788220 -0.00123326 0.00077909 0.00139690 -0.00852308
4.97788220 5.00777423 -0.00120895 0.00083976 0.00063259 -0.00683957
5.00777423 5.03766626 -0.00118347 0.00085925 0.00001924 -0.00531458
5.03766626 5.06755830 -0.00115791 0.00084615 -0.00045735 -0.00394201
5.06755830 5.09745033 -0.00113313 0.00080824 -0.00081085 -0.00271563
5.09745033 5.12734236 -0.00110977 0.00075248 -0.00105438 -0.00162932
5.12734236 5.15723439 -0.00108826 0.00068508 -0.00120049 -0.00067689
5.15723439 5.18712642 -0.00106887 0.00061150 -0.00126119 0.00014781
5.18712642 5.21701845 -0.00105172 0.00053649 -0.00124794 0.00085096
5.21701845 5.24691049 -0.00103677 0.00046417 -0.00117163 0.00143872
5.24691049 5.27680252 -0.00102390 0.00039798 -0.00104261 0.00191725
5.27680252 5.30669455 -0.00101289 0.00034079 -0.00087068 0.00229273
5.30669455 5.33658658 -0.00100342 0.00029488 -0.00066507 0.00257131
5.33658658 5.36647861 -0.00099513 0.00026201 -0.00043449 0.00275917
5.36647861 5.39637064 -0.00098761 0.00024343 -0.00018706 0.00286246
5.39637064 5.42626267 -0.00098043 0.00023992 0.00006964 0.00288737
5.42626267 5.45615471 -0.00097311 0.00025183 0.00032856 0.00284004
5.45615471 5.48604674 -0.00096522 0.00027908 0.00058325 0.00272666
5.48604674 5.51593877 -0.00095628 0.00032126 0.00082776 0.00255338
5.51593877 5.54583080 -0.00094587 0.00037759 0.00105674 0.00232636
5.54583080 5.57572283 -0.00093358 0.00044701 0.00126536 0.00205179
5.57572283 5.60561486 -0.00091903 0.00052815 0.00144936 0.00173580
5.60561486 5.63550689 -0.00090190 0.00061945 0.00160502 0.00138460
5.63550689 5.66539893 -0.00088191 0.00071912 0.00172918 0.00100432
5.66539893 5.69529096 -0.00085884 0.00082519 0.00181924 0.00060115
5.69529096 5.72518299 -0.00083254 0.00093556 0.00187315 0.00018123
5.72518299 5.75507502 -0.00080289 0.00104803 0.00188941 -0.00024924
5.75507502 5.78496705 -0.00076988 0.00116032 0.00186706 -0.00068413
5.78496705 5.81485908 -0.00073355 0.00127011 0.00180571 -0.00111724
5.81485908 5.84475111 -0.00069400 0.00137507 0.00170552 -0.00154243
5.84475111 5.87464315 -0.00065141 0.00147289 0.00156720 -0.00195352
5.87464315 5.90453518 -0.00060604 0.00156135 0.00139201 -0.00234436
5.90453518 5.93442721 -0.00055818 0.00163829 0.00118178 -0.00270876
5.93442721 5.96431924 -0.00050823 0.00170168 0.00093887 -0.00304058
5.96431924 5.99421127 -0.00045660 0.00174966 0.00066620 -0.00333363
5.99421127 6.02410330 -0.00040380 0.00178055 0.00036725 -0.00358175
6.02410330 6.05399533 -0.00035034 0.00179290 0.00004606 -0.00377881
6.05399533 6.08388737 -0.00029681 0.00178553 -0.00029281 -0.00391856
6.08388737 6.11377940 -0.00024380 0.00175752 -0.00064421 -0.00399498
6.11377940 6.14367143 -0.00019195 0.00170829 -0.00100247 -0.00400163
6.14367143 6.17356346 -0.00014188 0.00163764 -0.00136132 -0.00393286
6.17356346 6.20345549 -0.00009425 0.00154571 -0.00171400 -0.00378155
6.20345549 6.23334752 -0.00004968 0.00143310 -0.00205312 -0.00354332
6.23334752 6.26323955 -0.00000877 0.00130086 -0.00237087 -0.00320865
6.26323955 6.29313159 0.00002791 0.00115052 -0.00265861 -0.00277764
6.29313159 6.32302362 0.00005985 0.00098413 -0.00290769 -0.00223243
6.32302362 6.35291565 0.00008661 0.00080431 -0.00310789 -0.00158870
6.35291565 6.38280768 0.00010783 0.00061425 -0.00325036 -0.00079945
6.38280768 6.41269971 0.00012327 0.00041779 -0.00332205 0.00006516
6.41269971 6.44259174 0.00013279 0.00021936 -0.00331621 0.00115391
6.44259174 6.47248377 0.00013642 0.00002419 -0.00321273 0.00220653
6.47248377 6.50237581 0.00013433 -0.00016196 -0.00301486 0.00372693
6.50237581 6.53226784 0.00012689 -0.00033221 -0.00268064 0.00479177
6.53226784 6.56215987 0.00011469 -0.00047963 -0.00225093 0.00714020
6.56215987 6.59205190 0.00009854 -0.00059506 -0.00161063 0.00756972
6.59205190 6.62194393 0.00007951 -0.00067105 -0.00093180 0.01185065
6.62194393 6.65183596 0.00005894 -0.00069499 0.00013092 0.01049047
6.65183596 6.74632227 0.00003856 -0.00065905 0.00107166 0.01671589 -0.00772609 0.08757322
