# Supplementary material for: DFTB Parametrization at the Example of Platinum—Implementation, Validation and Practical Considerations
Source: J Comput Chem. 2026 Mar 11;47(7):e70342. doi: 10.1002/jcc.70342 (PMC12979722; doi:10.1002/jcc.70342)
Supplement: Supplementary file 2 — Data S2: Slater‐Koster files for the interactions of Pt‐{H, C, N, O, F, Cl, Na, Mg, Zn, Zr, Pt} and STO‐coefficients for Pt. [file JCC-47-0-s002.zip › Pt-X-skf/O-Pt.skf]

0.020000000000, 900
15.999, 19*0.0
3*0.0  1.820228025993e-02   1.643983595561e-02   1.361391612308e-01   1.338524558927e-01  -6.505713146610e-02   9.377969101306e-02   2.088989237827e-01  3*0.0 -1.732754875263e-02  -1.500361924498e-02   1.567518469585e-01   1.566574087375e-01  -2.998311582364e-04   3.136731183802e-03   2.416091972701e-01  
3*0.0  2.663650543702e-02   2.833509938797e-02   1.415964054049e-01   1.361946388021e-01  -1.996705111983e-01   7.599951605076e-02   2.093089116746e-01  3*0.0 -3.463882687733e-02  -2.999997479619e-02   1.569889765390e-01   1.567388160392e-01  -8.181839115949e-04   6.311834161503e-03   2.418203982565e-01  
3*0.0  2.188637796618e-02   3.320148767695e-02   1.416233992197e-01   1.372431965292e-01  -3.298278859739e-01  -1.722101672246e-02   1.519699634271e-01  3*0.0 -5.192309749596e-02  -4.498193347281e-02   1.573876553839e-01   1.568780520568e-01  -1.791350626939e-03   9.514297731920e-03   2.421624823026e-01  
3*0.0  6.244920938313e-03   3.127581643652e-02   1.349494993691e-01   1.374137260949e-01  -4.078114398688e-01  -1.101212351515e-01   8.196544213481e-02  3*0.0 -6.918188666697e-02  -5.995270117524e-02   1.579462976427e-01   1.570598232155e-01  -3.316084006562e-03   1.269027296687e-02   2.426080191722e-01  
3*0.0 -1.432750407484e-02   2.373427891258e-02   1.229799862939e-01   1.355426462718e-01  -4.084858293984e-01  -1.671567693019e-01   3.535969717197e-02  3*0.0 -8.641907805658e-02  -7.490851942051e-02   1.586592340387e-01   1.573005776433e-01  -5.455014285580e-03   1.580164242374e-02   2.431271589686e-01  
3*0.0 -3.328374601847e-02   1.344249477867e-02   1.107847067162e-01   1.326712435802e-01  -3.331009746473e-01  -1.683882947162e-01   2.773486720910e-02  3*0.0 -1.036482780672e-01  -8.985945704205e-02   1.595185679132e-01   1.575786090088e-01  -8.214029624810e-03   1.882845441507e-02   2.436982346888e-01  
3*0.0 -4.588303143597e-02   1.883317084667e-03   1.022039334018e-01   1.288896207750e-01  -2.004374929095e-01  -1.163226220641e-01   5.879645022280e-02  3*0.0 -1.208711138867e-01  -1.047995119915e-01   1.605154471989e-01   1.579074370777e-01  -1.155922736090e-02   2.178164807932e-02   2.443259600185e-01  
3*0.0 -4.644917522252e-02  -8.328445411533e-03   1.002041200517e-01   1.250678304620e-01  -2.395687989596e-02  -2.440050406350e-02   1.177305163617e-01  3*0.0 -1.380876836403e-01  -1.197227855924e-01   1.616449628051e-01   1.583111307521e-01  -1.544777629864e-02   2.471652943539e-02   2.450730395593e-01  
3*0.0 -3.237816069133e-02  -1.463372358148e-02   1.074734756035e-01   1.228163655454e-01   1.755675893546e-01   9.340448258551e-02   1.939893343667e-01  3*0.0 -1.553049120438e-01  -1.346498075277e-01   1.629072128992e-01   1.587474785938e-01  -1.976240649692e-02   2.768819648427e-02   2.459513634889e-01  
3*0.0 -3.458875800210e-03  -1.573424946554e-02   1.245541065447e-01   1.226473351649e-01   3.776373317333e-01   2.213947042104e-01   2.753744553305e-01  3*0.0 -1.725141585759e-01  -1.495938378534e-01   1.643084453115e-01   1.591903707365e-01  -2.434685240719e-02   3.076801241609e-02   2.469923437214e-01  
3*0.0  4.038470508917e-02  -1.139976026701e-02   1.502668306000e-01   1.236598445425e-01   5.707787358645e-01   3.454721064931e-01   3.506741106687e-01  3*0.0 -1.896527600332e-01  -1.644833048499e-01   1.658556039404e-01   1.597690691004e-01  -2.919590375478e-02   3.405911298199e-02   2.483316811647e-01  
3*0.0  9.923245793571e-02   2.591253825891e-04   1.838309187370e-01   1.277790896153e-01   7.447467401844e-01   4.578541133177e-01   4.150474283959e-01  3*0.0 -2.067381864709e-01  -1.793997337250e-01   1.675722063223e-01   1.603182061855e-01  -3.408039739974e-02   3.759301557401e-02   2.498806922720e-01  
3*0.0  1.695727767112e-01   1.832917153238e-02   2.234743673081e-01   1.336958937824e-01   8.930435841747e-01   5.516503859607e-01   4.636084530355e-01  3*0.0 -2.236915194192e-01  -1.942678822659e-01   1.694702679641e-01   1.609455421819e-01  -3.897602761419e-02   4.145041077463e-02   2.517441868045e-01  
3*0.0  2.488006151000e-01   4.287558639425e-02   2.670484198594e-01   1.414495580035e-01   1.011398072981e+00   6.232941641984e-01   4.943566079312e-01  3*0.0 -2.404694943809e-01  -2.090953297638e-01   1.715733738071e-01   1.616411626964e-01  -4.376095726105e-02   4.567060724037e-02   2.539317156210e-01  
3*0.0  3.355857496765e-01   7.406078993234e-02   3.121714323375e-01   1.515591063121e-01   1.098435092496e+00   6.713651610697e-01   5.074112860931e-01  3*0.0 -2.570185235229e-01  -2.238758079995e-01   1.739175694950e-01   1.623807612057e-01  -4.838765033954e-02   5.027795467178e-02   2.564199008429e-01  
3*0.0  4.273603588414e-01   1.110222461875e-01   3.571396612613e-01   1.630867729557e-01   1.155604741407e+00   6.967303928859e-01   5.037560559681e-01  3*0.0 -2.732832287460e-01  -2.385970926697e-01   1.765183371342e-01   1.631724649270e-01  -5.276330982167e-02   5.528443206069e-02   2.592137482704e-01  
3*0.0  5.214642592344e-01   1.530515708954e-01   4.000341231522e-01   1.760452626557e-01   1.184962677575e+00   7.014240356029e-01   4.859457944270e-01  3*0.0 -2.891865818763e-01  -2.532089514627e-01   1.794038190347e-01   1.640448229417e-01  -5.693631022043e-02   6.068578273313e-02   2.622841353744e-01  
3*0.0  6.147412523980e-01   1.991171312960e-01   4.391066811725e-01   1.892852289604e-01   1.189451568899e+00   6.875554906038e-01   4.554334525943e-01  3*0.0 -3.046683458734e-01  -2.677084509990e-01   1.825859714851e-01   1.649942470866e-01  -6.079923515207e-02   6.647979876229e-02   2.656407667467e-01  
3*0.0  7.055591167197e-01   2.492483203928e-01   4.728387195009e-01   2.037130711863e-01   1.172107776750e+00   6.584761380668e-01   4.160181519352e-01  3*0.0 -3.196540904333e-01  -2.820703943570e-01   1.861044183121e-01   1.660102257996e-01  -6.444870802339e-02   7.261721596203e-02   2.691825785924e-01  
3*0.0  7.930974879980e-01   3.017698149694e-01   5.011066909794e-01   2.178067482612e-01   1.136403388810e+00   6.167272581581e-01   3.690517302829e-01  3*0.0 -3.341085223609e-01  -2.962845244375e-01   1.899510598976e-01   1.671107100537e-01  -6.777108255289e-02   7.909206640717e-02   2.729509322920e-01  
3*0.0  8.757585962096e-01   3.560711829438e-01   5.230197272464e-01   2.317882455857e-01   1.086099788601e+00   5.654946231282e-01   3.175598003421e-01  3*0.0 -3.479422393232e-01  -3.102810456797e-01   1.941407739018e-01   1.683097606886e-01  -7.090668624778e-02   8.585514989741e-02   2.768553921446e-01  
3*0.0  9.520181022093e-01   4.121014331922e-01   5.377949960117e-01   2.455207460845e-01   1.024319713764e+00   5.076491675546e-01   2.635324776073e-01  3*0.0 -3.611216787378e-01  -3.241054225778e-01   1.986915826623e-01   1.695561366916e-01  -7.379373045223e-02   9.285085953700e-02   2.808494828864e-01  
3*0.0  1.021072971958e+00   4.681418085003e-01   5.455943528801e-01   2.580445681054e-01   9.546847282360e-01   4.455058974186e-01   2.083966524052e-01  3*0.0 -3.735731938562e-01  -3.376464368428e-01   2.035751405510e-01   1.709875521889e-01  -7.651472772429e-02   1.000827207238e-01   2.850088820252e-01  
3*0.0  1.081835314909e+00   5.247023185268e-01   5.457830237976e-01   2.702564188987e-01   8.793684288358e-01   3.816243111123e-01   1.545183610237e-01  3*0.0 -3.852682992651e-01  -3.509731484753e-01   2.088283911813e-01   1.724131499607e-01  -7.909599821010e-02   1.074297307242e-01   2.890982612519e-01  
3*0.0  1.134809128517e+00   5.805400057906e-01   5.393396759050e-01   2.811617929941e-01   8.010911539686e-01   3.174889774185e-01   1.023324793806e-01  3*0.0 -3.961689216562e-01  -3.640128321871e-01   2.144079491040e-01   1.739692645560e-01  -8.155610754821e-02   1.149061990232e-01   2.932387073575e-01  
3*0.0  1.179335248437e+00   6.350418087432e-01   5.264114697080e-01   2.906273811319e-01   7.223029921307e-01   2.545578153386e-01   5.281753708509e-02  3*0.0 -4.062066511066e-01  -3.766918585082e-01   2.202973776233e-01   1.757040594096e-01  -8.398903051484e-02   1.224878314874e-01   2.974193178133e-01  
3*0.0  1.215776153918e+00   6.882381036019e-01   5.075616526511e-01   2.989729755256e-01   6.438158995399e-01   1.941218082971e-01   6.834316480675e-03  3*0.0 -4.154248378309e-01  -3.891266307861e-01   2.264972442583e-01   1.774125311372e-01  -8.632153350895e-02   1.300666696621e-01   3.014609459586e-01  
3*0.0  1.243736904251e+00   7.396029231008e-01   4.829617368832e-01   3.059381822879e-01   5.680256220551e-01   1.372140795603e-01  -3.512383582309e-02  3*0.0 -4.237200950272e-01  -4.011601011448e-01   2.329770087942e-01   1.792919829587e-01  -8.873046602468e-02   1.376647096426e-01   3.054695038346e-01  
3*0.0  1.263281463447e+00   7.887380494517e-01   4.532148124232e-01   3.113130974349e-01   4.959325794767e-01   8.435264080490e-02  -7.308657469782e-02  3*0.0 -4.311018037115e-01  -4.128199190312e-01   2.397025020144e-01   1.813207460870e-01  -9.117596257091e-02   1.452557743231e-01   3.094470647173e-01  
3*0.0  1.275296089124e+00   8.357628533676e-01   4.189696462850e-01   3.155998657546e-01   4.279362765691e-01   3.623757476112e-02  -1.064051755572e-01  3*0.0 -4.375893080880e-01  -4.241504922647e-01   2.466746801494e-01   1.833340138298e-01  -9.368747862908e-02   1.527434169670e-01   3.132153354104e-01  
3*0.0  1.279863002933e+00   8.800976970251e-01   3.809926814729e-01   3.182188426541e-01   3.650836288339e-01  -7.209649378486e-03  -1.357708156319e-01  3*0.0 -4.431573273160e-01  -4.350892423318e-01   2.538263573711e-01   1.854687738927e-01  -9.629619450729e-02   1.601657176231e-01   3.169007565151e-01  
3*0.0  1.277085360276e+00   9.216887253685e-01   3.395585882933e-01   3.195177451812e-01   3.081740761527e-01  -4.558476335219e-02  -1.607869048194e-01  3*0.0 -4.477634987677e-01  -4.455617618915e-01   2.611444964135e-01   1.877711533543e-01  -9.908797906617e-02   1.675078085508e-01   3.205054892524e-01  
3*0.0  1.268223591859e+00   9.602455712201e-01   2.958854238098e-01   3.192578549375e-01   2.568624638723e-01  -7.928987942654e-02  -1.821551027636e-01  3*0.0 -4.514905731479e-01  -4.556512816525e-01   2.685694444404e-01   1.901128952718e-01  -1.019889851249e-01   1.747340719998e-01   3.239647398095e-01  
3*0.0  1.253082782334e+00   9.963330961946e-01   2.498865468228e-01   3.180095595819e-01   2.116382107843e-01  -1.079556764188e-01  -1.995055053103e-01  3*0.0 -4.542945758792e-01  -4.653454831226e-01   2.761155698190e-01   1.924788638737e-01  -1.050825332851e-01   1.817949200427e-01   3.272245287784e-01  
3*0.0  1.232317207824e+00   1.029160134851e+00   2.024792689704e-01   3.152552735839e-01   1.726359472518e-01  -1.322117280407e-01  -2.137230146692e-01  3*0.0 -4.561864820908e-01  -4.745576876034e-01   2.836937223005e-01   1.950005696507e-01  -1.083713869375e-01   1.887568938471e-01   3.304194342018e-01  
3*0.0  1.206805065185e+00   1.059080057328e+00   1.541859384955e-01   3.114202953774e-01   1.395957207975e-01  -1.521407078359e-01  -2.247729426417e-01  3*0.0 -4.571817311724e-01  -4.832971091567e-01   2.912887750071e-01   1.976179480767e-01  -1.119069075130e-01   1.955772811149e-01   3.334754474099e-01  
3*0.0  1.176710223305e+00   1.086195216307e+00   1.054038507319e-01   3.064352834713e-01   1.121763001722e-01  -1.681643993383e-01  -2.332757412055e-01  3*0.0 -4.573454733644e-01  -4.916796766756e-01   2.988728061621e-01   2.002093055011e-01  -1.155794565104e-01   2.022294431750e-01   3.363671499141e-01  
3*0.0  1.142571160267e+00   1.110369625838e+00   5.639111855416e-02   3.005121267984e-01   9.049597241803e-02  -1.804123211221e-01  -2.391788917938e-01  3*0.0 -4.566399842970e-01  -4.995696504328e-01   3.064123604765e-01   2.028927782107e-01  -1.195007373736e-01   2.087378292324e-01   3.391350195317e-01  
3*0.0  1.105055323671e+00   1.131636346398e+00   7.945391182347e-03   2.935666262550e-01   7.411021259969e-02  -1.895111116853e-01  -2.431761437338e-01  3*0.0 -4.551070654981e-01  -5.069823601982e-01   3.138457966921e-01   2.056587391876e-01  -1.236650563359e-01   2.151117703073e-01   3.417925895612e-01  
3*0.0  1.064683758835e+00   1.150085004121e+00  -3.971749520287e-02   2.857263415345e-01   6.276779942001e-02  -1.957094378367e-01  -2.454471420009e-01  3*0.0 -4.527803376518e-01  -5.139127635796e-01   3.211433889042e-01   2.084841356288e-01  -1.280613083417e-01   2.213569257682e-01   3.443448511492e-01  
3*0.0  1.021576066763e+00   1.166197550359e+00  -8.659738472274e-02   2.772974237659e-01   5.605677238713e-02  -1.991363709689e-01  -2.460708942238e-01  3*0.0 -4.497051819406e-01  -5.204836846003e-01   3.283142454666e-01   2.112846325500e-01  -1.326268569914e-01   2.274261055308e-01   3.467496296405e-01  
3*0.0  9.764974514455e-01   1.179447238036e+00  -1.319406099880e-01   2.679913581780e-01   5.359782169882e-02  -2.005632555681e-01  -2.457493526940e-01  3*0.0 -4.458953634769e-01  -5.265589342777e-01   3.352658050710e-01   2.141533558673e-01  -1.374074218449e-01   2.333937845144e-01   3.490866325835e-01  
3*0.0  9.296140072620e-01   1.190331932981e+00  -1.758147029476e-01   2.581891071791e-01   5.518907339804e-02  -2.000221584693e-01  -2.443832442223e-01  3*0.0 -4.413496617223e-01  -5.321539498228e-01   3.420083013994e-01   2.170474949769e-01  -1.424416103194e-01   2.392249568686e-01   3.513023782089e-01  
3*0.0  8.815783806702e-01   1.198733981597e+00  -2.178810981253e-01   2.478086111086e-01   6.019991160983e-02  -1.979973320034e-01  -2.423909373453e-01  3*0.0 -4.361390242298e-01  -5.372843728234e-01   3.484974646737e-01   2.199876525005e-01  -1.476588680114e-01   2.449485174808e-01   3.534422848925e-01  
3*0.0  8.326079175362e-01   1.204974785928e+00  -2.579499555893e-01   2.369566420943e-01   6.831941670762e-02  -1.947854375425e-01  -2.400188762084e-01  3*0.0 -4.303100226483e-01  -5.420400649158e-01   3.547022509130e-01   2.229152739104e-01  -1.530164339609e-01   2.505668887667e-01   3.555233937430e-01  
3*0.0  7.831322636290e-01   1.209272758746e+00  -2.959355141451e-01   2.258370053100e-01   7.913994089831e-02  -1.905682730051e-01  -2.373062522291e-01  3*0.0 -4.238700142533e-01  -5.463774348450e-01   3.606244051762e-01   2.257952382351e-01  -1.585608455820e-01   2.560525999016e-01   3.574796186639e-01  
3*0.0  7.332669564413e-01   1.211380401946e+00  -3.317874048829e-01   2.143450117693e-01   9.253547027026e-02  -1.856390534552e-01  -2.344583179759e-01  3*0.0 -4.168416279263e-01  -5.502215375393e-01   3.662067454009e-01   2.287295432675e-01  -1.642834826320e-01   2.614704821848e-01   3.593964012305e-01  
3*0.0  6.833562099233e-01   1.211487777890e+00  -3.653121959482e-01   2.025734430563e-01   1.080824630160e-01  -1.802896866853e-01  -2.316773146806e-01  3*0.0 -4.092657016386e-01  -5.535926119627e-01   3.714291261724e-01   2.316856797170e-01  -1.701764958872e-01   2.668176138676e-01   3.612557659565e-01  
3*0.0  6.334760989313e-01   1.210077747054e+00  -3.967558062261e-01   1.907154125493e-01   1.254615630939e-01  -1.744812126781e-01  -2.288990852532e-01  3*0.0 -4.012015444953e-01  -5.566475867149e-01   3.763136009413e-01   2.345589942454e-01  -1.761551999948e-01   2.720575089512e-01   3.630414343014e-01  
3*0.0  5.841379382326e-01   1.206815156760e+00  -4.256592073202e-01   1.786076424577e-01   1.442605953408e-01  -1.687631106633e-01  -2.265386082793e-01  3*0.0 -3.926852933359e-01  -5.592733241667e-01   3.807768819387e-01   2.374413873140e-01  -1.822283083425e-01   2.772654441281e-01   3.648212167864e-01  
3*0.0  5.354682863677e-01   1.202107689640e+00  -4.521977453944e-01   1.664813043569e-01   1.642486668662e-01  -1.630978967385e-01  -2.244731072980e-01  3*0.0 -3.837316768619e-01  -5.615097123178e-01   3.848451023629e-01   2.402864559275e-01  -1.884108022839e-01   2.824011108348e-01   3.665373902703e-01  
3*0.0  4.873711688370e-01   1.196057822366e+00  -4.765917732734e-01   1.544307213881e-01   1.853735486551e-01  -1.574607613629e-01  -2.226069640863e-01  3*0.0 -3.743294981217e-01  -5.633138654698e-01   3.885319406366e-01   2.430907181132e-01  -1.947186811869e-01   2.874578474511e-01   3.681726679091e-01  
3*0.0  4.404138406752e-01   1.188308405827e+00  -4.983843166306e-01   1.422118435785e-01   2.070602490940e-01  -1.524444678342e-01  -2.214267166459e-01  3*0.0 -3.645895364460e-01  -5.646824349416e-01   3.917313279286e-01   2.459032259526e-01  -2.010662513012e-01   2.925310684222e-01   3.698325887994e-01  
3*0.0  3.945952580460e-01   1.179779948843e+00  -5.179306579137e-01   1.301995885314e-01   2.291324722177e-01  -1.477519874340e-01  -2.206676044465e-01  3*0.0 -3.545314348448e-01  -5.658250321804e-01   3.945303895947e-01   2.485854374562e-01  -2.074301919616e-01   2.975142429845e-01   3.714253227316e-01  
3*0.0  3.497591692426e-01   1.170013178235e+00  -5.354227053008e-01   1.182831320672e-01   2.516778359524e-01  -1.434551902389e-01  -2.202817206475e-01  3*0.0 -3.441391420549e-01  -5.665371112571e-01   3.968847421610e-01   2.512754618291e-01  -2.138432639582e-01   3.024820147664e-01   3.730089042369e-01  
3*0.0  3.063142522986e-01   1.159087023897e+00  -5.505545722986e-01   1.064194357938e-01   2.742337449231e-01  -1.398920123753e-01  -2.205428215130e-01  3*0.0 -3.334948965906e-01  -5.668843805947e-01   3.987538751343e-01   2.539092551401e-01  -2.202557037126e-01   3.074440799459e-01   3.745805472654e-01  
3*0.0  2.641371160839e-01   1.147401175751e+00  -5.637040252778e-01   9.481328439402e-02   2.968256021252e-01  -1.368179403476e-01  -2.211866527128e-01  3*0.0 -3.225811332303e-01  -5.668954824969e-01   4.001994748635e-01   2.564429234133e-01  -2.267032133292e-01   3.123425034118e-01   3.760713471244e-01  
3*0.0  2.233999780353e-01   1.134889055548e+00  -5.747709950807e-01   8.339612229595e-02   3.191995122539e-01  -1.344313235026e-01  -2.223628143680e-01  3*0.0 -3.114552713799e-01  -5.665825753504e-01   4.011834323886e-01   2.588896908211e-01  -2.331333355976e-01   3.172159136923e-01   3.775280009942e-01  
3*0.0  1.839178371602e-01   1.121381472471e+00  -5.839972989955e-01   7.210076779468e-02   3.413699905255e-01  -1.327110620639e-01  -2.240352668208e-01  3*0.0 -3.001551352385e-01  -5.659166379181e-01   4.016693543963e-01   2.613644408491e-01  -2.394878298124e-01   3.221354439617e-01   3.790514718334e-01  
3*0.0  1.460943644780e-01   1.107547273099e+00  -5.912836620017e-01   6.115070717024e-02   3.630028332052e-01  -1.316692071029e-01  -2.261804881303e-01  3*0.0 -2.886947436322e-01  -5.650404856693e-01   4.017243462496e-01   2.636787438379e-01  -2.458144165373e-01   3.269832237660e-01   3.804904906669e-01  
3*0.0  1.097873177943e-01   1.092915975358e+00  -5.967102736435e-01   5.039300254757e-02   3.841079940545e-01  -1.314096927288e-01  -2.288316357201e-01  3*0.0 -2.771034621860e-01  -5.638045327113e-01   4.012889432979e-01   2.659458968435e-01  -2.520725819747e-01   3.318499919515e-01   3.819290978558e-01  
3*0.0  7.497208320970e-02   1.077812298677e+00  -6.005166064347e-01   3.996897396594e-02   4.046641477383e-01  -1.317681447315e-01  -2.318107549649e-01  3*0.0 -2.653699346749e-01  -5.622425091411e-01   4.004207627098e-01   2.681009290509e-01  -2.583006176220e-01   3.366737131117e-01   3.832903296394e-01  
3*0.0  4.174711045620e-02   1.062281096269e+00  -6.026802477053e-01   2.980381859881e-02   4.244682593732e-01  -1.328546598136e-01  -2.352455028419e-01  3*0.0 -2.535703395528e-01  -5.604486364708e-01   3.990910034702e-01   2.701644681993e-01  -2.644211912548e-01   3.414904070112e-01   3.846386143607e-01  
3*0.0  1.005844242438e-02   1.046354744445e+00  -6.033268215340e-01   1.991815140721e-02   4.435170094903e-01  -1.346262162995e-01  -2.390793169394e-01  3*0.0 -2.417257805995e-01  -5.584255335280e-01   3.972895005321e-01   2.721730380537e-01  -2.704127696675e-01   3.463223596790e-01   3.860078969466e-01  
3*0.0 -2.023944827090e-02   1.030032864321e+00  -6.026500363748e-01   1.034484309707e-02   4.618715855254e-01  -1.369779612529e-01  -2.431805115381e-01  3*0.0 -2.298188529422e-01  -5.561009560051e-01   3.950530305297e-01   2.740995280856e-01  -2.763108967800e-01   3.511376423005e-01   3.873353310136e-01  
3*0.0 -4.883457561352e-02   1.013394369035e+00  -6.004868766273e-01   1.045532372747e-03   4.792397838679e-01  -1.400817318865e-01  -2.476910580958e-01  3*0.0 -2.179334473310e-01  -5.535595536534e-01   3.923449688616e-01   2.759285715345e-01  -2.820611955260e-01   3.559620916862e-01   3.886529219326e-01  
3*0.0 -7.621866214311e-02   9.967212604840e-01  -5.973171797850e-01  -7.837938990145e-03   4.959984434254e-01  -1.435516711557e-01  -2.522867563340e-01  3*0.0 -2.059701640801e-01  -5.507761270475e-01   3.892802949657e-01   2.776015206021e-01  -2.877542151983e-01   3.606984736652e-01   3.898540219077e-01  
3*0.0 -1.019348802182e-01   9.796663960470e-01  -5.928098126810e-01  -1.648475445836e-02   5.116911423745e-01  -1.477563605163e-01  -2.572398408901e-01  3*0.0 -1.940789754130e-01  -5.477409865200e-01   3.857383437685e-01   2.792063952301e-01  -2.932628007560e-01   3.654661476234e-01   3.910592048391e-01  
3*0.0 -1.260706287682e-01   9.624774333651e-01  -5.871348140229e-01  -2.481367371278e-02   5.263811120778e-01  -1.525583177719e-01  -2.624552540803e-01  3*0.0 -1.822561302241e-01  -5.445142180878e-01   3.817593092355e-01   2.807385234275e-01  -2.985991008890e-01   3.702413657215e-01   3.922605062434e-01  
3*0.0 -1.492062746090e-01   9.454152816818e-01  -5.807825149776e-01  -3.274235269356e-02   5.404718081483e-01  -1.575928036445e-01  -2.676711330833e-01  3*0.0 -1.704075374474e-01  -5.411388351645e-01   3.774490843323e-01   2.821307686416e-01  -3.038343863429e-01   3.749329841288e-01   3.933796388690e-01  
3*0.0 -1.706778041754e-01   9.280289984103e-01  -5.732920840400e-01  -4.044250976017e-02   5.533853802890e-01  -1.633011873931e-01  -2.731665542770e-01  3*0.0 -1.587108725261e-01  -5.375256067773e-01   3.726688811966e-01   2.834708253594e-01  -3.088383970385e-01   3.796711313352e-01   3.945128324679e-01  
3*0.0 -1.910134635656e-01   9.108431501846e-01  -5.651230843144e-01  -4.773927881547e-02   5.655779412344e-01  -1.692635341061e-01  -2.786553664503e-01  3*0.0 -1.470275320824e-01  -5.337616864368e-01   3.675714808689e-01   2.846578376036e-01  -3.137358887283e-01   3.843167230872e-01   3.955426436063e-01  
3*0.0 -2.098602752444e-01   8.934496639065e-01  -5.560569034212e-01  -5.477916137828e-02   5.766910728275e-01  -1.757419000616e-01  -2.842914975667e-01  3*0.0 -1.354996496149e-01  -5.297633291464e-01   3.620595008958e-01   2.857592552324e-01  -3.184175666880e-01   3.889738765773e-01   3.965430604673e-01  
3*0.0 -2.275880080603e-01   8.762709040627e-01  -5.464047046124e-01  -6.144385811257e-02   5.870502130420e-01  -1.824475658938e-01  -2.898955966370e-01  3*0.0 -1.240284093535e-01  -5.256335669680e-01   3.562391360535e-01   2.867039556156e-01  -3.229679956468e-01   3.935452121727e-01   3.974473834743e-01  
3*0.0 -2.442247972365e-01   8.590974677551e-01  -5.362035301300e-01  -6.781998491155e-02   5.965717010153e-01  -1.894318659704e-01  -2.955171997594e-01  3*0.0 -1.126850758459e-01  -5.213562468569e-01   3.500663025434e-01   2.875872856792e-01  -3.273153752238e-01   3.980950930958e-01   3.983292809188e-01  
3*0.0 -2.594762865314e-01   8.419485434854e-01  -5.253207324625e-01  -7.391538361805e-02   6.050632296961e-01  -1.967898139567e-01  -3.012049352701e-01  3*0.0 -1.015353332025e-01  -5.169373776439e-01   3.435170925857e-01   2.884001288042e-01  -3.314300901749e-01   4.026454816991e-01   3.991964582220e-01  
3*0.0 -2.738206558231e-01   8.250350715208e-01  -5.140776369296e-01  -7.967659801480e-02   6.128876254625e-01  -2.042620363836e-01  -3.067949232853e-01  3*0.0 -9.047211325250e-02  -5.124131231540e-01   3.366969419727e-01   2.890733341844e-01  -3.354004128460e-01   4.071042802754e-01   3.999708299720e-01  
3*0.0 -2.869448632324e-01   8.081941885284e-01  -5.023155945606e-01  -8.516226902858e-02   6.197719931809e-01  -2.120017801318e-01  -3.123697478854e-01  3*0.0 -7.959754426800e-02  -5.077506892315e-01   3.295537991541e-01   2.896269496563e-01  -3.391561924439e-01   4.115201954919e-01   4.006805541659e-01  
3*0.0 -2.991974135210e-01   7.914369485180e-01  -4.902762107285e-01  -9.034886231067e-02   6.259756803576e-01  -2.198246734126e-01  -3.177967834750e-01  3*0.0 -6.885864015912e-02  -5.029094121649e-01   3.221435553404e-01   2.900855939704e-01  -3.427297263830e-01   4.158668647650e-01   4.013053294562e-01  
3*0.0 -3.103231604056e-01   7.748597592038e-01  -4.778414663741e-01  -9.525323689225e-02   6.313090614097e-01  -2.278289428697e-01  -3.231608897025e-01  3*0.0 -5.831523083854e-02  -4.979705777408e-01   3.144512991066e-01   2.904127843568e-01  -3.461000424194e-01   4.201521098714e-01   4.018548566832e-01  
3*0.0 -3.205928294329e-01   7.585832580300e-01  -4.651700224563e-01  -9.987198109343e-02   6.359653304656e-01  -2.358944229448e-01  -3.284233878165e-01  3*0.0 -4.792533393786e-02  -4.930029217144e-01   3.065073524997e-01   2.906399083742e-01  -3.492847231287e-01   4.243628289714e-01   4.023534143249e-01  
3*0.0 -3.299659364927e-01   7.423399227463e-01  -4.522956446604e-01  -1.042471630774e-01   6.398750929770e-01  -2.440301888077e-01  -3.335356575632e-01  3*0.0 -3.775521962372e-02  -4.878717683235e-01   2.982967283156e-01   2.908141938890e-01  -3.522348060974e-01   4.285336775593e-01   4.027959796649e-01  
3*0.0 -3.385049476210e-01   7.264119019672e-01  -4.392396937612e-01  -1.083359054415e-01   6.431337872162e-01  -2.521830370011e-01  -3.385023379409e-01  3*0.0 -2.774457474002e-02  -4.826893237747e-01   2.898762409860e-01   2.908623295277e-01  -3.550148486711e-01   4.326024744622e-01   4.031482471543e-01  
3*0.0 -3.460117768150e-01   7.106526411729e-01  -4.259429114169e-01  -1.121894932943e-01   6.455619341099e-01  -2.604298050658e-01  -3.433561570478e-01  3*0.0 -1.799434060386e-02  -4.774312418964e-01   2.812016442489e-01   2.908069350395e-01  -3.575537693507e-01   4.366196385822e-01   4.034415476375e-01  
3*0.0 -3.529653981700e-01   6.951456313256e-01  -4.126492601483e-01  -1.157779016292e-01   6.475249673375e-01  -2.685699956034e-01  -3.479800057816e-01  3*0.0 -8.382423700983e-03  -4.720848809672e-01   2.723706326718e-01   2.906272883846e-01  -3.599398584465e-01   4.405131103166e-01   4.036207458833e-01  
3*0.0 -3.592482906334e-01   6.798558024137e-01  -3.993161094613e-01  -1.191281328047e-01   6.489199044745e-01  -2.766496811257e-01  -3.524067988540e-01  3*0.0  1.035857601360e-03  -4.666685724946e-01   2.633621525852e-01   2.903282451442e-01  -3.621355881919e-01   4.443046618067e-01   4.037067218102e-01  
3*0.0 -3.646273337104e-01   6.647401968141e-01  -3.858651984574e-01  -1.222590249786e-01   6.495802491148e-01  -2.847358370806e-01  -3.566714170056e-01  3*0.0  1.017862259491e-02  -4.611667795631e-01   2.541490289136e-01   2.899595892754e-01  -3.640888805752e-01   4.480334136034e-01   4.037272736722e-01  
3*0.0 -3.695234123559e-01   6.499183095636e-01  -3.724818322623e-01  -1.251584378897e-01   6.498211089379e-01  -2.926829874397e-01  -3.607237969110e-01  3*0.0  1.915559720977e-02  -4.556361786425e-01   2.447987332673e-01   2.895133617192e-01  -3.658771383113e-01   4.516528629849e-01   4.036702644036e-01  
3*0.0 -3.736464066746e-01   6.353636152661e-01  -3.590487657987e-01  -1.278567393450e-01   6.494251211762e-01  -3.005892168606e-01  -3.646201512864e-01  3*0.0  2.787373695146e-02  -4.501022091715e-01   2.352703922460e-01   2.889695171529e-01  -3.674446978337e-01   4.551916706643e-01   4.035526903469e-01  
3*0.0 -3.773493291746e-01   6.210490955799e-01  -3.457362083640e-01  -1.303231527526e-01   6.486689401677e-01  -3.083042192488e-01  -3.682448111353e-01  3*0.0  3.643290273476e-02  -4.444726865972e-01   2.256610365436e-01   2.883185254974e-01  -3.688621088212e-01   4.585833503084e-01   4.033037864294e-01  
3*0.0 -3.803134573667e-01   6.069216895636e-01  -3.324337803796e-01  -1.326100929792e-01   6.472863514254e-01  -3.159452456757e-01  -3.716835887933e-01  3*0.0  4.469362373800e-02  -4.388042221637e-01   2.158942180418e-01   2.875891497158e-01  -3.700354691868e-01   4.619001244175e-01   4.029898394649e-01  
3*0.0 -3.829707936685e-01   5.931372087663e-01  -3.192894010638e-01  -1.346746325290e-01   6.456496115269e-01  -3.233635303392e-01  -3.748680694895e-01  3*0.0  5.283254990856e-02  -4.331138737515e-01   2.060823248289e-01   2.867255522469e-01  -3.710998554087e-01   4.650499864481e-01   4.025472686104e-01  
3*0.0 -3.849250192492e-01   5.795301662565e-01  -3.061940701908e-01  -1.365801377954e-01   6.434069730553e-01  -3.306862696152e-01  -3.778644220848e-01  3*0.0  6.064727859370e-02  -4.274039694539e-01   1.961226115963e-01   2.857962744224e-01  -3.719044391861e-01   4.681322466793e-01   4.020535899760e-01  
3*0.0 -3.865266416123e-01   5.662367209940e-01  -2.932563183235e-01  -1.382934735328e-01   6.408692168091e-01  -3.378009344343e-01  -3.806293101700e-01  3*0.0  6.829389330349e-02  -4.216798621678e-01   1.861147819625e-01   2.847835286924e-01  -3.725712204813e-01   4.710713100410e-01   4.014572843793e-01  
3*0.0 -3.876965115825e-01   5.531581525419e-01  -2.804704574984e-01  -1.398392634066e-01   6.379521519590e-01  -3.447231699440e-01  -3.831567873020e-01  3*0.0  7.570567802004e-02  -4.159107999035e-01   1.760482891805e-01   2.836987478733e-01  -3.730485157768e-01   4.738840466783e-01   4.007624779002e-01  
3*0.0 -3.884404626133e-01   5.403529744391e-01  -2.678362350580e-01  -1.412220986532e-01   6.346734142622e-01  -3.514588039402e-01  -3.854735859183e-01  3*0.0  8.288568036216e-02  -4.101522668713e-01   1.659187340274e-01   2.825359119065e-01  -3.733491537104e-01   4.765813763793e-01   3.999909102177e-01  
3*0.0 -3.887358890063e-01   5.277935601171e-01  -2.553512095276e-01  -1.424509614870e-01   6.310171908354e-01  -3.580066015845e-01  -3.875721716276e-01  3*0.0  8.981634951030e-02  -4.043885609668e-01   1.557411323010e-01   2.812856300910e-01  -3.734640109337e-01   4.791544696610e-01   3.991290193948e-01  
3*0.0 -3.887436855298e-01   5.155076355996e-01  -2.430648394534e-01  -1.435228669005e-01   6.271094431736e-01  -3.643266468844e-01  -3.894479872098e-01  3*0.0  9.655098629558e-02  -3.986346586249e-01   1.455432764299e-01   2.799554859528e-01  -3.734300190864e-01   4.815892079333e-01   3.981781658758e-01  
3*0.0 -3.884466228494e-01   5.034472204096e-01  -2.309848367473e-01  -1.444413662843e-01   6.229452466427e-01  -3.704041411066e-01  -3.910681360513e-01  3*0.0  1.030805917519e-01  -3.928300486960e-01   1.353666682575e-01   2.785252694293e-01  -3.732476788291e-01   4.838572114125e-01   3.970936483243e-01  
3*0.0 -3.878412560752e-01   4.916380201297e-01  -2.191048059355e-01  -1.452183628615e-01   6.185161608917e-01  -3.762596291060e-01  -3.924748422420e-01  3*0.0  1.093860799122e-01  -3.870417785423e-01   1.251814472030e-01   2.770228613899e-01  -3.729048370370e-01   4.859957328632e-01   3.959281485265e-01  
3*0.0 -3.868296936204e-01   4.801031908872e-01  -2.073909925785e-01  -1.458791168041e-01   6.137519708190e-01  -3.819300259130e-01  -3.937101103151e-01  3*0.0  1.154234280177e-01  -3.813163156589e-01   1.149563207099e-01   2.754750927820e-01  -3.723756954747e-01   4.880353190801e-01   3.947169524421e-01  
3*0.0 -3.856829958247e-01   4.688440456066e-01  -1.959132143588e-01  -1.464059154717e-01   6.088713169582e-01  -3.873397835632e-01  -3.947237548314e-01  3*0.0  1.213125553142e-01  -3.755984897003e-01   1.047806133214e-01   2.738516961571e-01  -3.717435720227e-01   4.899058922478e-01   3.933984579441e-01  
3*0.0 -3.841956254355e-01   4.577193731593e-01  -1.846711686026e-01  -1.468189584090e-01   6.036843896912e-01  -3.925086821532e-01  -3.954939152339e-01  3*0.0  1.269010394353e-01  -3.698306569196e-01   9.463132122367e-02   2.721829577874e-01  -3.708995535451e-01   4.916469839606e-01   3.919796219081e-01  
3*0.0 -3.825613442669e-01   4.469056887807e-01  -1.736436128631e-01  -1.471075602873e-01   5.983946069012e-01  -3.974319154915e-01  -3.960679360393e-01  3*0.0  1.323538157616e-01  -3.641017195157e-01   8.454948244974e-02   2.704168870504e-01  -3.699758153242e-01   4.932124444673e-01   3.904535596775e-01  
3*0.0 -3.806495602276e-01   4.363455168954e-01  -1.628225018734e-01  -1.472909015690e-01   5.928793053015e-01  -4.021382011776e-01  -3.964626119415e-01  3*0.0  1.375666694175e-01  -3.584344129975e-01   7.448323027603e-02   2.685874950443e-01  -3.688972567056e-01   4.946581297122e-01   3.888678258781e-01  
3*0.0 -3.785125583213e-01   4.259606507440e-01  -1.522508082899e-01  -1.473689576169e-01   5.871649021639e-01  -4.065918395396e-01  -3.966378819162e-01  3*0.0  1.425247372914e-01  -3.527508800018e-01   6.447705385725e-02   2.667263164155e-01  -3.676472438942e-01   4.959666087488e-01   3.871926982475e-01  
3*0.0 -3.762411047168e-01   4.158620480846e-01  -1.418989217864e-01  -1.473420077409e-01   5.813573785122e-01  -4.108069478996e-01  -3.966352453507e-01  3*0.0  1.473294729432e-01  -3.471296082124e-01   5.454299804776e-02   2.647683542666e-01  -3.663131796584e-01   4.971141871146e-01   3.854286871207e-01  
3*0.0 -3.736828191546e-01   4.059181909397e-01  -1.317858944334e-01  -1.472224367098e-01   5.753094987191e-01  -4.147788841917e-01  -3.964149543372e-01  3*0.0  1.518424752996e-01  -3.414854169896e-01   4.468802468460e-02   2.627689660620e-01  -3.647897136917e-01   4.981186491687e-01   3.835644974010e-01  
3*0.0 -3.711367263375e-01   3.962428874342e-01  -1.219204583207e-01  -1.470144017786e-01   5.692756575142e-01  -4.184952066185e-01  -3.960268027524e-01  3*0.0  1.562468188567e-01  -3.358924206794e-01   3.493631217705e-02   2.607237205784e-01  -3.632087904667e-01   4.989614805786e-01   3.816212225095e-01  
3*0.0 -3.683194949136e-01   3.868196194094e-01  -1.122533307466e-01  -1.467312094566e-01   5.630408309578e-01  -4.220117289859e-01  -3.954961277254e-01  3*0.0  1.603982739442e-01  -3.303898969659e-01   2.522342199475e-02   2.586403095875e-01  -3.614812221395e-01   4.996981400255e-01   3.796378171613e-01  
3*0.0 -3.654276815653e-01   3.775784008790e-01  -1.028421389947e-01  -1.463629889014e-01   5.567429614143e-01  -4.252666378253e-01  -3.947673824803e-01  3*0.0  1.643673909817e-01  -3.248865479920e-01   1.564025556663e-02   2.564961850694e-01  -3.596464601443e-01   5.002638124319e-01   3.775486030082e-01  
3*0.0 -3.624493362137e-01   3.685380663761e-01  -9.367266720934e-02  -1.459158096304e-01   5.503798323247e-01  -4.282766374879e-01  -3.938643521921e-01  3*0.0  1.681534700168e-01  -3.194086661257e-01   6.176128065037e-03   2.543090577384e-01  -3.577079797976e-01   5.006742968861e-01   3.753743498802e-01  
3*0.0 -3.593361968413e-01   3.597022491053e-01  -8.473084037405e-02  -1.453907341705e-01   5.439302236581e-01  -4.310479071812e-01  -3.927835020785e-01  3*0.0  1.717497758393e-01  -3.139485767526e-01  -3.149553490664e-03   2.520479039406e-01  -3.556706625822e-01   5.009161157575e-01   3.730964429698e-01  
3*0.0 -3.560661844083e-01   3.510795372618e-01  -7.601297051037e-02  -1.448039717922e-01   5.373604437436e-01  -4.336095378618e-01  -3.915735551343e-01  3*0.0  1.751089509191e-01  -3.085797261049e-01  -1.240875441002e-02   2.497807213328e-01  -3.534987867353e-01   5.010596894153e-01   3.707935371707e-01  
3*0.0 -3.527966642183e-01   3.426825922357e-01  -6.752120199128e-02  -1.441433074749e-01   5.308149716361e-01  -4.359348381884e-01  -3.902132409263e-01  3*0.0  1.783577324542e-01  -3.032560524057e-01  -2.151920768796e-02   2.474447612590e-01  -3.512832213949e-01   5.010334700451e-01   3.684036136967e-01  
3*0.0 -3.493806954578e-01   3.344177151375e-01  -5.928022809218e-02  -1.434275603470e-01   5.241483923156e-01  -4.380204573228e-01  -3.886774862586e-01  3*0.0  1.813426107078e-01  -2.979300545379e-01  -3.048379247970e-02   2.451016730705e-01  -3.489119627788e-01   5.008635429157e-01   3.659287772407e-01  
3*0.0 -3.459641737400e-01   3.264023052602e-01  -5.124197155081e-02  -1.426569295831e-01   5.175163472501e-01  -4.398976575216e-01  -3.870292915234e-01  3*0.0  1.842312265069e-01  -2.926903689762e-01  -3.931532206899e-02   2.426986307966e-01  -3.465151075635e-01   5.005449821765e-01   3.633942391285e-01  
3*0.0 -3.424356915388e-01   3.185571951267e-01  -4.342866174195e-02  -1.418349877974e-01   5.108111820954e-01  -4.415555744520e-01  -3.852358817936e-01  3*0.0  1.869077294573e-01  -2.874841785986e-01  -4.799841650580e-02   2.402677473002e-01  -3.440081245047e-01   5.000829200326e-01   3.607854609609e-01  
3*0.0 -3.388454542426e-01   3.108885392250e-01  -3.584264698820e-02  -1.409613262952e-01   5.040692629523e-01  -4.429979693962e-01  -3.833148584238e-01  3*0.0  1.893913151462e-01  -2.823337493288e-01  -5.654673404348e-02   2.378263208439e-01  -3.414030370962e-01   4.994951181143e-01   3.581266040130e-01  
3*0.0 -3.352109672494e-01   3.034094879668e-01  -2.846953393819e-02  -1.400377029206e-01   4.973210552623e-01  -4.442297687935e-01  -3.812678594750e-01  3*0.0  1.917233087386e-01  -2.772352169273e-01  -6.493416626739e-02   2.353355905470e-01  -3.387363627314e-01   4.987586857841e-01   3.553968425765e-01  
3*0.0 -3.315139767478e-01   2.961109975858e-01  -2.130892814744e-02  -1.390722809520e-01   4.905432670576e-01  -4.452612814520e-01  -3.791100099842e-01  3*0.0  1.938715746888e-01  -2.722056636488e-01  -7.318441846255e-02   2.328314426007e-01  -3.359833140540e-01   4.978999845409e-01   3.526228479536e-01  
3*0.0 -3.278359426206e-01   2.889566436732e-01  -1.437598442924e-02  -1.380532653938e-01   4.838029788810e-01  -4.460628640892e-01  -3.768035546493e-01  3*0.0  1.958910992791e-01  -2.671754460921e-01  -8.121396237363e-02   2.302662562053e-01  -3.331805780122e-01   4.968580071536e-01   3.497426875223e-01  
3*0.0 -3.241075544635e-01   2.819846446451e-01  -7.643769786755e-03  -1.369969853625e-01   4.770506513195e-01  -4.466772076612e-01  -3.744022449585e-01  3*0.0  1.977442204347e-01  -2.622225363330e-01  -8.909969364393e-02   2.276885300277e-01  -3.303083744454e-01   4.956990428283e-01   3.468251581459e-01  
3*0.0 -3.203791315874e-01   2.751931153939e-01  -1.109822107170e-03  -1.359093432437e-01   4.703241249481e-01  -4.471083113318e-01  -3.719163372646e-01  3*0.0  1.994596953733e-01  -2.573501488225e-01  -9.684112920489e-02   2.251070460793e-01  -3.273847479276e-01   4.944271304118e-01   3.438779344401e-01  
3*0.0 -3.165983507979e-01   2.685589703637e-01   5.223774591474e-03  -1.347922825814e-01   4.635834276018e-01  -4.473511732852e-01  -3.693289342500e-01  3*0.0  2.010012739001e-01  -2.525298909717e-01  -1.044100329157e-01   2.225137701133e-01  -3.243869202136e-01   4.930249602706e-01   3.408770687989e-01  
3*0.0 -3.127765333513e-01   2.620788346705e-01   1.135886316076e-02  -1.336426906680e-01   4.568429552644e-01  -4.474056557815e-01  -3.666376396492e-01  3*0.0  2.023839720346e-01  -2.477555787830e-01  -1.117909938720e-01   2.198893728316e-01  -3.213283502808e-01   4.914831684931e-01   3.378131136708e-01  
3*0.0 -3.090233908374e-01   2.557496680234e-01   1.729852553680e-02  -1.324623444417e-01   4.501816618984e-01  -4.472753897043e-01  -3.638604728476e-01  3*0.0  2.036743006320e-01  -2.430320761877e-01  -1.189840122606e-01   2.172516724232e-01  -3.182476119037e-01   4.898064697576e-01   3.347007830447e-01  
3*0.0 -3.051738483020e-01   2.495644325280e-01   2.304264703814e-02  -1.312562764827e-01   4.434779619521e-01  -4.469682955109e-01  -3.609869484017e-01  3*0.0  2.047595141805e-01  -2.383630341663e-01  -1.259966841329e-01   2.145964464638e-01  -3.150796557582e-01   4.880085408447e-01   3.315370396521e-01  
3*0.0 -3.013854621712e-01   2.435448419273e-01   2.861007491043e-02  -1.300202608846e-01   4.368577003849e-01  -4.464975880326e-01  -3.580503250778e-01  3*0.0  2.057683726754e-01  -2.337734151161e-01  -1.328443498605e-01   2.119244713750e-01  -3.119057993330e-01   4.860959338190e-01   3.283468459298e-01  
3*0.0 -2.975161567484e-01   2.376422028113e-01   3.397847402166e-02  -1.287655645781e-01   4.301979052602e-01  -4.458493873636e-01  -3.550163844703e-01  3*0.0  2.065587846453e-01  -2.292152032349e-01  -1.394864636219e-01   2.092622642974e-01  -3.086314462530e-01   4.840562486471e-01   3.250985025445e-01  
3*0.0 -2.937693280781e-01   2.319038769096e-01   3.918112777756e-02  -1.274811104725e-01   4.236761559580e-01  -4.450467831099e-01  -3.519308071562e-01  3*0.0  2.073345956038e-01  -2.247358015146e-01  -1.459552761625e-01   2.065634235898e-01  -3.053949020879e-01   4.818991585362e-01   3.218241825790e-01  
3*0.0 -2.899655699238e-01   2.262938186352e-01   4.420029755576e-02  -1.261784509699e-01   4.171446008131e-01  -4.440809454809e-01  -3.487642542604e-01  3*0.0  2.079350454507e-01  -2.203056257182e-01  -1.522262511852e-01   2.038518462365e-01  -3.020919290758e-01   4.796206899831e-01   3.185009421323e-01  
3*0.0 -2.861620632288e-01   2.208107920617e-01   4.904472722440e-02  -1.248656340215e-01   4.106424766078e-01  -4.429627100702e-01  -3.455341361637e-01  3*0.0  2.083923827950e-01  -2.159285237896e-01  -1.583043597586e-01   2.011559873530e-01  -2.987397055585e-01   4.772314015448e-01   3.151435471156e-01  
3*0.0 -2.823753316461e-01   2.154735762079e-01   5.372818989753e-02  -1.235387922754e-01   4.041938234002e-01  -4.417066634492e-01  -3.422584660388e-01  3*0.0  2.087454029285e-01  -2.116299396455e-01  -1.642141196660e-01   1.984595929287e-01  -2.953694383330e-01   4.747467016798e-01   3.117692212085e-01  
3*0.0 -2.786494506096e-01   2.102689706319e-01   5.824967305149e-02  -1.221933585481e-01   3.978313529005e-01  -4.403078405007e-01  -3.389327021632e-01  3*0.0  2.090288832662e-01  -2.073949112725e-01  -1.699379821851e-01   1.957467302027e-01  -2.920013249254e-01   4.721532063409e-01   3.083679319369e-01  
3*0.0 -2.748690273004e-01   2.051768331807e-01   6.259780126706e-02  -1.208399829398e-01   3.914563525565e-01  -4.387656551821e-01  -3.355445313528e-01  3*0.0  2.091215541292e-01  -2.032122353091e-01  -1.754655703188e-01   1.930555936587e-01  -2.885569751450e-01   4.694587449732e-01   3.049341082652e-01  
3*0.0 -2.711490888407e-01   2.002119800068e-01   6.679434033720e-02  -1.194730719419e-01   3.851714130712e-01  -4.370905745148e-01  -3.321128122627e-01  3*0.0  2.091570584286e-01  -1.990887216529e-01  -1.807986570012e-01   1.903446223076e-01  -2.851249238945e-01   4.666544860564e-01   3.014713786735e-01  
3*0.0 -2.674497243350e-01   1.953453146197e-01   7.082248564810e-02  -1.180894338155e-01   3.789371578800e-01  -4.352688625688e-01  -3.286147794399e-01  3*0.0  2.090791752414e-01  -1.949965544096e-01  -1.859032512593e-01   1.876161964803e-01  -2.816668352999e-01   4.637258588605e-01   2.979589277158e-01  
3*0.0 -2.637792412062e-01   1.906242309693e-01   7.471791646301e-02  -1.167032128738e-01   3.727690472145e-01  -4.333473053589e-01  -3.251105095768e-01  3*0.0  2.089191693575e-01  -1.910087263872e-01  -1.908771298924e-01   1.849178709438e-01  -2.782068580187e-01   4.607433715423e-01   2.944675829493e-01  
3*0.0 -2.601180975611e-01   1.859998642894e-01   7.845380331601e-02  -1.153054753806e-01   3.666421469024e-01  -4.312930673073e-01  -3.215538136353e-01  3*0.0  2.086355934065e-01  -1.870612182816e-01  -1.956357403087e-01   1.822220111924e-01  -2.747144005745e-01   4.576529672800e-01   2.909403854779e-01  
3*0.0 -2.564900560842e-01   1.814952966220e-01   8.205237983805e-02  -1.139028924093e-01   3.605860224914e-01  -4.291280571376e-01  -3.179692391341e-01  3*0.0  2.082805205689e-01  -1.831790056389e-01  -2.002112813322e-01   1.795220819322e-01  -2.712273687906e-01   4.544738022750e-01   2.873984034513e-01  
3*0.0 -2.528853991974e-01   1.770918689103e-01   8.550477457203e-02  -1.124970832866e-01   3.545853502487e-01  -4.268468027712e-01  -3.143493119205e-01  3*0.0  2.078261420693e-01  -1.793496210714e-01  -2.045883265985e-01   1.768290215614e-01  -2.677248379264e-01   4.512018271038e-01   2.838354123467e-01  
3*0.0 -2.492979991529e-01   1.727821352612e-01   8.881083879827e-02  -1.110879161363e-01   3.486345619211e-01  -4.244486556346e-01  -3.106900621112e-01  3*0.0  2.072654702946e-01  -1.755636529197e-01  -2.087534956776e-01   1.741394424617e-01  -2.642028698964e-01   4.478315323805e-01   2.802439871645e-01  
3*0.0 -2.457613860392e-01   1.686016083801e-01   9.200045484461e-02  -1.096781202204e-01   3.427704605242e-01  -4.219698282322e-01  -3.070364344011e-01  3*0.0  2.066582233133e-01  -1.718735560693e-01  -2.127877193775e-01   1.714736731758e-01  -2.607028205756e-01   4.444163481032e-01   2.766776671625e-01  
3*0.0 -2.421964200984e-01   1.644962038790e-01   9.503578069315e-02  -1.082647426737e-01   3.369171937087e-01  -4.193684391072e-01  -3.033301150961e-01  3*0.0  2.058937184760e-01  -1.682090478988e-01  -2.165800112443e-01   1.688144667877e-01  -2.571506348086e-01   4.408900789300e-01   2.730659532068e-01  
3*0.0 -2.387223768187e-01   1.605121485134e-01   9.796389034532e-02  -1.068513936274e-01   3.311831090372e-01  -4.166946972209e-01  -2.996363521052e-01  3*0.0  2.051298383312e-01  -1.646345584138e-01  -2.202428159618e-01   1.661670757794e-01  -2.536498014957e-01   4.373209873547e-01   2.694814629993e-01  
3*0.0 -2.352778897765e-01   1.566177511989e-01   1.007616712964e-01  -1.054367074487e-01   3.255099432575e-01  -4.139252978240e-01  -2.959217737090e-01  3*0.0  2.042822045887e-01  -1.611118328426e-01  -2.237143985224e-01   1.635315419742e-01  -2.501439453416e-01   4.336745832417e-01   2.658858402838e-01  
3*0.0 -2.318442015761e-01   1.528033400944e-01   1.034228094489e-01  -1.040170074449e-01   3.198853107967e-01  -4.110527490928e-01  -2.921739329982e-01  3*0.0  2.033392587296e-01  -1.576271176790e-01  -2.269695346895e-01   1.608897127415e-01  -2.466270731806e-01   4.299348125920e-01   2.622626752491e-01  
3*0.0 -2.284383574845e-01   1.490856460687e-01   1.059673362852e-01  -1.026021574184e-01   3.143236398414e-01  -4.081035102630e-01  -2.884233383823e-01  3*0.0  2.023214006450e-01  -1.542089712516e-01  -2.300584941947e-01   1.582733751399e-01  -2.431128541080e-01   4.261405934342e-01   2.586467315839e-01  
3*0.0 -2.250933987138e-01   1.454615661008e-01   1.084036431917e-01  -1.011906187172e-01   3.088516679895e-01  -4.050824720963e-01  -2.846745899035e-01  3*0.0  2.012705299866e-01  -1.508532582981e-01  -2.329843056068e-01   1.556734507120e-01  -2.396258398527e-01   4.222910275318e-01   2.550396500355e-01  
3*0.0 -2.217455738848e-01   1.419279413565e-01   1.107216359686e-01  -9.978666471688e-02   3.034173275318e-01  -4.019868675043e-01  -2.809212954926e-01  3*0.0  2.001132859212e-01  -1.475641165220e-01  -2.357430128980e-01   1.531037814451e-01  -2.361220969164e-01   4.183906026652e-01   2.514390798029e-01  
3*0.0 -2.184630859858e-01   1.384717442286e-01   1.129279942130e-01  -9.838191851169e-02   2.980750929284e-01  -3.988147281390e-01  -2.771600126887e-01  3*0.0  1.989309221412e-01  -1.443180590951e-01  -2.383140985418e-01   1.505344740987e-01  -2.326492078965e-01   4.144201709709e-01   2.478325141175e-01  
3*0.0 -2.151852488129e-01   1.350989991425e-01   1.150218004326e-01  -9.698589190669e-02   2.927768814023e-01  -3.955735051853e-01  -2.733951962775e-01  3*0.0  1.976563123650e-01  -1.411307567736e-01  -2.407107625803e-01   1.479899144618e-01  -2.291680627567e-01   4.103963147561e-01   2.442288814989e-01  
3*0.0 -2.119558630274e-01   1.318007817198e-01   1.170052389383e-01  -9.559032294481e-02   2.875586677382e-01  -3.922606330536e-01  -2.696245061522e-01  3*0.0  1.963458883086e-01  -1.379883446344e-01  -2.429238360127e-01   1.454451702303e-01  -2.257122956066e-01   4.063092321652e-01   2.406218489680e-01  
3*0.0 -2.087759887248e-01   1.285870852283e-01   1.188932073100e-01  -9.420027796161e-02   2.824197258533e-01  -3.888961528959e-01  -2.658691755023e-01  3*0.0  1.949975021341e-01  -1.349117580207e-01  -2.449939924156e-01   1.429329064443e-01  -2.222796068675e-01   4.021901147353e-01   2.370377573769e-01  
3*0.0 -2.056075096565e-01   1.254564110493e-01   1.206807115353e-01  -9.282054365608e-02   2.773309392646e-01  -3.854783410111e-01  -2.621233301996e-01  3*0.0  1.935737011270e-01  -1.319011442162e-01  -2.469132825972e-01   1.404514506447e-01  -2.188491273043e-01   3.980364951160e-01   2.334704509757e-01  
3*0.0 -2.024953425635e-01   1.223906666623e-01   1.223672497730e-01  -9.144565330867e-02   2.723265608602e-01  -3.819980101739e-01  -2.583750602004e-01  3*0.0  1.921283529203e-01  -1.289245943884e-01  -2.486434500049e-01   1.379722180225e-01  -2.154502715061e-01   3.938191163509e-01   2.298973517162e-01  
3*0.0 -1.993842791018e-01   1.194021439542e-01   1.239521127350e-01  -9.007729733355e-02   2.673623518104e-01  -3.784667999287e-01  -2.546365193951e-01  3*0.0  1.905929576820e-01  -1.260140903559e-01  -2.502248117749e-01   1.355283507076e-01  -2.120442940360e-01   3.895731007062e-01   2.263430698949e-01  
3*0.0 -1.963396566674e-01   1.164839707443e-01   1.254447805445e-01  -8.871018412431e-02   2.624939571264e-01  -3.748876795151e-01  -2.509094580120e-01  3*0.0  1.890612303163e-01  -1.231538832250e-01  -2.516581325348e-01   1.330856548194e-01  -2.086869555758e-01   3.852907785846e-01   2.228044006499e-01  
3*0.0 -1.933224444673e-01   1.136350257752e-01   1.268463459369e-01  -8.735666450130e-02   2.576845790383e-01  -3.712643043311e-01  -2.471954081702e-01  3*0.0  1.874741624507e-01  -1.203462188713e-01  -2.529347173353e-01   1.306756971697e-01  -2.053404154342e-01   3.809736950202e-01   2.192799816968e-01  
3*0.0 -1.903263330177e-01   1.108545148211e-01   1.281590188258e-01  -8.601613659689e-02   2.529310912927e-01  -3.675994627748e-01  -2.434942533508e-01  3*0.0  1.858298702978e-01  -1.175888601600e-01  -2.540522458241e-01   1.282959319739e-01  -2.020046240571e-01   3.766223494887e-01   2.157679581531e-01  
3*0.0 -1.873872482421e-01   1.081439359130e-01   1.293893658650e-01  -8.468261205523e-02   2.482643602515e-01  -3.639013534573e-01  -2.398158280210e-01  3*0.0  1.841828912658e-01  -1.148887249273e-01  -2.550439896358e-01   1.259329516369e-01  -1.987126894958e-01   3.722539615133e-01   2.122837253767e-01  
3*0.0 -1.844697849094e-01   1.054997934072e-01   1.305319772815e-01  -8.335619614607e-02   2.436538510479e-01  -3.601667222992e-01  -2.361540292995e-01  3*0.0  1.824840238339e-01  -1.122453553259e-01  -2.558972190928e-01   1.235980849504e-01  -1.954345666814e-01   3.678648105460e-01   2.088212844065e-01  
3*0.0 -1.815983562405e-01   1.029139580197e-01   1.315923052440e-01  -8.204109338387e-02   2.391165483015e-01  -3.563966713707e-01  -2.325077848063e-01  3*0.0  1.807633150049e-01  -1.096430635990e-01  -2.565965878555e-01   1.212854061098e-01  -1.921854461451e-01   3.634435491551e-01   2.053723027494e-01  
3*0.0 -1.787377978907e-01   1.003843255986e-01   1.325592491056e-01  -8.073329909057e-02   2.346273185604e-01  -3.525845407113e-01  -2.288675113517e-01  3*0.0  1.789839705651e-01  -1.070824629579e-01  -2.571303988428e-01   1.189859556861e-01  -1.889461237859e-01   3.589859696325e-01   2.019294297193e-01  
3*0.0 -1.759336178495e-01   9.791658443138e-02   1.334523761539e-01  -7.943364746455e-02   2.302219054241e-01  -3.487496922871e-01  -2.252544883590e-01  3*0.0  1.772074915682e-01  -1.045738533564e-01  -2.575462327432e-01   1.167083274534e-01  -1.857513010474e-01   3.545192169911e-01   1.985170044933e-01  
3*0.0 -1.731460294620e-01   9.551591315686e-02   1.342746040148e-01  -7.815068445370e-02   2.258673781818e-01  -3.448982515686e-01  -2.216719546039e-01  3*0.0  1.753789587461e-01  -1.021275343740e-01  -2.578470337382e-01   1.144773097301e-01  -1.825690599863e-01   3.500516407681e-01   1.951381671587e-01  
3*0.0 -1.704101715020e-01   9.316830461282e-02   1.350221733937e-01  -7.687534382990e-02   2.215917284845e-01  -3.410222624767e-01  -2.181109563969e-01  3*0.0  1.735514649765e-01  -9.972180905459e-02  -2.580150076532e-01   1.122617261201e-01  -1.794286279303e-01   3.455659877091e-01   1.917805102493e-01  
3*0.0 -1.677043913249e-01   9.088071662685e-02   1.356981246998e-01  -7.561127827972e-02   2.173782387067e-01  -3.371295202194e-01  -2.145778637417e-01  3*0.0  1.716980073589e-01  -9.737107712126e-02  -2.580711805306e-01   1.100758056663e-01  -1.763154665231e-01   3.410788399929e-01   1.884546226790e-01  
3*0.0 -1.650242445425e-01   8.863578254910e-02   1.362909480053e-01  -7.435722274515e-02   2.132207733909e-01  -3.332035280422e-01  -2.110526959728e-01  3*0.0  1.698116118267e-01  -9.504681325029e-02  -2.579578383036e-01   1.079010559034e-01  -1.732230072472e-01   3.365543710578e-01   1.851313248049e-01  
3*0.0 -1.623850858456e-01   8.645279875934e-02   1.368223366853e-01  -7.311566962654e-02   2.091342851262e-01  -3.292730636335e-01  -2.075660599759e-01  3*0.0  1.679195225305e-01  -9.278369226935e-02  -2.577614606150e-01   1.057611414683e-01  -1.701690787729e-01   3.320463033673e-01   1.818525591198e-01  
3*0.0 -1.597595357789e-01   8.431962042257e-02   1.372816470304e-01  -7.188717907568e-02   2.050940834631e-01  -3.253242104342e-01  -2.040997305790e-01  3*0.0  1.659802505794e-01  -9.056227730732e-02  -2.574265604621e-01   1.036520063478e-01  -1.671278050031e-01   3.275236162529e-01   1.785918631847e-01  
3*0.0 -1.571992426455e-01   8.224106206538e-02   1.376862741085e-01  -7.067028452421e-02   2.011428089949e-01  -3.213757627856e-01  -2.006743904435e-01  3*0.0  1.640739922617e-01  -8.839149415150e-02  -2.570144098991e-01   1.015685014680e-01  -1.641451974445e-01   3.230181373328e-01   1.753756298799e-01  
3*0.0 -1.546527636811e-01   8.020665288756e-02   1.380159511137e-01  -6.946423761625e-02   1.972381764066e-01  -3.174067686027e-01  -1.972645535826e-01  3*0.0  1.621275817177e-01  -8.625573997148e-02  -2.564595337290e-01   9.950415557069e-02  -1.611787547041e-01   3.184941756955e-01   1.721726914105e-01  
3*0.0 -1.521359951426e-01   7.822299066695e-02   1.382880274151e-01  -6.827320236273e-02   1.933916971376e-01  -3.134353634149e-01  -1.938883184558e-01  3*0.0  1.601617763513e-01  -8.416727991348e-02  -2.558022932414e-01   9.747699772669e-02  -1.582396730856e-01   3.139775161775e-01   1.690029493103e-01  
3*0.0 -1.496653908998e-01   7.629073383139e-02   1.385035150758e-01  -6.709118305735e-02   1.896187812134e-01  -3.094657697536e-01  -1.905499038135e-01  3*0.0  1.582089368302e-01  -8.213007893684e-02  -2.550720433773e-01   9.547496232670e-02  -1.553473790751e-01   3.094824988822e-01   1.658766883390e-01  
3*0.0 -1.472132445044e-01   7.439965653170e-02   1.386504516635e-01  -6.592002124565e-02   1.858946561571e-01  -3.054834400030e-01  -1.872317794900e-01  3*0.0  1.562268517053e-01  -8.012791599355e-02  -2.542147831792e-01   9.349394565361e-02  -1.524759576851e-01   3.049786972129e-01   1.627691108355e-01  
3*0.0 -1.447966901981e-01   7.254867315800e-02   1.387386136647e-01  -6.476221590607e-02   1.822319579528e-01  -3.014962440907e-01  -1.839403565636e-01  3*0.0  1.542406166928e-01  -7.815774214115e-02  -2.532408569655e-01   9.153645423229e-02  -1.496383100615e-01   3.004716393265e-01   1.596845706680e-01  
3*0.0 -1.424088964217e-01   7.074903683737e-02   1.387771460319e-01  -6.361991492734e-02   1.786274002903e-01  -2.975186811035e-01  -1.806896229281e-01  3*0.0  1.522455278840e-01  -7.624061056286e-02  -2.521974405089e-01   8.961575714696e-02  -1.468338086608e-01   2.959913405892e-01   1.566437781487e-01  
3*0.0 -1.400679854126e-01   6.899519492175e-02   1.387687051927e-01  -6.249044682383e-02   1.750939722373e-01  -2.935516552636e-01  -1.774796154488e-01  3*0.0  1.502689531705e-01  -7.436885247461e-02  -2.510884476965e-01   8.772466477886e-02  -1.440761390960e-01   2.915373108093e-01   1.536465344309e-01  
3*0.0 -1.377449902512e-01   6.727994235251e-02   1.387004608487e-01  -6.137240778850e-02   1.716074140134e-01  -2.895811593734e-01  -1.742945154501e-01  3*0.0  1.482685214867e-01  -7.253177082274e-02  -2.498684548523e-01   8.585836012534e-02  -1.413405170743e-01   2.870842754883e-01   1.506723011044e-01  
3*0.0 -1.354513022901e-01   6.560112936903e-02   1.385760646719e-01  -6.026811557876e-02   1.681763328359e-01  -2.856107559337e-01  -1.711361901207e-01  3*0.0  1.462626984958e-01  -7.072556581651e-02  -2.485429999556e-01   8.401353900822e-02  -1.386367285915e-01   2.826349371325e-01   1.477224393341e-01  
3*0.0 -1.332021788985e-01   6.396893754853e-02   1.384125045653e-01  -5.917692414967e-02   1.648140239859e-01  -2.816606247893e-01  -1.680248228261e-01  3*0.0  1.442782460781e-01  -6.896963867445e-02  -2.471771094506e-01   8.220315109539e-02  -1.359804525833e-01   2.782266467677e-01   1.448242755980e-01  
3*0.0 -1.309603694763e-01   6.236826901193e-02   1.381845224349e-01  -5.809574570743e-02   1.614892502547e-01  -2.777031990377e-01  -1.649307361937e-01  3*0.0  1.422592883866e-01  -6.724023102167e-02  -2.456841553694e-01   8.041101317124e-02  -1.333391285771e-01   2.738108146945e-01   1.419399017942e-01  
3*0.0 -1.287724487225e-01   6.081256422084e-02   1.379255670803e-01  -5.702906136904e-02   1.582392360918e-01  -2.737728519714e-01  -1.618878449184e-01  3*0.0  1.402776310069e-01  -6.555895010964e-02  -2.441645923110e-01   7.865449040244e-02  -1.307525718577e-01   2.694426977619e-01   1.391108913262e-01  
3*0.0 -1.265986670986e-01   5.929337060891e-02   1.376178293223e-01  -5.597900360829e-02   1.550315940467e-01  -2.698505101730e-01  -1.588747487564e-01  3*0.0  1.382745982016e-01  -6.391168792712e-02  -2.425505105692e-01   7.692773408260e-02  -1.281874554386e-01   2.650856906714e-01   1.363082450520e-01  
3*0.0 -1.244583677119e-01   5.780755015004e-02   1.372625414863e-01  -5.493984254355e-02   1.518810699232e-01  -2.659384862000e-01  -1.558937942844e-01  3*0.0  1.362814710858e-01  -6.229640301138e-02  -2.408617218268e-01   7.522235597095e-02  -1.256603701349e-01   2.607483299204e-01   1.335382536123e-01  
3*0.0 -1.223463462467e-01   5.635862615934e-02   1.368656768212e-01  -5.391341672723e-02   1.487837914925e-01  -2.620431838488e-01  -1.529498315302e-01  3*0.0  1.342914610642e-01  -6.071913046147e-02  -2.391116685792e-01   7.354597956588e-02  -1.231677438259e-01   2.564396535983e-01   1.308061917298e-01  
3*0.0 -1.202604428971e-01   5.494411773900e-02   1.364266884835e-01  -5.289939120159e-02   1.457372599755e-01  -2.581632893907e-01  -1.500408717381e-01  3*0.0  1.323025660035e-01  -5.917675274168e-02  -2.372950761856e-01   7.189707847841e-02  -1.207075596962e-01   2.521559314664e-01   1.281089047653e-01  
3*0.0 -1.182088588399e-01   5.356166957791e-02   1.359454134611e-01  -5.189611369265e-02   1.427476666900e-01  -2.542998279690e-01  -1.471667376460e-01  3*0.0  1.303289696499e-01  -5.766678989771e-02  -2.354201483541e-01   7.027026186019e-02  -1.182873323321e-01   2.479009843986e-01   1.254481291553e-01  
3*0.0 -1.161869609576e-01   5.221729018386e-02   1.354343122546e-01  -5.091069675191e-02   1.398108525811e-01  -2.504634145256e-01  -1.443363534812e-01  3*0.0  1.283643481595e-01  -5.619703333364e-02  -2.335044828766e-01   6.867955380629e-02  -1.159029727862e-01   2.436851161287e-01   1.228309065776e-01  
3*0.0 -1.141854385866e-01   5.089914398697e-02   1.348754768341e-01  -4.993793935751e-02   1.369186369951e-01  -2.466358827953e-01  -1.415312212694e-01  3*0.0  1.263967236194e-01  -5.474986925747e-02  -2.314994939802e-01   6.710719811115e-02  -1.135467696059e-01   2.394798641487e-01   1.202360575730e-01  
3*0.0 -1.122125700691e-01   4.961613267852e-02   1.342859095303e-01  -4.897785226960e-02   1.340778040587e-01  -2.428353867690e-01  -1.387679947148e-01  3*0.0  1.244380672557e-01  -5.334164478444e-02  -2.294584200142e-01   6.556720560618e-02  -1.112259658268e-01   2.353161591795e-01   1.176845725822e-01  
3*0.0 -1.102756935726e-01   4.836648006364e-02   1.336670730362e-01  -4.803160040923e-02   1.312936251014e-01  -2.390633406201e-01  -1.360473730173e-01  3*0.0  1.225025068416e-01  -5.196969309784e-02  -2.273893999341e-01   6.405615987267e-02  -1.089473336235e-01   2.311964395831e-01   1.151778165854e-01  
3*0.0 -1.083620190784e-01   4.714502635106e-02   1.330115568306e-01  -4.709853077105e-02   1.285550161975e-01  -2.353108936161e-01  -1.333595955031e-01  3*0.0  1.205703593358e-01  -5.062566216169e-02  -2.252598671884e-01   6.257007495096e-02  -1.066991848868e-01   2.271027447324e-01   1.127023592865e-01  
3*0.0 -1.064670321836e-01   4.594748470769e-02   1.323112287169e-01  -4.617525656679e-02   1.258585394490e-01  -2.315711574353e-01  -1.306977382295e-01  3*0.0  1.186380015647e-01  -4.930430860670e-02  -2.230563091309e-01   6.110062986232e-02  -1.044792966195e-01   2.230268986066e-01   1.102517127232e-01  
3*0.0 -1.046021058481e-01   4.478134332838e-02   1.315840215840e-01  -4.526490455426e-02   1.232127968047e-01  -2.278617573309e-01  -1.280772724048e-01  3*0.0  1.167216873802e-01  -4.801816304820e-02  -2.208273522467e-01   5.966094074854e-02  -1.022965102828e-01   2.189960385060e-01   1.078441888859e-01  
3*0.0 -1.027765604067e-01   4.364608100829e-02   1.308367954861e-01  -4.437014112513e-02   1.206241962089e-01  -2.241878772820e-01  -1.255023980690e-01  3*0.0  1.148378860243e-01  -4.676526964431e-02  -2.185854848344e-01   5.825177475141e-02  -1.001584822942e-01   2.150153360917e-01   1.054831221157e-01  
3*0.0 -1.009589299879e-01   4.253890659036e-02   1.300565132424e-01  -4.349020147828e-02   1.180680660865e-01  -2.205358248836e-01  -1.229584481348e-01  3*0.0  1.129370137232e-01  -4.554160067535e-02  -2.162818809914e-01   5.687156952401e-02  -9.803872674051e-02   2.110598472635e-01   1.031499868391e-01  
3*0.0 -9.917787034985e-02   4.145679091449e-02   1.292485150245e-01  -4.262188799783e-02   1.155662436516e-01  -2.169126770261e-01  -1.204524753383e-01  3*0.0  1.110679999765e-01  -4.434416673846e-02  -2.139538832778e-01   5.551215925147e-02  -9.596239639074e-02   2.071465013565e-01   1.008563683429e-01  
3*0.0 -9.741922490375e-02   4.039998590495e-02   1.284099478454e-01  -4.176328302135e-02   1.131074585361e-01  -2.133153082137e-01  -1.179808907624e-01  3*0.0  1.092079664347e-01  -4.317513182779e-02  -2.115910917366e-01   5.417622186598e-02  -9.391722136646e-02   2.032704050324e-01   9.859809277333e-02  
3*0.0 -9.568465065385e-02   3.936822025426e-02   1.275458044805e-01  -4.092040157851e-02   1.106922681332e-01  -2.097463725098e-01  -1.155444752659e-01  3*0.0  1.073610002595e-01  -4.203105639989e-02  -2.091903262394e-01   5.286555634103e-02  -9.190442487478e-02   1.994292882855e-01   9.637319450145e-02  
3*0.0 -9.398461813808e-02   3.835991562575e-02   1.266562729157e-01  -4.008532052447e-02   1.083284425597e-01  -2.062083839413e-01  -1.131461260544e-01  3*0.0  1.055441429237e-01  -4.091398761116e-02  -2.067767886000e-01   5.157570018239e-02  -8.993273652801e-02   1.956349844383e-01   9.418925156473e-02  
3*0.0 -9.229817936542e-02   3.737946991892e-02   1.257470017056e-01  -3.926902842814e-02   1.059996508350e-01  -2.027029067288e-01  -1.107846348175e-01  3*0.0  1.037244652486e-01  -3.982620970261e-02  -2.043287629028e-01   5.031802297197e-02  -8.798469062552e-02   1.918780611450e-01   9.203885458353e-02  
3*0.0 -9.064076331954e-02   3.642251266557e-02   1.248162189624e-01  -3.846377746575e-02   1.037171084039e-01  -1.992301354579e-01  -1.084606242841e-01  3*0.0  1.019276144736e-01  -3.876449257110e-02  -2.018650459639e-01   4.908385352095e-02  -8.607295982733e-02   1.881658261691e-01   8.992678225336e-02  
3*0.0 -8.900692355479e-02   3.548894568412e-02   1.238626783586e-01  -3.767068971170e-02   1.014765353678e-01  -1.957887516825e-01  -1.061722857534e-01  3*0.0  1.001464497283e-01  -3.772888841430e-02  -1.993823897201e-01   4.787279004546e-02  -8.419370653010e-02   1.844965062833e-01   8.785097136205e-02  
3*0.0 -8.739567988700e-02   3.457730729776e-02   1.228871749632e-01  -3.689053325823e-02   9.927645925550e-02  -1.923782264626e-01  -1.039183281257e-01  3*0.0  9.838018091299e-02  -3.671649178240e-02  -1.968746648097e-01   4.668502277361e-02  -8.234550625769e-02   1.808658746465e-01   8.580850965025e-02  
3*0.0 -8.580544069085e-02   3.368717229746e-02   1.218909299555e-01  -3.612351399324e-02   9.711515387090e-02  -1.889989402042e-01  -1.016979874406e-01  3*0.0  9.662629220555e-02  -3.572665325826e-02  -1.943407317411e-01   4.552087146528e-02  -8.052673210541e-02   1.772732849525e-01   8.379828035403e-02  
3*0.0 -8.424369946152e-02   3.281823196092e-02   1.208751060184e-01  -3.536406124853e-02   9.499834753783e-02  -1.856539193574e-01  -9.951469402314e-02  3*0.0  9.489788538527e-02  -3.476248452309e-02  -1.918059199380e-01   4.437738590797e-02  -7.874415565763e-02   1.737306450935e-01   8.182763394970e-02  
3*0.0 -8.270528945826e-02   3.197143317798e-02   1.198444833579e-01  -3.461933477253e-02   9.292132576479e-02  -1.823446585378e-01  -9.736787693642e-02  3*0.0  9.318688795989e-02  -3.382206110274e-02  -1.892590330995e-01   4.325930307176e-02  -7.699275586143e-02   1.702320872824e-01   7.989228492653e-02  
3*0.0 -8.118373993547e-02   3.114444425120e-02   1.187929625672e-01  -3.388829335074e-02   9.087908172398e-02  -1.790657079271e-01  -9.525237037698e-02  3*0.0  9.148519843656e-02  -3.290220185001e-02  -1.866857027683e-01   4.216292557324e-02  -7.526798682554e-02   1.667695637966e-01   7.798644244246e-02  
3*0.0 -7.969454505566e-02   3.033745595307e-02   1.177285534555e-01  -3.316710521285e-02   8.888272577570e-02  -1.758254228993e-01  -9.317554108325e-02  3*0.0  8.981724516778e-02  -3.200581943227e-02  -1.841226322213e-01   4.108771333323e-02  -7.358202079977e-02   1.633606224161e-01   7.612118809973e-02  
3*0.0 -7.822031959387e-02   2.955300173103e-02   1.166526243849e-01  -3.246064702674e-02   8.691881843392e-02  -1.726220803159e-01  -9.113399058910e-02  3*0.0  8.815362189272e-02  -3.113477051980e-02  -1.815473399303e-01   4.004049066801e-02  -7.191961701640e-02   1.599947700365e-01   7.428906147705e-02  
3*0.0 -7.677447978270e-02   2.878713380777e-02   1.155633981809e-01  -3.176404976366e-02   8.499702848939e-02  -1.694554877888e-01  -8.912860163743e-02  3*0.0  8.651917587364e-02  -3.028495885228e-02  -1.789773942528e-01   3.901308278829e-02  -7.029274807728e-02   1.566785882908e-01   7.249404285175e-02  
3*0.0 -7.533859219318e-02   2.803585269714e-02   1.144467698056e-01  -3.107889016227e-02   8.310328086694e-02  -1.663119394845e-01  -8.714630475584e-02  3*0.0  8.488666165179e-02  -2.944905931366e-02  -1.763646527859e-01   3.800150675215e-02  -6.868675539834e-02   1.533870830571e-01   7.071979289481e-02  
3*0.0 -7.393717940020e-02   2.730652368337e-02   1.133306172804e-01  -3.040472117292e-02   8.125535786954e-02  -1.632166431627e-01  -8.520821774884e-02  3*0.0  8.329115911853e-02  -2.864035645121e-02  -1.737887666959e-01   3.701596363761e-02  -6.711992934453e-02   1.501610170388e-01   6.899163617295e-02  
3*0.0 -7.255371154333e-02   2.659311521052e-02   1.121963043423e-01  -2.974081367908e-02   7.944072027489e-02  -1.601523117198e-01  -8.329948151255e-02  3*0.0  8.171063680516e-02  -2.784918888011e-02  -1.712001726819e-01   3.604801175334e-02  -6.558007309783e-02   1.469736042174e-01   6.729237734980e-02  
3*0.0 -7.118606170289e-02   2.589970326617e-02   1.110554071314e-01  -2.909206010369e-02   7.765730031912e-02  -1.571266033694e-01  -8.142506709644e-02  3*0.0  8.013941288460e-02  -2.707974688056e-02  -1.686068092590e-01   3.510617644967e-02  -6.406414236443e-02   1.438296143035e-01   6.562456498415e-02  
3*0.0 -6.984636305277e-02   2.522145341017e-02   1.099028550851e-01  -2.845294958844e-02   7.591363770857e-02  -1.541371417417e-01  -7.958379433508e-02  3*0.0  7.860033562252e-02  -2.632724447248e-02  -1.660231309340e-01   3.418090088921e-02  -6.258290117781e-02   1.407336928359e-01   6.399095580009e-02  
3*0.0 -6.852533957421e-02   2.456237962380e-02   1.087457903850e-01  -2.782625618981e-02   7.420265334806e-02  -1.511881818849e-01  -7.777779855914e-02  3*0.0  7.707581241856e-02  -2.559731684500e-02  -1.634487368780e-01   3.327995038518e-02  -6.112769560930e-02   1.376867689934e-01   6.239146946259e-02  
3*0.0 -6.722350844952e-02   2.391697302722e-02   1.075731240629e-01  -2.720844139781e-02   7.252438698396e-02  -1.482708024908e-01  -7.600005748576e-02  3*0.0  7.557040002352e-02  -2.488240369515e-02  -1.608688112781e-01   3.239440690912e-02  -5.969991668627e-02   1.346793821471e-01   6.082003321365e-02  
3*0.0 -6.594174387648e-02   2.328804630682e-02   1.063934909408e-01  -2.660150387838e-02   7.087906843095e-02  -1.453913058605e-01  -7.425497586698e-02  3*0.0  7.408393953084e-02  -2.418656108612e-02  -1.582975335920e-01   3.152927441586e-02  -5.829939697498e-02   1.317187235035e-01   5.928070922379e-02  
3*0.0 -6.468199008239e-02   2.267369662034e-02   1.052053743328e-01  -2.600473407474e-02   6.926774879506e-02  -1.425483046432e-01  -7.254123609825e-02  3*0.0  7.262130653109e-02  -2.350704130360e-02  -1.557347957004e-01   3.068164456145e-02  -5.692793844432e-02   1.288034495128e-01   5.777242771803e-02  
3*0.0 -6.343809949631e-02   2.207644066468e-02   1.040138822297e-01  -2.542046557503e-02   6.768556476837e-02  -1.397442890226e-01  -7.085972775209e-02  3*0.0  7.117089909565e-02  -2.284703102438e-02  -1.531786433103e-01   2.985667006768e-02  -5.557971579045e-02   1.259330459342e-01   5.629444145345e-02  
3*0.0 -6.222189068504e-02   2.149420719914e-02   1.028212485549e-01  -2.484669915518e-02   6.614065516943e-02  -1.369819337112e-01  -6.921306232771e-02  3*0.0  6.975329046458e-02  -2.220444901469e-02  -1.506499769020e-01   2.905011268625e-02  -5.426432414937e-02   1.231160289750e-01   5.485170874964e-02  
3*0.0 -6.101773915786e-02   2.092429430532e-02   1.016135450919e-01  -2.428188423392e-02   6.462168541141e-02  -1.342490749264e-01  -6.759103480346e-02  3*0.0  6.834560148989e-02  -2.157556554608e-02  -1.481121887487e-01   2.825839216851e-02  -5.297006189931e-02   1.203338143665e-01   5.343260426542e-02  
3*0.0 -5.983295099292e-02   2.036989148206e-02   1.004056502096e-01  -2.372927663177e-02   6.313325251460e-02  -1.315563592414e-01  -6.600122423183e-02  3*0.0  6.695743670135e-02  -2.096387911644e-02  -1.455893314145e-01   2.748734274711e-02  -5.170145605103e-02   1.175983259955e-01   5.204400096875e-02  
3*0.0 -5.867091553465e-02   1.983052185994e-02   9.919908074227e-02  -2.318694992337e-02   6.167758147548e-02  -1.289055080541e-01  -6.444496786388e-02  3*0.0  6.559412415350e-02  -2.037028370814e-02  -1.430934412690e-01   2.673588816872e-02  -5.046083332189e-02   1.149143913626e-01   5.068858437453e-02  
3*0.0 -5.753108398121e-02   1.930416876386e-02   9.799027488221e-02  -2.265411445207e-02   6.025382487360e-02  -1.262929977698e-01  -6.291945351123e-02  3*0.0  6.425673799806e-02  -1.979156739527e-02  -1.406182881364e-01   2.600083698471e-02  -4.924814763879e-02   1.122778305968e-01   4.936354686420e-02  
3*0.0 -5.640242407153e-02   1.879003620307e-02   9.677234026252e-02  -2.213006596704e-02   5.885393613816e-02  -1.237122528401e-01  -6.141876214482e-02  3*0.0  6.292764365461e-02  -1.922683099171e-02  -1.381409783913e-01   2.528179490820e-02  -4.805458992472e-02   1.096774013864e-01   4.806183201490e-02  
3*0.0 -5.529245989881e-02   1.828679354509e-02   9.554695957161e-02  -2.161495629355e-02   5.748300686096e-02  -1.211651061632e-01  -5.994457955580e-02  3*0.0  6.162120224518e-02  -1.867399471208e-02  -1.356746748928e-01   2.457631783231e-02  -4.688657166295e-02   1.071180888217e-01   4.678630014561e-02  
3*0.0 -5.419874715095e-02   1.779844552667e-02   9.432558396083e-02  -2.111175285996e-02   5.613882995818e-02  -1.186587310992e-01  -5.850144926489e-02  3*0.0  6.033007810379e-02  -1.813845607230e-02  -1.332288791403e-01   2.389129539019e-02  -4.574063068481e-02   1.046050625873e-01   4.553966361596e-02  
3*0.0 -5.313016729826e-02   1.732344620368e-02   9.311093280566e-02  -2.061858530408e-02   5.482723886014e-02  -1.161956274275e-01  -5.709130631028e-02  3*0.0  5.906902049318e-02  -1.761867947595e-02  -1.308202374124e-01   2.322420095677e-02  -4.462341139898e-02   1.021450471868e-01   4.432563125260e-02  
3*0.0 -5.207582985539e-02   1.685909613473e-02   9.189040351744e-02  -2.013446551457e-02   5.354045111310e-02  -1.137650470502e-01  -5.570589468119e-02  3*0.0  5.782384972665e-02  -1.711045551017e-02  -1.284187578439e-01   2.257105984869e-02  -4.352748872781e-02   9.972251255840e-02   4.313495009810e-02  
3*0.0 -5.103519385824e-02   1.640673696895e-02   9.066860150441e-02  -1.966015578637e-02   5.227777960793e-02  -1.113699560475e-01  -5.434673130244e-02  3*0.0  5.659217359174e-02  -1.661603633228e-02  -1.260302180752e-01   2.193420372881e-02  -4.245172775471e-02   9.734035808752e-02   4.196893979131e-02  
3*0.0 -5.001776758176e-02   1.596530419234e-02   8.945005022347e-02  -1.919283259114e-02   5.104540294059e-02  -1.090142329313e-01  -5.301708116933e-02  3*0.0  5.538889811048e-02  -1.613509549175e-02  -1.236757533773e-01   2.131179112265e-02  -4.140286086732e-02   9.500744572908e-02   4.083262002623e-02  
3*0.0 -4.901336024245e-02   1.553542819855e-02   8.823129759460e-02  -1.873617040691e-02   4.983609880084e-02  -1.066934534944e-01  -5.171297681361e-02  3*0.0  5.419918110571e-02  -1.566679873794e-02  -1.213337883829e-01   2.070525587675e-02  -4.037342125897e-02   9.271315803021e-02   3.971965091418e-02  
3*0.0 -4.802746892687e-02   1.511509792836e-02   8.701200441113e-02  -1.828673393928e-02   4.865326247831e-02  -1.044078166151e-01  -5.043451073505e-02  3*0.0  5.303234126907e-02  -1.520963296299e-02  -1.190143354762e-01   2.011163826330e-02  -3.936749394557e-02   9.046126365546e-02   3.863198307993e-02  
3*0.0 -4.705866593445e-02   1.470662357197e-02   8.579863357030e-02  -1.784805437307e-02   4.749564109786e-02  -1.021609790040e-01  -4.918397096703e-02  3*0.0  5.188494943039e-02  -1.476584895695e-02  -1.167212500208e-01   1.953435421555e-02  -3.838328756331e-02   8.825336016631e-02   3.757034570294e-02  
3*0.0 -4.610584827207e-02   1.430951246490e-02   8.459082758919e-02  -1.741868014954e-02   4.636210917142e-02  -9.995185997630e-02  -4.796029823331e-02  3*0.0  5.075510233964e-02  -1.433530824665e-02  -1.144534658987e-01   1.897319737573e-02  -3.741965443522e-02   8.608848032604e-02   3.653394115801e-02  
3*0.0 -4.516892147588e-02   1.392192810125e-02   8.338427530151e-02  -1.699788743176e-02   4.525246229979e-02  -9.777737486000e-02  -4.676119633864e-02  3*0.0  4.964456542360e-02  -1.391539821491e-02  -1.122064305186e-01   1.842502651307e-02  -3.647696317466e-02   8.396332299582e-02   3.552075602686e-02  
3*0.0 -4.424614436566e-02   1.354288407185e-02   8.217609645986e-02  -1.658368757851e-02   4.416515466904e-02  -9.563493307972e-02  -4.558460765818e-02  3*0.0  4.855085416470e-02  -1.350573233864e-02  -1.099773082160e-01   1.788845932913e-02  -3.555385613848e-02   8.187603926070e-02   3.452951087102e-02  
3*0.0 -4.334416192025e-02   1.317498749335e-02   8.098015153645e-02  -1.617930673857e-02   4.310434120830e-02  -9.353390636621e-02  -4.443701100373e-02  3*0.0  4.748232679928e-02  -1.310880129036e-02  -1.077873219580e-01   1.736773263307e-02  -3.465398558226e-02   7.983615474632e-02   3.356548616572e-02  
3*0.0 -4.244962033476e-02   1.281567143786e-02   7.978005531415e-02  -1.578318174689e-02   4.206089266239e-02  -9.146122363449e-02  -4.330871993810e-02  3*0.0  4.642121847960e-02  -1.272119017947e-02  -1.056012504205e-01   1.685919964934e-02  -3.376871696829e-02   7.782666313312e-02   3.261886650743e-02  
3*0.0 -4.157805137519e-02   1.246560868581e-02   7.859080841209e-02  -1.539402716029e-02   4.104483425715e-02  -8.942863615123e-02  -4.220828447726e-02  3*0.0  4.538935508025e-02  -1.234493384789e-02  -1.034592710489e-01   1.636346919150e-02  -3.290803863246e-02   7.586537831647e-02   3.169953005363e-02  
3*0.0 -4.071950362890e-02   1.212516772200e-02   7.740736518007e-02  -1.501375454451e-02   4.004918929979e-02  -8.743057388730e-02  -4.113116110603e-02  3*0.0  4.437199399971e-02  -1.197954269609e-02  -1.013394700458e-01   1.588157080265e-02  -3.206480835774e-02   7.394185464348e-02   3.080146324681e-02  
3*0.0 -3.987170810327e-02   1.179203051521e-02   7.622137750941e-02  -1.464119492354e-02   3.907246705237e-02  -8.546134932035e-02  -4.007334530015e-02  3*0.0  4.336844152058e-02  -1.162195732194e-02  -9.923173419822e-02   1.540981990807e-02  -3.123831940790e-02   7.205046747380e-02   2.992138302715e-02  
3*0.0 -3.904215243623e-02   1.146842068350e-02   7.504741014067e-02  -1.427627668622e-02   3.811906901234e-02  -8.353052515908e-02  -3.904144555098e-02  3*0.0  4.238657345413e-02  -1.127584600190e-02  -9.716178127647e-02   1.495175015013e-02  -3.043219514861e-02   7.020294847050e-02   2.906565066272e-02  
3*0.0 -3.823060772887e-02   1.115362234987e-02   7.388403865330e-02  -1.391954470966e-02   3.718861668198e-02  -8.163667047234e-02  -3.803420171182e-02  3*0.0  4.142712295513e-02  -1.093979693797e-02  -9.512721822671e-02   1.450636977595e-02  -2.964638037533e-02   6.839733396214e-02   2.823304939497e-02  
3*0.0 -3.742856349766e-02   1.084719878086e-02   7.272418011608e-02  -1.357098256321e-02   3.627536282085e-02  -7.977370123324e-02  -3.704703949485e-02  3*0.0  4.047806346432e-02  -1.061305016843e-02  -9.310865947174e-02   1.407318174231e-02  -2.887513662554e-02   6.662440029930e-02   2.741833685349e-02  
3*0.0 -3.664138634465e-02   1.054770982328e-02   7.156858935686e-02  -1.322857111012e-02   3.538257567665e-02  -7.794244774999e-02  -3.608080568937e-02  3*0.0  3.954817077757e-02  -1.029439648009e-02  -9.111673941792e-02   1.364971454157e-02  -2.812219540251e-02   6.488805720929e-02   2.662355015691e-02  
3*0.0 -3.587007328303e-02   1.025576941609e-02   7.042118371010e-02  -1.289333764557e-02   3.451061182604e-02  -7.614504677974e-02  -3.513661194640e-02  3*0.0  3.863834411704e-02  -9.984409531544e-03  -8.915585152967e-02   1.323713130482e-02  -2.738773755173e-02   6.318986411117e-02   2.584942902423e-02  
3*0.0 -3.510960524409e-02   9.971335100610e-03   6.927880442502e-02  -1.256466289818e-02   3.365599421758e-02  -7.437832179047e-02  -3.421210514368e-02  3*0.0  3.774099994826e-02  -9.683177329605e-03  -8.721605196617e-02   1.283555336046e-02  -2.666816229432e-02   6.152504885418e-02   2.509321116769e-02  
3*0.0 -3.436682596735e-02   9.695137583943e-03   6.815053994756e-02  -1.224433953598e-02   3.282281432721e-02  -7.264822033222e-02  -3.331128753026e-02  3*0.0  3.686592545125e-02  -9.391133050672e-03  -8.531475140723e-02   1.244588512182e-02  -2.596761159792e-02   5.990070997873e-02   2.435870927107e-02  
3*0.0 -3.363243297671e-02   9.426266257457e-03   6.702615302815e-02  -1.193185549262e-02   3.200500062645e-02  -7.094688829129e-02  -3.242839299228e-02  3*0.0  3.600047571276e-02  -9.107054324815e-03  -8.342912340381e-02   1.206702333073e-02  -2.528016497887e-02   5.830623932375e-02   2.364000906217e-02  
3*0.0 -3.291455404299e-02   9.163968681317e-03   6.591173312783e-02  -1.162520572668e-02   3.120741928888e-02  -6.927860346198e-02  -3.156666427044e-02  3*0.0  3.515636068961e-02  -8.830772256720e-03  -8.157853519042e-02   1.169754296170e-02  -2.461088859817e-02   5.674951941586e-02   2.294127376837e-02  
3*0.0 -3.221147458085e-02   8.909103860785e-03   6.480959258949e-02  -1.132568621563e-02   3.042875672889e-02  -6.764410498401e-02  -3.072620515303e-02  3*0.0  3.433036877472e-02  -8.563028147673e-03  -7.976142548780e-02   1.133905245445e-02  -2.395812951492e-02   5.522951143877e-02   2.226185249173e-02  
3*0.0 -3.151575769757e-02   8.659158696191e-03   6.370509815439e-02  -1.103119474311e-02   2.966416836138e-02  -6.603310612200e-02  -2.990017100974e-02  3*0.0  3.351426059967e-02  -8.300760680607e-03  -7.795511700119e-02   1.098772125118e-02  -2.331785768393e-02   5.373526014577e-02   2.159579271454e-02  
3*0.0 -3.083832265948e-02   8.417389518803e-03   6.262072187542e-02  -1.074453776745e-02   2.892020384865e-02  -6.446017845355e-02  -2.909798120359e-02  3*0.0  3.272031124346e-02  -8.047881238770e-03  -7.619377177523e-02   1.064840863881e-02  -2.269557692909e-02   5.228202205364e-02   2.095110593046e-02  
3*0.0 -3.017114239229e-02   8.181813467583e-03   6.154289872086e-02  -1.046414224646e-02   2.819159961937e-02  -6.291543373067e-02  -2.831300837848e-02  3*0.0  3.193902009386e-02  -7.802023538793e-03  -7.445492495349e-02   1.031832678617e-02  -2.208671506855e-02   5.085902286330e-02   2.032199358329e-02  
3*0.0 -2.951694973070e-02   7.951874195972e-03   6.047316895787e-02  -1.018951745742e-02   2.747997522572e-02  -6.140004581879e-02  -2.754607761179e-02  3*0.0  3.117461940432e-02  -7.562497806622e-03  -7.274399111629e-02   9.996378082222e-03  -2.149293627498e-02   4.946803936313e-02   1.970930299456e-02  
3*0.0 -2.887249675324e-02   7.728709138387e-03   5.941312460965e-02  -9.922389028040e-03   2.678298986049e-02  -5.991380209328e-02  -2.679665231042e-02  3*0.0  3.042194075806e-02  -7.330315289274e-03  -7.105663674015e-02   9.684538581104e-03  -2.091180541628e-02   4.810698042059e-02   1.911186508833e-02  
3*0.0 -2.824407723917e-02   7.511363238296e-03   5.836690508255e-02  -9.660732752837e-03   2.610433756404e-02  -5.845960539693e-02  -2.606684522991e-02  3*0.0  2.968962354200e-02  -7.104956989617e-03  -6.940674680476e-02   9.381216365044e-03  -2.034695100315e-02   4.678126034197e-02   1.853241975073e-02  
3*0.0 -2.762425693051e-02   7.298858823628e-03   5.732425766251e-02  -9.403823029567e-03   2.543931434452e-02  -5.703021798420e-02  -2.535176445056e-02  3*0.0  2.896843314046e-02  -6.885217830474e-03  -6.777559823187e-02   9.085081869920e-03  -1.979406176577e-02   4.548213197934e-02   1.796632464023e-02  
3*0.0 -2.701538181162e-02   7.092229822288e-03   5.629171683518e-02  -9.153783453172e-03   2.478911555947e-02  -5.562907104191e-02  -2.465349349854e-02  3*0.0  2.826129862080e-02  -6.671701269649e-03  -6.617048672789e-02   8.797628387163e-03  -1.925426608924e-02   4.421250244834e-02   1.741502550875e-02  
3*0.0 -2.642169616426e-02   6.891672548012e-03   5.527562765495e-02  -8.909600156037e-03   2.415608479214e-02  -5.426008914306e-02  -2.397452371842e-02  3*0.0  2.757277654138e-02  -6.465206904909e-03  -6.460328126687e-02   8.519171712588e-03  -1.872943880238e-02   4.297712436828e-02   1.688091739540e-02  
3*0.0 -2.583807947296e-02   6.696455671608e-03   5.426893294024e-02  -8.670867160345e-03   2.353693621078e-02  -5.291805570938e-02  -2.331132751213e-02  3*0.0  2.689664016194e-02  -6.264787273163e-03  -6.306089320415e-02   8.248701270982e-03  -1.821665757093e-02   4.176984632583e-02   1.636071616458e-02  
3*0.0 -2.526312599705e-02   6.506452745094e-03   5.327010997874e-02  -8.438148609678e-03   2.293064599506e-02  -5.160145107940e-02  -2.266289051234e-02  3*0.0  2.623159831054e-02  -6.069939651444e-03  -6.153976012739e-02   7.985973069887e-03  -1.771512498409e-02   4.058856418989e-02   1.585333272117e-02  
3*0.0 -2.470027653467e-02   6.320383340823e-03   5.227916869345e-02  -8.209321041666e-03   2.233918918499e-02  -5.031053978676e-02  -2.202954345348e-02  3*0.0  2.558276431670e-02  -5.879755787305e-03  -6.004656741798e-02   7.729029681727e-03  -1.722692094181e-02   3.943565306125e-02   1.535986550346e-02  
3*0.0 -2.414918141421e-02   6.140188847883e-03   5.130337117503e-02  -7.986730313386e-03   2.176200200654e-02  -4.904871689574e-02  -2.141306714651e-02  3*0.0  2.494786350744e-02  -5.696103351551e-03  -5.858452780922e-02   7.480854224920e-03  -1.675095409061e-02   3.831238328440e-02   1.488094300726e-02  
3*0.0 -2.360800349412e-02   5.964968730097e-03   5.033827917099e-02  -7.769955584788e-03   2.119791157114e-02  -4.781292796940e-02  -2.081153130429e-02  3*0.0  2.432567534460e-02  -5.517749374610e-03  -5.714773601758e-02   7.240051991697e-03  -1.628646743467e-02   3.721562207044e-02   1.441490787049e-02  
3*0.0 -2.307909428566e-02   5.794763880582e-03   4.938737321524e-02  -7.558406787608e-03   2.064807660360e-02  -4.660497937998e-02  -2.022604975525e-02  3*0.0  2.371854567767e-02  -5.345056617760e-03  -5.574255807893e-02   7.006682456936e-03  -1.583437114358e-02   3.614778108624e-02   1.396290045639e-02  
3*0.0 -2.255919317898e-02   5.628477361347e-03   4.844369946235e-02  -7.351332499168e-03   2.011046053221e-02  -4.542021901551e-02  -1.965367873019e-02  3*0.0  2.312340424528e-02  -5.176695691572e-03  -5.435942819071e-02   6.779162018856e-03  -1.539309662313e-02   3.510412465167e-02   1.352250113549e-02  
3*0.0 -2.204687772318e-02   5.466448407031e-03   4.750759484513e-02  -7.148742735427e-03   1.958403314723e-02  -4.425828036578e-02  -1.909409480700e-02  3*0.0  2.253782233787e-02  -5.013161000529e-03  -5.299651802487e-02   6.558030891233e-03  -1.496152506198e-02   3.408369767143e-02   1.309316013481e-02  
3*0.0 -2.154768028627e-02   5.309160851296e-03   4.658781250764e-02  -6.951294136112e-03   1.907184474709e-02  -4.312425589577e-02  -1.855044047594e-02  3*0.0  2.196839864329e-02  -4.854882886179e-03  -5.166764594005e-02   6.343889288147e-03  -1.454233294764e-02   3.309197702937e-02   1.267759886695e-02  
3*0.0 -2.105608145379e-02   5.155793582367e-03   4.567539923821e-02  -6.758479372005e-03   1.857054344724e-02  -4.201216143238e-02  -1.801890501359e-02  3*0.0  2.140901792433e-02  -4.700824802496e-03  -5.035865615716e-02   6.135679080389e-03  -1.413270076204e-02   3.212245873271e-02   1.227252571935e-02  
3*0.0 -2.057700217325e-02   5.007308758600e-03   4.478056908393e-02  -6.571064352869e-03   1.808277177231e-02  -4.092778549716e-02  -1.750299396706e-02  3*0.0  2.086471294797e-02  -4.552118889035e-03  -4.908334339673e-02   5.934604404545e-03  -1.373472229505e-02   3.118082296262e-02   1.188070139377e-02  
3*0.0 -2.010644037951e-02   4.862421625687e-03   4.389430452309e-02  -6.387764575042e-03   1.760610470581e-02  -3.986536086909e-02  -1.699919713835e-02  3*0.0  2.033153825467e-02  -4.407402465529e-03  -4.783032962970e-02   5.738888940201e-03  -1.334649658621e-02   3.026165504191e-02   1.149940779570e-02  
3*0.0 -1.964506610458e-02   4.721684023862e-03   4.302008134574e-02  -6.209276243803e-03   1.714073356276e-02  -3.882644317365e-02  -1.650831433380e-02  3*0.0  1.980980206412e-02  -4.267155321475e-03  -4.660231914678e-02   5.549396631001e-03  -1.296804190155e-02   2.936585489444e-02   1.112905761142e-02  
3*0.0 -1.919241809545e-02   4.584444623018e-03   4.215565578536e-02  -6.034651439188e-03   1.668628545401e-02  -3.780945815956e-02  -1.602945999973e-02  3*0.0  1.929919513810e-02  -4.130798381719e-03  -4.539737107151e-02   5.365044269766e-03  -1.259909774468e-02   2.849220252305e-02   1.076899125828e-02  
3*0.0 -1.874868728518e-02   4.451126957424e-03   4.130312258610e-02  -5.864545326810e-03   1.624268364505e-02  -3.681517665316e-02  -1.556296399749e-02  3*0.0  1.879966963714e-02  -3.998728813247e-03  -4.421718800853e-02   5.186548399078e-03  -1.223952494266e-02   2.764113962488e-02   1.041940524892e-02  
3*0.0 -1.831585808315e-02   4.321703073619e-03   4.046567185776e-02  -5.698916675273e-03   1.581090400407e-02  -3.584512253248e-02  -1.510974292351e-02  3*0.0  1.831350404044e-02  -3.870869180387e-03  -4.306626504552e-02   5.013786400551e-03  -1.189014995205e-02   2.681418480500e-02   1.008100310181e-02  
3*0.0 -1.788929673724e-02   4.195275574113e-03   3.963440086221e-02  -5.536956987394e-03   1.538823122412e-02  -3.489375751368e-02  -1.466646820641e-02  3*0.0  1.783591132046e-02  -3.746237926099e-03  -4.193259906572e-02   4.845477000810e-03  -1.154879488471e-02   2.600588000091e-02   9.751089431246e-03  
3*0.0 -1.747257788341e-02   4.072763476449e-03   3.881813732602e-02  -5.379341817418e-03   1.497646723835e-02  -3.396572187330e-02  -1.423579042463e-02  3*0.0  1.737001807993e-02  -3.625897105704e-03  -4.082640064159e-02   4.682997844150e-03  -1.121671957929e-02   2.522036440160e-02   9.431640519284e-03  
3*0.0 -1.706554670095e-02   3.953575710828e-03   3.801487328187e-02  -5.225599675804e-03   1.457541651014e-02  -3.305966295528e-02  -1.381692825058e-02  3*0.0  1.691624602712e-02  -3.509162060487e-03  -3.974647001011e-02   4.525400038166e-03  -1.089393122284e-02   2.445666047193e-02   9.122159734283e-03  
3*0.0 -1.666515194540e-02   3.837531148267e-03   3.722028434596e-02  -5.075675472441e-03   1.418323742588e-02  -3.217255861914e-02  -1.340806071873e-02  3*0.0  1.647097429012e-02  -3.395788851256e-03  -3.868543891486e-02   4.372439534536e-03  -1.057880443336e-02   2.371142632874e-02   8.820998449364e-03  
3*0.0 -1.627192357604e-02   3.724220485087e-03   3.643398860819e-02  -4.929065623346e-03   1.380012963032e-02  -3.130402917743e-02  -1.300897247090e-02  3*0.0  1.603523203730e-02  -3.285382902599e-03  -3.764422124856e-02   4.223537651447e-03  -1.027164409063e-02   2.298469980677e-02   8.528148883202e-03  
3*0.0 -1.588886978186e-02   3.614928433318e-03   3.566559025793e-02  -4.787191500919e-03   1.342755192090e-02  -3.045902486709e-02  -1.262238112295e-02  3*0.0  1.561116495102e-02  -3.179189999536e-03  -3.663181369537e-02   4.080473577449e-03  -9.973295077892e-03   2.228010833156e-02   8.245325447234e-03  
3*0.0 -1.551412374249e-02   3.508378824369e-03   3.490809489352e-02  -4.648547882872e-03   1.306438046548e-02  -2.963335308801e-02  -1.224596281744e-02  3*0.0  1.519765288024e-02  -3.076002503282e-03  -3.564224550419e-02   3.941492059036e-03  -9.683108795007e-03   2.159465517330e-02   7.971078725315e-03  
3*0.0 -1.514539071271e-02   3.404934342166e-03   3.416013373582e-02  -4.513833465692e-03   1.270922347477e-02  -2.882572700550e-02  -1.187885535710e-02  3*0.0  1.479168805220e-02  -2.976013166122e-03  -3.467058857420e-02   3.807025327616e-03  -9.399770600966e-03   2.092616146309e-02   7.704331194060e-03  
3*0.0 -1.478450602743e-02   3.303544401414e-03   3.342074992007e-02  -4.381337150500e-03   1.236301263134e-02  -2.803568504538e-02  -1.152089459722e-02  3*0.0  1.439603307261e-02  -2.878447091523e-03  -3.372006595110e-02   3.675652815344e-03  -9.124281231377e-03   2.027550715039e-02   7.445485630168e-03  
3*0.0 -1.443243876356e-02   3.205794406472e-03   3.269788648211e-02  -4.253323501546e-03   1.202604658728e-02  -2.726688416514e-02  -1.117397760664e-02  3*0.0  1.401045052604e-02  -2.784609752840e-03  -3.279498524396e-02   3.549548694098e-03  -8.856501164367e-03   1.964443172944e-02   7.195346216512e-03  
3*0.0 -1.408656325743e-02   3.110295594848e-03   3.198277276653e-02  -4.128018776901e-03   1.169689567361e-02  -2.651446781721e-02  -1.083542471340e-02  3*0.0  1.363298491144e-02  -2.693224301434e-03  -3.188741178905e-02   3.426773308648e-03  -8.595468624183e-03   1.902921438898e-02   6.952138694659e-03  
3*0.0 -1.374929609028e-02   3.017965631071e-03   3.128281655195e-02  -4.006669964464e-03   1.137663840361e-02  -2.578193004253e-02  -1.050713247886e-02  3*0.0  1.326569068083e-02  -2.605098298840e-03  -3.100449533451e-02   3.308551396554e-03  -8.341974733253e-03   1.843266583099e-02   6.717157964087e-03  
3*0.0 -1.341789529422e-02   2.928029261152e-03   3.059144770455e-02  -3.888342942860e-03   1.106377639665e-02  -2.506556100212e-02  -1.018700058100e-02  3*0.0  1.290582020769e-02  -2.519472266186e-03  -3.013844553815e-02   3.193786093041e-03  -8.094760725215e-03   1.785123086965e-02   6.488731449610e-03  
3*0.0 -1.309341502973e-02   2.840365127772e-03   2.991016874460e-02  -3.772815935594e-03   1.075872028529e-02  -2.436582611333e-02  -9.875296965996e-03  3*0.0  1.255475880866e-02  -2.436294862130e-03  -2.929213593830e-02   3.082376813303e-03  -7.854309360986e-03   1.728585459084e-02   6.267275306876e-03  
3*0.0 -1.277722709272e-02   2.755594018131e-03   2.924392154099e-02  -3.660788706322e-03   1.046208806236e-02  -2.368508351464e-02  -9.573289727957e-03  3*0.0  1.221321698215e-02  -2.356097120053e-03  -2.846922236386e-02   2.975077866078e-03  -7.620841517863e-03   1.673784523079e-02   6.053388454106e-03  
3*0.0 -1.246670832593e-02   2.673048937168e-03   2.858651127795e-02  -3.551531867770e-03   1.017238294405e-02  -2.301970041347e-02  -9.278916148431e-03  3*0.0  1.187883491709e-02  -2.278265843350e-03  -2.766304585389e-02   2.871054969617e-03  -7.393283166033e-03   1.620419552466e-02   5.845659632064e-03  
3*0.0 -1.216297479710e-02   2.592407677593e-03   2.793859552431e-02  -3.444632477322e-03   9.890101338084e-03  -2.236980885462e-02  -8.992311189169e-03  3*0.0  1.155310680172e-02  -2.202511198802e-03  -2.687584292585e-02   2.769833225430e-03  -7.172147120851e-03   1.568554217460e-02   5.644363308378e-03  
3*0.0 -1.186682907119e-02   2.514523286604e-03   2.730522935673e-02  -3.341150314333e-03   9.615561600511e-03  -2.173782285503e-02  -8.714706360871e-03  3*0.0  1.123598156649e-02  -2.129529495237e-03  -2.611027713100e-02   2.672470771316e-03  -6.957359390997e-03   1.518284062457e-02   5.449932850615e-03  
3*0.0 -1.157557396177e-02   2.438647855940e-03   2.667955155431e-02  -3.240293311897e-03   9.347215348750e-03  -2.111965063742e-02  -8.443857170909e-03  3*0.0  1.092522299531e-02  -2.058653247545e-03  -2.535959411263e-02   2.578048839797e-03  -6.747910462239e-03   1.469308030082e-02   5.260968302746e-03  
3*0.0 -1.129225978721e-02   2.365156840694e-03   2.606817171176e-02  -3.142421740973e-03   9.086599799845e-03  -2.051877116611e-02  -8.181628430374e-03  3*0.0  1.062362365337e-02  -1.990207944876e-03  -2.463096414609e-02   2.486979811131e-03  -6.544855965902e-03   1.421894898423e-02   5.078691765802e-03  
3*0.0 -1.101420893485e-02   2.293522909683e-03   2.546510413442e-02  -3.046988727385e-03   8.832194164274e-03  -1.993156506089e-02  -7.926098161503e-03  3*0.0  1.032879215627e-02  -1.923664178637e-03  -2.391779197702e-02   2.398556910349e-03  -6.347135213616e-03   1.375753883335e-02   4.901761769329e-03  
3*0.0 -1.074179362724e-02   2.223842372118e-03   2.487176035254e-02  -2.953876876548e-03   8.584120654834e-03  -1.935863847158e-02  -7.677525724855e-03  3*0.0  1.004073559628e-02  -1.859227419355e-03  -2.322118327182e-02   2.312977507342e-03  -6.154702130451e-03   1.330915417744e-02   4.730300134153e-03  
3*0.0 -1.047664850083e-02   2.156430463285e-03   2.429213180370e-02  -2.863732546777e-03   8.343105433170e-03  -1.880177372211e-02  -7.436862034224e-03  3*0.0  9.761058273643e-03  -1.797037331744e-03  -2.254501233695e-02   2.230552198905e-03  -5.968111647632e-03   1.287511797433e-02   4.564908672560e-03  
3*0.0 -1.021512852923e-02   2.090726221612e-03   2.371842432991e-02  -2.775925385292e-03   8.107204928319e-03  -1.825662947401e-02  -7.201763068303e-03  3*0.0  9.486319159969e-03  -1.736558035675e-03  -2.188040830549e-02   2.150525225277e-03  -5.785911949879e-03   1.245168972560e-02   4.403876304480e-03  
3*0.0 -9.961528110629e-03   2.027092417589e-03   2.315943371007e-02  -2.690631657688e-03   7.878522612161e-03  -1.772761837531e-02  -6.974601144954e-03  3*0.0  9.220530308458e-03  -1.678236808331e-03  -2.123767688173e-02   2.073441462771e-03  -5.609641672145e-03   1.204279103702e-02   4.248969489337e-03  
3*0.0 -9.713038688972e-03   1.965343238187e-03   2.261013366003e-02  -2.607753021887e-03   7.655517906046e-03  -1.721180912411e-02  -6.753759909485e-03  3*0.0  8.960812854963e-03  -1.621818099948e-03  -2.061004236277e-02   1.998993035547e-03  -5.438084609238e-03   1.164555331883e-02   4.098882217254e-03  
3*0.0 -9.469680378996e-03   1.905215660969e-03   2.206967314552e-02  -2.527058401651e-03   7.438146731606e-03  -1.670858488229e-02  -6.538936614574e-03  3*0.0  8.707484809802e-03  -1.567029293467e-03  -1.999733328512e-02   1.926810384583e-03  -5.271280609360e-03   1.125967202224e-02   3.953477609602e-03  
3*0.0 -9.230979850106e-03   1.846591328298e-03   2.153714698512e-02  -2.448230918212e-03   7.226070156543e-03  -1.621724168462e-02  -6.329753748123e-03  3*0.0  8.459949447428e-03  -1.513839678562e-03  -1.939844774890e-02   1.856773663552e-03  -5.108940828052e-03   1.088456716147e-02   3.812483546433e-03  
3*0.0 -8.999228423579e-03   1.789871307370e-03   2.101821858022e-02  -2.371839604716e-03   7.020371931886e-03  -1.574050023580e-02  -6.127608290626e-03  3*0.0  8.220166570445e-03  -1.462546352480e-03  -1.881871394331e-02   1.789356136988e-03  -4.951781172805e-03   1.052218926433e-02   3.676763448294e-03  
3*0.0 -8.772174398009e-03   1.734973168804e-03   2.050893921066e-02  -2.297916182199e-03   6.819805179839e-03  -1.527597820340e-02  -5.931221881931e-03  3*0.0  7.985963399961e-03  -1.413018639108e-03  -1.825316693934e-02   1.724435154630e-03  -4.798876213357e-03   1.017041074563e-02   3.545369019399e-03  
3*0.0 -8.549889894249e-03   1.681541837061e-03   2.000828630587e-02  -2.225957268323e-03   6.624370057906e-03  -1.482306969619e-02  -5.740305363016e-03  3*0.0  7.757529945757e-03  -1.364948182574e-03  -1.770131669126e-02   1.661521093806e-03  -4.650232429597e-03   9.828844390677e-03   3.418118588136e-03  
3*0.0 -8.332429969394e-03   1.629638882139e-03   1.951687694603e-02  -2.155977711132e-03   6.433995434107e-03  -1.438182791265e-02  -5.554858644566e-03  3*0.0  7.534801729568e-03  -1.318427892448e-03  -1.716354361873e-02   1.600726819666e-03  -4.505771814806e-03   9.497500990512e-03   3.295012911237e-03  
3*0.0 -8.120592616246e-03   1.579064925441e-03   1.903563071817e-02  -2.087623892557e-03   6.249009669676e-03  -1.395255895829e-02  -5.375060683128e-03  3*0.0  7.318627967810e-03  -1.273315736209e-03  -1.664139296739e-02   1.541809341449e-03  -4.365762862168e-03   9.176804080997e-03   3.176230722182e-03  
3*0.0 -7.912762439379e-03   1.530258249762e-03   1.856351109771e-02  -2.021755186338e-03   6.068539171899e-03  -1.353446402212e-02  -5.200425871219e-03  3*0.0  7.107045939273e-03  -1.229827014011e-03  -1.613132992053e-02   1.485216035014e-03  -4.229393025740e-03   8.865279247780e-03   3.061125052384e-03  
3*0.0 -7.710612002717e-03   1.482677561413e-03   1.810165634489e-02  -1.957388228311e-03   5.893326281028e-03  -1.312797214134e-02  -5.031222236086e-03  3*0.0  6.902072286226e-03  -1.187658358937e-03  -1.563699311619e-02   1.430371339484e-03  -4.097377858527e-03   8.564127603903e-03   2.950214262072e-03  
3*0.0 -7.513000783288e-03   1.436659126657e-03   1.764957204082e-02  -1.895128250899e-03   5.722752713732e-03  -1.273261048841e-02  -4.867178069999e-03  3*0.0  6.702173532371e-03  -1.146965639351e-03  -1.515563445070e-02   1.377587708821e-03  -3.969076426995e-03   8.272182220880e-03   2.842986062982e-03  
3*0.0 -7.318804442307e-03   1.391904953376e-03   1.720409527984e-02  -1.834648117174e-03   5.556194498795e-03  -1.234661161651e-02  -4.707381105889e-03  3*0.0  6.506571218019e-03  -1.107488672142e-03  -1.468470581629e-02   1.326492135106e-03  -3.844129792773e-03   7.988301278666e-03   2.738938490113e-03  
3*0.0 -7.130137408459e-03   1.348354064911e-03   1.676917153538e-02  -1.775669290979e-03   5.394619961995e-03  -1.197180498324e-02  -4.552769622976e-03  3*0.0  6.317193321877e-03  -1.069264663561e-03  -1.422882693743e-02   1.277065930969e-03  -3.723227503115e-03   7.714110718514e-03   2.638776707551e-03  
3*0.0 -6.945441981908e-03   1.306316184384e-03   1.634338379089e-02  -1.718788438838e-03   5.237202578551e-03  -1.160724241577e-02  -4.402831551691e-03  3*0.0  6.132246869306e-03  -1.032427035566e-03  -1.378452918873e-02   1.229593390484e-03  -3.605638822756e-03   7.448188439016e-03   2.541881898392e-03  
3*0.0 -6.765016714513e-03   1.265326600463e-03   1.592554451182e-02  -1.663243795826e-03   5.084018237687e-03  -1.125217994497e-02  -4.257222287221e-03  3*0.0  5.952345204867e-03  -9.966830641936e-04  -1.335235006997e-02   1.183575672540e-03  -3.491541459364e-03   7.190570834321e-03   2.448263790580e-03  
3*0.0 -6.589396811771e-03   1.225536221318e-03   1.551750073946e-02  -1.609289375460e-03   4.935282361123e-03  -1.090743362013e-02  -4.116312043614e-03  3*0.0  5.777761226985e-03  -9.621106578268e-04  -1.293325258889e-02   1.139149637333e-03  -3.380991801282e-03   6.941505972347e-03   2.358028865528e-03  
3*0.0 -6.417382794293e-03   1.187106937036e-03   1.511776679338e-02  -1.557236745800e-03   4.790327108378e-03  -1.057195754375e-02  -3.979572428133e-03  3*0.0  5.607282857177e-03  -9.287856702251e-04  -1.252484056178e-02   1.096475574332e-03  -3.273487941738e-03   6.699988759614e-03   2.270742456426e-03  
3*0.0 -6.249641414264e-03   1.149677502742e-03   1.472635263035e-02  -1.506481723293e-03   4.649440082833e-03  -1.024571981104e-02  -3.847008399932e-03  3*0.0  5.441679232872e-03  -8.964714051606e-04  -1.212820956799e-02   1.055140479579e-03  -3.169270135177e-03   6.466278929297e-03   2.186512223183e-03  
3*0.0 -6.085653510398e-03   1.113354261580e-03   1.434287868328e-02  -1.457234040861e-03   4.512302408551e-03  -9.928332911863e-03  -3.718398349436e-03  3*0.0  5.280364064301e-03  -8.652192036629e-04  -1.174227651528e-02   1.015264075226e-03  -3.068071718263e-03   6.239864129358e-03   2.105119684211e-03  
3*0.0 -5.925570519368e-03   1.078227191203e-03   1.396812246891e-02  -1.409625128787e-03   4.378926922441e-03  -9.619986616271e-03  -3.593832866911e-03  3*0.0  5.123369463476e-03  -8.350784158104e-04  -1.136736086302e-02   9.769205354437e-04  -2.969868545580e-03   6.020768295259e-03   2.026572094409e-03  
3*0.0 -5.769770087746e-03   1.044134395909e-03   1.360231182348e-02  -1.363395783041e-03   4.249444700943e-03  -9.320689251559e-03  -3.473328919903e-03  3*0.0  4.971083024973e-03  -8.059328466199e-04  -1.100406773815e-02   9.399171573174e-04  -2.874756634051e-03   5.809085449109e-03   1.950908397389e-03  
3*0.0 -5.616961608409e-03   1.010924477268e-03   1.324258141073e-02  -1.318329976886e-03   4.123184181832e-03  -9.028882690418e-03  -3.356107885231e-03  3*0.0  4.822385202282e-03  -7.776698888284e-04  -1.064960321224e-02   9.040905559818e-04  -2.782274447164e-03   5.603659696371e-03   1.877636520410e-03  
3*0.0 -5.467663790974e-03   9.786829537085e-04   1.289025961089e-02  -1.274632947357e-03   4.000349644198e-03  -8.745101046174e-03  -3.242431500157e-03  3*0.0  4.677690001583e-03  -7.502993116533e-04  -1.030492345115e-02   8.694772332372e-04  -2.692537500254e-03   5.404750456140e-03   1.806865850637e-03  
3*0.0 -5.322281243403e-03   9.475859516444e-04   1.254707877804e-02  -1.232497645931e-03   3.881061123415e-03  -8.469955237781e-03  -3.132584094348e-03  3*0.0  4.537161900425e-03  -7.239808021617e-04  -9.971070335811e-03   8.363172836800e-04  -2.605575633070e-03   5.212668721198e-03   1.738728627219e-03  
3*0.0 -5.180870131208e-03   9.174047203441e-04   1.221236408420e-02  -1.191586466070e-03   3.765303493309e-03  -8.203042123789e-03  -3.026372016619e-03  3*0.0  4.400947998832e-03  -6.985406551444e-04  -9.647888584134e-03   8.043316881656e-04  -2.521400435250e-03   5.027238901802e-03   1.673145476018e-03  
3*0.0 -5.041904903384e-03   8.881083862473e-04   1.188310682231e-02  -1.151930581084e-03   3.652310709294e-03  -7.942768402765e-03  -2.923022752627e-03  3*0.0  4.267658349150e-03  -6.739060911830e-04  -9.332011691020e-03   7.734460326568e-04  -2.439451771747e-03   4.847105080975e-03   1.609552671931e-03  
3*0.0 -4.906793289061e-03   8.595840688220e-04   1.156181756740e-02  -1.113263999739e-03   3.542703062872e-03  -7.690233164580e-03  -2.823071389936e-03  3*0.0  4.138596334574e-03  -6.500502020750e-04  -9.026454186728e-03   7.435747313743e-04  -2.360186241799e-03   4.673301231680e-03   1.548376410879e-03  
3*0.0 -4.774807449356e-03   8.319938885311e-04   1.124777661604e-02  -1.075884962012e-03   3.436076722624e-03  -7.444920997548e-03  -2.726255490709e-03  3*0.0  4.012914380791e-03  -6.270408423822e-04  -8.729527461650e-03   7.148541161296e-04  -2.283251018230e-03   4.505119716814e-03   1.489325367712e-03  
3*0.0 -4.646007590226e-03   8.051879019300e-04   1.094064575790e-02  -1.039586573651e-03   3.332431614574e-03  -7.206590042763e-03  -2.632456867664e-03  3*0.0  3.890780299782e-03  -6.047699397044e-04  -8.441322001317e-03   6.871220825770e-04  -2.208673806126e-03   4.342497881415e-03   1.432371205331e-03  
3*0.0 -4.520528015252e-03   7.793226173499e-04   1.064138731314e-02  -1.004597406380e-03   3.231768900657e-03  -6.975507227687e-03  -2.541797432545e-03  3*0.0  3.772150404013e-03  -5.833407077251e-04  -8.162130507152e-03   6.605380749832e-04  -2.136409845973e-03   4.185473411599e-03   1.377530783697e-03  
3*0.0 -4.398427500338e-03   7.542135327316e-04   1.034950478408e-02  -9.706401336455e-04   3.134077027621e-03  -6.751374283625e-03  -2.454143940365e-03  3*0.0  3.657103968811e-03  -5.626075362139e-04  -7.891741145309e-03   6.348773412228e-04  -2.066448221836e-03   4.033867887186e-03   1.324728326361e-03  
3*0.0 -4.278732807439e-03   7.298260778010e-04   1.006304178470e-02  -9.376808472830e-04   3.038869687256e-03  -6.533144068713e-03  -2.368984426683e-03  3*0.0  3.544841529889e-03  -5.425503138906e-04  -7.628293872908e-03   6.101152902019e-04  -1.998466543590e-03   3.886922719770e-03   1.273652477351e-03  
3*0.0 -4.161972889139e-03   7.061239225628e-04   9.783016473648e-03  -9.056592972590e-04   2.946346620274e-03  -6.321190821933e-03  -2.286504277841e-03  3*0.0  3.435775145741e-03  -5.231297673401e-04  -7.372666530883e-03   5.861924312881e-04  -1.932584193967e-03   3.744881076446e-03   1.224402860228e-03  
3*0.0 -4.048472504638e-03   6.832510513424e-04   9.510776232761e-03  -8.747713391427e-04   2.856614019145e-03  -6.116010350417e-03  -2.206927026595e-03  3*0.0  3.330006011912e-03  -5.044476665707e-04  -7.125492789722e-03   5.632650136527e-04  -1.868812503612e-03   3.607912357531e-03   1.177050307268e-03  
3*0.0 -3.937506502375e-03   6.609975119302e-04   9.244072430729e-03  -8.447442363397e-04   2.769296712296e-03  -5.916454827900e-03  -2.129718454448e-03  3*0.0  3.227083570969e-03  -4.863457589409e-04  -6.885253112970e-03   5.411008060739e-04  -1.806951440041e-03   3.475369388760e-03   1.131330433657e-03  
3*0.0 -3.829319705447e-03   6.394649411387e-04   8.983889945651e-03  -8.157202189785e-04   2.684486809102e-03  -5.722916521686e-03  -2.055046364039e-03  3*0.0  3.127073089854e-03  -4.688838794726e-04  -6.652327770054e-03   5.197880099577e-04  -1.747002694425e-03   3.347338404567e-03   1.087276861178e-03  
3*0.0 -3.724147603754e-03   6.186420555036e-04   8.730816470787e-03  -7.876702432016e-04   2.602225219177e-03  -5.535494557340e-03  -1.982973467535e-03  3*0.0  3.030132785165e-03  -4.520559535193e-04  -6.427139402408e-03   4.993194934227e-04  -1.688993474274e-03   3.223898800209e-03   1.044923803501e-03  
3*0.0 -3.621198382923e-03   5.983668458456e-04   8.482593875555e-03  -7.603787355664e-04   2.522144725964e-03  -5.353125778803e-03  -1.912993366546e-03  3*0.0  2.935709155007e-03  -4.357341059632e-04  -6.208021558477e-03   4.795066349527e-04  -1.632693540131e-03   3.104367640834e-03   1.003994464344e-03  
3*0.0 -3.521248623283e-03   5.788134145333e-04   8.241633695853e-03  -7.340864239103e-04   2.444544999180e-03  -5.176773412658e-03  -1.845545867631e-03  3*0.0  2.844262874527e-03  -4.200450740340e-04  -5.996494099474e-03   4.605400875644e-04  -1.578250451802e-03   2.989252010735e-03   9.646933873492e-04  
3*0.0 -3.423539077591e-03   5.598200009584e-04   8.005782806780e-03  -7.085749181263e-04   2.369051153765e-03  -5.005368218773e-03  -1.780152047144e-03  3*0.0  2.755275245454e-03  -4.048573467402e-04  -5.790971946810e-03   4.422251985198e-04  -1.525445944636e-03   2.877901134657e-03   9.267589172326e-04  
3*0.0 -3.328268674825e-03   5.414354790777e-04   7.775776503362e-03  -6.839042916373e-04   2.295727746000e-03  -4.839177846524e-03  -1.716917967491e-03  3*0.0  2.668805226998e-03  -3.902100920753e-04  -5.591760680480e-03   4.246232582632e-04  -1.474279419816e-03   2.770373395632e-03   8.902155100455e-04  
3*0.0 -3.235657765420e-03   5.235922427491e-04   7.551831055297e-03  -6.599627471378e-04   2.224626430823e-03  -4.678187353044e-03  -1.655847315440e-03  3*0.0  2.585060469001e-03  -3.760585197692e-04  -5.399256654640e-03   4.076609337826e-04  -1.424799675425e-03   2.666747075420e-03   8.550943379886e-04  
3*0.0 -3.145320367239e-03   5.062981395558e-04   7.333249659310e-03  -6.367903155758e-04   2.155550715415e-03  -4.522012184861e-03  -1.596760776115e-03  3*0.0  2.503694596122e-03  -3.623841825486e-04  -5.212608136645e-03   3.913201409495e-04  -1.376858030192e-03   2.566659276254e-03   8.212512826346e-04  
3*0.0 -3.056902470938e-03   4.895661029430e-04   7.119359880656e-03  -6.144236831341e-04   2.088315441876e-03  -4.370261556172e-03  -1.539475454105e-03  3*0.0  2.424407202410e-03  -3.491881581390e-04  -5.031119407984e-03   3.756103602063e-04  -1.330328105979e-03   2.469814034470e-03   7.885685540521e-04  
3*0.0 -2.971230994302e-03   4.733625241942e-04   6.911931331816e-03  -5.927669342319e-04   2.023250312137e-03  -4.223640046069e-03  -1.484315425639e-03  3*0.0  2.347818911347e-03  -3.364702304890e-04  -4.856350019365e-03   3.605206363051e-04  -1.285409273754e-03   2.376710705810e-03   7.572459708291e-04  
3*0.0 -2.887532091673e-03   4.576928137266e-04   6.709333210260e-03  -5.718662736407e-04   1.959980680755e-03  -4.081341486026e-03  -1.430914149385e-03  3*0.0  2.273280722753e-03  -3.242017828982e-04  -4.686661593458e-03   3.460187679967e-04  -1.241845387993e-03   2.286714651987e-03   7.270320542957e-04  
3*0.0 -2.805842684906e-03   4.424258602770e-04   6.511265248954e-03  -5.515051849721e-04   1.898506855173e-03  -3.943172729142e-03  -1.379185970467e-03  3*0.0  2.200899161182e-03  -3.123080734887e-04  -4.522148585431e-03   3.319838144586e-04  -1.199656615846e-03   2.199803044852e-03   6.979179673731e-04  
3*0.0 -2.726165927304e-03   4.276547290676e-04   6.318101494321e-03  -5.318312425171e-04   1.838793458029e-03  -3.809211507871e-03  -1.329165478314e-03  3*0.0  2.130575637381e-03  -3.008417313645e-04  -4.362743165934e-03   3.185021813973e-04  -1.158787491078e-03   2.115912996804e-03   6.698802250855e-04  
3*0.0 -2.649020497283e-03   4.134149813986e-04   6.131136087928e-03  -5.129062251000e-04   1.781032412668e-03  -3.679954095414e-03  -1.281070117852e-03  3*0.0  2.062655042920e-03  -2.898170598304e-04  -4.209331078737e-03   3.055996932432e-04  -1.119339519869e-03   2.035312749398e-03   6.430243829889e-04  
3*0.0 -2.573634083308e-03   3.996312690235e-04   5.948504844905e-03  -4.946184033041e-04   1.724867407947e-03  -3.554495890893e-03  -1.234497924262e-03  3*0.0  1.996582101985e-03  -2.791845623276e-04  -4.060480071656e-03   2.932029125840e-04  -1.081098848158e-03   1.957445697432e-03   6.171332393662e-04  
3*0.0 -2.500123202044e-03   3.862464765465e-04   5.770260715075e-03  -4.768827037138e-04   1.670325971820e-03  -3.432825367028e-03  -1.189444517727e-03  3*0.0  1.932437444506e-03  -2.688961364744e-04  -3.916261192583e-03   2.812381046392e-04  -1.044073018407e-03   1.882290748096e-03   5.921984813155e-04  
3*0.0 -2.428470889529e-03   3.732850735892e-04   5.596552162371e-03  -4.597286780003e-04   1.617371751770e-03  -3.314915833534e-03  -1.145899080690e-03  3*0.0  1.870161662309e-03  -2.589721275312e-04  -3.776633929568e-03   2.697371817422e-04  -1.008225675289e-03   1.809795550391e-03   5.682009603302e-04  
3*0.0 -2.358865953050e-03   3.607037884909e-04   5.427690486326e-03  -4.430869134335e-04   1.566060964814e-03  -3.200852478906e-03  -1.103897126086e-03  3*0.0  1.809902619167e-03  -2.493874461793e-04  -3.641908084372e-03   2.586625627613e-04  -9.735894012387e-04   1.740025637844e-03   5.451664457000e-04  
3*0.0 -2.290841695755e-03   3.485731981566e-04   5.262878711394e-03  -4.270950055930e-04   1.516164326227e-03  -3.090209068989e-03  -1.063248039348e-03  3*0.0  1.751246625261e-03  -2.401628418368e-04  -3.511137619243e-03   2.480552247250e-04  -9.400025088344e-04   1.672614386665e-03   5.229539574612e-04  
3*0.0 -2.224905281569e-03   3.368079411372e-04   5.103055371162e-03  -4.115908248668e-04   1.467891600986e-03  -2.983352526971e-03  -1.024116464729e-03  3*0.0  1.694586010390e-03  -2.312564254941e-04  -3.385214207391e-03   2.378434932140e-04  -9.075890492007e-04   1.607830675616e-03   5.016676522820e-04  
3*0.0 -2.160623181105e-03   3.254452881989e-04   4.947384345843e-03  -3.966520023004e-04   1.421016242596e-03  -2.879832828304e-03  -9.863016275391e-04  3*0.0  1.639564465411e-03  -2.226847209003e-04  -3.263323054936e-03   2.280603657658e-04  -8.762055410431e-04   1.545355629390e-03   4.811856532976e-04  
3*0.0 -2.097820431994e-03   3.143933550924e-04   4.795168774566e-03  -3.821471755729e-04   1.375453703868e-03  -2.779337845031e-03  -9.496691226820e-04  3*0.0  1.586074223470e-03  -2.143765508712e-04  -3.145023309684e-03   2.185991742365e-04  -8.457963963390e-04   1.484994194702e-03   4.614330803252e-04  
3*0.0 -2.036928534101e-03   3.037540247098e-04   4.647820867400e-03  -3.682139466921e-04   1.331350040574e-03  -2.682365668021e-03  -9.144361586141e-04  3*0.0  1.534352350164e-03  -2.064047577149e-04  -3.031119497355e-03   2.095690845492e-04  -8.164321728617e-04   1.427000572851e-03   4.425088157846e-04  
3*0.0 -1.977680467209e-03   2.934089197020e-04   4.504329486977e-03  -3.546736186151e-04   1.288587836035e-03  -2.588475331422e-03  -8.804074740044e-04  3*0.0  1.484239492453e-03  -1.986892998234e-04  -2.921030827738e-03   2.008496602251e-04  -7.880407802316e-04   1.371130377557e-03   4.243194347023e-04  
3*0.0 -1.919823109608e-03   2.834361079982e-04   4.364442602586e-03  -3.416644641302e-04   1.247035001433e-03  -2.497480977024e-03  -8.475037845835e-04  3*0.0  1.435497410956e-03  -1.912696271497e-04  -2.814294777272e-03   1.925070559183e-04  -7.605296189165e-04   1.317199406896e-03   4.067954624913e-04  
3*0.0 -1.863554630314e-03   2.737521133023e-04   4.228365815630e-03  -3.290442344045e-04   1.206753083221e-03  -2.409426661571e-03  -8.157489319476e-04  3*0.0  1.388293101887e-03  -1.840982005690e-04  -2.711220763836e-03   1.844664626809e-04  -7.339393216614e-04   1.265278305674e-03   3.899642922738e-04  
3*0.0 -1.808981905753e-03   2.643838443250e-04   4.096450462746e-03  -3.168569183193e-04   1.167765980178e-03  -2.324416413160e-03  -7.851814053691e-04  3*0.0  1.342657138281e-03  -1.771859171692e-04  -2.611920990986e-03   1.767468003615e-04  -7.082662180079e-04   1.215375740506e-03   3.738302554163e-04  
3*0.0 -1.755671049921e-03   2.553468853927e-04   3.967796536483e-03  -3.051366790530e-04   1.129885504054e-03  -2.242012332493e-03  -7.556143242579e-04  3*0.0  1.298276182871e-03  -1.705371806982e-04  -2.515663042795e-03   1.693576818681e-04  -6.833962987468e-04   1.167215119241e-03   3.582887375304e-04  
3*0.0 -1.703924151823e-03   2.465802846535e-04   3.842898552707e-03  -2.937805731755e-04   1.093195124743e-03  -2.162386098154e-03  -7.271245782050e-04  3*0.0  1.255350732107e-03  -1.641147758050e-04  -2.422849338471e-03   1.622421067121e-04  -6.593741331745e-04   1.120901405887e-03   3.433801533349e-04  
3*0.0 -1.653522318260e-03   2.380987627534e-04   3.721355439348e-03  -2.828195816966e-04   1.057605532643e-03  -2.085317642220e-03  -6.996185460203e-04  3*0.0  1.213711374612e-03  -1.579219625489e-04  -2.333098550383e-03   1.554078002435e-04  -6.361385994270e-04   1.076278515583e-03   3.290463882909e-04  
3*0.0 -1.604459840042e-03   2.299144336641e-04   3.603220855522e-03  -2.722725030338e-04   1.023099054383e-03  -2.010795186883e-03  -6.730847842838e-04  3*0.0  1.173341114021e-03  -1.519656502931e-04  -2.246398312807e-03   1.488667465236e-04  -6.136715159743e-04   1.033318333618e-03   3.152774878268e-04  
3*0.0 -1.556892877826e-03   2.219972120275e-04   3.488757058451e-03  -2.620873780091e-04   9.897028810791e-04  -1.938864917785e-03  -6.475513886383e-04  3*0.0  1.134331895598e-03  -1.462258176648e-04  -2.162933896531e-03   1.425885611952e-04  -5.919874562984e-04   9.920555953991e-04   3.020871298065e-04  
3*0.0 -1.510458572402e-03   2.143168890451e-04   3.377096154946e-03  -2.522264235516e-04   9.572691516786e-04  -1.869152278533e-03  -6.228569416637e-04  3*0.0  1.096422433367e-03  -1.406800223695e-04  -2.082037695433e-03   1.365425921518e-04  -5.709897857802e-04   9.522386631069e-04   2.893815176393e-04  
3*0.0 -1.465257594068e-03   2.068657754304e-04   3.268395163947e-03  -2.426758210692e-04   9.258067076046e-04  -1.801664453065e-03  -5.990061325157e-04  3*0.0  1.059699217736e-03  -1.353229419910e-04  -2.003896127896e-03   1.307202030516e-04  -5.506927430534e-04   9.139072410075e-04   2.771760996267e-04  
3*0.0 -1.421493027327e-03   1.997031963876e-04   3.163435947702e-03  -2.335253840087e-04   8.954136242950e-04  -1.736692417025e-03  -5.761179103602e-04  3*0.0  1.024229074852e-03  -1.301850779775e-04  -1.928794050253e-03   1.251688606002e-04  -5.311206232458e-04   8.771384513328e-04   2.655006052180e-04  
3*0.0 -1.378813542036e-03   1.927765840862e-04   3.061172503734e-03  -2.247031337016e-04   8.658918854274e-04  -1.673758643462e-03  -5.539962846467e-04  3*0.0  9.897904168303e-04  -1.252337762076e-04  -1.856090754692e-03   1.198437104368e-04  -5.121728306689e-04   8.416909719261e-04   2.542656639540e-04  
3*0.0 -1.337443721255e-03   1.860776230474e-04   2.962192900823e-03  -2.161868544333e-04   8.373537582442e-04  -1.613077168412e-03  -5.327281325503e-04  3*0.0  9.565314283302e-04  -1.204654157373e-04  -1.786180874676e-03   1.147359810475e-04  -4.939034384011e-04   8.076773370044e-04   2.435133760731e-04  
3*0.0 -1.296959069506e-03   1.795845766382e-04   2.865387748394e-03  -2.079530297179e-04   8.095863276984e-04  -1.554160077550e-03  -5.121135951943e-04  3*0.0  9.241477560714e-04  -1.158585602742e-04  -1.718253312865e-03   1.098179426930e-04  -4.761887724228e-04   7.748022761046e-04   2.331353761163e-04  
3*0.0 -1.257749550001e-03   1.732860883371e-04   2.771692602453e-03  -1.999723746626e-04   7.827441357872e-04  -1.497355349433e-03  -4.922965602361e-04  3*0.0  8.929007043186e-04  -1.114126180152e-04  -1.652972927890e-03   1.050862420170e-04  -4.591123751824e-04   7.432705982739e-04   2.232075655073e-04  
3*0.0 -1.219611278782e-03   1.672295291826e-04   2.680791360266e-03  -1.923345027523e-04   7.567256352974e-04  -1.442490014717e-03  -4.732041982091e-04  3*0.0  8.626171334821e-04  -1.071487832594e-04  -1.589973402440e-03   1.005789290999e-04  -4.426065328989e-04   7.129421762963e-04   2.136794764699e-04  
3*0.0 -1.182565320093e-03   1.613556452815e-04   2.592546914576e-03  -1.849394508708e-04   7.315297574621e-04  -1.389492728854e-03  -4.548087683730e-04  3*0.0  8.333258160988e-04  -1.030295614427e-04  -1.529239668254e-03   9.623745550719e-05  -4.266706948246e-04   6.837912464205e-04   2.045414589424e-04  
3*0.0 -1.146536016952e-03   1.557022690053e-04   2.506964807862e-03  -1.778459329610e-04   7.071303404007e-04  -1.338321948967e-03  -4.370935044119e-04  3*0.0  8.049463835078e-04  -9.907598749014e-05  -1.470657525713e-03   9.209388947506e-05  -4.112788700581e-04   6.557641534567e-04   1.957749412796e-04  
3*0.0 -1.111581621253e-03   1.502245068766e-04   2.423990435789e-03  -1.709910521147e-04   6.835015086944e-04  -1.288933519753e-03  -4.200387518794e-04  3*0.0  7.775224354495e-04  -9.526274430971e-05  -1.414257038498e-03   8.811483437066e-05  -3.964206307144e-04   6.288507237412e-04   1.873766142029e-04  
3*0.0 -1.077498832454e-03   1.449253802813e-04   2.343221362815e-03  -1.643726867791e-04   6.605844716211e-04  -1.241135850116e-03  -4.035698362036e-04  3*0.0  7.509088450024e-04  -9.158672853683e-05  -1.359704338905e-03   8.429211141251e-05  -3.820545027314e-04   6.029253449249e-04   1.793009521281e-04  
3*0.0 -1.044375456266e-03   1.397900013132e-04   2.264806519919e-03  -1.579747445871e-04   6.383857301379e-04  -1.194962745762e-03  -3.876985669873e-04  3*0.0  7.251577267487e-04  -8.803898460218e-05  -1.307107242411e-03   8.061668786908e-05  -3.681825927793e-04   5.780069150111e-04   1.715555160652e-04  
3*0.0 -1.012267600688e-03   1.348499813149e-04   2.188996612677e-03  -1.518452361524e-04   6.169105242990e-04  -1.150479975014e-03  -3.724518026517e-04  3*0.0  7.002702531706e-04  -8.463666863568e-05  -1.256516699140e-03   7.711494310852e-05  -3.547972396642e-04   5.540985194121e-04   1.641422081653e-04  
3*0.0 -9.811048836554e-04   1.300626046527e-04   2.115508106625e-03  -1.459162400335e-04   5.961310192188e-04  -1.107553232223e-03  -3.577756427926e-04  3*0.0  6.762193189135e-04  -8.135453136079e-05  -1.207823579210e-03   7.374918170631e-05  -3.418850275056e-04   5.311471609718e-04   1.570420397548e-04  
3*0.0 -9.506379375859e-04   1.254362236451e-04   2.043782884004e-03  -1.402033089978e-04   5.759457055392e-04  -1.065939383777e-03  -3.435725712937e-04  3*0.0  6.528255109935e-04  -7.819111616584e-05  -1.160590674777e-03   7.051700076759e-05  -3.293830997514e-04   5.089962886140e-04   1.501988078847e-04  
3*0.0 -9.212257489485e-04   1.209791962111e-04   1.974707244632e-03  -1.347245399553e-04   5.564529881896e-04  -1.025956683133e-03  -3.299701962642e-04  3*0.0  6.302905029587e-04  -7.515439082972e-05  -1.115330622774e-03   6.743559899420e-05  -3.173390043280e-04   4.878002935936e-04   1.436690945734e-04  
3*0.0 -8.926259305510e-04   1.166567426554e-04   1.907642745894e-03  -1.294141622759e-04   5.375967415623e-04  -9.873389847917e-04  -3.168613044094e-04  3*0.0  6.084896455028e-04  -7.222321333599e-05  -1.071723534733e-03   6.446859570602e-05  -3.057231395182e-04   4.674403872575e-04   1.374101144547e-04  
3*0.0 -8.647812773125e-04   1.124945484283e-04   1.842494347437e-03  -1.243264138241e-04   5.193018358854e-04  -9.500157555130e-04  -3.042199966789e-04  3*0.0  5.873457142635e-04  -6.940775903492e-05  -1.029581821635e-03   6.163644295915e-05  -2.944888388381e-04   4.478434072039e-04   1.313963492014e-04  
3*0.0 -8.377760794265e-04   1.084679805632e-04   1.779422909068e-03  -1.194162395432e-04   5.016091253179e-04  -9.140391580030e-04  -2.920653910131e-04  3*0.0  5.669139426349e-04  -6.669349901404e-05  -9.890305761741e-04   5.891677774534e-05  -2.836526981133e-04   4.290369835822e-04   1.256380601118e-04  
3*0.0 -8.116159051398e-04   1.045786053432e-04   1.718458588277e-03  -1.146890988656e-04   4.845060247982e-04  -8.793873332844e-04  -2.803903306170e-04  3*0.0  5.471969446628e-04  -6.408341681992e-05  -9.500882177689e-04   5.631546438345e-05  -2.732096608258e-04   4.110155615743e-04   1.201337324287e-04  
3*0.0 -7.861076743914e-04   1.008187533470e-04   1.659128242396e-03  -1.101299949315e-04   4.679217439310e-04  -8.458679170560e-04  -2.691176839988e-04  3*0.0  5.280606258999e-04  -6.156969648360e-05  -9.124208637509e-04   5.382031826233e-05  -2.631136275089e-04   3.936599094755e-04   1.148410565299e-04  
3*0.0 -7.614445288903e-04   9.719765316746e-05   1.601922910554e-03  -1.057603311820e-04   4.519015743028e-04  -8.136395620438e-04  -2.583115438048e-04  3*0.0  5.096097080000e-04  -5.915495494079e-05  -8.762904205801e-04   5.143850696231e-05  -2.533862278082e-04   3.770434004435e-04   1.097868273654e-04  
3*0.0 -7.373367220618e-04   9.368260019120e-05   1.546068882410e-03  -1.015234125536e-04   4.363496499693e-04  -7.823966759327e-04  -2.478515132301e-04  3*0.0  4.916785282450e-04  -5.682114846154e-05  -8.412684991128e-04   4.914109236468e-05  -2.439762575112e-04   3.610164037855e-04   1.049181071777e-04  
3*0.0 -7.140952746359e-04   9.030217224388e-05   1.492382199277e-03  -9.746959923357e-05   4.213442625746e-04  -7.524196846057e-04  -2.378477456368e-04  3*0.0  4.744328222697e-04  -5.458487924611e-05  -8.077861819169e-04   4.695658787551e-05  -2.349213977417e-04   3.457091215061e-04   1.002816188966e-04  
3*0.0 -6.915367291781e-04   8.703938575136e-05   1.440423792011e-03  -9.356927893859e-05   4.068393873584e-04  -7.235326184631e-04  -2.282312456072e-04  3*0.0  4.577539838246e-04  -5.243298874370e-05  -7.755532231315e-04   4.486421675317e-05  -2.261894872053e-04   3.310176484017e-04   9.584081647516e-05  
3*0.0 -6.695752704012e-04   8.389148004837e-05   1.389948401283e-03  -8.981776545242e-05   3.927833994879e-04  -6.956202598240e-04  -2.189578657192e-04  3*0.0  4.415910968660e-04  -5.036341123327e-05  -7.444340936957e-04   4.286112944784e-05  -2.177550455436e-04   3.168889536643e-04   9.157742522051e-05  
3*0.0 -6.482611422088e-04   8.083279235007e-05   1.341019369381e-03  -8.618292176385e-05   3.791685023131e-04  -6.686902335473e-04  -2.100309165513e-04  3*0.0  4.259721203011e-04  -4.836367949567e-05  -7.144761261431e-04   4.093308406854e-05  -2.096148027224e-04   3.033280696035e-04   8.749361878497e-05  
3*0.0 -6.275557313947e-04   7.788726565439e-05   1.293632296943e-03  -8.269388584666e-05   3.660024640925e-04  -6.427269884969e-04  -2.014442574384e-04  3*0.0  4.108550498687e-04  -4.644286610345e-05  -6.856113173965e-04   3.909035369986e-05  -2.017621503296e-04   2.903062989412e-04   8.357964889019e-05  
3*0.0 -6.075558178833e-04   7.505578944788e-05   1.248033005974e-03  -7.935343973070e-05   3.533137473969e-04  -6.178076461866e-04  -1.932268870542e-04  3*0.0  3.962968364857e-04  -4.460195992037e-05  -6.579852447686e-04   3.733555479637e-05  -1.942105453688e-04   2.778621806727e-04   7.984923757604e-05  
3*0.0 -5.881561267360e-04   7.231626898869e-05   1.203888415440e-03  -7.613809046830e-05   3.410212169975e-04  -5.937836627473e-04  -1.853236598107e-04  3*0.0  3.822300893290e-04  -4.282866968548e-05  -6.314027414761e-04   3.565546295184e-05  -1.869209872706e-04   2.659231866263e-04   7.627756918547e-05  
3*0.0 -5.692248817251e-04   6.967276083425e-05   1.160906145696e-03  -7.304165070807e-05   3.291080809861e-04  -5.705430902251e-04  -1.776900242261e-04  3*0.0  3.685724462829e-04  -4.112189844281e-05  -6.056768943527e-04   3.404350579698e-05  -1.798773329087e-04   2.544234625634e-04   7.284181338021e-05  
3*0.0 -5.509672875685e-04   6.712175305140e-05   1.119582302773e-03  -7.006741887549e-05   3.176146702849e-04  -5.482450931755e-04  -1.703890568775e-04  3*0.0  3.554373066001e-04  -3.948195805570e-05  -5.810839902983e-04   3.250497103180e-05  -1.731015375076e-04   2.434429250700e-04   6.957022103104e-05  
3*0.0 -5.331636182835e-04   6.465611982217e-05   1.079366912236e-03  -6.719959672965e-05   3.064717723243e-04  -5.266812501071e-04  -1.633397663918e-04  3*0.0  3.426927982664e-04  -3.790272564138e-05  -5.573008228486e-04   3.102890982303e-05  -1.665536534516e-04   2.328718600726e-04   6.642495994425e-05  
3*0.0 -5.159563454251e-04   6.227442601750e-05   1.040625138135e-03  -6.443875815112e-05   2.957218213166e-04  -5.059662637555e-04  -1.565875401690e-04  3*0.0  3.304218772248e-04  -3.638427655066e-05  -5.345356314060e-04   2.961728056293e-05  -1.602554584780e-04   2.227696448102e-04   6.342683854951e-05  
3*0.0 -4.991943577963e-04   5.998050919008e-05   1.002993106988e-03  -6.179376136197e-05   2.853032676010e-04  -4.859568038197e-04  -1.500771600945e-04  3*0.0  3.185246625516e-04  -3.492511223008e-05  -5.125454564639e-04   2.826865652430e-05  -1.541714263713e-04   2.130529133889e-04   6.054738640238e-05  
3*0.0 -4.830152873397e-04   5.776591253154e-05   9.667888426362e-04  -5.924844631479e-05   2.752579255739e-04  -4.667561010955e-04  -1.438485126576e-04  3*0.0  3.070774549724e-04  -3.352250191065e-05  -4.915152117102e-04   2.697927032245e-05  -1.483211640241e-04   2.037732418174e-04   5.780468219474e-05  
3*0.0 -4.672938509233e-04   5.563267332478e-05   9.317137462756e-04  -5.680800750773e-05   2.655334645413e-04  -4.482414385145e-04  -1.378549123013e-04  3*0.0  2.960027922410e-04  -3.217594532404e-05  -4.712603271093e-04   2.574928983433e-05  -1.426761744951e-04   1.948665440416e-04   5.517695097002e-05  
3*0.0 -4.520107104500e-04   5.356457045348e-05   8.976764919928e-04  -5.444568258826e-05   2.561190816646e-04  -4.303701085815e-04  -1.320808302049e-04  3*0.0  2.852899112318e-04  -3.087586477209e-05  -4.517391833061e-04   2.456413856394e-05  -1.372308072161e-04   1.863133719052e-04   5.265770336138e-05  
3*0.0 -4.372399037095e-04   5.158051781252e-05   8.649180630287e-04  -5.219401197072e-05   2.470303665691e-04  -4.132158393320e-04  -1.265540659135e-04  3*0.0  2.749641911324e-04  -2.963174413332e-05  -4.330359754947e-04   2.343990828320e-05  -1.319870005927e-04   1.781353243279e-04   5.025470866941e-05  
3*0.0 -4.229214123853e-04   4.966077005909e-05   8.332699223943e-04  -5.001875476135e-05   2.382680970990e-04  -3.967132137287e-04  -1.212492889456e-04  3*0.0  2.649977146621e-04  -2.843347686189e-05  -4.150825394118e-04   2.236040253896e-05  -1.269438577138e-04   1.703054870349e-04   4.795882163590e-05  
3*0.0 -4.089981123776e-04   4.780896228918e-05   8.025602704825e-04  -4.793502858390e-05   2.297596159051e-04  -3.807792509792e-04  -1.161368316139e-04  3*0.0  2.553496172441e-04  -2.728187192193e-05  -3.977632066861e-04   2.133095753480e-05  -1.220675643016e-04   1.627817886076e-04   4.575614660874e-05  
3*0.0 -3.955224348779e-04   4.602277708899e-05   7.729403287235e-04  -4.592960799969e-05   2.215548758278e-04  -3.654684300373e-04  -1.112366313756e-04  3*0.0  2.460426159991e-04  -2.617449266541e-05  -3.811471330401e-04   2.034482864681e-05  -1.173759256439e-04   1.555815754685e-04   4.365264779645e-05  
3*0.0 -3.824967297142e-04   4.430049513128e-05   7.444072825505e-04  -4.400354946945e-05   2.136347415323e-04  -3.507632505408e-04  -1.065426743202e-04  3*0.0  2.370783944487e-04  -2.511099344377e-05  -3.652356135124e-04   1.940320892723e-05  -1.128612451399e-04   1.486999824594e-04   4.164697020927e-05  
3*0.0 -3.698178362579e-04   4.264407908637e-05   7.167317287509e-04  -4.215844217116e-05   2.059782586591e-04  -3.365776973584e-04  -1.020221215206e-04  3*0.0  2.283948445941e-04  -2.409086332227e-05  -3.498905289401e-04   1.850500486350e-05  -1.085084354300e-04   1.420903156903e-04   3.972341043747e-05  
3*0.0 -3.575728953462e-04   4.103886865932e-05   6.900746500185e-04  -4.038241161326e-05   1.985697714605e-04  -3.229531997277e-04  -9.769238901157e-05  3*0.0  2.200328147608e-04  -2.310751920176e-05  -3.351902702442e-04   1.764542039780e-05  -1.043129305672e-04   1.357710813921e-04   3.788857746011e-05  
3*0.0 -3.456848911330e-04   3.949595850247e-05   6.642974685939e-04  -3.867716645385e-05   1.914267560945e-04  -3.098387119203e-04  -9.353307634397e-05  3*0.0  2.119517268793e-04  -2.216422132276e-05  -3.210584585554e-04   1.682338190762e-05  -1.002766087104e-04   1.297157185021e-04   3.613353447345e-05  
3*0.0 -3.341597962108e-04   3.800891290421e-05   6.393942597493e-04  -3.704152200181e-05   1.845241466532e-04  -2.972209461326e-04  -8.954018093269e-05  3*0.0  2.041493325487e-04  -2.125816833365e-05  -3.074827839124e-04   1.603852016681e-05  -9.638775025060e-05   1.239157323895e-04   3.445572582584e-05  
3*0.0 -3.230277752897e-04   3.657544026015e-05   6.154263155648e-04  -3.547393403322e-05   1.778604340119e-04  -2.851107644500e-04  -8.571802980015e-05  3*0.0  1.966345882398e-04  -2.038865400531e-05  -2.944856419432e-04   1.529105099448e-05  -9.264592927001e-05   1.183742616848e-04   3.285635169409e-05  
3*0.0 -3.122505206994e-04   3.519343348839e-05   5.923065966736e-04  -3.397128433000e-05   1.714194640580e-04  -2.734727842880e-04  -8.205341003261e-05  3*0.0  1.893844786682e-04  -1.955263820498e-05  -2.820099466308e-04   1.457696599599e-05  -8.903947184278e-05   1.130695200804e-04   3.132833047845e-05  
3*0.0 -3.017740613944e-04   3.385820148862e-05   5.698879418940e-04  -3.252235731931e-05   1.651855654922e-04  -2.622447415372e-04  -7.852418627711e-05  3*0.0  1.823717747007e-04  -1.874889238523e-05  -2.699920784253e-04   1.389292269556e-05  -8.556253513262e-05   1.079787934538e-04   2.986416824786e-05  
3*0.0 -2.916202102269e-04   3.257125797550e-05   5.482515282455e-04  -3.112707397945e-05   1.591875912665e-04  -2.514562093556e-04  -7.514002679789e-05  3*0.0  1.756034916516e-04  -1.797640556237e-05  -2.584599184111e-04   1.323709488436e-05  -8.222236864325e-05   1.031077333277e-04   2.846583800313e-05  
3*0.0 -2.818054577172e-04   3.133040723778e-05   5.274069933058e-04  -2.979790024890e-05   1.533698953030e-04  -2.410911581506e-04  -7.189729018587e-05  3*0.0  1.690784966003e-04  -1.723436118482e-05  -2.473993166714e-04   1.261485056221e-05  -7.899696628335e-05   9.844737754858e-05   2.713080091733e-05  
3*0.0 -2.723230214353e-04   3.014072100239e-05   5.073704240910e-04  -2.852390475609e-05   1.477847864605e-04  -2.311598602233e-04  -6.879761436273e-05  3*0.0  1.627972564571e-04  -1.652471767186e-05  -2.368261429204e-04   1.202164133741e-05  -7.590469676604e-05   9.400097257406e-05   2.585996519391e-05  
3*0.0 -2.631310974013e-04   2.899349327196e-05   4.880161952064e-04  -2.729946441272e-05   1.423926727278e-04  -2.216065775979e-04  -6.582227278185e-05  3*0.0  1.567334927451e-04  -1.584289633947e-05  -2.266716294839e-04   1.145441232986e-05  -7.292796911987e-05   8.974355552145e-05   2.464534486109e-05  
3*0.0 -2.542003158708e-04   2.788134237754e-05   4.692583674441e-04  -2.612245577610e-05   1.371568777116e-04  -2.123940330325e-04  -6.295805273670e-05  3*0.0  1.508679421563e-04  -1.518495555153e-05  -2.168838508167e-04   1.091130048799e-05  -7.005020366644e-05   8.565597823408e-05   2.348080573995e-05  
3*0.0 -2.455802279208e-04   2.680937659741e-05   4.512211685547e-04  -2.498937424450e-05   1.321167430275e-04  -2.035613899129e-04  -6.021881135918e-05  3*0.0  1.452251183288e-04  -1.455354054811e-05  -2.075293414643e-04   1.039197003485e-05  -6.728790367041e-05   8.175640963125e-05   2.237238358806e-05  
3*0.0 -2.372227359400e-04   2.578221835266e-05   4.338164378796e-04  -2.391092180771e-05   1.272541371872e-04  -1.950734456628e-04  -5.759197401205e-05  3*0.0  1.397743004384e-04  -1.394943787833e-05  -1.985424233602e-04   9.899130887934e-06  -6.462855482171e-05   7.802228114638e-05   2.131283282351e-05  
3*0.0 -2.291379740986e-04   2.478745996224e-05   4.170332571265e-04  -2.287064530341e-05   1.225554183506e-04  -1.869179847058e-04  -5.507364532431e-05  3*0.0  1.345240088627e-04  -1.336760390361e-05  -1.899339025987e-04   9.426760360663e-06  -6.206914842962e-05   7.445386067653e-05   2.030233942365e-05  
3*0.0 -2.213079954393e-04   2.383720955966e-05   4.008647792470e-04  -2.187999024220e-05   1.180359271668e-04  -1.790917255589e-04  -5.266225357290e-05  3*0.0  1.294577374311e-04  -1.281226178327e-05  -1.816769049380e-04   8.978284971374e-06  -5.961112627126e-05   7.104132228901e-05   1.933776857774e-05  
3*0.0 -2.137514901270e-04   2.291414560750e-05   3.853039933567e-04  -2.092763744608e-05   1.136484967761e-04  -1.715787219116e-04  -5.035353729016e-05  3*0.0  1.245841962092e-04  -1.227619374159e-05  -1.737790018577e-04   8.549812990790e-06  -5.723826462691e-05   6.778305085905e-05   1.841887634181e-05  
3*0.0 -2.064201092777e-04   2.202797307742e-05   3.702861829187e-04  -2.001174493082e-05   1.094428526749e-04  -1.643626397270e-04  -4.814016120398e-05  3*0.0  1.198791854479e-04  -1.176279219257e-05  -1.662000180034e-04   8.139673871631e-06  -5.496513994770e-05   6.466650220538e-05   1.754141573231e-05  
3*0.0 -1.992975631107e-04   2.117254486404e-05   3.557358272501e-04  -1.913300347905e-05   1.053615554284e-04  -1.574050763954e-04  -4.600970700825e-05  3*0.0  1.153311703791e-04  -1.126931447174e-05  -1.589029700100e-04   7.748270461986e-06  -5.276959377949e-05   6.167720993883e-05   1.670098271960e-05  
3*0.0 -1.924292017481e-04   2.035177579964e-05   3.417883594953e-04  -1.829640527660e-05   1.014366873357e-04  -1.507506665640e-04  -4.397784148531e-05  3*0.0  1.109570368621e-04  -1.079701623717e-05  -1.519364324877e-04   7.376951046940e-06  -5.066238025133e-05   5.882819522886e-05   1.590186830321e-05  
3*0.0 -1.857977428034e-04   1.956007100099e-05   3.283723562797e-04  -1.749276293590e-05   9.764843557740e-05  -1.443695549410e-04  -4.203393460771e-05  3*0.0  1.067478914321e-04  -1.034319482775e-05  -1.452741563527e-04   7.022101002485e-06  -4.863551746968e-05   5.610916962184e-05   1.514084000768e-05  
3*0.0 -1.793487152408e-04   1.879724861328e-05   3.153754907132e-04  -1.672105655482e-05   9.399256111470e-05  -1.382210315931e-04  -4.016373912758e-05  3*0.0  1.026761292156e-04  -9.907698338577e-06  -1.388574929797e-04   6.683166985237e-06  -4.668490585580e-05   5.350120925585e-05   1.441181840797e-05  
3*0.0 -1.731297611732e-04   1.805963433778e-05   3.028971633703e-04  -1.597981590840e-05   9.046097221019e-05  -1.323320035682e-04  -3.837718303434e-05  3*0.0  9.876225043759e-05  -9.488495971236e-06  -1.327311909544e-04   6.359278787889e-06  -4.480744221235e-05   5.101517644937e-05   1.371848936311e-05  
3*0.0 -1.671188302414e-04   1.735383024804e-05   2.908934722397e-04  -1.527490315105e-05   8.705835124515e-05  -1.266861176881e-04  -3.666821725806e-05  3*0.0  9.499000377034e-05  -9.088142352106e-06  -1.268621078464e-04   6.052229025857e-06  -4.300350561805e-05   4.864007908256e-05   1.305733648456e-05  
3*0.0 -1.612994616755e-04   1.667216468266e-05   2.793329680990e-04  -1.459548343511e-05   8.378922808000e-05  -1.212695057447e-04  -3.503207631278e-05  3*0.0  9.135618491375e-05  -8.703147122498e-06  -1.212454081508e-04   5.758204807152e-06  -4.127260387421e-05   4.637274354656e-05   1.242739745250e-05  
3*0.0 -1.556544318085e-04   1.601792387751e-05   2.681576134991e-04  -1.394677687476e-05   8.062763966263e-05  -1.160576031659e-04  -3.346037047296e-05  3*0.0  8.784632133125e-05  -8.334674948214e-06  -1.158444375121e-04   5.478521545520e-06  -3.960428148724e-05   4.420051860514e-05   1.182474152731e-05  
3*0.0 -1.502023282499e-04   1.538496784565e-05   2.574195264267e-04  -1.332457565654e-05   7.757533481293e-05  -1.110637028085e-04  -3.195819496238e-05  3*0.0  8.446802650305e-05  -7.979844154801e-06  -1.106802408237e-04   5.211476455611e-06  -3.799963867771e-05   4.212795765843e-05   1.125092474297e-05  
3*0.0 -1.449411735639e-04   1.478080061324e-05   2.471157588952e-04  -1.273020002562e-05   7.465310973881e-05  -1.062863910361e-04  -3.052452636352e-05  3*0.0  8.121957360750e-05  -7.641598174734e-06  -1.057497797345e-04   4.957459320874e-06  -3.646345237180e-05   4.015321553394e-05   1.070535704343e-05  
3*0.0 -1.398308844781e-04   1.419416686276e-05   2.371471517544e-04  -1.215930121923e-05   7.182120137318e-05  -1.016861217907e-04  -2.914626811164e-05  3*0.0  7.808050942769e-05  -7.315166276238e-06  -1.010076041992e-04   4.714979983207e-06  -3.498061327204e-05   3.826090892868e-05   1.018328119375e-05  
3*0.0 -1.349066993765e-04   1.363266983148e-05   2.275967546347e-04  -1.161508069187e-05   6.909740430553e-05  -9.728875274913e-05  -2.783222246839e-05  3*0.0  7.506427142004e-05  -7.003380693196e-06  -9.648456609529e-05   4.484717615020e-06  -3.355697419077e-05   3.645897857399e-05   9.687279133095e-06  
3*0.0 -1.301271821424e-04   1.308943824863e-05   2.183669852579e-04  -1.109202424271e-05   6.647170413006e-05  -9.305967068817e-05  -2.657052321402e-05  3*0.0  7.215134685667e-05  -6.703007899394e-06  -9.213793200349e-05   4.264354700044e-06  -3.218706216634e-05   3.473362472184e-05   9.213012140532e-06  
3*0.0 -1.255123652136e-04   1.256770190278e-05   2.095029098648e-04  -1.059105071616e-05   6.394479985293e-05  -8.901010650357e-05  -2.536517588831e-05  3*0.0  6.934996205274e-05  -6.415606898741e-06  -8.798616869782e-05   4.054448331882e-06  -3.087100511698e-05   3.308899770647e-05   8.761872528885e-06  
3*0.0 -1.210574124148e-04   1.206821585743e-05   2.009983210104e-04  -1.011371960870e-05   6.152536428997e-05  -8.513711157508e-05  -2.421492033020e-05  3*0.0  6.665550506293e-05  -6.140914427631e-06  -8.402136344109e-05   3.855263813094e-06  -2.960999897938e-05   3.152185387843e-05   8.332866240593e-06  
3*0.0 -1.167364374619e-04   1.158581519442e-05   1.927910991109e-04  -9.656570195575e-06   5.918494838571e-05  -8.141525380901e-05  -2.311158349765e-05  3*0.0  6.405513203912e-05  -5.876850915440e-06  -8.021489352219e-05   3.665272935206e-06  -2.839553204509e-05   3.002237669835e-05   7.922992179331e-06  
3*0.0 -1.125673840820e-04   1.112289917593e-05   1.849192596623e-04  -9.219158729331e-06   5.692830615275e-05  -7.785432615610e-05  -2.205854690750e-05  3*0.0  6.155629248269e-05  -5.624208643696e-06  -7.658407626317e-05   3.484476601985e-06  -2.723051704917e-05   2.859467709062e-05   7.533583181364e-06  
3*0.0 -1.085235020185e-04   1.067371497080e-05   1.773175646129e-04  -8.796850032658e-06   5.473756486172e-05  -7.443078521621e-05  -2.104793673864e-05  3*0.0  5.914431314936e-05  -5.380343458576e-06  -7.309730500203e-05   3.310832555412e-06  -2.610636066615e-05   2.722819205569e-05   7.161408420020e-06  
3*0.0 -1.046207976724e-04   1.024758000516e-05   1.700193414529e-04  -8.396738561752e-06   5.264723436590e-05  -7.115558678260e-05  -2.008297918306e-05  3*0.0  5.682515195160e-05  -5.149126301310e-06  -6.976597210635e-05   3.146957244035e-06  -2.503495522829e-05   2.592626338150e-05   6.807447879452e-06  
3*0.0 -1.008525071057e-04   9.833951426351e-06   1.630222401640e-04  -8.014002024827e-06   5.060687869448e-05  -6.802116052766e-05  -1.916207049681e-05  3*0.0  5.459323214408e-05  -4.925698453181e-06  -6.658558097213e-05   2.990761569262e-06  -2.399768543352e-05   2.468520991799e-05   6.470800969521e-06  
3*0.0 -9.720573511977e-05   9.438537339396e-06   1.562768624583e-04  -7.648150232978e-06   4.865359895969e-05  -6.501322237235e-05  -1.827971917830e-05  3*0.0  5.244292745885e-05  -4.712693256774e-06  -6.353685391356e-05   2.842216289540e-06  -2.300618381412e-05   2.349973275210e-05   6.149678653417e-06  
3*0.0 -9.368328543512e-05   9.056019983828e-06   1.498008088283e-04  -7.296919335454e-06   4.675796723456e-05  -6.213319223570e-05  -1.743685530426e-05  3*0.0  5.037360671683e-05  -4.507458186941e-06  -6.062450087051e-05   2.700247555608e-06  -2.204938516747e-05   2.236949871984e-05   5.844142281279e-06  
3*0.0 -9.028998760928e-05   8.691072070525e-06   1.435917124183e-04  -6.962201780752e-06   4.494934183535e-05  -5.938081848941e-05  -1.663303354702e-05  3*0.0  4.838638908387e-05  -4.312106649714e-06  -5.784636582235e-05   2.565630576885e-06  -2.113705623538e-05   2.129386374634e-05   5.553924907365e-06  
3*0.0 -8.699467296763e-05   8.337038445922e-06   1.375933243615e-04  -6.641213421447e-06   4.318433481635e-05  -5.673256464652e-05  -1.586106659689e-05  3*0.0  4.646593340716e-05  -4.123521240877e-06  -5.517624131435e-05   2.437060337233e-06  -2.025352172384e-05   2.026365320459e-05   5.276342896200e-06  
3*0.0 -8.381963911978e-05   7.999144398944e-06   1.318367421181e-04  -6.333733351259e-06   4.150004239531e-05  -5.420037893934e-05  -1.512435386795e-05  3*0.0  4.462165155664e-05  -3.943829110944e-06  -5.262769870524e-05   2.314487484992e-06  -1.941043340606e-05   1.928277537839e-05   5.012533516576e-06  
3*0.0 -8.075084818108e-05   7.674029525373e-06   1.263107267978e-04  -6.041493937520e-06   3.987029150587e-05  -5.177610306632e-05  -1.442070909693e-05  3*0.0  4.284661220245e-05  -3.771721603643e-06  -5.019318332309e-05   2.198535002975e-06  -1.859900915684e-05   1.834788877466e-05   4.761583992049e-06  
3*0.0 -7.778734421014e-05   7.357993583586e-06   1.210142082748e-04  -5.761300210127e-06   3.828826274396e-05  -4.945699582913e-05  -1.374936799005e-05  3*0.0  4.113922122954e-05  -3.605213733568e-06  -4.787231151257e-05   2.087965355342e-06  -1.781539188659e-05   1.745790363134e-05   4.523228293533e-06  
3*0.0 -7.493036841414e-05   7.059867652763e-06   1.159201822149e-04  -5.494865930288e-06   3.678339928733e-05  -4.723706987512e-05  -1.310767460632e-05  3*0.0  3.949728328928e-05  -3.448064817499e-06  -4.564902482734e-05   1.983046172395e-06  -1.706949990881e-05   1.660851379393e-05   4.296032093202e-06  
3*0.0 -7.216532088391e-05   6.770974867847e-06   1.110128767426e-04  -5.237751281329e-06   3.533105218259e-05  -4.510712908016e-05  -1.249304821500e-05  3*0.0  3.791597120068e-05  -3.296555871870e-06  -4.352097240996e-05   1.882404608748e-06  -1.635240796102e-05   1.579780427914e-05   4.079529036261e-06  
3*0.0 -6.949891968488e-05   6.491020864128e-06   1.063132125084e-04  -4.993791707932e-06   3.392586936536e-05  -4.307124344838e-05  -1.190707241001e-05  3*0.0  3.639506974280e-05  -3.150445317396e-06  -4.149156399385e-05   1.787393854772e-06  -1.566124580323e-05   1.502603369698e-05   3.873867254893e-06  
3*0.0 -6.693006592354e-05   6.225373077118e-06   1.018093798477e-04  -4.760204390630e-06   3.258016376269e-05  -4.112647623156e-05  -1.134847610315e-05  3*0.0  3.493496206673e-05  -3.012011544113e-06  -3.955637330348e-05   1.696786871720e-06  -1.500080465226e-05   1.429174254866e-05   3.678560168640e-06  
3*0.0 -6.444285392118e-05   5.971303698104e-06   9.746682288554e-05  -4.537686337721e-06   3.128650352591e-05  -3.926002221889e-05  -1.081317348626e-05  3*0.0  3.352749557657e-05  -2.879793811725e-06  -3.769920328180e-05   1.610692076420e-06  -1.436744409174e-05   1.358974966831e-05   3.492064906910e-06  
3*0.0 -6.204919769714e-05   5.724928027828e-06   9.331112769298e-05  -4.325208726706e-06   3.003814213328e-05  -3.747730898777e-05  -1.030315475232e-05  3*0.0  3.217587271031e-05  -2.752269535617e-06  -3.593118741119e-05   1.529008388852e-06  -1.375794039187e-05   1.292238303349e-05   3.315168959937e-06  
3*0.0 -5.973107579336e-05   5.485087136691e-06   8.932029600091e-05  -4.120525360394e-06   2.882595570669e-05  -3.577005352140e-05  -9.815873669182e-06  3*0.0  3.087361289097e-05  -2.628945019822e-06  -3.424233789183e-05   1.450772057546e-06  -1.316964933489e-05   1.228626568836e-05   3.146874746222e-06  
3*0.0 -5.750460828198e-05   5.260281016305e-06   8.549579976609e-05  -3.927118726519e-06   2.767765146927e-05  -3.414048999377e-05  -9.351492847164e-06  3*0.0  2.962542746170e-05  -2.513097355612e-06  -3.263022219882e-05   1.376983094792e-06  -1.261155654839e-05   1.168093480580e-05   2.986966416500e-06  
3*0.0 -5.534639962783e-05   5.042157783140e-06   8.181264336219e-05  -3.741772010907e-06   2.656148717912e-05  -3.257655335355e-05  -8.906677871735e-06  3*0.0  2.842112613963e-05  -2.401263146636e-06  -3.108624729483e-05   1.306604728026e-06  -1.207178911197e-05   1.110280235095e-05   2.834488488098e-06  
3*0.0 -5.327233620496e-05   4.832042098546e-06   7.829161689189e-05  -3.564147828916e-06   2.549197165075e-05  -3.108499602525e-05  -8.483449787362e-06  3*0.0  2.726645030523e-05  -2.294032831608e-06  -2.961756230925e-05   1.239572626013e-06  -1.155549618413e-05   1.055374637584e-05   2.689985657571e-06  
3*0.0 -5.126994120045e-05   4.630409071496e-06   7.490688302323e-05  -3.394798846433e-06   2.446511336325e-05  -2.965692591072e-05  -8.078867921440e-06  3*0.0  2.615575070961e-05  -2.191442290562e-06  -2.821248071744e-05   1.175897379894e-06  -1.106087998300e-05   1.003011433725e-05   2.552372595515e-06  
3*0.0 -4.933488007558e-05   4.437870179188e-06   7.165715072623e-05  -3.233667254037e-06   2.347429704154e-05  -2.829010653298e-05  -7.692455567947e-06  3*0.0  2.508664061055e-05  -2.093564490074e-06  -2.686957452838e-05   1.115493091048e-06  -1.058520623791e-05   9.530981069623e-06   2.421417027658e-06  
3*0.0 -4.747683475266e-05   4.254045961346e-06   6.855171863583e-05  -3.080110806274e-06   2.252954423083e-05  -2.698771667065e-05  -7.324988697121e-06  3*0.0  2.406282635560e-05  -2.000439001162e-06  -2.559233439428e-05   1.058223499938e-06  -1.013220781300e-05   9.057178390603e-06   2.297351699488e-06  
3*0.0 -4.567900419636e-05   4.074541622322e-06   6.557200794692e-05  -2.933095361719e-06   2.160968449726e-05  -2.574073025659e-05  -6.974035534445e-06  3*0.0  2.307581001768e-05  -1.910074834593e-06  -2.437299542826e-05   1.003687170661e-06  -9.693239239241e-06   8.605695634989e-06   2.179366873450e-06  
3*0.0 -4.394465887188e-05   3.903783110367e-06   6.270585868584e-05  -2.792859530139e-06   2.073098175375e-05  -2.454690764776e-05  -6.638470186326e-06  3*0.0  2.212745383062e-05  -1.824286684595e-06  -2.320595907830e-05   9.518412281898e-07  -9.274786815304e-06   8.175151606312e-06   2.066986852514e-06  
3*0.0 -4.227339002013e-05   3.739183824991e-06   5.995898348885e-05  -2.658319461937e-06   1.988526708686e-05  -2.340600291041e-05  -6.318449999606e-06  3*0.0  2.121639011387e-05  -1.741839172601e-06  -2.209314698449e-05   9.023471019790e-07  -8.872813403166e-06   7.765476737263e-06   1.960250744169e-06  
3*0.0 -4.066222772073e-05   3.582859207455e-06   5.732583551080e-05  -2.530851003548e-06   1.907520731971e-05  -2.231614898803e-05  -6.013302832302e-06  3*0.0  2.034145448777e-05  -1.663688109645e-06  -2.103099632498e-05   8.556100822829e-07  -8.488902042436e-06   7.375565275744e-06   1.858824042829e-06  
3*0.0 -3.911090914943e-05   3.431346725570e-06   5.481012066781e-05  -2.409248360995e-06   1.829213134588e-05  -2.127662526586e-05  -5.722986555127e-06  3*0.0  1.950077458016e-05  -1.588228348160e-06  -2.002074653914e-05   8.112230549216e-07  -8.118566071376e-06   7.005157058953e-06   1.762688211851e-06  
3*0.0 -3.761636147549e-05   3.285585216092e-06   5.239987039097e-05  -2.293197679150e-06   1.754187558514e-05  -2.028377896583e-05  -5.446242623429e-06  3*0.0  1.869417207366e-05  -1.516094657288e-06  -1.905790043887e-05   7.691117411427e-07  -7.765015591967e-06   6.653010072014e-06   1.671445608060e-06  
3*0.0 -3.617489518988e-05   3.147416706692e-06   5.007936819706e-05  -2.182368500322e-06   1.682438252808e-05  -1.933279645941e-05  -5.181448164000e-06  3*0.0  1.791855722853e-05  -1.447625234331e-06  -1.813458706748e-05   7.289435938002e-07  -7.427192592768e-06   6.316688006155e-06   1.584384622802e-06  
3*0.0 -3.478431690253e-05   3.013675685594e-06   4.786178629710e-05  -2.076298338341e-06   1.613015478559e-05  -1.842534935809e-05  -4.929437203654e-06  3*0.0  1.717340160142e-05  -1.381762179685e-06  -1.725737934585e-05   6.907926536314e-07  -7.101739389943e-06   5.997510096907e-06   1.501953449870e-06  
3*0.0 -3.344104737373e-05   2.885936455513e-06   4.573399133448e-05  -1.975800213617e-06   1.546188700233e-05  -1.755780149889e-05  -4.688930010843e-06  3*0.0  1.645613821140e-05  -1.318952020081e-06  -1.641859660628e-05   6.547153520892e-07  -6.789376573302e-06   5.693253759770e-06   1.423489097710e-06  
3*0.0 -3.215658064898e-05   2.762833375505e-06   4.370513186180e-05  -1.879824566044e-06   1.482599147111e-05  -1.673247366477e-05  -4.460602968511e-06  3*0.0  1.577127378774e-05  -1.258669600715e-06  -1.562292003972e-05   6.204609518500e-07  -6.492154659209e-06   5.405055666298e-06   1.349319039217e-06  
3*0.0 -3.091406756442e-05   2.645342558539e-06   4.175325558253e-05  -1.788163050689e-06   1.421391852648e-05  -1.594174932281e-05  -4.242205072419e-06  3*0.0  1.511201245268e-05  -1.201371325640e-06  -1.486119934779e-05   5.878405007561e-07  -6.207214144242e-06   5.130116177785e-06   1.278646811658e-06  
3*0.0 -2.971570047207e-05   2.531957732788e-06   3.988507920676e-05  -1.701089186696e-06   1.362292812423e-05  -1.518678882199e-05  -4.034133412311e-06  3*0.0  1.447816542373e-05  -1.146136476908e-06  -1.413541304230e-05   5.569874855992e-07  -5.932820609718e-06   4.868659645976e-06   1.211568403437e-06  
3*0.0 -2.856278016877e-05   2.424346867808e-06   3.809871824022e-05  -1.617750065866e-06   1.305778718381e-05  -1.446701859778e-05  -3.836160669451e-06  3*0.0  1.387090763954e-05  -1.093973678414e-06  -1.344509329127e-05   5.276339428565e-07  -5.671292920824e-06   4.620523829373e-06   1.148020910433e-06  
3*0.0 -2.744422637942e-05   2.319181328160e-06   3.638035717447e-05  -1.538314251489e-06   1.250758617546e-05  -1.377690075948e-05  -3.646690855000e-06  3*0.0  1.328420660383e-05  -1.043143909072e-06  -1.278414965611e-05   4.997388357847e-07  -5.417692980107e-06   4.383608182413e-06   1.087439253800e-06  
3*0.0 -2.637611240500e-05   2.219904768775e-06   3.474553694775e-05  -1.462824384104e-06   1.198719307622e-05  -1.312197863391e-05  -3.467263927596e-06  3*0.0  1.272510663716e-05  -9.953155291793e-07  -1.215781233417e-05   4.733396767475e-07  -5.178037107968e-06   4.159502523853e-06   1.030243701080e-06  
3*0.0 -2.535318802328e-05   2.125776938297e-06   3.317792432847e-05  -1.391161326476e-06   1.149364266062e-05  -1.249668063063e-05  -3.296143520173e-06  3*0.0  1.219067307968e-05  -9.500700361439e-07  -1.155988878117e-05   4.483752967542e-07  -4.950692070578e-06   3.946297508055e-06   9.758922340576e-07  
3*0.0 -2.436048712956e-05   2.032892562830e-06   3.167965141806e-05  -1.322512840799e-06   1.101034131756e-05  -1.189959970554e-05  -3.133237910761e-06  3*0.0  1.167461556843e-05  -9.056854924249e-07  -1.099140310734e-05   4.246055633941e-07  -4.729431222972e-06   3.743745278292e-06   9.243831072755e-07  
3*0.0 -2.340337203577e-05   1.945774601580e-06   3.023875382149e-05  -1.257207282600e-06   1.054846193813e-05  -1.132817114015e-05  -2.977496065251e-06  3*0.0  1.117900760649e-05  -8.640830765231e-07  -1.044708237690e-05   4.020407153787e-07  -4.518474347691e-06   3.550585098596e-06   8.753068423870e-07  
3*0.0 -2.248428523531e-05   1.861815703517e-06   2.886523395430e-05  -1.194852526400e-06   1.010561515017e-05  -1.078450006896e-05  -2.829670944592e-06  3*0.0  1.070452224921e-05  -8.241397732694e-07  -9.930751084189e-06   3.806069958615e-07  -4.316703654110e-06   3.367596005951e-06   8.289141210616e-07  
3*0.0 -2.159693276883e-05   1.781038548689e-06   2.755008316114e-05  -1.135742313172e-06   9.678739135197e-06  -1.026543035332e-05  -2.688806855520e-06  3*0.0  1.024831434195e-05  -7.858586141278e-07  -9.438491618203e-06   3.603752607584e-07  -4.122983808594e-06   3.193571935726e-06   7.848669506808e-07  
3*0.0 -2.074393228322e-05   1.703640493184e-06   2.629193397798e-05  -1.079335771289e-06   9.269535172269e-06  -9.770349674552e-06  -2.554700941568e-06  3*0.0  9.810867844874e-06  -7.493088725081e-07  -8.969691465926e-06   3.411581555972e-07  -3.937562812529e-06   3.028225695106e-06   7.430853374955e-07  
3*0.0 -1.992263817298e-05   1.628905106788e-06   2.508701637377e-05  -1.025450124620e-06   8.877275600450e-06  -9.297805132949e-06  -2.426915683662e-06  3*0.0  9.391339922724e-06  -7.142016557286e-07  -8.522932456571e-06   3.228618285076e-07  -3.760394538824e-06   2.871070138098e-06   7.034326898055e-07  
3*0.0 -1.913364324427e-05   1.557873282713e-06   2.393509922082e-05  -9.742463234229e-07   8.501671991381e-06  -8.847356125826e-06  -2.305331249015e-06  3*0.0  8.989387402043e-06  -6.808373616823e-07  -8.097644591901e-06   3.055515824087e-07  -3.591029663111e-06   2.721821213483e-06   6.658364246397e-07  
3*0.0 -1.837286129976e-05   1.490035719659e-06   2.283505424202e-05  -9.256770448170e-07   8.140188551341e-06  -8.418207313457e-06  -2.189748636040e-06  3*0.0  8.603418706499e-06  -6.491137276411e-07  -7.693418714157e-06   2.892045460206e-07  -3.428687704223e-06   2.580230306717e-06   6.302378905444e-07  
3*0.0 -1.763984600222e-05   1.424709890551e-06   2.178101524536e-05  -8.792203829710e-07   7.792785635404e-06  -8.008378190029e-06  -2.079556512370e-06  3*0.0  8.232826916997e-06  -6.186320059005e-07  -7.307839041499e-06   2.736209919813e-07  -3.273075235248e-06   2.445535512014e-06   5.964218372948e-07  
3*0.0 -1.694002598609e-05   1.362917519282e-06   2.077613824155e-05  -8.352145757496e-07   7.464647820332e-06  -7.619020132523e-06  -1.975022379038e-06  3*0.0  7.880046996743e-06  -5.899410889639e-07  -6.941774231750e-06   2.589293071865e-07  -3.126357478025e-06   2.318000587851e-06   5.644497738600e-07  
3*0.0 -1.626336392793e-05   1.303257229121e-06   1.981483634702e-05  -7.932558772993e-07   7.145908669908e-06  -7.247261752502e-06  -1.875450031244e-06  3*0.0  7.539988248077e-06  -5.622846876801e-07  -6.593181399757e-06   2.449748446930e-07  -2.984233931168e-06   2.196749853136e-06   5.341133995157e-07  
3*0.0 -1.560620860310e-05   1.244285839019e-06   1.889082489669e-05  -7.530029304115e-07   6.835941820375e-06  -6.891084928571e-06  -1.780226444102e-06  3*0.0  7.211564605202e-06  -5.351653732535e-07  -6.259918979175e-06   2.316608208087e-07  -2.846799365164e-06   2.081152455732e-06   5.052333815798e-07  
3*0.0 -1.498302222467e-05   1.190251884668e-06   1.801388438117e-05  -7.151435657488e-07   6.545401868220e-06  -6.554035035689e-06  -1.690261377535e-06  3*0.0  6.900352277313e-06  -5.102545937526e-07  -5.944667360720e-06   2.191654661892e-07  -2.717856652444e-06   1.972036710545e-06   4.780181792929e-07  
3*0.0 -1.438245868503e-05   1.138002541172e-06   1.717529353636e-05  -6.790552172675e-07   6.266152367197e-06  -6.232621938980e-06  -1.604633498342e-06  3*0.0  6.601751632736e-06  -4.863034813894e-07  -5.644712181385e-06   2.073150921055e-07  -2.594430345625e-06   1.868451918772e-06   4.522251895121e-07  
3*0.0 -1.379947918964e-05   1.087241053700e-06   1.637075639949e-05  -6.446304838588e-07   5.993957357806e-06  -5.925079307230e-06  -1.522871853879e-06  3*0.0  6.313105287607e-06  -4.630777082992e-07  -5.358249767505e-06   1.960476696854e-07  -2.474601840561e-06   1.769753015253e-06   4.276899223170e-07  
3*0.0 -1.324320918694e-05   1.039700023890e-06   1.560366813735e-05  -6.118778350893e-07   5.737224396497e-06  -5.632937575681e-06  -1.445310337857e-06  3*0.0  6.038525081349e-06  -4.414311312571e-07  -5.086293732208e-06   1.853749650520e-07  -2.361796167432e-06   1.676325693825e-06   4.044951668312e-07  
3*0.0 -1.270352460466e-05   9.931003896696e-07   1.486914109619e-05  -5.806572695084e-07   5.486701706109e-06  -5.353771136734e-06  -1.371362230587e-06  3*0.0  5.773183992761e-06  -4.202784000246e-07  -4.827130985212e-06   1.752507216793e-07  -2.252143767731e-06   1.587442029870e-06   3.824716734302e-07  
3*0.0 -1.218847222426e-05   9.488875884568e-07   1.417005414989e-05  -5.510766685766e-07   5.249277399762e-06  -5.088771382730e-06  -1.301292155496e-06  3*0.0  5.520586908760e-06  -4.002788133777e-07  -4.581477830536e-06   1.656948967084e-07  -2.148410964432e-06   1.503372225687e-06   3.616751932942e-07  
3*0.0 -1.169506512544e-05   9.061121187691e-07   1.350354192705e-05  -5.229590546057e-07   5.022769609274e-06  -4.836826050273e-06  -1.234789706886e-06  3*0.0  5.279319205193e-06  -3.810110592913e-07  -4.348117955138e-06   1.566461857204e-07  -2.049704603365e-06   1.423693895359e-06   3.419955211972e-07  
3*0.0 -1.121896309015e-05   8.665573943285e-07   1.286431435333e-05  -4.963257996977e-07   4.805287451133e-06  -4.596161253254e-06  -1.171351586938e-06  3*0.0  5.047326820699e-06  -3.631818641454e-07  -4.125354562964e-06   1.480936043723e-07  -1.955141164296e-06   1.347882584221e-06   3.232937715062e-07  
3*0.0 -1.076200975731e-05   8.276842143428e-07   1.225492987656e-05  -4.708078230431e-07   4.596953216772e-06  -4.367234900698e-06  -1.111131563325e-06  3*0.0  4.825635647907e-06  -3.457915645691e-07  -3.914122020908e-06   1.399552435838e-07  -1.864924030441e-06   1.276115563606e-06   3.056218274009e-07  
3*0.0 -1.031721032187e-05   7.898743434326e-07   1.167154064952e-05  -4.466210849948e-07   4.393067254411e-06  -4.148498904771e-06  -1.053735577478e-06  3*0.0  4.610760182460e-06  -3.289135450909e-07  -3.712689714309e-06   1.322633584444e-07  -1.777039029957e-06   1.207803919348e-06   2.888335559490e-07  
3*0.0 -9.893716291571e-06   7.544903501686e-07   1.111640184466e-05  -4.236192452816e-07   4.200736527121e-06  -3.941011892757e-06  -9.993731529540e-07  3*0.0  4.406715558983e-06  -3.131637908598e-07  -3.521873097381e-06   1.249807233491e-07  -1.694250957572e-06   1.143248879824e-06   2.729915290033e-07  
3*0.0 -9.490985948117e-06   7.212600438137e-07   1.058785046366e-05  -4.018601893716e-07   4.019634857259e-06  -3.744186982941e-06  -9.478646109892e-07  3*0.0  4.213104768681e-06  -2.984118262477e-07  -3.340834120063e-06   1.181114923092e-07  -1.616381084851e-06   1.082178800461e-06   2.580228802731e-07  
3*0.0 -9.097355647786e-06   6.877057763882e-07   1.007942116221e-05  -3.809656946534e-07   3.841355103352e-06  -3.555309554925e-06  -8.985444066551e-07  3*0.0  4.025040368867e-06  -2.836251713819e-07  -3.167715377611e-06   1.115577622059e-07  -1.540223303342e-06   1.023906551795e-06   2.437643631846e-07  
3*0.0 -8.721806596878e-06   6.567503808422e-07   9.597507125697e-06  -3.612776429915e-07   3.672042612993e-06  -3.376588493988e-06  -8.519811380646e-07  3*0.0  3.845854782069e-06  -2.699696816866e-07  -3.004168573193e-06   1.053979429941e-07  -1.467938219722e-06   9.689297020628e-07   2.303398383762e-07  
3*0.0 -8.362681210365e-06   6.271993805996e-07   9.136782522819e-06  -3.426175194490e-07   3.511593900769e-06  -3.206451124493e-06  -8.076995509901e-07  3*0.0  3.675172533635e-06  -2.569935652005e-07  -2.848429315692e-06   9.957545497225e-08  -1.399647797612e-06   9.167644172614e-07   2.176132599250e-07  
3*0.0 -8.015658158005e-06   5.989143566179e-07   8.696246585616e-06  -3.247302039287e-07   3.356450067061e-06  -3.044172613387e-06  -7.655480248010e-07  3*0.0  3.510876322702e-06  -2.446002551612e-07  -2.700332869988e-06   9.402464364517e-08  -1.333825089944e-06   8.672519854158e-07   2.055555558124e-07  
3*0.0 -7.680300174677e-06   5.713505263794e-07   8.276421761758e-06  -3.078361042337e-07   3.206237873331e-06  -2.889772811900e-06  -7.255408553136e-07  3*0.0  3.352711736244e-06  -2.325962051444e-07  -2.559715049408e-06   8.880467772232e-08  -1.270367098701e-06   8.203131772940e-07   1.941475328910e-07  
3*0.0 -7.360913284752e-06   5.454016271217e-07   7.877211148985e-06  -2.918024025123e-07   3.064207197201e-06  -2.743395961519e-06  -6.876677423146e-07  3*0.0  3.202472548736e-06  -2.213053339588e-07  -2.426596723658e-06   8.386745824113e-08  -1.210460549988e-06   7.759749207049e-07   1.833879738462e-07  
3*0.0 -7.055620584668e-06   5.210527995893e-07   7.495879181268e-06  -2.766243029661e-07   2.929535667124e-06  -2.604129302537e-06  -6.516761723398e-07  3*0.0  3.059329264902e-06  -2.107445973972e-07  -2.299902270173e-06   7.920718012945e-08  -1.153786811186e-06   7.339225733088e-07   1.731926905389e-07  
3*0.0 -6.758574322935e-06   4.964589953623e-07   7.131355869159e-06  -2.620403405908e-07   2.797600852413e-06  -2.471164331175e-06  -6.174034161468e-07  3*0.0  2.920787734407e-06  -2.001509435849e-07  -2.179460690081e-06   7.475747729376e-08  -1.098587379533e-06   6.939856619457e-07   1.635316782392e-07  
3*0.0 -6.476069425290e-06   4.738094846396e-07   6.784201347250e-06  -2.482926952250e-07   2.673417428288e-06  -2.345048695025e-06  -5.849290151226e-07  3*0.0  2.789307840618e-06  -1.904055231832e-07  -2.065140083826e-06   7.057413649721e-08  -1.046673161725e-06   6.562032008598e-07   1.544010891905e-07  
3*0.0 -6.205691811029e-06   4.525290694135e-07   6.453743074587e-06  -2.353107501048e-07   2.555017612430e-06  -2.225302606094e-06  -5.541492112869e-07  3*0.0  2.663825275999e-06  -1.812533147623e-07  -1.956786191231e-06   6.663612213206e-08  -9.972804280981e-07   6.204664817387e-07   1.457790584584e-07  
3*0.0 -5.944280286505e-06   4.316206146020e-07   6.138089283744e-06  -2.228890567094e-07   2.440503727006e-06  -2.111191694054e-06  -5.248785115828e-07  3*0.0  2.543063867878e-06  -1.723221207801e-07  -1.853763598728e-06   6.288438575996e-08  -9.497316523021e-07   5.865558265370e-07   1.376115137784e-07  
3*0.0 -5.692935804891e-06   4.113601937032e-07   5.837634493137e-06  -2.111294766157e-07   2.330484333870e-06  -2.002784220946e-06  -4.971301824652e-07  3*0.0  2.427404556126e-06  -1.637050335286e-07  -1.756095045095e-06   5.935083672244e-08  -9.042304541098e-07   5.544641009823e-07   1.298959609086e-07  
3*0.0 -5.453419544038e-06   3.929703755755e-07   5.551387475644e-06  -2.000301742992e-07   2.226572179547e-06  -1.899903341285e-06  -4.708245842650e-07  3*0.0  2.317397144406e-06  -1.558893871146e-07  -1.663451526266e-06   5.602347384163e-08  -8.612673234884e-07   5.241131681771e-07   1.226076685606e-07  
3*0.0 -5.218997813518e-06   3.742771563975e-07   5.278010253450e-06  -1.893612076455e-07   2.123754027015e-06  -1.801670794495e-06  -4.457899326816e-07  3*0.0  2.210240463814e-06  -1.479736471351e-07  -1.575388391002e-06   5.284303133876e-08  -8.189922796338e-07   4.952721611930e-07   1.156998182052e-07  
3*0.0 -5.000878968752e-06   3.573104855118e-07   5.017754494348e-06  -1.793415869990e-07   2.030472125306e-06  -1.708814485037e-06  -4.221013594182e-07  3*0.0  2.110902096497e-06  -1.408305577921e-07  -1.491855209700e-06   4.986344319521e-08  -7.807068182739e-07   4.680743154766e-07   1.091820334516e-07  
3*0.0 -4.787562400568e-06   3.404550669944e-07   4.770215689197e-06  -1.698152996253e-07   1.938092256867e-06  -1.620428772386e-06  -3.996382646788e-07  3*0.0  2.014043269143e-06  -1.337497416182e-07  -1.412708312260e-06   4.704268788457e-08  -7.429346666792e-07   4.422916269063e-07   1.030222906619e-07  
3*0.0 -4.583246625240e-06   3.245767708646e-07   4.534314130161e-06  -1.607861441509e-07   1.849971609143e-06  -1.536442115917e-06  -3.783257979092e-07  3*0.0  1.921572334361e-06  -1.270824337969e-07  -1.337644541157e-06   4.438031288780e-08  -7.069935956875e-07   4.178959503015e-07   9.720247226198e-08  
3*0.0 -4.386379603670e-06   3.094540836035e-07   4.308889435370e-06  -1.522052301299e-07   1.765329234543e-06  -1.456450936293e-06  -3.580594044804e-07  3*0.0  1.832784458104e-06  -1.207648599027e-07  -1.266188982310e-06   4.185770541896e-08  -6.725722391120e-07   3.947387356092e-07   9.168516849467e-08  
3*0.0 -4.197643845481e-06   2.948948286430e-07   4.094273894508e-06  -1.440199397297e-07   1.684399263078e-06  -1.380477976213e-06  -3.388449842856e-07  3*0.0  1.748016206812e-06  -1.147049191537e-07  -1.198514446309e-06   3.946581126902e-08  -6.397832740624e-07   3.728483207547e-07   8.647825052612e-08  
3*0.0 -4.019341423754e-06   2.811093095411e-07   3.890837975628e-06  -1.363245732040e-07   1.608814840897e-06  -1.308729595345e-06  -3.207158092911e-07  3*0.0  1.668226085815e-06  -1.090048707639e-07  -1.134556214560e-06   3.722202057329e-08  -6.092598593160e-07   3.522243808615e-07   8.157719801326e-08  
3*0.0 -3.844530812524e-06   2.678321358850e-07   3.696150304312e-06  -1.290167909371e-07   1.534024967573e-06  -1.240132784273e-06  -3.034338526054e-07  3*0.0  1.590183227237e-06  -1.035105510367e-07  -1.073611662673e-06   3.509775519874e-08  -5.791242719947e-07   3.325905499541e-07   7.692259885835e-08  
3*0.0 -3.677941443700e-06   2.553067172511e-07   3.511272529141e-06  -1.220903521088e-07   1.463130470100e-06  -1.175159372531e-06  -2.870912460524e-07  3*0.0  1.516058688110e-06  -9.834065317791e-08  -1.015995224656e-06   3.309477079361e-08  -5.506374787623e-07   3.140681125332e-07   7.253806695359e-08  
3*0.0 -3.521772635289e-06   2.435679411831e-07   3.335076051359e-06  -1.155242677433e-07   1.397914721795e-06  -1.113643809258e-06  -2.716077344969e-07  3*0.0  1.446895508093e-06  -9.352993063907e-08  -9.612766829577e-07   3.119972885179e-08  -5.245220056290e-07   2.965716727094e-07   6.839493754528e-08  
3*0.0 -3.368397655742e-06   2.318240514265e-07   3.167567776491e-06  -1.092805260382e-07   1.332964716023e-06  -1.055065490271e-06  -2.569260534139e-07  3*0.0  1.379212875962e-06  -8.872859315841e-08  -9.095081389880e-07   2.940873258801e-08  -4.986263836500e-07   2.799993005006e-07   6.448402710383e-08  
3*0.0 -3.221592726143e-06   2.207383952327e-07   3.008112234377e-06  -1.033562244841e-07   1.271044605418e-06  -9.994723433514e-07  -2.430128233368e-07  3*0.0  1.314621462498e-06  -8.419873824090e-08  -8.604254812886e-07   2.771527012433e-08  -4.739964643429e-07   2.643245800875e-07   6.079005213407e-08  
3*0.0 -3.082189433320e-06   2.103876162484e-07   2.856315131940e-06  -9.777607561835e-08   1.212802062405e-06  -9.467706096050e-07  -2.298331572415e-07  3*0.0  1.253499186270e-06  -7.998454208069e-08  -8.138703950459e-07   2.612396102805e-08  -4.508907661134e-07   2.495101244209e-07   5.730136201239e-08  
3*0.0 -2.948642964884e-06   2.005028544977e-07   2.711779415644e-06  -9.246422406328e-08   1.157238555610e-06  -8.967334202242e-07  -2.173392711826e-07  3*0.0  1.195191415272e-06  -7.598637873052e-08  -7.697592746580e-07   2.461718132525e-08  -4.289278077852e-07   2.355059900215e-07   5.400815841784e-08  
3*0.0 -2.817714495383e-06   1.906572802178e-07   2.573939451114e-06  -8.742538464531e-08   1.102256979061e-06  -8.490193484736e-07  -2.054652825729e-07  3*0.0  1.138211682409e-06  -7.201771656789e-08  -7.278480919227e-07   2.319267767110e-08  -4.072786562192e-07   2.222049424720e-07   5.088861322622e-08  
3*0.0 -2.695368290219e-06   1.818969231971e-07   2.443615902263e-06  -8.269951233725e-08   1.051624797968e-06  -8.041040842979e-07  -1.942919394103e-07  3*0.0  1.085061643467e-06  -6.848721062128e-08  -6.883669529693e-07   2.185987427077e-08  -3.873473650368e-07   2.097177604981e-07   4.796191177933e-08  
3*0.0 -2.575466551895e-06   1.729276879832e-07   2.319238941950e-06  -7.817079899411e-08   1.001576384481e-06  -7.612482743114e-07  -1.836646521264e-07  3*0.0  1.033260971596e-06  -6.489006614246e-08  -6.508782977255e-07   2.059079939275e-08  -3.677721038325e-07   1.978647776196e-07   4.519098325722e-08  
3*0.0 -2.462656206091e-06   1.647959716870e-07   2.200593612538e-06  -7.389193082552e-08   9.551994679055e-07  -7.206274389660e-07  -1.735866398397e-07  3*0.0  9.846628561407e-07  -6.163949575890e-08  -6.152330324942e-07   1.939356401143e-08  -3.496527995262e-07   1.866540988349e-07   4.256951110525e-08  
3*0.0 -2.352934308599e-06   1.566178407940e-07   2.088161129922e-06  -6.982355235400e-08   9.097457181013e-07  -6.820988527658e-07  -1.640621932349e-07  3*0.0  9.375946671766e-07  -5.838690098520e-08  -5.816116351747e-07   1.826251260486e-08  -3.319840762564e-07   1.760725975438e-07   4.010273937450e-08  
3*0.0 -2.250308674549e-06   1.491718303412e-07   1.981370678776e-06  -6.601067682184e-08   8.679336868149e-07  -6.457179275288e-07  -1.550651446508e-07  3*0.0  8.937378003640e-07  -5.543441157896e-08  -5.497727821895e-07   1.720341988363e-08  -3.157752008183e-07   1.661020996451e-07   3.777798646137e-08  
3*0.0 -2.150398731786e-06   1.420302566862e-07   1.879836456260e-06  -6.238919485912e-08   8.269280268600e-07  -6.111278265019e-07  -1.465385321222e-07  3*0.0  8.511160787078e-07  -5.259706444595e-08  -5.196505668861e-07   1.620227920359e-08  -2.999023363906e-07   1.566676267685e-07   3.558446578985e-08  
3*0.0 -2.056092729801e-06   1.353125266113e-07   1.783086034702e-06  -5.896199369172e-08   7.887428744261e-07  -5.783507127398e-07  -1.384583018351e-07  3*0.0  8.110836385981e-07  -4.995512373849e-08  -4.910374174204e-07   1.525750220713e-08  -2.851827281939e-07   1.477499431308e-07   3.351088718497e-08  
3*0.0 -1.963274068682e-06   1.285435674366e-07   1.691069761166e-06  -5.568160906101e-08   7.506904656176e-07  -5.471358481427e-07  -1.307939429557e-07  3*0.0  7.718162211797e-07  -4.729459586328e-08  -4.639784621733e-07   1.435937115242e-08  -2.705730753539e-07   1.393054021614e-07   3.155419689155e-08  
3*0.0 -1.876936183697e-06   1.224473906420e-07   1.603924436565e-06  -5.262574442429e-08   7.159219330661e-07  -5.177473289476e-07  -1.235744142316e-07  3*0.0  7.354113523850e-07  -4.491324427540e-08  -4.384105887445e-07   1.352288475013e-08  -2.572528475398e-07   1.313669237601e-07   2.971422849290e-08  
3*0.0 -1.792895057369e-06   1.165873023004e-07   1.520924879938e-06  -4.972596599520e-08   6.818878908469e-07  -4.897753576491e-07  -1.167228335745e-07  3*0.0  7.000564590008e-07  -4.262408209370e-08  -4.141695436105e-07   1.273300925623e-08  -2.442416505426e-07   1.238447837781e-07   2.797504149978e-08  
3*0.0 -1.709740372202e-06   1.106656815856e-07   1.441586647076e-06  -4.693662162672e-08   6.478147556838e-07  -4.630249225025e-07  -1.101946826830e-07  3*0.0  6.651927156845e-07  -4.031273986048e-08  -3.911181198707e-07   1.197697719160e-08  -2.312649789694e-07   1.166886185242e-07   2.632557080061e-08  
3*0.0 -1.635312913141e-06   1.054552877785e-07   1.367058468758e-06  -4.435091569071e-08   6.183460257728e-07  -4.381218992674e-07  -1.041000689884e-07  3*0.0  6.341808632277e-07  -3.830055713233e-08  -3.695059212009e-07   1.127735721567e-08  -2.200946913496e-07   1.100306835391e-07   2.478771084450e-08  
3*0.0 -1.560581048833e-06   1.001193453082e-07   1.295650422558e-06  -4.186381008590e-08   5.881825573093e-07  -4.142126462245e-07  -9.827625258841e-08  3*0.0  6.031304424438e-07  -3.623769819045e-08  -3.489232037173e-07   1.060879044400e-08  -2.086998150155e-07   1.036788988582e-07   2.332629813963e-08  
3*0.0 -1.491111830475e-06   9.525334786024e-08   1.228151387242e-06  -3.952745255135e-08   5.606069375901e-07  -3.917381807988e-07  -9.279994143230e-08  3*0.0  5.743757478243e-07  -3.436787362499e-08  -3.295113416899e-07   1.001950078782e-08  -1.983133018319e-07   9.771680494507e-08   2.195429478235e-08  
3*0.0 -1.423146480364e-06   9.057011290828e-08   1.163883336836e-06  -3.732156794910e-08   5.333980166144e-07  -3.703324771174e-07  -8.760181027135e-08  3*0.0  5.462982389940e-07  -3.256218447394e-08  -3.111244320430e-07   9.425902590988e-09  -1.880837110673e-07   9.206812156668e-08   2.065823157530e-08  
3*0.0 -1.359582571139e-06   8.622996879805e-08   1.103139429630e-06  -3.524781483908e-08   5.082916574479e-07  -3.501988423777e-07  -8.271291813582e-08  3*0.0  5.201288829458e-07  -3.090384565753e-08  -2.937829758928e-07   8.867442742381e-09  -1.786700620313e-07   8.676226984883e-08   1.944110153355e-08  
3*0.0 -1.296442931092e-06   8.178405424757e-08   1.044880249923e-06  -3.324965181678e-08   4.830701223752e-07  -3.308844692188e-07  -7.803979591962e-08  3*0.0  4.942702354805e-07  -2.921057258379e-08  -2.772581642799e-07   8.342036799536e-09  -1.692669040733e-07   8.170602900215e-08   1.828458990715e-08  
3*0.0 -1.238205052051e-06   7.782866178809e-08   9.900136241134e-07  -3.138517729260e-08   4.602187106462e-07  -3.127961679565e-07  -7.366090545355e-08  3*0.0  4.704889296213e-07  -2.771457655018e-08  -2.617365298589e-07   7.846064383711e-09  -1.607619796599e-07   7.697867297770e-08   1.720309293814e-08  
3*0.0 -1.181750867844e-06   7.411541443453e-08   9.379331470845e-07  -2.963489181655e-08   4.379618230559e-07  -2.956353542929e-07  -6.951851004342e-08  3*0.0  4.474434062483e-07  -2.630342497818e-08  -2.470488710995e-07   7.378711853094e-09  -1.524792998260e-07   7.250734928733e-08   1.618272900217e-08  
3*0.0 -1.126439700893e-06   7.024387755629e-08   8.881035481342e-07  -2.794554627094e-08   4.160655310235e-07  -2.792375502804e-07  -6.557026388910e-08  3*0.0  4.250403294535e-07  -2.484467821055e-08  -2.330816302072e-07   6.939139011865e-09  -1.443993376503e-07   6.826085882344e-08   1.521560254551e-08  
3*0.0 -1.075365987045e-06   6.688337904587e-08   8.412750590896e-07  -2.638068315945e-08   3.961377619686e-07  -2.639015306393e-07  -6.187706807367e-08  3*0.0  4.043591176044e-07  -2.357600075274e-08  -2.199720813156e-07   6.524440901688e-09  -1.370384443724e-07   6.429084108342e-08   1.431160496912e-08  
3*0.0 -1.026298057365e-06   6.345716989725e-08   7.967443206188e-07  -2.488116101768e-08   3.770428347374e-07  -2.493520693809e-07  -5.837890126210e-08  3*0.0  3.846525588869e-07  -2.229323688365e-08  -2.075740607594e-07   6.133410287695e-09  -1.300463768003e-07   6.054420451394e-08   1.345962247334e-08  
3*0.0 -9.793333615803e-07   6.021993208842e-08   7.543374573739e-07  -2.346071296201e-08   3.588527676602e-07  -2.355456047063e-07  -5.506329737437e-08  3*0.0  3.658521156926e-07  -2.109292987991e-08  -1.958086144366e-07   5.766405236625e-09  -1.234022464535e-07   5.699997388112e-08   1.265439878626e-08  
3*0.0 -9.340792764970e-07   5.725951453396e-08   7.142182297379e-07  -2.213186788334e-08   3.412608920518e-07  -2.224885076701e-07  -5.193645206926e-08  3*0.0  3.477219966040e-07  -1.998568803114e-08  -1.847190589910e-07   5.419930411760e-09  -1.169682503785e-07   5.365943328951e-08   1.189748368260e-08  
3*0.0 -8.917783176018e-07   5.450334683667e-08   6.762831619857e-07  -2.088314739142e-08   3.250247139818e-07  -2.101996961321e-07  -4.899379513869e-08  3*0.0  3.308671665766e-07  -1.896310366566e-08  -1.742701985904e-07   5.093548703905e-09  -1.110591098451e-07   5.052499691413e-08   1.118732445280e-08  
3*0.0 -8.494186679475e-07   5.166129417822e-08   6.399016171091e-07  -1.968445801821e-08   3.085436942498e-07  -1.984033994568e-07  -4.618054674135e-08  3*0.0  3.140453738465e-07  -1.791176127531e-08  -1.643047148569e-07   4.786980203003e-09  -1.050833250215e-07   4.753308852070e-08   1.051177812020e-08  
3*0.0 -8.094490091274e-07   4.897434141196e-08   6.055202783970e-07  -1.855132295556e-08   2.931146156376e-07  -1.872932307878e-07  -4.353335557435e-08  3*0.0  2.982423808516e-07  -1.692449576181e-08  -1.549181425903e-07   4.498416347401e-09  -9.951169133002e-08   4.472344722542e-08   9.916191640455e-09  
3*0.0 -7.714098868107e-07   4.654863565855e-08   5.730217879078e-07  -1.749524087550e-08   2.784702179793e-07  -1.768130198390e-07  -4.104063205406e-08  3*0.0  2.832063075297e-07  -1.603252943339e-08  -1.460740378606e-07   4.226063001902e-09  -9.422098180166e-08   4.208051364817e-08   9.317504091477e-09  
3*0.0 -7.352538576913e-07   4.423112699515e-08   5.421325800208e-07  -1.649672342415e-08   2.646469606412e-07  -1.668926974564e-07  -3.868244147315e-08  3*0.0  2.689836340997e-07  -1.518636133430e-08  -1.377010283022e-07   3.970318613148e-09  -8.924880866320e-08   3.958722457212e-08   8.755037867154e-09  
3*0.0 -7.004485171501e-07   4.191779921225e-08   5.128824541546e-07  -1.554258589561e-08   2.513280310332e-07  -1.575073437741e-07  -3.645675985557e-08  3*0.0  2.553748027772e-07  -1.434088780090e-08  -1.298091665303e-07   3.729739922869e-09  -8.448903241446e-08   3.723922703146e-08   8.225700883697e-09  
3*0.0 -6.687328258945e-07   3.988975122126e-08   4.852563677426e-07  -1.465368122154e-08   2.394627393104e-07  -1.487146398313e-07  -3.436715925400e-08  3*0.0  2.430327347172e-07  -1.360645740426e-08  -1.223718966558e-07   3.503327786590e-09  -8.026252496969e-08   3.504209760552e-08   7.727990718178e-09  
3*0.0 -6.364541702749e-07   3.775303825167e-08   4.589235353702e-07  -1.380190939437e-08   2.271125613721e-07  -1.402918041558e-07  -3.237834241514e-08  3*0.0  2.304852120644e-07  -1.283020107837e-08  -1.153206393014e-07   3.290259181740e-09  -7.587310590530e-08   3.294980530971e-08   7.260092941781e-09  
3*0.0 -6.073787381166e-07   3.585545796962e-08   4.341324231031e-07  -1.300867665918e-08   2.162784783171e-07  -1.324328362904e-07  -3.051729969387e-08  3*0.0  2.192655358332e-07  -1.215087519964e-08  -1.087013893764e-07   3.089835932844e-09  -7.204591130563e-08   3.100108593985e-08   6.819403425954e-09  
3*0.0 -5.788796471306e-07   3.404947095229e-08   4.106225796277e-07  -1.225953511046e-08   2.055557129615e-07  -1.249713713435e-07  -2.875725513934e-08  3*0.0  2.082623778410e-07  -1.149773944732e-08  -1.024457518516e-07   2.901162220527e-09  -6.825617960110e-08   2.915734865888e-08   6.404712851167e-09  
3*0.0 -5.508955413436e-07   3.227723775842e-08   3.880948317268e-07  -1.154323840061e-08   1.949858659467e-07  -1.178326957660e-07  -2.707758263838e-08  3*0.0  1.974924249181e-07  -1.086191965287e-08  -9.648437790227e-08   2.723905225757e-09  -6.453080245926e-08   2.740270476159e-08   6.014561515593e-09  
3*0.0 -5.249601510377e-07   3.062783573857e-08   3.669955730444e-07  -1.087465443631e-08   1.853006068319e-07  -1.111708313180e-07  -2.551067058906e-08  3*0.0  1.875597549377e-07  -1.027291179093e-08  -9.091396800596e-08   2.557219045781e-09  -6.113354075894e-08   2.576832615592e-08   5.647389831029e-09  
3*0.0 -4.993526175145e-07   2.899247785064e-08   3.468261720628e-07  -1.023891018350e-08   1.756694052924e-07  -1.048034864517e-07  -2.401797198166e-08  3*0.0  1.777772082319e-07  -9.743176096215e-09  -8.561664080883e-08   2.400566776189e-09  -5.776338867665e-08   2.421426680469e-08   5.301526907169e-09  
3*0.0 -4.757814738410e-07   2.755712633402e-08   3.279010922604e-07  -9.678936723024e-09   1.669237523567e-07  -9.885895050915e-08  -2.262377423859e-08  3*0.0  1.687931676473e-07  -9.205601491910e-09  -8.065653957435e-08   2.252979255549e-09  -5.470728358614e-08   2.276529903618e-08   4.976592813435e-09  
3*0.0 -4.527042860265e-07   2.621031487465e-08   3.098116156628e-07  -9.114669713323e-09   1.583207551465e-07  -9.318350158497e-08  -2.129628692322e-08  3*0.0  1.600023797460e-07  -8.702533798850e-09  -7.593619604923e-08   2.114538481626e-09  -5.170107693662e-08   2.138782169510e-08   4.671244082146e-09  
3*0.0 -4.303738123369e-07   2.470165822009e-08   2.926950794990e-07  -8.581762771413e-09   1.499968024941e-07  -8.781717410097e-08  -2.004406211309e-08  3*0.0  1.516034333898e-07  -8.225465322296e-09  -7.149512177689e-08   1.984270850890e-09  -4.883343122597e-08   2.009277150688e-08   4.384266889630e-09  
3*0.0 -4.105957110086e-07   2.351655722623e-08   2.767030557012e-07  -8.078747640123e-09   1.428139843655e-07  -8.284806708982e-08  -1.888101695125e-08  3*0.0  1.441665485671e-07  -7.772114438471e-09  -6.734531278191e-08   1.861748890568e-09  -4.635446922961e-08   1.889219326582e-08   4.114675730953e-09  
3*0.0 -3.905349219647e-07   2.222722246189e-08   2.613387711685e-07  -7.603354339794e-09   1.354192006014e-07  -7.806395335709e-08  -1.776662499809e-08  3*0.0  1.366642376820e-07  -7.337735920446e-09  -6.338645046848e-08   1.746434264633e-09  -4.381828278735e-08   1.774470066768e-08   3.861539850161e-09  
3*0.0 -3.723850377016e-07   2.110052057280e-08   2.470142689529e-07  -7.157907580403e-09   1.288495760025e-07  -7.362968536083e-08  -1.673256075468e-08  3*0.0  1.298979055866e-07  -6.936653385357e-09  -5.969888148188e-08   1.638641365814e-09  -4.156994074492e-08   1.668128714569e-08   3.623820843896e-09  
3*0.0 -3.542692395885e-07   2.000170007790e-08   2.333011986975e-07  -6.736120435436e-09   1.222143775858e-07  -6.937957835118e-08  -1.574549212584e-08  3*0.0  1.231479201424e-07  -6.551947428326e-09  -5.618984853391e-08   1.536987807248e-09  -3.930031295882e-08   1.566812931845e-08   3.399847551057e-09  
3*0.0 -3.370380568747e-07   1.895091277383e-08   2.203516791031e-07  -6.338658602688e-09   1.159261168037e-07  -6.537557690289e-08  -1.481700382201e-08  3*0.0  1.167519546535e-07  -6.188027326787e-09  -5.288394272462e-08   1.441524280045e-09  -3.715760510716e-08   1.471576279236e-08   3.189393539927e-09  
3*0.0 -3.205473452565e-07   1.798215582200e-08   2.080367586861e-07  -5.963718684841e-09   1.099256820120e-07  -6.158000964813e-08  -1.393784286757e-08  3*0.0  1.106416695728e-07  -5.842186043318e-09  -4.975424059221e-08   1.351804390293e-09  -3.511465678197e-08   1.381647549899e-08   2.991303146555e-09  
3*0.0 -3.043420349959e-07   1.697378601363e-08   1.963663044290e-07  -5.610444882354e-09   1.039930848189e-07  -5.797812855175e-08  -1.310683393329e-08  3*0.0  1.046703772801e-07  -5.515737259951e-09  -4.680289687606e-08   1.267519417458e-09  -3.310774084785e-08   1.296751535964e-08   2.805029669963e-09  
3*0.0 -2.895535353467e-07   1.609336672335e-08   1.854155503450e-07  -5.277137587906e-09   9.866443168410e-08  -5.462054086454e-08  -1.233104267818e-08  3*0.0  9.923738314857e-08  -5.207377710923e-09  -4.403878134548e-08   1.188304027342e-09  -3.130830037278e-08   1.217695011152e-08   2.630131164846e-09  
3*0.0 -2.750540125254e-07   1.526188973847e-08   1.749694891722e-07  -4.962747064261e-09   9.341039249623e-08  -5.141893462047e-08  -1.159353811666e-08  3*0.0  9.391444717861e-08  -4.912541454137e-09  -4.141362194115e-08   1.113869102217e-09  -2.953518518482e-08   1.142638369882e-08   2.466138526678e-09  
3*0.0 -2.617407634495e-07   1.445169403221e-08   1.651746377641e-07  -4.668017356697e-09   8.866030603159e-08  -4.843380739516e-08  -1.090520608009e-08  3*0.0  8.907733308091e-08  -4.640362410813e-09  -3.896111658183e-08   1.044272401131e-09  -2.794836859007e-08   1.072873830484e-08   2.312358362418e-09  
3*0.0 -2.490882435112e-07   1.366516007819e-08   1.559371184568e-07  -4.389358862964e-09   8.416077559115e-08  -4.562487122530e-08  -1.025842660824e-08  3*0.0  8.450209986309e-08  -4.378361883059e-09  -3.665466774728e-08   9.787114043243e-10  -2.645266424077e-08   1.007398911324e-08   2.167824295058e-09  
3*0.0 -2.370104383636e-07   1.297333644303e-08   1.471643382701e-07  -4.127303476622e-09   7.987529823225e-08  -4.296483808891e-08  -9.681762056962e-09  3*0.0  8.013004675019e-08  -4.132488626877e-09  -3.447255739305e-08   9.172817168881e-10  -2.502477799297e-08   9.492348573168e-09   2.032571007306e-09  
3*0.0 -2.250584742057e-07   1.223845787922e-08   1.388405359361e-07  -3.879911030097e-09   7.560121609890e-08  -4.043644876693e-08  -9.103194780275e-09  3*0.0  7.582897492624e-08  -3.897424652041e-09  -3.241187169021e-08   8.594848159298e-10  -2.361068132849e-08   8.908687925148e-09   1.905260851449e-09  
3*0.0 -2.144539987745e-07   1.162148843564e-08   1.310734861568e-07  -3.647508447853e-09   7.189727489927e-08  -3.809765168795e-08  -8.558170822352e-09  3*0.0  7.202910139693e-08  -3.678075572238e-09  -3.049331938780e-08   8.053620861973e-10  -2.238826329179e-08   8.359829431441e-09   1.785709523944e-09  
3*0.0 -2.034099943017e-07   1.096481751330e-08   1.235631029436e-07  -3.428369974785e-09   6.795784007689e-08  -3.582693627162e-08  -8.044269388499e-09  3*0.0  6.807482253992e-08  -3.469241296028e-09  -2.864885536176e-08   7.545065436915e-10  -2.109026849926e-08   7.843172744320e-09   1.673353945268e-09  
3*0.0 -1.934766782306e-07   1.040005585406e-08   1.165896508913e-07  -3.221978082515e-09   6.447213768284e-08  -3.373067798521e-08  -7.559687384250e-09  3*0.0  6.452922754559e-08  -3.272160962721e-09  -2.693844176892e-08   7.067839552811e-10  -1.994433697647e-08   7.356867255301e-09   1.567763299361e-09  
3*0.0 -1.837179464352e-07   9.859479776723e-09   1.099266641286e-07  -3.027152275404e-09   6.103219138802e-08  -3.172943935494e-08  -7.102259322298e-09  3*0.0  6.105049145897e-08  -3.084097437147e-09  -2.531140468990e-08   6.618914048684e-10  -1.881455943067e-08   6.898502274467e-09   1.468421247118e-09  
3*0.0 -1.740170051220e-07   9.330837992065e-09   1.035944929331e-07  -2.844526161071e-09   5.758628294537e-08  -2.982377512947e-08  -6.672373590523e-09  3*0.0  5.760925098924e-08  -2.908938038117e-09  -2.377362569425e-08   6.199416321125e-10  -1.768923803729e-08   6.468510605258e-09   1.375333836535e-09  
3*0.0 -1.653346007523e-07   8.824574161081e-09   9.768333673634e-08  -2.672214303443e-09   5.455992623278e-08  -2.805898150414e-08  -6.267642311604e-09  3*0.0  5.454224549964e-08  -2.741852561096e-09  -2.234076650778e-08   5.805072099391e-10  -1.670373534606e-08   6.064532387485e-09   1.287983026987e-09  
3*0.0 -1.568410941903e-07   8.337463822358e-09   9.206186427532e-08  -2.509581923303e-09   5.158653134584e-08  -2.638105316774e-08  -5.886863166285e-09  3*0.0  5.154837590742e-08  -2.581628382715e-09  -2.098317792366e-08   5.434284336302e-10  -1.573773213231e-08   5.685253081136e-09   1.206073636770e-09  
3*0.0 -1.491285899924e-07   7.890750893208e-09   8.681925240384e-08  -2.357636027666e-09   4.893007685677e-08  -2.482542704609e-08  -5.530275749104e-09  3*0.0  4.885700662623e-08  -2.435237014971e-09  -1.972095200933e-08   5.088731740807e-10  -1.488317784952e-08   5.330977104416e-09   1.129571974233e-09  
3*0.0 -1.414932183747e-07   7.456530649926e-09   8.181236155586e-08  -2.213829902290e-09   4.628288341019e-08  -2.333943783892e-08  -5.194249652148e-09  3*0.0  4.619756627258e-08  -2.293203588009e-09  -1.852081403329e-08   4.762935594438e-10  -1.403326025697e-08   4.997715927191e-09   1.057719742799e-09  
3*0.0 -1.346708949493e-07   7.051629282162e-09   7.715461476585e-08  -2.079033708247e-09   4.395848726434e-08  -2.196637998859e-08  -4.879219393890e-09  3*0.0  4.382774534354e-08  -2.161488285045e-09  -1.740703625814e-08   4.458562452209e-10  -1.328800374626e-08   4.686079565081e-09   9.905574750641e-10  
3*0.0 -1.276214487141e-07   6.665393189687e-09   7.267722914831e-08  -1.952028796790e-09   4.151888881277e-08  -2.064125577504e-08  -4.582173462729e-09  3*0.0  4.139188398925e-08  -2.036200954876e-09  -1.634187538547e-08   4.172742588649e-10  -1.251092918443e-08   4.392651685467e-09   9.274348814405e-10  
3*0.0 -1.215066989865e-07   6.302071655708e-09   6.852252721332e-08  -1.832736997378e-09   3.945478284544e-08  -1.942396731400e-08  -4.302808340432e-09  3*0.0  3.928305170945e-08  -1.918778347967e-09  -1.535523277058e-08   3.905210032345e-10  -1.185325705156e-08   4.117227925027e-09   8.682602080894e-10  
3*0.0 -1.151661147194e-07   5.952646448140e-09   6.454495335131e-08  -1.720112542391e-09   3.727311849904e-08  -1.825206014036e-08  -4.039100963659e-09  3*0.0  3.709883082682e-08  -1.806193947374e-09  -1.441499666488e-08   3.653509898408e-10  -1.115984191525e-08   3.857584690033e-09   8.125887915381e-10  
3*0.0 -1.091968370451e-07   5.629100620027e-09   6.078503831360e-08  -1.614824895877e-09   3.523238061222e-08  -1.714878234763e-08  -3.791220940164e-09  3*0.0  3.505290604736e-08  -1.702401704293e-09  -1.353002868102e-08   3.418895196026e-10  -1.051420187943e-08   3.613999686927e-09   7.604190744481e-10  
3*0.0 -1.034953974230e-07   5.312595173148e-09   5.723699174310e-08  -1.515075724955e-09   3.328454442214e-08  -1.610928136698e-08  -3.557013404154e-09  3*0.0  3.309739192622e-08  -1.601078554345e-09  -1.269743748583e-08   3.197500451142e-10  -9.926711234861e-09   3.384101938457e-09   7.113001674242e-10  
3*0.0 -9.805652363393e-08   5.015168353510e-09   5.388278701174e-08  -1.421362102491e-09   3.143296274061e-08  -1.512920124395e-08  -3.336698263788e-09  3*0.0  3.124207402423e-08  -1.506148627793e-09  -1.191327285038e-08   2.990184547473e-10  -9.339839902866e-09   3.168287555370e-09   6.652441567024e-10  
3*0.0 -9.277616448440e-08   4.741158709143e-09   5.070684179517e-08  -1.333854104615e-09   2.963252020391e-08  -1.420152579852e-08  -3.130555892531e-09  3*0.0  2.944752883652e-08  -1.419079565505e-09  -1.117375181261e-08   2.797081266159e-10  -8.797609744245e-09   2.966822956493e-09   6.222615213949e-10  
3*0.0 -8.784227085390e-08   4.477053946789e-09   4.772207960062e-08  -1.251295594692e-09   2.796114842162e-08  -1.333306848880e-08  -2.937033445472e-09  3*0.0  2.777616918903e-08  -1.335529974819e-09  -1.048093231979e-08   2.615647521434e-10  -8.289338691226e-09   2.778157704150e-09   5.820452014357e-10  
3*0.0 -8.369098855415e-08   4.226434455546e-09   4.498093427847e-08  -1.173665535097e-09   2.659958520063e-08  -1.254510160341e-08  -2.755436280789e-09  3*0.0  2.638422144752e-08  -1.256476709998e-09  -9.880659005678e-09   2.445603651119e-10  -7.812968168222e-09   2.601493501253e-09   5.444202467367e-10  
3*0.0 -7.934880182635e-08   3.996296818959e-09   4.234399587818e-08  -1.101195309156e-09   2.514894289469e-08  -1.178298804221e-08  -2.585553040404e-09  3*0.0  2.493559311977e-08  -1.184161313505e-09  -9.272413893961e-09   2.287254708142e-10  -7.374464917261e-09   2.436661948540e-09   5.093182770061e-10  
3*0.0 -7.522593499351e-08   3.774522585203e-09   3.985441399840e-08  -1.032873723775e-09   2.377471206884e-08  -1.106537125835e-08  -2.425755059996e-09  3*0.0  2.356001939514e-08  -1.114697788212e-09  -8.700332066398e-09   2.138547401869e-10  -6.958384625265e-09   2.281912426759e-09   4.764103129789e-10  
3*0.0 -7.151406310587e-08   3.560488316522e-09   3.752911269088e-08  -9.683306069879e-10   2.255552776696e-08  -1.039964210218e-08  -2.275181139179e-09  3*0.0  2.232450040174e-08  -1.047908824311e-09  -8.161566355563e-09   1.998622188653e-10  -6.559387569241e-09   2.136325925287e-09   4.455100712074e-10  
3*0.0 -6.753082108214e-08   3.360743940231e-09   3.528157580371e-08  -9.079033459817e-10   2.121669972802e-08  -9.794688155671e-09  -2.133478400289e-09  3*0.0  2.100143434271e-08  -9.857286540025e-10  -7.654346135328e-09   1.867945057825e-10  -6.179873462697e-09   1.999512078158e-09   4.165140658087e-10  
3*0.0 -6.415763021703e-08   3.172900431176e-09   3.321918231325e-08  -8.512020477417e-10   2.011349399102e-08  -9.195042333867e-09  -2.000395132373e-09  3*0.0  1.988859288766e-08  -9.275405132011e-10  -7.177925090217e-09   1.745764364603e-10  -5.821846694446e-09   1.871276662947e-09   3.893682924538e-10  
3*0.0 -6.070207461953e-08   2.991769506857e-09   3.123457088640e-08  -7.977252233419e-10   1.896823744986e-08  -8.628612776127e-09  -1.874984388103e-09  3*0.0  1.874801349127e-08  -8.715172886200e-10  -6.729169984985e-09   1.630931261821e-10  -5.476964755501e-09   1.750575544333e-09   3.638724908275e-10  
3*0.0 -5.752646199550e-08   2.822677743019e-09   2.938224436109e-08  -7.476485989627e-10   1.792638078902e-08  -8.095763809573e-09  -1.757161572023e-09  3*0.0  1.770622050087e-08  -8.194651362790e-10  -6.307436335317e-09   1.523738472002e-10  -5.151225696297e-09   1.637393780461e-09   3.399931306537e-10  
3*0.0 -5.443354765867e-08   2.660930145478e-09   2.762840116065e-08  -7.005035295363e-10   1.690743822153e-08  -7.592923306216e-09  -1.646195324324e-09  3*0.0  1.668998994542e-08  -7.698404468994e-10  -5.910320034617e-09   1.423179638052e-10  -4.839396008776e-09   1.530954529319e-09   3.175762213192e-10  
3*0.0 -5.130173478882e-08   2.508066922969e-09   2.594454919301e-08  -6.562677003889e-10   1.586748670373e-08  -7.121510496525e-09  -1.542258779129e-09  3*0.0  1.566408019925e-08  -7.230992043991e-10  -5.538223819677e-09   1.329138977407e-10  -4.547855480530e-09   1.431475570393e-09   2.966421275183e-10  
3*0.0 -4.857222775326e-08   2.366854635680e-09   2.439525203280e-08  -6.149817497013e-10   1.497901546857e-08  -6.680292928320e-09  -1.445012355683e-09  3*0.0  1.477732940682e-08  -6.800570118998e-10  -5.189821552431e-09   1.241595020317e-10  -4.277681179625e-09   1.338628787963e-09   2.771100394705e-10  
3*0.0 -4.600450006880e-08   2.230127221051e-09   2.293874408685e-08  -5.759666255199e-10   1.414771242939e-08  -6.265092216089e-09  -1.353631403894e-09  3*0.0  1.394916612350e-08  -6.385567059754e-10  -4.862463919453e-09   1.159206756547e-10  -4.022186917176e-09   1.251566564131e-09   2.588174377496e-10  
3*0.0 -4.378035273299e-08   2.102380735415e-09   2.159021789001e-08  -5.394743877083e-10   1.344364604893e-08  -5.877608741583e-09  -1.268357009793e-09  3*0.0  1.323551854997e-08  -5.999580725408e-10  -4.556731453452e-09   1.082390221182e-10  -3.787542247184e-09   1.170547464450e-09   2.417951487606e-10  
3*0.0 -4.133305481550e-08   1.984700937351e-09   2.027960154069e-08  -5.054493847505e-10   1.264778969317e-08  -5.515476209468e-09  -1.188668061266e-09  3*0.0  1.245010550747e-08  -5.644646717886e-10  -4.270767457335e-09   1.010922033951e-10  -3.571478642258e-09   1.095033151856e-09   2.259305377557e-10  
3*0.0 -3.911446797758e-08   1.870880523412e-09   1.905947826177e-08  -4.733306296343e-10   1.193446918942e-08  -5.173412588516e-09  -1.113565854827e-09  3*0.0  1.174194871591e-08  -5.302759656773e-10  -4.001383409880e-09   9.437250118730e-11  -3.363630838660e-09   1.023966600235e-09   2.110305940397e-10  
3*0.0 -3.722688026496e-08   1.761581953625e-09   1.793576780987e-08  -4.430767990806e-10   1.134254413253e-08  -4.850207781829e-09  -1.042785273477e-09  3*0.0  1.114253568118e-08  -4.975258171084e-10  -3.747664808201e-09   8.806675403412e-11  -3.162874229227e-09   9.570634950836e-10   1.970361120916e-10  
3*0.0 -3.505712651472e-08   1.659777513869e-09   1.683031541435e-08  -4.148113361363e-10   1.063880944753e-08  -4.546890743910e-09  -9.764258869862e-10  3*0.0  1.045280719923e-08  -4.671462588433e-10  -3.509687205930e-09   8.219171235550e-11  -2.974516470443e-09   8.944678228949e-10   1.839544072751e-10  
3*0.0 -3.319944869439e-08   1.565614482887e-09   1.581514974383e-08  -3.884471832474e-10   1.004796060416e-08  -4.262535746462e-09  -9.142728529981e-10  3*0.0  9.897934843401e-09  -4.391815079454e-10  -3.286695782963e-09   7.672751925720e-11  -2.798103628529e-09   8.359571165898e-10   1.717371117309e-10  
3*0.0 -3.133503429088e-08   1.473044433864e-09   1.484483197639e-08  -3.634465047421e-10   9.493759477667e-09  -3.992759160085e-09  -8.554948891964e-10  3*0.0  9.314977421839e-09  -4.117270793678e-10  -3.076029105887e-09   7.156706525871e-11  -2.625310886145e-09   7.806669855954e-10   1.602255027414e-10  
3*0.0 -2.969026028953e-08   1.388988123019e-09   1.395050821142e-08  -3.402338428683e-10   8.944475935526e-09  -3.740431734057e-09  -8.005499401826e-10  3*0.0  8.770256463661e-09  -3.869317806787e-10  -2.878928601175e-09   6.678794732232e-11  -2.464587040716e-09   7.290891111923e-10   1.494927868797e-10  
3*0.0 -2.800417308193e-08   1.307548098183e-09   1.308953316227e-08  -3.183312081374e-10   8.420323544636e-09  -3.502979122428e-09  -7.489324291643e-10  3*0.0  8.251740662456e-09  -3.630037741754e-10  -2.693814184989e-09   6.229631812581e-11  -2.311852013724e-09   6.807240473592e-10   1.394437481957e-10  
3*0.0 -2.641566716754e-08   1.231379951057e-09   1.228268235390e-08  -2.978541078183e-10   7.931674579046e-09  -3.280985139896e-09  -7.007012887290e-10  3*0.0  7.768077749761e-09  -3.406932989839e-10  -2.520756772078e-09   5.810931963963e-11  -2.170075317393e-09   6.356427220016e-10   1.300812801913e-10  
3*0.0 -2.493881653810e-08   1.158863234619e-09   1.152816480406e-08  -2.786093535943e-10   7.471518260485e-09  -3.072823499313e-09  -6.555209653441e-10  3*0.0  7.313022161951e-09  -3.195105681827e-10  -2.358621026689e-09   5.418731200408e-11  -2.037126666634e-09   5.935048918558e-10   1.213378662672e-10  
3*0.0 -2.359410967369e-08   1.091067806888e-09   1.082402985247e-08  -2.606078815539e-10   7.044594853157e-09  -2.878432770632e-09  -6.133416740773e-10  3*0.0  6.890407261035e-09  -2.998025731865e-10  -2.207155590323e-09   5.053056032372e-11  -1.914365094773e-09   5.542695165066e-10   1.131984120192e-10  
3*0.0 -2.237494131639e-08   1.026083142374e-09   1.017056481761e-08  -2.436779566836e-10   6.643990915100e-09  -2.696393051886e-09  -5.738761438098e-10  3*0.0  6.494235045878e-09  -2.809701269787e-10  -2.065418380738e-09   4.710360123946e-11  -1.799802847078e-09   5.176497281309e-10   1.056070166527e-10  
3*0.0 -2.117574649702e-08   9.657963714744e-10   9.581066722530e-09  -2.278915988530e-10   6.271255456765e-09  -2.526212203108e-09  -5.369971469659e-10  3*0.0  6.125216937195e-09  -2.635493109370e-10  -1.932882684551e-09   4.391608731679e-11  -1.693636886527e-09   4.835124717232e-10   9.853285169428e-11  
3*0.0 -1.997856906428e-08   9.091428460865e-10   8.992723650734e-09  -2.131117184653e-10   5.914078471269e-09  -2.365966259589e-09  -5.023444841917e-10  3*0.0  5.772104255441e-09  -2.472147311542e-10  -1.808372819945e-09   4.094113083897e-11  -1.592077946809e-09   4.514739881802e-10   9.190656210767e-11  
3*0.0 -1.891696201784e-08   8.550617198440e-10   8.438640361385e-09  -1.992101993146e-10   5.575749386885e-09  -2.215394259453e-09  -4.698251575981e-10  3*0.0  5.438028875823e-09  -2.317027836011e-10  -1.691515780049e-09   3.815328593105e-11  -1.496227619741e-09   4.214665786166e-10   8.570728251901e-11  
3*0.0 -1.782104408131e-08   8.038744270018e-10   7.915417324023e-09  -1.861955812567e-10   5.248708613369e-09  -2.073294285958e-09  -4.392141223866e-10  3*0.0  5.115821345927e-09  -2.170486040920e-10  -1.581558811187e-09   3.555091003705e-11  -1.403696148089e-09   3.932436447169e-10   7.989051187036e-11  
3*0.0 -1.689179739103e-08   7.558341534057e-10   7.423718891640e-09  -1.740163750414e-10   4.940683673779e-09  -1.940094519159e-09  -4.105507879987e-10  3*0.0  4.812426602244e-09  -2.033678419811e-10  -1.478581605759e-09   3.312405354295e-11  -1.316843146149e-09   3.668729454487e-10   7.446067758110e-11  
3*0.0 -1.588013905030e-08   7.096405064671e-10   6.958682050158e-09  -1.625441802282e-10   4.641486374732e-09  -1.814170231058e-09  -3.835275725338e-10  3*0.0  4.518610336670e-09  -1.902409260153e-10  -1.381534792072e-09   3.084581463611e-11  -1.232635482391e-09   3.420283216263e-10   6.935787043818e-11  
3*0.0 -1.497360234426e-08   6.671634703159e-10   6.522602161479e-09  -1.518765235131e-10   4.362520765853e-09  -1.696473388063e-09  -3.582819292582e-10  3*0.0  4.244344535575e-09  -1.782434211695e-10  -1.290821098520e-09   2.873405323127e-11  -1.154363718393e-09   3.188743317148e-10   6.460440422159e-11  
3*0.0 -1.406100751848e-08   6.267166403913e-10   6.110512599137e-09  -1.418649368846e-10   4.091428791893e-09  -1.585264934479e-09  -3.344971098161e-10  3*0.0  3.978558485699e-09  -1.668178730796e-10  -1.205393398920e-09   2.675731816720e-11  -1.078387911194e-09   2.970695604342e-10   6.013988484172e-11  
3*0.0 -1.327241323384e-08   5.890288254283e-10   5.726825493248e-09  -1.325244774095e-10   3.844981929398e-09  -1.482218966104e-09  -3.124393914520e-10  3*0.0  3.736511336177e-09  -1.562531806682e-10  -1.126101300504e-09   2.491984690725e-11  -1.009748864376e-09   2.769219531232e-10   5.601118176359e-11  
3*0.0 -1.247880762503e-08   5.538447180444e-10   5.366882889642e-09  -1.238010320077e-10   3.614482026785e-09  -1.385841542427e-09  -2.918226249652e-10  3*0.0  3.510110801113e-09  -1.464106098095e-10  -1.051953440967e-09   2.320856641899e-11  -9.458041267249e-10   2.581340647867e-10   5.216322495743e-11  
3*0.0 -1.183422629423e-08   5.214285742573e-10   5.031876305746e-09  -1.156908218684e-10   3.405138270326e-09  -1.296563714542e-09  -2.727095457804e-10  3*0.0  3.304029200668e-09  -1.373873601356e-10  -9.831404953383e-10   2.162200820501e-11  -8.880692814655e-10   2.407749995483e-10   4.860510696385e-11  
3*0.0 -1.117320754873e-08   4.903342113738e-10   4.718130531318e-09  -1.080665013423e-10   3.209582772906e-09  -1.213187767173e-09  -2.548726828162e-10  3*0.0  3.111735941935e-09  -1.287530119515e-10  -9.189122965254e-10   2.013548824414e-11  -8.344443406804e-10   2.246155789212e-10   4.529472229981e-11  
3*0.0 -1.057986127403e-08   4.604700989323e-10   4.423736089493e-09  -1.008926021094e-10   3.026339785958e-09  -1.135184304549e-09  -2.381975472117e-10  3*0.0  2.931763559852e-09  -1.205056380087e-10  -8.588676014519e-10   1.874263936345e-11  -7.844896022888e-10   2.095501645108e-10   4.221029682314e-11  
3*0.0 -1.000524493469e-08   4.325224804297e-10   4.146385847764e-09  -9.418927452942e-11   2.851212628714e-09  -1.061796255088e-09  -2.225388927029e-10  3*0.0  2.759935721050e-09  -1.127991174329e-10  -8.024777130364e-10   1.744430685541e-11  -7.368102861185e-10   1.954180407244e-10   3.932205355442e-11  
3*0.0 -9.452275984648e-09   4.063871511435e-10   3.885890167900e-09  -8.793723548938e-11   2.685314978461e-09  -9.929913060712e-10  -2.078806379617e-10  3*0.0  2.597281354203e-09  -1.056094282943e-10  -7.496875404273e-10   1.623684996505e-11  -6.917584346496e-10   1.822092622567e-10   3.662633270143e-11  
3*0.0 -8.911098651009e-09   3.810631340951e-10   3.639591965998e-09  -8.203428608301e-11   2.524425460778e-09  -9.279740154370e-10  -1.940651905743e-10  3*0.0  2.440038071183e-09  -9.867170626114e-11  -6.999669616186e-10   1.510143708884e-11  -6.481712781623e-10   1.697740140183e-10   3.409448900950e-11  
3*0.0 -8.393080622382e-09   3.570920312148e-10   3.407474143914e-09  -7.650207469699e-11   2.370569166862e-09  -8.667896740996e-10  -1.810883579667e-10  3*0.0  2.289891184881e-09  -9.212832144433e-11  -6.532714195837e-10   1.404066985663e-11  -6.065843793352e-10   1.581102138088e-10   3.172377923123e-11  
3*0.0 -7.908655133124e-09   3.356958646112e-10   3.190333199992e-09  -7.141354532434e-11   2.227222491962e-09  -8.097170003538e-10  -1.689917738813e-10  3*0.0  2.149704675863e-09  -8.632058850463e-11  -6.097082400228e-10   1.306731252091e-11  -5.678830657970e-10   1.472568507106e-10   2.951930181350e-11  
3*0.0 -7.435589876649e-09   3.147135492441e-10   2.984780441095e-09  -6.659884246646e-11   2.087010248645e-09  -7.556848049916e-10  -1.575755349371e-10  3*0.0  2.013145735957e-09  -8.062654950995e-11  -5.686273754397e-10   1.214948578557e-11  -5.301274643560e-10   1.370203070178e-10   2.744602285124e-11  
3*0.0 -6.986960116141e-09   2.951970560065e-10   2.791631048664e-09  -6.211355461649e-11   1.954334736993e-09  -7.050217709642e-10  -1.468851784571e-10  3*0.0  1.883962114340e-09  -7.536355667283e-11  -5.301521325782e-10   1.129737526737e-11  -4.944797278147e-10   1.274513197927e-10   2.551032479617e-11  
3*0.0 -6.567953079112e-09   2.770177104187e-10   2.611098009462e-09  -5.793572127568e-11   1.830998640768e-09  -6.578187743594e-10  -1.369290820961e-10  3*0.0  1.763872925228e-09  -7.046988454256e-11  -4.943026433871e-10   1.050563324266e-11  -4.614877244405e-10   1.185620216834e-10   2.371268100303e-11  
3*0.0 -6.179776787384e-09   2.598996346525e-10   2.442779714986e-09  -5.403137749550e-11   1.717407892343e-09  -6.139741002772e-10  -1.276803141741e-10  3*0.0  1.653259279077e-09  -6.588812619485e-11  -4.609833352575e-10   9.768318949510e-12  -4.312667377641e-10   1.103291867686e-10   2.204748662973e-11  
3*0.0 -5.814924699564e-09   2.434855977841e-10   2.285137541561e-09  -5.035920307236e-11   1.611098984495e-09  -5.730266690637e-10  -1.190488272089e-10  3*0.0  1.549890721295e-09  -6.150279989252e-11  -4.298881964217e-10   9.077102138584e-12  -4.031416447680e-10   1.026663714035e-10   2.049843774908e-11  
3*0.0 -5.484190214330e-09   2.284898522482e-10   2.139070055681e-09  -4.695979333375e-11   1.515625076096e-09  -5.352855086386e-10  -1.110824967300e-10  3*0.0  1.456845708089e-09  -5.752174131359e-11  -4.011590827704e-10   8.439186942587e-12  -3.780490387159e-10   9.562200271276e-11   1.907249688409e-11  
3*0.0 -5.176333037733e-09   2.143718183746e-10   2.002719121640e-09  -4.378417278082e-11   1.427236989532e-09  -5.001702488250e-10  -1.036725896567e-10  3*0.0  1.370728813970e-09  -5.377926302528e-11  -3.744256800239e-10   7.844881862263e-12  -3.549472038482e-10   8.908721404328e-11   1.774994424134e-11  
3*0.0 -4.887115187694e-09   2.010654908393e-10   1.875077957226e-09  -4.081556486010e-11   1.344524781383e-09  -4.673838032517e-10  -9.675996567024e-11  3*0.0  1.290175017364e-09  -5.027851540154e-11  -3.494806243875e-10   7.291526749784e-12  -3.334161292914e-10   8.300428022169e-11   1.651974609897e-11  
3*0.0 -4.606297806194e-09   1.884075662327e-10   1.754436587808e-09  -3.803247034776e-11   1.264083650230e-09  -4.364003051490e-10  -9.024605641254e-11  3*0.0  1.212035655600e-09  -4.694805767362e-11  -3.259882308884e-10   6.774218997841e-12  -3.124957753552e-10   7.727568432044e-11   1.536430214049e-11  
3*0.0 -4.339948007015e-09   1.767968267755e-10   1.641221975122e-09  -3.545559035884e-11   1.187910689401e-09  -4.073743471611e-10  -8.415321604757e-11  3*0.0  1.138030351283e-09  -4.390161113190e-11  -3.040044927073e-10   6.296192208602e-12  -2.927101785926e-10   7.192316759168e-11   1.428629619924e-11  
3*0.0 -4.084041540478e-09   1.656797298209e-10   1.534500110774e-09  -3.303129541771e-11   1.114762400086e-09  -3.800433533861e-10  -7.842820140516e-11  3*0.0  1.067119437892e-09  -4.099505363487e-11  -2.833563755842e-10   5.848233401798e-12  -2.737594428819e-10   6.690058589129e-11   1.327669396660e-11  
3*0.0 -3.840035206071e-09   1.551125365366e-10   1.434247409733e-09  -3.076243330685e-11   1.045110260710e-09  -3.544057467129e-10  -7.306750670880e-11  3*0.0  9.996997285200e-10  -3.824589192074e-11  -2.640224783197e-10   5.430423673816e-12  -2.557637246241e-10   6.220373918628e-11   1.233410470650e-11  
3*0.0 -3.605760615623e-09   1.454281355941e-10   1.339822508238e-09  -2.866185105891e-11   9.782214849285e-10  -3.302795594673e-10  -6.803428872271e-11  3*0.0  9.349866357362e-10  -3.572690359387e-11  -2.458686466291e-10   5.044325503350e-12  -2.384845433038e-10   5.779647992176e-11   1.145156625062e-11  
3*0.0 -3.382162810528e-09   1.361322409378e-10   1.251057445760e-09  -2.668665630773e-11   9.145055899584e-10  -3.076364677799e-10  -6.331862272488e-11  3*0.0  8.734612304048e-10  -3.332529202545e-11  -2.288653328191e-10   4.682889405809e-12  -2.220864218325e-10   5.367470216143e-11   1.062746803940e-11  
3*0.0 -3.173510607698e-09   1.274582702737e-10   1.168204350156e-09  -2.484629395807e-11   8.552994142478e-10  -2.865670149953e-10  -5.893239153775e-11  3*0.0  8.163026260725e-10  -3.109348308591e-11  -2.130437112195e-10   4.347096497341e-12  -2.069121225681e-10   4.985052026547e-11   9.863095007837e-12  
3*0.0 -2.980515764919e-09   1.194951506293e-10   1.091106342080e-09  -2.314443998230e-11   8.008059474397e-10  -2.670300157081e-10  -5.486504796024e-11  3*0.0  7.636592597672e-10  -2.905326661635e-11  -1.983623414778e-10   4.037385095834e-12  -1.930002967168e-10   4.631366369838e-11   9.156094356254e-12  
3*0.0 -2.798549144502e-09   1.118597926644e-10   1.018932143344e-09  -2.154499306528e-11   7.496001849085e-10  -2.487845286330e-10  -5.107037082552e-11  3*0.0  7.142853608993e-10  -2.709962725802e-11  -1.846677787613e-10   3.747215864126e-12  -1.799948938166e-10   4.302202302946e-11   8.498647757687e-12  
3*0.0 -2.633309207591e-09   1.048223336773e-10   9.521498914344e-10  -2.006203647703e-11   7.034721918322e-10  -2.319844732601e-10  -4.757220617699e-11  3*0.0  6.697542030925e-10  -2.531300804406e-11  -1.720342809063e-10   3.479150680903e-12  -1.683533113445e-10   3.999950330803e-11   7.894231473596e-12  
3*0.0 -2.481675630582e-09   9.823110321179e-11   8.901498724028e-10  -1.867918161504e-11   6.614491529949e-10  -2.164542336218e-10  -4.433658994228e-11  3*0.0  6.291882227518e-10  -2.364296362276e-11  -1.603434145837e-10   3.229841278063e-12  -1.578227077720e-10   3.721397341366e-11   7.336825350567e-12  
3*0.0 -2.337108858373e-09   9.190844003041e-11   8.319201520570e-10  -1.738078258076e-11   6.214526005396e-10  -2.018901045413e-10  -4.130752358964e-11  3*0.0  5.906584342648e-10  -2.204433870681e-11  -1.494002947587e-10   2.996515385555e-12  -1.478374226546e-10   3.461019904305e-11   6.816596254676e-12  
3*0.0 -2.198890058748e-09   8.596307685855e-11   7.771757483289e-10  -1.616905456087e-11   5.832347101329e-10  -1.882124936432e-10  -3.846853521099e-11  3*0.0  5.538893115466e-10  -2.054266041674e-11  -1.391448098075e-10   2.779314372493e-12  -1.383129799684e-10   3.217227509127e-11   6.330418785921e-12  
3*0.0 -2.067407570724e-09   8.028095147910e-11   7.257876601188e-10  -1.503168231260e-11   5.469611328695e-10  -1.753959792525e-10  -3.581246306080e-11  3*0.0  5.190484944760e-10  -1.911700819111e-11  -1.295521676743e-10   2.576317734850e-12  -1.293066907341e-10   2.989554116792e-11   5.877031910371e-12  
3*0.0 -1.941766819403e-09   7.498121749456e-11   6.774628623621e-10  -1.397281356667e-11   5.123158856262e-10  -1.633575451903e-10  -3.332245793711e-11  3*0.0  4.858006026485e-10  -1.778941922758e-11  -1.205583123694e-10   2.387788076401e-12  -1.207151262955e-10   2.776304512878e-11   5.453141750581e-12  
3*0.0 -1.822905909191e-09   7.014844098677e-11   6.322283670547e-10  -1.299670955965e-11   4.795923430663e-10  -1.521072453842e-10  -3.099907105277e-11  3*0.0  4.543883025370e-10  -1.658220420894e-11  -1.121623289802e-10   2.214370725123e-12  -1.126093715879e-10   2.577517302615e-11   5.058583630023e-12  
3*0.0 -1.709321065232e-09   6.549575260753e-11   5.896909312211e-10  -1.207855071726e-11   4.483802257588e-10  -1.415448557595e-10  -2.882151816741e-11  3*0.0  4.244963995477e-10  -1.542430122922e-11  -1.042969714561e-10   2.051867563028e-12  -1.049097098958e-10   2.391570836366e-11   4.690080817508e-12  
3*0.0 -1.602254344250e-09   6.115925500074e-11   5.498905751488e-10  -1.122427265029e-11   4.190300724951e-10  -1.316831790389e-10  -2.679069950831e-11  3*0.0  3.963988987602e-10  -1.435235600800e-11  -9.696018610150e-11   1.901201875584e-12  -9.768775941066e-11   2.218457245797e-11   4.347363151545e-12  
3*0.0 -1.500859510989e-09   5.730324210753e-11   5.126263060597e-10  -1.044360380301e-11   3.912686631448e-10  -1.224646816895e-10  -2.489541980554e-11  3*0.0  3.697955127113e-10  -1.340154526471e-11  -9.010884468042e-11   1.763751492087e-12  -9.085688698976e-11   2.057021049738e-11   4.028276802689e-12  
3*0.0 -1.402755373830e-09   5.352264518081e-11   4.774630945720e-10  -9.705026675050e-12   3.644148024624e-10  -1.137714434720e-10  -2.311260260256e-11  3*0.0  3.441441178285e-10  -1.247240224349e-11  -8.366815373418e-11   1.634230318841e-12  -8.427208311018e-11   1.905344215252e-11   3.729159597809e-12  
3*0.0 -1.311509296678e-09   4.993142120787e-11   4.447349831983e-10  -9.013501645598e-12   3.395509020781e-10  -1.057061273351e-10  -2.145890389387e-11  3*0.0  3.204239535375e-10  -1.159287793934e-11  -7.769420603037e-11   1.513364923249e-12  -7.820893971325e-11   1.765087525967e-11   3.452585485302e-12  
3*0.0 -1.229261742017e-09   4.673225657896e-11   4.145913582975e-10  -8.380943179208e-12   3.173030578647e-10  -9.831494627256e-11  -1.994129096119e-11  3*0.0  2.991564308369e-10  -1.081482977211e-11  -7.220628353528e-11   1.403089479055e-12  -7.280958696396e-11   1.636855386962e-11   3.199370253676e-12  
3*0.0 -1.150806557424e-09   4.357817844866e-11   3.862982577448e-10  -7.781157467626e-12   2.961253182028e-10  -9.138825001218e-11  -1.852141501528e-11  3*0.0  2.789812008152e-10  -1.004716698997e-11  -6.707492775515e-11   1.298855380456e-12  -6.769829789866e-11   1.517132967822e-11   2.963292619287e-12  
3*0.0 -1.080958274092e-09   4.073684080242e-11   3.603474255805e-10  -7.230645044608e-12   2.774465717938e-10  -8.507173496849e-11  -1.722387132343e-11  3*0.0  2.611561579265e-10  -9.359558536535e-12  -6.238160632272e-11   1.203449886733e-12  -6.322241420035e-11   1.408240005386e-11   2.748113849729e-12  
3*0.0 -1.016567385904e-09   3.803954131189e-11   3.362482837067e-10  -6.715578333335e-12   2.603366293051e-10  -7.922871306145e-11  -1.602324478531e-11  3*0.0  2.448448497822e-10  -8.709065962548e-12  -5.803768337260e-11   1.114454401546e-12  -5.915182992481e-11   1.307831007049e-11   2.549610517033e-12  
3*0.0 -9.563004480664e-10   3.553460554811e-11   3.137632391978e-10  -6.237558919064e-12   2.443744486715e-10  -7.379020322853e-11  -1.490662851691e-11  3*0.0  2.296328268104e-10  -8.108383053933e-12  -5.399762463321e-11   1.032158454646e-12  -5.536689801665e-11   1.214653442402e-11   2.365538116310e-12  
3*0.0 -8.986641536015e-10   3.317472475543e-11   2.926505708074e-10  -5.792011068736e-12   2.291153331581e-10  -6.868840088747e-11  -1.386132391752e-11  3*0.0  2.151109474093e-10  -7.542896413374e-12  -5.021505079454e-11   9.556276149702e-13  -5.175499802135e-11   1.127485552706e-11   2.193670529210e-12  
3*0.0 -8.441859494396e-10   3.104284271863e-11   2.728880174456e-10  -5.382656293826e-12   2.147168124328e-10  -6.392137826691e-11  -1.288602327173e-11  3*0.0  2.013995522605e-10  -7.034039605015e-12  -4.668404142384e-11   8.854890241940e-13  -4.834971252770e-11   1.046243011443e-11   2.033711182856e-12  
3*0.0 -7.917123341848e-10   2.891337462912e-11   2.542723919390e-10  -4.992137836373e-12   2.008598958974e-10  -5.943547110892e-11  -1.197018541800e-11  3*0.0  1.882521594277e-10  -6.528672165443e-12  -4.337056884654e-11   8.189060261512e-13  -4.508700807904e-11   9.700736796574e-12   1.884023264408e-12  
3*0.0 -7.422302010153e-10   2.700444970208e-11   2.368822426723e-10  -4.635216797421e-12   1.878124415867e-10  -5.525191782178e-11  -1.111731333840e-11  3*0.0  1.758638403225e-10  -6.076189301691e-12  -4.028292727846e-11   7.581425285332e-13  -4.201676294170e-11   8.992015507173e-12   1.744942223860e-12  
3*0.0 -6.946114370077e-10   2.521592720837e-11   2.205120615389e-10  -4.303041802127e-12   1.752550708370e-10  -5.131632941162e-11  -1.031690957372e-11  3*0.0  1.639547737567e-10  -5.653433321885e-12  -3.738494571435e-11   7.017483023306e-13  -3.906479184228e-11   8.327173475378e-12   1.614766942177e-12  
3*0.0 -6.486132012488e-10   2.351310295835e-11   2.050853437862e-10  -3.992073401505e-12   1.631251614223e-10  -4.760953281960e-11  -9.564969238870e-12  3*0.0  1.524718196576e-10  -5.252784761595e-12  -3.466290435356e-11   6.491445682786e-13  -3.621833794314e-11   7.702949593126e-12   1.492838082894e-12  
3*0.0 -6.048757373007e-10   2.187236809748e-11   1.906296839710e-10  -3.699671228401e-12   1.516181599425e-10  -4.414242354722e-11  -8.862710881230e-12  3*0.0  1.416019468902e-10  -4.869075542150e-12  -3.212161534513e-11   5.998900263348e-13  -3.352973909551e-11   7.121161386758e-12   1.379350647470e-12  
3*0.0 -5.637624395055e-10   2.041796179827e-11   1.771443868905e-10  -3.433411823171e-12   1.408163480801e-10  -4.091364820066e-11  -8.209572851336e-12  3*0.0  1.313887868052e-10  -4.528983482198e-12  -2.975653816572e-11   5.550861193558e-13  -3.100658845777e-11   6.580548725395e-12   1.274030155138e-12  
3*0.0 -5.253367489263e-10   1.899105293883e-11   1.645880405400e-10  -3.181223096472e-12   1.307645991712e-10  -3.791616378512e-11  -7.603488980225e-12  3*0.0  1.219102449713e-10  -4.197055543102e-12  -2.756281942164e-11   5.128364308455e-13  -2.867458745681e-11   6.080533747288e-12   1.176641263532e-12  
3*0.0 -4.911211635020e-10   1.770510322661e-11   1.531046592569e-10  -2.950145292050e-12   1.218817857178e-10  -3.518932285413e-11  -7.051044961432e-12  3*0.0  1.135267644367e-10  -3.899321782115e-12  -2.556222338104e-11   4.742255323898e-13  -2.662658245859e-11   5.626868230379e-12   1.088104168081e-12  
3*0.0 -4.605018167145e-10   1.652582821564e-11   1.425697165568e-10  -2.736925002401e-12   1.139979397197e-10  -3.270105904364e-11  -6.546021930155e-12  3*0.0  1.060843609434e-10  -3.627756024246e-12  -2.373271916315e-11   4.387035034975e-13  -2.482266585864e-11   5.214143302342e-12   1.007405851520e-12  
3*0.0 -4.327670342599e-10   1.542876941179e-11   1.328735092515e-10  -2.539197401073e-12   1.069099615868e-10  -3.042119946812e-11  -6.082834319860e-12  3*0.0  9.939625424514e-11  -3.375967936346e-12  -2.205417619256e-11   4.058501147151e-13  -2.321326460851e-11   4.837131343639e-12   9.336067054647e-13  
3*0.0 -4.066269578086e-10   1.437314362614e-11   1.238102826634e-10  -2.353422764909e-12   1.002504830665e-10  -2.829485671318e-11  -5.651286969429e-12  3*0.0  9.312674281925e-11  -3.134109085527e-12  -2.049083656735e-11   3.750832707943e-13  -2.170923266378e-11   4.486731803280e-12   8.650759796797e-13  
3*0.0 -3.821669317349e-10   1.342784358331e-11   1.153755303927e-10  -2.183773100092e-12   9.403313911427e-11  -2.631983211310e-11  -5.250903956315e-12  3*0.0  8.726730436774e-11  -2.918814097111e-12  -1.903943028374e-11   3.470655012591e-13  -2.030640489766e-11   4.161991579752e-12   8.016348032831e-13  
3*0.0 -3.575994384993e-10   1.247071515430e-11   1.073071574981e-10  -2.021043329564e-12   8.776594378040e-11  -2.442770194292e-11  -4.869018908870e-12  3*0.0  8.138821538224e-11  -2.700599327070e-12  -1.765636816080e-11   3.202772625463e-13  -1.889402178029e-11   3.852047160608e-12   7.413350089280e-13  
3*0.0 -3.345973985976e-10   1.159450968347e-11   9.979489554409e-11  -1.871050246967e-12   8.191021049888e-11  -2.266935256225e-11  -4.514499994834e-12  3*0.0  7.589534195550e-11  -2.501287459683e-12  -1.637214605281e-11   2.956437378746e-13  -1.757688574753e-11   3.564751102633e-12   6.854968607603e-13  
3*0.0 -3.126435718012e-10   1.078620855370e-11   9.274664970882e-11  -1.732585672149e-12   7.632728043349e-11  -2.102160656997e-11  -4.182939306903e-12  3*0.0  7.066086906159e-11  -2.318139303865e-12  -1.517072159564e-11   2.729681719502e-13  -1.632290776119e-11   3.296262047867e-12   6.334124134009e-13  
3*0.0 -2.920446047655e-10   1.003104194254e-11   8.618399012108e-11  -1.604042687424e-12   7.110174042414e-11  -1.949045509329e-11  -3.875171027577e-12  3*0.0  6.576445971110e-11  -2.148481088290e-12  -1.405526130089e-11   2.520063091221e-13  -1.515251072406e-11   3.047444646386e-12   5.851914242072e-13  
3*0.0 -2.725257209581e-10   9.341537562556e-12   8.004405973799e-11  -1.485825080243e-12   6.615764224739e-11  -1.806023102741e-11  -3.588141819118e-12  3*0.0  6.113341593722e-11  -1.993544931156e-12  -1.301461973556e-11   2.327571199439e-13  -1.404712946792e-11   2.815655917651e-12   5.403373335709e-13  
3*0.0 -2.539785716702e-10   8.706187933976e-12   7.429618955044e-11  -1.376588394857e-12   6.146623317951e-11  -1.672329064742e-11  -3.320298307692e-12  3*0.0  5.674128353319e-11  -1.851476267982e-12  -1.204330327311e-11   2.150251875307e-13  -1.300007272766e-11   2.599588851451e-12   4.985942234100e-13  
3*0.0 -2.355071465849e-10   8.079110083010e-12   6.881347443214e-11  -1.272906810106e-12   5.678342217890e-11  -1.544650766195e-11  -3.065564751328e-12  3*0.0  5.237142378704e-11  -1.711604351613e-12  -1.112017237963e-11   1.982606625964e-13  -1.195612616813e-11   2.393980292297e-12   4.590274794849e-13  
3*0.0 -2.189823320003e-10   7.513468995774e-12   6.380699670370e-11  -1.178088346069e-12   5.262120564491e-11  -1.428630835471e-11  -2.833726114380e-12  3*0.0  4.848535009870e-11  -1.586551601021e-12  -1.027958993400e-11   1.829834395242e-13  -1.103329462957e-11   2.207636340878e-12   4.231099755967e-13  
3*0.0 -2.037431136390e-10   6.995723895066e-12   5.917477373467e-11  -1.090845157086e-12   4.879673335422e-11  -1.321608563520e-11  -2.619879067062e-12  3*0.0  4.491642031118e-11  -1.471988927203e-12  -9.504147245716e-12   1.689458904272e-13  -1.018865728564e-11   2.036228870648e-12   3.900706957809e-13  
3*0.0 -1.897521563577e-10   6.488940375161e-12   5.489515634428e-11  -1.008196619661e-12   4.530667853886e-11  -1.223126876693e-11  -2.422991154724e-12  3*0.0  4.166858406180e-11  -1.360415394105e-12  -8.790673658961e-12   1.557041471228e-13  -9.424412040343e-12   1.879133814453e-12   3.597670663930e-13  
3*0.0 -1.773582438509e-10   6.038910445645e-12   5.099993693834e-11  -9.331516006844e-13   4.223808652309e-11  -1.133951601713e-11  -2.244368021769e-12  3*0.0  3.881031716507e-11  -1.261910347324e-12  -8.143069533443e-12   1.437135502848e-13  -8.756570869168e-12   1.737251395847e-12   3.323449475899e-13  
3*0.0 -1.662614100161e-10   5.613475744216e-12   4.743356603023e-11  -8.631818547372e-13   3.951397360573e-11  -1.052732635761e-11  -2.081399990573e-12  3*0.0  3.627660923989e-11  -1.169108450589e-12  -7.552289283955e-12   1.325686081913e-13  -8.169429017553e-12   1.608483389786e-12   3.074100518684e-13  
3*0.0 -1.557877088784e-10   5.218073904462e-12   4.410193701463e-11  -7.983387977053e-13   3.694743886321e-11  -9.769837935134e-12  -1.929616625507e-12  3*0.0  3.389169406964e-11  -1.082967033644e-12  -7.002064858600e-12   1.222626513157e-13  -7.617695415942e-12   1.488734716910e-12   2.842513578594e-13  
3*0.0 -1.457054608147e-10   4.837764592696e-12   4.096709001978e-11  -7.373975535127e-13   3.447785932717e-11  -9.057588543849e-12  -1.787228032257e-12  3*0.0  3.160163007055e-11  -1.000278987105e-12  -6.486028956698e-12   1.126058071034e-13  -7.088096243350e-12   1.376491536117e-12   2.625909981108e-13  
3*0.0 -1.365620093022e-10   4.508575504611e-12   3.808850296866e-11  -6.827314410791e-13   3.224771307495e-11  -8.405681758847e-12  -1.656861158065e-12  3*0.0  2.952910773957e-11  -9.291707765057e-13  -6.013108185621e-12   1.039648120878e-13  -6.610669229947e-12   1.273940288572e-12   2.427956336809e-13  
3*0.0 -1.274213502773e-10   4.176148090950e-12   3.533818923953e-11  -6.302580821725e-13   3.001398127629e-11  -7.782314800918e-12  -1.532703531262e-12  3*0.0  2.746156571118e-11  -8.574403020393e-13  -5.562972888395e-12   9.570005217156e-14  -6.133533702155e-12   1.176241708357e-12   2.240079073402e-13  
3*0.0 -1.191130150089e-10   3.885537010925e-12   3.281100787842e-11  -5.829709825610e-13   2.799169684402e-11  -7.211375595854e-12  -1.418951895323e-12  3*0.0  2.558684878393e-11  -7.950667861182e-13  -5.150252027776e-12   8.826944327066e-14  -5.702470413980e-12   1.086936867097e-12   2.068293752465e-13  
3*0.0 -1.110976310098e-10   3.615316174703e-12   3.043367609955e-11  -5.392406109370e-13   2.603998998175e-11  -6.674460232272e-12  -1.312261646780e-12  3*0.0  2.377926630102e-11  -7.371147353509e-13  -4.763108776787e-12   8.141320944210e-14  -5.286683374505e-12   1.003181663835e-12   1.907595291769e-13  
3*0.0 -1.034160361922e-10   3.358343338824e-12   2.820043900129e-11  -4.983497983168e-13   2.417151043654e-11  -6.170676915601e-12  -1.212357729377e-12  3*0.0  2.205141379595e-11  -6.824247586008e-13  -4.400575605248e-12   7.502949064647e-14  -4.889601168907e-12   9.248314216079e-13   1.757551035159e-13  
3*0.0 -9.589687250894e-11   3.110130680974e-12   2.608465841086e-11  -4.598549618112e-13   2.234097616282e-11  -5.693318337959e-12  -1.117993404097e-12  3*0.0  2.036232541312e-11  -6.296658847723e-13  -4.058220340127e-12   6.903896616841e-14  -4.501107789866e-12   8.508222043876e-13   1.616246596236e-13  
3*0.0 -8.898390087560e-11   2.892984231426e-12   2.413606407589e-11  -4.252345629993e-13   2.066382924612e-11  -5.254937390491e-12  -1.031363041299e-12  3*0.0  1.881321154280e-11  -5.836951768229e-13  -3.743631595394e-12   6.366088959597e-14  -4.145965362903e-12   7.830005264717e-13   1.486793859452e-13  
3*0.0 -8.224970662466e-11   2.682887862593e-12   2.229230216600e-11  -3.926066650158e-13   1.902945838130e-11  -4.840214991110e-12  -9.496406119766e-13  3*0.0  1.730681840711e-11  -5.392834629789e-13  -3.446916350799e-12   5.860649321155e-14  -3.800486857681e-12   7.190360745694e-13   1.365030876645e-13  
3*0.0 -7.620761063178e-11   2.483373184405e-12   2.060959075763e-11  -3.621163707581e-13   1.757226996136e-11  -4.463488399033e-12  -8.752919641648e-13  3*0.0  1.596607877116e-11  -4.974688464993e-13  -3.177125949568e-12   5.390703381599e-14  -3.494788059013e-12   6.611403448100e-13   1.254637343176e-13  
3*0.0 -7.082524733505e-11   2.304160912575e-12   1.908036521442e-11  -3.343728049945e-13   1.628199518244e-11  -4.122653395333e-12  -8.079295099645e-13  3*0.0  1.477876412332e-11  -4.599936601765e-13  -2.932595998399e-12   4.963827039576e-14  -3.225598496833e-12   6.088934672276e-13   1.154862905719e-13  
3*0.0 -6.602712347775e-11   2.141572137911e-12   1.768669897690e-11  -3.089643545011e-13   1.513936606030e-11  -3.813494813746e-12  -7.467302310807e-13  3*0.0  1.372760425581e-11  -4.260947771591e-13  -2.710427151065e-12   4.573722107940e-14  -2.988765338229e-12   5.616423645187e-13   1.064476401915e-13  
3*0.0 -6.174183491644e-11   1.988466868212e-12   1.641517588389e-11  -2.853211135706e-13   1.412686411469e-11  -3.532848336232e-12  -6.910822647701e-13  3*0.0  1.279769701236e-11  -3.943667960948e-13  -2.508517045783e-12   4.212205852166e-14  -2.780819846287e-12   5.189103580281e-13   9.825854599369e-14  
3*0.0 -5.788040676818e-11   1.846274387200e-12   1.525087211379e-11  -2.634734223060e-13   1.322026440661e-11  -3.276910415349e-12  -6.402834992502e-13  3*0.0  1.196583238999e-11  -3.650048211105e-13  -2.324207954155e-12   3.879049730045e-14  -2.595929901693e-12   4.800575554305e-13   9.080460305268e-14  
3*0.0 -5.413312486885e-11   1.713469623944e-12   1.415252640357e-11  -2.432204593752e-13   1.233960714701e-11  -3.035473847661e-12  -5.925021008401e-13  3*0.0  1.115849663064e-11  -3.376114443815e-13  -2.150817920363e-12   3.570974098372e-14  -2.416306009132e-12   4.435016865686e-13   8.381111939199e-14  
3*0.0 -5.058674731257e-11   1.588793219080e-12   1.312673477088e-11  -2.244087907792e-13   1.150740236063e-11  -2.810296687903e-12  -5.480073149911e-13  3*0.0  1.039652932201e-11  -3.119718671960e-13  -1.989367956949e-12   3.285618777925e-14  -2.247008471467e-12   4.095058274915e-13   7.731678630092e-14  
3*0.0 -4.717537420368e-11   1.468406592069e-12   1.216236656200e-11  -2.067034310082e-13   1.070733995097e-11  -2.598766452109e-12  -5.063026556885e-13  3*0.0  9.665651578558e-12  -2.872792221088e-13  -1.838091778582e-12   3.017900647836e-14  -2.084704258885e-12   3.776731439157e-13   7.124837929448e-14  
3*0.0 -4.402134435946e-11   1.364607259225e-12   1.127156758505e-11  -1.908967341595e-13   9.969239894706e-12  -2.403775004517e-12  -4.678905766213e-13  3*0.0  8.990043479868e-12  -2.660895638637e-13  -1.698597329742e-12   2.779361942680e-14  -1.934967684318e-12   3.483751928742e-13   6.566799363636e-14  
3*0.0 -4.094606923054e-11   1.260202374258e-12   1.042935935177e-11  -1.757492832530e-13   9.249776492344e-12  -2.219495612474e-12  -4.316872351084e-13  3*0.0  8.333967954776e-12  -2.448360299825e-13  -1.567238128435e-12   2.551719561453e-14  -1.789600028185e-12   3.207946314057e-13   6.042783258955e-14  
3*0.0 -3.803400733582e-11   1.165963854847e-12   9.643408798544e-12  -1.619410949348e-13   8.569217803342e-12  -2.047738276839e-12  -3.980041067867e-13  3*0.0  7.713301350327e-12  -2.257021117508e-13  -1.444949163202e-12   2.344612253138e-14  -1.652210992583e-12   2.951467616851e-13   5.556328354142e-14  
3*0.0 -3.522177894375e-11   1.078205851259e-12   8.902803616123e-12  -1.491529579756e-13   7.911992668451e-12  -1.885975055350e-12  -3.663614417994e-13  3*0.0  7.114399648345e-12  -2.079345570468e-13  -1.330035786646e-12   2.153337728873e-14  -1.519633187151e-12   2.710549449674e-13   5.100509038538e-14  
3*0.0 -3.250857429510e-11   9.956996666713e-13   8.206496032022e-12  -1.372830770867e-13   7.278087691691e-12  -1.733954297664e-12  -3.367027182128e-13  3*0.0  6.537375666108e-12  -1.913247514457e-13  -1.222302715259e-12   1.976467143898e-14  -1.391928399374e-12   2.484755210281e-13   4.674383659480e-14  
3*0.0 -2.991895538956e-11   9.171457204702e-13   7.553856258916e-12  -1.261850302690e-13   6.673961826518e-12  -1.591661290122e-12  -3.089920314984e-13  3*0.0  5.988483567202e-12  -1.755627283894e-13  -1.121664908276e-12   1.811626122678e-14  -1.270623302095e-12   2.274099465932e-13   4.277485680368e-14  
3*0.0 -2.759681966362e-11   8.500584202446e-13   6.961019708527e-12  -1.163354613821e-13   6.134230633302e-12  -1.462842325756e-12  -2.838887965144e-13  3*0.0  5.497368131312e-12  -1.621565399539e-13  -1.030412751701e-12   1.665550598299e-14  -1.162453612466e-12   2.083704832983e-13   3.918533630169e-14  
3*0.0 -2.552683663132e-11   7.887346374033e-13   6.422492853529e-12  -1.072946605909e-13   5.655839955409e-12  -1.346353030102e-12  -2.611535370750e-13  3*0.0  5.062444564409e-12  -1.499786179142e-13  -9.477896630778e-13   1.531934603010e-14  -1.067166002681e-12   1.912072109591e-13   3.594425894711e-14  
3*0.0 -2.363816419297e-11   7.289756144547e-13   5.928390670733e-12  -9.875985440599e-14   5.221638134949e-12  -1.239865700158e-12  -2.403593935252e-13  3*0.0  4.668944955262e-12  -1.381531680960e-13  -8.722976002875e-13   1.406287767407e-14  -9.813851958005e-13   1.755820116429e-13   3.299139580766e-14  
3*0.0 -2.199936939363e-11   6.751818357237e-13   5.484739818465e-12  -9.099232574952e-14   4.847929636080e-12  -1.144795234380e-12  -2.217442367876e-13  3*0.0  4.330531862743e-12  -1.275579936086e-13  -8.047372043144e-13   1.292226727445e-14  -9.081823840582e-13   1.616769035245e-13   3.035613967759e-14  
3*0.0 -2.058878672525e-11   6.255748555435e-13   5.087295900428e-12  -8.384664472466e-14   4.529310669497e-12  -1.060142527094e-12  -2.051166918754e-13  3*0.0  4.042482580217e-12  -1.178199819817e-13  -7.444299462390e-13   1.187552261640e-14  -8.464452422646e-13   1.493391160793e-13   2.801015364704e-14  
3*0.0 -1.924889379219e-11   5.785306050832e-13   4.715280856814e-12  -7.717281054138e-14   4.227106922442e-12  -9.810155510114e-13  -1.895992363731e-13  3*0.0  3.769753056790e-12  -1.086056473324e-13  -6.881708084566e-13   1.090101615279e-14  -7.880721752770e-13   1.378440411509e-13   2.582764012707e-14  
3*0.0 -1.799117504943e-11   5.350838766339e-13   4.369662396579e-12  -7.103658718215e-14   3.943869149004e-12  -9.076058142209e-13  -1.752226389864e-13  3*0.0  3.514285195594e-12  -1.001205037316e-13  -6.360328485040e-13   1.000703000772e-14  -7.334705884984e-13   1.272047033298e-13   2.381020756784e-14  
3*0.0 -1.678477647946e-11   4.955173580433e-13   4.045473049063e-12  -6.542349026182e-14   3.672284055693e-12  -8.387970462705e-13  -1.617795296815e-13  3*0.0  3.269391157930e-12  -9.242104658682e-14  -5.872599294776e-13   9.191604931371e-15  -6.811436083585e-13   1.172576980612e-13   2.192849945976e-14  
3*0.0 -1.564659995343e-11   4.584040856053e-13   3.743316271026e-12  -6.021868323421e-14   3.416471201030e-12  -7.747609282680e-13  -1.492862637453e-13  3*0.0  3.038993060541e-12  -8.522092574979e-14  -5.419344519839e-13   8.437694609862e-15  -6.319867618079e-13   1.080265798851e-13   2.018447512049e-14  
3*0.0 -1.453616239890e-11   4.233267612508e-13   3.457584514617e-12  -5.537137871145e-14   3.166639468891e-12  -7.141981144976e-13  -1.375065996899e-13  3*0.0  2.814261464613e-12  -7.842214453516e-14  -4.991893109520e-13   7.737011655808e-15  -5.839897107298e-13   9.931870647199e-14   1.854417343996e-14  
3*0.0 -1.345767511603e-11   3.907014865619e-13   3.187998555836e-12  -5.089914333322e-14   2.923905983294e-12  -6.570623628270e-13  -1.264262716794e-13  3*0.0  2.596138485620e-12  -7.210251697022e-14  -4.589736953467e-13   7.091900445812e-15  -5.373886653615e-13   9.112590086413e-14   1.700532101030e-14  
3*0.0 -1.241206135234e-11   3.586156704778e-13   2.933555457614e-12  -4.664640787653e-14   2.688716013096e-12  -6.031700093565e-13  -1.160007715118e-13  3*0.0  2.385281663596e-12  -6.592296674247e-14  -4.211445980155e-13   6.481195360158e-15  -4.923631563162e-13   8.342317965248e-14   1.556187069471e-14  
3*0.0 -1.147000803589e-11   3.307659560206e-13   2.701885335370e-12  -4.285319422727e-14   2.477699326656e-12  -5.542698272350e-13  -1.065366070503e-13  3*0.0  2.195952087447e-12  -6.058249649530e-14  -3.867802972475e-13   5.937525123851e-15  -4.520920090586e-13   7.644915550188e-14   1.425431832889e-14  
3*0.0 -1.055708640148e-11   3.048314665814e-13   2.483454564583e-12  -3.934624561216e-14   2.273165078238e-12  -5.081764539103e-13  -9.764039335867e-14  3*0.0  2.012576884155e-12  -5.562726403367e-14  -3.544615992201e-13   5.436463672103e-15  -4.130785080425e-13   6.989116935013e-14   1.302807711844e-14  
3*0.0 -9.682102814529e-12   2.811593306922e-13   2.278703516474e-12  -3.614228319454e-14   2.077206172014e-12  -4.649979322450e-13  -8.932657246843e-14  3*0.0  1.836944224089e-12  -5.112282438859e-14  -3.242384901960e-13   4.979894035579e-15  -3.757256993812e-13   6.376171029109e-14   1.188461216721e-14  
3*0.0 -8.895525043892e-12   2.592907309430e-13   2.092587564517e-12  -3.319060595474e-14   1.901885118395e-12  -4.259029290530e-13  -8.179186656297e-14  3*0.0  1.679982346369e-12  -4.699489467330e-14  -2.968579747638e-13   4.561138646319e-15  -3.424896265036e-13   5.822970122787e-14   1.085151958980e-14  
3*0.0 -8.201202788889e-12   2.398502126958e-13   1.924974437648e-12  -3.052828562130e-14   1.747897808561e-12  -3.908396101319e-13  -7.502398364883e-14  3*0.0  1.542158098458e-12  -4.333227871457e-14  -2.722653349198e-13   4.184013224673e-15  -3.134410789849e-13   5.328094246967e-14   9.925883201309e-15  
3*0.0 -7.585060909897e-12   2.221417582980e-13   1.773623282832e-12  -2.809836018899e-14   1.611962584838e-12  -3.593057162325e-13  -6.892931907326e-14  3*0.0  1.420580164303e-12  -4.001083050172e-14  -2.501200888531e-13   3.840748974398e-15  -2.879419202443e-13   4.884219700667e-14   9.094456569361e-15  
3*0.0 -7.029724224667e-12   2.047166750530e-13   1.635537531874e-12  -2.578685677474e-14   1.490223768254e-12  -3.306614603219e-13  -6.338659957089e-14  3*0.0  1.312065221483e-12  -3.675367459843e-14  -2.300044053709e-13   3.515493718925e-15  -2.653201262870e-13   4.482753892697e-14   8.341385704479e-15  
3*0.0 -6.552065753281e-12   1.887092297736e-13   1.512308346827e-12  -2.366590884826e-14   1.386418694017e-12  -3.052446884401e-13  -5.845401313509e-14  3*0.0  1.219687378597e-12  -3.377418881807e-14  -2.121195225042e-13   3.217975418720e-15  -2.462222014016e-13   4.127819002538e-14   7.673544746878e-15  
3*0.0 -6.119134691914e-12   1.742720390035e-13   1.399705843418e-12  -2.174146389504e-14   1.292715417545e-12  -2.820857283776e-13  -5.395894987506e-14  3*0.0  1.136319178692e-12  -3.109567118151e-14  -1.958181113878e-13   2.948601875151e-15  -2.290538136906e-13   3.805195246217e-14   7.066373976989e-15  
3*0.0 -5.689352232747e-12   1.602754440673e-13   1.292248393817e-12  -1.992565418246e-14   1.199559646505e-12  -2.599749512755e-13  -4.968277661209e-14  3*0.0  1.053608332663e-12  -2.849770479958e-14  -1.803113191167e-13   2.695004632470e-15  -2.119965322441e-13   3.498118574761e-14   6.490473558510e-15  
3*0.0 -5.286771917236e-12   1.473843827359e-13   1.192519475889e-12  -1.825791539120e-14   1.112442869990e-12  -2.394848271423e-13  -4.572496052040e-14  3*0.0  9.762984468158e-13  -2.611409635472e-14  -1.659558242456e-13   2.462749445682e-15  -1.960771132116e-13   3.214229688950e-14   5.958691585494e-15  
3*0.0 -4.916519005037e-12   1.362398864209e-13   1.100902266864e-12  -1.677950119874e-14   1.032497409713e-12  -2.206981565402e-13  -4.209910847855e-14  3*0.0  9.052789406272e-13  -2.405681463681e-14  -1.527921494162e-13   2.257024906925e-15  -1.814830925012e-13   2.954388639321e-14   5.472347043532e-15  
3*0.0 -4.565134699373e-12   1.253815951969e-13   1.015310639977e-12  -1.537912967839e-14   9.567615363993e-13  -2.031729917437e-13  -3.872168748041e-14  3*0.0  8.381513464389e-13  -2.206757591862e-14  -1.405391921756e-13   2.063248294707e-15  -1.677106744329e-13   2.712847495297e-14   5.020864107883e-15  
3*0.0 -4.218775539467e-12   1.149382703069e-13   9.339235286740e-13  -1.406358000542e-14   8.820605034433e-13  -1.865072879970e-13  -3.552054742153e-14  3*0.0  7.720524892861e-13  -2.015489434941e-14  -1.289225801512e-13   1.881621482994e-15  -1.541410041716e-13   2.483804471615e-14   4.594107280250e-15  
3*0.0 -3.902840770120e-12   1.062737999902e-13   8.595820199362e-13  -1.292384041175e-14   8.140419334823e-13  -1.713127295436e-13  -3.260407391270e-14  3*0.0  7.117461642832e-13  -1.857278014094e-14  -1.183251907798e-13   1.724366731256e-15  -1.417811679722e-13   2.275226475818e-14   4.205779574497e-15  
3*0.0 -3.589933409340e-12   9.748960563821e-14   7.886251143636e-13  -1.182179959144e-14   7.466774227170e-13  -1.568122459768e-13  -2.982964917758e-14  3*0.0  6.522123929229e-13  -1.697461580786e-14  -1.082518459187e-13   1.573023337548e-15  -1.295793852243e-13   2.076968556844e-14   3.837771509842e-15  
3*0.0 -3.289956959984e-12   8.934189736626e-14   7.220917073023e-13  -1.080680063508e-14   6.821489158339e-13  -1.432277157107e-13  -2.723637278595e-14  3*0.0  5.952253908241e-13  -1.550022006325e-14  -9.883091736908e-14   1.434110850373e-15  -1.179081164375e-13   1.891691137304e-14   3.494609044382e-15  
3*0.0 -3.009138005203e-12   8.232865496657e-14   6.605439677718e-13  -9.910287723278e-15   6.217710386100e-13  -1.306733825286e-13  -2.484373017937e-14  3*0.0  5.418546519386e-13  -1.423087808857e-14  -9.012892004637e-14   1.311442216875e-15  -1.069827668715e-13   1.720703586944e-14   3.178439649668e-15  
3*0.0 -2.749576253259e-12   7.580382499742e-14   6.038894939051e-13  -9.082159117828e-15   5.661472210797e-13  -1.191484710228e-13  -2.264830247596e-14  3*0.0  4.927509569856e-13  -1.305902002830e-14  -8.214609790393e-14   1.198641838962e-15  -9.696142149279e-14   1.564253251776e-14   2.889251278117e-15  
3*0.0 -2.521158369335e-12   6.977375899561e-14   5.531672238780e-13  -8.321061282912e-15   5.174208896304e-13  -1.088692484104e-13  -2.068725318629e-14  3*0.0  4.497930185332e-13  -1.198082899020e-14  -7.502032317586e-14   1.095283335216e-15  -8.823130762102e-14   1.425114308891e-14   2.631650854309e-15  
3*0.0 -2.322956934686e-12   6.449497059967e-14   5.079942500527e-13  -7.641274728829e-15   4.753787679008e-13  -9.975585540359e-14  -1.894519559317e-14  3*0.0  4.127336172133e-13  -1.104317349315e-14  -6.869168190506e-14   1.003257802009e-15  -8.073936829698e-14   1.302084284806e-14   2.403410934259e-15  
3*0.0 -2.150731643468e-12   5.964016452575e-14   4.677311655777e-13  -7.018459339100e-15   4.390901665125e-13  -9.167153309123e-14  -1.739664945458e-14  3*0.0  3.807988540910e-13  -1.018346620533e-14  -6.307081835435e-14   9.191704288850e-16  -7.432413525870e-14   1.193323846300e-14   2.201192939226e-15  
3*0.0 -1.994207629451e-12   5.489145146547e-14   4.308906441343e-13  -6.427477499096e-15   4.062733824225e-13  -8.429994909114e-14  -1.598379821566e-14  3*0.0  3.520004404678e-13  -9.342733110023e-15  -5.794707007833e-14   8.395624333716e-16  -6.856633013594e-14   1.094516553418e-14   2.017332903213e-15  
3*0.0 -1.858571482837e-12   5.051186352941e-14   3.980179108446e-13  -5.885410145707e-15   3.780601807995e-13  -7.775507940449e-14  -1.472663758140e-14  3*0.0  3.272919254146e-13  -8.570905790911e-15  -5.339253312629e-14   7.667846963725e-16  -6.366379303384e-14   1.007117804659e-14   1.854314542795e-15  
3*0.0 -1.729384248594e-12   4.633287732317e-14   3.672444842201e-13  -5.378247009153e-15   3.511994763033e-13  -7.163295080424e-14  -1.355274689780e-14  3*0.0  3.038010772528e-13  -7.836432227952e-15  -4.914039357115e-14   6.989084880242e-16  -5.900422465832e-14   9.255756106324e-15   1.702477641421e-15  
3*0.0 -1.606011066369e-12   4.239434366789e-14   3.384251427540e-13  -4.906913053361e-15   3.255754026759e-13  -6.590556344935e-14  -1.245670904521e-14  3*0.0  2.814222873261e-13  -7.146181965728e-15  -4.517051931112e-14   6.360056408086e-16  -5.456960929335e-14   8.495164813547e-15   1.561116502191e-15  
3*0.0 -1.488431326024e-12   3.887008858502e-14   3.114680595514e-13  -4.481492885086e-15   3.011708860732e-13  -6.055305767276e-14  -1.143464363558e-14  3*0.0  2.601038624448e-13  -6.530092015579e-15  -4.146562751534e-14   5.793389471568e-16  -5.034766550618e-14   7.785896917448e-15   1.429576360253e-15  
3*0.0 -1.375732537983e-12   3.547742553528e-14   2.861841173058e-13  -4.081777629668e-15   2.778032893350e-13  -5.553767174115e-14  -1.047888546444e-14  3*0.0  2.397330687110e-13  -5.939025053130e-15  -3.800231909620e-14   5.262855669280e-16  -4.631715249239e-14   7.123452592111e-15   1.306953597334e-15  
3*0.0 -1.275441761398e-12   3.270460177756e-14   2.633983785041e-13  -3.740184941858e-15   2.570637143207e-13  -5.102873173677e-14  -9.619512333080e-15  3*0.0  2.216148116601e-13  -5.457006375990e-15  -3.488464652305e-14   4.809527375141e-16  -4.274134318596e-14   6.528515235375e-15   1.196817577061e-15  
3*0.0 -1.169953583051e-12   2.981712501887e-14   2.409176833425e-13  -3.403890325796e-15   2.351857408681e-13  -4.657238222920e-14  -8.774770788904e-15  3*0.0  2.025598568718e-13  -4.955236762851e-15  -3.182013497102e-14   4.364856098963e-16  -3.897002224749e-14   5.942601636274e-15   1.088924181921e-15  
3*0.0 -1.074678895411e-12   2.730456754695e-14   2.205235159065e-13  -3.105721464032e-15   2.154774988651e-13  -4.253907827983e-14  -8.010322205540e-15  3*0.0  1.853894105442e-13  -4.521038043922e-15  -2.904587429681e-14   3.971698769498e-16  -3.557988006404e-14   5.413368437706e-15   9.914797472697e-16  
3*0.0 -9.853119783935e-13   2.505389993575e-14   2.016339455462e-13  -2.837443680223e-15   1.970261094967e-13  -3.880955702761e-14  -7.304512742107e-15  3*0.0  1.693203577370e-13  -4.133137582092e-15  -2.648264063576e-14   3.618516500368e-16  -3.241298251963e-14   4.925170080195e-15   9.017172633767e-16  
3*0.0 -9.017543805289e-13   2.303404373857e-14   1.841763733672e-13  -2.594986382654e-15   1.797984152749e-13  -3.536775030633e-14  -6.654055803183e-15  3*0.0  1.543213735730e-13  -3.787581625965e-15  -2.411978752274e-14   3.300653481788e-16  -2.946070319885e-14   4.475732793612e-15   8.191937137739e-16  
3*0.0 -8.179227892018e-13   2.101419799657e-14   1.673492145267e-13  -2.361289520248e-15   1.625094311051e-13  -3.205014974554e-14  -6.029291093833e-15  3*0.0  1.393038885212e-13  -3.443495032754e-15  -2.185073306303e-14   2.995671949074e-16  -2.650384415206e-14   4.044059228491e-15   7.402026083081e-16  
3*0.0 -7.464610152714e-13   1.936395122725e-14   1.526319460230e-13  -2.161888231604e-15   1.478340902983e-13  -2.915956440706e-14  -5.483975073720e-15  3*0.0  1.265437678169e-13  -3.163918532625e-15  -1.986922675855e-14   2.735795320086e-16  -2.400149847636e-14   3.668510427465e-15   6.713586512126e-16  
3*0.0 -6.793340357938e-13   1.777051819786e-14   1.389899133451e-13  -1.974347098611e-15   1.340743914038e-13  -2.648454570126e-14  -4.979918463323e-15  3*0.0  1.146052789196e-13  -2.894065837314e-15  -1.803829655459e-14   2.491923920431e-16  -2.166427748910e-14   3.322034508429e-15   6.079091100853e-16  
3*0.0 -6.232091145781e-13   1.634883356946e-14   1.271479722444e-13  -1.805609925275e-15   1.226505805651e-13  -2.417494397969e-14  -4.543333953253e-15  3*0.0  1.047094166338e-13  -2.655015842914e-15  -1.645436116555e-14   2.273336041421e-16  -1.973976821382e-14   3.023896840016e-15   5.531294362303e-16  
3*0.0 -5.756812836924e-13   1.507129168197e-14   1.167621927670e-13  -1.652961922868e-15   1.130389944250e-13  -2.215895657407e-14  -4.161204598677e-15  3*0.0  9.639400304000e-14  -2.441118329882e-15  -1.506926328720e-14   2.076090399813e-16  -1.813249409654e-14   2.764411049080e-15   5.053144395843e-16  
3*0.0 -5.359158543772e-13   1.389119291922e-14   1.076969413554e-13  -1.513201922288e-15   1.050691093350e-13  -2.040943306369e-14  -3.828462443801e-15  3*0.0  8.951998521487e-14  -2.244053190860e-15  -1.386533963491e-14   1.895954071691e-16  -1.681535752158e-14   2.540162750979e-15   4.638431845913e-16  
3*0.0 -4.982947099372e-13   1.272639462250e-14   9.923838889686e-14  -1.379824850884e-15   9.754638005240e-14  -1.877983708512e-14  -3.518893546770e-15  3*0.0  8.305066423609e-14  -2.049375930917e-15  -1.274611373502e-14   1.724394458944e-16  -1.557856064942e-14   2.332033970006e-15   4.253915373935e-16  
3*0.0 -4.631740301743e-13   1.168304752802e-14   9.140959961579e-14  -1.259592475828e-15   9.053634074593e-14  -1.727395440179e-14  -3.233200315717e-15  3*0.0  7.701983050373e-14  -1.875478783303e-15  -1.171206709155e-14   1.570015738088e-16  -1.442754583168e-14   2.140026126827e-15   3.899630788087e-16  
3*0.0 -4.300881575784e-13   1.070326509152e-14   8.413110218728e-14  -1.148115032182e-15   8.394284790026e-14  -1.587589340582e-14  -2.968333058668e-15  3*0.0  7.135352906971e-14  -1.713006336469e-15  -1.075344500116e-14   1.427460825952e-16  -1.334764495234e-14   1.962249790017e-15   3.572044460780e-16  
3*0.0 -3.965461676364e-13   9.729734700310e-15   7.709050463550e-14  -1.041419070746e-15   7.724682053827e-14  -1.452260839041e-14  -2.712976846240e-15  3*0.0  6.561153137384e-14  -1.551380628939e-15  -9.829124976150e-15   1.291301218680e-16  -1.225143504794e-14   1.790694587785e-15   3.257155009654e-16  
3*0.0 -3.661781547876e-13   8.893216248896e-15   7.069464809254e-14  -9.477751916384e-16   7.119830093663e-14  -1.329567404756e-14  -2.481565388387e-15  3*0.0  6.041923134192e-14  -1.413209733554e-15  -8.990624646631e-15   9.806145964595e-17  -1.126229469177e-14   1.635360437375e-15   2.972168474699e-16  
3*0.0 -3.377385165542e-13   8.115080857277e-15   6.477123435988e-14  -8.614515177114e-16   6.554321928456e-14  -1.216104286230e-14  -2.267828639644e-15  3*0.0  5.557044737594e-14  -1.285233893961e-15  -8.216367694514e-15   1.044839365018e-16  -1.033999193300e-14   1.492123221945e-15   2.709684960193e-16  
3*0.0 -3.104378699947e-13   7.409163612884e-15   5.921635763742e-14  -7.833244081982e-16   6.011764479881e-14  -1.109786005199e-14  -2.068034771192e-15  3*0.0  5.091949558541e-14  -1.169470977416e-15  -7.491953712572e-15  1*0.0 -9.455775163500e-15   1.358199485781e-15   2.464849011304e-16  
3*0.0 -2.846471980941e-13   6.788678261060e-15   5.405441799195e-14  -7.139250935158e-16   5.499459278037e-14  -1.011066921667e-14  -1.882888707594e-15  3*0.0  4.652658503999e-14  -1.067777673602e-15  -6.819977743066e-15  1*0.0 -8.621012013376e-15   1.234059993459e-15   2.238343505854e-16  
3*0.0 -2.599539369713e-13   6.197699092741e-15   4.921466433789e-14  -6.489795394696e-16   5.009689838862e-14  -9.186358050965e-15  -1.709870453198e-15  3*0.0  4.233357138916e-14  -9.717105818582e-16  -6.192126794867e-15  1*0.0 -7.825283039720e-15   1.118211723570e-15   2.027356317578e-16  
3*0.0 -2.355830611803e-13   5.632709884111e-15   4.459240754283e-14  -5.881930284275e-16   4.526349364609e-14  -8.303904662480e-15  -1.545190267063e-15  3*0.0  3.820116668085e-14  -8.799170588706e-16  -5.594176338301e-15  1*0.0 -7.041109820859e-15   1.007908237432e-15   1.827056505543e-16  
3*0.0 -2.124291642354e-13   5.139087918123e-15   4.028455388283e-14  -5.344837049693e-16   4.067213151239e-14  -7.481936398690e-15  -1.392136861501e-15  3*0.0  3.427466621818e-14  -7.997957174116e-16  -5.037905592760e-15  1*0.0 -6.296134185239e-15   9.053435025528e-16   1.641219718272e-16  
3*0.0 -1.916103914893e-13   4.688421539004e-15   3.640252921892e-14  -4.855247062252e-16   3.655832199191e-14  -6.743355413648e-15  -1.254597665869e-15  3*0.0  3.076191994380e-14  -7.272970503079e-16  -4.538435170686e-15  1*0.0 -5.631826394114e-15   8.135077637073e-16   1.474791984821e-16  
3*0.0 -1.735652275625e-13   4.265518680907e-15   3.298251856099e-14  -4.400966334382e-16   3.300788862409e-14  -6.094941788618e-15  -1.133662219609e-15  3*0.0  2.773650314081e-14  -6.597624342249e-16  -4.099841666578e-15  1*0.0 -5.061953687499e-15   7.331398917825e-16   1.328902000479e-16  
3*0.0 -1.584063129675e-13   3.925086911265e-15   3.002800338877e-14  -4.020275980890e-16   3.003829544961e-14  -5.536779663058e-15  -1.029377464546e-15  3*0.0  2.520444220809e-14  -6.053767839009e-16  -3.721479032337e-15  1*0.0 -4.587012991365e-15   6.640579596571e-16   1.004089320741e-16  
3*0.0 -1.455335978878e-13   3.604316250809e-15   2.745076273898e-14  -3.666811977735e-16   2.753293169280e-14  -5.052110357842e-15  -9.386118547835e-16  3*0.0  2.307432675423e-14  -5.544434106852e-16  -3.392777928919e-15  1*0.0 -4.189924783333e-15   6.043136973920e-16   1.088542132952e-16  
3*0.0 -1.348526632734e-13   3.302264302946e-15   2.522188938969e-14  -3.338436972255e-16   2.547001489123e-14  -4.635052786113e-15  -8.602427795446e-16  3*0.0  2.132621079965e-14  -5.066297523750e-16  -3.109659859965e-15  1*0.0 -3.866448784257e-15   5.531118331360e-16  1*0.0 
3*0.0 -1.256618071333e-13   3.023444981120e-15   2.325346483931e-14  -3.037572256151e-16   2.370706859876e-14  -4.268279250306e-15  -7.911975133606e-16  3*0.0  1.983653354961e-14  -4.627689421498e-16  -2.860649616971e-15  1*0.0 -3.592630574214e-15   5.082653600934e-16  1*0.0 
3*0.0 -1.164757127861e-13   2.757114301602e-15   2.135965022917e-14  -2.756233981815e-16   2.194255813830e-14  -3.915343622445e-15  -7.249820429395e-16  3*0.0  1.834683211551e-14  -4.207010532708e-16  -2.621646329695e-15  1*0.0 -3.318425995658e-15   4.652083835314e-16  1*0.0 
3*0.0 -1.079163560353e-13   2.515742835706e-15   1.961331051344e-14  -2.501738446551e-16   2.030062485734e-14  -3.590296189458e-15  -6.640805150206e-16  3*0.0  1.696057767735e-14  -3.826891706423e-16  -2.401649130283e-15  1*0.0 -3.063579912943e-15   4.256206530630e-16  1*0.0 
3*0.0 -9.996671884514e-14   2.301378373904e-15   1.800406519669e-14  -2.274561665029e-16   1.877835669051e-14  -3.291236265192e-15  -6.081178517064e-16  3*0.0  1.567514881169e-14  -3.490460386239e-16  -2.199324810524e-15  1*0.0 -2.827662421641e-15   3.892665801710e-16  1*0.0 
3*0.0 -9.192894869517e-14   2.083519227252e-15   1.644404259556e-14  -2.052538097175e-16   1.723787461676e-14  -3.001310709849e-15  -5.540481241277e-16  3*0.0  1.437734065369e-14  -3.149601739576e-16  -2.003871648710e-15  1*0.0 -2.589242548016e-15   3.541392208072e-16  1*0.0 
3*0.0 -8.457524759898e-14   1.899298982741e-15   1.502173495525e-14  -1.861248023218e-16   1.583078858788e-14  -2.737384054404e-15  -5.048810931368e-16  3*0.0  1.319065953591e-14  -2.861344028058e-16  -1.825885806236e-15  1*0.0 -2.371581650570e-15   3.221983521788e-16  1*0.0 
3*0.0 -7.743710387558e-14   1.726239713467e-15   1.367655643761e-14  -1.684128230596e-16   1.446565664314e-14  -2.487962796056e-15  -4.585305796334e-16  3*0.0  1.204054789382e-14  -2.591886108258e-16  -1.658033686877e-15  1*0.0 -2.160720649906e-15   2.920956141227e-16  1*0.0 
3*0.0 -7.057780210792e-14   1.555784479103e-15   1.240913210382e-14  -1.514297390261e-16   1.315618888510e-14  -2.253326484733e-15  -4.149995225035e-16  3*0.0  1.094021297009e-14  -2.327812936102e-16  -1.500551715334e-15  1*0.0 -1.959305642681e-15   2.638927184497e-16  1*0.0 
3*0.0 -6.427458791145e-14   1.412165513505e-15   1.125454757706e-14  -1.368552633046e-16   1.195390425865e-14  -2.039801052964e-15  -3.754424331820e-16  3*0.0  9.929219465220e-15  -2.106056685856e-16  -1.357293365338e-15  1*0.0 -1.774401010313e-15   2.382627520377e-16  1*0.0 
3*0.0 -5.818642768810e-14   1.280101718828e-15   1.016456145130e-14  -1.235463996047e-16   1.079351963384e-14  -1.838422175584e-15  -3.382207194184e-16  3*0.0  8.954093558478e-15  -1.901804664998e-16  -1.222382505102e-15  1*0.0 -1.596183449510e-15   2.141478134843e-16  1*0.0 
3*0.0 -5.240964783390e-14   1.163730322888e-15   9.150148643038e-15  -9.361486617560e-17   9.693227980776e-15  -1.651175072996e-15  -3.036850632486e-16  3*0.0  8.029659187011e-15  -1.723308219420e-16  -1.097119201072e-15  1*0.0 -1.427333924020e-15   1.917754437519e-16  1*0.0 
3*0.0 -4.696108719020e-14   1.053577402667e-15   8.208462502677e-15  -1.001665624911e-16   8.657660863825e-15  -1.477673606819e-15  -2.717306853368e-16  3*0.0  7.161109733981e-15  -1.555211922211e-16  -9.812487251940e-16  1*0.0 -1.269004307415e-15   1.711164847808e-16  1*0.0 
3*0.0 -4.229794768810e-14   9.683333625980e-16   7.392955586886e-15  1*0.0  7.772819887989e-15  -1.327674503163e-15  -2.440978490032e-16  3*0.0  6.418054727874e-15  -1.425353280636e-16  -8.809613720568e-16  1*0.0 -1.133770550972e-15   1.532668220499e-16  1*0.0 
3*0.0 -3.810228882246e-14   8.801714278301e-16   6.657656156493e-15  1*0.0  6.980049779061e-15  -1.192859667687e-15  -2.192469050120e-16  3*0.0  5.755039196585e-15  -1.291965414584e-16  -7.910026030971e-16  1*0.0 -1.013571729230e-15   1.373047254651e-16  1*0.0 
3*0.0 -3.453863734483e-14   8.022979356775e-16   6.021781556515e-15  1*0.0  6.309463380762e-15  -1.076637604623e-15  -1.977947532084e-16  3*0.0  5.195038308692e-15  -9.825882172756e-17  -7.134244056613e-16  1*0.0 -9.124464789554e-16   1.235822598017e-16  1*0.0 
3*0.0 -3.173186497049e-14   7.338499019718e-16   5.496653769237e-15  1*0.0  5.784922347806e-15  -9.810994954114e-16  -1.800935176554e-16  3*0.0  4.757988126580e-15  -1.052756538696e-16  -6.495501511145e-16  1*0.0 -8.340462879596e-16   9.344722776841e-17  1*0.0 
3*0.0 -2.948298938045e-14   6.705097609969e-16   5.054758159140e-15  1*0.0  5.368503553830e-15  -9.011503554006e-16  -1.652232489571e-16  3*0.0  4.412456872994e-15  1*0.0 -5.960495137426e-16  1*0.0 -7.726194419791e-16   1.015193217401e-16  1*0.0 
3*0.0 -2.726634219437e-14   6.070526334646e-16   4.631636447916e-15  1*0.0  4.958329771691e-15  -8.246731237882e-16  -1.510313346264e-16  3*0.0  4.072764434705e-15  1*0.0 -5.449912371463e-16  1*0.0 -7.122645591982e-16  2*0.0 
3*0.0 -2.518186111684e-14   5.489421713216e-16   4.238406127521e-15  1*0.0  4.573360924234e-15  -7.537141047359e-16  -1.378824580013e-16  3*0.0  3.754144969745e-15  1*0.0 -4.976701410841e-16  1*0.0 -6.557539585713e-16  2*0.0 
3*0.0 -2.323540036021e-14   4.957811099845e-16   3.874860105988e-15  1*0.0  4.214452398824e-15  -6.882046955510e-16  -1.257587243235e-16  3*0.0  3.457312365865e-15  1*0.0 -4.540330443564e-16  1*0.0 -6.031840377795e-16  2*0.0 
3*0.0 -2.129371164350e-14   4.462668956895e-16   3.523920193008e-15  1*0.0  3.856101197795e-15  -6.249758985301e-16  -9.542188786155e-17  3*0.0  3.160842380370e-15  1*0.0 -4.119778463378e-16  1*0.0 -5.506308165774e-16  2*0.0 
3*0.0 -1.950544598926e-14   4.030957552989e-16   3.203283985841e-15  1*0.0  3.526558917663e-15  -5.672869717957e-16  -1.023606320141e-16  3*0.0  2.888055119797e-15  1*0.0 -3.736062664384e-16  1*0.0 -5.023444453401e-16  2*0.0 
3*0.0 -1.783202087907e-14   3.625127949281e-16   2.906619339408e-15  1*0.0  3.218749405487e-15  -5.139953977358e-16  4*0.0  2.633577508811e-15  1*0.0 -3.382064174197e-16  1*0.0 -4.573744366075e-16  2*0.0 
3*0.0 -1.631860086754e-14   3.290244443264e-16   2.639432420316e-15  1*0.0  2.940711767720e-15  -4.660593291508e-16  4*0.0  2.403465836421e-15  1*0.0 -3.063538717273e-16  1*0.0 -4.167599134243e-16  2*0.0 
3*0.0 -1.486074796507e-14   2.983865654225e-16   2.387993156604e-15  1*0.0  2.673034637419e-15  -4.209894054380e-16  4*0.0  2.181986691944e-15  1*0.0 -2.764411784768e-16  1*0.0 -3.776888590494e-16  2*0.0 
3*0.0 -1.339733080580e-14   2.664390673692e-16   2.143398586759e-15  1*0.0  2.404786028289e-15  -3.772152060320e-16  4*0.0  1.960799798624e-15  1*0.0 -2.474962725949e-16  1*0.0 -3.387250097352e-16  2*0.0 
3*0.0 -1.207603698532e-14   2.403431701210e-16   1.923901328839e-15  1*0.0  2.162774508041e-15  -3.379710642059e-16  4*0.0  1.760969274258e-15  1*0.0 -2.215345426928e-16  1*0.0 -3.035506200141e-16  2*0.0 
3*0.0 -1.075895197798e-14   2.161817920867e-16   1.711755162320e-15  1*0.0  1.921640576381e-15  -3.000746287565e-16  4*0.0  1.561985291095e-15  1*0.0 -1.965067934613e-16  1*0.0 -2.685390747404e-16  2*0.0 
3*0.0 -9.519172596836e-15   1.949315994066e-16   1.515424816882e-15  1*0.0  1.694878695330e-15  -2.650420213228e-16  4*0.0  1.374894946609e-15  1*0.0 -1.733984529706e-16  1*0.0 -2.356481321579e-16  2*0.0 
3*0.0 -8.442936862462e-15   1.750006360443e-16   1.344289316664e-15  1*0.0  1.498645082065e-15  -2.345794525729e-16  4*0.0  1.213419212328e-15  1*0.0 -1.533282791893e-16  1*0.0 -2.073446275740e-16  2*0.0 
3*0.0 -7.609492624422e-15   1.607363324950e-16   1.207728789253e-15  1*0.0  1.347039529706e-15  -2.103173241918e-16  4*0.0  1.088499164446e-15  1*0.0 -1.373075405661e-16  1*0.0 -1.855021888066e-16  2*0.0 
3*0.0 -6.851110345846e-15   1.450892826294e-16   1.083920969638e-15  1*0.0  1.209669483074e-15  -1.883864556744e-16  4*0.0  9.759616595368e-16  1*0.0 -1.228754700297e-16  1*0.0 -1.659017299903e-16  2*0.0 
3*0.0 -6.260885012851e-15   1.309826583741e-16   9.839014052221e-16  1*0.0  1.103444284595e-15  -1.707409468826e-16  4*0.0  8.892858330315e-16  1*0.0 -9.291934410418e-17  1*0.0 -1.509000610341e-16  2*0.0 
3*0.0 -5.826294630520e-15   9.960085107181e-17   9.055005990490e-16  1*0.0  1.025762708468e-15  -1.569623938172e-16  4*0.0  8.261064803806e-16  1*0.0 -1.011949607603e-16  1*0.0 -1.400420278348e-16  2*0.0 
3*0.0 -5.407347803051e-15   1.039054334311e-16   8.312744343933e-16  1*0.0  9.510571484479e-16  -1.439425232990e-16  4*0.0  7.654975465981e-16  3*0.0 -1.296485567516e-16  2*0.0 
3*0.0 -4.974876011033e-15  1*0.0  7.576525950650e-16  1*0.0  8.739335927609e-16  -1.310382639932e-16  4*0.0  7.030529427639e-16  3*0.0 -9.903299779774e-17  2*0.0 
3*0.0 -4.584331345344e-15  1*0.0  6.912651125093e-16  1*0.0  8.043728202493e-16  -9.995129110428e-17  4*0.0  6.466340751871e-16  3*0.0 -1.087989941407e-16  2*0.0 
3*0.0 -4.213149611505e-15  1*0.0  6.292182020859e-16  1*0.0  7.383649681846e-16  -1.077684051273e-16  4*0.0  5.931993372674e-16  6*0.0 
3*0.0 -3.831997085742e-15  1*0.0  5.676374002393e-16  1*0.0  6.705997738268e-16  5*0.0  5.384024665986e-16  6*0.0 
3*0.0 -3.479411039080e-15  1*0.0  5.113133919452e-16  1*0.0  6.080204790278e-16  5*0.0  4.878156131818e-16  6*0.0 
3*0.0 -3.155054687460e-15  1*0.0  4.599225284460e-16  1*0.0  5.505296231111e-16  5*0.0  4.413239817809e-16  6*0.0 
3*0.0 -2.831029603080e-15  1*0.0  4.099766869924e-16  1*0.0  4.931774294125e-16  5*0.0  3.949925792572e-16  6*0.0 
3*0.0 -2.546444649768e-15  1*0.0  3.661896510071e-16  1*0.0  4.428596089668e-16  5*0.0  3.542717357517e-16  6*0.0 
3*0.0 -2.264238104156e-15  1*0.0  3.238955067484e-16  1*0.0  3.930034070457e-16  5*0.0  3.139386478851e-16  6*0.0 
3*0.0 -1.999229170713e-15  1*0.0  2.847808872259e-16  1*0.0  3.462201832872e-16  5*0.0  2.760525061173e-16  6*0.0 
3*0.0 -1.727529700180e-15  1*0.0  2.458612827955e-16  1*0.0  2.983550803408e-16  5*0.0  2.374190226209e-16  6*0.0 
3*0.0 -1.511801748276e-15  1*0.0  2.147003060296e-16  1*0.0  2.603923003093e-16  5*0.0  2.067382639293e-16  6*0.0 
3*0.0 -1.315056428357e-15  1*0.0  1.865366354620e-16  1*0.0  2.258303446142e-16  5*0.0  1.788648562737e-16  6*0.0 
3*0.0 -1.162492752862e-15  1*0.0  1.643649602282e-16  1*0.0  1.991276627083e-16  5*0.0  1.574173907920e-16  6*0.0 
3*0.0 -1.044815604469e-15  1*0.0  1.469091343569e-16  1*0.0  1.786071336536e-16  5*0.0  1.409850956287e-16  6*0.0 
3*0.0 -9.641616540859e-16  1*0.0  1.342878506484e-16  1*0.0  1.646156840422e-16  5*0.0  1.298346025045e-16  6*0.0 
3*0.0 -8.916268089700e-16  1*0.0  1.229236643823e-16  1*0.0  1.520827775624e-16  5*0.0  1.199167168645e-16  6*0.0 
3*0.0 -8.241662734424e-16  1*0.0  9.399985622494e-17  1*0.0  1.404436410894e-16  5*0.0  9.219143780097e-17  6*0.0 
3*0.0 -7.517724297612e-16  1*0.0  1.025659464286e-16  1*0.0  1.279734444461e-16  5*0.0  1.021771008639e-16  6*0.0 
3*0.0 -6.847754769426e-16  3*0.0  9.771024060951e-17  12*0.0 
3*0.0 -6.230995019141e-16  3*0.0  1.038818062288e-16  12*0.0 
3*0.0 -5.581899939043e-16  16*0.0 
3*0.0 -4.987975045600e-16  16*0.0 
3*0.0 -4.452356296636e-16  16*0.0 
3*0.0 -3.928411627565e-16  16*0.0 
3*0.0 -3.434403068922e-16  16*0.0 
3*0.0 -2.965615051509e-16  16*0.0 
3*0.0 -2.494393803730e-16  16*0.0 
3*0.0 -2.048116467280e-16  16*0.0 
3*0.0 -1.685804120395e-16  16*0.0 
3*0.0 -1.182320193876e-16  16*0.0 
3*0.0 -1.091685645597e-16  16*0.0 
20*0.0 
20*0.0 
20*0.0 
20*0.0 
20*0.0 
20*0.0 
20*0.0 
20*0.0 
20*0.0 
20*0.0 
20*0.0 
20*0.0 
20*0.0 
20*0.0 
20*0.0 
20*0.0 
20*0.0 
20*0.0 
20*0.0 
20*0.0 
20*0.0 
20*0.0 
20*0.0 
20*0.0 


Spline
101 4.53534270
6.87037008 20.24957959 0.00602699
3.30702072 3.40150703 0.09053773 -0.58062008 1.99453743 -3.33855204
3.40150703 3.41200550 0.05066743 -0.29312353 1.04819507 1.65999313
3.41200550 3.42250398 0.04770753 -0.27056574 1.10047728 -7.93045843
3.42250398 3.43300246 0.04497912 -0.25008130 0.85070404 1.87631607
3.43300246 3.44350094 0.04244958 -0.23159870 0.90979943 -4.40600784
3.44350094 3.45399942 0.04011332 -0.21395254 0.77103029 -0.66791940
3.45399942 3.46449790 0.03795136 -0.19798410 0.74999388 -2.48341527
3.46449790 3.47499638 0.03595261 -0.18305766 0.67177764 -1.31332896
3.47499638 3.48549485 0.03410331 -0.16938664 0.63041377 -1.75318713
3.48549485 3.49599333 0.03239246 -0.15672956 0.57519638 -1.33985159
3.49599333 3.50649181 0.03080889 -0.14509522 0.53299717 -1.39196766
3.50649181 3.51699029 0.02934274 -0.13436416 0.48915654 -1.20344846
3.51699029 3.52748877 0.02798464 -0.12449129 0.45125341 -1.15205825
3.52748877 3.53798725 0.02672608 -0.11539727 0.41496883 -1.03538869
3.53798725 3.54848573 0.02555912 -0.10702654 0.38235881 -0.96159072
3.54848573 3.55898420 0.02447654 -0.09931612 0.35207310 -0.87257425
3.55898420 3.56948268 0.02347166 -0.09221218 0.32459099 -0.79924022
3.56948268 3.57998116 0.02253843 -0.08566103 0.29941857 -0.72484851
3.57998116 3.59047964 0.02167128 -0.07961383 0.27658915 -0.65816628
3.59047964 3.60097812 0.02086518 -0.07402392 0.25585992 -0.59430152
3.60097812 3.61147660 0.02011555 -0.06884815 0.23714213 -0.53567871
3.61147660 3.62197507 0.01941827 -0.06404601 0.22027070 -0.48080178
3.62197507 3.63247355 0.01876960 -0.05957998 0.20512764 -0.43027644
3.63247355 3.64297203 0.01816622 -0.05541519 0.19157589 -0.38358123
3.64297203 3.65347051 0.01760511 -0.05151951 0.17949484 -0.34079917
3.65347051 3.66396899 0.01708363 -0.04786336 0.16876122 -0.30168947
3.66396899 3.67446747 0.01659938 -0.04441964 0.15925938 -0.26618415
3.67446747 3.68496595 0.01615029 -0.04116369 0.15087579 -0.23412385
3.68496595 3.69546442 0.01573449 -0.03807317 0.14350196 -0.20539659
3.69546442 3.70596290 0.01535036 -0.03512798 0.13703290 -0.17986681
3.70596290 3.71646138 0.01499647 -0.03231018 0.13136792 -0.15740970
3.71646138 3.72695986 0.01467156 -0.02960390 0.12641023 -0.13789649
3.72695986 3.73745834 0.01437453 -0.02699527 0.12206712 -0.12119894
3.73745834 3.74795682 0.01410444 -0.02447231 0.11824991 -0.10718985
3.74795682 3.75845529 0.01386042 -0.02202486 0.11487392 -0.09574044
3.75845529 3.76895377 0.01364175 -0.01964452 0.11185853 -0.08672349
3.76895377 3.77945225 0.01344774 -0.01732450 0.10912714 -0.08001048
3.77945225 3.78995073 0.01327779 -0.01505962 0.10660717 -0.07547388
3.78995073 3.80044921 0.01313135 -0.01284615 0.10423009 -0.07298546
3.80044921 3.81094769 0.01300789 -0.01068177 0.10193138 -0.07241748
3.81094769 3.82144617 0.01290690 -0.00856546 0.09965056 -0.07364179
3.82144617 3.83194464 0.01282787 -0.00649746 0.09733118 -0.07653069
3.83194464 3.84244312 0.01277030 -0.00447910 0.09492081 -0.08095590
3.84244312 3.85294160 0.01273364 -0.00251282 0.09237107 -0.08678991
3.85294160 3.86344008 0.01271734 -0.00060201 0.08963759 -0.09390423
3.86344008 3.87393856 0.01272079 0.00124906 0.08668003 -0.10217154
3.87393856 3.88443704 0.01274334 0.00303529 0.08346209 -0.11146322
3.88443704 3.89493551 0.01278428 0.00475089 0.07995151 -0.12165198
3.89493551 3.90543399 0.01284283 0.00638940 0.07612003 -0.13260929
3.90543399 3.91593247 0.01291814 0.00794384 0.07194344 -0.14420766
3.91593247 3.92643095 0.01300930 0.00940675 0.06740156 -0.15631886
3.92643095 3.93692943 0.01311531 0.01077029 0.06247823 -0.16881501
3.93692943 3.94742791 0.01323507 0.01202632 0.05716133 -0.18156832
3.94742791 3.95792639 0.01336742 0.01316650 0.05144275 -0.19445045
3.95792639 3.96842486 0.01351109 0.01418235 0.04531845 -0.20733408
3.96842486 3.97892334 0.01366474 0.01506534 0.03878837 -0.22009044
3.97892334 3.98942182 0.01382692 0.01580700 0.03185653 -0.23259254
3.98942182 3.99992030 0.01399612 0.01639899 0.02453093 -0.24471139
3.99992030 4.01041878 0.01417070 0.01683315 0.01682363 -0.25632011
4.01041878 4.02091726 0.01434898 0.01710164 0.00875072 -0.26728974
4.02091726 4.03141574 0.01452918 0.01719700 0.00033231 -0.27749321
4.03141574 4.04191421 0.01470943 0.01711222 -0.00840746 -0.28680187
4.04191421 4.05241269 0.01488783 0.01684086 -0.01744041 -0.29508830
4.05241269 4.06291117 0.01506237 0.01637709 -0.02673434 -0.30222419
4.06291117 4.07340965 0.01523101 0.01571582 -0.03625302 -0.30808180
4.07340965 4.08390813 0.01539165 0.01485275 -0.04595619 -0.31253311
4.08390813 4.09440661 0.01554215 0.01378447 -0.05579956 -0.31545015
4.09440661 4.10490508 0.01568035 0.01250854 -0.06573480 -0.31670503
4.10490508 4.11540356 0.01580406 0.01102359 -0.07570956 -0.31616973
4.11540356 4.12590204 0.01591108 0.00932938 -0.08566747 -0.31371644
4.12590204 4.13640052 0.01599922 0.00742689 -0.09554810 -0.30921690
4.13640052 4.14689900 0.01606630 0.00531843 -0.10528702 -0.30254386
4.14689900 4.15739748 0.01611018 0.00300768 -0.11481577 -0.29356783
4.15739748 4.16789596 0.01612876 0.00049983 -0.12406182 -0.28216415
4.16789596 4.17839443 0.01612001 -0.00219839 -0.13294870 -0.26819821
4.17839443 4.18889291 0.01608197 -0.00507859 -0.14139572 -0.25155509
4.18889291 4.19939139 0.01601278 -0.00813065 -0.14931856 -0.23208190
4.19939139 4.20988987 0.01591069 -0.01134262 -0.15662808 -0.20969781
4.20988987 4.22038835 0.01577410 -0.01470067 -0.16323260 -0.18418655
4.22038835 4.23088683 0.01560156 -0.01818896 -0.16903364 -0.15558516
4.23088683 4.24138530 0.01539180 -0.02178960 -0.17393386 -0.12345787
4.24138530 4.25188378 0.01514373 -0.02548250 -0.17782222 -0.08825089
4.25188378 4.26238226 0.01485650 -0.02924541 -0.18060172 -0.04876512
4.26238226 4.27288074 0.01452950 -0.03305362 -0.18213760 -0.00687166
4.27288074 4.28337922 0.01416241 -0.03688023 -0.18235402 0.04128937
4.28337922 4.29387770 0.01375517 -0.04069545 -0.18105360 0.08887714
4.29387770 4.30437618 0.01330808 -0.04446764 -0.17825437 0.14903506
4.30437618 4.31487465 0.01282176 -0.04816116 -0.17356045 0.19757947
4.31487465 4.32537313 0.01229724 -0.05174007 -0.16733760 0.28005324
4.32537313 4.33587161 0.01173593 -0.05516105 -0.15851720 0.31174428
4.33587161 4.34637009 0.01113971 -0.05838635 -0.14869868 0.45127426
4.34637009 4.35686857 0.01051088 -0.06135935 -0.13448560 0.40267914
4.35686857 4.36736705 0.00985234 -0.06404999 -0.12180304 0.71923092
4.36736705 4.37786552 0.00916732 -0.06636967 -0.09915055 0.36775166
4.37786552 4.38836400 0.00846004 -0.06832993 -0.08756805 1.27822517
4.38836400 4.39886248 0.00773450 -0.06974594 -0.04730980 -0.15007617
4.39886248 4.40936096 0.00699689 -0.07078893 -0.05203651 2.77358936
4.40936096 4.41985944 0.00625119 -0.07096444 0.03531889 -2.15331687
4.41985944 4.43035792 0.00550757 -0.07093485 -0.03250076 5.52528513
4.43035792 4.44085640 0.00476567 -0.06979031 0.14152050 -1.98822077
4.44085640 4.53534270 0.00404628 -0.06747623 0.07890062 1.91970130 -1.01583675 11.48872512
