# Supplementary material for: DFTB Parametrization at the Example of Platinum—Implementation, Validation and Practical Considerations
Source: J Comput Chem. 2026 Mar 11;47(7):e70342. doi: 10.1002/jcc.70342 (PMC12979722; doi:10.1002/jcc.70342)
Supplement: Supplementary file 2 — Data S2: Slater‐Koster files for the interactions of Pt‐{H, C, N, O, F, Cl, Na, Mg, Zn, Zr, Pt} and STO‐coefficients for Pt. [file JCC-47-0-s002.zip › Pt-X-skf/Pt-Zr.skf]

0.020000000000, 1050
195.084, 19*0.0
 2.281800303732e+00   2.270540957942e+00   2.239928833820e+00  -1.926950724245e-02  -1.356936082843e-02   1.046571562362e+00   9.595773065151e-01   3.975521431265e-03  -9.498445685014e-02   1.825625404668e+00  -9.146046536111e-01  -9.143888130465e-01  -9.145871155883e-01   4.165277491210e-04   3.633593348378e-04  -7.793549478913e-01  -7.793309675613e-01   1.235690815351e-04  -1.208040776062e-02  -8.100110676912e-01  
 2.427123687497e+00   2.397030408500e+00   2.286341635847e+00  -6.770950116521e-02  -4.174985771147e-02   1.275033122572e+00   1.060390842622e+00   2.286867977710e-02  -2.631120864990e-01   1.961579544757e+00  -9.132151047915e-01  -9.132602780350e-01  -9.142237550078e-01   8.208661629600e-04   7.211025059191e-04  -7.784806205765e-01  -7.790485979629e-01   3.314664255441e-05  -2.420835356921e-02  -8.093045661758e-01  
 2.595583373719e+00   2.564214663666e+00   2.350101396124e+00  -1.329574028322e-01  -8.529332705174e-02   1.378852698009e+00   1.152956287427e+00   5.300079181880e-02  -3.550878875690e-01   1.816744306051e+00  -9.107740347027e-01  -9.113221456153e-01  -9.135730099767e-01   1.185454020732e-03   1.067192530367e-03  -7.768777156229e-01  -7.785424265772e-01  -1.141717908989e-04  -3.646204491757e-02  -8.080734781936e-01  
 2.729428364277e+00   2.729399618599e+00   2.424971279032e+00  -1.813378336070e-01  -1.322613560875e-01   1.307505539583e+00   1.202350749304e+00   6.917800528230e-02  -3.126813403709e-01   1.597019523084e+00  -9.072041878572e-01  -9.084994754741e-01  -9.126605609274e-01   1.466675978882e-03   1.380341873234e-03  -7.745051908941e-01  -7.777963615797e-01  -2.785173403750e-04  -4.887095926738e-02  -8.064252368584e-01  
 2.787474525417e+00   2.857167032907e+00   2.499366060408e+00  -1.844974014880e-01  -1.700267550209e-01   1.106901853776e+00   1.204326611290e+00   5.371376123499e-02  -1.673204511946e-01   1.414780921329e+00  -9.024142906414e-01  -9.047278783957e-01  -9.114532493835e-01   1.636029062942e-03   1.648097427423e-03  -7.714234150825e-01  -7.767997586850e-01  -4.637317069207e-04  -6.138803372249e-02  -8.044672492334e-01  
 2.756532017428e+00   2.926610697174e+00   2.565443251109e+00  -1.307096398263e-01  -1.880416358742e-01   8.503075086346e-01   1.166871498785e+00  -6.570670717996e-05   2.396489302120e-02   1.294405709587e+00  -8.963784999246e-01  -8.999648639140e-01  -9.099354326044e-01   1.692050250604e-03   1.858786509278e-03  -7.677586777622e-01  -7.755726824346e-01  -6.759077110894e-04  -7.392008946868e-02  -8.022807319266e-01  
 2.640272287987e+00   2.927585244268e+00   2.617658932201e+00  -2.453642971194e-02  -1.810229817826e-01   6.032964442005e-01   1.103470777614e+00  -8.612904092323e-02   2.079848004326e-01   1.219549251984e+00  -8.891352745943e-01  -8.941967757461e-01  -9.081069909583e-01   1.671201124862e-03   2.012965693747e-03  -7.636673172380e-01  -7.741402324002e-01  -9.446836461847e-04  -8.635144187225e-02  -7.998880111470e-01  
 2.456162377651e+00   2.860073473239e+00   2.651848526969e+00   1.205413803414e-01  -1.485537274529e-01   4.037550017976e-01   1.027465236582e+00  -1.917953107796e-01   3.536099622992e-01   1.166164696218e+00  -8.807552379542e-01  -8.874422398149e-01  -9.059279304498e-01   1.645404564496e-03   2.127658125526e-03  -7.592876202737e-01  -7.725308896946e-01  -1.334191483660e-03  -9.858383278992e-02  -7.973020376524e-01  
 2.230176068546e+00   2.733516360231e+00   2.668013787094e+00   2.848110017425e-01  -9.327558676736e-02   2.667217282730e-01   9.499820026028e-01  -3.016757430251e-01   4.498412642648e-01   1.115688188681e+00  -8.714054984723e-01  -8.797495880122e-01  -9.034477241603e-01   1.704115250416e-03   2.216101669987e-03  -7.547196560256e-01  -7.707835022726e-01  -1.894481213066e-03  -1.105554361712e-01  -7.945310820444e-01  
 1.986011704666e+00   2.560165108099e+00   2.665868643780e+00   4.480540196331e-01  -2.069070773696e-02   1.905408431473e-01   8.773430161896e-01  -4.005100962808e-01   4.986732482390e-01   1.058126797198e+00  -8.612280449155e-01  -8.711949546438e-01  -9.006368860737e-01   1.957838197727e-03   2.314693749871e-03  -7.500266220784e-01  -7.689184414289e-01  -2.702228383620e-03  -1.222294132285e-01  -7.915755821654e-01  
 1.743361004010e+00   2.353371456233e+00   2.646765257432e+00   5.951574946941e-01   6.334102365343e-02   1.626514551031e-01   8.133253768865e-01  -4.783563947574e-01   5.105114388176e-01   9.926328725079e-01  -8.504074610556e-01  -8.618683829705e-01  -8.975307885551e-01   2.503858963344e-03   2.453835661253e-03  -7.452308832534e-01  -7.669730740112e-01  -3.796803623668e-03  -1.336039831942e-01  -7.884709726966e-01  
 1.519838722177e+00   2.126640757453e+00   2.612503534159e+00   7.146615380041e-01   1.527141385868e-01   1.676374993652e-01   7.588007747260e-01  -5.282082705181e-01   4.978176094770e-01   9.218620403739e-01  -8.391076074019e-01  -8.518721869484e-01  -8.941305908000e-01   3.441429859093e-03   2.684600187460e-03  -7.403318834002e-01  -7.649201930350e-01  -5.264096797535e-03  -1.446837920795e-01  -7.852014044429e-01  
 1.327444340882e+00   1.893318074083e+00   2.565837041774e+00   7.992966010152e-01   2.417674994047e-01   1.905652488115e-01   7.140529835515e-01  -5.474762681428e-01   4.724874779628e-01   8.509047863811e-01  -8.274905970823e-01  -8.413134311984e-01  -8.904670327162e-01   4.834547359119e-03   3.027697579428e-03  -7.353098183317e-01  -7.628326630286e-01  -7.079667941599e-03  -1.555058509491e-01  -7.818621504876e-01  
 1.172291109233e+00   1.662996052193e+00   2.509270198183e+00   8.461526394161e-01   3.263968740333e-01   2.187741779145e-01   6.775114187891e-01  -5.362353956252e-01   4.441235763160e-01   7.840696022318e-01  -8.156730106089e-01  -8.302939755337e-01  -8.865344621023e-01   6.745021112820e-03   3.529297958970e-03  -7.301421657972e-01  -7.606627345476e-01  -9.287577181309e-03  -1.660863765629e-01  -7.784223871597e-01  
 1.055806419915e+00   1.444471317562e+00   2.445548729419e+00   8.569748878342e-01   4.029821779179e-01   2.427803300700e-01   6.476864532487e-01  -4.980864688604e-01   4.195448786588e-01   7.251689296582e-01  -8.037994267923e-01  -8.189071567836e-01  -8.824246828425e-01   9.191132788157e-03   4.212844697836e-03  -7.248041029514e-01  -7.584409994288e-01  -1.187304611977e-02  -1.764545435605e-01  -7.749422168487e-01  
 9.771926695793e-01   1.243371648980e+00   2.376258032276e+00   8.354830895105e-01   4.693737577229e-01   2.565475347998e-01   6.227590636783e-01  -4.378976834519e-01   4.028132556860e-01   6.766044085686e-01  -7.918764852372e-01  -8.072515605254e-01  -8.780455127660e-01   1.217816440322e-02   5.109716530358e-03  -7.192790899199e-01  -7.561467286912e-01  -1.480212360925e-02  -1.866288541439e-01  -7.714355258511e-01  
 9.341558801198e-01   1.063156914325e+00   2.304227769676e+00   7.865438275094e-01   5.244343260939e-01   2.574128288214e-01   6.011147202846e-01  -3.608306317644e-01   3.953178382979e-01   6.386319399084e-01  -7.800518847706e-01  -7.953842580161e-01  -8.735732273623e-01   1.568778306317e-02   6.228619305650e-03  -7.135605998172e-01  -7.537967728743e-01  -1.804637436877e-02  -1.966144676347e-01  -7.679026733599e-01  
 9.210972762608e-01   9.064560187243e-01   2.230784010552e+00   7.164916441706e-01   5.677307708951e-01   2.453485878005e-01   5.817951561884e-01  -2.729814230536e-01   3.967090243885e-01   6.110694863079e-01  -7.682229885263e-01  -7.833808369326e-01  -8.688315565934e-01   1.968456521413e-02   7.580539228537e-03  -7.076507678439e-01  -7.513951331657e-01  -2.153233506421e-02  -2.064238500050e-01  -7.643825916254e-01  
 9.327667099026e-01   7.737327328025e-01   2.157487433213e+00   6.311220281753e-01   5.992953037059e-01   2.218421426244e-01   5.634142381187e-01  -1.790507319706e-01   4.054048946380e-01   5.920425977554e-01  -7.565292258108e-01  -7.712810929374e-01  -8.640423478343e-01   2.413200721391e-02   9.183554382290e-03  -7.015666187343e-01  -7.489128660292e-01  -2.526515722747e-02  -2.160391513173e-01  -7.608413395286e-01  
 9.625351030852e-01   6.648864120535e-01   2.085499588102e+00   5.369233348414e-01   6.199145005738e-01   1.894531887533e-01   5.455624137717e-01  -8.440539615258e-02   4.193416631591e-01   5.800244726330e-01  -7.448579684553e-01  -7.591325193837e-01  -8.590873371041e-01   2.896009449977e-02   1.101790608451e-02  -6.953276642913e-01  -7.463899715577e-01  -2.912149502310e-02  -2.254605863545e-01  -7.572964403807e-01  
 1.005300180271e+00   5.783634024817e-01   2.015591602334e+00   4.388793910354e-01   6.305980133649e-01   1.507457245207e-01   5.276997923296e-01   7.363526936892e-03   4.364307100347e-01   5.730620962319e-01  -7.331970240491e-01  -7.469559753509e-01  -8.539851596839e-01   3.412199274963e-02   1.310029192903e-02  -6.889580173742e-01  -7.437948409091e-01  -3.310182177318e-02  -2.346736375586e-01  -7.537463687467e-01  
 1.056516048518e+00   5.122739932699e-01   1.948698872821e+00   3.411377667508e-01   6.325298415552e-01   1.084442878644e-01   5.094026022172e-01   9.356202043708e-02   4.546631192727e-01   5.692063894992e-01  -7.216050508967e-01  -7.347586030915e-01  -8.489037057170e-01   3.955430081330e-02   1.541304202028e-02  -6.824897457092e-01  -7.411262571157e-01  -3.714823857991e-02  -2.436528389676e-01  -7.501289895267e-01  
 1.110751595842e+00   4.649520272300e-01   1.884919279909e+00   2.479426534735e-01   6.270777883958e-01   6.564797591656e-02   4.910621639188e-01   1.711218751926e-01   4.719868363295e-01   5.670398817731e-01  -7.098744230138e-01  -7.225704332338e-01  -8.435941973513e-01   4.518659964422e-02   1.793461445174e-02  -6.759474603717e-01  -7.384469446337e-01  -4.117046019662e-02  -2.524136558641e-01  -7.465434301868e-01  
 1.164398153743e+00   4.329188732306e-01   1.825180611788e+00   1.618419474902e-01   6.157754625566e-01   2.453376724818e-02   4.725105379207e-01   2.390565095178e-01   4.869604496342e-01   5.649358623020e-01  -6.981047514431e-01  -7.103499766526e-01  -8.383024334771e-01   5.096887652943e-02   2.065091795855e-02  -6.693637204056e-01  -7.356902064050e-01  -4.516200892365e-02  -2.609195439125e-01  -7.428811716306e-01  
 1.213955570916e+00   4.144728249136e-01   1.768866788955e+00   8.486918231627e-02   5.995562186958e-01  -1.277461441212e-02   4.536542750985e-01   2.965703663833e-01   4.983015154641e-01   5.616822092844e-01  -6.862107420789e-01  -6.981291771829e-01  -8.329503265403e-01   5.686458082016e-02   2.358295891562e-02  -6.627728556549e-01  -7.328779646680e-01  -4.913101036913e-02  -2.691570890647e-01  -7.391569104744e-01  
 1.256841580357e+00   4.070740901960e-01   1.716673535520e+00   1.874395491406e-02   5.799462253502e-01  -4.477724018659e-02   4.351832187887e-01   3.427824865023e-01   5.053316713083e-01   5.568082624583e-01  -6.740912504872e-01  -6.858751443592e-01  -8.274903553994e-01   6.279209734414e-02   2.664731039347e-02  -6.561885828895e-01  -7.300652766739e-01  -5.294047035112e-02  -2.771473797335e-01  -7.354206024600e-01  
 1.292096298966e+00   4.080199005775e-01   1.668232073138e+00  -3.666224997542e-02   5.579442283888e-01  -7.108038185362e-02   4.169688016224e-01   3.787323868466e-01   5.080113527400e-01   5.499204642033e-01  -6.617951158313e-01  -6.735684833851e-01  -8.220166772498e-01   6.874671761043e-02   2.987604720621e-02  -6.496314858879e-01  -7.272043561962e-01  -5.666401980795e-02  -2.848677260047e-01  -7.316185104255e-01  
 1.318212481720e+00   4.160007663953e-01   1.623002509225e+00  -8.112023444707e-02   5.341239585679e-01  -9.100529904292e-02   3.989594196579e-01   4.049525703253e-01   5.061038245814e-01   5.406173804763e-01  -6.492555817560e-01  -6.612337211955e-01  -8.164739451482e-01   7.470540104615e-02   3.328083578757e-02  -6.431275148419e-01  -7.242868022024e-01  -6.030491334549e-02  -2.923085578593e-01  -7.277428843675e-01  
 1.335129235471e+00   4.282506693945e-01   1.581824114926e+00  -1.149277066937e-01   5.099035465656e-01  -1.047880053726e-01   3.818851672275e-01   4.220052227262e-01   5.001734849717e-01   5.293826861236e-01  -6.364558518895e-01  -6.487870772962e-01  -8.109218592650e-01   8.060556701653e-02   3.675038380633e-02  -6.366646050787e-01  -7.213754456373e-01  -6.374219403001e-02  -2.995033000654e-01  -7.238288650345e-01  
 1.341606352475e+00   4.436366306883e-01   1.543647378267e+00  -1.383891008763e-01   4.856285048880e-01  -1.122992915746e-01   3.656086692431e-01   4.307883445667e-01   4.903645026579e-01   5.161751308030e-01  -6.233363982921e-01  -6.362613016381e-01  -8.052635916330e-01   8.645200279845e-02   4.033355319299e-02  -6.302620317453e-01  -7.184635672249e-01  -6.704173030930e-02  -3.064461369809e-01  -7.198826491829e-01  
 1.338024838940e+00   4.606942684012e-01   1.508179926025e+00  -1.525714252262e-01   4.616803264694e-01  -1.140418213614e-01   3.500449755263e-01   4.326631463554e-01   4.771781563278e-01   5.011768992844e-01  -6.099506469695e-01  -6.236433860178e-01  -7.995941562787e-01   9.225497332143e-02   4.405635359994e-02  -6.239283006576e-01  -7.154948611904e-01  -7.026685971397e-02  -3.131295425534e-01  -7.158844417565e-01  
 1.324913251920e+00   4.778573115410e-01   1.475710876312e+00  -1.583665956418e-01   4.388385705422e-01  -1.107213203465e-01   3.355936069458e-01   4.285383358782e-01   4.613729736346e-01   4.849713068286e-01  -5.962531703192e-01  -6.108891441657e-01  -7.939014855403e-01   9.797619139066e-02   4.782945947548e-02  -6.176504293281e-01  -7.125061267881e-01  -7.332571656267e-02  -3.195799878199e-01  -7.118328494731e-01  
 1.303015761307e+00   4.941940371950e-01   1.445867496571e+00  -1.569100550040e-01   4.172803838557e-01  -1.030358993412e-01   3.221825490386e-01   4.195375428842e-01   4.434943031299e-01   4.678131284809e-01  -5.822432432836e-01  -5.979787309260e-01  -7.881537316935e-01   1.036138697000e-01   5.164984204333e-02  -6.114229667174e-01  -7.095603550295e-01  -7.622417212078e-02  -3.258100943846e-01  -7.077673841616e-01  
 1.273009557832e+00   5.091640372734e-01   1.418032086533e+00  -1.494405641061e-01   3.971306108089e-01  -9.179568080824e-02   3.097885335449e-01   4.068946605609e-01   4.242529442302e-01   4.502310851048e-01  -5.679410549518e-01  -5.849364864461e-01  -7.823481121300e-01   1.091971890782e-01   5.555446166786e-02  -6.052435311928e-01  -7.065729374369e-01  -7.903589206521e-02  -3.318271938959e-01  -7.036787209311e-01  
 1.235720977035e+00   5.219242316423e-01   1.391977962470e+00  -1.370969773486e-01   3.786644239011e-01  -7.791812668022e-02   2.985221969260e-01   3.915988399085e-01   4.043648031226e-01   4.327701737304e-01  -5.533663529199e-01  -5.717569105392e-01  -7.764949825462e-01   1.147454280544e-01   5.954477546311e-02  -5.990940450146e-01  -7.035628434463e-01  -8.179963162939e-02  -3.376568243592e-01  -6.996050703220e-01  
 1.192339759753e+00   5.320184292313e-01   1.368077663814e+00  -1.208874868225e-01   3.618901396714e-01  -6.204599004583e-02   2.882395650298e-01   3.744912968038e-01   3.842142323505e-01   4.154655299211e-01  -5.385220968935e-01  -5.583759176519e-01  -7.706292193145e-01   1.202153909408e-01   6.352518876150e-02  -5.929682908109e-01  -7.005775252381e-01  -8.439815302776e-02  -3.432968568012e-01  -6.954945243531e-01  
 1.143684260374e+00   5.389360047448e-01   1.345652423778e+00  -1.018937931628e-01   3.469189267101e-01  -4.504805845895e-02   2.790154893182e-01   3.563959362951e-01   3.644377520031e-01   3.988917231132e-01  -5.234293253098e-01  -5.448221911456e-01  -7.646913024254e-01   1.256512738478e-01   6.754305069956e-02  -5.868473258955e-01  -6.975941665038e-01  -8.691730513919e-02  -3.487745339934e-01  -6.913983009254e-01  
 1.090373614676e+00   5.428286205805e-01   1.324396889064e+00  -8.091651306185e-02   3.335276148857e-01  -2.737644437986e-02   2.706601712764e-01   3.380151449488e-01   3.452953542645e-01   3.831308419668e-01  -5.081334790197e-01  -5.311133122384e-01  -7.587227968865e-01   1.310759730414e-01   7.163192114880e-02  -5.807309523109e-01  -6.945845676672e-01  -8.941296781574e-02  -3.540921926420e-01  -6.873238113341e-01  
 1.033423252911e+00   5.432840704621e-01   1.304101872873e+00  -5.887381079284e-02   3.218900783877e-01  -9.815332421167e-03   2.632814556035e-01   3.199129608831e-01   3.273136479628e-01   3.686139816971e-01  -4.926296033776e-01  -5.172604736975e-01  -7.526626388184e-01   1.365044484645e-01   7.576623372717e-02  -5.745928376860e-01  -6.915800500216e-01  -9.188033426908e-02  -3.592829294969e-01  -6.833063360400e-01  
 9.738335072995e-01   5.401978433667e-01   1.285177732459e+00  -3.637871962767e-02   3.117524186657e-01   7.312116228601e-03   2.566325183223e-01   3.025154667743e-01   3.105159112868e-01   3.551335005110e-01  -4.769663930889e-01  -5.031803911425e-01  -7.466016030390e-01   1.418999070834e-01   7.987416491380e-02  -5.684342579781e-01  -6.885842580886e-01  -9.422729624251e-02  -3.643205906451e-01  -6.792507338818e-01  
 9.122652348979e-01   5.338167881440e-01   1.266998823207e+00  -1.419977560679e-02   3.030361108443e-01   2.347519138883e-02   2.506971725368e-01   2.863703591633e-01   2.952754639606e-01   3.430348052032e-01  -4.611876933031e-01  -4.889431017218e-01  -7.405162617169e-01   1.473227707401e-01   8.403134586437e-02  -5.622423998757e-01  -6.855415279348e-01  -9.657471437856e-02  -3.692329548683e-01  -6.752230497480e-01  
 8.495702323764e-01   5.241355310230e-01   1.249406280836e+00   7.105226447744e-03   2.956950902722e-01   3.826648025236e-02   2.454896193565e-01   2.716941643723e-01   2.817544942717e-01   3.324164387671e-01  -4.453072559803e-01  -4.745554909812e-01  -7.343449449312e-01   1.527813795464e-01   8.822282517651e-02  -5.559938211937e-01  -6.825468926470e-01  -9.891456011922e-02  -3.740504719616e-01  -6.712842354592e-01  
 7.864409532106e-01   5.114989387438e-01   1.232072574914e+00   2.699714513348e-02   2.894594403275e-01   5.139693200176e-02   2.408071596198e-01   2.587993288700e-01   2.700322812000e-01   3.232675896727e-01  -4.293581410906e-01  -4.600648473771e-01  -7.280602840272e-01   1.582902874080e-01   9.246004331884e-02  -5.496904725775e-01  -6.795382645805e-01  -1.012422046400e-01  -3.787608485944e-01  -6.673809483317e-01  
 7.235140782929e-01   4.956262309118e-01   1.215634127241e+00   4.524903043630e-02   2.843550797372e-01   6.274366430867e-02   2.366628442330e-01   2.477679238184e-01   2.600592846290e-01   3.154658975445e-01  -4.133895740523e-01  -4.453646266105e-01  -7.218092011347e-01   1.638329776348e-01   9.667978285367e-02  -5.433221236533e-01  -6.764966386231e-01  -1.035334234553e-01  -3.833645235425e-01  -6.634895729248e-01  
 6.613375740811e-01   4.770590223046e-01   1.199524083244e+00   6.147496269183e-02   2.800860123226e-01   7.215647020979e-02   2.328989732647e-01   2.387820676213e-01   2.518482728019e-01   3.090154841381e-01  -3.974530485247e-01  -4.305282490344e-01  -7.155355201802e-01   1.694409848847e-01   1.009456867841e-01  -5.368886108864e-01  -6.734530003280e-01  -1.058379189445e-01  -3.878658869199e-01  -6.596361184454e-01  
 6.003401898311e-01   4.562363683562e-01   1.183575983425e+00   7.547427065396e-02   2.764309875128e-01   7.962786373811e-02   2.293700562459e-01   2.318421458731e-01   2.452796004871e-01   3.037369731838e-01  -3.815486497287e-01  -4.155988886177e-01  -7.091838623033e-01   1.751079566128e-01   1.052415257621e-01  -5.303942728603e-01  -6.703962536121e-01  -1.081221731620e-01  -3.922603170136e-01  -6.558008025159e-01  
 5.407283378301e-01   4.328870648585e-01   1.167682467458e+00   8.720522108667e-02   2.736583742665e-01   8.497214764076e-02   2.263269447625e-01   2.267951650165e-01   2.404753807807e-01   2.998417682766e-01  -3.656879308084e-01  -4.005915530551e-01  -7.026914176194e-01   1.808514807209e-01   1.095506646492e-01  -5.238028841915e-01  -6.673674140087e-01  -1.104049319107e-01  -3.965992680085e-01  -6.520696520750e-01  
 4.830973838572e-01   4.075697761646e-01   1.152141545832e+00   9.651967759178e-02   2.712480170426e-01   8.844176825911e-02   2.234073548700e-01   2.237546704549e-01   2.370587386637e-01   2.968691105985e-01  -3.499681286524e-01  -3.854569675771e-01  -6.962514989253e-01   1.866719241040e-01   1.139079349340e-01  -5.171488429390e-01  -6.643279623747e-01  -1.127076998480e-01  -4.008316357925e-01  -6.483687195163e-01  
 4.276694314128e-01   3.805034859402e-01   1.136630174063e+00   1.033168085262e-01   2.691963682949e-01   8.990566708050e-02   2.206336219576e-01   2.226633369134e-01   2.351124010790e-01   2.949476556105e-01  -3.343938920309e-01  -3.702569839359e-01  -6.897684831316e-01   1.925699204726e-01   1.182980582857e-01  -5.104250720222e-01  -6.612181918677e-01  -1.149996167402e-01  -4.049576675112e-01  -6.446547747344e-01  
 3.745942933149e-01   3.516524022486e-01   1.121336702712e+00   1.077701324942e-01   2.675162739406e-01   8.959394833981e-02   2.180348891532e-01   2.232282239510e-01   2.343523063558e-01   2.937871464006e-01  -3.189661539462e-01  -3.549547120549e-01  -6.832214012507e-01   1.985186262273e-01   1.226726226021e-01  -5.036260988065e-01  -6.581069075052e-01  -1.172414090214e-01  -4.089904918689e-01  -6.409632554465e-01  
 3.241716287542e-01   3.216772311124e-01   1.105886932049e+00   1.097398802183e-01   2.659697151953e-01   8.751576884348e-02   2.155039606637e-01   2.255062249068e-01   2.347528971927e-01   2.934093425496e-01  -3.037497502214e-01  -3.396541416694e-01  -6.766168067951e-01   2.045620395728e-01   1.271164860308e-01  -4.967563211654e-01  -6.550154151391e-01  -1.195104773467e-01  -4.129408469152e-01  -6.373421137868e-01  
 2.765416278655e-01   2.907956326328e-01   1.090333727210e+00   1.093415882205e-01   2.644604677773e-01   8.385706926403e-02   2.129883534942e-01   2.293079428161e-01   2.361068254735e-01   2.936188503927e-01  -2.887599665092e-01  -3.243639299553e-01  -6.699553090504e-01   2.106876973957e-01   1.316141555688e-01  -4.898222790699e-01  -6.519384013248e-01  -1.217835189966e-01  -4.168033344061e-01  -6.337808389037e-01  
 2.318136739219e-01   2.587660797908e-01   1.074966773313e+00   1.067179759571e-01   2.630509966818e-01   7.872265460524e-02   2.105219665402e-01   2.344543081388e-01   2.382840153478e-01   2.943012396302e-01  -2.740082194586e-01  -3.090080086115e-01  -6.632689090862e-01   2.168622238995e-01   1.360969896104e-01  -4.828262507767e-01  -6.488152098031e-01  -1.239970412432e-01  -4.205577883813e-01  -6.302051707359e-01  
 1.900475039579e-01   2.262087210168e-01   1.059573268604e+00   1.019547810533e-01   2.614846256729e-01   7.233715322158e-02   2.079969795569e-01   2.408732519837e-01   2.411099411293e-01   2.953404185671e-01  -2.595512750339e-01  -2.936517506615e-01  -6.565887456753e-01   2.230993017237e-01   1.406371788506e-01  -4.757919404095e-01  -6.456291115462e-01  -1.261940561158e-01  -4.241883928941e-01  -6.266105362412e-01  
 1.512401125947e-01   1.931424880291e-01   1.044159343163e+00   9.522980246853e-02   2.598193724566e-01   6.481996003897e-02   2.054532223031e-01   2.483131646830e-01   2.444603282158e-01   2.966416100284e-01  -2.453848847149e-01  -2.783120549567e-01  -6.498684320527e-01   2.293877916065e-01   1.452056013124e-01  -4.687085358373e-01  -6.424522295259e-01  -1.283558595489e-01  -4.277184739164e-01  -6.230479701266e-01  
 1.153209304205e-01   1.597179051194e-01   1.028636471072e+00   8.672799762762e-02   2.580786751501e-01   5.633406325183e-02   2.029133668379e-01   2.565795224016e-01   2.482174905256e-01   2.981214066833e-01  -2.315171689878e-01  -2.630288126331e-01  -6.430612506978e-01   2.357168205734e-01   1.497897575578e-01  -4.615749805213e-01  -6.393192724896e-01  -1.304679860814e-01  -4.311593664630e-01  -6.195389315297e-01  
 8.234814074001e-02   1.264973417009e-01   1.013016556303e+00   7.657775470501e-02   2.559667086119e-01   4.715839954400e-02   2.002082414449e-01   2.655817460582e-01   2.521489357354e-01   2.995694320533e-01  -2.179802766909e-01  -2.478292701634e-01  -6.362277536382e-01   2.420724103752e-01   1.544242373926e-01  -4.544316730269e-01  -6.361619915783e-01  -1.325256416547e-01  -4.344697835503e-01  -6.160232095051e-01  
 5.225786734146e-02   9.316249735474e-02   9.973454132529e-01   6.488645899014e-02   2.537086690992e-01   3.722980908034e-02   1.975136588542e-01   2.752157659180e-01   2.563431434208e-01   3.011430265961e-01  -2.047944743090e-01  -2.326983648050e-01  -6.293695742617e-01   2.484624113686e-01   1.590830858496e-01  -4.472584090896e-01  -6.329553417944e-01  -1.345289658372e-01  -4.376668604948e-01  -6.124988264778e-01  
 2.493878776226e-02   5.985978769716e-02   9.818882632830e-01   5.198064137901e-02   2.511108916650e-01   2.696799550459e-02   1.946964901505e-01   2.852138325399e-01   2.604246919769e-01   3.024796580575e-01  -1.919665106052e-01  -2.175622942713e-01  -6.225555524810e-01   2.548387964951e-01   1.637607861409e-01  -4.400910945587e-01  -6.297133125927e-01  -1.364458986147e-01  -4.407169330829e-01  -6.089444654349e-01  
 3.863462501088e-04   2.700042782525e-02   9.662569395827e-01   3.786809304991e-02   2.482328809261e-01   1.631227335099e-02   1.918244527442e-01   2.955483477150e-01   2.645152737500e-01   3.037500152121e-01  -1.795213969096e-01  -2.025747216698e-01  -6.156976676740e-01   2.612313723644e-01   1.684942985458e-01  -4.329132619050e-01  -6.264805816790e-01  -1.383138003663e-01  -4.436594990469e-01  -6.054263624167e-01  
-2.142246782728e-02  -5.221690821586e-03   9.505134080435e-01   2.271306241806e-02   2.449817781811e-01   5.442891224733e-03   1.888381573594e-01   3.060771390811e-01   2.684708162504e-01   3.048236992087e-01  -1.674599150896e-01  -1.877401894127e-01  -6.087973419171e-01   2.676059772209e-01   1.732592087204e-01  -4.257487760289e-01  -6.232355304236e-01  -1.400883386887e-01  -4.464685195129e-01  -6.018939202265e-01  
-4.069939233957e-02  -3.709531208405e-02   9.348061030561e-01   6.760170968090e-03   2.415003085237e-01  -5.493320464528e-03   1.858033545305e-01   3.165871088267e-01   2.721780334045e-01   3.056055934261e-01  -1.557640274549e-01  -1.730176855532e-01  -6.018387259729e-01   2.739338572967e-01   1.779954666689e-01  -4.185930698185e-01  -6.200301021165e-01  -1.417349187669e-01  -4.491526711086e-01  -5.983574699433e-01  
-5.750351268852e-02  -6.837033886811e-02   9.191445372797e-01  -9.849771754910e-03   2.376708083395e-01  -1.635223116136e-02   1.826874734420e-01   3.270103963254e-01   2.755601576384e-01   3.060710292627e-01  -1.444658993021e-01  -1.584145306723e-01  -5.948792709731e-01   2.802098259785e-01   1.827478724403e-01  -4.114708396918e-01  -6.167856530283e-01  -1.432658631909e-01  -4.516916235864e-01  -5.947929050963e-01  
-7.178767890858e-02  -9.862598037969e-02   9.034233487896e-01  -2.712572503639e-02   2.333858051649e-01  -2.713568395354e-02   1.794754343751e-01   3.374143846642e-01   2.786830859977e-01   3.063371270517e-01  -1.336173951213e-01  -1.439951335430e-01  -5.879775784488e-01   2.864654493739e-01   1.876086914245e-01  -4.043859410996e-01  -6.134933087888e-01  -1.447484686173e-01  -4.540973314312e-01  -5.912426580880e-01  
-8.396956648938e-02  -1.283662296627e-01   8.878464426492e-01  -4.468961558346e-02   2.288520494180e-01  -3.759362465709e-02   1.762208298092e-01   3.474605538080e-01   2.813307927420e-01   3.061764887731e-01  -1.231469648335e-01  -1.296846566001e-01  -5.810602815854e-01   2.926258905954e-01   1.924384295452e-01  -3.973456569209e-01  -6.102003303598e-01  -1.460787052930e-01  -4.563562722381e-01  -5.876597674792e-01  
-9.396708586436e-02  -1.572761875529e-01   8.722274996037e-01  -6.253818827635e-02   2.240379358576e-01  -4.777757689580e-02   1.729373621029e-01   3.571600708452e-01   2.835898904923e-01   3.057029263163e-01  -1.130954560384e-01  -1.155716381068e-01  -5.740974171830e-01   2.986959776028e-01   1.972659207182e-01  -3.903458697924e-01  -6.069270175869e-01  -1.472683056397e-01  -4.584847377947e-01  -5.840727329157e-01  
-1.020886215788e-01  -1.850713819453e-01   8.566753139505e-01  -8.046028311734e-02   2.188125571889e-01  -5.742541300763e-02   1.695445820854e-01   3.664351663322e-01   2.853053734463e-01   3.047869172361e-01  -1.034362174777e-01  -1.016505271313e-01  -5.671571304235e-01   3.046511318270e-01   2.021198793909e-01  -3.834310709366e-01  -6.036259108885e-01  -1.483197582991e-01  -4.604487011832e-01  -5.804428192508e-01  
-1.081833563951e-01  -2.118576720553e-01   8.409988894186e-01  -9.850166856039e-02   2.133808782400e-01  -6.675474251408e-02   1.661665271311e-01   3.752580154804e-01   2.866604843491e-01   3.036164127361e-01  -9.420377216638e-02  -8.801330629777e-02  -5.601391275677e-01   3.105089201744e-01   2.069614207769e-01  -3.765548107056e-01  -6.003624592195e-01  -1.492298580460e-01  -4.623038945093e-01  -5.768349097562e-01  
-1.127029970615e-01  -2.376567649427e-01   8.255942746865e-01  -1.163400129315e-01   2.075284278849e-01  -7.537044246321e-02   1.626801301281e-01   3.835131683406e-01   2.873796149373e-01   3.019597780408e-01  -8.535453674188e-02  -7.449418424427e-02  -5.532134824160e-01   3.162142975240e-01   2.118281006408e-01  -3.697886356852e-01  -5.970706424896e-01  -1.499836817509e-01  -4.639805612728e-01  -5.731757023754e-01  
-1.155672487759e-01  -2.627018860766e-01   8.102652267341e-01  -1.339937707826e-01   2.015193944789e-01  -8.347996486266e-02   1.592530242683e-01   3.911713186789e-01   2.876408446564e-01   3.000023544724e-01  -7.693703024973e-02  -6.116595761772e-02  -5.462904122031e-01   3.217907448404e-01   2.166965679384e-01  -3.630758710970e-01  -5.937805987479e-01  -1.506000373479e-01  -4.655373473853e-01  -5.695359518784e-01  
-1.168232444679e-01  -2.864580300726e-01   7.949875903218e-01  -1.514229480875e-01   1.951607370888e-01  -9.099059651987e-02   1.557752485860e-01   3.982570575615e-01   2.874171911497e-01   2.977200926702e-01  -6.893023647666e-02  -4.808866980878e-02  -5.393860399137e-01   3.272073500851e-01   2.215826895575e-01  -3.564620244663e-01  -5.904464113485e-01  -1.510536105587e-01  -4.669372790787e-01  -5.658552807175e-01  
-1.167447134847e-01  -3.092330490923e-01   7.798144979992e-01  -1.684587970009e-01   1.886099663770e-01  -9.783519682478e-02   1.523005422253e-01   4.046540333208e-01   2.866694199134e-01   2.950750833464e-01  -6.131088024020e-02  -3.524138944217e-02  -5.324761526135e-01   3.324496927641e-01   2.264408233461e-01  -3.499353213622e-01  -5.871265199174e-01  -1.513348402507e-01  -4.682000858112e-01  -5.621632138306e-01  
-1.153271334975e-01  -3.310176355581e-01   7.647439010878e-01  -1.850670969598e-01   1.818687800452e-01  -1.040382965612e-01   1.488300923247e-01   4.103464678742e-01   2.854272712048e-01   2.921008278593e-01  -5.408678471316e-02  -2.262892431463e-02  -5.255468054316e-01   3.374937651690e-01   2.312463652602e-01  -3.435014158496e-01  -5.838380829164e-01  -1.514174732692e-01  -4.693200499763e-01  -5.584406533283e-01  
-1.127505263769e-01  -3.516164755390e-01   7.497361522395e-01  -2.011678156788e-01   1.749309666900e-01  -1.095546595564e-01   1.453828731577e-01   4.153440290321e-01   2.837134924065e-01   2.888435390980e-01  -4.726101798756e-02  -1.029862492156e-02  -5.186280012730e-01   3.423497426127e-01   2.360542163050e-01  -3.371623186339e-01  -5.805863739182e-01  -1.513417804731e-01  -4.703147904290e-01  -5.547293242640e-01  
-1.091910923313e-01  -3.709970757980e-01   7.349005623521e-01  -2.166820898062e-01   1.677369622779e-01  -1.143209103906e-01   1.419387983568e-01   4.196382399893e-01   2.815072416461e-01   2.852974992652e-01  -4.080319950468e-02   1.785348378540e-03  -5.117769829339e-01   3.470097521356e-01   2.408888016400e-01  -3.309377287593e-01  -5.773097462211e-01  -1.511119046062e-01  -4.711732574809e-01  -5.510211711433e-01  
-1.044710906301e-01  -3.897177125584e-01   7.202654891284e-01  -2.316704055066e-01   1.604694911609e-01  -1.185202475363e-01   1.385593544877e-01   4.232320848847e-01   2.789041343675e-01   2.815294325316e-01  -3.475752170382e-02   1.369968712797e-02  -5.049433993352e-01   3.514484140430e-01   2.456590172520e-01  -3.248004426556e-01  -5.739923168549e-01  -1.506804636402e-01  -4.718916389047e-01  -5.472756686358e-01  
-9.908898151410e-02  -4.069469650906e-01   7.057436046834e-01  -2.459183315683e-01   1.529388271801e-01  -1.219027245303e-01   1.351726109088e-01   4.260966012995e-01   2.758280322208e-01   2.774987981775e-01  -2.904825143829e-02   2.529541066192e-02  -4.981632412024e-01   3.556562579161e-01   2.504658206680e-01  -3.187921969152e-01  -5.706957112736e-01  -1.500915841186e-01  -4.724820799701e-01  -5.435501154533e-01  
-9.282285883686e-02  -4.235444012558e-01   6.914020673170e-01  -2.595173063066e-01   1.454146369015e-01  -1.246914361571e-01   1.318752942890e-01   4.282209433563e-01   2.723734537055e-01   2.732624056827e-01  -2.372594962117e-02   3.668698442333e-02  -4.913778300106e-01   3.596225688911e-01   2.551803876851e-01  -3.128712310155e-01  -5.674163526876e-01  -1.492965673635e-01  -4.729478149102e-01  -5.398026011199e-01  
-8.589404469718e-02  -4.388008941066e-01   6.771155096385e-01  -2.723917817490e-01   1.377745393541e-01  -1.268015669083e-01   1.286268843591e-01   4.296321704888e-01   2.685575807209e-01   2.688496514684e-01  -1.874810806255e-02   4.771115994795e-02  -4.845868156107e-01   3.633476565213e-01   2.598615636753e-01  -3.070583051240e-01  -5.641880828749e-01  -1.483242173737e-01  -4.733061049692e-01  -5.360711929810e-01  
-7.843467022746e-02  -4.530814225691e-01   6.630511378820e-01  -2.845133081621e-01   1.300208845294e-01  -1.282368892527e-01   1.254101942750e-01   4.303474983948e-01   2.643750654230e-01   2.642534535384e-01  -1.409293099417e-02   5.850568095880e-02  -4.778407027679e-01   3.667971041789e-01   2.644878529270e-01  -3.013761158667e-01  -5.609412252141e-01  -1.471458869219e-01  -4.735186179671e-01  -5.322935634935e-01  
-7.052714539879e-02  -4.666498393203e-01   6.492390338815e-01  -2.958175216682e-01   1.222321571356e-01  -1.290120559535e-01   1.222672697372e-01   4.303236844688e-01   2.598336485378e-01   2.594897976385e-01  -9.774361755625e-03   6.911338120260e-02  -4.711505453558e-01   3.699772898967e-01   2.690683549036e-01  -2.958018573777e-01  -5.576895349923e-01  -1.457771176287e-01  -4.736133436370e-01  -5.285228123977e-01  
-6.206176067086e-02  -4.789473276533e-01   6.355220378306e-01  -3.064206455576e-01   1.143790374098e-01  -1.292377368550e-01   1.192092384760e-01   4.296946205666e-01   2.550692475749e-01   2.546827596294e-01  -5.806063376158e-03   7.936565222567e-02  -4.645049961053e-01   3.729238614255e-01   2.736623546879e-01  -2.903163123452e-01  -5.544511119853e-01  -1.442719064921e-01  -4.736323663996e-01  -5.248161624651e-01  
-5.330446323758e-02  -4.904300812757e-01   6.220457257265e-01  -3.162070909491e-01   1.064961203003e-01  -1.288525857145e-01   1.162214584381e-01   4.283888409812e-01   2.500169248028e-01   2.497663579533e-01  -2.141286317514e-03   8.939621131006e-02  -4.579161842417e-01   3.755891805423e-01   2.782044107586e-01  -2.849430948835e-01  -5.512272608285e-01  -1.425789587731e-01  -4.735387536795e-01  -5.211109598593e-01  
-4.405256762374e-02  -5.009832333065e-01   6.087341341240e-01  -3.252758565329e-01   9.861269050475e-02  -1.279788328035e-01   1.133072075313e-01   4.264664005869e-01   2.447598176473e-01   2.447953429788e-01   1.191577819904e-03   9.914057860873e-02  -4.513386525067e-01   3.779683599088e-01   2.826587704998e-01  -2.796685624079e-01  -5.480351959999e-01  -1.406888228003e-01  -4.733422181170e-01  -5.174015580571e-01  
-3.471000043808e-02  -5.108110658896e-01   5.956591129941e-01  -3.334823456584e-01   9.074969405583e-02  -1.265232111899e-01   1.104774427572e-01   4.238850371797e-01   2.392544528431e-01   2.397409728197e-01   4.245271468254e-03   1.086653946344e-01  -4.448094284489e-01   3.800416717155e-01   2.870404507935e-01  -2.745109771705e-01  -5.448299473059e-01  -1.386018667427e-01  -4.730316195732e-01  -5.136796194256e-01  
-2.521181028321e-02  -5.194641549902e-01   5.826791363224e-01  -3.409143930502e-01   8.292373275185e-02  -1.245771942661e-01   1.077383200663e-01   4.207397675942e-01   2.336040938349e-01   2.346843835993e-01   7.019575379228e-03   1.177972013129e-01  -4.382941599514e-01   3.818432558774e-01   2.913687031070e-01  -2.694426937733e-01  -5.416873051651e-01  -1.363640441291e-01  -4.726580161006e-01  -5.100088848374e-01  
-1.548412983620e-02  -5.274837087120e-01   5.699326960567e-01  -3.476090070733e-01   7.515912168924e-02  -1.221968441899e-01   1.050752773468e-01   4.170258383320e-01   2.277974594570e-01   2.295991503861e-01   9.510816427244e-03   1.267050533311e-01  -4.318045056529e-01   3.833335302209e-01   2.955687353390e-01  -2.644892045909e-01  -5.385042967986e-01  -1.339127208567e-01  -4.721658320746e-01  -5.062898514635e-01  
-5.745667668274e-03  -5.348246447948e-01   5.574709748189e-01  -3.534885553682e-01   6.739478617165e-02  -1.193526162198e-01   1.024991694648e-01   4.127578728386e-01   2.218520268585e-01   2.245385883006e-01   1.173281088298e-02   1.354365501196e-01  -4.254230347876e-01   3.845272493672e-01   2.997644969612e-01  -2.596267596952e-01  -5.353315553227e-01  -1.313055636445e-01  -4.716002699452e-01  -5.026339501262e-01  
 4.102485058673e-03  -5.410839866796e-01   5.451398205280e-01  -3.586965423848e-01   5.969402676466e-02  -1.161557695193e-01   1.000323991088e-01   4.080673859165e-01   2.158761366739e-01   2.195668311814e-01   1.369012330134e-02   1.437948932650e-01  -4.190911025668e-01   3.854628691906e-01   3.039330733688e-01  -2.548323797760e-01  -5.322289129516e-01  -1.285825386814e-01  -4.709995919566e-01  -4.990604968182e-01  
 1.390372106663e-02  -5.469182258496e-01   5.330755234209e-01  -3.631050568192e-01   5.208836939238e-02  -1.125575316188e-01   9.765360050774e-02   4.028253844727e-01   2.097795927216e-01   2.145976468843e-01   1.539514564099e-02   1.519848969702e-01  -4.128068652886e-01   3.860689975957e-01   3.079883316255e-01  -2.501368629357e-01  -5.291190223337e-01  -1.256586658263e-01  -4.703019566879e-01  -4.954775776835e-01  
 2.356620711862e-02  -5.517264758904e-01   5.211704926028e-01  -3.668086464453e-01   4.454802653934e-02  -1.086177409873e-01   9.536592905572e-02   3.971812864484e-01   2.036692412037e-01   2.097158101813e-01   1.690026470989e-02   1.598191078768e-01  -4.065695907966e-01   3.863871960525e-01   3.119869944696e-01  -2.455252179101e-01  -5.260325971632e-01  -1.225993351924e-01  -4.695561459368e-01  -4.919450435802e-01  
 3.336154169049e-02  -5.560423780623e-01   5.094582820642e-01  -3.698538149387e-01   3.716460327178e-02  -1.044208425076e-01   9.317799237134e-02   3.910941016556e-01   1.975356400792e-01   2.048994728322e-01   1.812563698777e-02   1.674082769896e-01  -4.003532397181e-01   3.864033396266e-01   3.158491990483e-01  -2.409865736344e-01  -5.229617288043e-01  -1.193642868855e-01  -4.687390316123e-01  -4.884136325071e-01  
 4.283233046441e-02  -5.598138672723e-01   4.980047378449e-01  -3.721377826729e-01   2.986137893693e-02  -9.988258071290e-02   9.105932306367e-02   3.845661537070e-01   1.913533344678e-01   2.001275976411e-01   1.918399615284e-02   1.747969889873e-01  -3.941874979313e-01   3.860741279710e-01   3.195900877685e-01  -2.365606188958e-01  -5.198611084987e-01  -1.159378976145e-01  -4.678257237305e-01  -4.848580901548e-01  
 5.229699798664e-02  -5.627072542051e-01   4.866826683918e-01  -3.738305971552e-01   2.270403822037e-02  -9.515199278732e-02   8.905752373918e-02   3.777261225056e-01   1.852425255976e-01   1.954991633153e-01   2.000778681018e-02   1.818149634310e-01  -3.880606360316e-01   3.854833923930e-01   3.232615976010e-01  -2.321773789787e-01  -5.168270854556e-01  -1.124075306567e-01  -4.669017130770e-01  -4.813864820493e-01  
 6.155084128519e-02  -5.650671333442e-01   4.756300076050e-01  -3.748834116588e-01   1.562642947535e-02  -9.020077145693e-02   8.714947335222e-02   3.705598420528e-01   1.791777243789e-01   1.910109759073e-01   2.064155260736e-02   1.886457276042e-01  -3.820430441460e-01   3.846089415870e-01   3.269106136609e-01  -2.278496223427e-01  -5.138217526971e-01  -1.087592697405e-01  -4.659507081935e-01  -4.780014478558e-01  
 7.083888714402e-02  -5.670856700698e-01   4.648012423397e-01  -3.753514027016e-01   8.704076272533e-03  -8.509616367354e-02   8.533222680919e-02   3.630509332140e-01   1.731582916189e-01   1.866328884344e-01   2.102532336240e-02   1.952866110662e-01  -3.760731853955e-01   3.834316759313e-01   3.304367735538e-01  -2.235810054080e-01  -5.108160522574e-01  -1.049521348576e-01  -4.649426729294e-01  -4.746315703170e-01  
 7.968233608779e-02  -5.684170782477e-01   4.541806025742e-01  -3.751916742878e-01   1.894033224442e-03  -7.979210493861e-02   8.359043047475e-02   3.552710882672e-01   1.672105790236e-01   1.823797049372e-01   2.129520441983e-02   2.016505049706e-01  -3.701612554988e-01   3.819479100632e-01   3.338724270409e-01  -2.193843747922e-01  -5.078293664626e-01  -1.010186821411e-01  -4.638967548223e-01  -4.713012788078e-01  
 8.845391222521e-02  -5.691362310218e-01   4.437284420506e-01  -3.745178183760e-01  -4.746518656150e-03  -7.440099147869e-02   8.196346054260e-02   3.472625698011e-01   1.613863717344e-01   1.782965615166e-01   2.135317894424e-02   2.077185052332e-01  -3.643080175498e-01   3.802051772487e-01   3.372372236018e-01  -2.152091534357e-01  -5.048778213285e-01  -9.699222897171e-02  -4.628500267438e-01  -4.680548615385e-01  
 9.687188958308e-02  -5.694151524869e-01   4.334833904786e-01  -3.732755677080e-01  -1.122440187151e-02  -6.886966762925e-02   8.040908925476e-02   3.390018380639e-01   1.556402764755e-01   1.743239251919e-01   2.127723495167e-02   2.135436911287e-01  -3.584934203768e-01   3.781612713912e-01   3.404610074522e-01  -2.110965203979e-01  -5.019527213293e-01  -9.283382875797e-02  -4.617623774304e-01  -4.648279159142e-01  
 1.051986844863e-01  -5.693981993114e-01   4.234557540594e-01  -3.715242049725e-01  -1.754430882647e-02  -6.327393415220e-02   7.893460459489e-02   3.304890341756e-01   1.499924411901e-01   1.704817947622e-01   2.100588058270e-02   2.191846809799e-01  -3.527200101413e-01   3.758051289353e-01   3.435306155827e-01  -2.070486654347e-01  -4.989825725588e-01  -8.851564168556e-02  -4.606118993960e-01  -4.615846026377e-01  
 1.131008681418e-01  -5.687474780838e-01   4.136399193972e-01  -3.693076344411e-01  -2.375086656405e-02  -5.762296568142e-02   7.755191187364e-02   3.218593097518e-01   1.445093034970e-01   1.668291216634e-01   2.065162833535e-02   2.245638858299e-01  -3.470301121177e-01   3.731736473176e-01   3.465396778694e-01  -2.030413377870e-01  -4.960287619776e-01  -8.411383739356e-02  -4.594540175800e-01  -4.584070456646e-01  
 1.208128206977e-01  -5.678014420508e-01   4.040187934369e-01  -3.666217254848e-01  -2.976337039872e-02  -5.193132164073e-02   7.625614193538e-02   3.130400586073e-01   1.391502698977e-01   1.633226205614e-01   2.011928721116e-02   2.297260642418e-01  -3.413986593993e-01   3.702843188794e-01   3.494457776745e-01  -1.990478730483e-01  -4.931278548909e-01  -7.962176512358e-02  -4.582991277219e-01  -4.553070692263e-01  
 1.284181464803e-01  -5.664457745853e-01   3.945643772789e-01  -3.635302348089e-01  -3.557562245606e-02  -4.624351695603e-02   7.504550761637e-02   3.040854727369e-01   1.339437134130e-01   1.599754951609e-01   1.940301569857e-02   2.346236225125e-01  -3.358174068406e-01   3.671497949747e-01   3.522452157119e-01  -1.950564507336e-01  -4.902910925891e-01  -7.505475830712e-02  -4.571574850424e-01  -4.522878909951e-01  
 1.355167000048e-01  -5.646310951211e-01   3.853458735398e-01  -3.600335351922e-01  -4.127984831245e-02  -4.055118989460e-02   7.390368672522e-02   2.950648356365e-01   1.289182595368e-01   1.568172366152e-01   1.864793503303e-02   2.393236811921e-01  -3.303301516455e-01   3.637448342764e-01   3.549828102691e-01  -1.910979326032e-01  -4.874431077915e-01  -7.040856892776e-02  -4.560116892972e-01  -4.493305294657e-01  
 1.424560566216e-01  -5.625969377786e-01   3.763219064212e-01  -3.561476590849e-01  -4.680056473323e-02  -3.488460062000e-02   7.283964444034e-02   2.859138279016e-01   1.240404699755e-01   1.538080983550e-01   1.773072212928e-02   2.438356707563e-01  -3.248961629728e-01   3.600759198369e-01   3.575925085583e-01  -1.871564385907e-01  -4.846067046114e-01  -6.566494471491e-02  -4.548528220759e-01  -4.464121069921e-01  
 1.491844641440e-01  -5.602265014461e-01   3.674803936967e-01  -3.519193741459e-01  -5.214634705562e-02  -2.926706035304e-02   7.184071847183e-02   2.766848439388e-01   1.193298710112e-01   1.509509734341e-01   1.669114838381e-02   2.481208177592e-01  -3.195066280663e-01   3.561457653336e-01   3.600582091227e-01  -1.832404679974e-01  -4.817708458968e-01  -6.083120356717e-02  -4.536777480785e-01  -4.435161189437e-01  
 1.555632399427e-01  -5.574631688567e-01   3.588147382141e-01  -3.473620306270e-01  -5.731203247611e-02  -2.370677595257e-02   7.092686069221e-02   2.674252537702e-01   1.148094175705e-01   1.482660326712e-01   1.556573107346e-02   2.521577954314e-01  -3.141829944848e-01   3.519865742964e-01   3.624322180283e-01  -1.793171170503e-01  -4.789589290000e-01  -5.595295831487e-02  -4.525262392731e-01  -4.406990829769e-01  
 1.616047856287e-01  -5.544069371116e-01   3.503295160609e-01  -3.424873531991e-01  -6.230163907449e-02  -1.821002324480e-02   7.007512852798e-02   2.581230780916e-01   1.104624576316e-01   1.457302156412e-01   1.436238250584e-02   2.559719681374e-01  -3.089043105001e-01   3.475782318649e-01   3.646551448027e-01  -1.754154841992e-01  -4.761678477703e-01  -5.099939297380e-02  -4.513660542634e-01  -4.379056478248e-01  
 1.675550562337e-01  -5.512243265507e-01   3.420229397386e-01  -3.373156645272e-01  -6.709924282939e-02  -1.279662480900e-02   6.928951965653e-02   2.487444424569e-01   1.062709815575e-01   1.433261892106e-01   1.300099574435e-02   2.596108669452e-01  -3.036673438175e-01   3.429215697300e-01   3.667175516185e-01  -1.715330994511e-01  -4.733340758072e-01  -4.595325078124e-02  -4.501841643615e-01  -4.351210500971e-01  
 1.730164580962e-01  -5.477239024008e-01   3.339493189214e-01  -3.318976701945e-01  -7.179614302689e-02  -7.491367292013e-03   6.856410750247e-02   2.394266539682e-01   1.023109214780e-01   1.411411018616e-01   1.163261004268e-02   2.631067136087e-01  -2.985556111776e-01   3.380551415072e-01   3.687851970360e-01  -1.676140458370e-01  -4.705607406385e-01  -4.089407543646e-02  -4.490618998869e-01  -4.324759304877e-01  
 1.783280311630e-01  -5.440248959753e-01   3.260106154027e-01  -3.262184743427e-01  -7.626249849226e-02  -2.280540719110e-03   6.790060427768e-02   2.300797676877e-01   9.851172474838e-02   1.390783419895e-01   1.012153932411e-02   2.663564948739e-01  -2.934739435296e-01   3.329824024432e-01   3.706913074715e-01  -1.636790773947e-01  -4.678401692476e-01  -3.579266655408e-02  -4.479556218774e-01  -4.298767600760e-01  
 1.832165752074e-01  -5.400424319793e-01   3.182830175326e-01  -3.203506407235e-01  -8.061109592001e-02   2.794361671885e-03   6.729892365089e-02   2.208170984826e-01   9.493960554200e-02   1.372094681205e-01   8.608928971211e-03   2.694480387825e-01  -2.884913526085e-01   3.277059641840e-01   3.725487234120e-01  -1.597212610180e-01  -4.651194856315e-01  -3.066977983912e-02  -4.468863281181e-01  -4.273650995475e-01  
 1.881081792151e-01  -5.359010786214e-01   3.106776445846e-01  -3.142692539001e-01  -8.472326073385e-02   7.752754477785e-03   6.674942910478e-02   2.115315967651e-01   9.151632582801e-02   1.354401960701e-01   6.920979058321e-03   2.722908089530e-01  -2.835229494454e-01   3.222327367046e-01   3.742063122711e-01  -1.557531817391e-01  -4.624397597009e-01  -2.550072483181e-02  -4.458180093752e-01  -4.248688057717e-01  
 1.925519775088e-01  -5.316683710487e-01   3.032838247331e-01  -3.079809559939e-01  -8.872104400171e-02   1.258251618039e-02   6.624325230456e-02   2.022918256125e-01   8.828592323947e-02   1.338271860031e-01   5.232845719840e-03   2.750398927944e-01  -2.786328132415e-01   3.165182580055e-01   3.757613769702e-01  -1.517968778083e-01  -4.597046570299e-01  -2.026723637602e-02  -4.447416332052e-01  -4.223968550210e-01  
 1.967455685842e-01  -5.270997653839e-01   2.960405737888e-01  -3.015874067430e-01  -9.253791355064e-02   1.724895015198e-02   6.580874248942e-02   1.931824273802e-01   8.527649188719e-02   1.323799447429e-01   3.501506142738e-03   2.775393803210e-01  -2.738198128772e-01   3.106718513729e-01   3.772492839796e-01  -1.477745123656e-01  -4.570194083434e-01  -1.507036294063e-02  -4.437378203202e-01  -4.200362877273e-01  
 2.006831570287e-01  -5.225494752772e-01   2.889714295848e-01  -2.949928953808e-01  -9.620162678359e-02   2.178973721672e-02   6.540077061637e-02   1.840733780772e-01   8.241594554536e-02   1.310338940940e-01   1.700990807115e-03   2.799312786895e-01  -2.690420231352e-01   3.045809232376e-01   3.785496942730e-01  -1.437832564456e-01  -4.542758191294e-01  -9.788600946859e-03  -4.426929420656e-01  -4.176445075809e-01  
 2.042722962345e-01  -5.177247981677e-01   2.820416804108e-01  -2.882980173836e-01  -9.968199767599e-02   2.617326301424e-02   6.504395133039e-02   1.750960138469e-01   7.975490647817e-02   1.298218263987e-01  -1.054997898144e-04   2.820802886531e-01  -2.643189215797e-01   2.983453486970e-01   3.797299025095e-01  -1.397520279605e-01  -4.515749055218e-01  -4.530562968560e-03  -4.416938391557e-01  -4.153178278190e-01  
 2.078111038304e-01  -5.128199787193e-01   2.752759691115e-01  -2.815010033350e-01  -1.030043689963e-01   3.039477567634e-02   6.473244657720e-02   1.661936884913e-01   7.727602615599e-02   1.287518533903e-01  -2.026936068433e-03   2.840880347285e-01  -2.596787208974e-01   2.919706106839e-01   3.808470925468e-01  -1.356552072233e-01  -4.489325292194e-01   7.190156085251e-04  -4.407537239909e-01  -4.130930701155e-01  
 2.110326078093e-01  -5.078453456314e-01   2.686862447231e-01  -2.745995095013e-01  -1.061985710889e-01   3.445138034474e-02   6.446213954542e-02   1.573925374623e-01   7.498584064859e-02   1.278216973515e-01  -3.962745690280e-03   2.859833950791e-01  -2.551152190253e-01   2.854250560755e-01   3.818789681505e-01  -1.315221103590e-01  -4.462969555084e-01   5.979141580965e-03  -4.398453782102e-01  -4.109302648052e-01  
 2.140753843992e-01  -5.027569442348e-01   2.622407265237e-01  -2.676200417212e-01  -1.092337675088e-01   3.834022413005e-02   6.422692244230e-02   1.486912108750e-01   7.286695467851e-02   1.270010552686e-01  -5.951378110860e-03   2.877089788951e-01  -2.505996786234e-01   2.787212800178e-01   3.827667576367e-01  -1.273682080190e-01  -4.436611868575e-01   1.124670043782e-02  -4.389471979260e-01  -4.087865835589e-01  
 2.168314850798e-01  -4.975662795883e-01   2.559525483647e-01  -2.605805748891e-01  -1.121269072486e-01   4.205815041700e-02   6.402777369808e-02   1.401224713285e-01   7.093306819528e-02   1.263063776304e-01  -7.949136434139e-03   2.892949662722e-01  -2.461585736185e-01   2.718836083435e-01   3.835773890960e-01  -1.231578364041e-01  -4.410318011389e-01   1.649367180768e-02  -4.380978728365e-01  -4.067191417609e-01  
 2.192901953177e-01  -4.922437913666e-01   2.497994546543e-01  -2.535007350592e-01  -1.148560188272e-01   4.561124885039e-02   6.386849502500e-02   1.317021183306e-01   6.917309824379e-02   1.257188171752e-01  -9.947652751118e-03   2.906924504254e-01  -2.417753679117e-01   2.649384053063e-01   3.842736208496e-01  -1.188958170566e-01  -4.384457631386e-01   2.169989352938e-02  -4.372946751271e-01  -4.047098314096e-01  
 2.217539708429e-01  -4.868724614214e-01   2.437612467846e-01  -2.463532375189e-01  -1.174063448671e-01   4.900530158106e-02   6.372723776777e-02   1.233451966089e-01   6.754031913182e-02   1.251909625078e-01  -1.206183605846e-02   2.919068676461e-01  -2.374087904959e-01   2.578393533459e-01   3.847545158174e-01  -1.146438508128e-01  -4.358289185354e-01   2.693148658557e-02  -4.364631597654e-01  -4.026598533276e-01  
 2.238037343637e-01  -4.814429851662e-01   2.379080505273e-01  -2.392122306360e-01  -1.198740370760e-01   5.220349242566e-02   6.361857098952e-02   1.151799798068e-01   6.611304859126e-02   1.248103715075e-01  -1.409703879473e-02   2.930635389647e-01  -2.331475760110e-01   2.506219513133e-01   3.852279157536e-01  -1.103163959505e-01  -4.331844801230e-01   3.212833801745e-02  -4.356996529917e-01  -4.007146219296e-01  
 2.257627108446e-01  -4.760457341240e-01   2.321769911654e-01  -2.320042776773e-01  -1.221837679880e-01   5.524996230239e-02   6.353076231546e-02   1.070844130776e-01   6.480989345607e-02   1.244928495146e-01  -1.621916864431e-02   2.940900172074e-01  -2.289201305140e-01   2.432587541329e-01   3.855329880753e-01  -1.059793251868e-01  -4.305134767623e-01   3.733952623835e-02  -4.349258558444e-01  -3.987608898152e-01  
 2.274829909188e-01  -4.704029669622e-01   2.265723904309e-01  -2.248763410883e-01  -1.243407797145e-01   5.810525420486e-02   6.348668222240e-02   9.923351331725e-02   6.369587109641e-02   1.242893409434e-01  -1.830433922654e-02   2.948940965814e-01  -2.247734514746e-01   2.358818857239e-01   3.857885925911e-01  -1.015332315559e-01  -4.279348536550e-01   4.243193753205e-02  -4.342534457756e-01  -3.969218748157e-01  
 2.290849986565e-01  -4.649025914726e-01   2.211067874074e-01  -2.176773794756e-01  -1.263829050995e-01   6.080836350600e-02   6.345053560455e-02   9.143559931144e-02   6.270108528320e-02   1.241576362082e-01  -2.046590717709e-02   2.956476228942e-01  -2.206730267991e-01   2.283443903686e-01   3.859007887450e-01  -9.708191052535e-02  -4.253496358290e-01   4.755789048063e-02  -4.335667872954e-01  -3.950779518622e-01  
 2.304217054465e-01  -4.593021326696e-01   2.157658487184e-01  -2.105221694442e-01  -1.282884984624e-01   6.333784657213e-02   6.343753955384e-02   8.382977427146e-02   6.186184321529e-02   1.241102976399e-01  -2.259424626980e-02   2.962414282648e-01  -2.166347195573e-01   2.207495703071e-01   3.859180807259e-01  -9.256580186670e-02  -4.228033189414e-01   5.261296180591e-02  -4.329326429729e-01  -3.932914107663e-01  
 2.316183973030e-01  -4.536608846686e-01   2.105627959365e-01  -2.034122404996e-01  -1.300817417280e-01   6.568758668886e-02   6.345124591156e-02   7.639380109381e-02   6.117692918489e-02   1.241551772610e-01  -2.472801227171e-02   2.967331346797e-01  -2.126731494765e-01   2.130870664015e-01   3.858819969095e-01  -8.797303276480e-02  -4.202438435876e-01   5.761556674210e-02  -4.323535393185e-01  -3.915763417051e-01  
 2.326181577924e-01  -4.480319563890e-01   2.054764309598e-01  -1.963176533455e-01  -1.317471204164e-01   6.787946494195e-02   6.347814854473e-02   6.909482309536e-02   6.061326206710e-02   1.242544020670e-01  -2.686432971751e-02   2.971028276333e-01  -2.087522191093e-01   2.053347377467e-01   3.856960448008e-01  -8.336371321672e-02  -4.176753201184e-01   6.259082449502e-02  -4.317756662838e-01  -3.898557148928e-01  
 2.335688608938e-01  -4.424466623531e-01   2.005150069730e-01  -1.892339175331e-01  -1.333020352003e-01   6.990967611974e-02   6.351680203943e-02   6.190960993505e-02   6.017139799303e-02   1.244203945631e-01  -2.906004071923e-02   2.973955027003e-01  -2.048916637172e-01   1.974905710257e-01   3.854220858286e-01  -7.870287947130e-02  -4.150965826986e-01   6.754482529908e-02  -4.312225120273e-01  -3.881733414009e-01  
 2.343059217537e-01  -4.367300470814e-01   1.956589624781e-01  -1.822526776692e-01  -1.347174817310e-01   7.177503103363e-02   6.356886362158e-02   5.494585845471e-02   5.985767676245e-02   1.246321677084e-01  -3.120215451212e-02   2.975011926416e-01  -2.010777009931e-01   1.896321196858e-01   3.850203867962e-01  -7.399671216353e-02  -4.125097267770e-01   7.240343448409e-02  -4.306984842668e-01  -3.865060099698e-01  
 2.349369060610e-01  -4.310372252853e-01   1.909092405559e-01  -1.753026416045e-01  -1.360077224992e-01   7.349435756904e-02   6.363294311572e-02   4.811516746527e-02   5.964927369476e-02   1.248898012174e-01  -3.337656376133e-02   2.974866199088e-01  -1.973121663721e-01   1.817233229107e-01   3.844973806244e-01  -6.925260738210e-02  -4.099491431096e-01   7.721252361671e-02  -4.301947852535e-01  -3.848567569222e-01  
 2.353230363421e-01  -4.253608632957e-01   1.862912495364e-01  -1.684368610455e-01  -1.372138650790e-01   7.504445579690e-02   6.370678797123e-02   4.147149885700e-02   5.957281970362e-02   1.252123365820e-01  -3.548468611530e-02   2.974147854419e-01  -1.936157707277e-01   1.737610619649e-01   3.839145099396e-01  -6.445184520579e-02  -4.073264124864e-01   8.196951459029e-02  -4.297285518762e-01  -3.832528488616e-01  
 2.356110686301e-01  -4.197987734378e-01   1.817951805737e-01  -1.615918790996e-01  -1.383411656715e-01   7.643900872835e-02   6.379438898440e-02   3.493994409430e-02   5.961054025334e-02   1.256076558653e-01  -3.763322816739e-02   2.973112080484e-01  -1.899886962310e-01   1.657278285956e-01   3.832774133832e-01  -5.958397003093e-02  -4.047637122671e-01   8.669611364619e-02  -4.293031451081e-01  -3.817071657453e-01  
 2.358663991613e-01  -4.141601793224e-01   1.773951064616e-01  -1.548429767992e-01  -1.393423563350e-01   7.768486057042e-02   6.389564587176e-02   2.858873119118e-02   5.974943180804e-02   1.260377871317e-01  -3.980291861961e-02   2.970480231428e-01  -1.864137090046e-01   1.577035258104e-01   3.825406584862e-01  -5.465298451131e-02  -4.022240934874e-01   9.132741017045e-02  -4.289145639322e-01  -3.801917701364e-01  
 2.358938891854e-01  -4.085164044747e-01   1.730976119685e-01  -1.481928512719e-01  -1.402405341302e-01   7.878272710039e-02   6.400190313436e-02   2.242883379673e-02   5.999046600072e-02   1.265020836168e-01  -4.191166406986e-02   2.966711834827e-01  -1.828867827535e-01   1.496699653192e-01   3.816908348351e-01  -4.968791240962e-02  -3.996868080131e-01   9.587762726797e-02  -4.285441330567e-01  -3.786828620150e-01  
 2.359259549038e-01  -4.029061558045e-01   1.689010551790e-01  -1.415994987125e-01  -1.410386313944e-01   7.974209655494e-02   6.411524946486e-02   1.639570804866e-02   6.031915562689e-02   1.270019173369e-01  -4.407525471944e-02   2.962073397637e-01  -1.794159265019e-01   1.416108380066e-01   3.807615914368e-01  -4.466469105165e-02  -3.971566534624e-01   1.003722319922e-01  -4.282021048742e-01  -3.772076586796e-01  
 2.356910066099e-01  -3.972985346434e-01   1.648073499321e-01  -1.351309704625e-01  -1.417473871153e-01   8.055695800632e-02   6.423407318903e-02   1.057231369373e-02   6.074740954560e-02   1.275341018067e-01  -4.614178379236e-02   2.956439253573e-01  -1.759974834495e-01   1.335662573801e-01   3.797342510316e-01  -3.960549181025e-02  -3.946270410434e-01   1.047719166457e-01  -4.278834804257e-01  -3.757423199338e-01  
 2.354500476957e-01  -3.917835952324e-01   1.608147312951e-01  -1.287050956480e-01  -1.423763195726e-01   8.123617209349e-02   6.435112914460e-02   4.849621636959e-03   6.125210028292e-02   1.280927866063e-01  -4.825941782125e-02   2.950397010658e-01  -1.726267515774e-01   1.254587525492e-01   3.786149329438e-01  -3.451795254632e-02  -3.920441337706e-01   1.091525403047e-01  -4.275634462757e-01  -3.742819687367e-01  
 2.350965651903e-01  -3.862080292482e-01   1.569118365238e-01  -1.224161063576e-01  -1.428960745379e-01   8.178909667141e-02   6.447329466670e-02  -6.627188930943e-04   6.183996777736e-02   1.286720034821e-01  -5.033773539964e-02   2.942933739368e-01  -1.693165392408e-01   1.174245646110e-01   3.774330604529e-01  -2.934853403918e-02  -3.895126769238e-01   1.133960158713e-01  -4.273003866533e-01  -3.728713437367e-01  
 2.346360883924e-01  -3.807322447031e-01   1.531088186897e-01  -1.161989983459e-01  -1.433500703249e-01   8.221004745279e-02   6.459466737982e-02  -6.047946603947e-03   6.250241159072e-02   1.292732204333e-01  -5.240435943531e-02   2.935148554403e-01  -1.660521332099e-01   1.093486606669e-01   3.761529653581e-01  -2.416716076496e-02  -3.869233929545e-01   1.176074538239e-01  -4.270288157131e-01  -3.714505549613e-01  
 2.340549679544e-01  -3.752938790015e-01   1.493921918072e-01  -1.100793505987e-01  -1.437161646539e-01   8.251012303174e-02   6.470412234077e-02  -1.127785681381e-02   6.322750682935e-02   1.298775534876e-01  -5.444151834398e-02   2.926531767366e-01  -1.628265507533e-01   1.012720160161e-01   3.747579386682e-01  -1.897404465970e-02  -3.842901946382e-01   1.217513035094e-01  -4.267491636441e-01  -3.700121064175e-01  
 2.334302784225e-01  -3.698487979624e-01   1.457612156731e-01  -1.040751001924e-01  -1.439948910268e-01   8.269339269117e-02   6.482803186184e-02  -1.633441717802e-02   6.402425792322e-02   1.305066408126e-01  -5.647918689180e-02   2.916776862779e-01  -1.596625916285e-01   9.326723461071e-02   3.733084000841e-01  -1.370725105105e-02  -3.817579984739e-01   1.257727886836e-01  -4.265207282281e-01  -3.686193663879e-01  
 2.327260273194e-01  -3.644534738035e-01   1.422288071016e-01  -9.818306979759e-02  -1.442149496417e-01   8.275103706325e-02   6.495472515561e-02  -2.123132501179e-02   6.489768451117e-02   1.311647786175e-01  -5.848974107181e-02   2.906645635001e-01  -1.565633354491e-01   8.528552934620e-02   3.718313657754e-01  -8.368290336471e-03  -3.792219964288e-01   1.297146048024e-01  -4.263356007242e-01  -3.672756689402e-01  
 2.319876770960e-01  -3.591303008690e-01   1.387771142322e-01  -9.236645973179e-02  -1.443606161723e-01   8.270352476764e-02   6.507800345953e-02  -2.600842313286e-02   6.582042803952e-02   1.318263595426e-01  -6.051812489163e-02   2.895858625600e-01  -1.535065065327e-01   7.731239248855e-02   3.702580627942e-01  -3.012718980430e-03  -3.766832373470e-01   1.335948151578e-01  -4.261475058210e-01  -3.659243237268e-01  
 2.310570380686e-01  -3.538427889814e-01   1.354158606351e-01  -8.669728307281e-02  -1.444490097174e-01   8.253431998979e-02   6.520502522348e-02  -3.059120498247e-02   6.681176380818e-02   1.325009599549e-01  -6.244834816330e-02   2.884554835463e-01  -1.505028147407e-01   6.938569839710e-02   3.686248578112e-01   2.383536804937e-03  -3.741219707569e-01   1.373762443645e-01  -4.259780501361e-01  -3.645845337804e-01  
 2.301726026907e-01  -3.485942664026e-01   1.321293321200e-01  -8.110715514757e-02  -1.444577123780e-01   8.227370694473e-02   6.532391751403e-02  -3.505702064872e-02   6.784159757075e-02   1.331727745983e-01  -6.442526350718e-02   2.872423817727e-01  -1.475463045678e-01   6.150027592534e-02   3.669183164104e-01   7.817345112028e-03  -3.715799457517e-01   1.410759310479e-01  -4.258212516747e-01  -3.632558855815e-01  
 2.291844905265e-01  -3.433875709454e-01   1.289156228883e-01  -7.563203217762e-02  -1.443947849003e-01   8.191423458470e-02   6.543464897516e-02  -3.937053828328e-02   6.890988691943e-02   1.338318818776e-01  -6.636246804656e-02   2.859474853179e-01  -1.446241274311e-01   5.365842521259e-02   3.650951359912e-01   1.324145457454e-02  -3.690131504831e-01   1.446911665559e-01  -4.256424219384e-01  -3.618907252583e-01  
 2.281523307344e-01  -3.381911967032e-01   1.257770019250e-01  -7.028447435767e-02  -1.442583273283e-01   8.146486024843e-02   6.554318837401e-02  -4.352358912481e-02   7.001695721070e-02   1.344815782417e-01  -6.827301735291e-02   2.845646574420e-01  -1.417499979037e-01   4.589738505570e-02   3.632022719346e-01   1.869664059289e-02  -3.664413631191e-01   1.481976237528e-01  -4.254773111247e-01  -3.605305224498e-01  
 2.270570799969e-01  -3.331189365011e-01   1.227274487270e-01  -6.502101868390e-02  -1.440946131623e-01   8.090681203500e-02   6.564470247132e-02  -4.756477307580e-02   7.118199891719e-02   1.351563031732e-01  -7.017071470966e-02   2.832069536528e-01  -1.389356745297e-01   3.813329944560e-02   3.613014972298e-01   2.421335644053e-02  -3.638605299472e-01   1.516609751318e-01  -4.253435492593e-01  -3.592154099134e-01  
 2.259019874438e-01  -3.280382244739e-01   1.197463657322e-01  -5.989993652010e-02  -1.438541296319e-01   8.027004712019e-02   6.573664362881e-02  -5.143332034807e-02   7.237350017535e-02   1.358080141596e-01  -7.202151040255e-02   2.817481461446e-01  -1.361646458278e-01   3.047556242085e-02   3.593232982777e-01   2.975191109318e-02  -3.612656024016e-01   1.549983464163e-01  -4.252143345789e-01  -3.578922978285e-01  
 2.247089324924e-01  -3.230310154468e-01   1.168324784277e-01  -5.486817314991e-02  -1.435568170027e-01   7.955209540254e-02   6.581625300818e-02  -5.518631270756e-02   7.359039736696e-02   1.364473834148e-01  -7.387032640169e-02   2.802372118274e-01  -1.334315990324e-01   2.285989903904e-02   3.572593767459e-01   3.528915547248e-02  -3.586652472825e-01   1.582637597424e-01  -4.250693282375e-01  -3.565491183774e-01  
 2.235083227396e-01  -3.180734826290e-01   1.139881587477e-01  -4.993971490295e-02  -1.432091757440e-01   7.875026150260e-02   6.590357022472e-02  -5.881359891246e-02   7.483898514167e-02   1.370833140429e-01  -7.572145694577e-02   2.786675611567e-01  -1.307451438610e-01   1.531096861059e-02   3.551350003663e-01   4.084627091322e-02  -3.560868489833e-01   1.614422522544e-01  -4.249279827960e-01  -3.552056153255e-01  
 2.221647110722e-01  -3.131407486679e-01   1.112199812675e-01  -4.517934834839e-02  -1.428195802539e-01   7.786415526428e-02   6.599024509197e-02  -6.224828192466e-02   7.612703425608e-02   1.377173422396e-01  -7.746469906776e-02   2.770497107379e-01  -1.281163990109e-01   7.891238678843e-03   3.529918842947e-01   4.645728595343e-02  -3.535396489279e-01   1.644817723817e-01  -4.248211407287e-01  -3.538890504140e-01  
 2.208505101271e-01  -3.083064523947e-01   1.085159351720e-01  -4.048027378564e-02  -1.423869672525e-01   7.690191867137e-02   6.606654914338e-02  -6.560745768791e-02   7.743324024182e-02   1.383391111674e-01  -7.924602321182e-02   2.754083547069e-01  -1.255224856750e-01   4.791429994416e-04   3.507704339248e-01   5.205565476925e-02  -3.509546574684e-01   1.674867913108e-01  -4.246881071561e-01  -3.525496758867e-01  
 2.195029941989e-01  -3.035169682878e-01   1.058784816480e-01  -3.589884312727e-02  -1.419077255906e-01   7.587105877321e-02   6.613631854658e-02  -6.883272957494e-02   7.875957697257e-02   1.389451802403e-01  -8.099653188213e-02   2.737230776327e-01  -1.229745430478e-01  -6.849174311850e-03   3.485065712899e-01   5.767789169729e-02  -3.483572710973e-01   1.703961155902e-01  -4.245601538630e-01  -3.512145542920e-01  
 2.180824445552e-01  -2.987340577303e-01   1.033020630390e-01  -3.146614675828e-02  -1.413712492808e-01   7.478471802699e-02   6.619725218274e-02  -7.188850761515e-02   8.009900085954e-02   1.395293734754e-01  -8.268137425237e-02   2.719514204747e-01  -1.204759779052e-01  -1.401438157715e-02   3.462000768351e-01   6.332769074704e-02  -3.458127169107e-01   1.731531894138e-01  -4.244501198123e-01  -3.498846472702e-01  
 2.166719907856e-01  -2.940751189100e-01   1.007917215915e-01  -2.709256627203e-02  -1.408138718618e-01   7.362114296646e-02   6.624816921443e-02  -7.487775729550e-02   8.146052481623e-02   1.401103711698e-01  -8.438829899154e-02   2.702003371418e-01  -1.180160031769e-01  -2.119015471362e-02   3.438484173302e-01   6.897867674830e-02  -3.432194734062e-01   1.758934365511e-01  -4.243230333699e-01  -3.485494049533e-01  
 2.152017470617e-01  -2.894595343423e-01   9.834102254041e-02  -2.284501447886e-02  -1.402127310830e-01   7.240153003309e-02   6.628828255117e-02  -7.772984379715e-02   8.282924142505e-02   1.406636574640e-01  -8.604046134090e-02   2.684020904486e-01  -1.155950401160e-01  -2.826284032112e-02   3.414392057410e-01   7.462513325660e-02  -3.406010816193e-01   1.785302817429e-01  -4.241821169058e-01  -3.471957781224e-01  
 2.137327110549e-01  -2.848187074633e-01   9.593878994422e-02  -1.873386346828e-02  -1.395419390027e-01   7.114551850207e-02   6.631983548506e-02  -8.043092395112e-02   8.418529842338e-02   1.411704901597e-01  -8.766463928698e-02   2.664765247613e-01  -1.132084202859e-01  -3.516114990488e-02   3.389359896939e-01   8.023859569643e-02  -3.380063293554e-01   1.810154356056e-01  -4.240106724076e-01  -3.457947024745e-01  
 2.122110772952e-01  -2.802823193766e-01   9.359876954290e-02  -1.471484265372e-02  -1.388518253601e-01   6.982834768494e-02   6.633827134789e-02  -8.303428657886e-02   8.555650440117e-02   1.416679645751e-01  -8.925351163388e-02   2.645627617727e-01  -1.108639534807e-01  -4.200728667524e-02   3.364051156964e-01   8.585745028398e-02  -3.353873326678e-01   1.834429037114e-01  -4.238360708084e-01  -3.443961994221e-01  
 2.107052137119e-01  -2.758378092042e-01   9.131959177994e-02  -1.077121134033e-02  -1.381408906428e-01   6.845280851461e-02   6.634381860318e-02  -8.555881599126e-02   8.694194297135e-02   1.421599396191e-01  -9.085026773353e-02   2.626581954078e-01  -1.085647003207e-01  -4.881091505575e-02   3.338658445714e-01   9.150455624602e-02  -3.327569655067e-01   1.858209456832e-01  -4.236706049478e-01  -3.430184199707e-01  
 2.091211871261e-01  -2.714321278283e-01   8.910153316784e-02  -6.973229200423e-03  -1.374070893963e-01   6.702441422481e-02   6.635769403129e-02  -8.793055014601e-02   8.834157703436e-02   1.426403306676e-01  -9.236305998465e-02   2.607227842686e-01  -1.063174652426e-01  -5.546191140028e-02   3.313231003509e-01   9.718382299182e-02  -3.301727654409e-01   1.880670304601e-01  -4.235249816803e-01  -3.416564110598e-01  
 2.075807439500e-01  -2.670655743350e-01   8.692828754350e-02  -3.255658234630e-03  -1.366255939358e-01   6.556187927002e-02   6.635998008776e-02  -9.021704766440e-02   8.972413544391e-02   1.430792065585e-01  -9.389692178313e-02   2.587194382185e-01  -1.040970907387e-01  -6.202245301809e-02   3.286897588870e-01   1.028065591831e-01  -3.275629737274e-01   1.902338509393e-01  -4.233273869402e-01  -3.402412330853e-01  
 2.059964910594e-01  -2.627649970406e-01   8.480988706954e-02   3.530035099167e-04  -1.358236299455e-01   6.405168265592e-02   6.635484302067e-02  -9.239161618274e-02   9.111200371174e-02   1.435031154614e-01  -9.538501621580e-02   2.567005542190e-01  -1.019194767143e-01  -6.847619511255e-02   3.260358545738e-01   1.084334349370e-01  -3.249697896621e-01   1.923085650223e-01  -4.231276035495e-01  -3.388254060949e-01  
 2.044063561511e-01  -2.584904872729e-01   8.273897934042e-02   3.848807702739e-03  -1.349820905183e-01   6.251182172045e-02   6.634106345049e-02  -9.445079136761e-02   9.248516253008e-02   1.438884941766e-01  -9.684164016057e-02   2.546204424972e-01  -9.977618216272e-02  -7.479221239778e-02   3.233226588950e-01   1.140234410854e-01  -3.223663829199e-01   1.942728116887e-01  -4.228959633309e-01  -3.373743606076e-01  
 2.027825133312e-01  -2.542816332375e-01   8.071891117537e-02   7.241903835643e-03  -1.341172476315e-01   6.093579278730e-02   6.631552045750e-02  -9.640870378853e-02   9.385270177867e-02   1.442475992862e-01  -9.825500961520e-02   2.525264731247e-01  -9.766966590450e-02  -8.100858122150e-02   3.205782705158e-01   1.195965302447e-01  -3.197413073079e-01   1.961554520171e-01  -4.226475268598e-01  -3.359101978795e-01  
 2.011738431627e-01  -2.501476657026e-01   7.875242338526e-02   1.055390816114e-02  -1.332404354730e-01   5.931768882466e-02   6.628100134383e-02  -9.828720369414e-02   9.522607443877e-02   1.446001695600e-01  -9.966229132364e-02   2.504401079695e-01  -9.560915017696e-02  -8.714451920743e-02   3.178461799099e-01   1.251989068915e-01  -3.171361114281e-01   1.979719160626e-01  -4.224139349069e-01  -3.344712509677e-01  
 1.995498959141e-01  -2.460795615918e-01   7.683251041059e-02   1.377659763441e-02  -1.323425089648e-01   5.766789352739e-02   6.623293352101e-02  -1.000772610837e-01   9.658952045312e-02   1.449259331038e-01  -1.010425250715e-01   2.483377666757e-01  -9.358281573946e-02  -9.318382237992e-02   3.150798130881e-01   1.307750220421e-01  -3.145173639139e-01   1.997114956589e-01  -4.221557784308e-01  -3.330130923908e-01  
 1.979047282204e-01  -2.420262992397e-01   7.495226920855e-02   1.688226813725e-02  -1.314023623929e-01   5.600585272897e-02   6.617199546497e-02  -1.017493455172e-01   9.792282182905e-02   1.452011619298e-01  -1.023750048118e-01   2.461606232645e-01  -9.158551509698e-02  -9.905351716462e-02   3.122412832558e-01   1.362811018711e-01  -3.118925143531e-01   2.013245285487e-01  -4.218458491513e-01  -3.314986293652e-01  
 1.962507993369e-01  -2.380358774695e-01   7.312090563612e-02   1.989303543397e-02  -1.304498852875e-01   5.431448711187e-02   6.610475855004e-02  -1.033322828237e-01   9.924990033404e-02   1.454558379911e-01  -1.036724254272e-01   2.439809328401e-01  -8.962739929880e-02  -1.048169739566e-01   3.093961575828e-01   1.417799341173e-01  -3.092575672486e-01   2.028590482443e-01  -4.215285934801e-01  -3.299840953498e-01  
 1.946048171349e-01  -2.341129561604e-01   7.133089633293e-02   2.283111786770e-02  -1.294778632360e-01   5.259781920027e-02   6.602073995876e-02  -1.048466429380e-01   1.005607040869e-01   1.456818394716e-01  -1.049622282174e-01   2.417857175424e-01  -8.769846948649e-02  -1.104978630091e-01   3.065079833091e-01   1.472301144307e-01  -3.066021733136e-01   2.043323011855e-01  -4.211725713916e-01  -3.284395900600e-01  
 1.929580506592e-01  -2.302416582005e-01   6.958710274669e-02   2.567455694117e-02  -1.284951500347e-01   5.085339562927e-02   6.594237903593e-02  -1.062702015920e-01   1.018646947765e-01   1.458904244920e-01  -1.062217610697e-01   2.395775899548e-01  -8.581075866391e-02  -1.160539603579e-01   3.036183143852e-01   1.526732807020e-01  -3.039754552464e-01   2.057158521058e-01  -4.208111518810e-01  -3.268958276764e-01  
 1.912791110341e-01  -2.264099749565e-01   6.788716394670e-02   2.840647591146e-02  -1.274952641460e-01   4.909554370268e-02   6.585560726709e-02  -1.075853962072e-01   1.031531065885e-01   1.460726944326e-01  -1.074190379187e-01   2.373457855742e-01  -8.396483942116e-02  -1.214399751373e-01   3.007312126539e-01   1.581077275141e-01  -3.013855172254e-01   2.069794343410e-01  -4.204462413508e-01  -3.253505753278e-01  
 1.896227559254e-01  -2.226482206433e-01   6.622596700102e-02   3.107676000649e-02  -1.264822778151e-01   4.731494723708e-02   6.575823615592e-02  -1.088461965595e-01   1.044240894019e-01   1.462279448804e-01  -1.086191622784e-01   2.351059713720e-01  -8.214627159100e-02  -1.267550996198e-01   2.978039112176e-01   1.634849366049e-01  -2.987700450979e-01   2.081956424240e-01  -4.200389390823e-01  -3.237745959833e-01  
 1.879713634436e-01  -2.189383054297e-01   6.460516082050e-02   3.366363668489e-02  -1.254533412921e-01   4.552208274814e-02   6.564901525941e-02  -1.100308458739e-01   1.056741804130e-01   1.463520608855e-01  -1.097904247377e-01   2.328567006946e-01  -8.036006179273e-02  -1.319603835260e-01   2.948603337467e-01   1.688265671760e-01  -2.961320371155e-01   2.093373987757e-01  -4.196057193561e-01  -3.221830760071e-01  
 1.862915724635e-01  -2.152791938006e-01   6.302539979189e-02   3.615215110240e-02  -1.244160809235e-01   4.371404911271e-02   6.553526334438e-02  -1.111223775371e-01   1.069091816111e-01   1.464540019565e-01  -1.109066852193e-01   2.305973787955e-01  -7.861213000874e-02  -1.370169958840e-01   2.919205927992e-01   1.741497682055e-01  -2.935245425533e-01   2.103774516363e-01  -4.191610091882e-01  -3.205866441877e-01  
 1.845963676105e-01  -2.116490923455e-01   6.147857331466e-02   3.854196466648e-02  -1.233538155640e-01   4.190552095468e-02   6.541350594059e-02  -1.121220244530e-01   1.081059601321e-01   1.465059777594e-01  -1.119749966942e-01   2.282856599209e-01  -7.688746503516e-02  -1.419112239181e-01   2.889122728842e-01   1.793603745497e-01  -2.908939176040e-01   2.113109322572e-01  -4.186428505478e-01  -3.189206460039e-01  
 1.829444562957e-01  -2.080793102917e-01   5.996620730154e-02   4.088224519540e-02  -1.222762762850e-01   4.008813136748e-02   6.527318903286e-02  -1.130790212844e-01   1.092778369619e-01   1.465285623675e-01  -1.130570896022e-01   2.259653397881e-01  -7.518966615036e-02  -1.467307904999e-01   2.858760812710e-01   1.845120924000e-01  -2.882378348123e-01   2.121995738814e-01  -4.180850796481e-01  -3.172305718648e-01  
 1.812491895729e-01  -2.045778250167e-01   5.849960085839e-02   4.312197977750e-02  -1.212091798828e-01   3.825214178223e-02   6.513158732051e-02  -1.139467501477e-01   1.104500031710e-01   1.465494343939e-01  -1.140626134490e-01   2.236827734947e-01  -7.353974967715e-02  -1.514122568229e-01   2.829100896246e-01   1.897130420735e-01  -2.856320544836e-01   2.129990848088e-01  -4.175665715299e-01  -3.155888680574e-01  
 1.796283338625e-01  -2.011220463221e-01   5.706249838092e-02   4.532584549100e-02  -1.201200602442e-01   3.641462996975e-02   6.496991671069e-02  -1.147846830975e-01   1.115873836037e-01   1.465318555699e-01  -1.151087923001e-01   2.213711190894e-01  -7.191032770816e-02  -1.560255733092e-01   2.798900724221e-01   1.948209831293e-01  -2.829860015168e-01   2.137599511486e-01  -4.169833643030e-01  -3.139005320224e-01  
 1.779496129723e-01  -1.977131378585e-01   5.566316475957e-02   4.741864140662e-02  -1.190294698284e-01   3.457130829436e-02   6.480729597994e-02  -1.155211620631e-01   1.127057619950e-01   1.464909863878e-01  -1.160650788127e-01   2.190563541714e-01  -7.031855307454e-02  -1.604584273798e-01   2.768863992529e-01   1.999001001096e-01  -2.803766389572e-01   2.144052061608e-01  -4.163882313397e-01  -3.122057724137e-01  
 1.762929232061e-01  -1.943381158597e-01   5.429200093621e-02   4.944375296819e-02  -1.179161704227e-01   3.273640145609e-02   6.462847918768e-02  -1.161983234602e-01   1.137807085108e-01   1.464009340183e-01  -1.170076271090e-01   2.167024433344e-01  -6.874575942139e-02  -1.647689051810e-01   2.738204798260e-01   2.048573039634e-01  -2.777220639000e-01   2.149771388751e-01  -4.157140776244e-01  -3.104464526620e-01  
 1.746312554868e-01  -1.910269942111e-01   5.295831666909e-02   5.139678212338e-02  -1.168116567682e-01   3.088511700395e-02   6.445466265436e-02  -1.168137291958e-01   1.148487584384e-01   1.463053356009e-01  -1.179150790723e-01   2.143679990817e-01  -6.721187073575e-02  -1.689625762362e-01   2.707897373760e-01   2.098114197896e-01  -2.751169592073e-01   2.154799693635e-01  -4.150452364205e-01  -3.087043373383e-01  
 1.729943502640e-01  -1.877447543463e-01   5.165197364694e-02   5.328181911383e-02  -1.156876208392e-01   2.904199300823e-02   6.427362734722e-02  -1.173697078369e-01   1.158742401018e-01   1.461630877561e-01  -1.188090549569e-01   2.119921290122e-01  -6.569807817066e-02  -1.730249739216e-01   2.677007884214e-01   2.146387485210e-01  -2.724800645691e-01   2.159054511948e-01  -4.142963853821e-01  -3.068976766799e-01  
 1.713248725419e-01  -1.845372017692e-01   5.038428535727e-02   5.508850179137e-02  -1.145776865613e-01   2.718888953507e-02   6.408503774521e-02  -1.178612055114e-01   1.168959637031e-01   1.460200464307e-01  -1.196379856748e-01   2.096660526639e-01  -6.422575515758e-02  -1.769738285913e-01   2.646843987628e-01   2.195045628616e-01  -2.698833048315e-01   2.162659748515e-01  -4.135819638473e-01  -3.051378067615e-01  
 1.697107961944e-01  -1.813797493012e-01   4.914244441047e-02   5.686345996759e-02  -1.134541643161e-01   2.533911031222e-02   6.387995327990e-02  -1.183293933799e-01   1.178830392069e-01   1.458432079014e-01  -1.204939363324e-01   2.073259919343e-01  -6.277282736972e-02  -1.808587371081e-01   2.616289439678e-01   2.242731301504e-01  -2.672505297919e-01   2.165956868943e-01  -4.128065720348e-01  -3.033389002947e-01  
 1.680672518700e-01  -1.782437489886e-01   4.793056070237e-02   5.853651132604e-02  -1.123239979554e-01   2.349782662232e-02   6.367622801926e-02  -1.187043672447e-01   1.188358369134e-01   1.456319462293e-01  -1.212743904008e-01   2.049519327160e-01  -6.135070915875e-02  -1.845333223243e-01   2.585619809762e-01   2.289486128428e-01  -2.646555983156e-01   2.167974738096e-01  -4.119803477306e-01  -3.014977593581e-01  
 1.664253252680e-01  -1.751577778952e-01   4.675045397363e-02   6.014202822835e-02  -1.111941985474e-01   2.166153543847e-02   6.346269228877e-02  -1.190242386209e-01   1.197662285654e-01   1.454009935777e-01  -1.220147996221e-01   2.025925894923e-01  -5.996061392571e-02  -1.880867199026e-01   2.555230569200e-01   2.335962466889e-01  -2.620690940268e-01   2.169331828715e-01  -4.111451624227e-01  -2.996628721927e-01  
 1.648075745585e-01  -1.721419094670e-01   4.559804174066e-02   6.171277085324e-02  -1.100680710356e-01   1.981958999925e-02   6.324016330817e-02  -1.193220661873e-01   1.206764497737e-01   1.451532569583e-01  -1.227575808991e-01   2.002552584657e-01  -5.859382070061e-02  -1.915909835565e-01   2.524832342250e-01   2.381874288598e-01  -2.594649954297e-01   2.170496224133e-01  -4.102793100879e-01  -2.978195791114e-01  
 1.631719043543e-01  -1.691510766081e-01   4.446970269542e-02   6.319962508203e-02  -1.089251707540e-01   1.800199450518e-02   6.300470505451e-02  -1.195470696184e-01   1.215362209926e-01   1.448539578444e-01  -1.234392846665e-01   1.978856428081e-01  -5.724588661760e-02  -1.949269370501e-01   2.493998704481e-01   2.426377381708e-01  -2.568254196934e-01   2.170696159610e-01  -4.093314669133e-01  -2.959118182526e-01  
 1.615725285372e-01  -1.661978529262e-01   4.336915470695e-02   6.463720511370e-02  -1.077819251921e-01   1.618765959740e-02   6.276524331682e-02  -1.197318743126e-01   1.223721607978e-01   1.445372707348e-01  -1.241157883279e-01   1.955100457241e-01  -5.592812746426e-02  -1.981436943960e-01   2.463296865744e-01   2.470317898730e-01  -2.542181022688e-01   2.170263252498e-01  -4.083574251487e-01  -2.939954047798e-01  
 1.599613457985e-01  -1.632885127947e-01   4.229509646837e-02   6.600636914837e-02  -1.066388176483e-01   1.438230019442e-02   6.251698085266e-02  -1.198599867449e-01   1.231782916385e-01   1.441955458737e-01  -1.247428369397e-01   1.931325298109e-01  -5.463672019523e-02  -2.012170946703e-01   2.432626328233e-01   2.513447598489e-01  -2.516238383454e-01   2.169055602996e-01  -4.073445366588e-01  -2.920560030204e-01  
 1.583680395729e-01  -1.604384450267e-01   4.124907139300e-02   6.733293436134e-02  -1.055022255745e-01   1.257922901333e-02   6.225937308317e-02  -1.199584213083e-01   1.239669001718e-01   1.438427759220e-01  -1.253528626405e-01   1.907865080566e-01  -5.337372475987e-02  -2.042181158799e-01   2.402319754597e-01   2.556378648009e-01  -2.490334265149e-01   2.167530081701e-01  -4.063283467319e-01  -2.901337934877e-01  
 1.567862322042e-01  -1.576384845485e-01   4.022849943335e-02   6.861102569880e-02  -1.043706912944e-01   1.077869163404e-02   6.200276242310e-02  -1.200208764146e-01   1.247320429873e-01   1.434717610007e-01  -1.259424148717e-01   1.884491373768e-01  -5.213576109508e-02  -2.071211197290e-01   2.372078280074e-01   2.598616969524e-01  -2.464540860772e-01   2.165520150812e-01  -4.052781735575e-01  -2.881982959963e-01  
 1.551742109217e-01  -1.548688966648e-01   3.923275063697e-02   6.980387575440e-02  -1.032348579153e-01   9.002100828721e-03   6.173820080903e-02  -1.200112763755e-01   1.254570188437e-01   1.430653688150e-01  -1.264516324888e-01   1.861042145581e-01  -5.092330323255e-02  -2.098407744574e-01   2.341884484735e-01   2.639887035359e-01  -2.438807013694e-01   2.162497268593e-01  -4.041806551249e-01  -2.862317508937e-01  
 1.535969325106e-01  -1.521333360217e-01   3.825852488685e-02   7.095618544520e-02  -1.020966717928e-01   7.232074271332e-03   6.147285453130e-02  -1.199701446607e-01   1.261488458308e-01   1.426323137211e-01  -1.269614135675e-01   1.837391962008e-01  -4.973114693964e-02  -2.124513759928e-01   2.311429644760e-01   2.679897538901e-01  -2.413106487085e-01   2.158944510104e-01  -4.030159713962e-01  -2.842212615281e-01  
 1.520288492557e-01  -1.494369760256e-01   3.730731636217e-02   7.205605307235e-02  -1.009564585660e-01   5.479108142594e-03   6.119791886338e-02  -1.198898771555e-01   1.268067730904e-01   1.421716895828e-01  -1.274402099531e-01   1.813776051849e-01  -4.856124348647e-02  -2.149508005004e-01   2.281009223882e-01   2.719042580070e-01  -2.387309880693e-01   2.154848248420e-01  -4.018085898717e-01  -2.821911680842e-01  
 1.504661870797e-01  -1.467895953467e-01   3.638027955118e-02   7.310786978178e-02  -9.982338300325e-02   3.734624829182e-03   6.091788941017e-02  -1.197754099948e-01   1.274423306795e-01   1.416969436756e-01  -1.278876768799e-01   1.790346610550e-01  -4.741707976263e-02  -2.173478778817e-01   2.250851761710e-01   2.757637912049e-01  -2.361665467816e-01   2.150280886025e-01  -4.005823138645e-01  -2.801616582471e-01  
 1.489287372166e-01  -1.441925790316e-01   3.547510604391e-02   7.412964659813e-02  -9.869314516590e-02   1.999557374592e-03   6.062375113942e-02  -1.196428930600e-01   1.280537706372e-01   1.412073492286e-01  -1.283297720157e-01   1.767111194519e-01  -4.629503251300e-02  -2.196813752791e-01   2.220881851374e-01   2.795684897587e-01  -2.335989972937e-01   2.145473520122e-01  -3.993330447161e-01  -2.781335580706e-01  
 1.473698969653e-01  -1.416292808513e-01   3.459385634752e-02   7.507762841693e-02  -9.757051383541e-02   2.782622639227e-04   6.033273692295e-02  -1.194500703802e-01   1.286368312681e-01   1.406978625332e-01  -1.287012610146e-01   1.743904003676e-01  -4.520076105918e-02  -2.218408777005e-01   2.191164393193e-01   2.832915766560e-01  -2.310709749697e-01   2.139750829251e-01  -3.980504639179e-01  -2.760887894612e-01  
 1.458329388297e-01  -1.391061698452e-01   3.373327816270e-02   7.598841297446e-02  -9.644972620843e-02  -1.429849678845e-03   6.003424325570e-02  -1.192324349593e-01   1.291910038721e-01   1.401682607335e-01  -1.290592629624e-01   1.720768194440e-01  -4.412750103967e-02  -2.239120941260e-01   2.161527890188e-01   2.869320793591e-01  -2.285420307470e-01   2.133645376723e-01  -3.967294530634e-01  -2.740305610865e-01  
 1.442954349778e-01  -1.366109657392e-01   3.289082995675e-02   7.684216170859e-02  -9.532431223344e-02  -3.114057618614e-03   5.972736576699e-02  -1.189704963256e-01   1.297008199133e-01   1.396022146382e-01  -1.293751907301e-01   1.697454865917e-01  -4.307084923820e-02  -2.258408183852e-01   2.131632864285e-01   2.904165565062e-01  -2.259969126666e-01   2.126836923380e-01  -3.953291569016e-01  -2.719188340539e-01  
 1.427819179408e-01  -1.341573888392e-01   3.206891005503e-02   7.766347788611e-02  -9.420187405057e-02  -4.783423720469e-03   5.941245041633e-02  -1.186885878241e-01   1.301849602335e-01   1.390208337466e-01  -1.296790349956e-01   1.674307785710e-01  -4.203666642654e-02  -2.276917160351e-01   2.101980175076e-01   2.938417026496e-01  -2.234590860947e-01   2.119718876884e-01  -3.939064101613e-01  -2.698092891561e-01  
 1.412509066838e-01  -1.317454022747e-01   3.126755905139e-02   7.842598736117e-02  -9.308666300208e-02  -6.434297409061e-03   5.909076998426e-02  -1.183635115151e-01   1.306394764812e-01   1.384191882302e-01  -1.299221050379e-01   1.651322452508e-01  -4.102457281166e-02  -2.294115373783e-01   2.072554375843e-01   2.971813933729e-01  -2.209292108885e-01   2.111978923143e-01  -3.924498491981e-01  -2.676871932565e-01  
 1.397639816131e-01  -1.293735242579e-01   3.048467400604e-02   7.917093080000e-02  -9.197513474153e-02  -8.077146338396e-03   5.876830318913e-02  -1.180326183274e-01   1.310702565949e-01   1.378041962059e-01  -1.301814557305e-01   1.628416690182e-01  -4.003149340297e-02  -2.310833434290e-01   2.043177282333e-01   3.004390964715e-01  -2.184022326112e-01   2.104115526199e-01  -3.909573529533e-01  -2.655572970774e-01  
 1.382688943712e-01  -1.270496249677e-01   2.972311379110e-02   7.986976654188e-02  -9.087863139891e-02  -9.712135993662e-03   5.844553004621e-02  -1.176695681487e-01   1.314850578308e-01   1.371845768357e-01  -1.303928715416e-01   1.605822067950e-01  -3.906402193975e-02  -2.326482240502e-01   2.014293072445e-01   3.036586574445e-01  -2.159127508778e-01   2.095774984129e-01  -3.894595059721e-01  -2.634411657899e-01  
 1.367463791179e-01  -1.247335151006e-01   2.897957727879e-02   8.048251235382e-02  -8.977929683898e-02  -1.131356932039e-02   5.812450991201e-02  -1.172328742976e-01   1.318484028639e-01   1.365237975520e-01  -1.305134445499e-01   1.582891639436e-01  -3.811735794948e-02  -2.339716856806e-01   1.985251500431e-01   3.066873014212e-01  -2.134446791670e-01   2.086162782096e-01  -3.878687341911e-01  -2.612560757646e-01  
 1.352873175631e-01  -1.224749981641e-01   2.825231363371e-02   8.111038910369e-02  -8.868431495105e-02  -1.290730669066e-02   5.778532858284e-02  -1.168242982954e-01   1.321969227578e-01   1.358601398233e-01  -1.306852113403e-01   1.560353496483e-01  -3.718571005741e-02  -2.353464637796e-01   1.956440886295e-01   3.096925171868e-01  -2.109481687458e-01   2.077036914031e-01  -3.862767131816e-01  -2.590996023400e-01  
 1.338039225503e-01  -1.202555830141e-01   2.754524144353e-02   8.167765364732e-02  -8.760388184493e-02  -1.448661985044e-02   5.745047191953e-02  -1.163705799646e-01   1.325231437412e-01   1.351854713966e-01  -1.307841841434e-01   1.538045126713e-01  -3.627883573080e-02  -2.365748331521e-01   1.928072661045e-01   3.126314210304e-01  -2.084923667025e-01   2.067207741389e-01  -3.846644737204e-01  -2.569426025753e-01  
 1.323579968510e-01  -1.180602516894e-01   2.685217355523e-02   8.222070775203e-02  -8.651845450180e-02  -1.604321787592e-02   5.710901236949e-02  -1.159031126638e-01   1.328094371706e-01   1.344816956625e-01  -1.308885066313e-01   1.515588535513e-01  -3.538505534618e-02  -2.377252441234e-01   1.899445605338e-01   3.154171910914e-01  -2.060154792381e-01   2.057086254667e-01  -3.829768419911e-01  -2.547442708830e-01  
 1.308878253657e-01  -1.158921461173e-01   2.617590400202e-02   8.270061739083e-02  -8.543492514261e-02  -1.756650102900e-02   5.675646253414e-02  -1.153872211058e-01   1.330551730814e-01   1.337504171393e-01  -1.309148761279e-01   1.493167693878e-01  -3.451074905315e-02  -2.387057166018e-01   1.870986853416e-01   3.180778352234e-01  -2.035488287999e-01   2.046143257759e-01  -3.812372412055e-01  -2.525181791595e-01  
 1.294336168625e-01  -1.137657475490e-01   2.551665826938e-02   8.315298308908e-02  -8.436327816733e-02  -1.908091349352e-02   5.640845921384e-02  -1.148581053856e-01   1.332827448100e-01   1.330117846422e-01  -1.309247299098e-01   1.470967965885e-01  -3.365560373068e-02  -2.396210472413e-01   1.842774255737e-01   3.206655179493e-01  -2.010982185274e-01   2.035000846432e-01  -3.794745884655e-01  -2.502940508800e-01  
 1.280135842323e-01  -1.116798215368e-01   2.487385820477e-02   8.359326207172e-02  -8.330133260359e-02  -2.058666869393e-02   5.605311208484e-02  -1.143285531803e-01   1.334951323598e-01   1.322718257924e-01  -1.309394190140e-01   1.449027841600e-01  -3.282039294594e-02  -2.404985368003e-01   1.814943623958e-01   3.232147144360e-01  -1.986678137448e-01   2.023808654208e-01  -3.777063152901e-01  -2.480889022615e-01  
 1.265635924081e-01  -1.096265109417e-01   2.424798826487e-02   8.397192441441e-02  -8.224843431748e-02  -2.206547469773e-02   5.569382388818e-02  -1.137523632965e-01   1.336757355352e-01   1.315133712758e-01  -1.308695599795e-01   1.427262420334e-01  -3.200599453886e-02  -2.412129818878e-01   1.787468291954e-01   3.256654679997e-01  -1.962635255159e-01   2.011843640194e-01  -3.759026777770e-01  -2.458706999324e-01  
 1.251478533275e-01  -1.076036709793e-01   2.363611074741e-02   8.433383458696e-02  -8.120055708810e-02  -2.353140137155e-02   5.533451254226e-02  -1.131709846148e-01   1.338309808814e-01   1.307415501313e-01  -1.308052988878e-01   1.405530176773e-01  -3.120697726140e-02  -2.418705424392e-01   1.760002606420e-01   3.280054089484e-01  -1.938626524217e-01   1.999726170711e-01  -3.740531924760e-01  -2.436370125663e-01  
 1.237541268835e-01  -1.056060671463e-01   2.303602996277e-02   8.467011011281e-02  -8.014703570683e-02  -2.496351873812e-02   5.495883359629e-02  -1.125774071558e-01   1.339444447391e-01   1.299408505692e-01  -1.307297338643e-01   1.383783133228e-01  -3.041902823173e-02  -2.424589469456e-01   1.732413477252e-01   3.302050179890e-01  -1.914295440045e-01   1.987382771468e-01  -3.721401907290e-01  -2.413746379693e-01  
 1.223325735374e-01  -1.036444700706e-01   2.245435145593e-02   8.494779154658e-02  -7.911412715327e-02  -2.638505459098e-02   5.459687642353e-02  -1.119398685442e-01   1.340417736474e-01   1.291374441679e-01  -1.305710843860e-01   1.362306541221e-01  -2.965602078568e-02  -2.428850244744e-01   1.705398877828e-01   3.323372317912e-01  -1.890621366991e-01   1.974286767301e-01  -3.702133309782e-01  -2.391161343862e-01  
 1.209511001318e-01  -1.017232859823e-01   2.188590898825e-02   8.522521558353e-02  -7.808836379171e-02  -2.779450134804e-02   5.422670418372e-02  -1.113148699648e-01   1.341226117421e-01   1.283305300944e-01  -1.304329943739e-01   1.341092404337e-01  -2.890731646397e-02  -2.433156982189e-01   1.678611537809e-01   3.344200876979e-01  -1.866910627813e-01   1.961395397645e-01  -3.682760039782e-01  -2.368747543165e-01  
 1.195641115225e-01  -9.982663235889e-02   2.132978546899e-02   8.545848241599e-02  -7.706123245584e-02  -2.916703074600e-02   5.384888913997e-02  -1.106608989501e-01   1.341614902863e-01   1.274949980906e-01  -1.302448027853e-01   1.319905661613e-01  -2.817159833130e-02  -2.436285158073e-01   1.651817895142e-01   3.363554788820e-01  -1.843076949031e-01   1.948008194847e-01  -3.662758334644e-01  -2.346025202482e-01  
 1.181944629147e-01  -9.796112066674e-02   2.078877044243e-02   8.566767410447e-02  -7.604924111608e-02  -3.053377687193e-02   5.347489781669e-02  -1.099938542692e-01   1.341868296730e-01   1.266599526759e-01  -1.300361338277e-01   1.298892123630e-01  -2.745614796231e-02  -2.438560184871e-01   1.625410968903e-01   3.382231614677e-01  -1.819684651318e-01   1.934311873982e-01  -3.642589964496e-01  -2.323365870779e-01  
 1.168157086494e-01  -9.612916952207e-02   2.026138421682e-02   8.583886400155e-02  -7.504535432909e-02  -3.187398649896e-02   5.309389141288e-02  -1.093033993293e-01   1.341850785949e-01   1.258122883813e-01  -1.297737733126e-01   1.278123864137e-01  -2.675708496408e-02  -2.439814930767e-01   1.599347230323e-01   3.400071655901e-01  -1.796416994033e-01   1.920217665356e-01  -3.622169665390e-01  -2.300703623673e-01  
 1.154664306368e-01  -9.431679068904e-02   1.974504190746e-02   8.598844385359e-02  -7.404323831282e-02  -3.319385360918e-02   5.271629446974e-02  -1.086030617793e-01   1.341498344110e-01   1.249435191124e-01  -1.295106212023e-01   1.257253594478e-01  -2.606987654960e-02  -2.440343275842e-01   1.573107641400e-01   3.416297110960e-01  -1.773100997420e-01   1.905885723975e-01  -3.601039728624e-01  -2.277696361756e-01  
 1.141181935812e-01  -9.254768085046e-02   1.924294237000e-02   8.611691600179e-02  -7.305681361679e-02  -3.450015022803e-02   5.233341933100e-02  -1.078961038453e-01   1.341051310807e-01   1.240799983336e-01  -1.292121465657e-01   1.236847797265e-01  -2.540137066519e-02  -2.440376494131e-01   1.547512077307e-01   3.432455267577e-01  -1.750108024559e-01   1.891454544758e-01  -3.580093185501e-01  -2.255051595079e-01  
 1.127729297872e-01  -9.079785968361e-02   1.875306451108e-02   8.620694068864e-02  -7.207548022367e-02  -3.578037403008e-02   5.194991499349e-02  -1.071623535133e-01   1.340275444361e-01   1.231981784779e-01  -1.288693116284e-01   1.216441191233e-01  -2.474846825070e-02  -2.439103541354e-01   1.522026767032e-01   3.447180239931e-01  -1.727295766027e-01   1.876473538705e-01  -3.558585173583e-01  -2.232142627264e-01  
 1.114432791581e-01  -8.907834929144e-02   1.827262558743e-02   8.628028601664e-02  -7.109223023430e-02  -3.702500902205e-02   5.155072057842e-02  -1.064268189421e-01   1.339150827530e-01   1.222957925738e-01  -1.285145590531e-01   1.196188542295e-01  -2.410407137923e-02  -2.437512147314e-01   1.496555051453e-01   3.460801827908e-01  -1.704172402864e-01   1.861489723232e-01  -3.536660860092e-01  -2.209152285473e-01  
 1.101362124489e-01  -8.739023557459e-02   1.780466606218e-02   8.634126480958e-02  -7.012209059495e-02  -3.826155544098e-02   5.115585018259e-02  -1.056899407750e-01   1.337909278390e-01   1.213953871559e-01  -1.281523760013e-01   1.176162752733e-01  -2.347624854751e-02  -2.435477454424e-01   1.471433455274e-01   3.473847913648e-01  -1.681362690831e-01   1.846432856604e-01  -3.514638467577e-01  -2.186302322610e-01  
 1.088011439222e-01  -8.572281832179e-02   1.734990342144e-02   8.634292218029e-02  -6.916531331624e-02  -3.947392798076e-02   5.076633889579e-02  -1.049074048866e-01   1.336368285165e-01   1.204800611978e-01  -1.276994473803e-01   1.156226270401e-01  -2.286718767261e-02  -2.431516754463e-01   1.446644564007e-01   3.485456449831e-01  -1.659006207168e-01   1.830490500573e-01  -3.492089812687e-01  -2.163187822700e-01  
 1.075107048254e-01  -8.408771499416e-02   1.690486839679e-02   8.635227729444e-02  -6.821344888592e-02  -4.067085281059e-02   5.037270094415e-02  -1.041443870255e-01   1.334665476161e-01   1.195617436895e-01  -1.272783384289e-01   1.136494597081e-01  -2.226829776577e-02  -2.427870704552e-01   1.421969965467e-01   3.496473441514e-01  -1.636556457124e-01   1.814899379839e-01  -3.469420258939e-01  -2.140237131661e-01  
 1.062091623721e-01  -8.248639830944e-02   1.647189718032e-02   8.633011637492e-02  -6.727548123053e-02  -4.184844724458e-02   4.997593863820e-02  -1.033632036921e-01   1.332799983959e-01   1.186424450713e-01  -1.268002917018e-01   1.117118094110e-01  -2.168634130910e-02  -2.423284715140e-01   1.397841163691e-01   3.506973330649e-01  -1.614456991651e-01   1.798969374565e-01  -3.446711026046e-01  -2.117446068382e-01  
 1.049405712446e-01  -8.090835497316e-02   1.604833813349e-02   8.630273286135e-02  -6.634003133881e-02  -4.300268468933e-02   4.957313793729e-02  -1.025878256668e-01   1.330684901786e-01   1.177123935077e-01  -1.263319127284e-01   1.097817695138e-01  -2.111440517891e-02  -2.418482326431e-01   1.373748062958e-01   3.516445101191e-01  -1.592283066339e-01   1.783091585280e-01  -3.423648545046e-01  -2.094618434710e-01  
 1.036613025570e-01  -7.935668814946e-02   1.563639758829e-02   8.623745949395e-02  -6.541832697037e-02  -4.413878367574e-02   4.917738643658e-02  -1.017875590589e-01   1.328359036953e-01   1.167757123705e-01  -1.258048172384e-01   1.078719470605e-01  -2.055861096750e-02  -2.412478384609e-01   1.350012827023e-01   3.524894837195e-01  -1.570481361715e-01   1.766733563804e-01  -3.400281015629e-01  -2.071735436257e-01  
 1.023825058769e-01  -7.782548553673e-02   1.523385152779e-02   8.613944317083e-02  -6.450032056290e-02  -4.524234348966e-02   4.878034860781e-02  -1.009680572132e-01   1.325693519021e-01   1.158198864503e-01  -1.252368500589e-01   1.059683543382e-01  -2.001388309090e-02  -2.405480290000e-01   1.326332658659e-01   3.531870463344e-01  -1.548695727511e-01   1.750015040644e-01  -3.376362546906e-01  -2.048627798247e-01  
 1.011371295935e-01  -7.631533547880e-02   1.483898499574e-02   8.603878903213e-02  -6.357989840922e-02  -4.631396886047e-02   4.837112796664e-02  -1.001569674437e-01   1.322732387956e-01   1.148495451742e-01  -1.246815448445e-01   1.040717559706e-01  -1.947699571400e-02  -2.398389204022e-01   1.302633299619e-01   3.537760083741e-01  -1.526701565958e-01   1.733417958683e-01  -3.352071329682e-01  -2.025480746442e-01  
 9.989646012534e-02  -7.484430879699e-02   1.445630564248e-02   8.592648401007e-02  -6.268317318103e-02  -4.738795937289e-02   4.796857232689e-02  -9.934608749454e-02   1.319823760742e-01   1.138979113361e-01  -1.240971096901e-01   1.022236915580e-01  -1.895818056580e-02  -2.390924001550e-01   1.279673190204e-01   3.543805586965e-01  -1.505301843619e-01   1.716794577187e-01  -3.328115602044e-01  -2.002783062718e-01  
 9.864846700581e-02  -7.339524873661e-02   1.408348866968e-02   8.577984430976e-02  -6.179511197823e-02  -4.843483439215e-02   4.756451126734e-02  -9.851262719221e-02   1.316649429401e-01   1.129352502494e-01  -1.234568522795e-01   1.003909808537e-01  -1.845270790967e-02  -2.382280586379e-01   1.256987618472e-01   3.548650195903e-01  -1.484127130700e-01   1.699717679630e-01  -3.303778341362e-01  -1.979973158584e-01  
 9.742852921597e-02  -7.196607779808e-02   1.371911949810e-02   8.562541049896e-02  -6.091261672333e-02  -4.946282980240e-02   4.716196996887e-02  -9.768216823234e-02   1.313263569035e-01   1.119652052752e-01  -1.228215633015e-01   9.856570299228e-02  -1.795761564906e-02  -2.373356661288e-01   1.234369164512e-01   3.552450158993e-01  -1.463010989521e-01   1.682656455289e-01  -3.279101330190e-01  -1.957133288439e-01  
 9.620811028951e-02  -7.056877128977e-02   1.336430995106e-02   8.545323263636e-02  -6.004279331701e-02  -5.047232216628e-02   4.675797440436e-02  -9.684670079695e-02   1.309752271441e-01   1.109970324654e-01  -1.221499166907e-01   9.677628440363e-02  -1.747541986498e-02  -2.363927286789e-01   1.212213118148e-01   3.555818670313e-01  -1.442147902664e-01   1.665502596855e-01  -3.254445478507e-01  -1.934506722253e-01  
 9.499876645477e-02  -6.918729868948e-02   1.301712709348e-02   8.525860807721e-02  -5.917450599005e-02  -5.144855995282e-02   4.634961336374e-02  -9.599998694094e-02   1.305912680792e-01   1.100113726314e-01  -1.214541576684e-01   9.498933672945e-02  -1.700250377563e-02  -2.353724938521e-01   1.190069107281e-01   3.557712664070e-01  -1.421266018882e-01   1.648109648344e-01  -3.229250289644e-01  -1.911679986469e-01  
 9.379665544120e-02  -6.783145489887e-02   1.267860475743e-02   8.504782784161e-02  -5.831551196920e-02  -5.240319471525e-02   4.593983010390e-02  -9.514941480524e-02   1.301896149649e-01   1.090227340748e-01  -1.207330089011e-01   9.322566049341e-02  -1.654069077485e-02  -2.343028131989e-01   1.168213997605e-01   3.558845000671e-01  -1.400542794857e-01   1.630629366871e-01  -3.203902222302e-01  -1.888940809978e-01  
 9.261138724875e-02  -6.649886622444e-02   1.234865881895e-02   8.482740524093e-02  -5.746745725744e-02  -5.334454958695e-02   4.553216580672e-02  -9.429882258953e-02   1.297757231966e-01   1.080355850574e-01  -1.199998150388e-01   9.148241519982e-02  -1.609113410645e-02  -2.331930654357e-01   1.146661964468e-01   3.559292031861e-01  -1.380079027429e-01   1.613106771570e-01  -3.178435116234e-01  -1.866315447627e-01  
 9.143220228202e-02  -6.518602937633e-02   1.202591315561e-02   8.458759881905e-02  -5.662099423297e-02  -5.424938064404e-02   4.511722212853e-02  -9.344111955480e-02   1.293320314907e-01   1.070347507995e-01  -1.192388761113e-01   8.975287774020e-02  -1.564996910478e-02  -2.320241761493e-01   1.125228836254e-01   3.558591170444e-01  -1.359580087726e-01   1.595446365809e-01  -3.152614558029e-01  -1.843633402997e-01  
 9.026312395158e-02  -6.390407296536e-02   1.171255424949e-02   8.434047025683e-02  -5.579334982355e-02  -5.515189274867e-02   4.470918012015e-02  -9.258608599105e-02   1.288890303265e-01   1.060470669705e-01  -1.184586688791e-01   8.806066336451e-02  -1.522264961876e-02  -2.308272652063e-01   1.104334525167e-01   3.557751138297e-01  -1.339526085499e-01   1.577811898069e-01  -3.126976494213e-01  -1.821274290752e-01  
 8.911235557407e-02  -6.264241125188e-02   1.140665572326e-02   8.408488856085e-02  -5.497234012546e-02  -5.603391036683e-02   4.430090666693e-02  -9.173258743505e-02   1.284283692441e-01   1.050558384499e-01  -1.176712580016e-01   8.638378788782e-02  -1.480489852914e-02  -2.296001335537e-01   1.083621495850e-01   3.556070884039e-01  -1.319584759001e-01   1.560183342412e-01  -3.101132987780e-01  -1.798972653615e-01  
 8.795008073252e-02  -6.139458915250e-02   1.110810010594e-02   8.378997834357e-02  -5.415536007777e-02  -5.687606795127e-02   4.389202810156e-02  -9.085301791235e-02   1.279303520720e-01   1.040433735331e-01  -1.168242728717e-01   8.471100961695e-02  -1.439641475542e-02  -2.282405313332e-01   1.062968338977e-01   3.552595645337e-01  -1.299711605445e-01   1.542040839115e-01  -3.074630956425e-01  -1.776362634184e-01  
 8.681301059713e-02  -6.017312598725e-02   1.081733486577e-02   8.349976113283e-02  -5.335107180132e-02  -5.771268752360e-02   4.348530148404e-02  -8.998641842318e-02   1.274312483546e-01   1.030426864444e-01  -1.159839615353e-01   8.306804134773e-02  -1.399916091503e-02  -2.268905681669e-01   1.042712708044e-01   3.548978370599e-01  -1.280128297102e-01   1.524118466790e-01  -3.048301754206e-01  -1.754080809679e-01  
 8.568524143186e-02  -5.897879035539e-02   1.053397387735e-02   8.320335709814e-02  -5.255797266621e-02  -5.853257283282e-02   4.307761356222e-02  -8.912385876929e-02   1.269236214683e-01   1.020471537519e-01  -1.151263978341e-01   8.145767953813e-02  -1.361195449124e-02  -2.255223839081e-01   1.022853010344e-01   3.545037450263e-01  -1.260760258933e-01   1.506272368222e-01  -3.022056578500e-01  -1.732052783514e-01  
 8.456319817813e-02  -5.779793317898e-02   1.025699524669e-02   8.288488179460e-02  -5.176714890652e-02  -5.931788776508e-02   4.266727190154e-02  -8.825016169689e-02   1.263854401965e-01   1.010369292059e-01  -1.142398600427e-01   7.985316229902e-02  -1.323292865963e-02  -2.240765324366e-01   1.003056653974e-01   3.539680821175e-01  -1.241425524267e-01   1.488189484282e-01  -2.995327091099e-01  -1.709868939191e-01  
 8.345479533113e-02  -5.664279791108e-02   9.987002917458e-03   8.256428898605e-02  -5.098716176785e-02  -6.008809695125e-02   4.225463003717e-02  -8.738355690753e-02   1.258403295891e-01   1.000331074911e-01  -1.133437976815e-01   7.827874638560e-02  -1.286331137983e-02  -2.226215315563e-01   9.836286095349e-02   3.534011409673e-01  -1.222291472773e-01   1.470230741991e-01  -2.968693584925e-01  -1.687943104057e-01  
 8.235337512456e-02  -5.549818197908e-02   9.723110480501e-03   8.221916735489e-02  -5.020981033112e-02  -6.082467829625e-02   4.184237411342e-02  -8.650334923088e-02   1.252637114179e-01   9.901318856175e-02  -1.124203650847e-01   7.670447575325e-02  -1.250182876070e-02  -2.210800991186e-01   9.642006036876e-02   3.526716632185e-01  -1.203209729515e-01   1.451997240335e-01  -2.941491824228e-01  -1.665792484580e-01  
 8.125382464293e-02  -5.438076153674e-02   9.466849766089e-03   8.186376919408e-02  -4.944809435546e-02  -6.155092143404e-02   4.143619729722e-02  -8.562278140326e-02   1.246838153845e-01   9.800257581221e-02  -1.114679990245e-01   7.516649796107e-02  -1.215150046970e-02  -2.195020315511e-01   9.452596973915e-02   3.519166008533e-01  -1.184505468247e-01   1.433748502488e-01  -2.914425444064e-01  -1.643912932870e-01  
 8.017516644229e-02  -5.328688631152e-02   9.216986442608e-03   8.151307584179e-02  -4.869678679997e-02  -6.226614367977e-02   4.102918210819e-02  -8.475490213354e-02   1.241005595909e-01   9.700119998687e-02  -1.105199922457e-01   7.365671994401e-02  -1.181005342544e-02  -2.179359407382e-01   9.266648105819e-02   3.511432954412e-01  -1.166006855407e-01   1.415725185460e-01  -2.887510519317e-01  -1.622333208511e-01  
 7.910709606760e-02  -5.220775687896e-02   8.973140477541e-03   8.114875581852e-02  -4.795168951713e-02  -6.295705023880e-02   4.062190538581e-02  -8.388234421491e-02   1.234973876474e-01   9.599435817855e-02  -1.095539240368e-01   7.215851035834e-02  -1.147714977147e-02  -2.163150821025e-01   9.082318287383e-02   3.502637047050e-01  -1.147653954395e-01   1.397587659995e-01  -2.860310757989e-01  -1.600731671242e-01  
 7.803665276791e-02  -5.114894542346e-02   8.735853445706e-03   8.076465571043e-02  -4.721698390775e-02  -6.362573816130e-02   4.021896314995e-02  -8.300066622549e-02   1.228780314678e-01   9.498512720789e-02  -1.085507260828e-01   7.068307568125e-02  -1.115326962804e-02  -2.146265894078e-01   8.900866944941e-02   3.492956758818e-01  -1.129535912815e-01   1.379278552780e-01  -2.832933655931e-01  -1.579172160393e-01  
 7.698814557422e-02  -5.010758711420e-02   8.503131262031e-03   8.038352121038e-02  -4.648301816178e-02  -6.426343869704e-02   3.980531611828e-02  -8.213079573131e-02   1.222413964865e-01   9.397334567908e-02  -1.075564326680e-01   6.922538315978e-02  -1.083479541864e-02  -2.129535340167e-01   8.720809638758e-02   3.482712656371e-01  -1.111359425922e-01   1.361210334276e-01  -2.805515810005e-01  -1.557781742704e-01  
 7.595185408498e-02  -4.908324544419e-02   8.276741370555e-03   7.999293912105e-02  -4.575955579281e-02  -6.488677209117e-02   3.939903266635e-02  -8.126039047139e-02   1.215940034896e-01   9.296334908489e-02  -1.065505223204e-01   6.778480547749e-02  -1.052541144796e-02  -2.112442988375e-01   8.543113660266e-02   3.471720403248e-01  -1.093440214169e-01   1.343120623997e-01  -2.777975048133e-01  -1.536481254351e-01  
 7.491080769265e-02  -4.807941213558e-02   8.056601262086e-03   7.958452782921e-02  -4.504727646324e-02  -6.548956486558e-02   3.899410798925e-02  -8.038133214793e-02   1.209335505381e-01   9.195425847346e-02  -1.055033235690e-01   6.637026262923e-02  -1.022503234787e-02  -2.094632950093e-01   8.369011719803e-02   3.459963876204e-01  -1.075799007445e-01   1.324843553286e-01  -2.750330326525e-01  -1.515261876352e-01  
 7.389301685122e-02  -4.709529467923e-02   7.841550285162e-03   7.918354060048e-02  -4.434178701404e-02  -6.607621619646e-02   3.858628856440e-02  -7.951716187032e-02   1.202676473601e-01   9.095211211795e-02  -1.044698089343e-01   6.497937838376e-02  -9.931334842763e-03  -2.077107941068e-01   8.197455021364e-02   3.448013939738e-01  -1.058271765996e-01   1.306867151376e-01  -2.722829351185e-01  -1.494329420784e-01  
 7.287665103486e-02  -4.612633360016e-02   7.632569085142e-03   7.876331098733e-02  -4.364723104016e-02  -6.664463869363e-02   3.818647863454e-02  -7.864337107914e-02   1.195868134322e-01   8.994790257364e-02  -1.034058234620e-01   6.360420693498e-02  -9.646731969038e-03  -2.058849139096e-01   8.028277198314e-02   3.435029252139e-01  -1.041031557967e-01   1.288688528779e-01  -2.695079008384e-01  -1.473382291137e-01  
 7.187823535351e-02  -4.517782941330e-02   7.428325246860e-03   7.834899068563e-02  -4.295944181621e-02  -6.719568632023e-02   3.778199565916e-02  -7.778247059356e-02   1.189008738730e-01   8.895113879078e-02  -1.023474292384e-01   6.225604516910e-02  -9.368630234096e-03  -2.040795537400e-01   7.862104240269e-02   3.421902433560e-01  -1.023919937761e-01   1.270771965417e-01  -2.667505026197e-01  -1.452732515940e-01  
 7.088374675688e-02  -4.424551154784e-02   7.229764526089e-03   7.792085745244e-02  -4.228207575753e-02  -6.772905540624e-02   3.738364594942e-02  -7.691676684877e-02   1.182026639753e-01   8.795487745989e-02  -1.012657946565e-01   6.092628385780e-02  -9.098717434465e-03  -2.022211114831e-01   7.698418989203e-02   3.407944505094e-01  -1.007062864801e-01   1.252755005054e-01  -2.639783450254e-01  -1.432137850897e-01  
 6.989595181894e-02  -4.332607562682e-02   7.035520929739e-03   7.747850924034e-02  -4.160659037396e-02  -6.822679028513e-02   3.698325418573e-02  -7.604714522265e-02   1.174807887505e-01   8.694963767743e-02  -1.001678470934e-01   5.960827349009e-02  -8.834234604624e-03  -2.003218442508e-01   7.535589432722e-02   3.392906211506e-01  -9.902285302970e-02   1.234699105675e-01  -2.611791371525e-01  -1.411525777275e-01  
 6.892678116551e-02  -4.242805454174e-02   6.846561637214e-03   7.704570363647e-02  -4.094374978400e-02  -6.872190321221e-02   3.658445744272e-02  -7.519241058805e-02   1.167645091227e-01   8.596037768460e-02  -9.907773018181e-02   5.832100699740e-02  -8.577656263123e-03  -1.984462856953e-01   7.376828325397e-02   3.378008431111e-01  -9.736906730282e-02   1.216914687851e-01  -2.584110565942e-01  -1.391290100018e-01  
 6.795174635430e-02  -4.154300623708e-02   6.662447617623e-03   7.658862245968e-02  -4.028766903227e-02  -6.918657001966e-02   3.618581427844e-02  -7.432341285481e-02   1.160255717649e-01   8.496305549228e-02  -9.794677086487e-02   5.704769278727e-02  -8.328150400036e-03  -1.964798485745e-01   7.219988697094e-02   3.361830217442e-01  -9.573289587180e-02   1.198851900814e-01  -2.556082054041e-01  -1.370960246229e-01  
 6.700150658163e-02  -4.067491337844e-02   6.482442039378e-03   7.614217647445e-02  -3.963631212986e-02  -6.963341985771e-02   3.578565961993e-02  -7.347153902425e-02   1.152822177289e-01   8.397314907851e-02  -9.683766158536e-02   5.579557730556e-02  -8.083794965445e-03  -1.945578363336e-01   7.065127662949e-02   3.345556992123e-01  -9.410440077886e-02   1.181157949234e-01  -2.528242845109e-01  -1.350934525523e-01  
 6.605528286677e-02  -3.982470518837e-02   6.307386479724e-03   7.568856077773e-02  -3.899573044385e-02  -7.006524145231e-02   3.538786267478e-02  -7.262020544578e-02   1.145324104746e-01   8.298864423064e-02  -9.571019278850e-02   5.456816032073e-02  -7.846602261078e-03  -1.926039113849e-01   6.913494762462e-02   3.328806999155e-01  -9.250147319525e-02   1.163466790624e-01  -2.500430209848e-01  -1.331073475198e-01  
 6.511556902642e-02  -3.898645847831e-02   6.136876012761e-03   7.522117235510e-02  -3.836256178243e-02  -7.047542268518e-02   3.499569844304e-02  -7.176391198491e-02   1.137678072900e-01   8.200167176882e-02  -9.456778230277e-02   5.335334328007e-02  -7.616337499018e-03  -1.906024000401e-01   6.763479073854e-02   3.311091947752e-01  -9.091856469429e-02   1.145701190492e-01  -2.472409312962e-01  -1.311222032536e-01  
 6.418472920434e-02  -3.816453328889e-02   5.970718903647e-03   7.474973606466e-02  -3.773672659708e-02  -7.086523164794e-02   3.460461824672e-02  -7.091167501543e-02   1.129945313096e-01   8.101820821165e-02  -9.341845562074e-02   5.215982076227e-02  -7.391885506271e-03  -1.885888228055e-01   6.615831964716e-02   3.292906650225e-01  -8.935213949668e-02   1.128037639657e-01  -2.444425765424e-01  -1.291542248142e-01  
 6.327128753018e-02  -3.735997658089e-02   5.808757747473e-03   7.428617245158e-02  -3.711994967260e-02  -7.124593516751e-02   3.421310733325e-02  -7.007244231684e-02   1.122226543953e-01   8.004650684302e-02  -9.227858131737e-02   5.099170007234e-02  -7.173635564732e-03  -1.865976988165e-01   6.471353898925e-02   3.274721782368e-01  -8.780699041571e-02   1.110631909549e-01  -2.416680747290e-01  -1.272174757078e-01  
 6.235876620690e-02  -3.657145942944e-02   5.651166523082e-03   7.381241141754e-02  -3.651235687173e-02  -7.160902932582e-02   3.382388248253e-02  -6.923041234929e-02   1.114420315684e-01   7.907811851605e-02  -9.111618961803e-02   4.984641842629e-02  -6.961865018863e-03  -1.845636608515e-01   6.329846018188e-02   3.255933541631e-01  -8.628621072134e-02   1.093178008617e-01  -2.388909550784e-01  -1.252923668071e-01  
 6.146446510894e-02  -3.579654220142e-02   5.497451336905e-03   7.334213831738e-02  -3.591091881595e-02  -7.195487834148e-02   3.343644311793e-02  -6.839888299690e-02   1.106555574611e-01   7.811491419945e-02  -8.996694658089e-02   4.871773288617e-02  -6.755242466353e-03  -1.825473114588e-01   6.190046765589e-02   3.236816382769e-01  -8.477791833766e-02   1.075956856562e-01  -2.361220511202e-01  -1.233879833530e-01  
 6.056753313738e-02  -3.503104019334e-02   5.347467329875e-03   7.284837703887e-02  -3.531258419338e-02  -7.226293846500e-02   3.305035950288e-02  -6.755473168938e-02   1.098432625958e-01   7.714049956405e-02  -8.878918309499e-02   4.759749116070e-02  -6.553582162605e-03  -1.804570171662e-01   6.050983178593e-02   3.216330612584e-01  -8.327790516260e-02   1.058539143323e-01  -2.333145613159e-01  -1.214719655979e-01  
 5.968793515666e-02  -3.428395288878e-02   5.201481347904e-03   7.236706462828e-02  -3.472487483135e-02  -7.256849774010e-02   3.266391744623e-02  -6.672670110370e-02   1.090387410735e-01   7.618299473811e-02  -8.762373096229e-02   4.650654378368e-02  -6.357901871968e-03  -1.784002344125e-01   5.915711202507e-02   3.196130425044e-01  -8.180404094223e-02   1.041431962995e-01  -2.305453019721e-01  -1.195946485047e-01  
 5.881487340140e-02  -3.354892180812e-02   5.058813064750e-03   7.187731349549e-02  -3.414061253333e-02  -7.284407623867e-02   3.227677960148e-02  -6.589905221597e-02   1.082188271940e-01   7.522302918287e-02  -8.645100524503e-02   4.543039707077e-02  -6.166475970510e-03  -1.763234419685e-01   5.781768388962e-02   3.175201149185e-01  -8.033763670636e-02   1.024380353624e-01  -2.277666402815e-01  -1.177252417331e-01  
 5.795707817682e-02  -3.282980390918e-02   4.920085832684e-03   7.139460168383e-02  -3.356761320580e-02  -7.311801171310e-02   3.189416418698e-02  -6.508280653690e-02   1.074049013304e-01   7.427732212235e-02  -8.528773152621e-02   4.437887667222e-02  -5.981428795344e-03  -1.742641174435e-01   5.651136489665e-02   3.154327061031e-01  -7.890061936466e-02   1.007557293513e-01  -2.250147882632e-01  -1.158864557444e-01  
 5.709618790891e-02  -3.212494838405e-02   4.785655121806e-03   7.089595351618e-02  -3.300577328274e-02  -7.337571709267e-02   3.151955648422e-02  -6.425924560386e-02   1.065820849550e-01   7.333365037197e-02  -8.409763919159e-02   4.334726420489e-02  -5.802696559623e-03  -1.721452890215e-01   5.523174312137e-02   3.132679370520e-01  -7.749254077875e-02   9.906089805990e-02  -2.222532806212e-01  -1.140530016020e-01  
 5.625134273167e-02  -3.143190883732e-02   4.654249464316e-03   7.040010666393e-02  -3.244761775437e-02  -7.361162195170e-02   3.114380880735e-02  -6.344521181792e-02   1.057518879429e-01   7.239379532995e-02  -8.292115132596e-02   4.233122156625e-02  -5.627910333407e-03  -1.700468010350e-01   5.396681746248e-02   3.110725508045e-01  -7.609253372744e-02   9.739005275829e-02  -2.195012258462e-01  -1.122395706204e-01  
 5.542000165984e-02  -3.075260913828e-02   4.526147338908e-03   6.990890531850e-02  -3.189653506542e-02  -7.383526074920e-02   3.076846051801e-02  -6.264116319679e-02   1.049211656762e-01   7.146312732128e-02  -8.175347075192e-02   4.133578187800e-02  -5.457891663485e-03  -1.679641869497e-01   5.272669143224e-02   3.088663541468e-01  -7.471044162136e-02   9.574092807545e-02  -2.167678248815e-01  -1.104511462498e-01  
 5.459015835220e-02  -3.008579325557e-02   4.401220941268e-03   6.940755186933e-02  -3.135145158689e-02  -7.403458586046e-02   3.039322185396e-02  -6.183482858135e-02   1.040787377578e-01   7.053291034221e-02  -8.057085809879e-02   4.035824529562e-02  -5.292404254081e-03  -1.658478129149e-01   5.150720527343e-02   3.065940977449e-01  -7.334392584826e-02   9.409097421113e-02  -2.140291981205e-01  -1.086712284013e-01  
 5.376926034946e-02  -2.942925521206e-02   4.279462130386e-03   6.889963294915e-02  -3.081130110567e-02  -7.421079865272e-02   3.001991423577e-02  -6.103001278910e-02   1.032261619982e-01   6.960351274066e-02  -7.938866059330e-02   3.939381961257e-02  -5.131315566520e-03  -1.637182440371e-01   5.030217202025e-02   3.042610795295e-01  -7.199093076759e-02   9.244937222444e-02  -2.112871625816e-01  -1.069015245470e-01  
 5.295826463730e-02  -2.878968112692e-02   4.161363401654e-03   6.839836115040e-02  -3.028365869169e-02  -7.438789329251e-02   2.965225771203e-02  -6.023596779346e-02   1.023821981512e-01   6.869004907277e-02  -7.821051302498e-02   3.845706775160e-02  -4.975707282924e-03  -1.616039368537e-01   4.913312443966e-02   3.019469409885e-01  -7.066874605235e-02   9.082914120774e-02  -2.085779100022e-01  -1.051640942897e-01  
 5.215818597185e-02  -2.815632012686e-02   4.045519209670e-03   6.788885642139e-02  -2.975406572874e-02  -7.452449746604e-02   2.927819928817e-02  -5.944270061973e-02   1.015169302703e-01   6.776933533373e-02  -7.703820044865e-02   3.752533114603e-02  -4.822587115670e-03  -1.594802348393e-01   4.796453709242e-02   2.995438998504e-01  -6.934151698434e-02   8.921855497116e-02  -2.058514587479e-01  -1.034288028714e-01  
 5.136467523139e-02  -2.753957098420e-02   3.933497929784e-03   6.738128129097e-02  -2.923919312816e-02  -7.466610720912e-02   2.891495100518e-02  -5.865611629831e-02   1.006616897837e-01   6.686476779189e-02  -7.586407376791e-02   3.662108931235e-02  -4.675625307828e-03  -1.573560713044e-01   4.683342151600e-02   2.971506687399e-01  -6.805257316672e-02   8.762210332997e-02  -2.031543093219e-01  -1.017223219535e-01  
 5.057994256421e-02  -2.693593169801e-02   3.824379315044e-03   6.687480577914e-02  -2.873147494491e-02  -7.479511285153e-02   2.855355034449e-02  -5.787630679667e-02   9.980591081944e-02   6.596869806739e-02  -7.469329804929e-02   3.573748373488e-02  -4.532844505325e-03  -1.552378351194e-01   4.572690254795e-02   2.947436718735e-01  -6.678284163674e-02   8.604246985733e-02  -2.004749035047e-01  -1.000380358989e-01  
 4.980558636738e-02  -2.633903387286e-02   3.717518579938e-03   6.636113011476e-02  -2.822335202723e-02  -7.488800161717e-02   2.818950019684e-02  -5.709828186074e-02   9.893228434796e-02   6.506790516325e-02  -7.352990211389e-02   3.486048606714e-02  -4.392643145339e-03  -1.531156071673e-01   4.462272366432e-02   2.922611196415e-01  -6.551229274176e-02   8.447462795572e-02  -1.977843409872e-01  -9.835906468581e-02  
 4.903804635970e-02  -2.575802986900e-02   3.613846579041e-03   6.585224883334e-02  -2.772802286188e-02  -7.498428680244e-02   2.783052590268e-02  -5.632867984020e-02   9.806887399534e-02   6.418339080120e-02  -7.236682916615e-02   3.401116757499e-02  -4.257714565645e-03  -1.509996462575e-01   4.355655107600e-02   2.897977738050e-01  -6.427520264228e-02   8.292362113002e-02  -1.951267047896e-01  -9.671031336364e-02  
 4.827576045093e-02  -2.518563872880e-02   3.513116753043e-03   6.533172333140e-02  -2.723820501858e-02  -7.505641625131e-02   2.747655982318e-02  -5.555663581141e-02   9.719402165259e-02   6.329797440160e-02  -7.120103791515e-02   3.317213216080e-02  -4.126781228680e-03  -1.488583920948e-01   4.250166433495e-02   2.872610378125e-01  -6.305306071379e-02   8.137500285084e-02  -1.924602679581e-01  -9.506665455545e-02  
 4.752855771796e-02  -2.462628700860e-02   3.414822548539e-03   6.482274051042e-02  -2.675489954153e-02  -7.512186577006e-02   2.712224935746e-02  -5.479954910622e-02   9.632514576867e-02   6.242610122221e-02  -7.005483852644e-02   3.235462789868e-02  -3.999232097735e-03  -1.467596383043e-01   4.147184305128e-02   2.847524253340e-01  -6.184740830426e-02   7.985890443995e-02  -1.898289853335e-01  -9.345550743789e-02  
 4.678690409039e-02  -2.407796192864e-02   3.319036744811e-03   6.431001211128e-02  -2.627715385721e-02  -7.516777079697e-02   2.676831294163e-02  -5.404532839433e-02   9.545070636906e-02   6.155854997957e-02  -6.890806958143e-02   3.155376520481e-02  -3.875021048137e-03  -1.446539202158e-01   4.046105519270e-02   2.822088408089e-01  -6.065625298835e-02   7.835334464443e-02  -1.872059008332e-01  -9.185925984872e-02  
 4.605182294860e-02  -2.353914951374e-02   3.225810394120e-03   6.379198063132e-02  -2.580588136269e-02  -7.519757613745e-02   2.641756944196e-02  -5.329295254223e-02   9.457159064083e-02   6.069527357611e-02  -6.776323627558e-02   3.076742165006e-02  -3.754754652824e-03  -1.425389136912e-01   3.946864599272e-02   2.796254329685e-01  -5.948345711486e-02   7.685678963144e-02  -1.845880100782e-01  -9.027620163844e-02  
 4.532204931461e-02  -2.300869173677e-02   3.134863034761e-03   6.326527867433e-02  -2.533802435197e-02  -7.519948846363e-02   2.606756223695e-02  -5.254091279241e-02   9.368120392764e-02   5.983163041073e-02  -6.661925173752e-02   2.999237755866e-02  -3.637449499651e-03  -1.404116985207e-01   3.848712379703e-02   2.769838408715e-01  -5.832021223870e-02   7.536831119815e-02  -1.819682020526e-01  -8.870174070009e-02  
 4.460584051518e-02  -2.248992406430e-02   3.046334410652e-03   6.274653427867e-02  -2.487702666273e-02  -7.519533679882e-02   2.572026067127e-02  -5.180067935212e-02   9.279619466349e-02   5.898027364955e-02  -6.549301816073e-02   2.923593087131e-02  -3.523502926394e-03  -1.383176652263e-01   3.752774901375e-02   2.743594784794e-01  -5.717524459890e-02   7.390747277089e-02  -1.793782320419e-01  -8.715535238405e-02  
 4.389264577098e-02  -2.198428913039e-02   2.960666653334e-03   6.222541982939e-02  -2.442765307347e-02  -7.518897486237e-02   2.538025203697e-02  -5.106369850120e-02   9.191633697852e-02   5.814010877658e-02  -6.436324347159e-02   2.850150401976e-02  -3.414001536756e-03  -1.362134250131e-01   3.659822025564e-02   2.717267423722e-01  -5.606031680732e-02   7.245549168846e-02  -1.768085105619e-01  -8.562938013533e-02  
 4.319483642925e-02  -2.148766454486e-02   2.876982157808e-03   6.171094272192e-02  -2.398193489198e-02  -7.516858760094e-02   2.504004634122e-02  -5.033819856598e-02   9.103709250041e-02   5.730855244281e-02  -6.325647464142e-02   2.778083998885e-02  -3.307143452379e-03  -1.341471052025e-01   3.568330548992e-02   2.690998017359e-01  -5.495582841232e-02   7.103290173959e-02  -1.742631712849e-01  -8.412784977552e-02  
 4.249941070924e-02  -2.100060084264e-02   2.795651285849e-03   6.118767783617e-02  -2.354293437511e-02  -7.512998936746e-02   2.470369481297e-02  -4.961191238153e-02   9.015214464751e-02   5.648009430174e-02  -6.214584999359e-02   2.707474735942e-02  -3.203721485394e-03  -1.320613364959e-01   3.478627425641e-02   2.664270568663e-01  -5.386963115231e-02   6.961468011582e-02  -1.717209494470e-01  -8.263663957217e-02  
 4.180871348085e-02  -2.052235308773e-02   2.716367026992e-03   6.065874261209e-02  -2.310867606130e-02  -7.507059026261e-02   2.436828518398e-02  -4.888766861982e-02   8.926107164208e-02   5.565476178490e-02  -6.103702510725e-02   2.638225263453e-02  -3.103136942844e-03  -1.299688070089e-01   3.390492608137e-02   2.637165852488e-01  -5.279679148114e-02   6.820622926441e-02  -1.691849045595e-01  -8.115781787747e-02  
 4.113316691282e-02  -2.005336558500e-02   2.638973007455e-03   6.013780694190e-02  -2.267811943609e-02  -7.499871884034e-02   2.403207786713e-02  -4.817549997434e-02   8.837237678199e-02   5.483922162483e-02  -5.995182198782e-02   2.570393457594e-02  -3.004835166172e-03  -1.279179009014e-01   3.303890087281e-02   2.610215737160e-01  -5.173421653301e-02   6.682839830878e-02  -1.666773179690e-01  -7.970496240815e-02  
 4.046345809961e-02  -1.959442259776e-02   2.563790949166e-03   5.961501444252e-02  -2.225477429796e-02  -7.491548901815e-02   2.370021116830e-02  -4.746800414152e-02   8.748403211765e-02   5.403118150301e-02  -5.887210189637e-02   2.504150428660e-02  -2.909679894256e-03  -1.258704578156e-01   3.219227562056e-02   2.583124206703e-01  -5.069071199087e-02   6.546453170575e-02  -1.641860032656e-01  -7.826980585047e-02  
 3.979736384149e-02  -1.914333012669e-02   2.490600996908e-03   5.908366968944e-02  -2.183636763830e-02  -7.481105455908e-02   2.336938949577e-02  -4.676014375481e-02   8.658886218533e-02   5.322520484329e-02  -5.779256452136e-02   2.439107525926e-02  -2.817363946769e-03  -1.238089285631e-01   3.136086327566e-02   2.555577664318e-01  -4.966146357885e-02   6.410686227712e-02  -1.616973143791e-01  -7.684418248135e-02  
 3.914435895763e-02  -1.870404572268e-02   2.419522429043e-03   5.856330078363e-02  -2.142682893041e-02  -7.471135250383e-02   2.304455458627e-02  -4.606585955164e-02   8.570679895587e-02   5.243602178120e-02  -5.673396203258e-02   2.376092054934e-02  -2.728219977384e-03  -1.217906727429e-01   3.055454697751e-02   2.528503901940e-01  -4.865588830004e-02   6.278019303415e-02  -1.592509420536e-01  -7.545107955209e-02  
 3.849711635595e-02  -1.827226926401e-02   2.350354686529e-03   5.803695490422e-02  -2.102171599944e-02  -7.459068105711e-02   2.272204429872e-02  -4.537380754787e-02   8.481884526695e-02   5.164953207046e-02  -5.568179336557e-02   2.314138399171e-02  -2.641580153425e-03  -1.197713814223e-01   2.975999385627e-02   2.501071885812e-01  -4.766236139082e-02   6.146499897813e-02  -1.568107661141e-01  -7.406951164972e-02  
 3.785721354783e-02  -1.784987671473e-02   2.283008067655e-03   5.751119422711e-02  -2.062326882853e-02  -7.446179319415e-02   2.240197630589e-02  -4.468761418220e-02   8.393393978595e-02   5.087211332888e-02  -5.463866132883e-02   2.253776655275e-02  -2.557785870731e-03  -1.177636329929e-01   2.898597196373e-02   2.473641624287e-01  -4.668749123991e-02   6.016669673584e-02  -1.543922907723e-01  -7.270786815837e-02  
 3.722403728406e-02  -1.743604421314e-02   2.217632680254e-03   5.698303709196e-02  -2.023072016605e-02  -7.431913979559e-02   2.208570195271e-02  -4.400594748647e-02   8.304834238720e-02   5.010107249045e-02  -5.360480501450e-02   2.194706803898e-02  -2.476530344816e-03  -1.157645448480e-01   2.822717403531e-02   2.446074497167e-01  -4.572819925533e-02   5.888394201575e-02  -1.519895895730e-01  -7.136265570227e-02  
 3.660022742066e-02  -1.702878233680e-02   2.153643912688e-03   5.645419993367e-02  -1.983919773061e-02  -7.415174611010e-02   2.176679240703e-02  -4.333037793206e-02   8.215679022522e-02   4.933319128124e-02  -5.258579734691e-02   2.136550040066e-02  -2.396704711199e-03  -1.137850594506e-01   2.747662527230e-02   2.418316090705e-01  -4.477286113116e-02   5.762111994468e-02  -1.495996693517e-01  -7.003254783310e-02  
 3.598258584194e-02  -1.663278572858e-02   2.091770824775e-03   5.592775244686e-02  -1.945856984708e-02  -7.398955677477e-02   2.145563932772e-02  -4.266158163408e-02   8.127636297375e-02   4.857929262232e-02  -5.157413391326e-02   2.080371271006e-02  -2.320327420095e-03  -1.118174172524e-01   2.675337628235e-02   2.390779553519e-01  -4.384619630343e-02   5.637503474423e-02  -1.472408817402e-01  -6.872652245793e-02  
 3.537315050340e-02  -1.624309703193e-02   2.031445417313e-03   5.539851282796e-02  -1.908094027573e-02  -7.380715184072e-02   2.114568112854e-02  -4.199751242783e-02   8.039177288855e-02   4.782923597373e-02  -5.057628572949e-02   2.025093807184e-02  -2.245922194962e-03  -1.098642571337e-01   2.603960047084e-02   2.363045731621e-01  -4.292875711781e-02   5.514632357288e-02  -1.448943356000e-01  -6.743471744379e-02  
 3.476717272949e-02  -1.586088149295e-02   1.972611161053e-03   5.486302125820e-02  -1.870801439928e-02  -7.360579158948e-02   2.083561738987e-02  -4.133472652797e-02   7.950314160227e-02   4.708282560305e-02  -4.958108776854e-02   1.971036173202e-02  -2.173679960722e-03  -1.079060946262e-01   2.534128842699e-02   2.335034896546e-01  -4.202450371029e-02   5.392683992167e-02  -1.425572802803e-01  -6.615472022337e-02  
 3.417443999936e-02  -1.548764176269e-02   1.915362311006e-03   5.433756484192e-02  -1.834089647844e-02  -7.340407044809e-02   2.052877331522e-02  -4.068504587557e-02   7.862482626086e-02   4.635034277729e-02  -4.861010215193e-02   1.918483283086e-02  -2.103546125169e-03  -1.059946642174e-01   2.466108982226e-02   2.307451686639e-01  -4.113650190750e-02   5.273820644724e-02  -1.402586469206e-01  -6.490310470239e-02  
 3.358894383908e-02  -1.512283058606e-02   1.859859783139e-03   5.381237981622e-02  -1.798063201743e-02  -7.319513524255e-02   2.022685621411e-02  -4.004144701534e-02   7.775014360268e-02   4.562656035241e-02  -4.765084910392e-02   1.867232690753e-02  -2.035805170473e-03  -1.040987481221e-01   2.399716036785e-02   2.279900038138e-01  -4.026607733475e-02   5.156697795901e-02  -1.379816848274e-01  -6.366996970877e-02  
 3.300438217425e-02  -1.476395357745e-02   1.805855656187e-03   5.327347442876e-02  -1.762345710568e-02  -7.295670693030e-02   1.992644944863e-02  -3.939458203985e-02   7.686446763008e-02   4.490117687368e-02  -4.668987269718e-02   1.816752086096e-02  -1.969850755893e-03  -1.021834394649e-01   2.334142873936e-02   2.251768542370e-01  -3.940487321083e-02   5.039860433352e-02  -1.357015357753e-01  -6.244098757717e-02  
 3.243130062565e-02  -1.441296028934e-02   1.753348364590e-03   5.274119917690e-02  -1.727239851995e-02  -7.271710579278e-02   1.962974836034e-02  -3.875844352273e-02   7.598765679108e-02   4.418818704221e-02  -4.575041732243e-02   1.767619112246e-02  -1.906131317624e-03  -1.003061912949e-01   2.270291541388e-02   2.223966224590e-01  -3.856087086659e-02   4.925678638775e-02  -1.334550475393e-01  -6.123694946566e-02  
 3.186511517819e-02  -1.407105937864e-02   1.702357506761e-03   5.221198887048e-02  -1.692857491093e-02  -7.247509015571e-02   1.933659609121e-02  -3.812974371940e-02   7.511821709739e-02   4.348621565937e-02  -4.482208975448e-02   1.720017665272e-02  -1.844568210440e-03  -9.844850990850e-02   2.208432510125e-02   2.196360058959e-01  -3.773560876704e-02   4.813379135398e-02  -1.312369493207e-01  -6.005419842273e-02  
 3.130812525245e-02  -1.373547761656e-02   1.652572617974e-03   5.168427057658e-02  -1.658840406186e-02  -7.222042253920e-02   1.904420505468e-02  -3.750833487312e-02   7.425016929847e-02   4.279135107693e-02  -4.391057807791e-02   1.673421067824e-02  -1.784689148452e-03  -9.661615809468e-02   2.147763352040e-02   2.168809706107e-01  -3.692103411261e-02   4.703159175356e-02  -1.290405512046e-01  -5.888938753823e-02  
 3.075402684840e-02  -1.340786930866e-02   1.604451581124e-03   5.115065147494e-02  -1.625533657249e-02  -7.195562581947e-02   1.875761797649e-02  -3.688860757867e-02   7.338349143007e-02   4.210285453324e-02  -4.300257683052e-02   1.628062857131e-02  -1.727026263334e-03  -9.478200107719e-02   2.088706260826e-02   2.141136337540e-01  -3.612506588597e-02   4.593909682287e-02  -1.268594524438e-01  -5.773802609184e-02  
 3.020924939783e-02  -1.308489847272e-02   1.557374810182e-03   5.061583621863e-02  -1.592310741559e-02  -7.166859309215e-02   1.846941816151e-02  -3.627472938527e-02   7.251286968049e-02   4.141792721318e-02  -4.211229092393e-02   1.583340054907e-02  -1.670474456672e-03  -9.297228589905e-02   2.030259858805e-02   2.113374001897e-01  -3.533336405717e-02   4.486668045198e-02  -1.246937190543e-01  -5.660098045795e-02  
 2.967051683926e-02  -1.276953738214e-02   1.511554615438e-03   5.008141911459e-02  -1.559681966223e-02  -7.137430346480e-02   1.818422153920e-02  -3.566682689705e-02   7.164671727276e-02   4.074167352235e-02  -4.123217674808e-02   1.539886361098e-02  -1.615790600349e-03  -9.117815330455e-02   1.973436628036e-02   2.085706260535e-01  -3.455763858179e-02   4.381077195363e-02  -1.225515637568e-01  -5.548179715690e-02  
 2.913875659899e-02  -1.246034977095e-02   1.467012926943e-03   4.954537285640e-02  -1.527461824973e-02  -7.106593566814e-02   1.790066074794e-02  -3.506398231305e-02   7.078081647517e-02   4.007126106460e-02  -4.036478321438e-02   1.497340489258e-02  -1.562625472899e-03  -8.940060945489e-02   1.917725113125e-02   2.058014568196e-01  -3.379296538712e-02   4.277150397927e-02  -1.204276220263e-01  -5.437767316045e-02  
 2.861606973283e-02  -1.215993014560e-02   1.423896107180e-03   4.901647010131e-02  -1.496068177207e-02  -7.076493496344e-02   1.762357430315e-02  -3.447125599357e-02   6.992854897775e-02   3.941530294113e-02  -3.951439342744e-02   1.456297014409e-02  -1.511606138753e-03  -8.765646593099e-02   1.864007183115e-02   2.030771216116e-01  -3.304973994186e-02   4.175572559720e-02  -1.183412614876e-01  -5.329854759120e-02  
 2.810086273600e-02  -1.186527347765e-02   1.381891587678e-03   4.848715342674e-02  -1.465064225214e-02  -7.045132361147e-02   1.734796987082e-02  -3.388437644903e-02   6.907736654540e-02   3.876559705466e-02  -3.867821403281e-02   1.416132699236e-02  -1.462061323950e-03  -8.593275139927e-02   1.811360846758e-02   2.003557987811e-01  -3.231722213746e-02   4.075767906466e-02  -1.162745496093e-01  -5.223498047118e-02  
 2.758712213378e-02  -1.157696019402e-02   1.341269024859e-03   4.794774295925e-02  -1.434630363408e-02  -7.012178063289e-02   1.707772542766e-02  -3.329670798654e-02   6.822410939506e-02   3.811929390573e-02  -3.784314433311e-02   1.376908959836e-02  -1.414366703691e-03  -8.420030587855e-02   1.759937041893e-02   1.976086105895e-01  -3.160038648718e-02   3.976562080626e-02  -1.142167238729e-01  -5.118040637693e-02  
 2.708496161460e-02  -1.129392729052e-02   1.301568650395e-03   4.741446386005e-02  -1.404431323337e-02  -6.978186115425e-02   1.680702539219e-02  -3.271935739873e-02   6.737477980537e-02   3.748146199024e-02  -3.703104229872e-02   1.338463891586e-02  -1.367691230785e-03  -8.250889371360e-02   1.709382661070e-02   1.948865831085e-01  -3.089054884695e-02   3.879935670521e-02  -1.121870438519e-01  -5.014587322526e-02  
 2.658936862220e-02  -1.101795091877e-02   1.262962436703e-03   4.688360078424e-02  -1.374777856068e-02  -6.943723892543e-02   1.653846256127e-02  -3.214916586297e-02   6.653182605415e-02   3.685294275530e-02  -3.623135813267e-02   1.301187640014e-02  -1.322421006542e-03  -8.084009611305e-02   1.660350951725e-02   1.921857234368e-01  -3.019484649060e-02   3.785142590461e-02  -1.101843895564e-01  -4.912992371878e-02  
 2.609793616035e-02  -1.074787408056e-02   1.225522922625e-03   4.634756271688e-02  -1.345633240717e-02  -6.908002766185e-02   1.627379799486e-02  -3.158135746551e-02   6.568927085311e-02   3.622960026451e-02  -3.543892819118e-02   1.264797824056e-02  -1.278738999992e-03  -7.917749460259e-02   1.612456784198e-02   1.894772346493e-01  -2.951286044730e-02   3.691493354769e-02  -1.081969614501e-01  -4.812617525279e-02  
 2.561490988358e-02  -1.048302786988e-02   1.189047274663e-03   4.581314789689e-02  -1.316898948317e-02  -6.871460595097e-02   1.601158414015e-02  -3.102074973790e-02   6.485110232141e-02   3.561412126002e-02  -3.466302428510e-02   1.229243015786e-02  -1.236488518637e-03  -7.754150794739e-02   1.565628125420e-02   1.867847464656e-01  -2.884261043505e-02   3.599791195057e-02  -1.062338235601e-01  -4.713948145101e-02  
 2.514002023504e-02  -1.022485552223e-02   1.153567311108e-03   4.528378076055e-02  -1.288652016486e-02  -6.834656066693e-02   1.575124515341e-02  -3.046891792552e-02   6.402072433366e-02   3.500872963096e-02  -3.390255403938e-02   1.194771386133e-02  -1.195408268823e-03  -7.593564126893e-02   1.520190918503e-02   1.841227000397e-01  -2.818508196184e-02   3.510167920940e-02  -1.043006537771e-01  -4.617249819695e-02  
 2.466828771035e-02  -9.971719459775e-03   1.119111167513e-03   4.474698742420e-02  -1.260834061477e-02  -6.796222437184e-02   1.549441864106e-02  -2.991818250695e-02   6.318868514442e-02   3.440691171529e-02  -3.314776060538e-02   1.161043891037e-02  -1.155760301699e-03  -7.433194047220e-02   1.475700027454e-02   1.814454036686e-01  -2.753969185377e-02   3.421480939211e-02  -1.023792398701e-01  -4.521540626615e-02  
 2.420680613343e-02  -9.725256027011e-03   1.085710279786e-03   4.421879458416e-02  -1.233598490914e-02  -6.758209609379e-02   1.524140807983e-02  -2.937849918166e-02   6.236850922105e-02   3.381757945338e-02  -3.241330367873e-02   1.128372267364e-02  -1.117422166093e-03  -7.276877625973e-02   1.432584562649e-02   1.788147566666e-01  -2.690867015735e-02   3.335246430031e-02  -1.004936424932e-01  -4.428083341657e-02  
 2.375008662188e-02  -9.483340613931e-03   1.053278430652e-03   4.368508981594e-02  -1.206719873560e-02  -6.718587147964e-02   1.499113747087e-02  -2.884126105550e-02   6.154718029744e-02   3.323196426889e-02  -3.168759832098e-02   1.096326079449e-02  -1.080327909460e-03  -7.121416914760e-02   1.390259186241e-02   1.761739354647e-01  -2.628781188507e-02   3.250164442146e-02  -9.862121082231e-02  -4.335675237346e-02  
 2.329960149146e-02  -9.247935276447e-03   1.021801868382e-03   4.315423538572e-02  -1.180423178289e-02  -6.678855367064e-02   1.474439953946e-02  -2.831122716346e-02   6.073390963048e-02   3.265605468319e-02  -3.097382188317e-02   1.065346369152e-02  -1.044504341592e-03  -6.968255774484e-02   1.349347327497e-02   1.735602219743e-01  -2.568166145446e-02   3.166812174305e-02  -9.677685209167e-02  -4.245049556919e-02  
 2.285680713000e-02  -9.016036187613e-03   9.909904183594e-04   4.262280570856e-02  -1.154210052795e-02  -6.637094104904e-02   1.449567251148e-02  -2.778691229654e-02   5.991853383550e-02   3.208374501684e-02  -3.027541057983e-02   1.034790316885e-02  -1.009218790687e-03  -6.817538319272e-02   1.308865558021e-02   1.709472644814e-01  -2.507843226016e-02   3.085206186003e-02  -9.494935074982e-02  -4.155664896542e-02  
 2.241615173798e-02  -8.790044650235e-03   9.613284729736e-04   4.208444091291e-02  -1.128678790339e-02  -6.594669720199e-02   1.425451873623e-02  -2.726371385090e-02   5.910642638219e-02   3.151729341557e-02  -2.958019366408e-02   1.005135792833e-02  -9.756484448551e-04  -6.666758219433e-02   1.269634934967e-02   1.683296078904e-01  -2.449303508211e-02   3.004355803010e-02  -9.313716064176e-02  -4.067364078770e-02  
 2.198718181580e-02  -8.569818756130e-03   9.324020846925e-04   4.155852650672e-02  -1.103601639077e-02  -6.552853407342e-02   1.401477730258e-02  -2.675368451717e-02   5.830783510821e-02   3.096404647334e-02  -2.890832773972e-02   9.764473954411e-03  -9.430047745868e-04  -6.520930958471e-02   1.231664502752e-02   1.657717616822e-01  -2.391910686163e-02   2.926220273771e-02  -9.136480956134e-02  -3.981432524966e-02  
 2.156454039378e-02  -8.354480615464e-03   9.042834183285e-04   4.103306135028e-02  -1.078929759162e-02  -6.510337300385e-02   1.377771431708e-02  -2.624936431388e-02   5.751375867561e-02   3.041789348229e-02  -2.824864794212e-02   9.485055559512e-03  -9.114027042486e-04  -6.377208551730e-02   1.194668478545e-02   1.632298265749e-01  -2.335615435708e-02   2.849650919740e-02  -8.961489956313e-02  -3.896952568625e-02  
 2.114617614908e-02  -8.143609956996e-03   8.768418908122e-04   4.050500874103e-02  -1.054612091997e-02  -6.466554930748e-02   1.354168009804e-02  -2.574902957669e-02   5.672097020749e-02   2.987668055793e-02  -2.759711050240e-02   9.212781212805e-03  -8.807261339696e-04  -6.234716264942e-02   1.158615846047e-02   1.606910383076e-01  -2.280278883067e-02   2.774295916471e-02  -8.788249888153e-02  -3.813643910912e-02  
 2.073382613428e-02  -7.937188165685e-03   8.502434737495e-04   3.997587148025e-02  -1.030700541339e-02  -6.421963123829e-02   1.330938160538e-02  -2.525348833252e-02   5.593185755887e-02   2.934173302327e-02  -2.695710879867e-02   8.946850456572e-03  -8.511286811307e-04  -6.094062299952e-02   1.123388505606e-02   1.581630854443e-01  -2.226037767992e-02   2.700369225102e-02  -8.617021963594e-02  -3.731645173356e-02  
 2.032673579662e-02  -7.735447738731e-03   8.245061540928e-04   3.944485177488e-02  -1.007166875275e-02  -6.376138738285e-02   1.307974621764e-02  -2.476239653576e-02   5.514437632077e-02   2.881184789825e-02  -2.632689865418e-02   8.686565810553e-03  -8.223628617003e-04  -5.954932305495e-02   1.088849049401e-02   1.556397978492e-01  -2.172693813547e-02   2.627743569235e-02  -8.447585213786e-02  -3.650821238566e-02  
 1.992829096681e-02  -7.538470181294e-03   7.994296819846e-04   3.892067608655e-02  -9.840294240174e-03  -6.330357355976e-02   1.285182565694e-02  -2.428073298137e-02   5.436620363639e-02   2.829180619789e-02  -2.571384699390e-02   8.434069156294e-03  -7.944279341410e-04  -5.819308562339e-02   1.055354593058e-02   1.531559096348e-01  -2.120385548978e-02   2.557162047925e-02  -8.281208526415e-02  -3.571813700687e-02  
 1.953544316784e-02  -7.347072232840e-03   7.751764143483e-04   3.839869471947e-02  -9.615019840512e-03  -6.284802847736e-02   1.262915802377e-02  -2.380531348787e-02   5.359733227361e-02   2.778105461553e-02  -2.511113305329e-02   8.190563932988e-03  -7.676902342400e-04  -5.685708375560e-02   1.023093019600e-02   1.507005826399e-01  -2.069587581316e-02   2.488042611774e-02  -8.117499422512e-02  -3.494377022790e-02  
 1.914778130653e-02  -7.159506302912e-03   7.516322277805e-04   3.787459720192e-02  -9.393043159785e-03  -6.238103459020e-02   1.240894423340e-02  -2.333412577063e-02   5.283027338753e-02   2.727523329695e-02  -2.451842049460e-02   7.952267587101e-03  -7.418192398797e-04  -5.553670065613e-02   9.915106632708e-03   1.482513932241e-01  -2.019680773431e-02   2.420181138887e-02  -7.955549702756e-02  -3.418066671266e-02  
 1.876719367110e-02  -6.976785703873e-03   7.287516916888e-04   3.735530385583e-02  -9.175552703021e-03  -6.191393574571e-02   1.219139664375e-02  -2.287075873192e-02   5.207179929265e-02   2.677832346931e-02  -2.393914418111e-02   7.721567533292e-03  -7.167726096442e-04  -5.424395547634e-02   9.609409978320e-03   1.458351894533e-01  -1.970876193283e-02   2.354030895454e-02  -7.796372166635e-02  -3.343367907979e-02  
 1.839156782318e-02  -6.796814261497e-03   7.064939026060e-04   3.683157598136e-02  -8.959600096131e-03  -6.142653240500e-02   1.197469068785e-02  -2.241036445024e-02   5.131046449578e-02   2.628342985393e-02  -2.336920954387e-02   7.493330971657e-03  -6.923033636757e-04  -5.296350282318e-02   9.306357892298e-03   1.434101719679e-01  -1.922517444687e-02   2.288973810641e-02  -7.638334485381e-02  -3.269479629586e-02  
 1.802076140990e-02  -6.621871379299e-03   6.848467577902e-04   3.631017501384e-02  -8.748907632833e-03  -6.093989464629e-02   1.176108240621e-02  -2.195617235567e-02   5.055773207538e-02   2.579717425270e-02  -2.280827920987e-02   7.273916598664e-03  -6.687772486045e-04  -5.170244297231e-02   9.015659323117e-03   1.410144818626e-01  -1.875490885736e-02   2.225285713057e-02  -7.482915091923e-02  -3.197080333437e-02  
 1.765831955864e-02  -6.450622692846e-03   6.638125876447e-04   3.579407968112e-02  -8.541091281907e-03  -6.044977815834e-02   1.154926145669e-02  -2.151020172934e-02   4.981190525643e-02   2.531875289445e-02  -2.226385187628e-02   7.059415520215e-03  -6.458440188027e-04  -5.047410466189e-02   8.731180870700e-03   1.386504368778e-01  -1.829198933792e-02   2.163444431360e-02  -7.330127118695e-02  -3.126206838009e-02  
 1.730142552768e-02  -6.283689378047e-03   6.432781324362e-04   3.528090196823e-02  -8.337787875810e-03  -5.995884172466e-02   1.134020314054e-02  -2.107076364227e-02   4.907379504595e-02   2.484829253792e-02  -2.172946453478e-02   6.852335706123e-03  -6.237858563323e-04  -4.926643779116e-02   8.456955136981e-03   1.363135103825e-01  -1.784062043104e-02   2.102981601174e-02  -7.179811628541e-02  -3.056735839302e-02  
 1.694817216627e-02  -6.120602247955e-03   6.235799443000e-04   3.476320945947e-02  -8.138625706957e-03  -5.945645048667e-02   1.113591425527e-02  -2.063375183315e-02   4.833685937575e-02   2.438164432556e-02  -2.120138141400e-02   6.649293061080e-03  -6.025867379058e-04  -4.806657328216e-02   8.188015061876e-03   1.339748572022e-01  -1.739895222515e-02   2.043384556642e-02  -7.030851468325e-02  -2.988123982659e-02  
 1.660290687089e-02  -5.961986494094e-03   6.043953791319e-04   3.425405269138e-02  -7.943665111211e-03  -5.896021797840e-02   1.093406651928e-02  -2.020627193855e-02   4.761190658647e-02   2.392547962219e-02  -2.068874663252e-02   6.453650157362e-03  -5.820411342943e-04  -4.690138337935e-02   7.929082940081e-03   1.316845667599e-01  -1.696785089859e-02   1.985668814532e-02  -6.885115263738e-02  -2.921267278208e-02  
 1.626268777765e-02  -5.806713325956e-03   5.857812183504e-04   3.374462201278e-02  -7.751635737314e-03  -5.845312053282e-02   1.073395851355e-02  -1.978363556977e-02   4.688909529227e-02   2.347386789291e-02  -2.018543100312e-02   6.261956070451e-03  -5.620580389231e-04  -4.575278572588e-02   7.675237485930e-03   1.294037094396e-01  -1.654355500015e-02   1.929122107330e-02  -6.741102051615e-02  -2.855433521830e-02  
 1.592781112675e-02  -5.655299737254e-03   5.677294970980e-04   3.323703002421e-02  -7.563829991513e-03  -5.794453018138e-02   1.053726719530e-02  -1.936665676557e-02   4.617330375694e-02   2.302933684357e-02  -1.969174689086e-02   6.076237235509e-03  -5.428726014816e-04  -4.462334624965e-02   7.429709082866e-03   1.271465188561e-01  -1.612989129010e-02   1.873831943236e-02  -6.599338762498e-02  -2.790855782276e-02  
 1.559805268566e-02  -5.506884851824e-03   5.501434352901e-04   3.272985211499e-02  -7.378369416746e-03  -5.742618185886e-02   1.034174444774e-02  -1.895472382238e-02   4.546046824414e-02   2.258974044607e-02  -1.920773511114e-02   5.894616544379e-03  -5.241570054274e-04  -4.351253011715e-02   7.189531572642e-03   1.249035658773e-01  -1.572262864453e-02   1.819763309299e-02  -6.459451080430e-02  -2.727350745956e-02  
 1.527532322442e-02  -5.362015953177e-03   5.330653058852e-04   3.222806661639e-02  -7.196285870196e-03  -5.690697160631e-02   1.014837655532e-02  -1.855051126859e-02   4.475536226136e-02   2.215774093932e-02  -1.873698599758e-02   5.717842121386e-03  -5.059932888857e-04  -4.242942836822e-02   6.955849792823e-03   1.226925885297e-01  -1.532332067425e-02   1.767238543738e-02  -6.322064870253e-02  -2.665215840902e-02  
 1.495665620384e-02  -5.221509507336e-03   5.165779763186e-04   3.172762117489e-02  -7.019521199688e-03  -5.638944377073e-02   9.959933639785e-03  -1.815127408651e-02   4.405849428635e-02   2.173317990458e-02  -1.827298351247e-02   5.547791047432e-03  -4.886727952443e-04  -4.136071996103e-02   6.731533481275e-03   1.205058160624e-01  -1.493657752392e-02   1.715754534626e-02  -6.186912285474e-02  -2.604284621182e-02  
 1.464412197962e-02  -5.083804787987e-03   5.005391330435e-04   3.122992808688e-02  -6.845056073775e-03  -5.586422697989e-02   9.772638999980e-03  -1.775826101849e-02   4.336564888209e-02   2.131398919209e-02  -1.782044889805e-02   5.381042059199e-03  -4.717707204142e-04  -4.031470566829e-02   6.511451076879e-03   1.183386067756e-01  -1.455539022459e-02   1.665595956737e-02  -6.053757967353e-02  -2.544464613204e-02  
 1.433642341872e-02  -4.949053032715e-03   4.848698744073e-04   3.073370493051e-02  -6.673640447594e-03  -5.533409117444e-02   9.587123873058e-03  -1.737044911031e-02   4.267795768896e-02   2.090052237740e-02  -1.737654012898e-02   5.219101619651e-03  -4.554534677324e-04  -3.928635533582e-02   6.298037200566e-03   1.161913602741e-01  -1.418228922965e-02   1.616565235088e-02  -5.922613240865e-02  -2.485735618576e-02  
 1.403404352712e-02  -4.818188078800e-03   4.697254432402e-04   3.024155969933e-02  -6.506668706538e-03  -5.480626257076e-02   9.405392997855e-03  -1.698909277566e-02   4.199906849882e-02   2.049474660905e-02  -1.694211339232e-02   5.062770171686e-03  -4.397639967499e-04  -3.827885760742e-02   6.092345282772e-03   1.140747597740e-01  -1.381935293825e-02   1.568771553812e-02  -5.793864159459e-02  -2.428269710954e-02  
 1.373826571765e-02  -4.690555161551e-03   4.550643520323e-04   2.975494744119e-02  -6.342905606975e-03  -5.427879522994e-02   9.226239612344e-03  -1.661509070238e-02   4.132813717433e-02   2.009628700739e-02  -1.651991381922e-02   4.910639481752e-03  -4.245526451418e-04  -3.729748358741e-02   5.892291514967e-03   1.119902989008e-01  -1.346397230865e-02   1.522388756825e-02  -5.667517218685e-02  -2.372074665321e-02  
 1.344576496038e-02  -4.565566685389e-03   4.408482063972e-04   2.926608314352e-02  -6.181658116662e-03  -5.373948579258e-02   9.048886509544e-03  -1.624418050923e-02   4.065836470060e-02   1.970103432795e-02  -1.610324424792e-02   4.761648312808e-03  -4.097800136107e-04  -3.632599502817e-02   5.696492236457e-03   1.099098845383e-01  -1.311474854471e-02   1.476801318901e-02  -5.542526939394e-02  -2.316642457198e-02  
 1.315812338085e-02  -4.443222056318e-03   4.270301438668e-04   2.877886603035e-02  -6.022985484548e-03  -5.319353964643e-02   8.873401851799e-03  -1.587837857028e-02   3.999291195981e-02   1.931079112635e-02  -1.569518071671e-02   4.616008665325e-03  -3.954408483667e-04  -3.537191647271e-02   5.505148235600e-03   1.078470010176e-01  -1.277192381325e-02   1.432282022589e-02  -5.419393695637e-02  -2.262197919654e-02  
 1.287767680829e-02  -4.324663898892e-03   4.136408337750e-04   2.830121201609e-02  -5.868886531349e-03  -5.265860024760e-02   8.701606041105e-03  -1.552167063592e-02   3.934064170612e-02   1.893048405795e-02  -1.530009018548e-02   4.476308442023e-03  -3.816950489501e-04  -3.444809876656e-02   5.322075915732e-03   1.058333252939e-01  -1.243945425515e-02   1.389288010532e-02  -5.299233273609e-02  -2.209255465745e-02  
 1.260103388474e-02  -4.209193964694e-03   4.006790528038e-04   2.782452895779e-02  -5.718321850995e-03  -5.212026562246e-02   8.532853665275e-03  -1.516943105721e-02   3.869376246876e-02   1.855552931668e-02  -1.491129403074e-02   4.340877496825e-03  -3.684639762890e-04  -3.353770056319e-02   5.144899062902e-03   1.038374154560e-01  -1.211527633111e-02   1.347187562507e-02  -5.180889661009e-02  -2.157260818267e-02  
 1.233020889382e-02  -4.096284075986e-03   3.880688047211e-04   2.735273909132e-02  -5.570383325267e-03  -5.158053578250e-02   8.365718003511e-03  -1.482375564380e-02   3.805363140707e-02   1.818681831217e-02  -1.453327469178e-02   4.208945287995e-03  -3.556224761259e-04  -3.265069207148e-02   4.972473287573e-03   1.018702897511e-01  -1.179733166575e-02   1.306328853184e-02  -5.064721820179e-02  -2.106384735380e-02  
 1.206245546774e-02  -3.986002779689e-03   3.758206588604e-04   2.688011724288e-02  -5.425387796545e-03  -5.103321677072e-02   8.201127498068e-03  -1.448152897231e-02   3.741673801606e-02   1.782205134177e-02  -1.415973362605e-02   4.080585672891e-03  -3.432368964975e-04  -3.177269004518e-02   4.804993905710e-03   9.991260959681e-02  -1.148660434951e-02   1.266180039360e-02  -4.950040079882e-02  -2.056285383993e-02  
 1.180047056445e-02  -3.877994234702e-03   3.639592163357e-04   2.641140068460e-02  -5.282328794103e-03  -5.048022442368e-02   8.037750874538e-03  -1.414537929915e-02   3.678442334531e-02   1.746225713945e-02  -1.379660436960e-02   3.954269582570e-03  -3.311092410389e-04  -3.091648009876e-02   4.640126566281e-03   9.797655603044e-02  -1.118008891721e-02   1.227188455356e-02  -4.837236640900e-02  -2.007160755831e-02  
 1.154337156289e-02  -3.773423981010e-03   3.524471635991e-04   2.594895324409e-02  -5.143829723702e-03  -4.993567934530e-02   7.878161089433e-03  -1.381599349409e-02   3.616340509727e-02   1.711077671612e-02  -1.344189858517e-02   3.833722340585e-03  -3.195530240753e-04  -3.008092696738e-02   4.483356922968e-03   9.607932150750e-02  -1.088397565601e-02   1.189309147587e-02  -4.726938024279e-02  -1.959265634922e-02  
 1.129015749958e-02  -3.670608624704e-03   3.412082777755e-04   2.548681713851e-02  -5.006870789996e-03  -4.938080305374e-02   7.719364980536e-03  -1.349061977762e-02   3.554428977260e-02   1.676255321686e-02  -1.309381849289e-02   3.715288601354e-03  -3.082788071737e-04  -2.925876545769e-02   4.329482408882e-03   9.419221977105e-02  -1.059209208678e-02   1.152258976182e-02  -4.618071176747e-02  -1.912116568886e-02  
 1.104275167384e-02  -3.571313642289e-03   3.304105885461e-04   2.503250265103e-02  -4.874344461152e-03  -4.883563429986e-02   7.564904189044e-03  -1.317277681504e-02   3.493705033053e-02   1.642285072526e-02  -1.275555869813e-02   3.601653041649e-03  -2.974944654484e-04  -2.845995408381e-02   4.182197033882e-03   9.234637452161e-02  -1.030972717955e-02   1.116394306396e-02  -4.511755216634e-02  -1.866211225764e-02  
 1.080035472602e-02  -3.474242034343e-03   3.199184267554e-04   2.458247370867e-02  -4.744238523167e-03  -4.828885590224e-02   7.412202355212e-03  -1.286072699255e-02   3.433592320483e-02   1.608857344182e-02  -1.242612046269e-02   3.490874620946e-03  -2.870394070485e-04  -2.768061874959e-02   4.038826450504e-03   9.052563734769e-02  -1.003300364130e-02   1.081556477736e-02  -4.407368008940e-02  -1.821263756577e-02  
 1.056106869503e-02  -3.379618033123e-03   3.097803683815e-04   2.413287362011e-02  -4.616970114662e-03  -4.773631083677e-02   7.262125621489e-03  -1.255231313349e-02   3.373863122930e-02   1.575822387747e-02  -1.210134407916e-02   3.382911882403e-03  -2.769450012579e-04  -2.691134004427e-02   3.899296344780e-03   8.871699081000e-02  -9.762570939372e-03   1.047397363068e-02  -4.304441157154e-02  -1.777050282606e-02  
 1.032619472805e-02  -3.287015369170e-03   2.999371357465e-04   2.368634810076e-02  -4.491868016065e-03  -4.717991098220e-02   7.113666157604e-03  -1.224898717260e-02   3.314629240253e-02   1.543256207350e-02  -1.178410148977e-02   3.277388992693e-03  -2.671428409357e-04  -2.615857468245e-02   3.763133638580e-03   8.692860363764e-02  -9.497269232007e-03   1.014138533905e-02  -4.203242897184e-02  -1.733692956303e-02  
 1.009676909951e-02  -3.197286736290e-03   2.903850817669e-04   2.324781805839e-02  -4.370426239033e-03  -4.663242962474e-02   6.968296061248e-03  -1.195294754944e-02   3.256517311646e-02   1.511480261899e-02  -1.147615650573e-02   3.176325438090e-03  -2.577349941963e-04  -2.542851853754e-02   3.633151081697e-03   8.518070611645e-02  -9.240143387285e-03   9.819943209628e-03  -4.104477148357e-02  -1.691496321392e-02  
 9.872069054131e-03  -3.109234869527e-03   2.810411796207e-04   2.281356474269e-02  -4.250732625707e-03  -4.608185327563e-02   6.823875606894e-03  -1.166246722098e-02   3.198932579171e-02   1.480178574681e-02  -1.117640591424e-02   3.077582334951e-03  -2.485743839454e-04  -2.471679228180e-02   3.506393212998e-03   8.345576838415e-02  -8.987424236373e-03   9.507912899990e-03  -4.007485940148e-02  -1.650164720763e-02  
 9.649256118156e-03  -3.023435858625e-03   2.720613488800e-04   2.237739391501e-02  -4.133755442583e-03  -4.552199540143e-02   6.682109456075e-03  -1.137415100484e-02   3.141520572246e-02   1.449130590343e-02  -1.087876468630e-02   2.981020432908e-03  -2.397460872579e-04  -2.400926816717e-02   3.382597643022e-03   8.173392009756e-02  -8.740457136354e-03   9.200188661892e-03  -3.911572314473e-02  -1.609372979229e-02  
 9.433106083173e-03  -2.940098271411e-03   2.633373641688e-04   2.195188028109e-02  -4.019854668790e-03  -4.497401338199e-02   6.543052922147e-03  -1.109430819238e-02   3.085365435402e-02   1.418936344574e-02  -1.059300318134e-02   2.888163137133e-03  -2.312437211804e-04  -2.333001828698e-02   3.263917761622e-03   8.005990589145e-02  -8.500444015336e-03   8.905245071588e-03  -3.818280297148e-02  -1.569815437907e-02  
 9.220806574860e-03  -2.858894788553e-03   2.548380271705e-04   2.153042886559e-02  -3.908629102499e-03  -4.442578031774e-02   6.405958745347e-03  -1.081954974275e-02   3.029837259831e-02   1.389239288647e-02  -1.031322478910e-02   2.798331961348e-03  -2.230356240904e-04  -2.266512369038e-02   3.149420756834e-03   7.840892475682e-02  -8.266321974265e-03   8.618037461870e-03  -3.726725386698e-02  -1.531080679043e-02  
 9.011229678236e-03  -2.779665362085e-03   2.466516730952e-04   2.110940887327e-02  -3.799700076217e-03  -4.387126000300e-02   6.271097845370e-03  -1.054798980909e-02   2.974628047241e-02   1.359867263433e-02  -1.003743128609e-02   2.710414931918e-03  -2.150965771683e-04  -2.200899847968e-02   3.037531271890e-03   7.676830291094e-02  -8.037180915522e-03   8.336473756104e-03  -3.636444496133e-02  -1.492965643046e-02  
 8.807272767178e-03  -2.702557992419e-03   2.387127035875e-04   2.069688494389e-02  -3.693443709951e-03  -4.332447087633e-02   6.138623153092e-03  -1.028358962918e-02   2.920430124733e-02   1.331195893875e-02  -9.771455598697e-03   2.625486574354e-03  -2.074390031115e-04  -2.137610547925e-02   2.929777172663e-03   7.516625807246e-02  -7.814039625944e-03   8.065579797871e-03  -3.548398509804e-02  -1.455892841823e-02  
 8.606473196473e-03  -2.627496450133e-03   2.310446083405e-04   2.028664138153e-02  -3.589697576577e-03  -4.277483747651e-02   6.008568008351e-03  -1.002315482018e-02   2.866711615046e-02   1.302919389252e-02  -9.509853149472e-03   2.542820862594e-03  -2.000517803225e-04  -2.075345716909e-02   2.825105695277e-03   7.357987920696e-02  -7.596278604132e-03   7.800691227032e-03  -3.461782260167e-02  -1.419495207438e-02  
 8.409373939540e-03  -2.554212982192e-03   2.235577487472e-04   1.988083692756e-02  -3.488212805742e-03  -4.222595410507e-02   5.880207703904e-03  -9.767695305421e-03   2.813643433329e-02   1.275135204231e-02  -9.254249246828e-03   2.462904717472e-03  -1.929090421808e-04  -2.014544555025e-02   2.724276998050e-03   7.201790286971e-02  -7.383844348952e-03   7.543277460380e-03  -3.376879008069e-02  -1.383893740221e-02  
 8.216782452399e-03  -2.482673816199e-03   2.163018210702e-04   1.948082825648e-02  -3.388721634931e-03  -4.167912676957e-02   5.753553650398e-03  -9.517882953951e-03   2.761306876863e-02   1.247881034308e-02  -9.006488993944e-03   2.385068985499e-03  -1.859603107932e-04  -1.955584692791e-02   2.626294031191e-03   7.048412876537e-02  -7.175879827287e-03   7.294550446078e-03  -3.293795663984e-02  -1.349136107873e-02  
 8.027826540989e-03  -2.412945168677e-03   2.092951128699e-04   1.908450868976e-02  -3.291508393934e-03  -4.113114312793e-02   5.629027275504e-03  -9.272576949034e-03   2.709498114890e-02   1.221043022676e-02  -8.764213218151e-03   2.309111581563e-03  -1.792596515624e-04  -1.897894248074e-02   2.530879255606e-03   6.896945249122e-02  -6.972665005260e-03   7.052407040703e-03  -3.212197178501e-02  -1.315071135018e-02  
 7.841643898444e-03  -2.345457521042e-03   2.025528552038e-04   1.869120589241e-02  -3.197450587613e-03  -4.058440514500e-02   5.507766166348e-03  -9.031170201724e-03   2.658325496879e-02   1.194653392320e-02  -8.525345424461e-03   2.235895417896e-03  -1.728717022712e-04  -1.841074396984e-02   2.439205980744e-03   6.747347719678e-02  -6.775933050011e-03   6.815433596949e-03  -3.132077792420e-02  -1.281682927024e-02  
 7.660628997140e-03  -2.279635720175e-03   1.959723766481e-04   1.830636247300e-02  -3.105422390898e-03  -4.004511640131e-02   5.388079315829e-03  -8.796463272619e-03   2.608108648728e-02   1.168902929399e-02  -8.295529454953e-03   2.165207249388e-03  -1.666701190636e-04  -1.786438806912e-02   2.351021549489e-03   6.601492504791e-02  -6.583971125124e-03   6.588097275082e-03  -3.054042630618e-02  -1.249239622053e-02  
 7.482491297099e-03  -2.215443322462e-03   1.895673037108e-04   1.792458951001e-02  -3.015607593863e-03  -3.950447267299e-02   5.270258998612e-03  -8.565701779289e-03   2.558402653782e-02   1.143535722169e-02  -8.069787453656e-03   2.096678957409e-03  -1.606964166019e-04  -1.732810999447e-02   2.265814483036e-03   6.457382757267e-02  -6.396782626800e-03   6.366223328129e-03  -2.977393724703e-02  -1.217427565292e-02  
 7.308645459933e-03  -2.152975666359e-03   1.833858215499e-04   1.754915220102e-02  -2.927931077478e-03  -3.896803815786e-02   5.154463590279e-03  -8.340407880402e-03   2.509469057290e-02   1.118691583977e-02  -7.851065179485e-03   2.030120282894e-03  -1.549168313743e-04  -1.680857628024e-02   2.183293040389e-03   6.316118321263e-02  -6.214148323546e-03   6.152042617976e-03  -2.902487567452e-02  -1.186403644417e-02  
 7.137566022911e-03  -2.091828356137e-03   1.773831720697e-04   1.717608464370e-02  -2.841826163376e-03  -3.842694977121e-02   5.039972322153e-03  -8.118692311756e-03   2.460893385588e-02   1.094151148388e-02  -7.636311873729e-03   1.964871163886e-03  -1.492917916053e-04  -1.629842733090e-02   2.102575006175e-03   6.176158972781e-02  -6.034911182142e-03   5.942932364926e-03  -2.828785977777e-02  -1.155931255209e-02  
 6.969368455147e-03  -2.032207251429e-03   1.715614648570e-04   1.680651621813e-02  -2.757733540773e-03  -3.788604963043e-02   4.927473317746e-03  -7.900935283767e-03   2.412874745235e-02   1.070005744367e-02  -7.425902022711e-03   1.901593080844e-03  -1.438595951250e-04  -1.579910178154e-02   2.024565267192e-03   6.038150428061e-02  -5.860245180743e-03   5.739329659647e-03  -2.756494825877e-02  -1.126090770851e-02  
 6.805805301410e-03  -1.974515540875e-03   1.659433892177e-04   1.644530178573e-02  -2.676322048130e-03  -3.735530900519e-02   4.817747196377e-03  -7.689318588914e-03   2.365880446301e-02   1.046493526169e-02  -7.222879352417e-03   1.840835990461e-03  -1.386616683469e-04  -1.531787236402e-02   1.949975041437e-03   5.903697003296e-02  -5.691136194786e-03   5.543669424272e-03  -2.686139701618e-02  -1.097109971051e-02  
 6.645313077521e-03  -1.918571445460e-03   1.605213654392e-04   1.608866284526e-02  -2.597319256748e-03  -3.682703782987e-02   4.710340440893e-03  -7.482007880357e-03   2.319528117576e-02   1.023411345102e-02  -7.024064251550e-03   1.782166883361e-03  -1.336685545681e-04  -1.484729257375e-02   1.878218977176e-03   5.771385288811e-02  -5.526914663471e-03   5.353328107446e-03  -2.617230515001e-02  -1.068770124459e-02  
 6.487830790784e-03  -1.863893519818e-03   1.552701203250e-04   1.573558857972e-02  -2.519922661851e-03  -3.629778971915e-02   4.604581486779e-03  -7.278516900807e-03   2.273672408738e-02   1.000682898673e-02  -6.829794945066e-03   1.724769361129e-03  -1.288361701301e-04  -1.438753373641e-02   1.808193256201e-03   5.640832627864e-02  -5.366220681692e-03   5.168277277966e-03  -2.549614998195e-02  -1.041007718185e-02  
 6.333435572361e-03  -1.810695836580e-03   1.501898548064e-04   1.538712867505e-02  -2.444461374857e-03  -3.577025600836e-02   4.500606992946e-03  -7.079292837133e-03   2.228419584857e-02   9.783602868948e-03  -6.640121417726e-03   1.669102166390e-03  -1.241571887448e-04  -1.393924973085e-02   1.740523509081e-03   5.512407387006e-02  -5.209551652665e-03   4.988692079916e-03  -2.483405392410e-02  -1.013865451968e-02  
 6.182725571187e-03  -1.758404928728e-03   1.451852660848e-04   1.504464740938e-02  -2.370176233010e-03  -3.524486788096e-02   4.397343334996e-03  -6.884960033982e-03   2.183814167364e-02   9.564623375916e-03  -6.456636861636e-03   1.614939783422e-03  -1.195899983577e-04  -1.350594234209e-02   1.674953070832e-03   5.386508034749e-02  -5.055857726342e-03   4.815695763492e-03  -2.418716061955e-02  -9.873886419673e-03  
 6.034820032773e-03  -1.707992265772e-03   1.404144499219e-04   1.470647470572e-02  -2.298553432584e-03  -3.472345389791e-02   4.297133749404e-03  -6.694477786326e-03   2.139874277499e-02   9.349849565444e-03  -6.276608128939e-03   1.562673838023e-03  -1.152498834601e-04  -1.308146792951e-02   1.611897219157e-03   5.262631141580e-02  -4.907337858265e-03   4.647135583171e-03  -2.355368972229e-02  -9.614999742819e-03  
 5.890102400037e-03  -1.658766906244e-03   1.357468896283e-04   1.437381154916e-02  -2.228552181512e-03  -3.420525674441e-02   4.198340874599e-03  -6.508489493704e-03   2.096600786171e-02   9.139342188942e-03  -6.101412630073e-03   1.512190518784e-03  -1.110356979671e-04  -1.266920437325e-02   1.551286133104e-03   5.141122597382e-02  -4.762512577634e-03   4.484115795023e-03  -2.293465519456e-02  -9.362382999522e-03  
 5.748978921040e-03  -1.610920036634e-03   1.312347516317e-04   1.404746154352e-02  -2.160479279730e-03  -3.369254764636e-02   4.101387592689e-03  -6.327250692989e-03   2.054073639692e-02   8.933441513863e-03  -5.931873588489e-03   1.463262250966e-03  -1.069821960711e-04  -1.227066856773e-02   1.492758750878e-03   5.022244874603e-02  -4.621523766007e-03   4.327064738771e-03  -2.233069668766e-02  -9.116311656335e-03  
 5.610066099764e-03  -1.564439941287e-03   1.269012937251e-04   1.372393691438e-02  -2.094196301844e-03  -3.317913118274e-02   4.006463704537e-03  -6.149118619210e-03   2.011996890905e-02   8.730522595651e-03  -5.764993941009e-03   1.415613760978e-03  -1.030714652179e-04  -1.187901752767e-02   1.435937931036e-03   4.904759008823e-02  -4.484207135650e-03   4.173621736564e-03  -2.173760650626e-02  -8.874948128350e-03  
 5.474072425292e-03  -1.519400770599e-03   1.227191733163e-04   1.340562712131e-02  -2.030001136407e-03  -3.267020751077e-02   3.913794175481e-03  -5.975064609692e-03   1.970597556639e-02   8.531757793500e-03  -5.602062655258e-03   1.369668296987e-03  -9.932429560695e-05  -1.149741974401e-02   1.381396230246e-03   4.789481088215e-02  -4.351119172877e-03   4.024811114805e-03  -2.115797333712e-02  -8.639379379656e-03  
 5.341401683709e-03  -1.475125824149e-03   1.186305645838e-04   1.309299559964e-02  -1.966716888448e-03  -3.216390284996e-02   3.821907064047e-03  -5.805418987601e-03   1.929815386878e-02   8.336878621127e-03  -5.444854039737e-03   1.324735034970e-03  -9.565115814466e-05  -1.112958262115e-02   1.328264826417e-03   4.676552049066e-02  -4.220393623239e-03   3.881810371279e-03  -2.059201506830e-02  -8.409701575085e-03  
 5.211751096943e-03  -1.432431720152e-03   1.146905742314e-04   1.278638331159e-02  -1.905782375343e-03  -3.166446317887e-02   3.732490977625e-03  -5.640085669930e-03   1.889793380634e-02   8.146464627548e-03  -5.291521535028e-03   1.281729155680e-03  -9.215144557453e-05  -1.077182314564e-02   1.277680432492e-03   4.566056548880e-02  -4.094239979545e-03   3.743347153235e-03  -2.003997464087e-02  -8.185941541332e-03  
 5.084472239057e-03  -1.390805088610e-03   1.108842363255e-04   1.248332027339e-02  -1.846323372004e-03  -3.116553035055e-02   3.644695299718e-03  -5.477950582271e-03   1.850253591311e-02   7.959083065395e-03  -5.141447613391e-03   1.239756656461e-03  -8.877799791903e-05  -1.042215309133e-02   1.228475053952e-03   4.457140998667e-02  -3.971153993185e-03   3.608688113965e-03  -1.949882973641e-02  -7.966839331164e-03  
 4.959814671799e-03  -1.350084268445e-03   1.071635586559e-04   1.218484765075e-02  -1.788120114053e-03  -3.066813001766e-02   3.558026994451e-03  -5.319493215526e-03   1.811248322825e-02   7.775015018042e-03  -4.995164202865e-03   1.198940952397e-03  -8.549725204152e-05  -1.008202536204e-02   1.180828011350e-03   4.350085334193e-02  -3.850811745446e-03   3.478282931749e-03  -1.896940277446e-02  -7.752721480191e-03  
 4.838235045634e-03  -1.310478473909e-03   1.035534425798e-04   1.189260446647e-02  -1.731519055473e-03  -3.017695804214e-02   3.473036410710e-03  -5.165361254042e-03   1.772967300986e-02   7.595181235805e-03  -4.853520565980e-03   1.159618922339e-03  -8.232995637344e-05  -9.753518216070e-03   1.135182761882e-03   4.245520770358e-02  -3.733917367777e-03   3.352778019013e-03  -1.845362108147e-02  -7.544359975575e-03  
 4.719003221281e-03  -1.272158213153e-03   1.000993613018e-04   1.160436649183e-02  -1.676746417842e-03  -2.968893232308e-02   3.390247432609e-03  -5.014415294169e-03   1.735255469091e-02   7.418719719334e-03  -4.714822138120e-03   1.121460162503e-03  -7.930550383906e-05  -9.432475098695e-03   1.091049508238e-03   4.142678915948e-02  -3.620565430488e-03   3.230735687101e-03  -1.794882966680e-02  -7.340668232769e-03  
 4.602506603593e-03  -1.234736681646e-03   9.674070971264e-05   1.132144427294e-02  -1.623179042487e-03  -2.920415017318e-02   3.308606895731e-03  -4.867344881517e-03   1.698127569780e-02   7.245687102718e-03  -4.580246059569e-03   1.084385268376e-03  -7.635520635379e-05  -9.121717293827e-03   1.048372743338e-03   4.041900444352e-02  -3.509814054283e-03   3.113056059215e-03  -1.745601504361e-02  -7.141978334359e-03  
 4.488442532616e-03  -1.198390402789e-03   9.348911073766e-05   1.104306454141e-02  -1.571204337469e-03  -2.872256699812e-02   3.228581323324e-03  -4.723638389472e-03   1.661567680198e-02   7.075977203382e-03  -4.448816447129e-03   1.048465578073e-03  -7.352629546400e-05  -8.818945069750e-03   1.007202411322e-03   3.942922192145e-02  -3.402150532584e-03   2.998929179906e-03  -1.697418650620e-02  -6.947915766917e-03  
 4.376847706038e-03  -1.163145650116e-03   9.035536684657e-05   1.076958602234e-02  -1.520841319670e-03  -2.824571211650e-02   3.150428114698e-03  -4.583397758834e-03   1.625623967221e-02   6.909812461364e-03  -4.320714345843e-03   1.013787536473e-03  -7.081366990342e-05  -8.524635660335e-03   9.676625674773e-04   3.845932652389e-02  -3.297786198117e-03   2.888475988020e-03  -1.650384080605e-02  -6.758654300372e-03  
 4.268210380519e-03  -1.128904869385e-03   8.731705302245e-05   1.050243427519e-02  -1.471909066502e-03  -2.777574846362e-02   3.073910258043e-03  -4.447257947336e-03   1.590400725321e-02   6.747635908672e-03  -4.196896997205e-03   9.803463995496e-04  -6.818993919453e-05  -8.240991875061e-03   9.297513927376e-04   3.751325698540e-02  -3.196423180394e-03   2.782387427532e-03  -1.604613725540e-02  -6.574634441396e-03  
 4.161752530304e-03  -1.095333491315e-03   8.434799852153e-05   1.023938624798e-02  -1.423946631859e-03  -2.730746601009e-02   2.998405041268e-03  -4.314209305402e-03   1.555658331017e-02   6.588275746567e-03  -4.076285684327e-03   9.477883949912e-04  -6.563897502579e-05  -7.965404602633e-03   8.930226637050e-04   3.658380255605e-02  -3.097328283054e-03   2.679752821118e-03  -1.559856569642e-02  -6.394817977616e-03  
 4.056566735891e-03  -1.062612733001e-03   8.148976481933e-05   9.977928605208e-03  -1.377170145717e-03  -2.683653317569e-02   2.924315321295e-03  -4.183099053130e-03   1.521201654309e-02   6.430757546830e-03  -3.956866646048e-03   9.158380002602e-04  -6.317883152037e-05  -7.693187574967e-03   8.570696450378e-04   3.566204674435e-02  -3.000549502914e-03   2.578995736595e-03  -1.515816635638e-02  -6.218021960014e-03  
 3.955023232848e-03  -1.031104084922e-03   7.873301165227e-05   9.725152852963e-03  -1.332209884010e-03  -2.637859018843e-02   2.852264124207e-03  -4.056901986680e-03   1.487693038657e-02   6.278260028446e-03  -3.842725262349e-03   8.854363997352e-04  -6.082686784572e-05  -7.433912963063e-03   8.231197573992e-04   3.477165738499e-02  -2.907344293499e-03   2.483236192625e-03  -1.473248311151e-02  -6.047264169139e-03  
 3.855361644302e-03  -1.000565058678e-03   7.607764923549e-05   9.476123520723e-03  -1.288676961511e-03  -2.592358326577e-02   2.781906974293e-03  -3.933429378637e-03   1.454693253906e-02   6.128593792328e-03  -3.730772051653e-03   8.560225989018e-04  -5.857029804491e-05  -7.180429180186e-03   7.904377471056e-04   3.389624060574e-02  -2.816939548359e-03   2.390085646479e-03  -1.431608412939e-02  -5.880349158277e-03  
 3.758438376247e-03  -9.708112658332e-04   7.349680888276e-05   9.233089611200e-03  -1.246272022281e-03  -2.547489750889e-02   2.712808543241e-03  -3.813677652604e-03   1.422345755052e-02   5.982422246742e-03  -3.622839797550e-03   8.275639760512e-04  -5.638491798756e-05  -6.936774856830e-03   7.589965374842e-04   3.304297468061e-02  -2.728958699249e-03   2.300831616168e-03  -1.391116157151e-02  -5.718096334836e-03  
 3.663104930937e-03  -9.418428635378e-04   7.101361803014e-05   8.992948607287e-03  -1.204985259422e-03  -2.502651401237e-02   2.645049610510e-03  -3.696264729664e-03   1.390382125875e-02   5.838513998803e-03  -3.516803249935e-03   7.997320949493e-04  -5.427665380435e-05  -6.698078787812e-03   7.283613446059e-04   3.220111497284e-02  -2.643142139553e-03   2.213841707904e-03  -1.351411134279e-02  -5.559125416005e-03  
 3.569935837823e-03  -9.137029920456e-04   6.859264596872e-05   8.757669524667e-03  -1.164996109653e-03  -2.458338368336e-02   2.578665040853e-03  -3.581921697884e-03   1.359004941193e-02   5.697730182490e-03  -3.413524998585e-03   7.730007180107e-04  -5.225185345831e-05  -6.466486166859e-03   6.991362702430e-04   3.137776116387e-02  -2.559971578615e-03   2.129799335462e-03  -1.312716325316e-02  -5.404257678782e-03  
 3.478810158710e-03  -8.859751481596e-04   6.623417865579e-05   8.526569605127e-03  -1.125533776376e-03  -2.414203924337e-02   2.513024587156e-03  -3.470489486660e-03   1.328081012724e-02   5.559493830226e-03  -3.313510834104e-03   7.467359617702e-04  -5.026053483018e-05  -6.242817624675e-03   6.705458323423e-04   3.057013515453e-02  -2.478284660083e-03   2.048927760810e-03  -1.274927460881e-02  -5.253098393902e-03  
 3.389998631218e-03  -8.594714237168e-04   6.397834507711e-05   8.300975192785e-03  -1.087941246160e-03  -2.370872709676e-02   2.449472541054e-03  -3.362253966901e-03   1.297831496222e-02   5.424731914690e-03  -3.215902665227e-03   7.217394234235e-04  -4.838185403510e-05  -6.025468029420e-03   6.435274536206e-04   2.978218726011e-02  -2.399905113442e-03   1.970689234496e-03  -1.238164670425e-02  -5.106090388991e-03  
 3.302978908476e-03  -8.334471459861e-04   6.177544413613e-05   8.079042074781e-03  -1.051064001718e-03  -2.327760775802e-02   2.386920386801e-03  -3.256545702453e-03   1.268032218841e-02   5.292400103618e-03  -3.120953817864e-03   6.972829134945e-04  -4.655680496330e-05  -5.814668170541e-03   6.172050004497e-04   2.900869821822e-02  -2.323247209459e-03   1.895119151076e-03  -1.202246784915e-02  -4.962518035943e-03  
 3.218372170904e-03  -8.084540189165e-04   5.967011176145e-05   7.862942295812e-03  -1.015696098881e-03  -2.285437923712e-02   2.326190859689e-03  -3.154164336298e-03   1.238893406595e-02   5.163507017364e-03  -3.028835709161e-03   6.738745751664e-04  -4.481180139092e-05  -5.611021588209e-03   5.921955006256e-04   2.825532666831e-02  -2.249393781401e-03   1.822393980128e-03  -1.167347005441e-02  -4.823073699989e-03  
 3.135716510385e-03  -7.840549547243e-04   5.762474706807e-05   7.651182072704e-03  -9.812003812627e-04  -2.243537041392e-02   2.266567042428e-03  -3.054503899532e-03   1.210271946171e-02   5.037263913624e-03  -2.939482545752e-03   6.511362900950e-04  -4.312235514888e-05  -5.414204634257e-03   5.680380555718e-04   2.751829142020e-02  -2.177443381090e-03   1.752373519746e-03  -1.133329624559e-02  -4.687166056777e-03  
 3.054702245436e-03  -7.602250201356e-04   5.564918042678e-05   7.442996858757e-03  -9.475167579293e-04  -2.201879581551e-02   2.207992528268e-03  -2.957227264711e-03   1.182078858403e-02   4.913363964661e-03  -2.852411316556e-03   6.289249182702e-04  -4.148240203959e-05  -5.223081462277e-03   5.445490852081e-04   2.679479476491e-02  -2.107217253141e-03   1.684665047349e-03  -1.100097544454e-02  -4.554455438962e-03  
 2.975146991962e-03  -7.370822613802e-04   5.373471651212e-05   7.238087332181e-03  -9.148928994675e-04  -2.160478291671e-02   2.150777209540e-03  -2.862114758637e-03   1.154314768960e-02   4.791671415554e-03  -2.766764339062e-03   6.074467192937e-04  -3.990867879047e-05  -5.035863110517e-03   5.219641969647e-04   2.608329140397e-02  -2.039132208575e-03   1.618678439660e-03  -1.067596545133e-02  -4.424682838092e-03  
 2.898202888072e-03  -7.146899757263e-04   5.188407525742e-05   7.039615696862e-03  -8.834013998437e-04  -2.120012904106e-02   2.094906209343e-03  -2.770443073100e-03   1.127251187581e-02   4.673500726991e-03  -2.684786923408e-03   5.868353994085e-04  -3.839704161634e-05  -4.857436672631e-03   5.004609595789e-04   2.539424718464e-02  -1.973263182196e-03   1.555951502357e-03  -1.036142116158e-02  -4.299101976343e-03  
 2.822912561817e-03  -6.929699135244e-04   5.008654472110e-05   6.845068893524e-03  -8.529526594445e-04  -2.079933427864e-02   2.040222844158e-03  -2.681143421272e-03   1.100658036781e-02   4.557691832071e-03  -2.604621469545e-03   5.669585996315e-04  -3.694485062233e-05  -4.683717686197e-03   4.798595379404e-04   2.471895294860e-02  -1.909385382408e-03   1.495156631567e-03  -1.005453174600e-02  -4.176566208763e-03  
 2.748970611499e-03  -6.717953095673e-04   4.834907104477e-05   6.653553665931e-03  -8.233176386986e-04  -2.040077228147e-02   1.986701988051e-03  -2.593839840390e-03   1.074456182318e-02   4.443949365011e-03  -2.526080949671e-03   5.476006998848e-04  -3.554399981341e-05  -4.514213577082e-03   4.598950384360e-04   2.405512549859e-02  -1.847234748270e-03   1.436111253889e-03  -9.754469243853e-03  -4.056792372750e-03  
 2.676963910285e-03  -6.511717407152e-04   4.667924659876e-05   6.466662641485e-03  -7.944398334198e-04  -2.000768481210e-02   1.934250408545e-03  -2.509193076014e-03   1.048784594411e-02   4.332876758979e-03  -2.450359766241e-03   5.287365105255e-04  -3.418367014458e-05  -4.351442473948e-03   4.405442768627e-04   2.340784813064e-02  -1.786698022736e-03   1.379594864252e-03  -9.462737705375e-03  -3.940354209130e-03  
 2.606925432800e-03  -6.313096218974e-04   4.506339963257e-05   6.284752947674e-03  -7.667439628268e-04  -1.962163628498e-02   1.883176515891e-03  -2.427212044725e-03   1.023685959512e-02   4.224555467669e-03  -2.376813245933e-03   5.107396062180e-04  -3.288558966738e-05  -4.194150080581e-03   4.222440486048e-04   2.277755612640e-02  -1.728365481674e-03   1.325194776087e-03  -9.179401119394e-03  -3.827213155179e-03  
 2.538382173160e-03  -6.117693814364e-04   4.348753355694e-05   6.106366195687e-03  -7.395461071512e-04  -1.923851099528e-02   1.832875809935e-03  -2.347379815624e-03   9.989994065938e-03   4.118374887769e-03  -2.305482922525e-03   4.931341937781e-04  -3.162064858231e-05  -4.042235333511e-03   4.044394026783e-04   2.216014167123e-02  -1.671302660280e-03   1.272850042449e-03  -8.903048246546e-03  -3.716882629787e-03  
 2.471324965459e-03  -5.930796676588e-04   4.198848542339e-05   5.931657539644e-03  -7.135862705466e-04  -1.886056085722e-02   1.784253249629e-03  -2.269624499673e-03   9.747934676948e-03   4.014528333043e-03  -2.235423140775e-03   4.762222110827e-04  -3.042003343004e-05  -3.893734459178e-03   3.874415033249e-04   2.155552502925e-02  -1.616448110774e-03   1.221928243143e-03  -8.633631579537e-03  -3.609313141088e-03  
 2.405837643663e-03  -5.747973986276e-04   4.053309816320e-05   5.760807937156e-03  -6.882315220454e-04  -1.848694479098e-02   1.736501987186e-03  -2.194078217860e-03   9.510432150663e-03   3.912910016942e-03  -2.167609408899e-03   4.597714764532e-04  -2.925328825508e-05  -3.750663684584e-03   3.710105744762e-04   2.096491849590e-02  -1.562979698400e-03   1.173043696602e-03  -8.371394738258e-03  -3.504581527265e-03  
 2.342290758820e-03  -5.570660723244e-04   3.912060898479e-05   5.594882756551e-03  -6.637370226749e-04  -1.812006331318e-02   1.689835124871e-03  -2.121096477165e-03   9.278329901773e-03   3.813900325468e-03  -2.102219014866e-03   4.439356676957e-04  -2.813259265465e-05  -3.613396335380e-03   3.553204938724e-04   2.039069361260e-02  -1.511192681015e-03   1.126296882579e-03  -8.116994793503e-03  -3.402938930796e-03  
 2.279840463794e-03  -5.397397530560e-04   3.773605898410e-05   5.431686278258e-03  -6.399300343732e-04  -1.775504262000e-02   1.643977296726e-03  -2.049780405248e-03   9.049647166765e-03   3.716622742448e-03  -2.037946247526e-03   4.285895705627e-04  -2.705299537656e-05  -3.479122136983e-03   3.402106046485e-04   1.982605529630e-02  -1.460789684490e-03   1.080788255266e-03  -7.868271497305e-03  -3.303569409163e-03  
 2.219296141522e-03  -5.230781455905e-04   3.641917239494e-05   5.273374076440e-03  -6.170417958265e-04  -1.739818147691e-02   1.599524884893e-03  -1.980946040096e-03   8.826773361233e-03   3.622040733293e-03  -1.976093371050e-03   4.138358958063e-04  -2.601616345251e-05  -3.350592753081e-03   3.258011633128e-04   1.927846172212e-02  -1.412212106731e-03   1.037364841387e-03  -7.627432664249e-03  -3.207274646808e-03  
 2.160028889356e-03  -5.067446440214e-04   3.513627097232e-05   5.118302685050e-03  -5.946729904175e-04  -1.704433400940e-02   1.555844966801e-03  -1.913973726781e-03   8.607678689206e-03   3.529334154489e-03  -1.915896027932e-03   3.994624892934e-04  -2.500891317223e-05  -3.226125410687e-03   3.118504308681e-04   1.874201767949e-02  -1.364824717618e-03   9.954806941350e-04  -7.392572008821e-03  -3.113362137244e-03  
 2.101750652858e-03  -4.909739802161e-04   3.391508237867e-05   4.965617886083e-03  -5.730877274460e-04  -1.669303640263e-02   1.513337789122e-03  -1.848454679633e-03   8.392036225681e-03   3.438274905704e-03  -1.856699574983e-03   3.854493378790e-04  -2.404528013111e-05  -3.104276865401e-03   2.982977195206e-04   1.821465060113e-02  -1.318911988262e-03   9.546703416986e-04  -7.162997691472e-03  -3.021546938556e-03  
 2.045513296839e-03  -4.757172680414e-04   3.272536816876e-05   4.818351501905e-03  -5.523243120862e-04  -1.635060002507e-02   1.471899419648e-03  -1.785537563799e-03   8.182351120828e-03   3.349991426089e-03  -1.799998331324e-03   3.721005355837e-04  -2.311923321232e-05  -2.988282565566e-03   2.855342542909e-04   1.770503066008e-02  -1.274626162574e-03   9.159341851175e-04  -6.941297054211e-03  -2.932801466642e-03  
 1.990681334716e-03  -4.609052512390e-04   3.157354975916e-05   4.674731181595e-03  -5.322342025459e-04  -1.601269734446e-02   1.431322000360e-03  -1.724533590332e-03   7.976837926665e-03   3.263655655626e-03  -1.744926679874e-03   3.591907748139e-04  -2.222723271211e-05  -2.876231790727e-03   2.732802775715e-04   1.720748435000e-02  -1.231645315878e-03   8.786581307561e-04  -6.725640145118e-03  -2.846417342188e-03  
 1.936925604877e-03  -4.465829852470e-04   3.046968163320e-05   4.533879596341e-03  -5.128549802978e-04  -1.567862146158e-02   1.391893366137e-03  -1.665051114044e-03   7.775125645495e-03   3.179134625521e-03  -1.690957644453e-03   3.466870701164e-04  -2.137219310968e-05  -2.766991372051e-03   2.614845339680e-04   1.671998990969e-02  -1.190089867158e-03   8.424777863534e-04  -6.515356457855e-03  -2.762174315221e-03  
 1.884298620227e-03  -4.324464133127e-04   2.938553402113e-05   4.396011983639e-03  -4.938063329907e-04  -1.534724460117e-02   1.352954419203e-03  -1.607232461347e-03   7.576825636044e-03   3.096223333475e-03  -1.638627201958e-03   3.344657916676e-04  -2.053825122794e-05  -2.661643277226e-03   2.500233276123e-04   1.624284402246e-02  -1.149397270805e-03   8.077142692906e-04  -6.310443894735e-03  -2.680028597486e-03  
 1.833000987430e-03  -4.187760438645e-04   2.833723856610e-05   4.261679943415e-03  -4.754709923764e-04  -1.502122158168e-02   1.315046743156e-03  -1.551188301001e-03   7.382841316158e-03   3.015307858019e-03  -1.587706503955e-03   3.227236471963e-04  -1.973856317448e-05  -2.559717347337e-03   2.391049024660e-04   1.577762991439e-02  -1.110098792995e-03   7.742133604803e-04  -6.111351387306e-03  -2.600163746065e-03  
 1.783316036450e-03  -4.056281084480e-04   2.733531080255e-05   4.131597598873e-03  -4.578794750448e-04  -1.470246364149e-02   1.278264237901e-03  -1.497175790791e-03   7.193847068969e-03   2.936651120436e-03  -1.538665348140e-03   3.114320956015e-04  -1.897275573064e-05  -2.462161146894e-03   2.286974209194e-04   1.532650922277e-02  -1.072221359973e-03   7.422538158973e-04  -5.918639218041e-03  -2.522781465969e-03  
 1.734990615253e-03  -3.928895798236e-04   2.636696249120e-05   4.005102697291e-03  -4.408998508978e-04  -1.438898880164e-02   1.242389487200e-03  -1.444937630143e-03   7.009026494579e-03   2.859900936865e-03  -1.491145970728e-03   3.005359244467e-04  -1.823525776906e-05  -2.368187691532e-03   2.187364036705e-04   1.488717100165e-02  -1.035560365569e-03   7.115809533978e-04  -5.731548466677e-03  -2.447589069397e-03  
 1.687310786184e-03  -3.805366602682e-04   2.544126035565e-05   3.880353969089e-03  -4.244643152124e-04  -1.407751145125e-02   1.207453311867e-03  -1.393753536307e-03   6.827064399639e-03   2.784493091258e-03  -1.444264156873e-03   2.899142356351e-04  -1.752724634219e-05  -2.275949004834e-03   2.090674249880e-04   1.445481624249e-02  -1.000015708939e-03   6.816151038796e-04  -5.548571891084e-03  -2.374045954956e-03  
 1.641246218892e-03  -3.685325080927e-04   2.453876064072e-05   3.759952584289e-03  -4.085849908112e-04  -1.377296357725e-02   1.173276755134e-03  -1.344590073584e-03   6.649820638163e-03   2.711193228128e-03  -1.399355379727e-03   2.797194752094e-04  -1.684402749361e-05  -2.188197899688e-03   1.998877280858e-04   1.403638906230e-02  -9.655941872922e-04   6.531929392753e-04  -5.371728133489e-03  -2.302855925650e-03  
 1.595975109609e-03  -3.568129394958e-04   2.366491344812e-05   3.641739032562e-03  -3.931390056670e-04  -1.347103624395e-02   1.139877167962e-03  -1.296622402444e-03   6.475606448428e-03   2.639293995771e-03  -1.355315588938e-03   2.698079710208e-04  -1.618423707762e-05  -2.102626866022e-03   1.910181783777e-04   1.362580344846e-02  -9.321595445751e-04   6.255958433695e-04  -5.199134659654e-03  -2.233353756150e-03  
 1.552155030453e-03  -3.453861979623e-04   2.280824859225e-05   3.527453717096e-03  -3.781892895289e-04  -1.317496063742e-02   1.107073941676e-03  -1.250479608499e-03   6.305613686209e-03   2.569316504312e-03  -1.313027839164e-03   2.602614319227e-04  -1.554827253761e-05  -2.021019402913e-03   1.825580877913e-04   1.322761173294e-02  -8.996780128214e-04   5.993600473787e-04  -5.032094036821e-03  -2.166007320482e-03  
 1.509103425079e-03  -3.344515552582e-04   2.200180163455e-05   3.415236184673e-03  -3.638803679980e-04  -1.288273381247e-02   1.075453480072e-03  -1.205430272009e-03   6.138956993145e-03   2.500775888329e-03  -1.271395712380e-03   2.510198094285e-04  -1.494166780918e-05  -1.941111618517e-03   1.744113828082e-04   1.283737469391e-02  -8.684555284944e-04   5.737850786415e-04  -4.869229329705e-03  -2.100290028705e-03  
 1.467543232973e-03  -3.237679052313e-04   2.120733753386e-05   3.307059344170e-03  -3.500105193531e-04  -1.259668544154e-02   1.044377207632e-03  -1.162212750211e-03   5.976547867433e-03   2.434146577604e-03  -1.231575764657e-03   2.421274220019e-04  -1.435445980580e-05  -1.865237270908e-03   1.666586597673e-04   1.245968733592e-02  -8.381114517847e-04   5.495733255747e-04  -4.711841900201e-03  -2.036692862702e-03  
 1.426969231555e-03  -3.135114367170e-04   2.045168276725e-05   3.201566456000e-03  -3.367288130809e-04  -1.231551120806e-02   1.014294971902e-03  -1.120281944167e-03   5.817782970997e-03   2.369088902445e-03  -1.192687658269e-03   2.335677571987e-04  -1.379316172660e-05  -1.791602253348e-03   1.592581026088e-04   1.209122171835e-02  -8.089102858870e-04   5.261705332025e-04  -4.558889417881e-03  -1.974813624123e-03  
 1.387276997505e-03  -3.034048659115e-04   1.971540424194e-05   3.098582443514e-03  -3.236955443005e-04  -1.203772629503e-02   9.847555644911e-04  -1.079611520078e-03   5.662117428708e-03   2.305463156984e-03  -1.155059941717e-03   2.252036565753e-04  -1.324703858960e-05  -1.720833172177e-03   1.520714452006e-04   1.173151305777e-02  -7.804092599900e-04   5.037569471760e-04  -4.410167375734e-03  -1.914604160238e-03  
 1.348471331594e-03  -2.937393043456e-04   1.901487943947e-05   2.998044968558e-03  -3.112787654265e-04  -1.176442262866e-02   9.561939551199e-04  -1.040104455076e-03   5.509841048709e-03   2.243333286141e-03  -1.118180941612e-03   2.171597556297e-04  -1.272736939411e-05  -1.651888273225e-03   1.452130831113e-04   1.138020072656e-02  -7.530227141361e-04   4.820113835644e-04  -4.265537656982e-03  -1.856006506066e-03  
 1.310867007674e-03  -2.842145800254e-04   1.832126971231e-05   2.900818644616e-03  -2.991412925778e-04  -1.149631368457e-02   9.280939354897e-04  -1.002098513318e-03   5.361272195083e-03   2.182803984982e-03  -1.082846063442e-03   2.093872083299e-04  -1.222274661110e-05  -1.586342022607e-03   1.386552298703e-04   1.103953482968e-02  -7.263352446861e-04   4.614018309423e-04  -4.125594984432e-03  -1.799204012712e-03  
 1.274327725297e-03  -2.751413484286e-04   1.766322620700e-05   2.806467685404e-03  -2.876172380324e-04  -1.123360274885e-02   9.009550995513e-04  -9.653872940160e-04   5.216330195254e-03   2.123822860865e-03  -1.048420447801e-03   2.019362234255e-04  -1.174143590864e-05  -1.522899506604e-03   1.324289904131e-04   1.070813247280e-02  -7.007400877074e-04   4.415308598922e-04  -3.989893493060e-03  -1.744040163804e-03  
 1.238495176814e-03  -2.662901608486e-04   1.703020990574e-05   2.714152196436e-03  -2.764094159687e-04  -1.097425567446e-02   8.744569946989e-04  -9.296843914095e-04   5.074292906900e-03   2.066134808713e-03  -1.014919386143e-03   1.946663707051e-04  -1.127749353493e-05  -1.461572810903e-03   1.263850266455e-04   1.038421906905e-02  -6.758700893239e-04   4.223937617832e-04  -3.857848977254e-03  -1.690324323073e-03  
 1.203554873391e-03  -2.576519533949e-04   1.641275616965e-05   2.624368391064e-03  -2.655445513677e-04  -1.071892013421e-02   8.485009741733e-04  -8.951445575660e-04   4.935332423926e-03   2.009771914161e-03  -9.824151858426e-04   1.876551708733e-04  -1.082901559081e-05  -1.402493218659e-03   1.206136447036e-04   1.006864826745e-02  -6.517410331932e-04   4.040250050101e-04  -3.729673616190e-03  -1.638104564131e-03  
 1.169768700808e-03  -2.492879198358e-04   1.581303405567e-05   2.537729223648e-03  -2.550989856402e-04  -1.046916107460e-02   8.231999370979e-04  -8.619695525785e-04   4.800010795982e-03   1.954986967745e-03  -9.511398923679e-04   1.809090400598e-04  -1.039893750846e-05  -1.346100380752e-03   1.151177003240e-04   9.762867550319e-03  -6.284108714221e-04   3.865497254451e-04  -3.605738744233e-03  -1.587528641943e-03  
 1.136600023733e-03  -2.412640214990e-04   1.524577871942e-05   2.452874073294e-03  -2.450986866877e-04  -1.022322868779e-02   7.987793843560e-04  -8.296490034022e-04   4.667562224591e-03   1.901467153250e-03  -9.204321440121e-04   1.743922419178e-04  -9.987980676465e-06  -1.291071913407e-03   1.098463043635e-04   9.463931036612e-03  -6.059942300338e-04   3.695662835834e-04  -3.485146413156e-03  -1.538289848689e-03  
 1.104455084530e-03  -2.333888836609e-04   1.468561246403e-05   2.370851880887e-03  -2.353683436783e-04  -9.981889568338e-03   7.748156832171e-04  -7.985700263389e-04   4.538325192841e-03   1.849218702794e-03  -8.908919133851e-04   1.681041897881e-04  -9.588917559899e-06  -1.238550681543e-03   1.048146051598e-04   9.173736525531e-03  -5.841933507133e-04   3.534105036594e-04  -3.368396545298e-03  -1.490480454245e-03  
 1.073255708536e-03  -2.258108472207e-04   1.415190632665e-05   2.291430838252e-03  -2.260391283119e-04  -9.745599346866e-03   7.515283336328e-04  -7.686209178984e-04   4.412358202975e-03   1.798415237411e-03  -8.623479637830e-04   1.620319258404e-04  -9.207081414141e-06  -1.188207963371e-03   9.999781365482e-05   8.892109113652e-03  -5.631601655261e-04   3.379783282424e-04  -3.255393629284e-03  -1.444152731929e-03  
 1.042625009034e-03  -2.184212348434e-04   1.363659842648e-05   2.213725613143e-03  -2.169858999914e-04  -9.512529035895e-03   7.288602824407e-04  -7.394850058566e-04   4.288983822812e-03   1.748730199628e-03  -8.344777173412e-04   1.561453008081e-04  -8.838615905879e-06  -1.139388853243e-03   9.536325611505e-05   8.616885486992e-03  -5.427940318402e-04   3.230696095994e-04  -3.145471356256e-03  -1.399045554776e-03  
 1.012821935204e-03  -2.113358486085e-04   1.314350970766e-05   2.138319310435e-03  -2.083533844636e-04  -9.284039435704e-03   7.068946301813e-04  -7.113449378458e-04   4.168633681518e-03   1.700340433906e-03  -8.073517354713e-04   1.504824839929e-04  -8.487087694720e-06  -1.092212373152e-03   9.094538828028e-05   8.349158033772e-03  -5.232023075771e-04   3.087154726224e-04  -3.038910126139e-03  -1.355258235446e-03  
 9.840334158893e-04  -2.044618430544e-04   1.266407021944e-05   2.065650178391e-03  -2.000358719142e-04  -9.060771656188e-03   6.854847934145e-04  -6.843471297388e-04   4.051518926797e-03   1.653235166241e-03  -7.812860087874e-04   1.450373069875e-04  -8.147824263291e-06  -1.047267058017e-03   8.674760431178e-05   8.090023620317e-03  -5.042611738509e-04   2.950858144091e-04  -2.935978341156e-03  -1.312827593129e-03  
 9.559603351199e-04  -1.977517457983e-04   1.219635634570e-05   1.995054198431e-03  -1.919808958898e-04  -8.841172688350e-03   6.645259885780e-04  -6.582559064502e-04   3.937053609182e-03   1.607298662972e-03  -7.560094237191e-04   1.397739426486e-04  -7.821390682536e-06  -1.004034977206e-03   8.272821260760e-05   7.837708906822e-03  -4.858782012485e-04   2.820221847818e-04  -2.836121988842e-03  -1.271627047319e-03  
 9.280733749378e-04  -1.911363816479e-04   1.174538827636e-05   1.925270545514e-03  -1.840653497554e-04  -8.622626520767e-03   6.439937302705e-04  -6.326451898611e-04   3.824255478828e-03   1.562079561750e-03  -7.311598920675e-04   1.345986530192e-04  -7.505077092003e-06  -9.617926353823e-04   7.878279267875e-05   7.589294012484e-03  -4.679343506046e-04   2.693059131261e-04  -2.738459197591e-03  -1.231312813823e-03  
 9.014887754296e-04  -1.848730487264e-04   1.131460348978e-05   1.858847134477e-03  -1.766235361741e-04  -8.411716189753e-03   6.242567061954e-04  -6.083353992047e-04   3.715426211454e-03   1.518480734816e-03  -7.074054674714e-04   1.297003710528e-04  -7.203999980953e-06  -9.218010582114e-04   7.511188361358e-05   7.351045137611e-03  -4.508406385424e-04   2.573067596744e-04  -2.644776996085e-03  -1.192512639604e-03  
 8.755162080193e-04  -1.788435323840e-04   1.090219907514e-05   1.794168586092e-03  -1.694968580959e-04  -8.204491057511e-03   6.051293568648e-04  -5.847836511282e-04   3.609110483518e-03   1.475905272102e-03  -6.842168849828e-04   1.249751751922e-04  -6.915556439826e-06  -8.830311373584e-04   7.160077230752e-05   7.118812311542e-03  -4.343754706299e-04   2.457167396314e-04  -2.553835886820e-03  -1.154780477496e-03  
 8.503202244716e-04  -1.729610503818e-04   1.050143740341e-05   1.731670320437e-03  -1.625936139321e-04  -8.001554390127e-03   5.864429356154e-04  -5.621367010447e-04   3.505524627549e-03   1.434488869351e-03  -6.618957591217e-04   1.204066173670e-04  -6.637207216970e-06  -8.460609174979e-04   6.824115952710e-05   6.893648195386e-03  -4.184121811242e-04   2.347019172316e-04  -2.465893623309e-03  -1.118226680695e-03  
 8.257975525231e-04  -1.672648251475e-04   1.011530725033e-05   1.671077889394e-03  -1.559511962935e-04  -7.802486465040e-03   5.682617521371e-04  -5.402875085325e-04   3.404454649932e-03   1.394132170114e-03  -6.402491971572e-04   1.159968399200e-04  -6.369796764398e-06  -8.105067118722e-04   6.503011065583e-05   6.674760999877e-03  -4.029918980877e-04   2.241462094865e-04  -2.380691673034e-03  -1.082751794940e-03  
 8.016172133516e-04  -1.617198058277e-04   9.744221122494e-06   1.611600568654e-03  -1.495132059436e-04  -7.605950842256e-03   5.505746610079e-04  -5.189651574760e-04   3.305418563439e-03   1.354546383905e-03  -6.190410734515e-04   1.117098467367e-04  -6.112255871950e-06  -7.758881346140e-04   6.192421597436e-05   6.460469630543e-03  -3.880627396481e-04   2.139052149362e-04  -2.297722554746e-03  -1.048135875330e-03  
 7.782132640909e-04  -1.562551906960e-04   9.374839909042e-06   1.554299516993e-03  -1.432469471389e-04  -7.413144980735e-03   5.331714782578e-04  -4.985188402481e-04   3.208805564875e-03   1.315995034553e-03  -5.986555952619e-04   1.075793272631e-04  -5.863142587331e-06  -7.429469434443e-04   5.897060090205e-05   6.252678081555e-03  -3.735223170645e-04   2.041934727155e-04  -2.217488453176e-03  -1.014593814907e-03  
 7.557002552411e-04  -1.510854141767e-04   9.028191133671e-06   1.499333439711e-03  -1.373395954031e-04  -7.226191783144e-03   5.164735402986e-04  -4.789800765942e-04   3.115317566474e-03   1.278747332583e-03  -5.790154407903e-04   1.036265737919e-04  -5.625954629958e-06  -7.115055142814e-04   5.617918348572e-05   6.052402982412e-03  -3.596518353559e-04   1.949554055854e-04  -2.140261054919e-03  -9.822353685226e-04  
 7.335942505470e-04  -1.460847200473e-04   8.694529997212e-06   1.445582554118e-03  -1.316594914212e-04  -7.041953628952e-03   5.002061457701e-04  -4.599700428796e-04   3.023797836431e-03   1.242244032429e-03  -5.597951134112e-04   9.980596118214e-05  -5.398593737936e-06  -6.809411582648e-04   5.350219257797e-05   5.856751201490e-03  -3.462467413196e-04   1.860069384689e-04  -2.065177456084e-03  -9.507009174621e-04  
 7.120016721531e-04  -1.411906607186e-04   8.372483899477e-06   1.393391080598e-03  -1.261343636663e-04  -6.861082753861e-03   4.843924531353e-04  -4.416133562372e-04   2.934490321486e-03   1.206681616942e-03  -5.411860167258e-04   9.609366432595e-05  -5.178724995800e-06  -6.516215070019e-04   5.092170748790e-05   5.666396795484e-03  -3.332615596759e-04   1.774521545855e-04  -1.992397312005e-03  -9.200947144099e-04  
 6.910887918835e-04  -1.365091862796e-04   8.062832953349e-06   1.342995397334e-03  -1.208898461443e-04  -6.684467068217e-03   4.690927497716e-04  -4.239588778918e-04   2.847625892797e-03   1.172078966037e-03  -5.231321283374e-04   9.254151808061e-05  -4.968719974908e-06  -6.234075492585e-04   4.848470432133e-05   5.481962465903e-03  -3.208083078433e-04   1.692485665891e-04  -1.922075778689e-03  -8.904371970543e-04  
 6.707432634154e-04  -1.318883029616e-04   7.759056394155e-06   1.294257496208e-03  -1.157598697539e-04  -6.511279870051e-03   4.540986608559e-04  -4.069724672885e-04   2.762945952076e-03   1.138382367684e-03  -5.057624985791e-04   8.909686119893e-05  -4.765324311852e-06  -5.965448281054e-04   4.614457597167e-05   5.302965463889e-03  -3.086829778599e-04   1.614641192163e-04  -1.854039165944e-03  -8.616832749901e-04  
 6.509964238410e-04  -1.275029183887e-04   7.470969495120e-06   1.247127293022e-03  -1.109201472943e-04  -6.342141994753e-03   4.396566972432e-04  -3.906163353027e-04   2.680574598803e-03   1.105601888973e-03  -4.888517438337e-04   8.579450846056e-05  -4.571454190829e-06  -5.705953136923e-04   4.392686623443e-05   5.129326474093e-03  -2.970873605133e-04   1.539702585245e-04  -1.788244881479e-03  -8.338059646998e-04  
 6.316389233726e-04  -1.231630437378e-04   7.189037876834e-06   1.201222243674e-03  -1.061667012272e-04  -6.175535433055e-03   4.254761133716e-04  -3.747737508497e-04   2.600017329995e-03   1.073558368935e-03  -4.724900762446e-04   8.257974398518e-05  -4.384071572608e-06  -5.457247525501e-04   4.178192136682e-05   4.960096648986e-03  -2.857732966644e-04   1.468119339424e-04  -1.724392539501e-03  -8.067046189354e-04  
 6.129633839702e-04  -1.190513103387e-04   6.921150240917e-06   1.157090726127e-03  -1.016961821605e-04  -6.013509384379e-03   4.118443493514e-04  -3.595986804200e-04   2.521890369437e-03   1.042476463742e-03  -4.566394673523e-04   7.950971289570e-05  -4.205172197028e-06  -5.218474192049e-04   3.976385868649e-05   4.796601801385e-03  -2.749794854050e-04   1.399631627136e-04  -1.662835873542e-03  -7.804986127939e-04  
 5.948765465812e-04  -1.150469635212e-04   6.661846310624e-06   1.114560775695e-03  -9.737489293841e-05  -5.855133580126e-03   3.985381010293e-04  -3.450432748267e-04   2.445896603851e-03   1.012232102192e-03  -4.413866529263e-04   7.654311092862e-05  -4.032937272468e-06  -4.991126106518e-04   3.783424759494e-05   4.638284294684e-03  -2.645228950879e-04   1.334642078638e-04  -1.603386348257e-03  -7.551129141660e-04  
 5.770330333568e-04  -1.111628478729e-04   6.412891098526e-06   1.072885477975e-03  -9.320932841684e-05  -5.699048034300e-03   3.856222687451e-04  -3.308558032185e-04   2.371514325906e-03   9.826530425581e-04  -4.264402415716e-04   7.366972209488e-05  -3.867602516879e-06  -4.769916771710e-04   3.597847148352e-05   4.483509235031e-03  -2.544279281810e-04   1.271616448590e-04  -1.545564887132e-03  -7.303955954644e-04  
 5.598166882972e-04  -1.073543447377e-04   6.169020420723e-06   1.032894108996e-03  -8.916606819121e-05  -5.546741853443e-03   3.730262919264e-04  -3.173037176204e-04   2.299253443577e-03   9.539212528350e-04  -4.121152836557e-04   7.089757994666e-05  -3.707910118258e-06  -4.560350763400e-04   3.421000296299e-05   4.333945928451e-03  -2.446475159900e-04   1.212111511971e-04  -1.489813907400e-03  -7.064872733253e-04  
 5.431272599514e-04  -1.037377905094e-04   5.937341437397e-06   9.942886442935e-04  -8.535360524055e-05  -5.398378926487e-03   3.609032225820e-04  -3.042714105043e-04   2.229108211100e-03   9.260251560721e-04  -3.981981380167e-04   6.824494698984e-05  -3.555739492014e-06  -4.358507922599e-04   3.254058228537e-05   4.189196347908e-03  -2.353059917805e-04   1.154992206881e-04  -1.436002666876e-03  -6.833437775226e-04  
 5.269220110081e-04  -1.001923532911e-04   5.710626455859e-06   9.570414833247e-04  -8.165290345305e-05  -5.252905458031e-03   3.490161540302e-04  -2.917578912600e-04   2.160727976651e-03   8.988277863282e-04  -3.847889243676e-04   6.567633667861e-05  -3.408776020939e-06  -4.166158353972e-04   3.094037132283e-05   4.048737597061e-03  -2.262165825841e-04   1.100744171480e-04  -1.383956027195e-03  -6.608974530297e-04  
 5.109988959215e-04  -9.679077366106e-05   5.496435775492e-06   9.206623726794e-04  -7.811646250657e-05  -5.110349766212e-03   3.375906806170e-04  -2.795969745766e-04   2.094072357664e-03   8.723300143533e-04  -3.716701438359e-04   6.319670775574e-05  -3.268361338121e-06  -3.979289821115e-04   2.940753512179e-05   3.911930897461e-03  -2.175158375990e-04   1.048208997586e-04  -1.333482860030e-03  -6.390932655049e-04  
 4.956845858417e-04  -9.351356075484e-05   5.289057909367e-06   8.858480152108e-04  -7.474471179598e-05  -4.971709600322e-03   3.265032954032e-04  -2.680026359485e-04   2.029464986957e-03   8.466342053664e-04  -3.590600853741e-04   6.081981078051e-05  -3.133479743317e-06  -3.801725051404e-04   2.796094630766e-05   3.780012920647e-03  -2.091416293025e-04   9.984622402563e-05  -1.284901438360e-03  -6.180271606740e-04  
 4.807049837433e-04  -9.027757307752e-05   5.086618939965e-06   8.520617214574e-04  -7.144250469973e-05  -4.835474533966e-03   3.156533730114e-04  -2.568102542075e-04   1.966386866171e-03   8.215679420541e-04  -3.468718880690e-04   5.851007178420e-05  -3.003271661256e-06  -3.631925499599e-04   2.656569544449e-05   3.651673504971e-03  -2.009923621903e-04   9.510487072743e-05  -1.237825474636e-03  -5.975707796506e-04  
 4.660961167724e-04  -8.719660324544e-05   4.894484953779e-06   8.192807304381e-04  -6.831940848763e-05  -4.702385692600e-03   3.052156517752e-04  -2.459980320108e-04   1.905038974699e-03   7.971713186995e-04  -3.349889557257e-04   5.629086394266e-05  -2.878824931984e-06  -3.467622053505e-04   2.524005819104e-05   3.527097382391e-03  -1.932028256083e-04   9.053151339461e-05  -1.192292689641e-03  -5.777229732426e-04  
 4.520299859416e-04  -8.421847339094e-05   4.708260415987e-06   7.879155824146e-04  -6.533334148751e-05  -4.572739709286e-03   2.950156272436e-04  -2.356919761850e-04   1.845520157153e-03   7.735409487886e-04  -3.235643470053e-04   5.416236717737e-05  -2.759598550199e-06  -3.311585203262e-04   2.398769851078e-05   3.406865580863e-03  -1.856686688638e-04   8.620326468058e-05  -1.148440887382e-03  -5.585607983690e-04  
 4.383672699243e-04  -8.132818565991e-05   4.529036876896e-06   7.576425217482e-04  -6.245649352076e-05  -4.446188152271e-03   2.851591696908e-04  -2.257904722588e-04   1.787676571344e-03   7.505407697031e-04  -3.125333630249e-04   5.210376579010e-05  -2.644896649433e-06  -3.162553074374e-04   2.278848429403e-05   3.290452503435e-03  -1.784188617772e-04   8.208318251795e-05  -1.106104707250e-03  -5.399916222425e-04  
 4.248160857034e-04  -7.847553361761e-05   4.353609981146e-06   7.278913905601e-04  -5.964226903331e-05  -4.321082784825e-03   2.755319449096e-04  -2.161144668522e-04   1.730953732218e-03   7.279542110145e-04  -3.017399271388e-04   5.010512003687e-05  -2.534072564609e-06  -3.017745863052e-04   2.163167797556e-05   3.176374825951e-03  -1.713715857713e-04   7.809174238893e-05  -1.064860752332e-03  -5.218786892972e-04  
 4.119111108631e-04  -7.578207236493e-05   4.187648361767e-06   6.996776126739e-04  -5.700894036383e-05  -4.200461347218e-03   2.662830305863e-04  -2.069657662509e-04   1.676321349600e-03   7.061866053598e-04  -2.913953621841e-04   4.820056604303e-05  -2.428705783089e-06  -2.880748535829e-04   2.054907440586e-05   3.067130108558e-03  -1.646608950417e-04   7.432893380689e-05  -1.025380203468e-03  -5.044628683447e-04  
 3.993864158051e-04  -7.317796713627e-05   4.027559101421e-06   6.724771058730e-04  -5.448566157097e-05  -4.082659562953e-03   2.573144377511e-04  -1.981842915240e-04   1.623215857681e-03   6.850202748116e-04  -2.813887778184e-04   4.636442303327e-05  -2.327374288827e-06  -2.749605820775e-04   1.951768713522e-05   2.961307971026e-03  -1.581954299573e-04   7.073873898786e-05  -9.872551676589e-04  -4.875877368754e-04  
 3.870832047934e-04  -7.065298223729e-05   3.873877272081e-06   6.459625233446e-04  -5.205650947301e-05  -3.967136353634e-03   2.486235711699e-04  -1.896660212895e-04   1.571436203312e-03   6.643728262708e-04  -2.716451464765e-04   4.458842809397e-05  -2.230090395187e-06  -2.623004739623e-04   1.852829657366e-05   2.858314877583e-03  -1.519659815778e-04   6.728342550860e-05  -9.503078096958e-04  -4.711983943565e-04  
 3.752465561287e-04  -6.821362655073e-05   3.725562390501e-06   6.206140994971e-04  -4.973405969533e-05  -3.854813852912e-03   2.401907539126e-04  -1.815531450144e-04   1.521272105746e-03   6.443559946462e-04  -2.622782304620e-04   4.288298344978e-05  -2.136863172488e-06  -2.502844022795e-04   1.759218566924e-05   2.759028856401e-03  -1.459651737870e-04   6.401521603497e-05  -9.147622936061e-04  -4.553798127518e-04  
 3.636509021286e-04  -6.581447723415e-05   3.580722098544e-06   5.959894670197e-04  -4.747119963819e-05  -3.744378373097e-03   2.319381838460e-04  -1.737118754563e-04   1.472277882954e-03   6.248085574664e-04  -2.531936564043e-04   4.123130296649e-05  -2.046961609975e-06  -2.387455451128e-04   1.669361597098e-05   2.662330571775e-03  -1.401322375255e-04   6.088662753597e-05  -8.802964784858e-04  -4.399965026774e-04  
 3.523443768604e-04  -6.351060482708e-05   3.441976864365e-06   5.721373146373e-04  -4.531745436074e-05  -3.636492505806e-03   2.239615245942e-04  -1.661487977496e-04   1.424645876294e-03   6.058001143804e-04  -2.443679436744e-04   3.964204856993e-05  -1.960964548010e-06  -2.276373535075e-04   1.583879931840e-05   2.568531128629e-03  -1.345302482203e-04   5.788400314346e-05  -8.469832598716e-04  -4.250838133080e-04  
 3.415367009643e-04  -6.130634463177e-05   3.309001259436e-06   5.494501066325e-04  -4.327798026777e-05  -3.532211880554e-03   2.162904872734e-04  -1.589803301742e-04   1.378692700760e-03   5.874341072460e-04  -2.359027314462e-04   3.811959280738e-05  -1.878437024383e-06  -2.171199936512e-04   1.503377340313e-05   2.478528962588e-03  -1.291802823930e-04   5.505100848407e-05  -8.150527845709e-04  -4.107161581469e-04  
 3.310302035259e-04  -5.917626908920e-05   3.181657236374e-06   5.275801204518e-04  -4.132364793135e-05  -3.430441277560e-03   2.088573176388e-04  -1.520995421244e-04   1.334058468143e-03   5.696240082054e-04  -2.277076267853e-04   3.665267458263e-05  -1.799548971721e-06  -2.070567745457e-04   1.426681768768e-05   2.391375516744e-03  -1.240275040008e-04   5.234907995090e-05  -7.842306369686e-04  -3.968251558655e-04  
 3.206165305083e-04  -5.708811987314e-05   3.058550552117e-06   5.060981367839e-04  -3.942174968659e-05  -3.330199355190e-03   2.016464489111e-04  -1.453763798514e-04   1.290396059190e-03   5.521385828990e-04  -2.197076506070e-04   3.522901969858e-05  -1.723510524752e-06  -1.973030630754e-04   1.352691276336e-05   2.306189189566e-03  -1.190478210674e-04   4.973737646067e-05  -7.542658753014e-04  -3.832825076458e-04  
 3.106771544767e-04  -5.509008886306e-05   2.939749030557e-06   4.857103528379e-04  -3.762441504380e-05  -3.233186001572e-03   1.946642745373e-04  -1.390173788464e-04   1.248250815615e-03   5.352435643219e-04  -2.120310163999e-04   3.386709681545e-05  -1.650669563137e-06  -1.880728915076e-04   1.283208282117e-05   2.224408783755e-03  -1.142708024102e-04   4.727472566358e-05  -7.255343544611e-04  -3.702364860452e-04  
 3.009311925049e-04  -5.314736309887e-05   2.824993390994e-06   4.659000362509e-04  -3.589369382294e-05  -3.138047855627e-03   1.878819100649e-04  -1.328668271788e-04   1.207161515759e-03   5.187714347045e-04  -2.045695281238e-04   3.255299617929e-05  -1.580886511214e-06  -1.791852569132e-04   1.216811588382e-05   2.144855414950e-03  -1.096562244642e-04   4.491031153193e-05  -6.977059111273e-04  -3.575775428569e-04  
 2.915838978838e-04  -5.127791779553e-05   2.714348180533e-06   4.470180762315e-04  -3.424674563955e-05  -3.045755042422e-03   1.813013647115e-04  -1.270261523375e-04   1.167432258476e-03   5.027537595000e-04  -1.974055296801e-04   3.129018473447e-05  -1.513729399396e-06  -1.707623867096e-04   1.154017961757e-05   2.068307796208e-03  -1.052167857623e-04   4.267732434126e-05  -6.709773845097e-04  -3.453337093331e-04  
 2.824187425408e-04  -4.945585087562e-05   2.608504372921e-06   4.286891732595e-04  -3.265186157004e-05  -2.955453159766e-03   1.749396138675e-04  -1.213832338614e-04   1.128763018974e-03   4.872225173937e-04  -1.904560126107e-04   3.006983501247e-05  -1.449480722147e-06  -1.626839312612e-04   1.093841928857e-05   1.993995323859e-03  -1.009423724656e-04   4.054213140746e-05  -6.451295620953e-04  -3.334943417762e-04  
 2.735328676012e-04  -4.771877015840e-05   2.507100846171e-06   4.110415146810e-04  -3.114853132416e-05  -2.867706217321e-03   1.688224431142e-04  -1.159707676893e-04   1.091325745140e-03   4.721563464309e-04  -1.837217223903e-04   2.889956919809e-05  -1.387962880771e-06  -1.549325111222e-04   1.036980610228e-05   1.922228638120e-03  -9.686083841562e-05   3.849946571265e-05  -6.202361182403e-04  -3.220442924386e-04  
 2.649904282479e-04  -4.603364325416e-05   2.408953511485e-06   3.942014189076e-04  -2.970696375153e-05  -2.782347581620e-03   1.628648383677e-04  -1.108260492121e-04   1.055045397427e-03   4.574961761681e-04  -1.772534716074e-04   2.777298551119e-05  -1.328873394776e-06  -1.475894429458e-04   9.830491223447e-06   1.853049142290e-03  -9.291752443534e-05   3.657125049523e-05  -5.962937560554e-04  -3.109572241856e-04  
 2.566234224966e-04  -4.441257238440e-05   2.315198083201e-06   3.778587327142e-04  -2.833233389499e-05  -2.699057116944e-03   1.571334041072e-04  -1.058549551733e-04   1.019815407646e-03   4.432972486817e-04  -1.709631891824e-04   2.668882597563e-05  -1.272365251262e-06  -1.405184533516e-04   9.317168111365e-06   1.785966314652e-03  -8.914245959566e-05   3.471966917028e-05  -5.731630592566e-04  -3.002454568077e-04  
 2.484504919458e-04  -4.280558914621e-05   2.223330129240e-06   3.620662681504e-04  -2.698220258256e-05  -2.617307442897e-03   1.515201284106e-04  -1.010734113217e-04   9.854526442251e-04   4.294402685522e-04  -1.648948969638e-04   2.563902959263e-05  -1.217937180265e-06  -1.337861664958e-04   8.824625762322e-06   1.720774714453e-03  -8.546334219220e-05   3.296253728098e-05  -5.507766668916e-04  -2.898463957128e-04  
 2.405833729287e-04  -4.128995036067e-05   2.135941844180e-06   3.469502405292e-04  -2.572529320085e-05  -2.538304009340e-03   1.461533202715e-04  -9.651272968623e-05   9.523178235099e-04   4.160094390554e-04  -1.590281393313e-04   2.463456160058e-05  -1.165780941943e-06  -1.273429472717e-04   8.361872812345e-06   1.658111384026e-03  -8.197354200296e-05   3.128594520428e-05  -5.292974288215e-04  -2.797959012519e-04  
 2.329960202347e-04  -3.981733846736e-05   2.051600517760e-06   3.325065021187e-04  -2.451672666492e-05  -2.461310367723e-03   1.409126662505e-04  -9.217186213717e-05   9.201724928686e-04   4.029969069099e-04  -1.533845323383e-04   2.366752681019e-05  -1.115917913610e-06  -1.212370972232e-04   7.922030451316e-06   1.597622511715e-03  -7.859187280159e-05   2.970269122416e-05  -5.086186292302e-04  -2.700944322757e-04  
 2.255884834256e-04  -3.840509171699e-05   1.971126670993e-06   3.185320652459e-04  -2.336871511463e-05  -2.386412298891e-03   1.358904685142e-04  -8.798940421405e-05   8.890260363095e-04   3.903857994024e-04  -1.479042223348e-04   2.273797122059e-05  -1.068171842022e-06  -1.153666188124e-04   7.504602320678e-06   1.539109026096e-03  -7.536722890144e-05   2.818467929729e-05  -4.886801266444e-04  -2.607175160061e-04  
 2.183638991929e-04  -3.701945879343e-05   1.893337917407e-06   3.050441885972e-04  -2.225170460949e-05  -2.313179225427e-03   1.310063259814e-04  -8.397062352457e-05   8.587338615049e-04   3.781094395917e-04  -1.426166996106e-04   2.183882429487e-05  -1.022298678803e-06  -1.097769056653e-04   7.104549101622e-06   1.482394626281e-03  -7.224625765526e-05   2.674392161085e-05  -4.694244464613e-04  -2.516309339564e-04  
 2.113700665120e-04  -3.568343963739e-05   1.817307768126e-06   2.920832757703e-04  -2.119131313552e-05  -2.241876313492e-03   1.262706271605e-04  -8.012325829715e-05   8.293674159355e-04   3.661287772243e-04  -1.375059565722e-04   2.097548813294e-05  -9.779926282168e-07  -1.044292401797e-04   6.727296105162e-06   1.427581740108e-03  -6.924447520902e-05   2.536961781358e-05  -4.508714065364e-04  -2.428082263663e-04  
 2.046170041436e-04  -3.441090169758e-05   1.745817770604e-06   2.796889009200e-04  -2.018973797728e-05  -2.172741527667e-03   1.217093163961e-04  -7.645792144192e-05   8.009859238146e-04   3.545944128504e-04  -1.325686453507e-04   2.014833786677e-05  -9.361220157816e-07  -9.933510759903e-05   6.370432761882e-06   1.374824328546e-03  -6.637483134826e-05   2.406467350983e-05  -4.330531251982e-04  -2.343318246838e-04  
 1.980156149238e-04  -3.316331783383e-05   1.676659673787e-06   2.676991759314e-04  -1.921604970735e-05  -2.105240068465e-03   1.172971284865e-04  -7.292799910338e-05   7.734149355400e-04   3.433668115233e-04  -1.278004014344e-04   1.934749385810e-05  -8.957504617340e-07  -9.447691732436e-05   6.028054203289e-06   1.323683042601e-03  -6.360695055653e-05   2.282400363598e-05  -4.158446283042e-04  -2.261124006773e-04  
 1.916651302111e-04  -3.197298292332e-05   1.610004688037e-06   2.562540808422e-04  -1.830090464779e-05  -2.039842328989e-03   1.130461175313e-04  -6.957025427230e-05   7.467841865945e-04   3.324816675365e-04  -1.231979491154e-04   1.858108632356e-05  -8.570522168208e-07  -8.984356544552e-05   5.706585095496e-06   1.274497516989e-03  -6.096307891998e-05   2.164438560328e-05  -3.993288493879e-04  -2.181760384715e-04  
 1.855278253100e-04  -3.081469534735e-05   1.545403992792e-06   2.453003915048e-04  -1.742092403923e-05  -1.976087639931e-03   1.088989521549e-04  -6.636944141565e-05   7.209470822897e-04   3.218934896404e-04  -1.187666871637e-04   1.784145667594e-05  -8.197963149581e-07  -8.544583787833e-05   5.400381844064e-06   1.226961941873e-03  -5.840081553663e-05   2.052852727213e-05  -3.834158517273e-04  -2.104906551777e-04  
 1.795200512632e-04  -2.969327235481e-05   1.483303587759e-06   2.346928085859e-04  -1.657705106874e-05  -1.913925941278e-03   1.049026171603e-04  -6.328221643450e-05   6.958733186501e-04   3.116335638097e-04  -1.144692561811e-04   1.713121392773e-05  -7.842664930121e-07  -8.122802174169e-05   5.109920666635e-06   1.180927176527e-03  -5.594446549356e-05   1.946118944937e-05  -3.680612169162e-04  -2.030679404813e-04  
 1.736652876099e-04  -2.861477759786e-05   1.424454744048e-06   2.244555812406e-04  -1.577238700065e-05  -1.853466274938e-03   1.010631825312e-04  -6.031532318896e-05   6.715863139761e-04   3.016664498033e-04  -1.103100549675e-04   1.644743844807e-05  -7.503792252530e-07  -7.719209023834e-05   4.833363509354e-06   1.136433647221e-03  -5.359654846513e-05   1.844274635386e-05  -3.532682568323e-04  -1.958830188931e-04  
 1.680526805581e-04  -2.758001768578e-05   1.367595015110e-06   2.147300685498e-04  -1.501157574264e-05  -1.794972847394e-03   9.735223927763e-05  -5.750633076032e-05   6.481568680054e-04   2.920372083115e-04  -1.063092680145e-04   1.579169383823e-05  -7.178360803012e-07  -7.336763615811e-05   4.572906564459e-06   1.093720000924e-03  -5.134501751934e-05   1.748096399823e-05  -3.390919395530e-04  -1.889636111937e-04  
 1.626161392238e-04  -2.657942779544e-05   1.312667221851e-06   2.053975942739e-04  -1.428542262515e-05  -1.738104664519e-03   9.376584126579e-05  -5.482137992107e-05   6.254704244064e-04   2.826600931518e-04  -1.024484505010e-04   1.516005202743e-05  -6.865156753151e-07  -6.972327724139e-05   4.325768440466e-06   1.052496804537e-03  -4.918254631993e-05   1.656726595661e-05  -3.254497909691e-04  -1.822610889181e-04  
 1.572805225497e-04  -2.560216418329e-05   1.259710368193e-06   1.963451348935e-04  -1.358172699284e-05  -1.682405746385e-03   9.027599005536e-05  -5.222837992420e-05   6.033816419649e-04   2.735309046081e-04  -9.871037358347e-05   1.454949905351e-05  -6.563833259498e-07  -6.623653520449e-05   4.088898435518e-06   1.012439200362e-03  -4.709020090824e-05   1.569550878593e-05  -3.122508537660e-04  -1.757636406098e-04  
 1.521316757122e-04  -2.465735083348e-05   1.208516367929e-06   1.876987465467e-04  -1.291026949833e-05  -1.628240342075e-03   8.688880365129e-05  -4.976049570761e-05   5.819934889646e-04   2.646841080066e-04  -9.510697291730e-05   1.396512395144e-05  -6.277542523097e-07  -6.292294886857e-05   3.865877154512e-06   9.738052748398e-04  -4.507224958444e-05   1.486964051014e-05  -2.995570967065e-04  -1.694931151557e-04  
 1.471734215003e-04  -2.375851089876e-05   1.160069986478e-06   1.794518922511e-04  -1.227968348964e-05  -1.576015953534e-03   8.365692072727e-05  -4.741538093617e-05   5.614142723270e-04   2.561509710179e-04  -9.163114304379e-05   1.340431046983e-05  -6.004212743133e-07  -5.976990782548e-05   3.655222232467e-06   9.367615086927e-04  -4.315873779970e-05   1.408621819040e-05  -2.874057128956e-04  -1.634558807326e-04  
 1.423180131929e-04  -2.288834783239e-05   1.113487574505e-06   1.714612770250e-04  -1.167507043650e-05  -1.525113912544e-03   8.054450673112e-05  -4.515217228820e-05   5.414509978945e-04   2.478582070047e-04  -8.826538563738e-05   1.286452620928e-05  -5.741769213103e-07  -5.674963911536e-05   3.454951513475e-06   9.008919402556e-04  -4.132502050435e-05   1.333768150515e-05  -2.756834245925e-04  -1.576129543295e-04  
 1.376582755714e-04  -2.204793226037e-05   1.068327030597e-06   1.638666396588e-04  -1.109997275901e-05  -1.475771369529e-03   7.752723838325e-05  -4.300886384668e-05   5.221656695833e-04   2.397965615304e-04  -8.502887623974e-05   1.234514507762e-05  -5.489253591600e-07  -5.388969578111e-05   3.265535228325e-06   8.664091292282e-04  -3.956099678764e-05   1.263131355934e-05  -2.644384027891e-04  -1.519632439770e-04  
 1.331120072110e-04  -2.122861697374e-05   1.024507616465e-06   1.565452826461e-04  -1.054541719006e-05  -1.427598647812e-03   7.460159319574e-05  -4.095111102231e-05   5.034371073936e-04   2.319721893519e-04  -8.190055126055e-05   1.184472858094e-05  -5.246021251414e-07  -5.116095322094e-05   3.085343147377e-06   8.329890366257e-04  -3.785757520019e-05   1.195927109003e-05  -2.535821555084e-04  -1.465016867239e-04  
 1.286884682856e-04  -2.044453428398e-05   9.830787890071e-07   1.494932437304e-04  -1.002026896097e-05  -1.380908348952e-03   7.179557274902e-05  -3.897646743102e-05   4.853469244492e-04   2.243833917975e-04  -7.887608287908e-05   1.136482584408e-05  -5.015773394477e-07  -4.855388961138e-05   2.914800248028e-06   8.007933564957e-04  -3.623536731514e-05   1.131887516520e-05  -2.431524745522e-04  -1.412213957985e-04  
 1.244398129260e-04  -1.968960154742e-05   9.431756542790e-07   1.427955619425e-04  -9.521338618789e-06  -1.335530608419e-03   6.905444963308e-05  -3.710770733187e-05   4.678411977425e-04   2.170492412560e-04  -7.596528629694e-05   1.090465339742e-05  -4.795806577240e-07  -4.608515174013e-05   2.753864736447e-06   7.697884802984e-04  -3.466346785760e-05   1.071449979689e-05  -2.331344887458e-04  -1.361379476475e-04  
 1.202890547595e-04  -1.896026591129e-05   9.048673645914e-07   1.363209767093e-04  -9.045151716577e-06  -1.291530540484e-03   6.644357716327e-05  -3.530829989933e-05   4.509258571978e-04   2.099170435242e-04  -7.314948864564e-05   1.046112398998e-05  -4.584159831911e-07  -4.372335707528e-05   2.600911394906e-06   7.398752009901e-04  -3.317204112451e-05   1.013776915918e-05  -2.234987802887e-04  -1.312133613457e-04  
 1.163045989950e-04  -1.825819159649e-05   8.679102106647e-07   1.301737776654e-04  -8.593501904599e-06  -1.248926306885e-03   6.391365478500e-05  -3.360599248660e-05   4.346017916279e-04   2.030163898738e-04  -7.044093237591e-05   1.003533617083e-05  -4.381025895878e-07  -4.148706316450e-05   2.456604782706e-06   7.111382850668e-04  -3.173743712486e-05   9.593490499167e-06  -2.142619699447e-04  -1.264671100831e-04  
 1.124109337278e-04  -1.757323666943e-05   8.319357128880e-07   1.242358663212e-04  -8.157485041815e-06  -1.207339063927e-03   6.146566708288e-05  -3.196801678745e-05   4.187526235708e-04   1.963147286718e-04  -6.782334678381e-05   9.625341998224e-06  -4.185118502222e-07  -3.935326891363e-05   2.319504264233e-06   6.832907560929e-04  -3.035519550145e-05   9.075576299026e-06  -2.053462360972e-04  -1.218780802331e-04  
 1.086351324928e-04  -1.691957990605e-05   7.980730411914e-07   1.185373297377e-04  -7.746453360643e-06  -1.167089475618e-03   5.912162072042e-05  -3.040183217266e-05   4.034591870969e-04   1.898075562026e-04  -6.529486242940e-05   9.232037763137e-06  -3.999944162445e-07  -3.731789929363e-05   2.189814604913e-06   6.564999302050e-04  -2.904014948420e-05   8.582867916591e-06  -1.967906764186e-04  -1.174383990372e-04  
 1.050121875885e-04  -1.629009067877e-05   7.654587509105e-07   1.131374028840e-04  -7.356057580999e-06  -1.128177907316e-03   5.685475653081e-05  -2.892306884385e-05   3.887233178729e-04   1.835465258625e-04  -6.286280982326e-05   8.855018454487e-06  -3.823057371892e-07  -3.539371644378e-05   2.067447250290e-06   6.307955651818e-04  -2.777678440499e-05   8.118677372095e-06  -1.885981376961e-04  -1.131767906313e-04  
 1.014634803086e-04  -1.568122234351e-05   7.342047229168e-07   1.079067077524e-04  -6.982181097035e-06  -1.090169652702e-03   5.465931921518e-05  -2.749597198894e-05   3.744041594492e-04   1.774515868537e-04  -6.050890670704e-05   8.492594039710e-06  -3.654142609862e-07  -3.355302595826e-05   1.951284564500e-06   6.058695892523e-04  -2.656048256047e-05   7.675720628751e-06  -1.806863875852e-04  -1.090479761160e-04  
 9.804610064584e-05  -1.508884698001e-05   7.037837020867e-07   1.029302641267e-04  -6.623948200098e-06  -1.053292725960e-03   5.253223653564e-05  -2.614334777300e-05   3.605680080844e-04   1.715212935131e-04  -5.824527525961e-05   8.143389934601e-06  -3.491033877856e-07  -3.181085673746e-05   1.841285106412e-06   5.818684537883e-04  -2.538853032925e-05   7.257848220278e-06  -1.730888093990e-04  -1.050491890686e-04  
 9.472652409557e-05  -1.452352251485e-05   6.748164863614e-07   9.814582540818e-05  -6.286630069250e-06  -1.017674027595e-03   5.050503791568e-05  -2.484746878449e-05   3.472393322276e-04   1.657950415560e-04  -5.605736165688e-05   7.808494213801e-06  -3.335097176026e-07  -3.014814415006e-05   1.737458221977e-06   5.588126537534e-04  -2.427877804468e-05   6.860076607407e-06  -1.658074586992e-04  -1.012005607430e-04  
 9.154630509436e-05  -1.397653511741e-05   6.465303283085e-07   9.361575930431e-05  -5.965934361610e-06  -9.832165067698e-04   4.854312532750e-05  -2.362493949636e-05   3.343892371222e-04   1.602441604860e-04  -5.395533743962e-05   7.485894491552e-06  -3.183499213877e-07  -2.857676663781e-05   1.639363800924e-06   5.366807194006e-04  -2.321151123730e-05   6.485424428025e-06  -1.588328122364e-04  -9.748533584358e-05  
 8.843669948110e-05  -1.345192303947e-05   6.200214956183e-07   8.924141722331e-05  -5.660779328811e-06  -9.497316195400e-04   4.665939132586e-05  -2.244872790066e-05   3.219537669394e-04   1.548756121283e-04  -5.192043304476e-05   7.177407096231e-06  -3.041942115394e-07  -2.707518530821e-05   1.546491418883e-06   5.153053568676e-04  -2.219251062007e-05   6.128294821056e-06  -1.521194534744e-04  -9.390133528896e-05  
 8.542575362992e-05  -1.293874255487e-05   5.941705887799e-07   8.506086556547e-05  -5.365438843877e-06  -9.170311720588e-04   4.481524371209e-05  -2.132877424724e-05   3.098780197511e-04   1.496596956640e-04  -4.996231511061e-05   6.880557677416e-06  -2.905664376823e-07  -2.565357483657e-05   1.458357907418e-06   4.946080567042e-04  -2.119972406693e-05   5.791258280964e-06  -1.456441391603e-04  -9.043688891297e-05  
 8.251617180551e-05  -1.245119513962e-05   5.696904003027e-07   8.106414922125e-05  -5.089674161567e-06  -8.855738640111e-04   4.306544318641e-05  -2.026183710294e-05   2.982832353462e-04   1.446132905881e-04  -4.807154990816e-05   6.595907268721e-06  -2.775875114099e-07  -2.429881874234e-05   1.375395202464e-06   4.748035998497e-04  -2.026442758147e-05   5.470919781918e-06  -1.394583719447e-04  -8.709393995116e-05  
 7.971863718890e-05  -1.197980590890e-05   5.459599688659e-07   7.727079541996e-05  -4.826589028488e-06  -8.551457250077e-04   4.137349728051e-05  -1.925277451387e-05   2.871062021800e-04   1.397487364147e-04  -4.625381709006e-05   6.322409176734e-06  -2.650798787332e-07  -2.301837170968e-05   1.296934290298e-06   4.557857450662e-04  -1.936515657122e-05   5.169155684830e-06  -1.335319791017e-04  -8.388144721199e-05  
 7.697279686409e-05  -1.152270018800e-05   5.232133314816e-07   7.359091358206e-05  -4.574107793921e-06  -8.253970876632e-04   3.973622970164e-05  -1.827745570633e-05   2.762402261056e-04   1.350051163676e-04  -4.449483616419e-05   6.059649799320e-06  -2.531566247673e-07  -2.179399830281e-05   1.222516689695e-06   4.373215490849e-04  -1.849968598255e-05   4.881258468208e-06  -1.278036884442e-04  -8.076545052579e-05  
 7.435468709722e-05  -1.108255617120e-05   5.009688976169e-07   7.012613606062e-05  -4.336158283806e-06  -7.968200776205e-04   3.816511434709e-05  -1.736240880017e-05   2.658215592136e-04   1.304187904381e-04  -4.280639618032e-05   5.806416315270e-06  -2.415066733938e-07  -2.063926962860e-05   1.152419199063e-06   4.197044260010e-04  -1.767453162099e-05   4.610683471822e-06  -1.223443291532e-04  -7.776384892164e-05  
 7.179970785032e-05  -1.066016991823e-05   4.801004661814e-07   6.678611099954e-05  -4.109775147979e-06  -7.689939694163e-04   3.664755065813e-05  -1.648336696217e-05   2.557257498980e-04   1.259741927254e-04  -4.117446029019e-05   5.564578595522e-06  -2.306513565812e-07  -1.953789034339e-05   1.086198918276e-06   4.026663485812e-04  -1.688183680049e-05   4.353231505898e-06  -1.170841854498e-04  -7.486415022700e-05  
 6.934534405440e-05  -1.025351047693e-05   4.600268777405e-07   6.362048341915e-05  -3.894661819321e-06  -7.421707527649e-04   3.519015242528e-05  -1.565323241022e-05   2.460199284723e-04   1.217011980435e-04  -3.960491317898e-05   5.332343936145e-06  -2.202163637506e-07  -1.849676298792e-05   1.023581184544e-06   3.863547071706e-04  -1.612524320823e-05   4.110662807107e-06  -1.120574320214e-04  -7.208364212746e-05  
 6.693768571319e-05  -9.860249114286e-06   4.409042736554e-07   6.055376617065e-05  -3.688832546183e-06  -7.160343720993e-04   3.378955213703e-05  -1.485180374106e-05   2.366090917425e-04   1.175371674368e-04  -3.808708765839e-05   5.109535352209e-06  -2.103250013617e-07  -1.750266803711e-05   9.643105279221e-07   3.705523852415e-04  -1.540112820213e-05   3.879560907957e-06  -1.072076803068e-04  -6.938612054731e-05  
 6.462916252414e-05  -9.482893463502e-06   4.223591032425e-07   5.764850502766e-05  -3.495277039057e-06  -6.908531355186e-04   3.243778576729e-05  -1.409523693819e-05   2.275662187522e-04   1.135125048169e-04  -3.662776198153e-05   4.895321083963e-06  -2.007423530936e-07  -1.656181859775e-05   9.085454573132e-07   3.554357973282e-04  -1.470842082467e-05   3.661513739758e-06  -1.025763358970e-04  -6.678809830438e-05  
 6.239642236122e-05  -9.119061597642e-06   4.045405339855e-07   5.487694286572e-05  -3.311447582788e-06  -6.664866364417e-04   3.114039557826e-05  -1.337601079146e-05   2.188460674087e-04   1.096127147527e-04  -3.522106118039e-05   4.689608995580e-06  -1.915765408034e-07  -1.566935741906e-05   8.558695843415e-07   3.409075294216e-04  -1.404685099889e-05   3.455271315033e-06  -9.813682208388e-05  -6.428086499280e-05  
 6.022557906002e-05  -8.765084752167e-06   3.873940244423e-07   5.221648366649e-05  -3.133965055515e-06  -6.427230139978e-04   2.987979622211e-05  -1.268807194339e-05   2.103869174587e-04   1.058354261276e-04  -3.386626605520e-05   4.492059433606e-06  -1.828235163601e-07  -1.482282542351e-05   8.058354634960e-07   3.268396211156e-04  -1.340662259007e-05   3.260198534159e-06  -9.385512319121e-05  -6.186167639762e-05  
 5.813598565164e-05  -8.425404726508e-06   3.707315504273e-07   4.968632897802e-05  -2.967414516970e-06  -6.197918892014e-04   2.866920732722e-05  -1.203606394324e-05   2.022484843091e-04   1.021694149035e-04  -3.256188428797e-05   4.302155887026e-06  -1.743516219611e-07  -1.401977347965e-05   7.588587593907e-07   3.133555673052e-04  -1.279608392998e-05   3.075649851555e-06  -8.976013288433e-05  -5.952344876618e-05  
 5.611353841177e-05  -8.101678507363e-06   3.552470919098e-07   4.727461721615e-05  -2.809908828512e-06  -5.977049366676e-04   2.751279161987e-05  -1.141671802027e-05   1.944302078396e-04   9.865655298307e-05  -3.130377350027e-05   4.121349969424e-06  -1.664855227645e-07  -1.325841475876e-05   7.145356640077e-07   3.004426837101e-04  -1.221613851541e-05   2.901178479459e-06  -8.584657725795e-05  -5.728620938848e-05  
 5.414441808992e-05  -7.786790002804e-06   3.401754264431e-07   4.495282932891e-05  -2.658748480489e-06  -5.762180801607e-04   2.639902423927e-05  -1.082248187048e-05   1.868599149060e-04   9.524060149684e-05  -3.009187415416e-05   3.946978041364e-06  -1.588407744159e-07  -1.253479458788e-05   6.725540825247e-07   2.879614484071e-04  -1.166019224315e-05   2.735775359245e-06  -8.207792142004e-05  -5.512055402332e-05  
 5.225555664755e-05  -7.483868508933e-06   3.256100262629e-07   4.275833722704e-05  -2.516717509141e-06  -5.555313114481e-04   2.532684767472e-05  -1.026281320974e-05   1.795897992529e-04   9.191653398279e-05  -2.892590384841e-05   3.779083613153e-06  -1.514757598339e-07  -1.185063695634e-05   6.330680017008e-07   2.760289655421e-04  -1.112887569549e-05   2.579868092197e-06  -7.848117121977e-05  -5.302267888562e-05  
 5.042259540264e-05  -7.193225339937e-06   3.118226156850e-07   4.065791003019e-05  -2.381077290554e-06  -5.354248645970e-04   2.428902065848e-05  -9.728948747753e-06   1.725570586631e-04   8.873435398749e-05  -2.780252712940e-05   3.619330690082e-06  -1.445665990070e-07  -1.120185889399e-05   5.957738042560e-07   2.645129331125e-04  -1.061700153220e-05   2.432426468502e-06  -7.502207648408e-05  -5.101881322040e-05  
 4.864198265763e-05  -6.912576507607e-06   2.985683954872e-07   3.864356799392e-05  -2.252373316462e-06  -5.159457802169e-04   2.328996079949e-05  -9.218654524666e-06   1.657701930755e-04   8.562658659282e-05  -2.671943561099e-05   3.465498756682e-06  -1.379268181729e-07  -1.058568243089e-05   5.605768266257e-07   2.534260977555e-04  -1.012767782842e-05   2.292740263211e-06  -7.170210307096e-05  -4.907144827020e-05  
 4.693265020617e-05  -6.642740971482e-06   2.857771783094e-07   3.673669718983e-05  -2.130896867431e-06  -4.972082193587e-04   2.233419493312e-05  -8.737290046356e-06   1.592569282105e-04   8.263290778779e-05  -2.567817314703e-05   3.317799526973e-06  -1.315444052167e-07  -1.000315191717e-05   5.274076065822e-07   2.428303394181e-04  -9.662302565657e-06   2.161082017905e-06  -6.853469753452e-05  -4.720084550876e-05  
 4.528053077098e-05  -6.381679939767e-06   2.733052429637e-07   3.491707056923e-05  -2.015613535076e-06  -4.791243516484e-04   2.141749097464e-05  -8.279477524436e-06   1.529914830466e-04   7.973114919033e-05  -2.467647877761e-05   3.175613725863e-06  -1.253629133396e-07  -9.451472286158e-06   4.961554098552e-07   2.326672789433e-04  -9.218189135783e-06   2.036738148515e-06  -6.550400148831e-05  -4.539457275554e-05  
 4.366915155210e-05  -6.132451425200e-06   2.617844977067e-07   3.316877911497e-05  -1.905695506748e-06  -4.615431812283e-04   2.053670331763e-05  -7.841061560851e-06   1.469280114768e-04   7.694261441076e-05  -2.370939096553e-05   3.040593516862e-06  -1.196588846796e-07  -8.927260972855e-06   4.665999296454e-07   2.228451331725e-04  -8.793410786388e-06   1.918869807954e-06  -6.258611484107e-05  -4.366290998083e-05  
 4.212157585083e-05  -5.890975988716e-06   2.504725163674e-07   3.151237407564e-05  -1.801547163390e-06  -4.445548532185e-04   1.968400946196e-05  -7.427115431964e-06   1.410904889824e-04   7.423676652287e-05  -2.278077031357e-05   2.910359725580e-06  -1.140797285120e-07  -8.432245994115e-06   4.387962052763e-07   2.134239715570e-04  -8.384377660045e-06   1.807901325845e-06  -5.979418729848e-05  -4.199015030339e-05  
 4.062623873238e-05  -5.658674448292e-06   2.396486806805e-07   2.993396283658e-05  -1.703368595133e-06  -4.281899131987e-04   1.886833595537e-05  -7.033968407583e-06   1.354812491775e-04   7.160564585417e-05  -2.188633311511e-05   2.785012394517e-06  -1.087444134712e-07  -7.963052716936e-06   4.125961605149e-07   2.044062380434e-04  -7.996128428513e-06   1.702999711426e-06  -5.712736873535e-05  -4.037009772078e-05  
 3.917012565046e-05  -5.436383866969e-06   2.294182151368e-07   2.841809768393e-05  -1.609723423358e-06  -4.122818141001e-04   1.808170661719e-05  -6.657613435132e-06   1.300559170141e-04   6.908760103767e-05  -2.102443668319e-05   2.665977878008e-06  -1.037328988463e-07  -7.517896992222e-06   3.878639612276e-07   1.956913650536e-04  -7.623203438048e-06   1.603714705198e-06  -5.456008246935e-05  -3.882322333737e-05  
 3.777228023129e-05  -5.221005283325e-06   2.194292165223e-07   2.698668325987e-05  -1.521483975549e-06  -3.970053428723e-04   1.732589848129e-05  -6.303453822065e-06   1.248564078122e-04   6.662648589122e-05  -2.019525344149e-05   2.550789457726e-06  -9.885161339887e-08  -7.097771979116e-06   3.646027099433e-07   1.873826858924e-04  -7.267678397482e-06   1.510301021460e-06  -5.211586869076e-05  -3.731912530063e-05  
 3.641251858119e-05  -5.013614789705e-06   2.099021897946e-07   2.561058610328e-05  -1.437093242404e-06  -3.821273298027e-04   1.659998379838e-05  -5.964064425863e-06   1.198186729438e-04   6.425793054817e-05  -1.939710486041e-05   2.440803456742e-06  -9.422496870912e-08  -6.698901015741e-06   3.426297832147e-07   1.793363157519e-04  -6.927109741407e-06   1.421824219950e-06  -4.975878584564e-05  -3.587582295522e-05  
 3.511155344371e-05  -4.814258568386e-06   2.006684347821e-07   2.431404518745e-05  -1.357915796743e-06  -3.678872018625e-04   1.590481580241e-05  -5.645409204397e-06   1.150048941411e-04   6.197127503354e-05  -1.863037783968e-05   2.334985035010e-06  -8.975506640510e-08  -6.322612629257e-06   3.219870978119e-07   1.716863301485e-04  -6.603367246969e-06   1.338613870567e-06  -4.752006965685e-05  -3.448685844402e-05  
 3.385223795245e-05  -4.623551883513e-06   1.920265846157e-07   2.307838985036e-05  -1.282835451351e-06  -3.541260619784e-04   1.523585444515e-05  -5.342718118138e-06   1.103691849556e-04   5.976649894076e-05  -1.789173785789e-05   2.234261493349e-06  -8.560123287849e-08  -5.966451356299e-06   3.025388240075e-07   1.643439189252e-04  -6.293841345218e-06   1.260067705300e-06  -4.537704014871e-05  -3.315143149087e-05  
 3.262933677469e-05  -4.439195021296e-06   1.836243261831e-07   2.189409857633e-05  -1.211528985502e-06  -3.407993281188e-04   1.459643983224e-05  -5.053517735329e-06   1.058982212771e-04   5.763164017147e-05  -1.718071646284e-05   2.137201392939e-06  -8.154296205066e-08  -5.628657866037e-06   2.842001948784e-07   1.572674249588e-04  -5.999050236303e-06   1.185750083748e-06  -4.331867653517e-05  -3.186314391553e-05  
 3.145108112050e-05  -4.261586666284e-06   1.756519502289e-07   2.077272874599e-05  -1.143809884821e-06  -3.278638203237e-04   1.397266239357e-05  -4.780613887416e-06   1.015770841630e-04   5.555420363815e-05  -1.649641432838e-05   2.044357726702e-06  -7.773367070510e-08  -5.309797743423e-06   2.669354769368e-07   1.504574235420e-04  -5.713167304909e-06   1.115807198404e-06  -4.134390537838e-05  -3.061584987084e-05  
 3.030915805703e-05  -4.090850478423e-06   1.679246575042e-07   1.970036141503e-05  -1.079917820472e-06  -3.154465962206e-04   1.338294612179e-05  -4.520451202648e-06   9.743926769250e-05   5.355566348805e-05  -1.583769897745e-05   1.955129355925e-06  -7.402980706245e-08  -5.007603571732e-06   2.506850434497e-07   1.439476298789e-04  -5.444393720859e-06   1.049680631101e-06  -3.946013721152e-05  -2.941880911147e-05  
 2.921311359685e-05  -3.927026845705e-06   1.605810071309e-07   1.868818774378e-05  -1.019555145506e-06  -3.034924811186e-04   1.281439892818e-05  -4.275753422812e-06   9.346660023907e-05   5.162940433988e-05  -1.520468170234e-05   1.869847622724e-06  -7.053354501949e-08  -4.722532899575e-06   2.353983485452e-07   1.377279365202e-04  -5.186983133840e-06   9.874881244551e-07  -3.766376853552e-05  -2.826880398973e-05  
 2.814836874248e-05  -3.770167579167e-06   1.536080793568e-07   1.771765279390e-05  -9.623056758494e-07  -2.919163013553e-04   1.226866947852e-05  -4.041817578695e-06   8.963594218312e-05   4.977594037474e-05  -1.459532460636e-05   1.788628956776e-06  -6.723803522758e-08  -4.452348412290e-06   2.210049282729e-07   1.317367695201e-04  -4.941194921666e-06   9.286823967294e-07  -3.593924830206e-05  -2.716529507795e-05  
 2.712424017841e-05  -3.617609298565e-06   1.467945349516e-07   1.680001801823e-05  -9.079475938025e-07  -2.807201318530e-04   1.174246571196e-05  -3.821400022134e-06   8.594423329829e-05   4.796731409750e-05  -1.400949796499e-05   1.710082939362e-06  -6.402915430634e-08  -4.197433459795e-06   2.074503141147e-07   1.259845578614e-04  -4.705158400320e-06   8.733625860028e-07  -3.428805115680e-05  -2.609400353847e-05  
 2.613350833843e-05  -3.470858692068e-06   1.401981002359e-07   1.592287361415e-05  -8.567079125559e-07  -2.699560187185e-04   1.124137594602e-05  -3.611339105391e-06   8.240482125400e-05   4.622486296297e-05  -1.344657704935e-05   1.634513944416e-06  -6.091429309951e-08  -3.956067658213e-06   1.947079469663e-07   1.204819184206e-04  -4.481902512046e-06   8.211090832049e-07  -3.271208076530e-05  -2.506515740434e-05  
 2.518121577043e-05  -3.331844982410e-06   1.341295266897e-07   1.509514231529e-05  -8.082671233469e-07  -2.595580658012e-04   1.075510747772e-05  -3.413813857909e-06   7.899859082221e-05   4.456042215718e-05  -1.290525308671e-05   1.563412805496e-06  -5.808780329101e-08  -3.728447604768e-06   1.827223895706e-07   1.152076515680e-04  -4.266457425966e-06   7.719766449225e-07  -3.120534463716e-05  -2.408426857099e-05  
 2.425662093288e-05  -3.196747249172e-06   1.281446129877e-07   1.430241267821e-05  -7.624009013568e-07  -2.495389106256e-04   1.029286809485e-05  -3.225174671626e-06   7.572624010060e-05   4.293965323756e-05  -1.238422761525e-05   1.494424795715e-06  -5.528143315548e-08  -3.512943810494e-06   1.714487672935e-07   1.101512021845e-04  -4.062915938222e-06   7.255690666646e-07  -2.976463521164e-05  -2.313360591498e-05  
 2.336189791944e-05  -3.066160686835e-06   1.224256613142e-07   1.354804906224e-05  -7.188755114731e-07  -2.398300328620e-04   9.848472587960e-06  -3.046246171772e-06   7.256828801417e-05   4.135882161886e-05  -1.188262705299e-05   1.428053920935e-06  -5.260933358346e-08  -3.309290464158e-06   1.608382756293e-07   1.052805014824e-04  -3.867887012288e-06   6.818280424826e-07  -2.838151653785e-05  -2.221028112055e-05  
 2.250313954060e-05  -2.941567569958e-06   1.169881212157e-07   1.283733334238e-05  -6.778813925571e-07  -2.305307985875e-04   9.422120333125e-06  -2.878265326105e-06   6.955005579040e-05   3.984776108118e-05  -1.140061029055e-05   1.365010886240e-06  -5.009312642090e-08  -3.117387259359e-06   1.508666431646e-07   1.006473317742e-04  -3.681978807386e-06   6.407321307064e-07  -2.706764544084e-05  -2.132975645549e-05  
 2.167184839902e-05  -2.821961686020e-06   1.117925378208e-07   1.215762185466e-05  -6.391175878962e-07  -2.215419040426e-04   9.012520692012e-06  -2.718062708749e-06   6.664372822150e-05   3.839105800757e-05  -1.093759597440e-05   1.304645247932e-06  -4.768918376322e-08  -2.935839331058e-06   1.414971578813e-07   9.619609330229e-05  -3.504644283696e-06   6.019456514208e-07  -2.580918824649e-05  -2.048392897869e-05  
 2.086777612563e-05  -2.707043798392e-06   1.068538443819e-07   1.151125684355e-05  -6.023538058747e-07  -2.128143351895e-04   8.617906754937e-06  -2.566206468955e-06   6.383492395597e-05   3.697882388731e-05  -1.049209840712e-05   1.247077138361e-06  -4.543176172621e-08  -2.764354783610e-06   1.326826302532e-07   9.189907199345e-05  -3.334147813575e-06   5.654035658035e-07  -2.459889869557e-05  -1.966693728789e-05  
 2.009744683603e-05  -2.596467589616e-06   1.020882701420e-07   1.090118786863e-05  -5.676649526957e-07  -2.044790051874e-04   8.241571442243e-06  -2.423363916853e-06   6.115679260931e-05   3.562789441526e-05  -1.006518954826e-05   1.191746874088e-06  -4.324198644640e-08  -2.602789088315e-06   1.243984272677e-07   8.782210104864e-05  -3.172747084590e-06   5.310739701347e-07  -2.345177312240e-05  -1.888750371456e-05  
 1.935068348051e-05  -2.488798820564e-06   9.736650679175e-08   1.031946971052e-05  -5.349603255565e-07  -1.964436573699e-04   7.881946051088e-06  -2.287552661611e-06   5.858317435616e-05   3.430469786629e-05  -9.653929427560e-06   1.137969890140e-06  -4.107869969281e-08  -2.450086322715e-06   1.166179480669e-07   8.391371076994e-05  -3.019411122167e-06   4.987056353313e-07  -2.235502267355e-05  -1.812792110952e-05  
 1.863023354244e-05  -2.387264373269e-06   9.308619461227e-08   9.767720474329e-06  -5.040726958671e-07  -1.887032935591e-04   7.537234201831e-06  -2.159152024538e-06   5.611213880856e-05   3.304210319172e-05  -9.258636626877e-06   1.087564093264e-06  -3.913918297528e-08  -2.305988718435e-06   1.093102322555e-07   8.017105313401e-05  -2.873180884236e-06   4.682410834914e-07  -2.130745296731e-05  -1.740394256186e-05  
 1.793367715983e-05  -2.289310581153e-06   8.896511085504e-08   9.241914834613e-06  -4.747442824880e-07  -1.811978244553e-04   7.205279389570e-06  -2.037141095470e-06   5.372674931781e-05   3.181967219520e-05  -8.878983720255e-06   1.039177420683e-06  -3.727282174361e-08  -2.169982374397e-06   1.024399652655e-07   7.656457565318e-05  -2.732989645964e-06   4.395600836515e-07  -2.030156893864e-05  -1.670616634478e-05  
 1.726314639407e-05  -2.194904898463e-06   8.493220261525e-08   8.745122558851e-06  -4.471732214052e-07  -1.739711589558e-04   6.884047247533e-06  -1.922248507432e-06   5.143722535899e-05   3.063686750618e-05  -8.513977865144e-06   9.926608498093e-07  -3.545180911344e-08  -2.041749638624e-06   9.599031837135e-08   7.311641109742e-05  -2.598264392606e-06   4.125905221862e-07  -1.934204000078e-05  -1.603393032126e-05  
 1.661534061171e-05  -2.103103366950e-06   8.100179120932e-08   8.273066496521e-06  -4.210952212902e-07  -1.670491651439e-04   6.580104581034e-06  -1.813406990075e-06   4.924882767308e-05   2.948819110170e-05  -8.163071977101e-06   9.474397702673e-07  -3.366171736119e-08  -1.920796945421e-06   8.992994376091e-08   6.983077909263e-05  -2.471448599082e-06   3.872177702756e-07  -1.842937580416e-05  -1.538360544342e-05  
 1.599026363336e-05  -2.016752911823e-06   7.740393059933e-08   7.824079942193e-06  -3.964163584386e-07  -1.603450316919e-04   6.288773046994e-06  -1.710186386697e-06   4.713853020834e-05   2.839665396555e-05  -7.826441050631e-06   9.053853165205e-07  -3.206484830773e-08  -1.806677179074e-06   8.423950700464e-08   6.666587604563e-05  -2.350259291374e-06   3.633379709899e-07  -1.755337826736e-05  -1.476650405653e-05  
 1.538743735814e-05  -1.932452057392e-06   7.385643115571e-08   7.399525271663e-06  -3.732342488807e-07  -1.539340023349e-04   6.010051125768e-06  -1.612895587970e-06   4.512423971942e-05   2.732710109775e-05  -7.502290195050e-06   8.641847756073e-07  -3.047141436539e-08  -1.699145884914e-06   7.890195580757e-08   6.365901277431e-05  -2.235236878289e-06   3.408964137421e-07  -1.672223926738e-05  -1.416451741581e-05  
 1.480693855610e-05  -1.852946792323e-06   7.057627466240e-08   6.996312620742e-06  -3.512901069814e-07  -1.477485862332e-04   5.742805988998e-06  -1.520773428794e-06   4.318813781215e-05   2.631463731364e-05  -7.191842188346e-06   8.257509360587e-07  -2.902902144716e-08  -1.597749042877e-06   7.388898293058e-08   6.077448560216e-05  -2.125377176732e-06   3.197887737928e-07  -1.592724154818e-05  -1.359571931012e-05  
 1.424497351184e-05  -1.774559557807e-06   6.727440443863e-08   6.613243711474e-06  -3.305421901727e-07  -1.417401488478e-04   5.484739640864e-06  -1.433509923972e-06   4.131589670160e-05   2.531081430925e-05  -6.892725889273e-06   7.877480488391e-07  -2.755009446982e-08  -1.502145118867e-06   6.917980332899e-08   5.799038721304e-05  -2.019798449067e-06   2.999368553681e-07  -1.516282627087e-05  -1.303564457341e-05  
 1.370642698593e-05  -1.699990667415e-06   6.414329480356e-08   6.250815863399e-06  -3.110156256935e-07  -1.360113584959e-04   5.239488711140e-06  -1.351201882437e-06   3.953402134321e-05   2.436249265047e-05  -6.606896345845e-06   7.518028155381e-07  -2.616189699673e-08  -1.412086273013e-06   6.476409443433e-08   5.535026516800e-05  -1.920112245012e-06   2.812846392071e-07  -1.443882569791e-05  -1.250742797354e-05  
 1.318601525919e-05  -1.629699133737e-06   6.130201886076e-08   5.907230138393e-06  -2.926182020724e-07  -1.304831032344e-04   5.002658703347e-06  -1.273412376453e-06   3.782067121526e-05   2.345044547727e-05  -6.331846156663e-06   7.181308048154e-07  -2.491947584026e-08  -1.327226001390e-06   6.062338048587e-08   5.282060298271e-05  -1.824535614092e-06   2.637539138583e-07  -1.374701296322e-05  -1.200049654152e-05  
 1.268293758570e-05  -1.561158770237e-06   5.848147343825e-08   5.580918874686e-06  -2.752158585999e-07  -1.251549440691e-04   4.778155177512e-06  -1.199743885206e-06   3.617500106770e-05   2.256232238196e-05  -6.067365253000e-06   6.853627124032e-07  -2.367855813764e-08  -1.247255759770e-06   5.673574769256e-08   5.039203568208e-05  -1.734106545776e-06   2.472744222539e-07  -1.308488383847e-05  -1.150901058127e-05  
 1.219934494813e-05  -1.495453756807e-06   5.579740565983e-08   5.272366222366e-06  -2.588313618370e-07  -1.200255202046e-04   4.561160684749e-06  -1.130303249157e-06   3.459570151072e-05   2.170678852890e-05  -5.813779271594e-06   6.540921194839e-07  -2.251139330678e-08  -1.171970434005e-06   5.309079890922e-08   4.807259763902e-05  -1.647310712371e-06   2.318008469860e-07  -1.245393829494e-05  -1.103745063911e-05  
 1.173172256897e-05  -1.431792086842e-06   5.316095907386e-08   4.979380496975e-06  -2.433597188168e-07  -1.150977179154e-04   4.355515033046e-06  -1.064556273161e-06   3.308312560904e-05   2.087896124953e-05  -5.569918727968e-06   6.237952516545e-07  -2.134739497859e-08  -1.101006973305e-06   4.966958474420e-08   4.585242537465e-05  -1.565372578092e-06   2.172512200568e-07  -1.185159122835e-05  -1.058270337035e-05  
 1.128239054661e-05  -1.372109756007e-06   5.077037674974e-08   4.702674756114e-06  -2.288164248954e-07  -1.103746537077e-04   4.158221582495e-06  -1.002660803472e-06   3.163680535284e-05   2.009229151645e-05  -5.336165721944e-06   5.956998421089e-07  -2.032559591327e-08  -1.034215665523e-06   4.646632368862e-08   4.374112306118e-05  -1.487319771675e-06   2.035927123764e-07  -1.127975045621e-05  -1.015133479743e-05  
 1.084826228853e-05  -1.313714962237e-06   4.840264396158e-08   4.440604039626e-06  -2.150969055306e-07  -1.058372860444e-04   3.969531732183e-06  -9.442155008966e-07   3.025164591032e-05   1.932306341483e-05  -5.111135534246e-06   5.681714223726e-07  -1.930116786240e-08  -9.713063072623e-07   4.346022728177e-08   4.172244780578e-05  -1.412995501733e-06   1.907604356413e-07  -1.073431897778e-05  -9.731191880751e-06  
 1.042971415801e-05  -1.258383477030e-06   4.620685909057e-08   4.191757136043e-06  -2.021534473321e-07  -1.014408655826e-04   3.788048385303e-06  -8.888752560687e-07   2.891518062988e-05   1.858486506406e-05  -4.895448005025e-06   5.422668451642e-07  -1.836289017968e-08  -9.120455804183e-07   4.064313121115e-08   3.977888227676e-05  -1.341905810515e-06   1.787015400079e-07  -1.021104886833e-05  -9.329527112508e-06  
 1.002753618353e-05  -1.204418677022e-06   4.402846338484e-08   3.956686335926e-06  -1.899560448739e-07  -9.722268605753e-05   3.613988489074e-06  -8.367613864155e-07   2.763658687894e-05   1.787037675637e-05  -4.688707979531e-06   5.169839606078e-07  -1.742104227171e-08  -8.562883256216e-07   3.800149616632e-08   3.792532490606e-05  -1.274017244288e-06   1.673848057277e-07  -9.713062470735e-06  -8.942419436463e-06  
 9.640083085495e-06  -1.152615001596e-06   4.190201185795e-08   3.733672728507e-06  -1.784641192053e-07  -9.316815122955e-05   3.448450857328e-06  -7.874580745115e-07   2.641133088852e-05   1.718666335008e-05  -4.490682502855e-06   4.928421314376e-07  -1.650580253797e-08  -8.037812906745e-07   3.552568401973e-08   3.615319598368e-05  -1.209889139818e-06   1.567532404063e-07  -9.238179485267e-06  -8.573470905165e-06  
 9.265794443136e-06  -1.103638422211e-06   3.999365655668e-08   3.523143140082e-06  -1.676511255880e-07  -8.929171528093e-05   3.290309067788e-06  -7.410657336511e-07   2.524243789750e-05   1.652552357562e-05  -4.299794329713e-06   4.701361802516e-07  -1.569682176519e-08  -7.543930811683e-07   3.320784519109e-08   3.446865313466e-05  -1.148884999357e-06   1.467792966084e-07  -8.787505069829e-06  -8.216979035796e-06  
 8.905473951265e-06  -1.056995228937e-06   3.818709071171e-08   3.323425309580e-06  -1.574673801881e-07  -8.555017018257e-05   3.139436673574e-06  -6.971729677278e-07   2.411847192837e-05   1.589283839179e-05  -4.117063345317e-06   4.486324629201e-07  -1.493627338899e-08  -7.078976262197e-07   3.103668703232e-08   3.285195083698e-05  -1.090993604700e-06   1.374118059871e-07  -8.356334804501e-06  -7.876890426139e-06  
 8.558591835746e-06  -1.011201539831e-06   3.634838063570e-08   3.134873670471e-06  -1.478651088834e-07  -8.194913062920e-05   2.993642315259e-06  -6.558657108148e-07   2.304034115549e-05   1.527671192424e-05  -3.941642801563e-06   4.275675023750e-07  -1.416155630823e-08  -6.641827839616e-07   2.900152455779e-08   3.130570481428e-05  -1.035286665469e-06   1.286271990830e-07  -7.945009361537e-06  -7.547714348002e-06  
 8.223180123412e-06  -9.671087927101e-07   3.458975969865e-08   2.956140935071e-06  -1.388294479907e-07  -7.848718276722e-05   2.854603460587e-06  -6.168174657798e-07   2.200699101162e-05   1.467916983015e-05  -3.772825492410e-06   4.072504143660e-07  -1.340988880637e-08  -6.230393059173e-07   2.709487288867e-08   2.982777520585e-05  -9.825459258733e-07   1.203791796909e-07  -7.552849898113e-06  -7.229577441994e-06  
 7.901099145707e-06  -9.257343882106e-07   3.298508026183e-08   2.787483400886e-06  -1.303312908761e-07  -7.518208765538e-05   2.722337520186e-06  -5.800839313505e-07   2.102259141670e-05   1.411243379872e-05  -3.611249620487e-06   3.883778979979e-07  -1.273782885723e-08  -5.843725883266e-07   2.531156823166e-08   2.842463552563e-05  -9.325567659378e-07   1.126474119021e-07  -7.181135329888e-06  -6.928098425238e-06  
 7.590467982897e-06  -8.856784616565e-07   3.140805690471e-08   2.627638514237e-06  -1.223308148397e-07  -7.199789280115e-05   2.596221466963e-06  -5.453649117194e-07   2.007747983801e-05   1.356417510075e-05  -3.456231669413e-06   3.701868936394e-07  -1.208431088577e-08  -5.479962581336e-07   2.364142201783e-08   2.707991434717e-05  -8.851833136180e-07   1.053908969873e-07  -6.825944329884e-06  -6.637844902371e-06  
 7.290798799090e-06  -8.473549105842e-07   2.994979225837e-08   2.476826500842e-06  -1.147990392994e-07  -6.892759936499e-05   2.474167535435e-06  -5.127094094066e-07   1.916945991936e-05   1.303055867147e-05  -3.307017727485e-06   3.527918175578e-07  -1.147780005000e-08  -5.138132804813e-07   2.207789700418e-08   2.579196447413e-05  -8.395014126397e-07   9.858941098550e-08  -6.486693454910e-06  -6.356182403359e-06  
 7.004798801070e-06  -8.107979644489e-07   2.852162512160e-08   2.333993419187e-06  -1.077180945300e-07  -6.599265953832e-05   2.358981853053e-06  -4.818613030843e-07   1.830369920540e-05   1.253009187380e-05  -3.165546145949e-06   3.363286653489e-07  -1.088681248380e-08  -4.816805976019e-07   2.061535395369e-08   2.456649077725e-05  -7.966714401992e-07   9.221057223066e-08  -6.164575228888e-06  -6.092967093612e-06  
 6.726376705667e-06  -7.749135058334e-07   2.712365197064e-08   2.199065132572e-06  -1.010566625316e-07  -6.316788300012e-05   2.248104410298e-06  -4.528101638703e-07   1.747296980209e-05   1.203169405700e-05  -3.028049334165e-06   3.200858592821e-07  -1.030059817237e-08  -4.514724998009e-07   1.924493752600e-08   2.339412580675e-05  -7.556439742743e-07   8.622907576149e-08  -5.857205180624e-06  -5.831867752983e-06  
 6.460894484072e-06  -7.410904433573e-07   2.582381395071e-08   2.071692848987e-06  -9.477895220681e-08  -6.045128099899e-05   2.141993947434e-06  -4.254630307374e-07   1.667689655158e-05   1.156288019207e-05  -2.897626037214e-06   3.049518605367e-07  -9.811394144602e-09  -4.231114151063e-07   1.796382472200e-08   2.227368860118e-05  -7.165271251706e-07   8.062701516519e-08  -5.564233431757e-06  -5.587197242111e-06  
 6.204950409723e-06  -7.092914445117e-07   2.464353531377e-08   1.951314648909e-06  -8.890065235313e-08  -5.785754645050e-05   2.041601545055e-06  -3.996905207833e-07   1.591844246276e-05   1.111377277594e-05  -2.772376780325e-06   2.907995818669e-07  -9.305804353822e-09  -3.964577232481e-07   1.676680397343e-08   2.120869568986e-05  -6.797335870303e-07   7.537478149877e-08  -5.286284570349e-06  -5.352938280167e-06  
 5.957471274539e-06  -6.782404336009e-07   2.347510317187e-08   1.837496913161e-06  -8.336035713158e-08  -5.536719794635e-05   1.945418069795e-06  -3.753919410757e-07   1.519236158906e-05   1.067556689287e-05  -2.651705732458e-06   2.769550932916e-07  -8.821080975752e-09  -3.714201154505e-07   1.564601640874e-08   2.019252384153e-05  -6.447127176808e-07   7.045323406796e-08  -5.021695342439e-06  -5.125393079531e-06  
 5.719636162843e-06  -6.484781426348e-07   2.234493603282e-08   1.730224918459e-06  -7.815028206391e-08  -5.297864252243e-05   1.853349461703e-06  -3.525589349650e-07   1.449795352787e-05   1.025466999336e-05  -2.536139364395e-06   2.638275461684e-07  -8.365427424940e-09  -3.479162384331e-07   1.459787876687e-08   1.922378028804e-05  -6.113185910412e-07   6.584464551140e-08  -4.770025431646e-06  -4.907643986432e-06  
 5.489697706117e-06  -6.190242229471e-07   2.118501825019e-08   1.628752575381e-06  -7.324719091694e-08  -5.066158033393e-05   1.764275153962e-06  -3.310193054466e-07   1.382744770812e-05   9.840875567864e-06  -2.424837637659e-06   2.507246078832e-07  -7.926316055276e-09  -3.258382057816e-07   1.361611843195e-08   1.828944535166e-05  -5.791821819755e-07   6.152604311350e-08  -4.528222859020e-06  -4.694980841637e-06  
 5.269401743514e-06  -5.922596011397e-07   2.021256389083e-08   1.533009510823e-06  -6.865404420805e-08  -4.846322143737e-05   1.680661389272e-06  -3.107517421355e-07   1.319214453560e-05   9.453166334063e-06  -2.318670584309e-06   2.390093598739e-07  -7.509249190429e-09  -3.051171303177e-07   1.270112093364e-08   1.740733174154e-05  -5.491690994266e-07   5.748260226956e-08  -4.300185014659e-06  -4.495362470749e-06  
 5.057279771427e-06  -5.660276936077e-07   1.922315799212e-08   1.442703490066e-06  -6.433516473668e-08  -4.635475238815e-05   1.600784464696e-06  -2.916912038742e-07   1.258459709356e-05   9.077612612056e-06  -2.216821195767e-06   2.275317632116e-07  -7.113398726544e-09  -2.856682077724e-07   1.184474853454e-08   1.656594302506e-05  -5.206408911399e-07   5.369662991934e-08  -4.083191587398e-06  -4.303055249860e-06  
 4.852490530853e-06  -5.408491218087e-07   1.830514084262e-08   1.357393545539e-06  -6.027226775485e-08  -4.431976023556e-05   1.524266879625e-06  -2.737336538983e-07   1.200044011869e-05   8.711600045345e-06  -2.118785028054e-06   2.164959507666e-07  -6.743327535586e-09  -2.674139016506e-07   1.104408990485e-08   1.575833441542e-05  -4.934152012177e-07   5.015189847790e-08  -3.875573768202e-06  -4.116235232509e-06  
 4.658139823854e-06  -5.172078531353e-07   1.743552652180e-08   1.277033282467e-06  -5.646476133634e-08  -4.238066472049e-05   1.451454290488e-06  -2.568654342701e-07   1.144509941938e-05   8.371394400619e-06  -2.026365863563e-06   2.062600355143e-07  -6.383657110655e-09  -2.502965225326e-07   1.029694239558e-08   1.499302144856e-05  -4.676629484764e-07   4.683554919633e-08  -3.679163200571e-06  -3.943115499194e-06  
 4.468111113362e-06  -4.936313875453e-07   1.655077818325e-08   1.201139913901e-06  -5.287992513171e-08  -4.051242489091e-05   1.381311664831e-06  -2.409803837232e-07   1.091180222589e-05   8.029467196461e-06  -1.936023486185e-06   1.960052067595e-07  -6.046047044580e-09  -2.342274179493e-07   9.643537227050e-09   1.426043225149e-05  -4.429926175863e-07   4.373029810033e-08  -3.491659309589e-06  -3.769927643079e-06  
 4.288450167478e-06  -4.713882976070e-07   1.570856271185e-08   1.129615483703e-06  -4.951669333240e-08  -3.872085662256e-05   1.314805332123e-06  -2.260487340605e-07   1.040207333936e-05   7.712184350216e-06  -1.851286148829e-06   1.864142682976e-07  -5.727815368919e-09  -2.191668756411e-07   8.988056296222e-09   1.356104596748e-05  -4.197090548793e-07   4.082639867537e-08  -3.313148546921e-06  -3.610056163852e-06  
 4.113849941738e-06  -4.506260292808e-07   1.497594104827e-08   1.062217870030e-06  -4.636828026626e-08  -3.701166544958e-05   1.251269396742e-06  -2.120200849997e-07   9.916817614315e-06   7.402610045270e-06  -1.768955199161e-06   1.775090676753e-07  -5.424412023790e-09  -2.050376998467e-07   8.375731329012e-09   1.289779377508e-05  -3.975890150911e-07   3.810898591339e-08  -3.144130405149e-06  -3.453847801906e-06  
 3.946969939154e-06  -4.308177257596e-07   1.427383028687e-08   9.986427501875e-07  -4.340774690959e-08  -3.537347139003e-05   1.190869897385e-06  -1.988223803477e-07   9.453051763555e-06   7.108910757791e-06  -1.690754925302e-06   1.690736610875e-07  -5.135035801432e-09  -1.917932126124e-07   7.803839539772e-09   1.226568402665e-05  -3.766658842846e-07   3.556761554363e-08  -2.983437116210e-06  -3.306332843037e-06  
 3.786148795531e-06  -4.115651202381e-07   1.356927345017e-08   9.387115290981e-07  -4.063067806209e-08  -3.379317249076e-05   1.133239090866e-06  -1.864150185905e-07   9.007434175525e-06   6.823581190819e-06  -1.615645197459e-06   1.609071920940e-07  -4.862797028071e-09  -1.793734652574e-07   7.269935572696e-09   1.165841616819e-05  -3.567549338812e-07   3.319017852023e-08  -2.829577179911e-06  -3.163587044699e-06  
 3.629433635472e-06  -3.923858599421e-07   1.286524402855e-08   8.821833952458e-07  -3.801467107194e-08  -3.228168044684e-05   1.077803846378e-06  -1.747467066485e-07   8.582177610998e-06   6.540299038845e-06  -1.542492144477e-06   1.526475302298e-07  -4.604165987146e-09  -1.677267707367e-07   6.771497667634e-09   1.108181036950e-05  -3.377425709722e-07   3.096641248603e-08  -2.683747438062e-06  -3.022566230087e-06  
 3.480995637376e-06  -3.746616730486e-07   1.221229276495e-08   8.290186418970e-07  -3.557160290339e-08  -3.084133880683e-05   1.025423375902e-06  -1.638006163103e-07   8.177928223829e-06   6.277590737542e-06  -1.473698396106e-06   1.452098773237e-07  -4.353345034472e-09  -1.568200082146e-07   6.305936034366e-09   1.053499278900e-05  -3.198667634273e-07   2.888854240701e-08  -2.545717166614e-06  -2.892058205656e-06  
 3.337433060368e-06  -3.580546636365e-07   1.164013284547e-08   7.788475376879e-07  -3.327787113837e-08  -2.945460644318e-05   9.755363531987e-07  -1.534999624759e-07   7.790129198861e-06   6.022817996498e-06  -1.407357681601e-06   1.382503973696e-07  -4.115798806045e-09  -1.465958593568e-07   5.871427156996e-09   1.001079016136e-05  -3.028867048585e-07   2.694542438210e-08  -2.413803944506e-06  -2.765595155531e-06  
 3.198829502690e-06  -3.414479899056e-07   1.104311354761e-08   7.316267438185e-07  -3.112459194358e-08  -2.813032666288e-05   9.275752115821e-07  -1.438319595862e-07   7.420563152261e-06   5.773552537678e-06  -1.343406353803e-06   1.312078769801e-07  -3.895374455403e-09  -1.370131043988e-07   5.466301211626e-09   9.513952753388e-06  -2.867043342741e-07   2.512860576383e-08  -2.288983211181e-06  -2.642735674260e-06  
 3.067627708260e-06  -3.260740967799e-07   1.050720719046e-08   6.871435069439e-07  -2.910700222566e-08  -2.686564063299e-05   8.821206259198e-07  -1.347478795923e-07   7.068711947483e-06   5.542207458890e-06  -1.283411663824e-06   1.247849790687e-07  -3.683936702010e-09  -1.280424657414e-07   5.088094288207e-09   9.041366502913e-06  -2.714161120965e-07   2.343149078309e-08  -2.170528769004e-06  -2.528930272615e-06  
 2.941194021277e-06  -3.113443736778e-07   9.987505276471e-09   6.452565802175e-07  -2.721828286209e-08  -2.564197432435e-05   8.385390481791e-07  -1.262168133177e-07   6.729649856530e-06   5.317826812420e-06  -1.225798861334e-06   1.187130829682e-07  -3.478932038488e-09  -1.196381967151e-07   4.735103975442e-09   8.586633831331e-06  -2.568036809158e-07   2.184528261941e-08  -2.056958204851e-06  -2.419006612941e-06  
 2.817963261544e-06  -2.965565122088e-07   9.486061881637e-09   6.057660952844e-07  -2.543941661496e-08  -2.448218800714e-05   7.972458849009e-07  -1.181971065555e-07   6.408682315685e-06   5.095997813910e-06  -1.169663462595e-06   1.125432117212e-07  -3.288808431181e-09  -1.117614180689e-07   4.406098274365e-09   8.158213597551e-06  -2.430610022544e-07   2.036236488637e-08  -1.950055058868e-06  -2.310727910764e-06  
 2.700749207904e-06  -2.828866393404e-07   9.004687259974e-09   5.686203907342e-07  -2.377791397348e-08  -2.336679774971e-05   7.579806181156e-07  -1.106729161936e-07   6.101112517618e-06   4.887291263824e-06  -1.116593142426e-06   1.068633758689e-07  -3.106613001902e-09  -1.043891778511e-07   4.099164215729e-09   7.747989375528e-06  -2.300398752859e-07   1.897748860590e-08  -1.848011502507e-06  -2.209150123271e-06  
 2.588243845082e-06  -2.701256967067e-07   8.551966503324e-09   5.336498634354e-07  -2.222278117451e-08  -2.230482051650e-05   7.205379792562e-07  -1.036083014861e-07   5.808912090945e-06   4.688112022412e-06  -1.065871518449e-06   1.016295601277e-07  -2.936362797565e-09  -9.748795967819e-08   3.813093457960e-09   7.359776039998e-06  -2.176872863607e-07   1.768410666899e-08  -1.751596634036e-06  -2.112351810265e-06  
 2.479298647200e-06  -2.575371381678e-07   8.121339255032e-09   5.007223171344e-07  -2.076296336616e-08  -2.127618705680e-05   6.844214927658e-07  -9.697472678373e-08   5.527095996395e-06   4.492313593888e-06  -1.016843610494e-06   9.643462983774e-08  -2.774066893950e-09  -9.102451917185e-08   3.546358243122e-09   6.985865427502e-06  -2.058244027182e-07   1.647568966095e-08  -1.659073383932e-06  -2.017700947530e-06  
 2.376572213533e-06  -2.461282398855e-07   7.710416051890e-09   4.697911104319e-07  -1.940203544993e-08  -2.030454562930e-05   6.504601396804e-07  -9.075890699645e-08   5.261284966317e-06   4.312346123642e-06  -9.710634737485e-07   9.186564997229e-08  -2.621579021038e-09  -8.498258081157e-08   3.297826416029e-09   6.634308010001e-06  -1.947231084418e-07   1.534843027001e-08  -1.572170730720e-06  -1.930811560610e-06  
 2.274916760289e-06  -2.341478755503e-07   7.318843192014e-09   4.406130092580e-07  -1.811650398468e-08  -1.936960097185e-05   6.181183018787e-07  -8.491257493467e-08   5.006239336090e-06   4.128059541602e-06  -9.255378211295e-07   8.689943652730e-08  -2.476883699379e-09  -7.931806859638e-08   3.066201860078e-09   6.298016657061e-06  -1.842181912689e-07   1.429443601470e-08  -1.489265279154e-06  -1.842348857840e-06  
 2.179057789987e-06  -2.232800281605e-07   6.943707594544e-09   4.132309076474e-07  -1.692023271294e-08  -1.847944705031e-05   5.871901156649e-07  -7.944003166143e-08   4.764052677584e-06   3.957867001073e-06  -8.830394561279e-07   8.256649776814e-08  -2.338490112858e-09  -7.402516946676e-08   2.850297098548e-09   5.979526880790e-06  -1.742177632527e-07   1.331162240639e-08  -1.410896686318e-06  -1.760808869098e-06  
 2.086372091562e-06  -2.131113819671e-07   6.582870152003e-09   3.874394219809e-07  -1.580015983857e-08  -1.762033796689e-05   5.577201088844e-07  -7.429886158535e-08   4.531200083597e-06   3.792245966671e-06  -8.419760309984e-07   7.848097903387e-08  -2.204580936188e-09  -6.907135194865e-08   2.648973584307e-09   5.673701770129e-06  -1.647156574166e-07   1.239398107414e-08  -1.335894469026e-06  -1.681606177637e-06  
 1.997169017466e-06  -2.028220029621e-07   6.247399933926e-09   3.632160280320e-07  -1.474792934639e-08  -1.680609616173e-05   5.297048576874e-07  -6.948379721388e-08   4.310842546034e-06   3.631826033223e-06  -8.025708795239e-07   7.427473292818e-08  -2.082314668310e-09  -6.443743388428e-08   2.461742504357e-09   5.385554095932e-06  -1.557470180296e-07   1.153760741193e-08  -1.265309796554e-06  -1.605379053393e-06  
 1.913019325030e-06  -1.934070080751e-07   5.926197678892e-09   3.404465260778e-07  -1.376600572477e-08  -1.602392154777e-05   5.030011026544e-07  -6.496803739153e-08   4.099969659826e-06   3.482544313119e-06  -7.657755117951e-07   7.050430159267e-08  -1.964770508697e-09  -6.010935152054e-08   2.287182750336e-09   5.109975519344e-06  -1.472325039003e-07   1.073937143127e-08  -1.198011310868e-06  -1.534678956532e-06  
 1.831924182293e-06  -1.845007459768e-07   5.612561250913e-09   3.190617786025e-07  -1.284911592904e-08  -1.527989761309e-05   4.776492509521e-07  -6.073865053477e-08   3.899770988470e-06   3.338974576821e-06  -7.304226372564e-07   6.700148567577e-08  -1.849968594710e-09  -5.606207902683e-08   2.124528842580e-09   4.849371692627e-06  -1.391872821943e-07   1.004455915692e-08  -1.134470614601e-06  -1.466754159607e-06  
 1.752590415491e-06  -1.754118494834e-07   5.320168919367e-09   2.989337232801e-07  -1.198581664080e-08  -1.456217420645e-05   4.534116252567e-07  -5.676922018362e-08   3.707338137740e-06   3.195094624944e-06  -6.957435556652e-07   6.335655417212e-08  -1.744424067946e-09  -5.227317778679e-08   1.973243264737e-09   4.599211543495e-06  -1.315286967331e-07   9.346517046012e-09  -1.073673144820e-06  -1.399105484770e-06  
 1.678165195622e-06  -1.670087862448e-07   5.043240251365e-09   2.800504297276e-07  -1.118110009323e-08  -1.388112728223e-05   4.305235570093e-07  -5.305360018806e-08   3.525152057568e-06   3.062886163202e-06  -6.636319244573e-07   6.005063749541e-08  -1.645181292371e-09  -4.873808696721e-08   1.832445538133e-09   4.362995004477e-06  -1.243387704339e-07   8.695536082610e-09  -1.016361630174e-06  -1.337184706628e-06  
 1.605384216120e-06  -1.591622878406e-07   4.778934811149e-09   2.623018808889e-07  -1.042959717900e-08  -1.323048875771e-05   4.085906343512e-07  -4.957178325247e-08   3.351495467736e-06   2.932439558957e-06  -6.320588209130e-07   5.694945607906e-08  -1.550789276863e-09  -4.542979348588e-08   1.701360401675e-09   4.138786286781e-06  -1.174823569899e-07   8.088532963535e-09  -9.620671722210e-07  -1.276015302927e-06  
 1.536553320081e-06  -1.517766574270e-07   4.528900309075e-09   2.456389280177e-07  -9.772746226309e-09  -1.260701505245e-05   3.877455839514e-07  -4.631034503184e-08   3.185668246658e-06   2.810028314143e-06  -6.024902694213e-07   5.406506154165e-08  -1.461028652760e-09  -4.234225521044e-08   1.579360453110e-09   3.924866722922e-06  -1.109918826418e-07   7.522634834912e-09  -9.104103551414e-07  -1.218894820081e-06  
 1.470202082812e-06  -1.446169977069e-07   4.291315045070e-09   2.299945588488e-07  -9.112421811392e-09  -1.200943466539e-05   3.679234596084e-07  -4.325661064480e-08   3.027193165164e-06   2.691387062191e-06  -5.740845085032e-07   5.129886341418e-08  -1.377163851570e-09  -3.945716343628e-08   1.465885804046e-09   3.720857236079e-06  -1.048435502267e-07   6.995128100293e-09  -8.612756193921e-07  -1.163732297998e-06  
 1.405066413474e-06  -1.373588474734e-07   4.065510463637e-09   2.152840091948e-07  -8.495318723288e-09  -1.144188166742e-05   3.490737786515e-07  -4.039359672973e-08   2.876929078436e-06   2.573226615022e-06  -5.460430513720e-07   4.839915261687e-08  -1.297895270834e-09  -3.675708655978e-08   1.360349513335e-09   3.528334549753e-06  -9.903372708393e-08   6.503533906830e-09  -8.149679630890e-07  -1.108992091684e-06  
 1.344058553098e-06  -1.306705696041e-07   3.847101573154e-09   2.015053951596e-07  -7.918314048835e-09  -1.090001649316e-05   3.312342136087e-07  -3.771790264753e-08   2.733896226321e-06   2.464162569100e-06  -5.201837648392e-07   4.587246847283e-08  -1.221260417869e-09  -3.424126847233e-08   1.262130038438e-09   3.345253108352e-06  -9.356218107316e-08   6.045520346530e-09  -7.710440673023e-07  -1.058687587014e-06  
 1.284816261605e-06  -1.245212644266e-07   3.637647675787e-09   1.885593568474e-07  -7.378481308873e-09  -1.037910860175e-05   3.142076339564e-07  -3.521083418751e-08   2.596861686053e-06   2.357725438767e-06  -4.949528891110e-07   4.350349780940e-08  -1.147209937077e-09  -3.188925279313e-08   1.170639954148e-09   3.170207170873e-06  -8.835178777932e-08   5.618741840181e-09  -7.291667568003e-07  -1.009558962092e-06  
 1.229295527665e-06  -1.184981529733e-07   3.444911481618e-09   1.764380759246e-07  -6.875390544433e-09  -9.885131893071e-06   2.980576384690e-07  -3.286870373615e-08   2.467196482888e-06   2.258966026072e-06  -4.716826568445e-07   4.120054259075e-08  -1.080706464781e-09  -2.969835899605e-08   1.085824613260e-09   3.005034065991e-06  -8.344496473912e-08   5.221459967379e-09  -6.897193685301e-07  -9.643545249550e-07  
 1.174681652609e-06  -1.125130901975e-07   3.265428624009e-09   1.650433725656e-07  -6.405662002456e-09  -9.411171788404e-06   2.825070266656e-07  -3.067347204561e-08   2.343146437992e-06   2.159931699451e-06  -4.485988479491e-07   3.884843683732e-08  -1.018711691797e-09  -2.764834153329e-08   1.007004577647e-09   2.847558321499e-06  -7.874913123892e-08   4.851489227790e-09  -6.522021765725e-07  -9.191636705959e-07  
 1.124005743289e-06  -1.073528103177e-07   3.089547381386e-09   1.543841635095e-07  -5.966463681000e-09  -8.958323450082e-06   2.679058265234e-07  -2.862415497460e-08   2.225020277396e-06   2.070092454639e-06  -4.275436999457e-07   3.692805365546e-08  -9.582138463775e-10  -2.574125664989e-08   9.336474980171e-10   2.697578726420e-06  -7.433935821491e-08   4.507043996882e-09  -6.165698217789e-07  -8.782067326129e-07  
 1.074782289693e-06  -1.021961742306e-07   2.922096057475e-09   1.443817239889e-07  -5.556253493358e-09  -8.529038170478e-06   2.540697577566e-07  -2.670638358194e-08   2.113205655200e-06   1.982197195380e-06  -4.070909011559e-07   3.501135022582e-08  -9.009053899298e-10  -2.395973702197e-08   8.654537488185e-10   2.556285288452e-06  -7.019651543905e-08   4.186304584856e-09  -5.830461931593e-07  -8.382955058783e-07  
 1.027074364319e-06  -9.700186997873e-08   2.765976689781e-09   1.349934549534e-07  -5.173749504125e-09  -8.118512806515e-06   2.408824623695e-07  -2.491126536551e-08   2.006590395796e-06   1.896105471957e-06  -3.872718976455e-07   3.304442676396e-08  -8.483274385114e-10  -2.229601951308e-08   8.021876893410e-10   2.421777128161e-06  -6.626214026155e-08   3.887759334053e-09  -5.512096470161e-07  -7.994002322974e-07  
 9.815385378039e-07  -9.216664415594e-08   2.615296373972e-09   1.261996097797e-07  -4.816254270481e-09  -7.724482606622e-06   2.283311213572e-07  -2.323396471347e-08   1.904586875554e-06   1.814148679809e-06  -3.684713725676e-07   3.122980026689e-08  -7.972851127597e-10  -2.074490809246e-08   7.433120919222e-10   2.293412189116e-06  -6.253437132221e-08   3.609827592351e-09  -5.209127187725e-07  -7.624810904541e-07  
 9.372641345921e-07  -8.764670745168e-08   2.472828789233e-09   1.179473004522e-07  -4.482730697741e-09  -7.350354868662e-06   2.163622277254e-07  -2.166443829355e-08   1.807939294266e-06   1.734240635706e-06  -3.500760321000e-07   2.951708538661e-08  -7.492601140065e-10  -1.929581248320e-08   6.886564395584e-10   2.172113526853e-06  -5.899459767391e-08   3.351245512438e-09  -4.923308754716e-07  -7.264648733691e-07  
 8.956787702886e-07  -8.337656746651e-08   2.337516329591e-09   1.102271839979e-07  -4.171308614190e-09  -6.993459818367e-06   2.050661428298e-07  -2.019922870945e-08   1.715992480391e-06   1.659708022384e-06  -3.330349861659e-07   2.791951294222e-08  -7.031985335293e-10  -1.794761590499e-08   6.378404082064e-10   2.057056585539e-06  -5.567442365580e-08   3.110544269340e-09  -4.652820890079e-07  -6.930769783457e-07  
 8.563253481301e-07  -7.940814182864e-08   2.210278090787e-09   1.030038113056e-07  -3.880954457670e-09  -6.651746004293e-06   1.942998812110e-07  -1.883143455280e-08   1.628261320571e-06   1.589418364934e-06  -3.170997145096e-07   2.650147090079e-08  -6.606506481491e-10  -1.669282518911e-08   5.907007216535e-10   1.947271734959e-06  -5.251701802339e-08   2.886645319065e-09  -4.395466723515e-07  -6.616849055270e-07  
 8.165083474015e-07  -7.516108107552e-08   2.088876518108e-09   9.620355149082e-08  -3.610195211701e-09  -6.327124415458e-06   1.840760150692e-07  -1.754825272585e-08   1.545025614695e-06   1.516738412869e-06  -3.006634957927e-07   2.488265228166e-08  -6.205261060143e-10  -1.551581121210e-08   5.469555940709e-10   1.843730077246e-06  -4.954476276380e-08   2.678405891096e-09  -4.153053202960e-07  -6.293147211058e-07  
 7.798691292604e-07  -7.144305994003e-08   1.973527185485e-09   8.985789502854e-08  -3.357789738851e-09  -6.018361432277e-06   1.744128571178e-07  -1.635293293663e-08   1.466083942328e-06   1.450881608106e-06  -2.858505448710e-07   2.354439545722e-08  -5.827021399971e-10  -1.442408397383e-08   5.063803575478e-10   1.745617660325e-06  -4.674136058747e-08   2.484834373390e-09  -3.923885557503e-07  -6.000993173397e-07  
 7.440662899357e-07  -6.789882103531e-08   1.859807758452e-09   8.390413143242e-08  -3.121536603141e-09  -5.720735420073e-06   1.651446940580e-07  -1.523469158001e-08   1.390272427699e-06   1.385932555251e-06  -2.712693467313e-07   2.225037569704e-08  -5.447812620051e-10  -1.340414881764e-08   4.685317405012e-10   1.651540328313e-06  -4.406226009077e-08   2.304691816320e-09  -3.704830861210e-07  -5.713165951862e-07  
 7.113492467346e-07  -6.460833568856e-08   1.756876920262e-09   7.835404862369e-08  -2.902142780211e-09  -5.440359924563e-06   1.564423474387e-07  -1.419386080654e-08   1.318985263969e-06   1.327622818131e-06  -2.583122252701e-07   2.106923823110e-08  -5.114422144464e-10  -1.245941676976e-08   4.335925534867e-10   1.563316792588e-06  -4.155974179099e-08   2.137426335732e-09  -3.499689847532e-07  -5.456718559654e-07  
 6.781767391373e-07  -6.099560457693e-08   1.660620926137e-09   7.313080283081e-08  -2.697922418386e-09  -5.172600273417e-06   1.481424100541e-07  -1.321780737024e-08   1.251043952855e-06   1.267119720809e-06  -2.449386457398e-07   1.972074834412e-08  -4.806468589576e-10  -1.157328910857e-08   4.012312007921e-10   1.479585261316e-06  -3.919057849879e-08   1.982022939325e-09  -3.305367684925e-07  -5.191696697154e-07  
 6.479849104636e-07  -5.811969297250e-08   1.567616887407e-09   6.826407035563e-08  -2.507154307550e-09  -4.916025523152e-06   1.402718429082e-07  -1.230973562319e-08   1.186196496850e-06   1.213065912986e-06  -2.330140511710e-07   1.871134181930e-08  -4.503751321878e-10  -1.075305924101e-08   3.711213384202e-10   1.399621309408e-06  -3.694557064069e-08   1.837582173004e-09  -3.120374323352e-07  -4.954881732115e-07  
 6.191848126830e-07  -5.534561550080e-08   1.476305982722e-09   6.371511799526e-08  -2.329124691538e-09  -4.672165454699e-06   1.327645441767e-07  -1.146304007677e-08   1.124704658396e-06   1.161487698229e-06  -2.217464326688e-07   1.776895476850e-08  -4.211242166186e-10  -1.003995335146e-08   3.431520620675e-10   1.324082468533e-06  -3.481581072414e-08   1.703273024258e-09  -2.945937015953e-07  -4.729878628936e-07  
 5.900440703599e-07  -5.233321840274e-08   1.394069809503e-09   5.943004614964e-08  -2.163851269174e-09  -4.439318069142e-06   1.256911003980e-07  -1.066818789129e-08   1.066111335859e-06   1.108268370377e-06  -2.100751790043e-07   1.663655924532e-08  -3.952487992084e-10  -9.323582264715e-09   3.173304245197e-10   1.252281913460e-06  -3.282057502464e-08   1.578563233807e-09  -2.780488379980e-07  -4.498594826878e-07  
 5.627893359720e-07  -4.954640573337e-08   1.314566038682e-09   5.543622708985e-08  -2.009666423898e-09  -4.218751051706e-06   1.189588123187e-07  -9.978774896041e-09   1.010731459391e-06   1.058837464481e-06  -1.994071506411e-07   1.568021963205e-08  -3.700771390117e-10  -8.656348717817e-09   2.933390815323e-10   1.184659107070e-06  -3.093255769280e-08   1.462668312846e-09  -2.624928676534e-07  -4.284708532943e-07  
 5.367431740092e-07  -4.702589186457e-08   1.238547130628e-09   5.169744101500e-08  -1.865806808297e-09  -4.007709343202e-06   1.126106705342e-07  -9.285044415916e-09   9.579062815080e-07   1.011695959672e-06  -1.891578627955e-07   1.477398064489e-08  -3.459275414289e-10  -8.034574508509e-09   2.710456097484e-10   1.120211485053e-06  -2.915692672305e-08   1.354923692296e-09  -2.477072566091e-07  -4.080869229150e-07  
 5.120265832517e-07  -4.466284482038e-08   1.167101461085e-09   4.820723150318e-08  -1.732159563700e-09  -3.806785008076e-06   1.065278985903e-07  -8.638230577505e-09   9.077487823616e-07   9.670320547956e-07  -1.795328057186e-07   1.394599970671e-08  -3.236925124730e-10  -7.456343916139e-09   2.504504471968e-10   1.059205818199e-06  -2.746162441543e-08   1.254929683812e-09  -2.337405577638e-07  -3.888380761555e-07  
 4.879568177333e-07  -4.238910472679e-08   1.099943572196e-09   4.493638312707e-08  -1.607621015593e-09  -3.615133940915e-06   1.007839944514e-07  -8.034565750521e-09   8.600228216319e-07   9.233279201919e-07  -1.701232661440e-07   1.316900956203e-08  -3.026899061132e-10  -6.917868677084e-09   2.313377194770e-10   1.001287439215e-06  -2.587116088110e-08   1.162023633919e-09  -2.205105335513e-07  -3.700360630619e-07  
 4.649504738681e-07  -4.013937974356e-08   1.036868241669e-09   4.187988252536e-08  -1.491910777045e-09  -3.433793224425e-06   9.534888216244e-08  -7.471752216166e-09   8.149523522980e-07   8.815915576652e-07  -1.611914536999e-07   1.237613049243e-08  -2.833472388322e-10  -6.417039262369e-09   2.136747811287e-10   9.467790704687e-07  -2.437264761311e-08   1.075795876165e-09  -2.080788747246e-07  -3.521733238917e-07  
 4.424018339141e-07  -3.789335366801e-08   9.775542311118e-10   3.901517553646e-08  -1.384288346377e-09  -3.260361742554e-06   9.020620837183e-08  -6.947181960363e-09   7.719626009764e-07   8.403739068551e-07  -1.524060690170e-07   1.159740347582e-08  -2.653455303768e-10  -5.951496194758e-09   1.973261706382e-10   8.948760529764e-07  -2.296220954830e-08   9.958063827608e-10  -1.962712532122e-07  -3.345889013170e-07  
 4.216668341774e-07  -3.603245480503e-08   9.192505674566e-10   3.635070082896e-08  -1.283795729322e-09  -3.095162258755e-06   8.528856526961e-08  -6.458199965109e-09   7.311424212739e-07   8.027029640852e-07  -1.444341389663e-07   1.096954619109e-08  -2.473857120513e-10  -5.518617764353e-09   1.821152585564e-10   8.457109333384e-07  -2.161611195520e-08   9.215841923947e-10  -1.851124173586e-07  -3.185514438827e-07  
 4.023384206313e-07  -3.423463082872e-08   8.641877385273e-10   3.386988020096e-08  -1.190421040462e-09  -2.938386893353e-06   8.067634881319e-08  -6.002783824573e-09   6.925015003542e-07   7.677536713687e-07  -1.371558009403e-07   1.035826253963e-08  -2.307312541080e-10  -5.116582083387e-09   1.680566361479e-10   7.992071973149e-07  -2.036083785483e-08   8.527845914878e-10  -1.745811131427e-07  -3.037619132151e-07  
 3.830009871028e-07  -3.224452974992e-08   8.151798620192e-10   3.153978176240e-08  -1.104012153531e-09  -2.789481938279e-06   7.627507604642e-08  -5.578988363107e-09   6.558695950678e-07   7.324367894395e-07  -1.298245803538e-07   9.741561004259e-09  -2.161228084385e-10  -4.743656908356e-09   1.551220483828e-10   7.553321874402e-07  -1.917046131265e-08   7.890808366645e-10  -1.646608177409e-07  -2.889002412871e-07  
 3.651637965914e-07  -3.052853785546e-08   7.670338035126e-10   2.937446966165e-08  -1.023280913321e-09  -2.647296774586e-06   7.210783771663e-08  -5.183784784121e-09   6.210040183813e-07   6.999788655399e-07  -1.231818382420e-07   9.153746909271e-09  -2.016109921074e-10  -4.396518578572e-09   1.430733864211e-10   7.135805859439e-07  -1.804708189831e-08   7.299197333678e-10  -1.552468545624e-07  -2.752793843540e-07  
 3.482726449196e-07  -2.903908840764e-08   7.206550838219e-10   2.735346824807e-08  -9.482097228808e-10  -2.511590019565e-06   6.816422266131e-08  -4.815729019971e-09   5.878249218697e-07   6.692923957037e-07  -1.168901285826e-07   8.598713060685e-09  -1.877524028717e-10  -4.074115843405e-09   1.319275152402e-10   6.739279887527e-07  -1.698638512585e-08   6.750849064367e-10  -1.463277792079e-07  -2.623988537034e-07  
 3.308408031212e-07  -2.738123780863e-08   6.774577143428e-10   2.544761376027e-08  -8.785765093181e-10  -2.383280471791e-06   6.442265502159e-08  -4.472884948437e-09   5.564828790658e-07   6.373503465191e-07  -1.101930956502e-07   8.082053350764e-09  -1.751698808248e-10  -3.774430790458e-09   1.216454671372e-10   6.366708884911e-07  -1.598705855623e-08   6.242254615826e-10  -1.379565727240e-07  -2.490223121276e-07  
 3.156941058825e-07  -2.597831820983e-08   6.374218309569e-10   2.369230120965e-08  -8.138836774238e-10  -2.261285046636e-06   6.090213523440e-08  -4.153370480070e-09   5.267911116812e-07   6.097320513780e-07  -1.047201650742e-07   7.593607774761e-09  -1.635207203254e-10  -3.495711241696e-09   1.121355117414e-10   6.013640895771e-07  -1.505071726263e-08   5.770318621666e-10  -1.300456413954e-07  -2.375580110729e-07  
 2.999594524792e-07  -2.446190610510e-08   5.981785886037e-10   2.203605640388e-08  -7.534956674395e-10  -2.145084598593e-06   5.755663334579e-08  -3.855438923997e-09   4.985578610013e-07   5.808508394023e-07  -9.881907932863e-08   7.114846249419e-09  -1.519521632505e-10  -3.236137883967e-09   1.032822192801e-10   5.679250897048e-07  -1.416559666696e-08   5.331888133765e-10  -1.225663927281e-07  -2.255613585928e-07  
 2.853659540888e-07  -2.316963379046e-08   5.623331503616e-10   2.049532226332e-08  -6.978242942131e-10  -2.033994609182e-06   5.437557034629e-08  -3.578807118155e-09   4.716559277395e-07   5.541515740304e-07  -9.339097503087e-08   6.689645852061e-09  -1.417697919249e-10  -2.996144417330e-09   9.519034072671e-11   5.361100891814e-07  -1.332579741547e-08   4.927127201954e-10  -1.154697569375e-07  -2.144917986378e-07  
 2.709216078645e-07  -2.186558906473e-08   5.275496071528e-10   1.905176948117e-08  -6.458318233817e-10  -1.928738714351e-06   5.135073171388e-08  -3.320684392710e-09   4.462149359418e-07   5.277047950473e-07  -8.795721255763e-08   6.269524798701e-09  -1.317842567527e-10  -2.772309135852e-09   8.764744363442e-11   5.061200968381e-07  -1.253234007029e-08   4.550645035022e-10  -1.087911141556e-07  -2.035448410512e-07  
 2.584376718425e-07  -2.080711522602e-08   4.952739347306e-10   1.772505336941e-08  -5.976715883334e-10  -1.829176983012e-06   4.852160214598e-08  -3.080663422089e-09   4.222204264067e-07   5.048472591749e-07  -8.353500880974e-08   5.880659688392e-09  -1.225965113987e-10  -2.564833048786e-09   8.070389793138e-11   4.778615012189e-07  -1.179266985822e-08   4.202331840968e-10  -1.025123975938e-07  -1.941554978133e-07  
 2.449916116026e-07  -1.955450807435e-08   4.646063583647e-10   1.646569825524e-08  -5.529118681358e-10  -1.733690529029e-06   4.581751150699e-08  -2.857425877693e-09   3.992588848974e-07   4.801282159211e-07  -7.850012551007e-08   5.509099153491e-09  -1.138913879008e-10  -2.372293915326e-09   7.427338032359e-11   4.509028569088e-07  -1.108816530525e-08   3.879752526023e-10  -9.653610766199e-08  -1.839994237775e-07  
 2.328353904590e-07  -1.844359256870e-08   4.367151828512e-10   1.530158748210e-08  -5.116432941177e-10  -1.643547927727e-06   4.326874560016e-08  -2.650378519027e-09   3.776338444432e-07   4.577240642354e-07  -7.412840712594e-08   5.175821338989e-09  -1.062415651248e-10  -2.194538019277e-09   6.839326059108e-11   4.255895077723e-07  -1.042899861750e-08   3.582348644858e-10  -9.093471769432e-08  -1.748573446019e-07  
 2.212647842498e-07  -1.741448671464e-08   4.096182451754e-10   1.421716504793e-08  -4.731296039471e-10  -1.557960751971e-06   4.086373334610e-08  -2.457598419611e-09   3.571507562539e-07   4.364340706686e-07  -6.993178760273e-08   4.847188444478e-09  -9.866139934937e-11  -2.029259108501e-09   6.291438689401e-11   4.016423684788e-07  -9.842933714500e-09   3.306462969298e-10  -8.564696803040e-08  -1.661900355023e-07  
 2.110536641638e-07  -1.657464572444e-08   3.835051902093e-10   1.321858271088e-08  -4.374180426174e-10  -1.476653053252e-06   3.857883962448e-08  -2.278685029099e-09   3.377568444705e-07   4.175711505115e-07  -6.640943094741e-08   4.541429256666e-09  -9.157443952879e-11  -1.876522122762e-09   5.787053620063e-11   3.790009379414e-07  -9.254555393501e-09   3.051901102750e-10  -8.065972176057e-08  -1.585511039999e-07  
 2.006744271875e-07  -1.564433639924e-08   3.603068639660e-10   1.227991064329e-08  -4.044238391266e-10  -1.398964618579e-06   3.641689624042e-08  -2.112434183752e-09   3.192681988908e-07   3.983691985117e-07  -6.275154877599e-08   4.256696281482e-09  -8.528565287871e-11  -1.734883199779e-09   5.322793293968e-11   3.574628726391e-07  -8.700580421501e-09   2.816318964773e-10  -7.592664041633e-08  -1.507960445277e-07  
 1.905700409495e-07  -1.464759607716e-08   3.384046519228e-10   1.140246545860e-08  -3.738496534880e-10  -1.325430620667e-06   3.436156060052e-08  -1.957898293747e-09   3.018049977541e-07   3.795661204348e-07  -5.923703503178e-08   3.991153674621e-09  -7.946603167319e-11  -1.603590021251e-09   4.895317695573e-11   3.371972149755e-07  -8.178349628976e-09   2.598382598058e-10  -7.148068434112e-08  -1.432586804913e-07  
 1.810391860944e-07  -1.388994877640e-08   3.163292627610e-10   1.058591726973e-08  -3.452720750143e-10  -1.255722292044e-06   3.244183808194e-08  -1.814003751371e-09   2.852844880862e-07   3.619786443932e-07  -5.583075914204e-08   3.728150380123e-09  -7.350319927460e-11  -1.481479541803e-09   4.496549550365e-11   3.180585590737e-07  -7.686194650184e-09   2.396178729625e-10  -6.729020048819e-08  -1.361616325971e-07  
 1.718632995921e-07  -1.311090128186e-08   2.962692675523e-10   9.878429303241e-09  -3.188922508952e-10  -1.189110141944e-06   3.061229633649e-08  -1.680388456096e-09   2.695466278922e-07   3.449144019304e-07  -5.258155522980e-08   3.486269670524e-09  -6.816000669149e-11  -1.368424844400e-09   4.130780484887e-11   2.998605623906e-07  -7.223184876808e-09   2.209326529691e-10  -6.331599357113e-08  -1.293269182204e-07  
 1.631702886530e-07  -1.232347846923e-08   2.780889452258e-10   9.166330106418e-09  -2.945363785817e-10  -1.126091900340e-06   2.887408617484e-08  -1.556071414595e-09   2.546910167308e-07   3.287563068171e-07  -4.960182482505e-08   3.262302045147e-09  -6.342913624889e-11  -1.263330497866e-09   3.794812340477e-11   2.827300099889e-07  -6.787664236821e-09   2.036057838238e-10  -5.958185239580e-08  -1.228904762842e-07  
 1.552424281750e-07  -1.169968843428e-08   2.598623335856e-10   8.503996248429e-09  -2.718381235687e-10  -1.066186366383e-06   2.724550018509e-08  -1.440685210133e-09   2.406098186787e-07   3.138960955886e-07  -4.689047791735e-08   3.046271297141e-09  -5.864667737101e-11  -1.166146235393e-09   3.483226379091e-11   2.665003562653e-07  -6.377155180096e-09   1.876105781602e-10  -5.605263921018e-08  -1.169790264988e-07  
 1.468061002103e-07  -1.096784176535e-08   2.428182219593e-10   7.887032210027e-09  -2.508524711103e-10  -1.009524973980e-06   2.570160192885e-08  -1.333462346744e-09   2.273041649443e-07   2.982361728326e-07  -4.388819128601e-08   2.844656147255e-09  -5.421359338232e-11  -1.075997782877e-09   3.196692896852e-11   2.512552693958e-07  -5.991049383727e-09   1.728060835081e-10  -5.274144341931e-08  -1.107505592060e-07  
 1.393941509864e-07  -1.030112351745e-08   2.273440662955e-10   7.312255321908e-09  -2.314691375529e-10  -9.558530127416e-07   2.423913421380e-08  -1.233811670555e-09   2.147411726262e-07   2.843826964616e-07  -4.142795638669e-08   2.657185460033e-09  -5.025980470571e-11  -9.923530302494e-10   2.933400752561e-11   2.368648058761e-07  -5.627686476857e-09   1.591005432279e-10  -4.962345902246e-08  -1.052925730498e-07  
 1.319397602582e-07  -9.751700513581e-09   2.116651802325e-10   6.776063262678e-09  -2.133738127475e-10  -9.045549126363e-07   2.286494304141e-08  -1.141091129583e-09   2.027615293191e-07   2.705448632203e-07  -3.878870247237e-08   2.473984698644e-09  -4.631501354252e-11  -9.146301270911e-10   2.688501509790e-11   2.231771040613e-07  -5.285718166001e-09   1.463956553878e-10  -4.666452887559e-08  -9.980820044793e-08  
 1.249367858175e-07  -9.178294651631e-09   1.975141971552e-10   6.279942110688e-09  -1.967277262520e-10  -8.560289497226e-07   2.155084418983e-08  -1.055432626142e-09   1.914561918392e-07   2.574342355040e-07  -3.637448850663e-08   2.307295772336e-09  -4.273743977263e-11  -8.432345152667e-10   2.464808002037e-11   2.102992990072e-07  -4.963929376830e-09   1.347372259422e-10  -4.388587596904e-08  -9.464942666762e-08  
 1.182333460912e-07  -8.637831138688e-09   1.846452626650e-10   5.817821177865e-09  -1.813154294335e-10  -8.101712682599e-07   2.031839351376e-08  -9.758385957700e-10   1.807936832569e-07   2.448331356394e-07  -3.410682130586e-08   2.148587065604e-09  -3.949685915901e-11  -7.769825929442e-10   2.258211147801e-11   1.981859058672e-07  -4.661311682550e-09   1.239433342704e-10  -4.127689424540e-08  -8.972050924861e-08  
 1.123731788313e-07  -8.128934547808e-09   1.725483111020e-10   5.389578767048e-09  -1.670772148528e-10  -7.665034372069e-07   1.915844492135e-08  -9.022112621723e-10   1.706767617316e-07   2.336559180303e-07  -3.223896115908e-08   2.001196883973e-09  -3.649733276984e-11  -7.159865046539e-10   2.068567685586e-11   1.866807862834e-07  -4.376222030048e-09   1.140190925728e-10  -3.880600816547e-08  -8.538079533531e-08  
 1.063675576061e-07  -7.628397124189e-09   1.603133163001e-10   4.992032294818e-09  -1.537980094804e-10  -7.252878774728e-07   1.805994270656e-08  -8.339981340884e-10   1.611403452726e-07   2.223738794815e-07  -3.023276212170e-08   1.858512945563e-09  -3.350522012989e-11  -6.597243714662e-10   1.892570340583e-11   1.758902858425e-07  -4.108227635491e-09   1.048791371199e-10  -3.649153571745e-08  -8.099721775135e-08  
 1.009282184335e-07  -7.166490403375e-09   1.493701519353e-10   4.623553019853e-09  -1.415870658844e-10  -6.858506423375e-07   1.701859391915e-08  -7.708917450677e-10   1.520473374994e-07   2.120273663254e-07  -2.845105396932e-08   1.727426820618e-09  -3.082925486008e-11  -6.078763660607e-10   1.731640349625e-11   1.656004225163e-07  -3.856272254462e-09   9.646919027683e-11  -3.429091599240e-08  -7.698697219028e-08  
 9.546806958555e-08  -6.739626146463e-09   1.395127900122e-10   4.280908358548e-09  -1.303584910721e-10  -6.487369021660e-07   1.602846308543e-08  -7.123450161031e-10   1.435029795125e-07   2.016325905819e-07  -2.673244342385e-08   1.606985836811e-09  -2.845705093737e-11  -5.598552868555e-10   1.584530237845e-11   1.559779169238e-07  -3.619435970316e-09   8.869684659858e-11  -3.223571622154e-08  -7.299937163296e-08  
 9.051951738280e-08  -6.328774016877e-09   1.299487202132e-10   3.962273180348e-09  -1.199415406892e-10  -6.134673228325e-07   1.510737347811e-08  -6.580268060864e-10   1.354048461516e-07   1.921336211256e-07  -2.513977643410e-08   1.492669248067e-09  -2.618435982937e-11  -5.154107402961e-10   1.448792641776e-11   1.468581703116e-07  -3.396650949900e-09   8.151800007567e-11  -3.029263050082e-08  -6.934604499540e-08  
 8.595269061499e-08  -5.932460983374e-09   1.205493754572e-10   3.665697077188e-09  -1.102765820476e-10  -5.802586677243e-07   1.423936987711e-08  -6.075913854187e-10   1.277958647565e-07   1.833661627910e-07  -2.367851130724e-08   1.384309350790e-09  -2.399729726296e-11  -4.742203363224e-10   1.323647295994e-11   1.383149948031e-07  -3.187137156125e-09   7.487953119573e-11  -2.847524577165e-08  -6.597252371695e-08  
 8.104725263461e-08  -5.579941283559e-09   1.127048611892e-10   3.390684609882e-09  -1.014825112651e-10  -5.485026892542e-07   1.341286923840e-08  -5.609205577708e-10   1.205351879277e-07   1.741038711941e-07  -2.208945848735e-08   1.288134315524e-09  -2.219274680987e-11  -4.361840510501e-10   1.210544047880e-11   1.301886872691e-07  -2.990657593450e-09   6.876124473840e-11  -2.675053383778e-08  -6.243461467649e-08  
 7.657707634081e-08  -5.236891798986e-09   1.049636912816e-10   3.134330721647e-09  -9.329772747429e-11  -5.184455544261e-07   1.262710110985e-08  -5.175292075210e-10   1.136810115174e-07   1.655732452442e-07  -2.064627828844e-08   1.195461004863e-09  -2.041745592447e-11  -4.008564773568e-10   1.105763664162e-11   1.225391999702e-07  -2.805542231848e-09   6.309258150566e-11  -2.513019914389e-08  -5.917653931775e-08  
 7.249582138063e-08  -4.893076503651e-09   9.707487699815e-11   2.894912693287e-09  -8.560752611342e-11  -4.900458333147e-07   1.189722364271e-08  -4.771183949262e-10   1.072206162611e-07   1.577053559456e-07  -1.936115513440e-08   1.102000660972e-09  -1.858661616497e-11  -3.679529335702e-10   1.007267545167e-11   1.153268678936e-07  -2.631452246553e-09   5.782693593792e-11  -2.360579364437e-08  -5.618440276902e-08  
 6.827249273745e-08  -4.588822185220e-09   9.025524592255e-11   2.673373339049e-09  -7.865277154678e-11  -4.631170978147e-07   1.119524992717e-08  -4.397962125200e-10   1.011050280058e-07   1.496051925569e-07  -1.800521561338e-08   1.022061450685e-09  -1.709307091415e-11  -3.376658922450e-10   9.194335810705e-12   1.085413652965e-07  -2.467640813674e-09   5.298834148269e-11  -2.217386979691e-08  -5.311737004497e-08  
 6.420826605811e-08  -4.298290822519e-09   8.382603521200e-11   2.468065158068e-09  -7.220891384248e-11  -4.375759036998e-07   1.054313198326e-08  -4.052783000340e-10   9.531914646660e-08   1.419192319305e-07  -1.670129649767e-08   9.456709759790e-10  -1.564933313870e-11  -3.097643361088e-10   8.382680284225e-12   1.021213445708e-07  -2.314112797200e-09   4.853802107775e-11  -2.082211377162e-08  -5.020689465340e-08  
 6.065792963517e-08  -4.024712318667e-09   7.769537716233e-11   2.278283309720e-09  -6.627740534170e-11  -4.133872556883e-07   9.959716339856e-09  -3.734266926057e-10   8.985454530468e-08   1.350525189806e-07  -1.556473409432e-08   8.755241483112e-10  -1.433260467365e-11  -2.841562853722e-10   7.642692739323e-12   9.607437570654e-08  -2.169832824897e-09   4.445893783470e-11  -1.955162452675e-08  -4.761031919942e-08  
 5.721053169197e-08  -3.767780180500e-09   7.207087476289e-11   2.103024064631e-09  -6.081277229626e-11  -3.905252106408e-07   9.375112858400e-09  -3.440622456009e-10   8.470174564647e-08   1.283675991914e-07  -1.452984459528e-08   8.099026214865e-10  -1.312357957405e-11  -2.606806703985e-10   6.963957048231e-12   9.037674055506e-08  -2.034330503236e-09   4.072393355631e-11  -1.835704078743e-08  -4.510877980747e-08  
 5.429330569451e-08  -3.533104430641e-09   6.703965640903e-11   1.941834596020e-09  -5.582615241925e-11  -3.689505693465e-07   8.822579925747e-09  -3.170900465432e-10   7.985239060962e-08   1.224575880101e-07  -1.369958485086e-08   7.511693044579e-10  -1.205887395555e-11  -2.392906172252e-10   6.350772343798e-12   8.501964858115e-08  -1.906803888016e-09   3.732305273172e-11  -1.723628541476e-08  -4.291094585076e-08  
 5.118704559594e-08  -3.306227357605e-09   6.219370846123e-11   1.792793380307e-09  -5.118971240857e-11  -3.483377650772e-07   8.302614148020e-09  -2.921961289299e-10   7.522993034301e-08   1.163249860205e-07  -1.279016294834e-08   6.941364245229e-10  -1.102339722265e-11  -2.196562097579e-10   5.781467285072e-12   7.993269056562e-08  -1.787340550566e-09   3.420532015739e-11  -1.617436788965e-08  -4.063776510360e-08  
 4.841407012717e-08  -3.086123198658e-09   5.738276364775e-11   1.654366978378e-09  -4.688995052748e-11  -3.289893242115e-07   7.811672947560e-09  -2.691286604473e-10   7.090008715251e-08   1.107893971241e-07  -1.200101601216e-08   6.403673686506e-10  -1.005191331043e-11  -2.015112202567e-10   5.258228326333e-12   7.517807875163e-08  -1.675049279799e-09   3.132997718558e-11  -1.518344712862e-08  -3.858985710323e-08  
 4.572910534095e-08  -2.876367933663e-09   5.290091373824e-11   1.525532207738e-09  -4.290519737886e-11  -3.106723320630e-07   7.347440881305e-09  -2.477137797876e-10   6.680922821180e-08   1.054650013614e-07  -1.121127622791e-08   5.885465611648e-10  -9.128705408038e-12  -1.846686090088e-10   4.773547993562e-12   7.069529035857e-08  -1.569334376099e-09   2.866750732512e-11  -1.425099975119e-08  -3.661967482849e-08  
 4.288268061447e-08  -2.692082256693e-09   4.911176978581e-11   1.407103138670e-09  -3.932005419965e-11  -2.932845257848e-07   6.911729676846e-09  -2.280563175192e-10   6.293339603766e-08   9.992124391510e-08  -1.038790132113e-08   5.440276160645e-10  -8.364475970541e-12  -1.693011167336e-10   4.342981350091e-12   6.646263374982e-08  -1.470438256335e-09   2.624076178749e-11  -1.337224295719e-08  -3.457875183304e-08  
 4.048189486595e-08  -2.514836635611e-09   4.553501285874e-11   1.296476493390e-09  -3.599027439079e-11  -2.767658440511e-07   6.501169986180e-09  -2.097471675561e-10   5.926329077288e-08   9.502199024939e-08  -9.768269753708e-09   5.008709045030e-10  -7.642096585176e-12  -1.549575710517e-10   3.943470595421e-12   6.245873040308e-08  -1.377672328080e-09   2.398242273017e-11  -1.254309512770e-08  -3.278366019804e-08  
 3.844341475755e-08  -2.340022218793e-09   4.185128586557e-11   1.193549983218e-09  -3.288966838150e-11  -2.613173670259e-07   6.112999381111e-09  -1.927554989992e-10   5.583811920974e-08   9.075064753788e-08  -9.076455382985e-09   4.597086740194e-10  -6.929495208889e-12  -1.416672573736e-10   3.574868615513e-12   5.872116592313e-08  -1.290345909349e-09   2.189473500123e-11  -1.177040877516e-08  -3.122152420523e-08  
 3.596964549005e-08  -2.187092795159e-09   3.884129615428e-11   1.098916631170e-09  -3.010118262506e-11  -2.465562817069e-07   5.747728890182e-09  -1.771564029057e-10   5.257025529379e-08   8.599083955292e-08  -8.441459738944e-09   4.237498254372e-10  -6.342968277303e-12  -1.295331149776e-10   3.246159712731e-12   5.517973149801e-08  -1.208467180365e-09   1.999091083991e-11  -1.103951973821e-08  -2.947482906772e-08  
 3.368377706789e-08  -2.043782268538e-09   3.603247036435e-11   1.011069175095e-09  -2.754219071978e-11  -2.325536279050e-07   5.404210843277e-09  -1.627104669770e-10   4.947874068223e-08   8.143844987956e-08  -7.832253793575e-09   3.905770379248e-10  -5.804991164186e-12  -1.183036339322e-10   2.946802949937e-12   5.183126770544e-08  -1.131778304026e-09   1.823307816171e-11  -1.035011356229e-08  -2.781983315858e-08  
 3.172414510843e-08  -1.900234628180e-09   3.317529992283e-11   9.287035460841e-10  -2.513488238265e-11  -2.194219124589e-07   5.079915312660e-09  -1.492088545362e-10   4.658622004368e-08   7.745997292511e-08  -7.225017326001e-09   3.573160122990e-10  -5.254254357372e-12  -1.077755384131e-10   2.665249367772e-12   4.870211582454e-08  -1.059747202762e-09   1.659035857382e-11  -9.747011021159e-09  -2.637526018889e-08  
 2.979147339818e-08  -1.765103209305e-09   3.043181894514e-11   8.525151353128e-10  -2.293064079851e-11  -2.070035339544e-07   4.774084425607e-09  -1.367462092070e-10   4.385608132221e-08   7.349621632031e-08  -6.653028671305e-09   3.272060470251e-10  -4.752207555819e-12  -9.809152495059e-11   2.410946979523e-12   4.575666131421e-08  -9.920741954189e-10   1.508209235694e-11  -9.138165243562e-09  -2.494025719052e-08  
 2.787065058101e-08  -1.649681826536e-09   2.821652484835e-11   7.834112076853e-10  -2.097179306156e-11  -1.952660210193e-07   4.487362095765e-09  -1.254474022064e-10   4.128077200272e-08   6.968034525398e-08  -6.155457196270e-09   3.019691619791e-10  -4.348802092819e-12  -8.942775335741e-11   2.188164680988e-12   4.298712094611e-08  -9.288404718555e-10   1.373231380247e-11  -8.567527709259e-09  -2.355963180743e-08  
 2.591440254175e-08  -1.535334768041e-09   2.600536445269e-11   7.193948532539e-10  -1.913942991447e-11  -1.839949260525e-07   4.216962025477e-09  -1.150034481132e-10   3.881526294015e-08   6.584118613158e-08  -5.685895170148e-09   2.770676526267e-10  -3.948003955428e-12  -8.145562219839e-11   1.980123818585e-12   4.034116649698e-08  -8.694841019492e-10   1.249240148297e-11  -8.031456625522e-09  -2.217439808514e-08  
 2.468232084347e-08  -1.425857885112e-09   2.383203096822e-11   6.608070765746e-10  -1.744938085758e-11  -1.735799457618e-07   3.961786775616e-09  -1.054562466506e-10   3.654370148100e-08   6.298275675179e-08  -5.266607738505e-09   2.540071827408e-10  -3.567730059176e-12  -7.425698434966e-11   1.790540511366e-12   3.789614292386e-08  -8.137050595287e-10   1.137310746643e-11  -7.527384328169e-09  -2.116000202334e-08  
 2.307947144226e-08  -1.320286727975e-09   2.176687341982e-11   6.069481567477e-10  -1.588131511516e-11  -1.636599670760e-07   3.721284794830e-09  -9.669363059859e-11   3.438278625383e-08   5.970327712092e-08  -4.884724146403e-09   2.318104200456e-10  -3.203702852895e-12  -6.771224786770e-11   1.615058470722e-12   3.558517678970e-08  -7.613574057809e-10   1.035626932692e-11  -7.053857214765e-09  -1.999400810760e-08  
 2.177865088450e-08  -1.228708092091e-09   2.004338975338e-11   5.583528110480e-10  -1.448571709761e-11  -1.542326189280e-07   3.495654737911e-09  -8.878841101451e-11   3.233597704881e-08   5.674156129868e-08  -4.562187451130e-09   2.130136257576e-10  -2.907884740068e-12  -6.191177535856e-11   1.461260699054e-12   3.339640409543e-08  -7.124177022829e-10   9.454190458641e-12  -6.610151140027e-09  -1.895177299569e-08  
 2.032981175404e-08  -1.137265979600e-09   1.834753114566e-11   5.127058976084e-10  -1.316922215055e-11  -1.453793983144e-07   3.282866736953e-09  -8.138745116463e-11   3.041571140080e-08   5.377673853362e-08  -4.236216596992e-09   1.937420825801e-10  -2.608725107449e-12  -5.644936554857e-11   1.315046912092e-12   3.135227975587e-08  -6.664770762315e-10   8.607656447272e-12  -6.193262458126e-09  -1.790241224616e-08  
 1.922756062834e-08  -1.049716227285e-09   1.670609495968e-11   4.701733349981e-10  -1.195484414602e-11  -1.369815855296e-07   3.082247261379e-09  -7.451005115389e-11   2.860080739175e-08   5.127287196804e-08  -3.919443062114e-09   1.758480918366e-10  -2.337193331656e-12  -5.137045381703e-11   1.181751405231e-12   2.941711471221e-08  -6.233580306996e-10   7.822656649567e-12  -5.801648590811e-09  -1.702073584570e-08  
 1.803071611026e-08  -9.708497961707e-10   1.530319908488e-11   4.310138305322e-10  -1.085685603962e-11  -1.291097101567e-07   2.894100187507e-09  -6.818964567080e-11   2.690122251317e-08   4.872296666111e-08  -3.623332055860e-09   1.596206054548e-10  -2.097530215103e-12  -4.671681469769e-11   1.061711052222e-12   2.761319511455e-08  -5.830582627482e-10   7.104573717391e-12  -5.434411445903e-09  -1.612258663915e-08  
 1.662196649616e-08  -9.017771657756e-10   1.412954767185e-11   3.948858739209e-10  -9.877354489527e-12  -1.216053498750e-07   2.717333895074e-09  -6.237044956472e-11   2.528346052575e-08   4.588158264732e-08  -3.342790231788e-09   1.455779491809e-10  -1.905057546744e-12  -4.243328478925e-11   9.558997429188e-13   2.590703612586e-08  -5.453277843745e-10   6.445008019715e-12  -5.089819404920e-09  -1.512523296682e-08  
 1.572366699739e-08  -8.312905822876e-10   1.287045398319e-11   3.611245114241e-10  -8.951333045467e-12  -1.145571456368e-07   2.550659133064e-09  -5.694797997866e-11   2.377006231909e-08   4.372269958081e-08  -3.069158633660e-09   1.316796739115e-10  -1.703391988321e-12  -3.844331567356e-11   8.566506959302e-13   2.430346131469e-08  -5.099373731462e-10   5.832256254228e-12  -4.766715618464e-09  -1.437520289993e-08  
 1.463529944814e-08  -7.653786099507e-10   1.168001931548e-11   3.298931830241e-10  -8.106250634201e-12  -1.079207533622e-07   2.393641081253e-09  -5.194295434245e-11   2.234607890877e-08   4.145376390900e-08  -2.809271839956e-09   1.190479247006e-10  -1.520997570519e-12  -3.476727014656e-11   7.672366591011e-13   2.280366324235e-08  -4.767350821004e-10   5.268888185816e-12  -4.463078483942e-09  -1.357942198438e-08  
 1.362882579337e-08  -7.087615462929e-10   1.073128278198e-11   3.013514501438e-10  -7.359979921779e-12  -1.016187742517e-07   2.246459071217e-09  -4.737569373442e-11   2.099777053229e-08   3.924956843617e-08  -2.571276822753e-09   1.083254510188e-10  -1.374818131299e-12  -3.143400041728e-11   6.893312935365e-13   2.138693473907e-08  -4.457046528389e-10   4.758665963459e-12  -4.178443761313e-09  -1.281484910535e-08  
 1.269516115198e-08  -6.534134107310e-10   9.772149373757e-12   2.747793821345e-10  -6.666274370010e-12  -9.566327303613e-08   2.107826288855e-09  -4.313477694489e-11   1.972645106197e-08   3.718446431179e-08  -2.340608552736e-09   9.812710629166e-11  -1.231017337025e-12  -2.833740807002e-11   6.176086433517e-13   2.005161777120e-08  -4.166122645348e-10   4.285874215792e-12  -3.911393861178e-09  -1.209943693626e-08  
 1.169292233741e-08  -5.999220434560e-10   8.829912259435e-12   2.501532956860e-10  -6.024859377882e-12  -9.006703649621e-08   1.977285439022e-09  -3.921372821094e-11   1.853339068187e-08   3.512848081135e-08  -2.121367931111e-09   8.859838622230e-11  -1.091757743921e-12  -2.548595531193e-11   5.521808647119e-13   1.880494918880e-08  -3.893369653185e-10   3.851389113018e-12  -3.660811883580e-09  -1.138521494930e-08  
 1.094149254191e-08  -5.530850605297e-10   8.052957346602e-12   2.278060069141e-10  -5.453482036469e-12  -8.477367771876e-08   1.854897204796e-09  -3.565921529361e-11   1.740878900544e-08   3.330923117577e-08  -1.924592415852e-09   8.017472176392e-11  -9.772692232579e-13  -2.292755441179e-11   4.941425252342e-13   1.762752013688e-08  -3.638464205854e-10   3.461762268279e-12  -3.425751219102e-09  -1.076290984934e-08  
 1.002987412382e-08  -5.064109566931e-10   7.264987254079e-12   2.073243742512e-10  -4.917442272201e-12  -7.979133937260e-08   1.739632061071e-09  -3.240662043199e-11   1.635111531053e-08   3.143686535126e-08  -1.746554488737e-09   7.205333471766e-11  -8.622288426468e-13  -2.062158120732e-11   4.402962698530e-13   1.652727409870e-08  -3.399547782110e-10   3.110768864377e-12  -3.205654066529e-09  -1.011572177973e-08  
 9.463606650288e-09  -4.662184582678e-10   6.597783072514e-12   1.890643010950e-10  -4.447064891098e-12  -7.508099163114e-08   1.631499611039e-09  -2.950682626232e-11   1.535531750033e-08   2.988786229061e-08  -1.596552716020e-09   6.530272271367e-11  -7.698940340829e-13  -1.860959917716e-11   3.940317140421e-13   1.548738428862e-08  -3.176128739287e-10   2.804207053228e-12  -2.999316608115e-09  -9.619318659373e-09  
 8.797775076273e-09  -4.271539682757e-10   5.985454505725e-12   1.722453109660e-10  -4.006773184717e-12  -7.065132585787e-08   1.529924655969e-09  -2.684096984142e-11   1.441975491144e-08   2.826926216407e-08  -1.458104303139e-09   5.851477555673e-11  -6.802900074826e-13  -1.677884137161e-11   3.502303081981e-13   1.451724394344e-08  -2.967111719640e-10   2.525544633904e-12  -2.806182761319e-09  -9.088596046904e-09  
 8.212328594835e-09  -3.915768624333e-10   5.409417876067e-12   1.572989313719e-10  -3.611991903154e-12  -6.649137636847e-08   1.434125637089e-09  -2.447144358638e-11   1.354373133901e-08   2.691833040501e-08  -1.345168004002e-09   5.267100542574e-11  -6.037837580893e-13  -1.519968618810e-11   3.119644913336e-13   1.360588624794e-08  -2.770836872584e-10   2.284723642913e-12  -2.624914516741e-09  -8.596932973127e-09  
 7.644527345110e-09  -3.572816286740e-10   4.867331088905e-12   1.433958258110e-10  -3.245696267188e-12  -6.256567232586e-08   1.344356795697e-09  -2.227297297551e-11   1.271820516584e-08   2.550555463842e-08  -1.236362529984e-09   4.705605453420e-11  -5.302145256370e-13  -1.373607320890e-11   2.765460618624e-13   1.275227000366e-08  -2.587668471687e-10   2.062044955369e-12  -2.455213073600e-09  -8.126347386348e-09  
 7.137096863036e-09  -3.294949566835e-10   4.457584736351e-12   1.308637673570e-10  -2.933046705995e-12  -5.882233604988e-08   1.260389923146e-09  -2.029298637029e-11   1.193346109321e-08   2.415151552174e-08  -1.139126862758e-09   4.255757350996e-11  -4.765368478644e-13  -1.242566841306e-11   2.468406631503e-13   1.194177852451e-08  -2.416823655115e-10   1.862844701905e-12  -2.296364833246e-09  -7.693073494077e-09  
 6.633586231379e-09  -3.002817101043e-10   3.999002764324e-12   1.191273393637e-10  -2.632756782037e-12  -5.532741107485e-08   1.180986807294e-09  -1.844415755675e-11   1.120182079368e-08   2.290240710810e-08  -1.044577991818e-09   3.802134117300e-11  -4.188644319974e-13  -1.120665347254e-11   2.186443484324e-13   1.118677894822e-08  -2.256152811348e-10   1.677989664184e-12  -2.147317194176e-09  -7.266609661492e-09  
 6.165581417344e-09  -2.748945830829e-10   3.606756713363e-12   1.083879774887e-10  -2.368934838783e-12  -5.205888371676e-08   1.106410556282e-09  -1.675539228508e-11   1.051911221661e-08   2.181817636412e-08  -9.560397843740e-10   3.417840004404e-11  -3.721764720169e-13  -1.009373754023e-11   1.943312919299e-13   1.048408985824e-08  -2.105782772870e-10   1.509551591076e-12  -2.007584776681e-09  -6.866081792390e-09  
 5.709739272875e-09  -2.517810373577e-10   3.282215219399e-12   9.835892921169e-11  -2.129927888685e-12  -4.892352252429e-08   1.036764063527e-09  -1.518284000207e-11   9.905187197845e-09   2.054471922758e-08  -8.686132640814e-10   3.056439658054e-11  -3.311074300829e-13  -9.050882637882e-12   1.721326577881e-13   9.856117283741e-09  -1.965768398717e-10   1.352198190960e-12  -1.876881870813e-09  -6.484873846558e-09  
 5.283786389627e-09  -2.307941670632e-10   2.978614676724e-12   8.918431874910e-11  -1.916366554151e-12  -4.599463603110e-08   9.713068202053e-10  -1.374680152861e-11   9.293837854840e-09   1.950499416534e-08  -7.874391441432e-10   2.745551729032e-11  -2.956351276358e-13  -8.103080806810e-12   1.528387271809e-13   9.229988156378e-09  -1.834757939559e-10   1.209424111433e-12  -1.754498328502e-09  -6.123488091317e-09  
 4.862079950407e-09  -2.096230850864e-10   2.663947093964e-12   8.057495022738e-11  -1.714407789675e-12  -4.323283480192e-08   9.096388617300e-10  -1.240329679162e-11   8.717512336612e-09   1.843795881820e-08  -7.075903138205e-10   2.437723128074e-11  -2.594251916036e-13  -7.215548798643e-12   1.347001296061e-13   8.641148258558e-09  -1.711899616566e-10   1.076101893447e-12  -1.639627476297e-09  -5.769342132430e-09  
 4.456920804378e-09  -1.911135568727e-10   2.409294095590e-12   7.257979064586e-11  -1.536294737019e-12  -4.063573144565e-08   8.519399288001e-10  -1.115890474117e-11   8.175576114275e-09   1.746799912106e-08  -6.297999945781e-10   2.169408225843e-11  -2.299635448501e-13  -6.388636479848e-12   1.188521777950e-13   8.088743835700e-09  -1.597310003132e-10   9.522434129876e-13  -1.532062270446e-09  -5.434884812229e-09  
 4.062044659725e-09  -1.732303900801e-10   2.161458540828e-12   6.512588178781e-11  -1.371371027156e-12  -3.818024094303e-08   7.978993669480e-10  -1.000187028439e-11   7.666081483120e-09   1.647664752239e-08  -5.547267989018e-10   1.916110017178e-11  -2.011688408543e-13  -5.621053327062e-12   1.043289018492e-13   7.570436202450e-09  -1.490382543779e-10   8.375462375838e-13  -1.431323602057e-09  -5.113067552010e-09  
 3.710591429266e-09  -1.567022183852e-10   1.915368638742e-12   5.851683386072e-11  -1.223540542884e-12  -3.584558922802e-08   7.469575933156e-10  -8.976344830388e-12   7.187430464330e-09   1.549649414651e-08  -4.908023000766e-10   1.702188967202e-11  -1.750771228805e-13  -4.958194480866e-12   9.186561847129e-14   7.084527942462e-09  -1.390112712847e-10   7.384451304480e-13  -1.337068743257e-09  -4.811373442821e-09  
 3.390190024099e-09  -1.417037148287e-10   1.702196830195e-12   5.257491475409e-11  -1.090584112741e-12  -3.367508888638e-08   6.990350657238e-10  -8.055258356313e-12   6.737561582014e-09   1.463836304941e-08  -4.343363648526e-10   1.506421008025e-11  -1.521400881800e-13  -4.373384611433e-12   8.066809308205e-14   6.628549478233e-09  -1.296121725756e-10   6.510310312123e-13  -1.248792798389e-09  -4.528500126159e-09  
 3.105480897233e-09  -1.285842809229e-10   1.524481160945e-12   4.730100513270e-11  -9.736200352599e-13  -3.163226905764e-08   6.542558685883e-10  -7.238086533624e-12   6.315779454272e-09   1.384616698902e-08  -3.860456405269e-10   1.337789306523e-11  -1.328966589540e-13  -3.866277255492e-12   7.095011532955e-14   6.201661436640e-09  -1.208560857390e-10   5.751973598132e-13  -1.166300785133e-09  -4.269304944997e-09  
 2.859609415837e-09  -1.167044060363e-10   1.362411165607e-12   4.270800026272e-11  -8.694561210858e-13  -2.970806302106e-08   6.123286245467e-10  -6.526108307567e-12   5.920696150155e-09   1.314279707970e-08  -3.476640280141e-10   1.192717321535e-11  -1.164315689128e-13  -3.443014989805e-12   6.253172435605e-14   5.802308285924e-09  -1.126889087680e-10   5.117565972369e-13  -1.089276578122e-09  -4.029435927647e-09  
 2.650830374410e-09  -1.059186865395e-10   1.214709352671e-12   3.874087279605e-11  -7.763285760202e-13  -2.791212072941e-08   5.728635889228e-10  -5.910601252008e-12   5.549534378410e-09   1.249956314801e-08  -3.184420336650e-10   1.065139974304e-11  -1.019487822413e-13  -3.095487822692e-12   5.514654945890e-14   5.427786940203e-09  -1.050372713125e-10   4.594904468877e-13  -1.017186283348e-09  -3.808373168187e-09  
 2.449668569744e-09  -9.586505804107e-11   1.089499439286e-12   3.506518760630e-11  -6.911318754986e-13  -2.620630242598e-08   5.359798708553e-10  -5.341692919588e-12   5.200969166496e-09   1.179198568843e-08  -2.905800382915e-10   9.414344732767e-12  -8.910368335933e-14  -2.775095800743e-12   4.828856729225e-14   5.076734392435e-09  -9.790607881610e-11   4.114033259802e-13  -9.497349839351e-10  -3.598472829829e-09  
 2.260003400562e-09  -8.648287550044e-11   9.697965754358e-13   3.169344581040e-11  -6.138978991254e-13  -2.459770737353e-08   5.014345341265e-10  -4.820836785543e-12   4.873765845787e-09   1.119878858652e-08  -2.646163878259e-10   8.303150470484e-12  -7.750270612960e-14  -2.483297543099e-12   4.219861360505e-14   4.748002856520e-09  -9.125757970281e-11   3.676823977576e-13  -8.866864453409e-10  -3.398462410595e-09  
 2.076613693686e-09  -7.731681313571e-11   8.507174271694e-13   2.856698811357e-11  -5.420466236966e-13  -2.309060871532e-08   4.689758536543e-10  -4.339045209068e-12   4.566069749474e-09   1.057621572029e-08  -2.399239948747e-10   7.253301369329e-12  -6.627105017087e-14  -2.214870911059e-12   3.662589844628e-14   4.439601848692e-09  -8.503814821139e-11   3.275457799440e-13  -8.276476723205e-10  -3.205632829134e-09  
 1.906363337909e-09  -6.989145832825e-11   7.646261052567e-13   2.571165074255e-11  -4.815345839549e-13  -2.167398810401e-08   4.386495188086e-10  -3.899890614155e-12   4.277183915658e-09   1.001808551317e-08  -2.164752115561e-10   6.384586826859e-12  -5.812454599789e-14  -1.968324167280e-12   3.193952796987e-14   4.150545560279e-09  -7.924315629007e-11   2.907707928378e-13  -7.724126081451e-10  -3.026505213908e-09  
 1.740633370313e-09  -6.232824796252e-11   6.706801843104e-13   2.305836638337e-11  -4.240765708600e-13  -2.034169909330e-08   4.101574801932e-10  -3.492830646160e-12   4.005772233658e-09   9.497768525095e-09  -1.942122172138e-10   5.548523928481e-12  -4.975204725636e-14  -1.741842182774e-12   2.760291102070e-14   3.879703567542e-09  -7.382629581028e-11   2.570545773428e-13  -7.207551048189e-10  -2.850903346586e-09  
 1.581739882692e-09  -5.558438057781e-11   5.905887444766e-13   2.060166850249e-11  -3.732580409484e-13  -1.908361923165e-08   3.834605277166e-10  -3.116865160244e-12   3.750557318056e-09   8.972847897827e-09  -1.727591361148e-10   4.811847974636e-12  -4.278320617001e-14  -1.532049545230e-12   2.381232410397e-14   3.625557242393e-09  -6.876751638585e-11   2.259032364362e-13  -6.723720806287e-10  -2.684490032193e-09  
 1.429935202835e-09  -4.942027969853e-11   5.185983038437e-13   1.833298465288e-11  -3.276980284314e-13  -1.789277874037e-08   3.584464560884e-10  -2.770478725606e-12   3.510985369726e-09   8.471490141112e-09  -1.522504671759e-10   4.150098028625e-12  -3.658901988448e-14  -1.338617031292e-12   2.045909676420e-14   3.387526074570e-09  -6.404624873700e-11   1.972477426217e-13  -6.271390262407e-10  -2.525891787918e-09  
 1.283075511140e-09  -4.390324923252e-11   4.553585569267e-13   1.622062504559e-11  -2.874068058567e-13  -1.677258607682e-08   3.349745361195e-10  -2.448820161803e-12   3.285939413083e-09   7.987515096915e-09  -1.322683348605e-10   3.571554720897e-12  -3.140207576519e-14  -1.158082018935e-12   1.754628924330e-14   3.164448954637e-09  -5.963322009626e-11   1.705779274128e-13  -5.848263004288e-10  -2.373169222761e-09  
 1.143021663443e-09  -3.864246249181e-11   3.931497838573e-13   1.427936720274e-11  -2.505260302080e-13  -1.573132176831e-08   3.129081025848e-10  -2.153864175345e-12   3.074512849751e-09   7.520058206679e-09  -1.136614233454e-10   3.048711223975e-12  -2.639404747543e-14  -9.944388408316e-13   1.495891184374e-14   2.955417589900e-09  -5.550518952319e-11   1.464444168242e-13  -5.452526953282e-10  -2.226160604318e-09  
 1.011672319408e-09  -3.440003254734e-11   3.455878199830e-13   1.250058902603e-11  -2.199351366567e-13  -1.474812946081e-08   2.924124310013e-10  -1.884182450258e-12   2.876650261265e-09   7.086097430437e-09  -9.581027088841e-11   2.635503143387e-12  -2.267395466049e-14  -8.432686155958e-13   1.286003011224e-14   2.760072660297e-09  -5.167845247825e-11   1.242106332674e-13  -5.083326934369e-10  -2.089796773365e-09  
 8.997592998510e-10  -3.077247114293e-11   3.045084210360e-13   1.097844667818e-11  -1.937667577113e-13  -1.381770143066e-08   2.732693359889e-10  -1.653386047947e-12   2.691811868864e-09   6.685453471363e-09  -8.118751268659e-11   2.302546098371e-12  -1.961380633521e-14  -7.179465358270e-13   1.113349534111e-14   2.577890140778e-09  -4.811869087029e-11   1.057660563148e-13  -4.739611940541e-10  -1.964552735178e-09  
 7.986225443084e-10  -2.723323663458e-11   2.646547550887e-13   9.629881257698e-12  -1.694020146604e-13  -1.295504830135e-08   2.552488907853e-10  -1.449088614242e-12   2.518092110859e-09   6.301575169181e-09  -6.867623044117e-11   1.987667348915e-12  -1.661460841789e-14  -6.107165069571e-13   9.552369052398e-15   2.406995527757e-09  -4.478226838415e-11   8.998079776325e-14  -4.417829571539e-10  -1.845157373421e-09  
 7.152704457714e-10  -2.420303896169e-11   2.310779759836e-13   8.500484251441e-12  -1.485072778979e-13  -1.215027413142e-08   2.383919842272e-10  -1.277844739142e-12   2.355636273880e-09   5.949599148772e-09  -5.907060363925e-11   1.730197107627e-12  -1.414942254086e-14  -5.252904684781e-13   8.238001934031e-15   2.247407821114e-09  -4.167332521883e-11   7.737789595056e-14  -4.117878860002e-10  -1.736355876684e-09  
 6.504982849262e-10  -2.159297772523e-11   2.004544451291e-13   7.585639935644e-12  -1.305985122004e-13  -1.137740974376e-08   2.226553438091e-10  -1.138817102586e-12   2.203887523318e-09   5.627597312545e-09  -5.237435047961e-11   1.526125998864e-12  -1.207836297849e-14  -4.608229433457e-13   7.167335969771e-15   2.098497531388e-09  -3.878064714899e-11   6.782570773444e-14  -3.838498762930e-10  -1.637470246748e-09  
 5.973209906942e-10  -1.913223458742e-11   1.736951782121e-13   6.820834719512e-12  -1.141712011127e-13  -1.066762886563e-08   2.078796183484e-10  -1.022433884099e-12   2.061683536192e-09   5.326968905704e-09  -4.774052967984e-11   1.327981484629e-12  -1.019190208577e-14  -4.114721400456e-13   6.171152601125e-15   1.959206671442e-09  -3.607564396104e-11   6.047418597902e-14  -3.577650410847e-10  -1.545711293831e-09  
 5.465334298399e-10  -1.680615410761e-11   1.480276234416e-13   6.115999263457e-12  -9.917876960291e-14  -1.003654592745e-08   1.940308169017e-10  -9.154150613999e-13   1.928033650431e-09   5.035983802009e-09  -4.338011432337e-11   1.147874495728e-12  -8.484932168199e-15  -3.663728648591e-13   5.283398334615e-15   1.828595636611e-09  -3.355077281431e-11   5.376916522112e-14  -3.333514782438e-10  -1.457111098474e-09  
 4.974730402577e-10  -1.482386970175e-11   1.289100901685e-13   5.460663509162e-12  -8.630701525587e-14  -9.403826384017e-09   1.811437244883e-10  -8.161891669478e-13   1.803107671042e-09   4.763247589454e-09  -3.908077985206e-11   9.895959485554e-13  -7.176597796790e-15  -3.240652706344e-13   4.512528715876e-15   1.706766312798e-09  -3.120860163193e-11   4.749897377842e-14  -3.106167160116e-10  -1.374190096622e-09  
 4.507572152655e-10  -1.293559291188e-11   1.098735418520e-13   4.858117583474e-12  -7.452507031535e-14  -8.808162552744e-09   1.690367041333e-10  -7.251521318212e-13   1.685731214920e-09   4.497838756602e-09  -3.505954976113e-11   8.461820910864e-13  -5.968931325214e-15  -2.855737505903e-13   3.828289994627e-15   1.592591755438e-09  -2.901802527698e-11   4.180484962616e-14  -2.893504769958e-10  -1.293704554483e-09  
 4.047937484928e-10  -1.122797727950e-11   9.435651909460e-14   4.291011938717e-12  -6.401049312036e-14  -8.249205183869e-09   1.577395206386e-10  -6.397216616539e-13   1.575795430600e-09   4.245945707822e-09  -3.101328722859e-11   7.110547859209e-13  -4.945305300544e-15  -2.489182686330e-13   3.204662302531e-15   1.485895214725e-09  -2.698103370824e-11   3.640007209157e-14  -2.695109716786e-10  -1.217415353814e-09  
 3.589094002359e-10  -9.597629372952e-12   7.980826246140e-14   3.752915183342e-12  -5.432841637119e-14  -7.723096643529e-09   1.471901234243e-10  -5.589134935061e-13   1.472520036250e-09   4.002695442396e-09  -2.699450461878e-11   5.853065335076e-13  -4.013116234467e-15  -2.141940221951e-13   2.639683044408e-15   1.385888381688e-09  -2.508550991598e-11   3.129505778495e-14  -2.509493109479e-10  -1.143805168781e-09  
 3.180306793789e-10  -8.285211386871e-12   6.874558839939e-14   3.277653859788e-12  -4.640985370264e-14  -7.229852272791e-09   1.372686420749e-10  -4.876244967090e-13   1.375896822593e-09   3.772263967584e-09  -2.340248062811e-11   4.847121701474e-13  -3.331843268830e-15  -1.836073020503e-13   2.183904654331e-15   1.292541500845e-09  -2.331180936164e-11   2.680445671630e-14  -2.336553066536e-10  -1.074451487431e-09  
 2.811602572094e-10  -7.135248209681e-12   5.839123857879e-14   2.856718586865e-12  -3.959506354676e-14  -6.766929865036e-09   1.280419783109e-10  -4.245677415134e-13   1.285391939299e-09   3.555192417034e-09  -2.025001128033e-11   4.034408163661e-13  -2.751954482571e-15  -1.570529899746e-13   1.813166482318e-15   1.205237880449e-09  -2.166638582341e-11   2.290980066869e-14  -2.175094388427e-10  -1.009245526113e-09  
 2.460081819051e-10  -6.213943325682e-12   5.091261050924e-14   2.468611254652e-12  -3.403240622615e-14  -6.332958663411e-09   1.194525557542e-10  -3.665785578875e-13   1.200711152073e-09   3.351722264457e-09  -1.718303465080e-11   3.375909053142e-13  -2.340716710444e-15  -1.323180368105e-13   1.511721256025e-15   1.123716313593e-09  -2.013953460463e-11   1.929269994863e-14  -2.024584034764e-10  -9.482446398284e-10  
 2.103600883638e-10  -5.314556916636e-12   4.326894987802e-14   2.096011315982e-12  -2.885531132551e-14  -5.924225882686e-09   1.113712488312e-10  -3.110900305419e-13   1.121111585428e-09   3.151442213183e-09  -1.409168396666e-11   2.762413354550e-13  -1.935482772437e-15  -1.086059850552e-13   1.239257088054e-15   1.047289421849e-09  -1.870940356855e-11   1.583584734028e-14  -1.883748952415e-10  -8.882848325783e-10  
 1.776267764804e-10  -4.600345159999e-12   3.714411089068e-14   1.762430357071e-12  -2.469493928353e-14  -5.541174941237e-09   1.038190137384e-10  -2.615085137798e-13   1.046664018258e-09   2.961073464136e-09  -1.126535664362e-11   2.305307632674e-13  -1.631122073488e-15  -8.751489091554e-14   1.031326918796e-15   9.759638068813e-10  -1.737867251340e-11   1.276727754594e-14  -1.752552227616e-10  -8.315034157668e-10  
 1.485885438103e-10  -3.966709650015e-12   3.162089727912e-14   1.471374380527e-12  -2.106371436361e-14  -5.182764571944e-09   9.680029010381e-11  -2.182921011048e-13   9.771384728123e-10   2.784228004586e-09  -8.793608175868e-12   1.913799062417e-13  -1.359081557312e-15  -6.938906746179e-14   8.546952851965e-16   9.094430667310e-10  -1.614507150045e-11   1.013271701058e-14  -1.630396441754e-10  -7.788979289364e-10  
 1.250459588876e-10  -3.456002041839e-12   2.712292570889e-14   1.234079675615e-12  -1.810984488056e-14  -4.847761809488e-09   9.024755606134e-11  -1.830483880865e-13   9.122862699380e-10   2.621424188211e-09  -6.853765809674e-12   1.618704899941e-13  -1.147482870751e-15  -5.509596681971e-14   7.181842498360e-16   8.474949031363e-10  -1.499792136882e-11   8.054453459601e-15  -1.516830342393e-10  -7.307395315014e-10  
 1.063196668855e-10  -2.974532740040e-12   2.266053034558e-14   1.043799676792e-12  -1.543068036664e-14  -4.533063200403e-09   8.409055802770e-11  -1.547607936826e-13   8.514984523390e-10   2.467408984936e-09  -5.429956745402e-12   1.362724156122e-13  -9.374679491726e-16  -4.436983801218e-14   6.008453639156e-16   7.895205705863e-10  -1.392426493187e-11   6.491935889597e-15  -1.410753585446e-10  -6.854562829109e-10  
 9.280825540668e-11  -2.577253682324e-12   1.900257166720e-14   9.006895106528e-13  -1.321004620398e-14  -4.239367880589e-09   7.834356085494e-11  -1.334297004298e-13   7.948826318688e-10   2.326562526814e-09  -4.508706389154e-12   1.164123185716e-13  -7.703687971754e-16  -3.699313357864e-14   5.077841456578e-16   7.356098495442e-10  -1.292650156050e-11   5.412938329864e-15  -1.312276056224e-10  -6.443313828507e-10  
 8.434422537480e-11  -2.241476480155e-12   1.600346045339e-14   8.016600674060e-13  -1.133595908747e-14  -3.965420182190e-09   7.298452008088e-11  -1.185820946631e-13   7.421805301254e-10   2.199309089479e-09  -4.072988872694e-12   1.002005898576e-13  -6.367201636765e-16  -3.273830744318e-14   4.312376365907e-16   6.854801639909e-10  -1.199930766573e-11   4.783423608929e-15  -1.220853385386e-10  -6.074554999742e-10  
 7.573810024368e-11  -1.897453074032e-12   1.308115532905e-14   7.068467508176e-13  -9.516414347158e-15  -3.707258122049e-09   6.796274235817e-11  -1.044125482329e-13   6.926134909135e-10   2.074776744061e-09  -3.637723700122e-12   8.338630205503e-14  -5.034612707848e-16  -2.869912759455e-14   3.562284203877e-16   6.384574084962e-10  -1.113392953184e-11   4.187424785599e-15  -1.135260139473e-10  -5.714062450092e-10  
 6.779067578999e-11  -1.601860828128e-12   1.069259068733e-14   6.211307150290e-13  -7.962809026908e-15  -3.465341184964e-09   6.327363662917e-11  -9.162534671998e-14   6.462525368563e-10   1.956856242197e-09  -3.236641123084e-12   6.909029684772e-14  -3.976107754727e-16  -2.505707450161e-14   2.928352605032e-16   5.945684226173e-10  -1.032878904253e-11   3.650987816949e-15  -1.055506749696e-10  -5.373553298938e-10  
 6.049698233966e-11  -1.352702881799e-12   8.835277341105e-15   5.440785079421e-13  -6.657949535743e-15  -3.239488559651e-09   5.893916267660e-11  -8.015086179531e-14   6.030458107030e-10   1.847325987235e-09  -2.869144842999e-12   5.710609430604e-14  -3.162455064049e-16  -2.179095949679e-14   2.399890229535e-16   5.537375578436e-10  -9.586608913059e-12   3.170774697149e-15  -9.814254425012e-11  -5.057841659389e-10  
 5.381904853241e-11  -1.140379358756e-12   7.306489437506e-15   4.750059093186e-13  -5.554996001852e-15  -3.027273402728e-09   5.485908293467e-11  -6.988210593229e-14   5.625322499505e-10   1.741573414438e-09  -2.533717965722e-12   4.704367199703e-14  -2.518888474065e-16  -1.887391060358e-14   1.959545861048e-16   5.155387432417e-10  -8.891200909598e-12   2.742622267422e-15  -9.122513310394e-11  -4.754270861288e-10  
 4.764732255595e-11  -9.523289163195e-13   5.930252623440e-15   4.128306675290e-13  -4.598932453628e-15  -2.827898997094e-09   5.104205108184e-11  -6.065555733466e-14   5.245443442617e-10   1.639964617888e-09  -2.226708548024e-12   3.842721666122e-14  -1.977967309189e-16  -1.626791936661e-14   1.390087222294e-16   4.798039056068e-10  -8.243021888500e-12   2.360793262585e-15  -8.476568910816e-11  -4.463228756788e-10  
 4.168007039979e-11  -7.945936450902e-13   4.933177161247e-15   3.550977962890e-13  -3.800969242387e-15  -2.642177611921e-09   4.752978536234e-11  -5.211216141485e-14   4.892164263530e-10   1.546475581797e-09  -1.927062293845e-12   3.107413719454e-14  -1.391403118295e-16  -1.383550457957e-14   1.243584368038e-16   4.466250019754e-10  -7.648171093246e-12   2.005433505887e-15  -7.877682630495e-11  -4.195698234096e-10  
 3.582758873202e-11  -6.495197823842e-13   3.994535352945e-15   3.009464708446e-13  -3.089977430746e-15  -2.467087682233e-09   4.421931494591e-11  -4.412093580900e-14   4.559804510886e-10   1.453457725911e-09  -1.634900872226e-12   2.453660472272e-14  -1.164852847703e-16  -1.156322259647e-14  1*0.0  4.154956611039e-10  -7.090097404327e-12   1.674360656806e-15  -7.316958907977e-11  -3.930149717530e-10  
 3.026886655050e-11  -5.270404777424e-13   3.259895402405e-15   2.512739509286e-13  -2.496011943088e-15  -2.302486693323e-09   4.110525365077e-11  -3.680825233038e-14   4.248009564821e-10   1.363934421906e-09  -1.357269410199e-12   1.906839937960e-14  1*0.0 -9.480399144227e-15  1*0.0  3.863613824250e-10  -6.567774803832e-12   1.371626313127e-15  -6.793166382624e-11  -3.675537165779e-10  
 2.483784539176e-11  -4.212282507559e-13   2.635623172817e-15   2.047073327605e-13  -1.991603457416e-15  -2.148929183148e-09   3.825289008990e-11  -2.997161663553e-14   3.957600959033e-10   1.280665355559e-09  -1.085500385518e-12   1.442580416101e-14  1*0.0 -7.525526644493e-15  1*0.0  3.592683852375e-10  -6.089877616942e-12   1.088270328416e-15  -6.306784214156e-11  -3.438507888924e-10  
 1.937354045621e-11  -3.328882226406e-13   2.145798640537e-15   1.599336141115e-13  -1.574567675337e-15  -2.004769516986e-09   3.558772918406e-11  -2.341865359621e-14   3.685501210875e-10   1.199425772608e-09  -8.108534655694e-13   1.060434071833e-14  1*0.0 -5.638143797454e-15  1*0.0  3.339444702057e-10  -5.645196420439e-12   8.155363860140e-16  -5.853033074567e-11  -3.207587330020e-10  
 1.466242895809e-11  -2.630927331580e-13   1.699716206824e-15   1.220632537036e-13  -1.246481333086e-15  -1.869395725748e-09   3.308273658384e-11  -1.788323216228e-14   3.430517636154e-10   1.121841081389e-09  -5.776795014585e-13   7.849238986576e-15  1*0.0 -4.066863913227e-15  1*0.0  3.102652571468e-10  -5.229203782525e-12   5.887949891690e-16  -5.429542125068e-11  -2.988022761403e-10  
 1.106470678603e-11  -2.161851015025e-13   1.404620039113e-15   9.312894434290e-14  -1.017956167169e-15  -1.743976039909e-09   3.076582622059e-11  -1.365451184161e-14   3.194702202091e-10   1.053308830007e-09  -4.010917580639e-13   6.080425823680e-15  1*0.0 -2.884647000012e-15  1*0.0  2.883795042446e-10  -4.845514216039e-12   4.182816646873e-16  -5.038617372829e-11  -2.795311783132e-10  
 8.309532629672e-12  -1.814215637359e-13   1.175538751899e-15   7.098452873368e-14  -8.456475183826e-16  -1.627210263074e-09   2.861493334536e-11  -1.041803849235e-14   2.975563936323e-10   9.900969544278e-10  -2.686220010847e-13   4.870230674797e-15  1*0.0 -2.003314980163e-15  1*0.0  2.680799055740e-10  -4.490739896907e-12   2.912016909326e-16  -4.676593925472e-11  -2.618470836635e-10  
 6.369868102460e-12  -1.512329125839e-13   9.411670152677e-16   5.516793209413e-14  -6.988708096017e-16  -1.517944017349e-09   2.659948831371e-11  -8.103109749757e-15   2.770911407711e-10   9.307049426587e-10  -1.808251677741e-13   3.955549229817e-15  1*0.0 -1.412390618942e-15  1*0.0  2.491507613468e-10  -4.159437629228e-12   2.058895247642e-16  -4.339598372415e-11  -2.453202291363e-10  
 5.393244392261e-12  -1.285110995958e-13   7.598048321165e-16   4.638318976697e-14  -5.862147396616e-16  -1.416168010308e-09   2.471400614729e-11  -6.808717971400e-15   2.580671441873e-10   8.767595275027e-10  -1.434899104453e-13   3.339151531723e-15  1*0.0 -1.134057144814e-15  1*0.0  2.315855859261e-10  -3.850963997583e-12   1.654029219407e-16  -4.027376089042e-11  -2.304445877306e-10  
 4.930664159880e-12  -1.118331328547e-13   6.326149923982e-16   4.136738427200e-14  -5.008794437569e-16  -1.321830118632e-09   2.296866787603e-11  -6.062202181586e-15   2.404630658475e-10   8.283967144592e-10  -1.310694603760e-13   2.897600776395e-15  1*0.0 -1.010093481921e-15  1*0.0  2.153474642709e-10  -3.566230686675e-12   1.470728580962e-16  -3.739119144838e-11  -2.171961404935e-10  
 4.435651618584e-12  -9.368583953801e-14   4.953480697844e-16   3.641308727893e-14  -4.143581198666e-16  -1.232773867531e-09   2.132507498489e-11  -5.327771291207e-15   2.238788915474e-10   7.801381713891e-10  -1.177772347341e-13   2.417592576306e-15  1*0.0 -8.876473948023e-16  1*0.0  2.000987934380e-10  -3.299446510435e-12   1.093946474755e-16  -3.468987924085e-11  -2.039870038546e-10  
 3.983059285119e-12  -7.859075477837e-14   3.922283011241e-16   3.197749038820e-14  -3.427142475350e-16  -1.149751473205e-09   1.980583411661e-11  -4.671429180203e-15   2.084444094502e-10   7.353665446370e-10  -1.056121413587e-13   2.017309989141e-15  1*0.0 -7.780290980534e-16  1*0.0  1.859293763416e-10  -3.053462337030e-12   1.139762441805e-16  -3.218346476378e-11  -1.917616352462e-10  
 3.568289880363e-12  -6.581803776375e-14   3.102470283287e-16   2.800784520596e-14  -2.827981693425e-16  -1.071857425438e-09   1.838257113701e-11  -4.085122881404e-15   1.939918493619e-10   6.920158671063e-10  -9.449265270544e-14   1.681870675563e-15  1*0.0 -6.801521268101e-16  1*0.0  1.726976161439e-10  -2.824104052812e-12  1*0.0 -2.984730789046e-11  -1.799569254376e-10  
 3.152016406719e-12  -5.435403584596e-14   2.459574894313e-16   2.423230136285e-14  -2.304171864044e-16  -9.993510420797e-10   1.707882104971e-11  -3.529328077985e-15   1.805596553862e-10   6.519329222371e-10  -8.330236139393e-14   1.378937037141e-15  1*0.0 -5.869193918964e-16  1*0.0  1.604183994977e-10  -2.614380004063e-12  1*0.0 -2.768229758153e-11  -1.690426742318e-10  
 2.717716355457e-12  -4.252389717707e-14   1.639665296232e-16   2.052152340453e-14  -1.602647982499e-16  -9.307049387785e-10   1.583668943773e-11  -2.984872370003e-15   1.678721164575e-10   6.109851903974e-10  -7.163311359725e-14   1.067287522869e-15  1*0.0 -4.953059654395e-16  1*0.0  1.488581286680e-10  -2.415769531754e-12  1*0.0 -2.564892555724e-11  -1.579193175500e-10  
 2.295044045724e-12  -3.243735334132e-14   1.119246006266e-16   1.704837822564e-14  -1.210105500273e-16  -8.668724592825e-10   1.469941286474e-11  -2.476666958330e-15   1.560924657514e-10   5.731172744136e-10  -6.025275255947e-14   8.004142477976e-16  1*0.0 -4.094518560046e-16  1*0.0  1.381412190119e-10  -2.234264326958e-12  1*0.0 -2.376648777491e-11  -1.476378613302e-10  
 1.914031887407e-12  -2.414532526493e-14  1*0.0  1.398664850063e-14  1*0.0 -8.071900857979e-10   1.364239497733e-11  -2.029423745179e-15   1.450987759829e-10   5.371734218300e-10  -5.002179367397e-14   5.835793783534e-16  1*0.0 -3.339786029681e-16  1*0.0  1.281608891533e-10  -2.066194515391e-12  1*0.0 -2.201636781530e-11  -1.378997232816e-10  
 1.531114487969e-12  -1.713463592552e-14  1*0.0  1.104582557799e-14  1*0.0 -7.513669308844e-10   1.265747277735e-11  -1.601162883402e-15   1.348352777290e-10   5.028921984455e-10  -3.971186164606e-14   3.992815868706e-16  1*0.0 -2.613337021877e-16  1*0.0  1.188628908452e-10  -1.910218212667e-12  1*0.0 -2.038872070252e-11  -1.286315972985e-10  
 1.200342524396e-12  -1.229388949291e-14  1*0.0  8.554134238799e-15  1*0.0 -6.990647407104e-10   1.173294432714e-11  -1.238940310615e-15   1.252389380705e-10   4.699104710387e-10  -3.083694851874e-14   2.591835116472e-16  1*0.0 -1.832802950527e-16  1*0.0  1.101898266954e-10  -1.764500305250e-12  1*0.0 -1.887337386486e-11  -1.197545185224e-10  
 8.696332983996e-13  -8.473856796887e-15  1*0.0  6.167767079540e-15  1*0.0 -6.505467540595e-10   1.089536495403e-11  -8.930505399058e-16   1.163492962139e-10   4.398977765250e-10  -2.193810783447e-14   1.425776998910e-16  1*0.0 -1.343649269571e-16  1*0.0  1.021654141841e-10  -1.632626903186e-12  1*0.0 -1.747296578593e-11  -1.116723179897e-10  
 5.963222188804e-13  -5.960908926724e-15  1*0.0  4.236412088358e-15  1*0.0 -6.051286606411e-10   1.010512606702e-11  -6.135530229411e-16   1.080450635314e-10   4.109588718851e-10  -1.461701111957e-14  4*0.0  9.468821679815e-11  -1.508837360898e-12  1*0.0 -1.617060812222e-11  -1.039184305129e-10  
 3.652285005557e-13  -4.045321708812e-15  1*0.0  2.641724777996e-15  1*0.0 -5.628355287815e-10   9.373166233180e-12  -3.831203896837e-16   1.003257008022e-10   3.841666636068e-10  -8.439496391416e-15  4*0.0  8.774827515884e-11  -1.394497841479e-12  1*0.0 -1.496357846483e-11  -9.676582684618e-11  
 2.147843843521e-13  -3.020327559472e-15  1*0.0  1.606544485497e-15  1*0.0 -5.238332353920e-10   8.692980163279e-12  -2.335762985762e-16   9.321801951777e-11   3.603702827945e-10  -4.457490977612e-15  4*0.0  8.136841376437e-11  -1.288731599022e-12  1*0.0 -1.385512177323e-11  -9.046322740413e-11  
 1.217724977796e-13  -2.443981011150e-15  1*0.0  9.667460683872e-16  1*0.0 -4.875901067931e-10   8.061954945464e-12  -1.227239002231e-16   8.662481045946e-11   3.386887531629e-10  -2.034352470179e-15  4*0.0  7.545977255894e-11  -1.190925462761e-12  1*0.0 -1.282994149355e-11  -8.475834863936e-11  
 8.782067931607e-14  -2.044952600156e-15  1*0.0  7.168712556365e-16  1*0.0 -4.538631898615e-10   7.471853390661e-12  -1.055716582980e-16   8.050062251802e-11   3.185805763386e-10  -1.231181509790e-15  4*0.0  6.998158440504e-11  -1.099806040569e-12  1*0.0 -1.188091271862e-11  -7.950280942059e-11  
 7.920547952075e-14  -1.723543192199e-15  1*0.0  6.323897650063e-16  1*0.0 -4.224270912683e-10   6.920919044702e-12  1*0.0  7.480292961456e-11   2.998805706192e-10  -1.110173901072e-15  4*0.0  6.489595089590e-11  -1.015104266188e-12  1*0.0 -1.100124191632e-11  -7.464554501297e-11  
 7.128587869062e-14  -1.453374704043e-15  1*0.0  5.564414498733e-16  1*0.0 -3.930795607265e-10   6.407894853821e-12  1*0.0  6.949298699699e-11   2.822017554725e-10  -9.989504088945e-16  4*0.0  6.016643636290e-11  -9.365424924018e-13  1*0.0 -1.018446128108e-11  -7.006504320460e-11  
 6.291802000213e-14  -1.168557948129e-15  1*0.0  4.815053377853e-16  1*0.0 -3.654412410684e-10   5.930834920819e-12  1*0.0  6.450254694520e-11   2.646656703604e-10  -8.814501590039e-16  4*0.0  5.573185370268e-11  -8.637036945226e-13  1*0.0 -9.420259579585e-12  -6.551880862144e-11  
 5.526306657063e-14  -9.320978418213e-16  1*0.0  4.143965591573e-16  1*0.0 -3.397913067580e-10   5.490624562197e-12  1*0.0  5.987811171094e-11   2.484897734495e-10  -7.739487341041e-16  4*0.0  5.163031278247e-11  -7.967528478856e-13  1*0.0 -8.714351380411e-12  -6.133790004115e-11  
 4.829594160020e-14  -7.372427311566e-16  1*0.0  3.546288554404e-16  1*0.0 -3.158449776194e-10   5.080697339863e-12  1*0.0  5.556859551731e-11   2.331361361269e-10  -6.761211391246e-16  4*0.0  4.781728390281e-11  -7.346589449326e-13  1*0.0 -8.059185526380e-12  -5.738068881590e-11  
 4.199110605978e-14  -5.782701009193e-16  1*0.0  3.017288917742e-16  1*0.0 -2.935985092438e-10   4.705841761837e-12  1*0.0  5.157105985720e-11   2.189787273983e-10  -5.876045165146e-16  4*0.0  4.428582078931e-11  -6.780089046091e-13  1*0.0 -7.453180611095e-12  -5.373746759902e-11  
 3.576683528986e-14  -4.397148407023e-16  1*0.0  2.518400865967e-16  1*0.0 -2.728154549768e-10   4.358443762690e-12  1*0.0  4.784329258117e-11   2.053683496611e-10  -5.002209239806e-16  4*0.0  4.099974363244e-11  -6.256888262192e-13  1*0.0 -6.890295060048e-12  -5.023916579532e-11  
 3.020085352190e-14  -3.290539925708e-16  1*0.0  2.082316075315e-16  1*0.0 -2.533882552038e-10   4.031277808325e-12  1*0.0  4.436566749412e-11   1.923578258429e-10  -4.220912907395e-16  4*0.0  3.794168214086e-11  -5.766903597515e-13  1*0.0 -6.367395667213e-12  -4.691161850322e-11  
 2.484741787732e-14  -2.194040733377e-16  1*0.0  1.491615427124e-16  1*0.0 -2.351419331062e-10   3.726672718262e-12  1*0.0  4.110606673125e-11   1.796699645803e-10  -3.469716223279e-16  4*0.0  3.508130330021e-11  -5.311891224528e-13  1*0.0 -5.879292236044e-12  -4.366891408444e-11  
 1.951066323838e-14  -1.478099296107e-16  1*0.0  1.296622796983e-16  1*0.0 -2.181373983187e-10   3.446748746494e-12  1*0.0  3.807334295067e-11   1.676407712893e-10  -2.720848809838e-16  4*0.0  3.242498286666e-11  -4.895080333114e-13  1*0.0 -5.426727394105e-12  -4.059559816117e-11  
 1.410279414629e-14  4*0.0 -2.021777175131e-10   3.185615545172e-12  1*0.0  3.523297516092e-11   1.558636789833e-10  -1.863240194950e-16  4*0.0  2.994255246279e-11  -4.507987511974e-13  1*0.0 -5.004686867567e-12  -3.759227160516e-11  
 9.462040057699e-15  4*0.0 -1.873373730697e-10   2.941643589905e-12  1*0.0  3.259645947242e-11   1.448384679855e-10  -1.251481468021e-16  4*0.0  2.764343381220e-11  -4.148032881710e-13  1*0.0 -4.614385559908e-12  -3.479370189154e-11  
 5.548104413711e-15  4*0.0 -1.736742026676e-10   2.721447208888e-12  1*0.0  3.017192987180e-11   1.349637089192e-10  5*0.0  2.553220864381e-11  -3.823578621913e-13  1*0.0 -4.256283081127e-12  -3.229146394177e-11  
 2.670103021960e-15  4*0.0 -1.610366533977e-10   2.516199162250e-12  1*0.0  2.793311477373e-11   1.259114306631e-10  5*0.0  2.358682507229e-11  -3.522565936807e-13  1*0.0 -3.926722294188e-12  -3.001330860532e-11  
 8.998035853835e-16  4*0.0 -1.494015373318e-10   2.326037216750e-12  1*0.0  2.587460245223e-11   1.178286921569e-10  5*0.0  2.180183230886e-11  -3.244527668951e-13  1*0.0 -3.624585358305e-12  -2.799313720992e-11  
 2.060062975082e-16  4*0.0 -1.386851098891e-10   2.148298851585e-12  1*0.0  2.398141546956e-11   1.106482327730e-10  5*0.0  2.016389835249e-11  -2.985988022162e-13  1*0.0 -3.347569599251e-12  -2.621728520443e-11  
 1.857687238430e-16  4*0.0 -1.287339780031e-10   1.983650338340e-12  1*0.0  2.222625417802e-11   1.039957847909e-10  5*0.0  1.864875140485e-11  -2.747208858418e-13  1*0.0 -3.091670528280e-12  -2.457993156150e-11  
 1.671112829169e-16  4*0.0 -1.194900659534e-10   1.832196000629e-12  1*0.0  2.059847032449e-11   9.773144198174e-11  5*0.0  1.724579208872e-11  -2.528170647429e-13  1*0.0 -2.855078046785e-12  -2.304083962329e-11  
 1.500038938136e-16  4*0.0 -1.108497525591e-10   1.690634280906e-12  1*0.0  1.907976746345e-11   9.176236771412e-11  5*0.0  1.594069905545e-11  -2.324542022317e-13  1*0.0 -2.635357664234e-12  -2.157961596120e-11  
 1.121219925517e-16  4*0.0 -1.027259192608e-10   1.558268652834e-12  1*0.0  1.765478306354e-11   8.587490905546e-11  5*0.0  1.471833342658e-11  -2.134740099260e-13  1*0.0 -2.430005360258e-12  -2.013868471523e-11  
 1.138563769751e-16  4*0.0 -9.522487350010e-11   1.438983408744e-12  1*0.0  1.634080003822e-11   8.046398243758e-11  5*0.0  1.359330499930e-11  -1.964025153776e-13  1*0.0 -2.241237011142e-12  -1.881502223396e-11  
5*0.0 -8.823003954985e-11   1.327389707784e-12  1*0.0  1.511760213533e-11   7.533578152418e-11  5*0.0  1.254843589161e-11  -1.805143787919e-13  1*0.0 -2.066186416055e-12  -1.756526879367e-11  
5*0.0 -8.166546322023e-11   1.222155415501e-12  1*0.0  1.397210775566e-11   7.033361922519e-11  5*0.0  1.157233447115e-11  -1.655983904916e-13  1*0.0 -1.902993435924e-12  -1.635060329761e-11  
5*0.0 -7.561981463864e-11   1.128160315951e-12  1*0.0  1.291841636703e-11   6.576506960154e-11  5*0.0  1.067563933203e-11  -1.523005786839e-13  1*0.0 -1.753237228272e-12  -1.524061037821e-11  
5*0.0 -6.996260123471e-11   1.039918954766e-12  1*0.0  1.193438034602e-11   6.135579061784e-11  5*0.0  9.840277755375e-12  -1.398715497418e-13  1*0.0 -1.613986808858e-12  -1.417288215649e-11  
5*0.0 -6.469166415581e-11   9.585537926283e-13  1*0.0  1.101916094797e-11   5.715349371945e-11  5*0.0  9.064786142992e-12  -1.284578397123e-13  1*0.0 -1.484935127631e-12  -1.315674875864e-11  
5*0.0 -5.973077477453e-11   8.823648828540e-13  1*0.0  1.015974073925e-11   5.300327092044e-11  5*0.0  8.338121388875e-12  -1.178121533732e-13  1*0.0 -1.364291775249e-12  -1.215495030796e-11  
5*0.0 -5.517573798871e-11   8.146030713681e-13  1*0.0  9.371476706207e-12   4.923773471169e-11  5*0.0  7.672596281736e-12  -1.083621750655e-13  1*0.0 -1.253900098076e-12  -1.124542872816e-11  
5*0.0 -5.092032425670e-11   7.501346776777e-13  1*0.0  8.636602406180e-12   4.561513381499e-11  5*0.0  7.053798215790e-12  -9.942152282661e-14  1*0.0 -1.151449890627e-12  -1.037580950590e-11  
5*0.0 -4.703844550536e-11   6.915190641338e-13  1*0.0  7.966795521307e-12   4.240031951264e-11  5*0.0  6.491075139419e-12  -9.132357905357e-14  1*0.0 -1.058321156298e-12  -9.606965012041e-12  
5*0.0 -4.347919643759e-11   6.371557324970e-13  1*0.0  7.353368331018e-12   3.952408328004e-11  5*0.0  5.977212158512e-12  -8.384301829716e-14  1*0.0 -9.733298487918e-13  -8.924269845373e-12  
5*0.0 -4.022573881154e-11   5.870217184709e-13  1*0.0  6.793290000750e-12   3.695437496421e-11  5*0.0  5.509290334172e-12  -7.696694279918e-14  1*0.0 -8.959884738857e-13  -8.318691409151e-12  
5*0.0 -3.720979551439e-11   5.398402442997e-13  1*0.0  6.274911300742e-12   3.457655198684e-11  5*0.0  5.077483670443e-12  -7.052046914793e-14  1*0.0 -8.246984375623e-13  -7.762438187188e-12  
5*0.0 -3.447049417861e-11   4.967215840778e-13  1*0.0  5.804427486912e-12   3.250349805277e-11  5*0.0  4.686771868955e-12  -6.465534669385e-14  1*0.0 -7.602054080729e-13  -7.281237585769e-12  
5*0.0 -3.188229873038e-11   4.561715553080e-13  1*0.0  5.360897228739e-12   3.043680830111e-11  5*0.0  4.319145562559e-12  -5.915902849031e-14  1*0.0 -6.996655294127e-13  -6.801861171545e-12  
5*0.0 -2.949204444334e-11   4.193650410105e-13  1*0.0  4.951842548690e-12   2.851868893824e-11  5*0.0  3.980756772466e-12  -5.418426363490e-14  1*0.0 -6.440120292409e-13  -6.357378375544e-12  
5*0.0 -2.727341853588e-11   3.857243274896e-13  1*0.0  4.572747159767e-12   2.672244262295e-11  5*0.0  3.667763544437e-12  -4.965210758434e-14  1*0.0 -5.926070104392e-13  -5.941979878381e-12  
5*0.0 -2.520923618594e-11   3.542986701899e-13  1*0.0  4.220645524290e-12   2.501279652486e-11  5*0.0  3.377830261251e-12  -4.544200387720e-14  1*0.0 -5.450641351362e-13  -5.548059022445e-12  
5*0.0 -2.327671084619e-11   3.256797493509e-13  1*0.0  3.891653102704e-12   2.335613429882e-11  5*0.0  3.107177444817e-12  -4.161118450086e-14  1*0.0 -5.007754037481e-13  -5.165807604770e-12  
5*0.0 -2.148843314768e-11   2.993951691738e-13  1*0.0  3.587656059306e-12   2.180819050929e-11  5*0.0  2.857692285949e-12  -3.810736640076e-14  1*0.0 -4.600044462199e-13  -4.809449818424e-12  
5*0.0 -1.978504797443e-11   2.739605259600e-13  1*0.0  3.298897256918e-12   2.023192304718e-11  5*0.0  2.621279595574e-12  -3.473950687827e-14  1*0.0 -4.214765058123e-13  -4.448118493983e-12  
5*0.0 -1.821909139179e-11   2.512794512314e-13  1*0.0  3.033752438674e-12   1.878467989915e-11  5*0.0  2.404586014583e-12  -3.174423615039e-14  1*0.0 -3.862018575242e-13  -4.116435104110e-12  
5*0.0 -1.675648826728e-11   2.304483301491e-13  1*0.0  2.786608299045e-12   1.738894804450e-11  5*0.0  2.202865273372e-12  -2.899934979065e-14  1*0.0 -3.534316463673e-13  -3.796803206464e-12  
5*0.0 -1.541721331229e-11   2.118049777400e-13  1*0.0  2.560530623877e-12   1.612044021931e-11  5*0.0  2.018723885017e-12  -2.655257428060e-14  1*0.0 -3.235416353029e-13  -3.506733329906e-12  
5*0.0 -1.413861189391e-11   1.938611192684e-13  1*0.0  2.345321246177e-12   1.482523478264e-11  5*0.0  1.843783692409e-12  -2.420988283878e-14  1*0.0 -2.952297699614e-13  -3.211378973548e-12  
5*0.0 -1.299393182066e-11   1.783223439230e-13  1*0.0  2.152699477690e-12   1.371177572289e-11  5*0.0  1.687568076697e-12  -2.218678706397e-14  1*0.0 -2.699444507434e-13  -2.957876514003e-12  
5*0.0 -1.194489410969e-11   1.638014741283e-13  1*0.0  1.976393177453e-12   1.269178906050e-11  5*0.0  1.545020722155e-12  -2.030243209925e-14  1*0.0 -2.468902749634e-13  -2.726984561845e-12  
5*0.0 -1.100149048998e-11   1.505095150380e-13  1*0.0  1.817890207863e-12   1.180640190797e-11  5*0.0  1.417404069078e-12  -1.858758223494e-14  1*0.0 -2.262441985508e-13  -2.528005013880e-12  
5*0.0 -1.012693619773e-11   1.379158807124e-13  1*0.0  1.671183711923e-12   1.097380674983e-11  5*0.0  1.299682220646e-12  -1.696992395363e-14  1*0.0 -2.072220675473e-13  -2.342014220426e-12  
5*0.0 -9.342743341273e-12   1.263556176027e-13  1*0.0  1.539676247839e-12   1.025935943389e-11  5*0.0  1.194641783890e-12  -1.549266873329e-14  1*0.0 -1.902406804208e-13  -2.184083387932e-12  
5*0.0 -8.631470491906e-12   1.158100851705e-13  1*0.0  1.420463066799e-12   9.631381479583e-12  5*0.0  1.099747862065e-12  -1.414722473216e-14  1*0.0 -1.749005411009e-13  -2.046142961182e-12  
5*0.0 -7.971271250440e-12   1.061162770990e-13  1*0.0  1.309976685679e-12   9.039841253444e-12  5*0.0  1.011990276129e-12  -1.291511697229e-14  1*0.0 -1.607337507376e-13  -1.916472816043e-12  
5*0.0 -7.343692714743e-12   9.690163312737e-14  1*0.0  1.205220519296e-12   8.442108856125e-12  5*0.0  9.289646673172e-13  -1.174964703976e-14  1*0.0 -1.473666899766e-13  -1.785673424425e-12  
5*0.0 -6.763877750169e-12   8.852435075027e-14  1*0.0  1.108577383801e-12   7.882799824811e-12  5*0.0  8.525005152189e-13  -1.069304805791e-14  1*0.0 -1.350729339489e-13  -1.663458921481e-12  
5*0.0 -6.230950598472e-12   8.105105477097e-14  1*0.0  1.019863811152e-12   7.367619897800e-12  5*0.0  7.824397895237e-13  -9.753117040854e-15  1*0.0 -1.238221778584e-13  -1.550997572253e-12  
5*0.0 -5.726497715677e-12   7.403199102851e-14  1*0.0  9.360896217555e-13   6.854416973363e-12  5*0.0  7.163642108733e-13  -8.872660134181e-15  1*0.0 -1.132379489798e-13  -1.439013238764e-12  
5*0.0 -5.259296518175e-12   6.751053209153e-14  1*0.0  8.586237987506e-13   6.368438539237e-12  5*0.0  6.554314275883e-13  -8.059852519563e-15  1*0.0 -1.034915513459e-13  -1.333352829404e-12  
5*0.0 -4.824994602281e-12   6.170217861349e-14  1*0.0  7.867444440300e-13   5.908187728011e-12  5*0.0  5.989397866608e-13  -7.336750444206e-15  1*0.0 -9.447243126463e-14  -1.233228919751e-12  
5*0.0 -4.425270905429e-12   5.638774447115e-14  1*0.0  7.206732996959e-13   5.480116541555e-12  5*0.0  5.471386595131e-13  -6.678053752387e-15  1*0.0 -8.621164920179e-14  -1.140339396883e-12  
5*0.0 -4.051815186777e-12   5.145970132597e-14  1*0.0  6.590686479591e-13   5.066728678152e-12  5*0.0  4.989500618575e-13  -6.070768376562e-15  1*0.0 -7.854190012493e-14  -1.050884844738e-12  
5*0.0 -3.705593138789e-12   4.694819655288e-14  1*0.0  6.020518836785e-13   4.674738902742e-12  5*0.0  4.544352163567e-13  -5.517070821041e-15  1*0.0 -7.146836607167e-14  -9.662103055791e-13  
5*0.0 -3.380309846216e-12   4.280234641729e-14  1*0.0  5.486040864739e-13   4.292430212864e-12  5*0.0  4.127563116944e-13  -5.009253483580e-15  1*0.0 -6.486079360664e-14  -8.836948748851e-13  
5*0.0 -3.087646714278e-12   3.919912545484e-14  1*0.0  5.005530974191e-13   3.952019327486e-12  5*0.0  3.753565962841e-13  -4.570105957003e-15  1*0.0 -5.893506575950e-14  -8.103161908574e-13  
5*0.0 -2.812484395952e-12   3.568994555562e-14  1*0.0  4.554691183023e-13   3.618661969330e-12  5*0.0  3.403982501946e-13  -4.145092438660e-15  1*0.0 -5.340632081803e-14  -7.388612250626e-13  
5*0.0 -2.573869873510e-12   3.269538431387e-14  1*0.0  4.163437580652e-13   3.345456028548e-12  5*0.0  3.101697934607e-13  -3.783484478641e-15  1*0.0 -4.861922902851e-14  -6.804967515726e-13  
5*0.0 -2.356007558071e-12   2.989252555037e-14  1*0.0  3.806594866295e-13   3.094743260695e-12  5*0.0  2.827141183633e-13  -3.445960940168e-15  1*0.0 -4.427408250395e-14  -6.272380929623e-13  
5*0.0 -2.160702824432e-12   2.727848577047e-14  1*0.0  3.486803546367e-13   2.873967112198e-12  5*0.0  2.582527430095e-13  -3.133109049897e-15  1*0.0 -4.040133840001e-14  -5.807490000153e-13  
5*0.0 -1.988760311361e-12   2.485478553113e-14  1*0.0  3.205095570329e-13   2.688691584905e-12  5*0.0  2.368547259114e-13  -2.844201433781e-15  1*0.0 -3.700836273469e-14  -5.421723587402e-13  
5*0.0 -1.831278392134e-12   2.263183511350e-14  1*0.0  2.947384022526e-13   2.517491928439e-12  5*0.0  2.173444798056e-13  -2.580741737006e-15  1*0.0 -3.391752913336e-14  -5.067004900201e-13  
5*0.0 -1.681465585069e-12   2.056113979721e-14  1*0.0  2.702826305996e-13   2.346915656463e-12  5*0.0  1.988514808974e-13  -2.335412667654e-15  1*0.0 -3.099551134433e-14  -4.713403380782e-13  
5*0.0 -1.543438945768e-12   1.868333007528e-14  1*0.0  2.477830711515e-13   2.187265874056e-12  5*0.0  1.818644299857e-13  -2.113704194796e-15  1*0.0 -2.831510895063e-14  -4.382952168591e-13  
5*0.0 -1.416007175430e-12   1.699417625168e-14  1*0.0  2.270397681213e-13   2.038278479052e-12  5*0.0  1.662398023573e-13  -1.915063863046e-15  1*0.0 -2.585293787205e-14  -4.075163651793e-13  
5*0.0 -1.294373776001e-12   1.537155765638e-14  1*0.0  2.072925203782e-13   1.887194095387e-12  5*0.0  1.513888862854e-13  -1.725203668904e-15  1*0.0 -2.351909532651e-14  -3.763622324254e-13  
5*0.0 -1.184746265378e-12   1.400139806585e-14  1*0.0  1.895067360798e-13   1.753651175005e-12  5*0.0  1.380227484228e-13  -1.564855115429e-15  1*0.0 -2.141998509636e-14  -3.487914295276e-13  
5*0.0 -1.082715774825e-12   1.271513246586e-14  1*0.0  1.729836553506e-13   1.625050822916e-12  5*0.0  1.256397586766e-13  -1.415187262306e-15  1*0.0 -1.947858874930e-14  -3.223382157915e-13  
5*0.0 -9.889803678422e-13   1.154914586801e-14  1*0.0  1.578227464590e-13   1.505518552617e-12  5*0.0  1.143061715864e-13  -1.280127512468e-15  1*0.0 -1.770370453140e-14  -2.978079313470e-13  
5*0.0 -9.011807353234e-13   1.047175857661e-14  1*0.0  1.436524911405e-13   1.389170784289e-12  5*0.0  1.037351803336e-13  -1.156189314023e-15  1*0.0 -1.605173988048e-14  -2.739964764148e-13  
5*0.0 -8.213946128336e-13   9.522252358480e-15  1*0.0  1.307883494838e-13   1.283467613706e-12  5*0.0  9.415427949324e-14  -1.047042342125e-15  1*0.0 -1.455581626561e-14  -2.523764808944e-13  
5*0.0 -7.450039512546e-13   8.619175624726e-15  1*0.0  1.185068500814e-13   1.176281546724e-12  5*0.0  8.502404981872e-14  -9.437244749583e-16  1*0.0 -1.313443233634e-14  -2.305013869815e-13  
5*0.0 -6.749659988274e-13   7.815985641005e-15  1*0.0  1.072621440883e-13   1.076511588163e-12  5*0.0  7.667868110547e-14  -8.524709438574e-16  1*0.0 -1.183693020044e-14  -2.101757100086e-13  
5*0.0 -6.080351489324e-13   7.052823744705e-15  1*0.0  9.654494272254e-14   9.761248770533e-13  5*0.0  6.873948384744e-14  -7.661782388292e-16  1*0.0 -1.060591486694e-14  -1.897767957626e-13  
5*0.0 -5.510607360621e-13   6.428361904503e-15  1*0.0  8.741575210013e-14   8.943927360532e-13  5*0.0  6.199517859172e-14  -6.956455454632e-16  1*0.0 -9.559062740160e-15  -1.731825274469e-13  
5*0.0 -4.979522280998e-13   5.810299337085e-15  1*0.0  7.891985233313e-14   8.151105118134e-13  5*0.0  5.575183713464e-14  -6.263875115450e-16  1*0.0 -8.591227941758e-15  -1.571958173894e-13  
5*0.0 -4.536677070170e-13   5.284294279665e-15  1*0.0  7.182349092546e-14   7.528264692053e-13  5*0.0  5.057027244952e-14  -5.677406389379e-16  1*0.0 -7.785996225393e-15  -1.447099981671e-13  
5*0.0 -4.141839003828e-13   4.795132794902e-15  1*0.0  6.549807972616e-14   6.975153972999e-13  5*0.0  4.598068619606e-14  -5.133605782621e-16  1*0.0 -7.072524552958e-15  -1.337031289983e-13  
5*0.0 -3.799990876443e-13   4.344574718703e-15  1*0.0  6.001719868111e-14   6.512100711511e-13  5*0.0  4.203884079403e-14  -4.634875557016e-16  1*0.0 -6.458647142735e-15  -1.245832191515e-13  
5*0.0 -3.487717191667e-13   3.927866353098e-15  1*0.0  5.501472367980e-14   6.084968255992e-13  5*0.0  3.845439755521e-14  -4.175202159003e-16  1*0.0 -5.900772581055e-15  -1.162030950733e-13  
5*0.0 -3.204667768802e-13   3.572671805437e-15  1*0.0  5.048489663513e-14   5.701754541450e-13  5*0.0  3.520966295469e-14  -3.783089706580e-16  1*0.0 -5.396267855433e-15  -1.086756927071e-13  
5*0.0 -2.925749428171e-13   3.208381724562e-15  1*0.0  4.603557596437e-14   5.288566079245e-13  5*0.0  3.203541561839e-14  -3.384824677897e-16  1*0.0 -4.904303666189e-15  -1.006069319763e-13  
5*0.0 -2.669987756081e-13   2.888174882552e-15  1*0.0  4.196095526284e-14   4.908038600967e-13  5*0.0  2.913181963990e-14  -3.034911575287e-16  1*0.0 -4.454858528847e-15  -9.317544271413e-14  
5*0.0 -2.440366581987e-13   2.619623075247e-15  1*0.0  3.830600033512e-14   4.570251140515e-13  5*0.0  2.652776934946e-14  -2.741295014646e-16  1*0.0 -4.052141728809e-15  -8.657131785248e-14  
5*0.0 -2.215150166086e-13   2.351093751515e-15  1*0.0  3.473212181474e-14   4.213547707367e-13  5*0.0  2.398852294474e-14  -2.449627504160e-16  1*0.0 -3.660662457664e-15  -7.962390918406e-14  
5*0.0 -2.007657214390e-13   2.104030446755e-15  1*0.0  3.144394611612e-14   3.876717716051e-13  5*0.0  2.165920742853e-14  -2.183365813383e-16  1*0.0 -3.301991380569e-15  -7.308733322625e-14  
5*0.0 -1.820037041211e-13   1.893273597920e-15  1*0.0  2.847428181373e-14   3.572291172340e-13  5*0.0  1.955720569255e-14  -1.956127945729e-16  1*0.0 -2.978701870008e-15  -6.717713877947e-14  
5*0.0 -1.649541534216e-13   1.705251059746e-15  1*0.0  2.577884301939e-14   3.291786997274e-13  5*0.0  1.765345086548e-14  -1.754310420561e-16  1*0.0 -2.686224755544e-15  -6.174122354036e-14  
5*0.0 -1.486164782022e-13   1.524240722031e-15  1*0.0  2.320243419589e-14   3.008416178578e-13  5*0.0  1.583917797381e-14  -1.561385951964e-16  1*0.0 -2.408175344119e-15  -5.627103521175e-14  
5*0.0 -1.337604852033e-13   1.367409590100e-15  1*0.0  2.086295064293e-14   2.747077219961e-13  5*0.0  1.419354444608e-14  -1.395159089708e-16  1*0.0 -2.156324890145e-15  -5.123144938280e-14  
5*0.0 -1.196277739507e-13   1.223419284119e-15  1*0.0  1.864295008922e-14   2.488475409416e-13  5*0.0  1.263398632709e-14  -1.048990952354e-16  1*0.0 -1.918253321020e-15  -4.625079606591e-14  
5*0.0 -1.067105156545e-13   1.101972893054e-15  1*0.0  1.661721372269e-14   2.248853006280e-13  5*0.0  1.121039513531e-14  -1.098253255941e-16  1*0.0 -1.701316860357e-15  -4.163411880422e-14  
5*0.0 -9.446790856165e-14   9.821397322995e-16  1*0.0  1.470114455411e-14   2.010647460923e-13  5*0.0  9.869846419115e-15  2*0.0 -1.497408405727e-15  -3.706820266343e-14  
5*0.0 -8.440983221850e-14   8.846739897166e-16  1*0.0  1.312559648464e-14   1.820719897058e-13  5*0.0  8.771764984381e-15  2*0.0 -1.330178003887e-15  -3.343534338082e-14  
5*0.0 -7.560448622071e-14   7.958401865434e-16  1*0.0  1.174655922678e-14   1.654306056940e-13  5*0.0  7.816069153326e-15  2*0.0 -1.184595519504e-15  -3.026557488559e-14  
5*0.0 -6.848206295497e-14   7.190606928100e-16  1*0.0  1.062907477780e-14   1.524137153704e-13  5*0.0  7.047928693009e-15  2*0.0 -1.067289920277e-15  -2.780335551881e-14  
5*0.0 -6.234377414931e-14   6.442581597473e-16  1*0.0  9.665320787577e-15   1.411443221913e-13  5*0.0  6.393026812665e-15  2*0.0 -9.671126506076e-16  -2.569449936439e-14  
5*0.0 -5.743398396029e-14   5.859181885659e-16  1*0.0  8.892592606810e-15   1.329096984405e-13  5*0.0  5.870091035058e-15  2*0.0 -8.868850477678e-16  -2.415534767367e-14  
5*0.0 -5.251045437658e-14   5.247010173454e-16  1*0.0  8.120285186004e-15   1.237970185852e-13  5*0.0  5.349970515995e-15  2*0.0 -8.073464619515e-16  -2.246334991888e-14  
5*0.0 -4.798395601691e-14   4.701842443458e-16  1*0.0  7.411227953621e-15   1.152864295618e-13  5*0.0  4.873395768197e-15  2*0.0 -7.345638977785e-16  -2.088564837683e-14  
5*0.0 -4.361094308577e-14   4.197480814892e-16  1*0.0  6.727943357873e-15   1.067333155839e-13  5*0.0  4.414406938473e-15  2*0.0 -6.646500973719e-16  -1.930088304460e-14  
5*0.0 -3.955032876616e-14   3.735869227382e-16  1*0.0  6.094523915812e-15   9.855057965728e-14  5*0.0  3.990064038668e-15  2*0.0 -6.001149131967e-16  -1.778900983876e-14  
5*0.0 -3.575682097976e-14   3.305927348164e-16  1*0.0  5.503621305780e-15   9.070043734234e-14  5*0.0  3.595070842077e-15  2*0.0 -5.401287404750e-16  -1.634117105999e-14  
5*0.0 -3.240159271617e-14   2.959692518440e-16  1*0.0  4.981487499820e-15   8.386056767410e-14  5*0.0  3.245668132116e-15  2*0.0 -4.871212061867e-16  -1.507661367633e-14  
5*0.0 -2.909242975116e-14   2.612638604753e-16  1*0.0  4.467984404980e-15   7.659158367224e-14  5*0.0  2.903672331508e-15  2*0.0 -4.353772051004e-16  -1.374200377181e-14  
5*0.0 -2.612500069499e-14   2.316546186250e-16  1*0.0  4.008047087041e-15   7.004368881252e-14  5*0.0  2.597553258665e-15  2*0.0 -3.891143560398e-16  -1.253920946652e-14  
5*0.0 -2.345072529094e-14   2.062984827321e-16  1*0.0  3.594062661463e-15   6.408163532885e-14  5*0.0  2.322579794474e-15  2*0.0 -3.476072196020e-16  -1.144557026852e-14  
5*0.0 -2.074671797660e-14   1.810916320328e-16  1*0.0  3.176808150353e-15   5.763415230566e-14  5*0.0  2.045846207265e-15  2*0.0 -3.059699362890e-16  -1.026633179534e-14  
5*0.0 -1.817050951310e-14   1.569031081255e-16  1*0.0  2.780066568589e-15   5.120299022432e-14  5*0.0  1.783813150359e-15  2*0.0 -2.666185370722e-16  -9.095621196951e-15  
5*0.0 -1.601472227293e-14   1.394642664958e-16  1*0.0  2.448300619819e-15   4.597077421744e-14  5*0.0  1.564341581848e-15  2*0.0 -2.336827360734e-16  -8.139947975289e-15  
5*0.0 -1.388236556252e-14   1.036114272502e-16  1*0.0  2.120973101356e-15   4.044211332560e-14  5*0.0  1.348839197676e-15  2*0.0 -2.014203857144e-16  -7.136528945790e-15  
5*0.0 -1.204900125080e-14   1.086373000227e-16  1*0.0  1.839787719287e-15   3.570847464172e-14  5*0.0  1.163580093909e-15  2*0.0 -1.737114165065e-16  -6.276339906182e-15  
5*0.0 -1.050333276865e-14  2*0.0  1.602743582056e-15   3.166589315289e-14  5*0.0  1.008407522332e-15  2*0.0 -1.504955429774e-16  -5.544829842559e-15  
5*0.0 -9.298154874395e-15  2*0.0  1.417742276887e-15   2.862042473595e-14  5*0.0  8.875231253468e-16  2*0.0 -1.323890473180e-16  -4.993267062358e-15  
5*0.0 -8.275998272573e-15  2*0.0  1.260750657459e-15   2.590667984454e-14  5*0.0  7.863241473497e-16  2*0.0 -9.812102789732e-17  -4.507823345676e-15  
5*0.0 -7.582706690914e-15  2*0.0  1.153806518699e-15   2.425116880817e-14  5*0.0  7.178713865744e-16  2*0.0 -1.074188821226e-16  -4.211612321956e-15  
5*0.0 -6.917083032016e-15  2*0.0  1.051271168002e-15   2.250903989047e-14  5*0.0  6.531130764166e-16  3*0.0 -3.904069453730e-15  
5*0.0 -6.303811678117e-15  2*0.0  9.569337852358e-16   2.088380776421e-14  5*0.0  5.936000234302e-16  3*0.0 -3.617530071973e-15  
5*0.0 -5.726332983397e-15  2*0.0  8.682187569404e-16   1.931262777320e-14  5*0.0  5.377789760137e-16  3*0.0 -3.341081963181e-15  
5*0.0 -5.198356384744e-15  2*0.0  7.872285511149e-16   1.786513500750e-14  5*0.0  4.868721916053e-16  3*0.0 -3.086579152435e-15  
5*0.0 -4.660891125236e-15  2*0.0  7.050117619688e-16   1.629403288933e-14  5*0.0  4.353684141051e-16  3*0.0 -2.811412928619e-15  
5*0.0 -4.185499643205e-15  2*0.0  6.323722429738e-16   1.493334046279e-14  5*0.0  3.897689722975e-16  3*0.0 -2.572379036217e-15  
5*0.0 -3.743616979138e-15  2*0.0  5.649634358713e-16   1.361368955130e-14  5*0.0  3.476042776394e-16  3*0.0 -2.341593379218e-15  
5*0.0 -3.298060120642e-15  2*0.0  4.971646264895e-16   1.221073957440e-14  5*0.0  3.053108482488e-16  3*0.0 -2.096963122565e-15  
5*0.0 -2.899552090101e-15  2*0.0  4.366098575591e-16   1.094441608110e-14  5*0.0  2.675538274578e-16  3*0.0 -1.876254451470e-15  
5*0.0 -2.543729353282e-15  2*0.0  3.826085310036e-16   9.796542158464e-15  5*0.0  2.339298404773e-16  3*0.0 -1.676432343940e-15  
5*0.0 -2.196327308378e-15  2*0.0  3.300122667353e-16   8.609065737217e-15  5*0.0  2.013182914249e-16  3*0.0 -1.470722970314e-15  
5*0.0 -1.885273320915e-15  2*0.0  2.830007773521e-16   7.548460948467e-15  5*0.0  1.721196020278e-16  3*0.0 -1.286639055202e-15  
5*0.0 -1.579911708127e-15  2*0.0  2.369574758880e-16   6.447889370614e-15  5*0.0  1.259174335951e-16  3*0.0 -1.096542201558e-15  
5*0.0 -1.301470113498e-15  2*0.0  1.950576900015e-16   5.441231287724e-15  5*0.0  1.162771724335e-16  3*0.0 -9.223513672965e-16  
5*0.0 -1.042725667541e-15  2*0.0  1.375572330048e-16   4.460891638393e-15  9*0.0 -7.534753020054e-16  
5*0.0 -8.548450925251e-16  2*0.0  1.159818159664e-16   3.762571290889e-15  9*0.0 -6.329183216541e-16  
5*0.0 -7.043901095306e-16  3*0.0  3.178510337122e-15  9*0.0 -5.326863648506e-16  
5*0.0 -6.016665532619e-16  3*0.0  2.778019271215e-15  9*0.0 -4.641188419475e-16  
5*0.0 -5.377001905134e-16  3*0.0  2.525106542019e-15  9*0.0 -4.211169589115e-16  
5*0.0 -4.930464174967e-16  3*0.0  2.349706308692e-15  9*0.0 -3.914414745389e-16  
5*0.0 -4.424188918562e-16  3*0.0  2.132611865342e-15  9*0.0 -3.549701707112e-16  
5*0.0 -3.953776043803e-16  3*0.0  1.930600258341e-15  9*0.0 -3.210438585374e-16  
5*0.0 -3.520833946626e-16  3*0.0  1.743901823425e-15  9*0.0 -2.897085135058e-16  
5*0.0 -3.050282795835e-16  3*0.0  1.528080643670e-15  9*0.0 -2.536534876066e-16  
5*0.0 -2.623141850309e-16  3*0.0  1.330891528413e-15  9*0.0 -2.207258380656e-16  
5*0.0 -2.238643731267e-16  3*0.0  1.151901471400e-15  9*0.0 -1.908553542754e-16  
5*0.0 -1.861976757914e-16  3*0.0  9.710965610016e-16  9*0.0 -1.407562885991e-16  
5*0.0 -1.346108015505e-16  3*0.0  8.095553759756e-16  9*0.0 -1.371602597602e-16  
5*0.0 -1.123026722190e-16  3*0.0  6.413348386489e-16  10*0.0 
9*0.0  4.714682487438e-16  10*0.0 
9*0.0  3.054717042213e-16  10*0.0 
9*0.0  1.242633963762e-16  10*0.0 
20*0.0 
20*0.0 
20*0.0 
20*0.0 
20*0.0 
20*0.0 
20*0.0 
20*0.0 
20*0.0 
20*0.0 
20*0.0 
20*0.0 
20*0.0 
20*0.0 
20*0.0 
20*0.0 
20*0.0 
20*0.0 
20*0.0 
20*0.0 
20*0.0 
20*0.0 
20*0.0 
20*0.0 
20*0.0 
20*0.0 
20*0.0 
20*0.0 
20*0.0 
20*0.0 
20*0.0 
20*0.0 
20*0.0 
20*0.0 
20*0.0 
20*0.0 
20*0.0 
20*0.0 
20*0.0 
20*0.0 
20*0.0 
20*0.0 
20*0.0 
20*0.0 
20*0.0 
20*0.0 
20*0.0 
20*0.0 
20*0.0 
20*0.0 
20*0.0 
20*0.0 
20*0.0 
20*0.0 
20*0.0 
20*0.0 
20*0.0 
20*0.0 
20*0.0 
20*0.0 
20*0.0 
20*0.0 
20*0.0 
20*0.0 
20*0.0 
20*0.0 
20*0.0 
20*0.0 
20*0.0 
20*0.0 
20*0.0 
20*0.0 
20*0.0 
20*0.0 
20*0.0 
20*0.0 
20*0.0 
20*0.0 
20*0.0 
20*0.0 
20*0.0 
20*0.0 
20*0.0 
20*0.0 


Spline
101 6.80301405
1.57063359 5.80178231 -2.23848469
1.88972613 1.98421243 14.77004536 -26.71416858 20.97908523 -8.36792056
1.98421243 2.03193279 12.42615774 -22.97381394 18.60712351 -7.84822179
2.03193279 2.07965315 11.37135902 -21.25155347 17.48356368 -7.56803547
2.07965315 2.12737350 10.39621903 -19.63461221 16.40011562 -7.17287629
2.12737350 2.17509386 9.49581572 -18.11837639 15.37323898 -6.85816504
2.17509386 2.22281422 8.66546350 -16.69799640 14.39141673 -6.51630269
2.22281422 2.27053457 7.90069363 -15.36898673 13.45853587 -6.20516401
2.27053457 2.31825493 7.19725399 -14.12688627 12.57019795 -5.89344998
2.31825493 2.36597529 6.55109876 -12.96743987 11.72648534 -5.59767133
2.36597529 2.41369564 5.95838354 -11.88649734 10.92511672 -5.30873619
2.41369564 2.46141600 5.41545777 -10.88006409 10.16511237 -5.03125810
2.46141600 2.50913636 4.91885881 -9.94427054 9.44483207 -4.76251560
2.50913636 2.55685671 4.46530520 -9.07538510 8.76302524 -4.50371362
2.55685671 2.60457707 4.05169062 -8.26980373 8.11826878 -4.25395346
2.60457707 2.65229743 3.67507754 -7.52405208 7.50926825 -4.01346382
2.65229743 2.70001778 3.33269129 -6.83478093 6.93469648 -3.78187087
2.70001778 2.74773814 3.02191405 -6.19876515 6.39327980 -3.55912123
2.74773814 2.79545850 2.74027898 -5.61290081 5.88375219 -3.34499076
2.79545850 2.84317885 2.48546452 -5.07420326 5.40487973 -3.13934770
2.84317885 2.89089921 2.25528874 -4.57980476 4.95544736 -2.94200996
2.89089921 2.93861957 2.04770382 -4.12695225 4.53426606 -2.75282184
2.93861957 2.98633992 1.86079062 -3.71300511 4.14016914 -2.57161451
2.98633992 3.03406028 1.69275336 -3.33543290 3.77201406 -2.39822645
3.03406028 3.08178064 1.54191445 -2.99181315 3.42868139 -2.23249074
3.08178064 3.12950099 1.40670935 -2.67982905 3.10907563 -2.07424428
3.12950099 3.17722135 1.28568163 -2.39726726 2.81212460 -1.92332258
3.17722135 3.22494171 1.17747804 -2.14201564 2.53677968 -1.77956065
3.22494171 3.27266206 1.08084374 -1.91206100 2.28201587 -1.64279408
3.27266206 3.32038242 0.99461766 -1.70548685 2.04683171 -1.51285881
3.32038242 3.36810278 0.91772793 -1.52047116 1.83024923 -1.38959020
3.36810278 3.41582313 0.84918740 -1.35528413 1.63131401 -1.27282339
3.41582313 3.46354349 0.78808932 -1.20828590 1.44909525 -1.16239429
3.46354349 3.51126385 0.73360310 -1.07792434 1.28268564 -1.05813866
3.51126385 3.55898420 0.68497015 -0.96273279 1.13120138 -0.95989138
3.55898420 3.60670456 0.64149989 -0.86132781 0.99378230 -0.86748834
3.60670456 3.65442492 0.60256583 -0.77240694 0.86959174 -0.78076526
3.65442492 3.70214527 0.56760171 -0.69474644 0.75781655 -0.69955733
3.70214527 3.74986563 0.53609786 -0.62719905 0.65766718 -0.62370010
3.74986563 3.79758599 0.50759758 -0.56869175 0.56837760 -0.55302931
3.79758599 3.84530634 0.48169364 -0.51822352 0.48920533 -0.48738046
3.84530634 3.89302670 0.45802490 -0.47486305 0.41943143 -0.42658879
3.89302670 3.94074706 0.43627305 -0.43774654 0.35836052 -0.37049009
3.94074706 3.98846741 0.41615944 -0.40607543 0.30532076 -0.31891997
3.98846741 4.03618777 0.39744200 -0.37911416 0.25966384 -0.27171366
4.03618777 4.08390813 0.37991233 -0.35618793 0.22076502 -0.22870684
4.08390813 4.13162848 0.36339279 -0.33668041 0.18802310 -0.18973513
4.13162848 4.17934884 0.34773384 -0.32003157 0.16086042 -0.15463394
4.17934884 4.22706920 0.33281133 -0.30573535 0.13872286 -0.12323876
4.22706920 4.27478955 0.31852404 -0.29333747 0.12107986 -0.09538523
4.27478955 4.32250991 0.30479123 -0.28243316 0.10742441 -0.07090886
4.32250991 4.37023027 0.29155035 -0.27266493 0.09727303 -0.04964507
4.37023027 4.41795062 0.27875480 -0.26372028 0.09016578 -0.03142949
4.41795062 4.46567098 0.26637188 -0.25532951 0.08566630 -0.01609767
4.46567098 4.51339134 0.25438080 -0.24726343 0.08336174 -0.00348503
4.51339134 4.56111169 0.24277076 -0.23933114 0.08286282 0.00657284
4.56111169 4.60883205 0.23153920 -0.23137775 0.08380380 0.01424039
4.60883205 4.65655241 0.22069016 -0.22328217 0.08584247 0.01968214
4.65655241 4.70427276 0.21023268 -0.21495484 0.08866018 0.02306254
4.70427276 4.75199312 0.20017937 -0.20633549 0.09196184 0.02454606
4.75199312 4.79971348 0.19054505 -0.19739089 0.09547588 0.02429718
4.79971348 4.84743383 0.18134555 -0.18811262 0.09895429 0.02248038
4.84743383 4.89515419 0.17259653 -0.17851477 0.10217261 0.01926011
4.89515419 4.94287455 0.16431250 -0.16863176 0.10492991 0.01480087
4.94287455 4.99059491 0.15650589 -0.15851606 0.10704881 0.00926711
4.99059491 5.03831526 0.14918623 -0.14823594 0.10837550 0.00282330
5.03831526 5.08603562 0.14235946 -0.13787322 0.10877969 -0.00436606
5.08603562 5.13375598 0.13602735 -0.12752103 0.10815464 -0.01213650
5.13375598 5.18147633 0.13018697 -0.11728159 0.10641717 -0.02032359
5.18147633 5.22919669 0.12483038 -0.10726390 0.10350762 -0.02876283
5.22919669 5.27691705 0.11994430 -0.09758156 0.09938990 -0.03728971
5.27691705 5.32463740 0.11550995 -0.08835047 0.09405147 -0.04573983
5.32463740 5.37235776 0.11150304 -0.07968661 0.08750330 -0.05394867
5.37235776 5.42007812 0.10789377 -0.07170379 0.07977995 -0.06175175
5.42007812 5.46779847 0.10464701 -0.06451141 0.07093951 -0.06898464
5.46779847 5.51551883 0.10172255 -0.05821217 0.06106359 -0.07548283
5.51551883 5.56323919 0.09907550 -0.05289990 0.05025739 -0.08108187
5.56323919 5.61095954 0.09665673 -0.04865722 0.03864962 -0.08561725
5.61095954 5.65867990 0.09441350 -0.04555339 0.02639256 -0.08892457
5.65867990 5.70640026 0.09229011 -0.04364197 0.01366203 -0.09083925
5.70640026 5.75412061 0.09022874 -0.04295864 0.00065738 -0.09119698
5.75412061 5.80184097 0.08817033 -0.04351893 -0.01239848 -0.08983302
5.80184097 5.84956133 0.08605559 -0.04531596 -0.02525907 -0.08658338
5.84956133 5.89728168 0.08382617 -0.04831821 -0.03765444 -0.08128265
5.89728168 5.94500204 0.08142583 -0.05246728 -0.04929095 -0.07376817
5.94500204 5.99272240 0.07880181 -0.05767560 -0.05985168 -0.06387205
5.99272240 6.04044275 0.07590627 -0.06382424 -0.06899567 -0.05143616
6.04044275 6.08816311 0.07269784 -0.07076064 -0.07635932 -0.03628425
6.08816311 6.13588347 0.06914329 -0.07829631 -0.08155381 -0.01827388
6.13588347 6.18360382 0.06521926 -0.08620470 -0.08416992 0.00280074
6.18360382 6.23132418 0.06091417 -0.09421881 -0.08376896 0.02702678
6.23132418 6.27904454 0.05623019 -0.10202914 -0.07989978 0.05471303
6.27904454 6.32676489 0.05118532 -0.10928105 -0.07206701 0.08575459
6.32676489 6.37448525 0.04581560 -0.11557332 -0.05979029 0.12081907
6.37448525 6.42220561 0.04017737 -0.12045435 -0.04249370 0.15913084
6.42220561 6.46992596 0.03434977 -0.12342285 -0.01971236 0.20261074
6.46992596 6.51764632 0.02843711 -0.12392003 0.00929361 0.24814260
6.51764632 6.56536668 0.02257174 -0.12133781 0.04481797 0.30201636
6.56536668 6.61308703 0.01691633 -0.11499707 0.08805496 0.35297765
6.61308703 6.66080739 0.01166751 -0.10418160 0.13858762 0.42232812
6.66080739 6.70852775 0.00705742 -0.08806948 0.19904856 0.47175047
6.70852775 6.80301405 0.00335926 -0.06584929 0.26658487 0.57113178 -0.15491916 1.75189732
