# Supplementary material for: DFTB Parametrization at the Example of Platinum—Implementation, Validation and Practical Considerations
Source: J Comput Chem. 2026 Mar 11;47(7):e70342. doi: 10.1002/jcc.70342 (PMC12979722; doi:10.1002/jcc.70342)
Supplement: Supplementary file 2 — Data S2: Slater‐Koster files for the interactions of Pt‐{H, C, N, O, F, Cl, Na, Mg, Zn, Zr, Pt} and STO‐coefficients for Pt. [file JCC-47-0-s002.zip › Pt-X-skf/Zn-Pt.skf]

0.020000000000, 900
65.380, 19*0.0
 3.803087269202e-01   3.729405087672e-01   3.534967289052e-01   3.098377263272e-01   2.796700623031e-01   4.073253615109e-01   3.664164779240e-01  -1.623713731819e-01   4.149260023392e-01   2.468828036901e-01   6.007758697670e-01   6.005654393014e-01   6.005011016048e-01  -1.780508057246e-03  -1.561189729634e-03   8.982829202118e-01   8.980728466228e-01   2.986102142898e-04   1.183708659362e-02   9.249046434236e-01  
 4.727816375002e-01   4.545399050571e-01   3.837290296421e-01   4.825740879244e-01   4.953957343707e-01   5.071125377357e-01   4.119875778308e-01  -5.032117734557e-01   4.116787789959e-01   2.892887207022e-01   6.009878809030e-01   6.007340322289e-01   6.005542172694e-01  -3.349465736155e-03  -3.026536657819e-03   8.982062350439e-01   8.980474045307e-01   1.572344632371e-03   2.384853928750e-02   9.249716832301e-01  
 5.697630677832e-01   5.565322230934e-01   4.245354894483e-01   4.735657663519e-01   6.140928826759e-01   5.236558558509e-01   4.479559401111e-01  -8.168663016563e-01   1.573245574967e-01   1.097827954245e-01   6.014117439273e-01   6.010555556972e-01   6.006562910574e-01  -4.584560858434e-03  -4.327836032675e-03   8.981412280226e-01   8.980177022831e-01   3.426249144228e-03   3.600528656714e-02   9.250858512871e-01  
 6.232145865530e-01   6.454920219105e-01   4.687974508837e-01   3.145006553420e-01   6.364169899580e-01   4.271999319745e-01   4.558984150392e-01  -1.002522004135e+00  -1.330239998437e-01  -1.323056299305e-01   6.021090132968e-01   6.015689758560e-01   6.008198231235e-01  -5.484319933082e-03  -5.442691548055e-03   8.980873035413e-01   8.979878715488e-01   5.627446770278e-03   4.815430857486e-02   9.251404157297e-01  
 5.992746506353e-01   6.919032355759e-01   5.082682579770e-01   6.967239746537e-02   5.772299392057e-01   2.432262422970e-01   4.323382802832e-01  -1.047689106867e+00  -3.499885108925e-01  -3.334498136122e-01   6.030971034516e-01   6.023063644069e-01   6.010388096320e-01  -6.144247222611e-03  -6.378594398111e-03   8.979779528799e-01   8.979494217380e-01   8.025126606464e-03   6.014196110215e-02   9.250152397811e-01  
 4.864234696868e-01   6.774992039218e-01   5.385324720786e-01  -1.932943765492e-01   4.639681861871e-01   2.117001614754e-02   3.819455463697e-01  -9.866888054211e-01  -4.700190421641e-01  -4.615801428336e-01   6.043584696494e-01   6.032801237060e-01   6.013295109942e-01  -6.720104334621e-03  -7.177480807429e-03   8.977001568852e-01   8.978998053705e-01   1.053429371543e-02   7.187388049626e-02   9.246456014184e-01  
 2.864818483683e-01   5.938162592309e-01   5.531990043717e-01  -4.289298014129e-01   3.206311992057e-01  -1.926705985753e-01   3.146992425782e-01  -8.694378919994e-01  -5.085741769120e-01  -5.224456508733e-01   6.057965551342e-01   6.044656980254e-01   6.016778244548e-01  -7.376280389423e-03  -7.899998175912e-03   8.971237671438e-01   8.977983206325e-01   1.316329413544e-02   8.330434361002e-02   9.239830900949e-01  
 1.671407634202e-02   4.406416670090e-01   5.491260273211e-01  -6.056514149078e-01   1.674272993980e-01  -3.683509922181e-01   2.394758082505e-01  -7.382652295083e-01  -4.960713361007e-01  -5.386888903600e-01   6.072770734520e-01   6.058122134503e-01   6.021037835340e-01  -8.261578152087e-03  -8.603259813480e-03   8.961321235907e-01   8.976306225518e-01   1.592881859783e-02   9.444006503519e-02   9.230512414082e-01  
-2.993734620038e-01   2.280558867187e-01   5.228628157440e-01  -7.095375664683e-01   2.140643957046e-02  -4.890735761522e-01   1.645434080771e-01  -6.235450755365e-01  -4.624047431062e-01  -5.329227154527e-01   6.086398521619e-01   6.072127279875e-01   6.026692005582e-01  -9.491600260590e-03  -9.348171213444e-03   8.946368040540e-01   8.973738965842e-01   1.886104805417e-02   1.053070164488e-01   9.218702528078e-01  
-6.346360578866e-01  -3.358759889576e-02   4.813771245321e-01  -7.432987005240e-01  -1.067004759866e-01  -5.517636817004e-01   9.591013153094e-02  -5.415391933481e-01  -4.285855505639e-01  -5.217128516785e-01   6.095363318557e-01   6.085944452940e-01   6.031298134190e-01  -1.114130677825e-02  -1.020701581661e-02   8.925877695872e-01   8.969656024106e-01   2.202381507327e-02   1.159292593180e-01   9.204414844392e-01  
-9.694725547673e-01  -3.302995697914e-01   4.205376906027e-01  -7.190528257973e-01  -2.126996202975e-01  -5.634121146060e-01   3.613382378032e-02  -4.960758259226e-01  -4.054294650937e-01  -5.141831553456e-01   6.098666463804e-01   6.097929335693e-01   6.036940804508e-01  -1.321138658584e-02  -1.118972060942e-02   8.899698939457e-01   8.964426180919e-01   2.536990347915e-02   1.263375233234e-01   9.188263458327e-01  
-1.281210365013e+00  -6.472785488286e-01   3.435775356632e-01  -6.491852529587e-01  -2.944395600433e-01  -5.342226695658e-01  -1.304274191803e-02  -4.858912220479e-01  -3.973247558652e-01  -5.141373585607e-01   6.093652350680e-01   6.106715108167e-01   6.042912690848e-01  -1.569843473388e-02  -1.233732256677e-02   8.867977540429e-01   8.957552857976e-01   2.893853081093e-02   1.365384017479e-01   9.170157837803e-01  
-1.553242930244e+00  -9.703449947315e-01   2.551824604930e-01  -5.482692787775e-01  -3.518168284743e-01  -4.762033874487e-01  -5.104055784282e-02  -5.045353033558e-01  -4.036142601910e-01  -5.213864121850e-01   6.077284225203e-01   6.111086632377e-01   6.047400404706e-01  -1.856749544407e-02  -1.367499115799e-02   8.831093145382e-01   8.949078003151e-01   3.270332236743e-02   1.465317102562e-01   9.150314888544e-01  
-1.777933035848e+00  -1.286273984815e+00   1.553583357522e-01  -4.313309589982e-01  -3.873902300849e-01  -4.015064879530e-01  -7.878379944711e-02  -5.424789108411e-01  -4.206385992532e-01  -5.335684622985e-01   6.049077417183e-01   6.109167128963e-01   6.052366511785e-01  -2.174629676820e-02  -1.518857072754e-02   8.789549754385e-01   8.939048728910e-01   3.658499258039e-02   1.563062936309e-01   9.128532483694e-01  
-1.948473115653e+00  -1.587038931134e+00   4.919691403837e-02  -3.112867662960e-01  -4.044624296548e-01  -3.209358395728e-01  -9.766632499615e-02  -5.907077791888e-01  -4.434990274950e-01  -5.476766994866e-01   6.006385684677e-01   6.100152290171e-01   6.055524774036e-01  -2.516672478883e-02  -1.688377265727e-02   8.743953888157e-01   8.927437090239e-01   4.055558467114e-02   1.658461443577e-01   9.104934782844e-01  
-2.061627732690e+00  -1.863324120458e+00  -6.175487336450e-02  -1.979185582604e-01  -4.067063941084e-01  -2.429045751142e-01  -1.091153454972e-01  -6.414293298900e-01  -4.672962133659e-01  -5.603556071108e-01   5.948914204481e-01   6.082487314835e-01   6.057768738923e-01  -2.875586405899e-02  -1.874907405716e-02   8.694906699752e-01   8.914304252653e-01   4.456740527968e-02   1.751262344373e-01   9.079325186672e-01  
-2.118477706581e+00  -2.108717040777e+00  -1.750351725243e-01  -9.762443686492e-02  -3.978521462959e-01  -1.727097111819e-01  -1.149106690794e-01  -6.885921707765e-01  -4.885338733747e-01  -5.696937831246e-01   5.875640028042e-01   6.055232827816e-01   6.058361261845e-01  -3.245108791930e-02  -2.076541377162e-02   8.642893216853e-01   8.899710396515e-01   4.856665886609e-02   1.841338483328e-01   9.051736233261e-01  
-2.122936069877e+00  -2.319006233138e+00  -2.892466570554e-01  -1.480121347379e-02  -3.813146010417e-01  -1.138899382645e-01  -1.166282858697e-01  -7.272607313653e-01  -5.043331473225e-01  -5.741464275405e-01   5.786312417435e-01   6.017274548765e-01   6.057179875506e-01  -3.619031305100e-02  -2.290617526275e-02   8.588335499953e-01   8.884009130553e-01   5.250216783141e-02   1.928602030969e-01   9.022384309728e-01  
-2.080835348212e+00  -2.492383162615e+00  -4.000832840329e-01   4.891867604720e-02  -3.595141270773e-01  -6.812351407971e-02  -1.150760581112e-01  -7.552687692386e-01  -5.128602734698e-01  -5.726512801521e-01   5.681291612912e-01   5.968559226147e-01   6.053565008472e-01  -3.994908071723e-02  -2.518783458111e-02   8.531654394425e-01   8.866553471501e-01   5.637152006134e-02   2.012716224785e-01   8.990540455617e-01  
-1.998998932202e+00  -2.628228228811e+00  -5.086479625261e-01   9.260716105215e-02  -3.354629264859e-01  -3.579710279756e-02  -1.120040862769e-01  -7.702671794614e-01  -5.134875021537e-01  -5.654939042809e-01   5.560756728235e-01   5.908003517893e-01   6.047614958032e-01  -4.366455573946e-02  -2.753651667024e-02   8.473008964678e-01   8.848481767747e-01   6.008373716559e-02   2.093989821662e-01   8.957305832077e-01  
-1.882090970850e+00  -2.727025225015e+00  -6.120557240039e-01   1.170651327701e-01  -3.107983370427e-01  -1.632470211183e-02  -1.078636580950e-01  -7.726012075300e-01  -5.061374727192e-01  -5.528411376299e-01   5.425903377200e-01   5.835730683112e-01   6.039399378518e-01  -4.733916172456e-02  -2.998565693316e-02   8.412665478222e-01   8.828990059846e-01   6.369232488914e-02   2.172129380927e-01   8.921920822488e-01  
-1.737081499095e+00  -2.790112079767e+00  -7.093556966545e-01   1.242294596609e-01  -2.870505900656e-01  -8.091435712101e-03  -1.034622311748e-01  -7.629088053252e-01  -4.916107555112e-01  -5.356817991743e-01   5.277112173844e-01   5.751820096304e-01   6.027883495028e-01  -5.095461827662e-02  -3.249689554186e-02   8.350653070403e-01   8.808504792432e-01   6.714309213377e-02   2.247348715492e-01   8.884881430639e-01  
-1.571923551858e+00  -2.818332486779e+00  -8.009384552753e-01   1.167082319216e-01  -2.655395974683e-01  -8.990708046305e-03  -9.931193232192e-02  -7.426426745050e-01  -4.711460229260e-01  -5.150275582286e-01   5.116226280325e-01   5.655659269375e-01   6.014043075506e-01  -5.451045443330e-02  -3.504103108231e-02   8.286951690383e-01   8.787209800060e-01   7.042435771322e-02   2.319777279552e-01   8.846251931591e-01  
-1.392167300923e+00  -2.816372965361e+00  -8.845198810397e-01   9.720105159125e-02  -2.466917935497e-01  -1.696332381263e-02  -9.570565670588e-02  -7.136997611954e-01  -4.461255651336e-01  -4.921960400262e-01   4.944133907765e-01   5.548494192969e-01   5.996445463683e-01  -5.804257295810e-02  -3.766479499918e-02   8.221525230541e-01   8.764822875208e-01   7.363713872125e-02   2.389556144508e-01   8.806426382554e-01  
-1.204525134625e+00  -2.785819844356e+00  -9.615730499552e-01   6.861685609424e-02  -2.311334387736e-01  -2.983370724111e-02  -9.281901005249e-02  -6.779447649546e-01  -4.179760601405e-01  -4.680799652254e-01   4.762448346661e-01   5.429865951286e-01   5.976179006460e-01  -6.153559305257e-02  -4.028385669489e-02   8.154271194144e-01   8.741750715880e-01   7.666135092616e-02   2.456892220913e-01   8.765231976070e-01  
-1.014111322006e+00  -2.730254193702e+00  -1.030678945534e+00   3.383464522899e-02  -2.187143596901e-01  -4.567844667066e-02  -9.061258309838e-02  -6.376702155229e-01  -3.880295521390e-01  -4.436956955436e-01   4.573131977992e-01   5.300678717362e-01   5.952978297413e-01  -6.503740797606e-02  -4.295351737142e-02   8.085120444426e-01   8.717659431547e-01   7.960556521831e-02   2.521891411968e-01   8.722960377161e-01  
-8.229961246693e-01  -2.653203497672e+00  -1.091557125608e+00  -5.180391465949e-03  -2.096203730337e-01  -6.298417069660e-02  -8.925457253897e-02  -5.944166281141e-01  -3.575667699856e-01  -4.200291278114e-01   4.376516887316e-01   5.162036543980e-01   5.925273103410e-01  -6.856829332763e-02  -4.566239522146e-02   8.013944635738e-01   8.692950756750e-01   8.248443535757e-02   2.584898622302e-01   8.680123785689e-01  
-6.369647512173e-01  -2.556663604133e+00  -1.145812083755e+00  -4.592099369313e-02  -2.037114180347e-01  -8.017329816231e-02  -8.861048267378e-02  -5.500860567614e-01  -3.276602384517e-01  -3.975883036924e-01   4.175390011150e-01   5.013372708860e-01   5.895666443548e-01  -7.214449367375e-02  -4.837911745158e-02   7.940642526690e-01   8.667247882935e-01   8.527104379698e-02   2.645975248696e-01   8.636320263810e-01  
-4.581810134169e-01  -2.444465854742e+00  -1.192560859627e+00  -8.647960675572e-02  -2.006167294276e-01  -9.604403984162e-02  -8.855247479165e-02  -5.062227702150e-01  -2.992492028455e-01  -3.769638230111e-01   3.970480648334e-01   4.856238576823e-01   5.862501409711e-01  -7.579471584231e-02  -5.111663664250e-02   7.865129444857e-01   8.640732796242e-01   8.799260651439e-02   2.705311106126e-01   8.591779983139e-01  
-2.893997764687e-01  -2.319623898407e+00  -1.231953680899e+00  -1.252357320910e-01  -2.000375616087e-01  -1.096679095142e-01  -8.902754095631e-02  -4.641083505859e-01  -2.730747148181e-01  -3.585933592249e-01   3.763416769172e-01   4.691519692634e-01   5.825795979492e-01  -7.956321392647e-02  -5.390682076943e-02   7.787284137765e-01   8.613727987923e-01   9.073415568744e-02   2.763233928299e-01   8.547264394627e-01  
-1.325221008810e-01  -2.184846675820e+00  -1.264815686303e+00  -1.609075114216e-01  -2.015880912916e-01  -1.204202655157e-01  -8.986717746473e-02  -4.247804220326e-01  -2.496037175781e-01  -3.425787224365e-01   3.555588310643e-01   4.519775319095e-01   5.786385612509e-01  -8.346401402132e-02  -5.672622183486e-02   7.707096935280e-01   8.585592679641e-01   9.346637017748e-02   2.819742357473e-01   8.502220194031e-01  
 1.107313726357e-02  -2.043014313141e+00  -1.291216898282e+00  -1.925184947873e-01  -2.046746925239e-01  -1.278937928164e-01  -9.081872638642e-02  -3.890291425687e-01  -2.291015605191e-01  -3.289549876511e-01   3.348435154575e-01   4.341888687938e-01   5.744165882229e-01  -8.750458678036e-02  -5.958093118066e-02   7.624604021914e-01   8.556634509510e-01   9.617307044349e-02   2.874812343724e-01   8.456504677376e-01  
 1.410824604998e-01  -1.895085016971e+00  -1.311684161617e+00  -2.193233884901e-01  -2.093440645992e-01  -1.317712535563e-01  -9.202095622202e-02  -3.574699169059e-01  -2.119530786090e-01  -3.179233169696e-01   3.142731390250e-01   4.158493237086e-01   5.698695693042e-01  -9.172217429059e-02  -6.247471327636e-02   7.539662933796e-01   8.527021600773e-01   9.892341289623e-02   2.928881639157e-01   8.410910128094e-01  
 2.571401010348e-01  -1.744407821524e+00  -1.326387943006e+00  -2.411174752451e-01  -2.149514838310e-01  -1.322565956164e-01  -9.321997335102e-02  -3.302043443244e-01  -1.979223642990e-01  -3.091385449451e-01   2.939408622467e-01   3.970962565447e-01   5.650002639271e-01  -9.612300043773e-02  -6.542619223560e-02   7.452395581654e-01   8.496970995596e-01   1.017278845284e-01   2.981981393107e-01   8.365597932448e-01  
 3.585958215708e-01  -1.591873735546e+00  -1.336187207664e+00  -2.573700353504e-01  -2.211464696174e-01  -1.292591194520e-01  -9.425666701571e-02  -3.077567671776e-01  -1.870645177102e-01  -3.024984151259e-01   2.740099806343e-01   3.779238990138e-01   5.599571187913e-01  -1.007120974492e-01  -6.842334716219e-02   7.362946164210e-01   8.465547381328e-01   1.045431456625e-01   3.033762045315e-01   8.319367919093e-01  
 4.463358858406e-01  -1.439748269139e+00  -1.341205989807e+00  -2.683476224197e-01  -2.276281560882e-01  -1.231397937052e-01  -9.512560094976e-02  -2.898025809180e-01  -1.791064371613e-01  -2.977582224254e-01   2.545045409044e-01   3.584642810448e-01   5.546409255038e-01  -1.054894744711e-01  -7.147665583298e-02   7.271357150548e-01   8.433411218335e-01   1.073951630416e-01   3.084522973167e-01   8.273058067749e-01  
 5.197060663871e-01  -1.289452852477e+00  -1.341501364532e+00  -2.737920193721e-01  -2.341237259328e-01  -1.140587453382e-01  -9.572630430165e-02  -2.765156321349e-01  -1.739029984364e-01  -2.946968381357e-01   2.355374716408e-01   3.388451488825e-01   5.490450492670e-01  -1.104834180456e-01  -7.461651572003e-02   7.177687195786e-01   8.400731770256e-01   1.103322580120e-01   3.134374796890e-01   8.226991145613e-01  
 5.804274011776e-01  -1.141514555410e+00  -1.338136419208e+00  -2.742983600677e-01  -2.405523991899e-01  -1.024848160503e-01  -9.608392023035e-02  -2.673489929093e-01  -1.710899622490e-01  -2.929915851976e-01   2.171040298615e-01   3.190561250034e-01   5.431896360210e-01  -1.156590919428e-01  -7.778675555541e-02   7.082055489005e-01   8.367707195011e-01   1.132857497678e-01   3.183339836747e-01   8.180974433086e-01  
 6.281641476408e-01  -9.974432339428e-01  -1.331270805981e+00  -2.698187876547e-01  -2.463912062595e-01  -8.874045338926e-02  -9.600841037279e-02  -2.624264403606e-01  -1.703530204254e-01  -2.923520939553e-01   1.993795341526e-01   2.991679289542e-01   5.372343624246e-01  -1.210359494078e-01  -8.105445750913e-02   6.984826463290e-01   8.333001409047e-01   1.162838641126e-01   3.230871123861e-01   8.133979990124e-01  
 6.641786334405e-01  -8.574842644790e-01  -1.321128479943e+00  -2.608562921831e-01  -2.517625890382e-01  -7.310526518617e-02  -9.566223185081e-02  -2.612103504462e-01  -1.715186409454e-01  -2.927163307627e-01   1.823366562321e-01   2.792775630474e-01   5.310357448837e-01  -1.265994485041e-01  -8.439044634097e-02   6.885879117826e-01   8.297761893705e-01   1.193231418179e-01   3.277487611063e-01   8.087123365539e-01  
 6.895443472451e-01  -7.230964125835e-01  -1.308073646316e+00  -2.479559687920e-01  -2.563579727525e-01  -5.622794153990e-02  -9.486580916932e-02  -2.632189617925e-01  -1.740110456312e-01  -2.935490039010e-01   1.659909625921e-01   2.594675902638e-01   5.246311143457e-01  -1.323260673542e-01  -8.779724196992e-02   6.785581130650e-01   8.262351352611e-01   1.223842742521e-01   3.322997627416e-01   8.040241068048e-01  
 7.055210446976e-01  -5.942904359356e-01  -1.292284437187e+00  -2.315969902138e-01  -2.601958207946e-01  -3.837154775223e-02  -9.374428081267e-02  -2.680637098296e-01  -1.776612792960e-01  -2.948248784268e-01   1.503650095196e-01   2.398176055213e-01   5.179984713848e-01  -1.382070108338e-01  -9.127437468818e-02   6.684039384824e-01   8.226199944058e-01   1.254533921199e-01   3.367358656906e-01   7.993126586541e-01  
 7.122500037158e-01  -4.712121736582e-01  -1.274787157248e+00  -2.120763934746e-01  -2.630456271469e-01  -1.994414554204e-02  -9.220047157925e-02  -2.755010252829e-01  -1.820752393331e-01  -2.962043975195e-01   1.355394541440e-01   2.202206647408e-01   5.113557492529e-01  -1.442294871259e-01  -9.484053894119e-02   6.581577991221e-01   8.188763887839e-01   1.285282687453e-01   3.410228269292e-01   7.945288950716e-01  
 7.108990570642e-01  -3.541954625803e-01  -1.255209859245e+00  -1.898856912579e-01  -2.650222519424e-01  -1.216396774560e-03  -9.036255167086e-02  -2.850659009141e-01  -1.870860418180e-01  -2.976462170611e-01   1.215034888300e-01   2.008548027537e-01   5.045324847669e-01  -1.503794590500e-01  -9.848792336171e-02   6.478190551115e-01   8.150958506561e-01   1.316055790110e-01   3.451898502588e-01   7.897353226600e-01  
 7.025157659008e-01  -2.441331062080e-01  -1.233789672166e+00  -1.655641117504e-01  -2.659468395160e-01   1.742126007569e-02  -8.814840345530e-02  -2.962886241655e-01  -1.923395506966e-01  -2.988948430002e-01   1.082387650200e-01   1.818075777103e-01   4.975515564126e-01  -1.566233192231e-01  -1.022069231481e-01   6.374214984290e-01   8.112332985195e-01   1.346421570120e-01   3.492099558154e-01   7.848860968332e-01  
 6.877869621734e-01  -1.400584099935e-01  -1.211086623305e+00  -1.394987218910e-01  -2.660210740528e-01   3.573562556028e-02  -8.565372896667e-02  -3.087974194621e-01  -1.976530929503e-01  -2.998363913627e-01   9.575156141225e-02   1.630236128100e-01   4.904174035866e-01  -1.629422803427e-01  -1.059650060961e-01   6.269654726485e-01   8.073968816946e-01   1.376308874147e-01   3.531127344321e-01   7.800455751053e-01  
 6.677586172956e-01  -4.308701976229e-02  -1.187169094552e+00  -1.121376121275e-01  -2.649350260564e-01   5.338612952186e-02  -8.283983675511e-02  -3.223326204935e-01  -2.027552359417e-01  -3.003715351033e-01   8.407948182574e-02   1.445911115470e-01   4.832777797664e-01  -1.693394159996e-01  -1.098574818669e-01   6.164942667310e-01   8.034419462278e-01   1.406054987767e-01   3.568467102324e-01   7.751467014453e-01  
 6.430099001097e-01   4.795460655575e-02  -1.162461292439e+00  -8.383160260314e-02  -2.629605912399e-01   7.027867647915e-02  -7.982671226975e-02  -3.365047874679e-01  -2.075640354530e-01  -3.004517490915e-01   7.318681759499e-02   1.264594838006e-01   4.760541265280e-01  -1.757605417331e-01  -1.137874147325e-01   6.060090177368e-01   7.993855284164e-01   1.434783162257e-01   3.604153009327e-01   7.701635005299e-01  
 6.143669856894e-01   1.322631473897e-01  -1.136780066628e+00  -5.495758577514e-02  -2.600330135391e-01   8.620670191605e-02  -7.659293947961e-02  -3.510244246758e-01  -2.119193620512e-01  -3.000230529523e-01   6.306143975644e-02   1.087822790449e-01   4.687322971987e-01  -1.821981351808e-01  -1.177954113241e-01   5.955260377161e-01   7.952974741590e-01   1.462789682427e-01   3.638339074335e-01   7.651595062397e-01  
 5.825552137408e-01   2.103849966987e-01  -1.110412903050e+00  -2.588496090856e-02  -2.562953466039e-01   1.010028967247e-01  -7.318848653684e-02  -3.655636017563e-01  -2.156896635246e-01  -2.990245283304e-01   5.367589756128e-02   9.155390746953e-02   4.613041403263e-01  -1.886264194751e-01  -1.218561523353e-01   5.850513102086e-01   7.912541596941e-01   1.489911610272e-01   3.671178091724e-01   7.601670398358e-01  
 5.481463162907e-01   2.825085983908e-01  -1.083820984834e+00   3.134680081281e-03  -2.516417116329e-01   1.145153488324e-01  -6.957124199915e-02  -3.799423153669e-01  -2.187194466390e-01  -2.973545605156e-01   4.500463089498e-02   7.469961922427e-02   4.538826889972e-01  -1.950099454067e-01  -1.259612897169e-01   5.746261010286e-01   7.871287626496e-01   1.515637072178e-01   3.702121307873e-01   7.550859194370e-01  
 5.115643698558e-01   3.489686642933e-01  -1.056986115273e+00   3.186012315881e-02  -2.461965577006e-01   1.267362099232e-01  -6.589921188247e-02  -3.939761696033e-01  -2.210375311996e-01  -2.951389119731e-01   3.707345954605e-02   5.825882253676e-02   4.464638696382e-01  -2.013439340047e-01  -1.301410651156e-01   5.642457429227e-01   7.828855028579e-01   1.540192803268e-01   3.731300372082e-01   7.499427310458e-01  
 4.733351445454e-01   4.093562868718e-01  -1.029657123305e+00   6.009535522314e-02  -2.400480714898e-01   1.376641055380e-01  -6.219183871724e-02  -4.075128864013e-01  -2.226637080203e-01  -2.924496669227e-01   2.985263032471e-02   4.241068868684e-02   4.389798901433e-01  -2.076254008215e-01  -1.343975022236e-01   5.539089153526e-01   7.786306843305e-01   1.563720463043e-01   3.759045933530e-01   7.448037795598e-01  
 4.342764983129e-01   4.649279928156e-01  -1.002558351485e+00   8.750817953252e-02  -2.332800699807e-01   1.470757658986e-01  -5.838010240886e-02  -4.202474360080e-01  -2.233638329567e-01  -2.890444106183e-01   2.325984882728e-02   2.692913550524e-02   4.314878404937e-01  -2.137831810100e-01  -1.386464737956e-01   5.436454732924e-01   7.743931290188e-01   1.585380580041e-01   3.785068085001e-01   7.396173193186e-01  
 3.944902949434e-01   5.147088773457e-01  -9.753221327616e-01   1.140276634589e-01  -2.258251171399e-01   1.550772010446e-01  -5.451129270853e-02  -4.321724417012e-01  -2.232559548626e-01  -2.851221157224e-01   1.731217950071e-02   1.202201949778e-02   4.239830671307e-01  -2.198229988253e-01  -1.429495324177e-01   5.334644805829e-01   7.701218483953e-01   1.605424135426e-01   3.809358392908e-01   7.343913946114e-01  
 3.543984951000e-01   5.601646047431e-01  -9.482078500339e-01   1.395023539807e-01  -2.179792630161e-01   1.617179057251e-01  -5.072418504957e-02  -4.431505118796e-01  -2.223841198405e-01  -2.807354681015e-01   1.199264748341e-02  -2.401837633518e-03   4.164472341396e-01  -2.257348214905e-01  -1.472556611366e-01   5.233522221778e-01   7.658207779452e-01   1.623777981073e-01   3.832169894754e-01   7.291450159123e-01  
 3.144282119715e-01   6.007011555981e-01  -9.214610566505e-01   1.637922505613e-01  -2.094711568062e-01   1.669090604299e-01  -4.691917432991e-02  -4.531253978740e-01  -2.206558488352e-01  -2.758531296171e-01   7.252296152772e-03  -1.638897501614e-02   4.090206250644e-01  -2.314853638015e-01  -1.516314326768e-01   5.133525192587e-01   7.614165196254e-01   1.640271989629e-01   3.852995501804e-01   7.238299574764e-01  
 2.746830599058e-01   6.370656910596e-01  -8.948581238460e-01   1.868384502992e-01  -2.006663291192e-01   1.708032675047e-01  -4.320866992464e-02  -4.620266818000e-01  -2.182170975985e-01  -2.706057912976e-01   3.097419259763e-03  -2.982842004283e-02   4.015692127298e-01  -2.370794442678e-01  -1.560234374566e-01   5.034229029230e-01   7.570614032550e-01   1.655146826608e-01   3.872606948023e-01   7.185526492652e-01  
 2.355891195776e-01   6.689221784489e-01  -8.685261032558e-01   2.085364145882e-01  -1.914632983089e-01   1.733613122662e-01  -3.955089880386e-02  -4.698032131745e-01  -2.150298440181e-01  -2.649722163679e-01  -5.460781979346e-04  -4.271360037312e-02   3.941428621217e-01  -2.424799364142e-01  -1.604297907939e-01   4.936006381639e-01   7.526765035821e-01   1.667986679035e-01   3.890557670665e-01   7.132399323203e-01  
 1.972403266062e-01   6.971727270183e-01  -8.426528513937e-01   2.288313001843e-01  -1.819730494733e-01   1.746680898465e-01  -3.595504546537e-02  -4.763936304765e-01  -2.111349886913e-01  -2.589842552517e-01  -3.695160946400e-03  -5.513843760343e-02   3.867424053681e-01  -2.476586766786e-01  -1.648046863405e-01   4.838881439119e-01   7.482825790994e-01   1.678474322852e-01   3.906844102862e-01   7.078830489315e-01  
 1.598772995019e-01   7.217474513263e-01  -8.172158736811e-01   2.476815138684e-01  -1.722155069759e-01   1.747743265186e-01  -3.245349892002e-02  -4.817976512910e-01  -2.065850568713e-01  -2.527065941786e-01  -6.379579594505e-03  -6.706575265861e-02   3.793817618967e-01  -2.526056183704e-01  -1.691620132202e-01   4.742945079908e-01   7.438417456788e-01   1.686628407284e-01   3.921451052102e-01   7.024798621210e-01  
 1.233952050215e-01   7.427818227323e-01  -7.920932741350e-01   2.651548021852e-01  -1.623091617050e-01   1.738404663404e-01  -2.913455521483e-02  -4.861240569873e-01  -2.015392153849e-01  -2.463216411537e-01  -8.559446989230e-03  -7.842088484869e-02   3.720853483399e-01  -2.573716231767e-01  -1.735872504574e-01   4.647699117314e-01   7.394324795483e-01   1.693441046391e-01   3.935188812601e-01   6.971725631435e-01  
 8.830654357825e-02   7.608403269369e-01  -7.676139830478e-01   2.811452845628e-01  -1.522022747681e-01   1.718036373235e-01  -2.590732875853e-02  -4.892638619928e-01  -1.958984423723e-01  -2.396990366372e-01  -1.035224334298e-02  -8.936398674605e-02   3.648716586022e-01  -2.618777708061e-01  -1.779854770241e-01   4.553695009157e-01   7.349842264571e-01   1.697806759348e-01   3.947281032818e-01   6.918224086730e-01  
 5.443678494903e-02   7.761000909990e-01  -7.436187629915e-01   2.956797756641e-01  -1.420364299610e-01   1.688166155851e-01  -2.282579852876e-02  -4.912445553420e-01  -1.897897807900e-01  -2.329457675070e-01  -1.173135694528e-02  -9.981836127772e-02   3.576875851016e-01  -2.661182170207e-01  -1.823349992534e-01   4.460749464957e-01   7.305360445523e-01   1.699778916421e-01   3.958006303664e-01   6.864597127585e-01  
 2.221343712720e-02   7.882942869810e-01  -7.201099844802e-01   3.087942024540e-01  -1.317824450432e-01   1.649129209196e-01  -1.988790638255e-02  -4.921628991203e-01  -1.832668676458e-01  -2.261168157116e-01  -1.277524437405e-02  -1.097387766695e-01   3.505798230973e-01  -2.701053814710e-01  -1.866819732210e-01   4.368883142633e-01   7.260677028075e-01   1.699679874700e-01   3.967452014051e-01   6.811032315243e-01  
-8.994363899358e-03   7.981880894476e-01  -6.970640095253e-01   3.205410647790e-01  -1.216238447325e-01   1.602676900754e-01  -1.710734177825e-02  -4.919927209591e-01  -1.764171836303e-01  -2.192507319034e-01  -1.342233509250e-02  -1.191432099865e-01   3.434660860978e-01  -2.738168819617e-01  -1.909240899721e-01   4.277989581514e-01   7.216340012260e-01   1.697132669760e-01   3.975771336544e-01   6.757474829187e-01  
-3.848543244944e-02   8.054650012554e-01  -6.746683591800e-01   3.309551627322e-01  -1.113455774295e-01   1.548700550512e-01  -1.448229303780e-02  -4.908797563742e-01  -1.692733900016e-01  -2.124294386612e-01  -1.378299609213e-02  -1.281182603562e-01   3.365181809234e-01  -2.772728922425e-01  -1.952239887835e-01   4.188131054050e-01   7.171661735084e-01   1.692724855596e-01   3.982967221584e-01   6.704345622774e-01  
-6.642820402843e-02   8.109682670011e-01  -6.528858208484e-01   3.399891625209e-01  -1.011602787251e-01   1.487854549353e-01  -1.200954985199e-02  -4.887243608622e-01  -1.618402143017e-01  -2.056027509387e-01  -1.383675419641e-02  -1.366914537927e-01   3.296341700114e-01  -2.804376148948e-01  -1.994630106224e-01   4.099197111890e-01   7.127238982252e-01   1.686043550590e-01   3.989178441538e-01   6.651547983695e-01  
-9.299242887200e-02   8.143006787342e-01  -6.315772625147e-01   3.477813314250e-01  -9.109801976804e-02   1.421601653090e-01  -9.730225308842e-03  -4.856836537474e-01  -1.542587594533e-01  -1.988892236655e-01  -1.359347831722e-02  -1.447392003233e-01   3.228146307674e-01  -2.833346132257e-01  -2.036640623296e-01   4.011060541376e-01   7.082721143002e-01   1.677380825893e-01   3.994567079540e-01   6.599169851628e-01  
-1.180418562208e-01   8.158318727403e-01  -6.108962904490e-01   3.543385710049e-01  -8.110454420754e-02   1.350242320440e-01  -7.580509643940e-03  -4.817521626587e-01  -1.465195906844e-01  -1.922594200714e-01  -1.311704560390e-02  -1.523797327335e-01   3.160791433474e-01  -2.859200454354e-01  -2.077875750087e-01   3.924017569988e-01   7.037954483096e-01   1.666227825597e-01   3.998737619677e-01   6.546621303591e-01  
-1.415147317566e-01   8.157647327848e-01  -5.908203160634e-01   3.597056675726e-01  -7.121778807062e-02   1.274467822141e-01  -5.602966092016e-03  -4.769955123756e-01  -1.386853596183e-01  -1.857702271140e-01  -1.241686331988e-02  -1.596228299276e-01   3.094408480035e-01  -2.882026412370e-01  -2.118579428000e-01   3.837916522984e-01   6.993136821235e-01   1.652828746046e-01   4.001914394819e-01   6.494232024574e-01  
-1.637114642036e-01   8.142947908730e-01  -5.712070065306e-01   3.639408541016e-01  -6.161236721719e-02   1.195091278194e-01  -3.796694327809e-03  -4.714469882484e-01  -1.308024425218e-01  -1.794173674968e-01  -1.145392715732e-02  -1.663731625991e-01   3.028247433002e-01  -2.901992452683e-01  -2.158097525065e-01   3.752516600684e-01   6.949019595714e-01   1.637409538472e-01   4.004528380077e-01   6.442375435168e-01  
-1.842801227208e-01   8.111870825571e-01  -5.522286675372e-01   3.671552167680e-01  -5.207564494457e-02   1.112715302864e-01  -2.150688351396e-03  -4.652617750566e-01  -1.229375374853e-01  -1.732967702485e-01  -1.034130909337e-02  -1.727409692822e-01   2.963737595474e-01  -2.919273670498e-01  -2.197910740578e-01   3.667769452092e-01   6.904648637791e-01   1.620306317256e-01   4.006628357034e-01   6.391417779205e-01  
-2.035128537207e-01   8.071891111088e-01  -5.338648813363e-01   3.693140805537e-01  -4.272810397999e-02   1.027739603898e-01  -6.527161907021e-04  -4.583590919002e-01  -1.150757818154e-01  -1.673468306064e-01  -9.022421426301e-03  -1.787970825917e-01   2.900142622085e-01  -2.933349435043e-01  -2.236835885107e-01   3.583847728061e-01   6.859979683247e-01   1.600884264482e-01   4.007856008988e-01   6.340584999239e-01  
-2.214687230199e-01   8.017335870019e-01  -5.159503099782e-01   3.705857005595e-01  -3.364594591891e-02   9.411864470346e-02   6.805929398827e-04  -4.509276578472e-01  -1.073240497706e-01  -1.616392827837e-01  -7.533355669624e-03  -1.843465361182e-01   2.837255117893e-01  -2.944812007939e-01  -2.275081922760e-01   3.500353492838e-01   6.815858807792e-01   1.579909264028e-01   4.008884079374e-01   6.290675047694e-01  
-2.380293425207e-01   7.954951184612e-01  -4.986124032483e-01   3.709078187154e-01  -2.479959136760e-02   8.528953269799e-02   1.876036882037e-03  -4.428836542747e-01  -9.962888061103e-02  -1.561156555873e-01  -5.898095591544e-03  -1.895641902493e-01   2.775134306971e-01  -2.953151133166e-01  -2.312189170115e-01   3.417578613056e-01   6.771976714164e-01   1.556829386308e-01   4.009274764720e-01   6.241071322767e-01  
-2.531794600158e-01   7.882017461095e-01  -4.818453924902e-01   3.704308211736e-01  -1.611782184162e-02   7.639635670292e-02   2.915548544862e-03  -4.343904319179e-01  -9.209739889831e-02  -1.508665180151e-01  -4.176809900826e-03  -1.944346621922e-01   2.714207230556e-01  -2.958487121201e-01  -2.348594710740e-01   3.335574026833e-01   6.727612871076e-01   1.531717940108e-01   4.008910228625e-01   6.191577679680e-01  
-2.670814745237e-01   7.803453793438e-01  -4.656022323043e-01   3.691290078189e-01  -7.715883592743e-03   6.743369362247e-02   3.806644619537e-03  -4.254000656522e-01  -8.469255176243e-02  -1.458297930668e-01  -2.321209396082e-03  -1.989777966685e-01   2.653998355204e-01  -2.960801901292e-01  -2.383710690736e-01   3.254238638091e-01   6.683131625530e-01   1.504630262221e-01   4.007954150431e-01   6.142281536328e-01  
-2.800636845125e-01   7.716582225026e-01  -4.498616141146e-01   3.671411214022e-01   4.370812947266e-04   5.849481569585e-02   4.581370042663e-03  -4.160462188376e-01  -7.748644968146e-02  -1.410682297142e-01  -3.194610980653e-04  -2.031624804593e-01   2.594913705015e-01  -2.960495194303e-01  -2.418403808338e-01   3.173057643029e-01   6.639122123842e-01   1.476163998728e-01   4.007109685458e-01   6.094263980220e-01  
-2.917189410985e-01   7.622929514470e-01  -4.346123672657e-01   3.644753325125e-01   8.316715712751e-03   4.957396453582e-02   5.220599751611e-03  -4.063564816963e-01  -7.047865955563e-02  -1.365703981591e-01   1.749310615592e-03  -2.069943806561e-01   2.536852721992e-01  -2.957611441192e-01  -2.452431424199e-01   3.092101159877e-01   6.595611121330e-01   1.446359615355e-01   4.006332464090e-01   6.047322994800e-01  
-3.023073806465e-01   7.523707154375e-01  -4.198995611243e-01   3.612060692442e-01   1.599090086137e-02   4.074199559690e-02   5.731431224564e-03  -3.963732623391e-01  -6.370654131908e-02  -1.323557202662e-01   3.884571775127e-03  -2.105521667895e-01   2.479954031917e-01  -2.951829264846e-01  -2.485644558616e-01   3.011617665038e-01   6.551887253053e-01   1.414793129141e-01   4.005143478149e-01   6.000766007995e-01  
-3.117526949297e-01   7.419801497323e-01  -4.056683278698e-01   3.573530692787e-01   2.340037300240e-02   3.200691533878e-02   6.123993544772e-03  -3.861163581951e-01  -5.716491357698e-02  -1.283919952765e-01   6.067739453664e-03  -2.138065370221e-01   2.423921456030e-01  -2.943188619226e-01  -2.517643975789e-01   2.931601330177e-01   6.508055514560e-01   1.381547889487e-01   4.003596389581e-01   5.954533189104e-01  
-3.203679389061e-01   7.311738905910e-01  -3.918612600236e-01   3.529719326057e-01   3.048593949264e-02   2.339613240522e-02   6.392310136216e-03  -3.756328123076e-01  -5.086619801183e-02  -1.246815102226e-01   8.356422315465e-03  -2.167213536474e-01   2.368695882489e-01  -2.932045894608e-01  -2.548606715675e-01   2.851659025587e-01   6.464631528795e-01   1.347094322240e-01   4.002186721428e-01   5.909222327861e-01  
-3.278963343039e-01   7.199960422180e-01  -3.785268611008e-01   3.481174216558e-01   3.732096155260e-02   1.493498044393e-02   6.566243395026e-03  -3.649640674505e-01  -4.481954972862e-02  -1.212121268710e-01   1.064685751834e-02  -2.193552697840e-01   2.314312179167e-01  -2.918137565409e-01  -2.578102524758e-01   2.772289088027e-01   6.420930648860e-01   1.311019438581e-01   4.000331195599e-01   5.863994971663e-01  
-3.345750107628e-01   7.086397993208e-01  -3.656819150048e-01   3.428130562130e-01   4.394167859006e-02   6.660370386535e-03   6.626046950959e-03  -3.541256632412e-01  -3.904866475306e-02  -1.180224948746e-01   1.298804730215e-02  -2.217936370869e-01   2.261160985623e-01  -2.901483425097e-01  -2.606889597139e-01   2.693168011872e-01   6.376854680190e-01   1.273432383331e-01   3.998319948990e-01   5.819366940569e-01  
-3.404768508636e-01   6.968323825929e-01  -3.532217180002e-01   3.371750040484e-01   5.024871927258e-02  -1.414136118204e-03   6.587980386062e-03  -3.432482846945e-01  -3.356985956128e-02  -1.151055260154e-01   1.537324533419e-02  -2.238840078143e-01   2.209059267643e-01  -2.882918626675e-01  -2.635201071145e-01   2.613604540480e-01   6.333885735443e-01   1.235361576475e-01   3.997147870728e-01   5.776485947896e-01  
-3.455390205751e-01   6.850476725555e-01  -3.412234639223e-01   3.311279938511e-01   5.632813518261e-02  -9.297327060994e-03   6.483189120967e-03  -3.322168948163e-01  -2.833863448268e-02  -1.124094293615e-01   1.778032523114e-02  -2.258032249334e-01   2.157851887318e-01  -2.861512726437e-01  -2.662113157835e-01   2.534494226130e-01   6.290832935073e-01   1.195685215624e-01   3.995615547739e-01   5.733788842018e-01  
-3.499244554000e-01   6.729686706764e-01  -3.295959675663e-01   3.247971582622e-01   6.210340493737e-02  -1.695052996417e-02   6.287372683523e-03  -3.211664104286e-01  -2.339586459728e-02  -1.099498808343e-01   2.021445908901e-02  -2.274152844386e-01   2.107494951545e-01  -2.837975444367e-01  -2.687902271060e-01   2.455317186806e-01   6.247955786370e-01   1.155186402727e-01   3.994365462915e-01   5.691927578380e-01  
-3.535407725194e-01   6.607471174886e-01  -3.183746375690e-01   3.182128968849e-01   6.763738772438e-02  -2.435925615014e-02   5.997869955167e-03  -3.101175358436e-01  -1.874892675524e-02  -1.077361658074e-01   2.263270271528e-02  -2.288002976140e-01   2.058160884377e-01  -2.812182558541e-01  -2.712669358264e-01   2.376239543196e-01   6.204948052752e-01   1.113693311642e-01   3.993156744635e-01   5.650614666257e-01  
-3.564459839854e-01   6.485239909240e-01  -3.075716733451e-01   3.113719843933e-01   7.296348949916e-02  -3.151094815892e-02   5.629437853675e-03  -2.990491933850e-01  -1.439041162993e-02  -1.057565683136e-01   2.503837222238e-02  -2.300275384608e-01   2.009893195128e-01  -2.783861301302e-01  -2.736404803290e-01   2.297356855781e-01   6.161359204901e-01   1.070928510464e-01   3.991788666267e-01   5.609629132158e-01  
-3.587030368546e-01   6.362577041590e-01  -2.971182866999e-01   3.043066363297e-01   7.800793984290e-02  -3.841360194706e-02   5.182219779037e-03  -2.879944556555e-01  -1.030617115127e-02  -1.039767993981e-01   2.744388641547e-02  -2.310146898889e-01   1.962352027221e-01  -2.753331698978e-01  -2.758620596546e-01   2.218661319295e-01   6.117692224286e-01   1.027246547899e-01   3.990370521521e-01   5.568950826531e-01  
-3.605412417714e-01   6.238068808251e-01  -2.869876290474e-01   2.971003449785e-01   8.274790530074e-02  -4.506295583292e-02   4.701643761650e-03  -2.770317773627e-01  -6.495051592288e-03  -1.024029409820e-01   2.987447535906e-02  -2.317066539194e-01   1.915687294605e-01  -2.721345517173e-01  -2.779981548959e-01   2.139411708361e-01   6.075523238131e-01   9.834935663796e-02   3.989979774978e-01   5.529961969506e-01  
-3.617345612359e-01   6.116225497966e-01  -2.772733322626e-01   2.896843067538e-01   8.734459908701e-02  -5.143853491855e-02   4.152327447827e-03  -2.660720787905e-01  -2.967971770615e-03  -1.010625088057e-01   3.228309647940e-02  -2.323569104229e-01   1.870277123872e-01  -2.686793004956e-01  -2.800696483426e-01   2.060260579471e-01   6.032739997131e-01   9.384311135182e-02   3.989497239673e-01   5.491425443810e-01  
-3.623583980063e-01   5.992677627061e-01  -2.678785008297e-01   2.822118760099e-01   9.168445067591e-02  -5.752228563256e-02   3.547070199728e-03  -2.552721810651e-01   2.626305459379e-04  -9.992120865275e-02   3.463105622820e-02  -2.327540394818e-01   1.825724723769e-01  -2.650577661855e-01  -2.820237921198e-01   1.980946364049e-01   5.990071636792e-01   8.929972028974e-02   3.989355843454e-01   5.453558633585e-01  
-3.625738033502e-01   5.870154777121e-01  -2.587924084097e-01   2.746060677063e-01   9.576093068075e-02  -6.335753236518e-02   2.896980204563e-03  -2.445475124565e-01   3.249165238889e-03  -9.894569841237e-02   3.699554468964e-02  -2.329595207000e-01   1.782002359506e-01  -2.612607623031e-01  -2.838684622297e-01   1.901377501628e-01   5.947836569060e-01   8.471386049819e-02   3.989692481880e-01   5.416599606109e-01  
-3.622457946976e-01   5.747860045315e-01  -2.500270692762e-01   2.669523855893e-01   9.962185462945e-02  -6.890631451473e-02   2.207653503582e-03  -2.339680866460e-01   5.962559498640e-03  -9.814371140879e-02   3.928938706536e-02  -2.329864344090e-01   1.739104570124e-01  -2.572845103729e-01  -2.855764795999e-01   1.821905377177e-01   5.905473351950e-01   8.007238207125e-02   3.990058101959e-01   5.379920696723e-01  
-3.616352080074e-01   5.628173884910e-01  -2.415840124054e-01   2.591733583971e-01   1.032945822156e-01  -7.418161103161e-02   1.456819110217e-03  -2.234418563032e-01   8.425292291693e-03  -9.751050447285e-02   4.160737288265e-02  -2.329280081729e-01   1.697116975164e-01  -2.530870880162e-01  -2.871657124908e-01   1.742631268039e-01   5.862276400443e-01   7.532974479972e-02   3.990226651012e-01   5.343350356961e-01  
-3.605181410966e-01   5.507586714484e-01  -2.334257875791e-01   2.514493726313e-01   1.067384735740e-01  -7.916934850779e-02   6.514295162758e-04  -2.131621663339e-01   1.061359188225e-02  -9.704772081648e-02   4.382654847550e-02  -2.326546235769e-01   1.656088180968e-01  -2.487756536994e-01  -2.886728954687e-01   1.662916729969e-01   5.819331893261e-01   7.059872627932e-02   3.991042579583e-01   5.307730156040e-01  
-3.590798797285e-01   5.389146768801e-01  -2.255581525833e-01   2.436649732187e-01   1.099822918734e-01  -8.390060534674e-02  -1.641876423243e-04  -2.029926732259e-01   1.257579310677e-02  -9.672619052311e-02   4.603406116994e-02  -2.322645926242e-01   1.615887571455e-01  -2.442962693739e-01  -2.900701410068e-01   1.583070737501e-01   5.776824489406e-01   6.582651879090e-02   3.992205222293e-01   5.272831157086e-01  
-3.573909110995e-01   5.271653113916e-01  -2.179528930897e-01   2.358793431771e-01   1.130031072152e-01  -8.837189120222e-02  -9.955958195858e-04  -1.929923433622e-01   1.431036356928e-02  -9.653590704817e-02   4.822428194707e-02  -2.317057825516e-01   1.576471190449e-01  -2.396833412672e-01  -2.913536739984e-01   1.502986351904e-01   5.734844255647e-01   6.104622573063e-02   3.993820146653e-01   5.238677462470e-01  
-3.553731481219e-01   5.155649565966e-01  -2.106234915865e-01   2.281190625473e-01   1.158462115986e-01  -9.257816913864e-02  -1.855904918533e-03  -1.831769716710e-01   1.581251193854e-02  -9.648450562756e-02   5.035757182199e-02  -2.310335333170e-01   1.537987060747e-01  -2.349342951617e-01  -2.925515416631e-01   1.422666831823e-01   5.692801420795e-01   5.624781952304e-02   3.995821770896e-01   5.205196727972e-01  
-3.530809832172e-01   5.041385926383e-01  -2.035521230262e-01   2.203759883091e-01   1.185061021378e-01  -9.651974874929e-02  -2.746058012390e-03  -1.735300302938e-01   1.709262425912e-02  -9.655571776473e-02   5.245006174551e-02  -2.302479981810e-01   1.500289003214e-01  -2.300385342421e-01  -2.936293925794e-01   1.342342871633e-01   5.650592968100e-01   5.142058233252e-02   3.997925189436e-01   5.172023285294e-01  
-3.506049270408e-01   4.928733487763e-01  -1.967330571915e-01   2.126706360850e-01   1.209926558266e-01  -1.002042697158e-01  -3.659612146497e-03  -1.640666360661e-01   1.815784892400e-02  -9.674707063750e-02   5.451670315406e-02  -2.293589034815e-01   1.463486023499e-01  -2.250110827181e-01  -2.946242449668e-01   1.261740473177e-01   5.608275822020e-01   4.657877446715e-02   4.000410276340e-01   5.139496904660e-01  
-3.478348783924e-01   4.817133475125e-01  -1.901372929279e-01   2.050432050337e-01   1.232721598641e-01  -1.036430879617e-01  -4.590606284806e-03  -1.548243780009e-01   1.902674308268e-02  -9.702203364072e-02   5.651274456382e-02  -2.283093311643e-01   1.427328241128e-01  -2.198850225322e-01  -2.954731446004e-01   1.181179208958e-01   5.565934071560e-01   4.175290596009e-02   4.003006161579e-01   5.107169633148e-01  
-3.447723390654e-01   4.707343596979e-01  -1.837741439297e-01   1.974914098028e-01   1.253854042365e-01  -1.068363548628e-01  -5.529046451439e-03  -1.457919833700e-01   1.970041154589e-02  -9.739241504775e-02   5.843305569730e-02  -2.271555727016e-01   1.391943050786e-01  -2.146561228455e-01  -2.962120998634e-01   1.100553092957e-01   5.523666080339e-01   3.693461491312e-02   4.005858097605e-01   5.075286645261e-01  
-3.416921437944e-01   4.599583370955e-01  -1.776396618814e-01   1.899822658827e-01   1.273476748800e-01  -1.097845253525e-01  -6.497511984875e-03  -1.369260536935e-01   2.018146638981e-02  -9.786503460284e-02   6.036282454829e-02  -2.259323852108e-01   1.357424149951e-01  -2.092952140526e-01  -2.968699061747e-01   1.019755886098e-01   5.480955152614e-01   3.209317004298e-02   4.008932540760e-01   5.043862900595e-01  
-3.382983836125e-01   4.494039142828e-01  -1.717356447627e-01   1.825707026079e-01   1.291842886948e-01  -1.124956963595e-01  -7.457251031392e-03  -1.282815499018e-01   2.047427840591e-02  -9.844099091257e-02   6.219614437472e-02  -2.246542664383e-01   1.323803440525e-01  -2.038411477944e-01  -2.974737844678e-01   9.384993944372e-02   5.438871137084e-01   2.727092752079e-02   4.012675858353e-01   5.013408984559e-01  
-3.348048430898e-01   4.389763697914e-01  -1.660155786587e-01   1.752502318526e-01   1.308207371612e-01  -1.149978194231e-01  -8.415119300461e-03  -1.198513894060e-01   2.061690324716e-02  -9.906414872892e-02   6.400119206816e-02  -2.232207811949e-01   1.290747487579e-01  -1.983259341795e-01  -2.979337850794e-01   8.572594661345e-02   5.397237415757e-01   2.249573231579e-02   4.016624981259e-01   4.983246579867e-01  
-3.311072514974e-01   4.287423973984e-01  -1.605139060479e-01   1.680597824612e-01   1.323481954824e-01  -1.172643846815e-01  -9.386603328846e-03  -1.116580913301e-01   2.057629368317e-02  -9.978165973118e-02   6.571523568070e-02  -2.217469666742e-01   1.258618595692e-01  -1.927248750110e-01  -2.983467746486e-01   7.756412098934e-02   5.355450693710e-01   1.773479371866e-02   4.021048458078e-01   4.953777269887e-01  
-3.273065225516e-01   4.187096539011e-01  -1.551951837968e-01   1.609517810914e-01   1.337194152588e-01  -1.193197203447e-01  -1.035514267805e-02  -1.036532480385e-01   2.039173101904e-02  -1.005430404237e-01   6.739184314366e-02  -2.201778422420e-01   1.227046392932e-01  -1.870383039068e-01  -2.986122025953e-01   6.943265988022e-02   5.313602818848e-01   1.299054941827e-02   4.025328123624e-01   4.924250355438e-01  
-3.234345709065e-01   4.088402328431e-01  -1.500590034990e-01   1.539633796556e-01   1.349454176346e-01  -1.211800031531e-01  -1.133498327630e-02  -9.587240998436e-02   2.006810976156e-02  -1.013527545402e-01   6.902219023961e-02  -2.185247354159e-01   1.196243900558e-01  -1.812961361736e-01  -2.987995106215e-01   6.127859167194e-02   5.271536013963e-01   8.286698478630e-03   4.029954534573e-01   4.895202706029e-01  
-3.194322226536e-01   3.991982069797e-01  -1.451078994463e-01   1.470813744499e-01   1.360573957945e-01  -1.228366848413e-01  -1.230597610069e-02  -8.829183685275e-02   1.960532531640e-02  -1.022154124177e-01   7.058947052686e-02  -2.168277987730e-01   1.166151169902e-01  -1.754775651761e-01  -2.988978397502e-01   5.312037271104e-02   5.229504315765e-01   3.603835335953e-03   4.034769255821e-01   4.866513466578e-01  
-3.155020790649e-01   3.897647088824e-01  -1.403224100036e-01   1.402631867813e-01   1.370346271204e-01  -1.243057864126e-01  -1.328017761486e-02  -8.086796630498e-02   1.902294085238e-02  -1.031060849613e-01   7.217033802273e-02  -2.150666340219e-01   1.136650287484e-01  -1.695636190500e-01  -2.988689990690e-01   4.499543702504e-02   5.186869177023e-01  -1.077349086963e-03   4.039314037074e-01   4.837664847075e-01  
-3.113275105482e-01   3.804298819345e-01  -1.356989007583e-01   1.336647944067e-01   1.378724648207e-01  -1.255980187325e-01  -1.424309581183e-02  -7.375360532870e-02   1.832093379836e-02  -1.040221409679e-01   7.360318688048e-02  -2.131917651133e-01   1.107832353688e-01  -1.636815520108e-01  -2.987519736427e-01   3.685470257686e-02   5.144750686068e-01  -5.645028410685e-03   4.044320219903e-01   4.809334263649e-01  
-3.071426695708e-01   3.713822683280e-01  -1.312421440191e-01   1.271242997065e-01   1.386203321544e-01  -1.267102082463e-01  -1.519054476750e-02  -6.678216096820e-02   1.750312820004e-02  -1.049887611368e-01   7.502836011927e-02  -2.113111704785e-01   1.079710575561e-01  -1.577128079824e-01  -2.985701541388e-01   2.870008604410e-02   5.103123827957e-01  -1.020332338565e-02   4.049657654469e-01   4.781600467758e-01  
-3.028891531846e-01   3.625013185708e-01  -1.269507088943e-01   1.207488457236e-01   1.392789448987e-01  -1.276420638746e-01  -1.614342506455e-02  -6.005051510811e-02   1.656336383532e-02  -1.059997781549e-01   7.637164913956e-02  -2.093996756150e-01   1.052383227020e-01  -1.517117368036e-01  -2.983476604419e-01   2.051200209553e-02   5.061443410662e-01  -1.471216053768e-02   4.055436622426e-01   4.754461350761e-01  
-2.986159027312e-01   3.537971394310e-01  -1.228001198523e-01   1.144974968493e-01   1.398155900931e-01  -1.284130865616e-01  -1.708937205090e-02  -5.351981930668e-02   1.553078040708e-02  -1.070180837084e-01   7.767349522759e-02  -2.074176574335e-01   1.025598432677e-01  -1.456809383120e-01  -2.980078639003e-01   1.235403391266e-02   5.019670787223e-01  -1.916709425930e-02   4.061088565846e-01   4.727279526834e-01  
-2.943505517808e-01   3.452716326236e-01  -1.187892522733e-01   1.083685312489e-01   1.402413538855e-01  -1.290342619059e-01  -1.801120489672e-02  -4.718510295016e-02   1.441503386554e-02  -1.080437600824e-01   7.894110713332e-02  -2.053780818669e-01   9.994130190697e-02  -1.396279383792e-01  -2.975791973074e-01   4.202271951684e-03   4.978042587527e-01  -2.356269856681e-02   4.066874327730e-01   4.700361647015e-01  
-2.900345912864e-01   3.369268624212e-01  -1.149100833806e-01   1.023766329863e-01   1.405611486415e-01  -1.294958376818e-01  -1.893488546052e-02  -4.105383225247e-02   1.321300381906e-02  -1.090676657812e-01   8.014555615902e-02  -2.032764849531e-01   9.736968091287e-02  -1.335557551156e-01  -2.970093567030e-01  -3.876317983857e-03   4.936036881968e-01  -2.790238563775e-02   4.072136064107e-01   4.672981856001e-01  
-2.856276366064e-01   3.287818791124e-01  -1.111798423492e-01   9.655357325358e-02   1.408197955788e-01  -1.298167143872e-01  -1.984165816238e-02  -3.515046716240e-02   1.192274619613e-02  -1.101225529389e-01   8.125204188296e-02  -2.011883740172e-01   9.488313024777e-02  -1.274749295501e-01  -2.964540338433e-01  -1.202844265449e-02   4.894152877093e-01  -3.218177231675e-02   4.078269956657e-01   4.646678466768e-01  
-2.812836637666e-01   3.208635475526e-01  -1.075745842244e-01   9.080503799552e-02   1.409935569140e-01  -1.299923073242e-01  -2.073835383553e-02  -2.938305286502e-02   1.056068566555e-02  -1.111773560276e-01   8.235736827973e-02  -1.990822216099e-01   9.244566847541e-02  -1.213299534966e-01  -2.957860817862e-01  -2.012497636857e-02   4.851852643827e-01  -3.644517941142e-02   4.083987691883e-01   4.620119558654e-01  
-2.769505676796e-01   3.130345492068e-01  -1.040829523554e-01   8.523920758118e-02   1.410438833246e-01  -1.300599762029e-01  -2.160826831966e-02  -2.386156172396e-02   9.152835064600e-03  -1.122049350278e-01   8.339698704882e-02  -1.968730175246e-01   9.006150898411e-02  -1.152543080138e-01  -2.950239316151e-01  -2.820346241391e-02   4.810015084317e-01  -4.057783209178e-02   4.089838287130e-01   4.593750921781e-01  
-2.725940427976e-01   3.054387263866e-01  -1.007189901640e-01   7.978894921600e-02   1.410475476687e-01  -1.299814793785e-01  -2.248004880200e-02  -1.850680300153e-02   7.662038881036e-03  -1.132580144136e-01   8.438161543865e-02  -1.946820688704e-01   8.773813692455e-02  -1.091427858202e-01  -2.942081740173e-01  -3.626791185528e-02   4.768299923888e-01  -4.467707990188e-02   4.095739875923e-01   4.567639338256e-01  
-2.682313913781e-01   2.980176119455e-01  -9.746877669084e-02   7.447524036182e-02   1.409747860553e-01  -1.297793843122e-01  -2.333307165835e-02  -1.334055744536e-02   6.113733789845e-03  -1.143041521244e-01   8.530894171778e-02  -1.924605716632e-01   8.546662764759e-02  -1.030409122341e-01  -2.933087530969e-01  -4.429733814088e-02   4.726786203999e-01  -4.870291561310e-02   4.101549408424e-01   4.541583564675e-01  
-2.638845122917e-01   2.907405176929e-01  -9.433011710634e-02   6.931795805063e-02   1.408209751997e-01  -1.294850703361e-01  -2.416084533930e-02  -8.381059994060e-03   4.528943843355e-03  -1.153335492741e-01   8.617530010165e-02  -1.902066149214e-01   8.325797499473e-02  -9.697956845076e-02  -2.923743625008e-01  -5.234564946831e-02   4.685483941345e-01  -5.263305390076e-02   4.107765744498e-01   4.516065589709e-01  
-2.595651524673e-01   2.836617470435e-01  -9.129849414138e-02   6.426800619787e-02   1.406091136102e-01  -1.290680015502e-01  -2.498385592861e-02  -3.573381589864e-03   2.890829343149e-03  -1.163536503841e-01   8.700227936158e-02  -1.879486704961e-01   8.109630858316e-02  -9.090026006319e-02  -2.913449453629e-01  -6.032508825906e-02   4.643816590558e-01  -5.652081615758e-02   4.113522269724e-01   4.490260994275e-01  
-2.553526958430e-01   2.767600791474e-01  -8.836954560144e-02   5.930653649344e-02   1.403323012369e-01  -1.285501051862e-01  -2.578477878427e-02   1.098240645434e-03   1.214531136987e-03  -1.173625340063e-01   8.782966568081e-02  -1.856828780616e-01   7.898759579839e-02  -8.480387785707e-02  -2.902566265201e-01  -6.828404294000e-02   4.602134401441e-01  -6.036306350781e-02   4.119262936116e-01   4.464642834673e-01  
-2.510573419278e-01   2.699973753565e-01  -8.554123123389e-02   5.453946453409e-02   1.399917583357e-01  -1.279422112410e-01  -2.657045391996e-02   5.540044862617e-03  -4.918050180852e-04  -1.183410587980e-01   8.853374667965e-02  -1.833941126825e-01   7.693176604634e-02  -7.877576247612e-02  -2.891053071495e-01  -7.620569437996e-02   4.560253966563e-01  -6.409549935020e-02   4.124881773881e-01   4.439004151659e-01  
-2.468531244102e-01   2.633901101896e-01  -8.280095018979e-02   4.986839357806e-02   1.395766636267e-01  -1.272388887684e-01  -2.733752385374e-02   9.839936917589e-03  -2.225406970977e-03  -1.192923110961e-01   8.923143360868e-02  -1.810619315631e-01   7.491475710384e-02  -7.277660469353e-02  -2.878454448933e-01  -8.403954687009e-02   4.518589086159e-01  -6.774698289044e-02   4.130007970267e-01   4.413064179371e-01  
-2.426307177183e-01   2.569297717257e-01  -8.015639006007e-02   4.536182049754e-02   1.391091229668e-01  -1.264555602462e-01  -2.808391337567e-02   1.394496634376e-02  -3.980613757237e-03  -1.202151636546e-01   8.984010526059e-02  -1.787259608258e-01   7.295169677666e-02  -6.682937979781e-02  -2.865396682194e-01  -9.184259576110e-02   4.476601984374e-01  -7.130911692110e-02   4.135083816794e-01   4.387226411066e-01  
-2.384500348793e-01   2.506805791542e-01  -7.760899551547e-02   4.094584698390e-02   1.386224047993e-01  -1.255733612241e-01  -2.881725793887e-02   1.792669414680e-02  -5.780684589989e-03  -1.211530587046e-01   9.042153111206e-02  -1.764383218858e-01   7.104554646137e-02  -6.085886417475e-02  -2.852322878541e-01  -9.966763365858e-02   4.435201513694e-01  -7.483917176879e-02   4.140572184665e-01   4.362062965503e-01  
-2.343696200722e-01   2.445447788058e-01  -7.513976592502e-02   3.664658595513e-02   1.380600583143e-01  -1.246206205183e-01  -2.953446866274e-02   2.175301442029e-02  -7.587100085545e-03  -1.220453389358e-01   9.098648145165e-02  -1.740994904505e-01   6.917785144385e-02  -5.494768680993e-02  -2.838242329580e-01  -1.073989882846e-01   4.393743451485e-01  -7.826969407767e-02   4.145483087305e-01   4.336498416694e-01  
-2.302709665078e-01   2.385360900857e-01  -7.275452978176e-02   3.251672393904e-02   1.374483722078e-01  -1.236015112816e-01  -3.022258019777e-02   2.538196025287e-02  -9.405169529378e-03  -1.229088070676e-01   9.146060772586e-02  -1.717402023906e-01   6.735887122242e-02  -4.913566220771e-02  -2.823746933179e-01  -1.150963518216e-01   4.352831144622e-01  -8.157327016462e-02   4.150443082684e-01   4.311144937470e-01  
-2.262837084828e-01   2.327069222887e-01  -7.044848710347e-02   2.844638287599e-02   1.368016812717e-01  -1.224916547992e-01  -3.090834713944e-02   2.892194611869e-02  -1.124873815805e-02  -1.237550576421e-01   9.194759734422e-02  -1.694049551478e-01   6.557980590631e-02  -4.328645872893e-02  -2.808513386599e-01  -1.227139533172e-01   4.311372738862e-01  -8.486316357593e-02   4.154824217293e-01   4.285494608698e-01  
-2.222576615780e-01   2.269997924503e-01  -6.822118965132e-02   2.455534008774e-02   1.361118991291e-01  -1.213301923215e-01  -3.157320162202e-02   3.226114887063e-02  -1.309083325416e-02  -1.245615547334e-01   9.232361514355e-02  -1.670579725315e-01   6.384853513935e-02  -3.755152264689e-02  -2.792894518374e-01  -1.302822350853e-01   4.270045532244e-01  -8.802240388494e-02   4.159114710106e-01   4.259912119558e-01  
-2.183252582146e-01   2.214574094948e-01  -6.607004525332e-02   2.073839971538e-02   1.353919029248e-01  -1.201020424111e-01  -3.220962655740e-02   3.550039855300e-02  -1.494478769888e-02  -1.253506026685e-01   9.269730470250e-02  -1.647388384050e-01   6.216247195471e-02  -3.181021888573e-02  -2.776979861377e-01  -1.378251360641e-01   4.228764105102e-01  -9.114472841486e-02   4.163381892233e-01   4.234572419634e-01  
-2.143912789719e-01   2.160065087996e-01  -6.398751560064e-02   1.709397168738e-02   1.346157561655e-01  -1.188353896130e-01  -3.282146895503e-02   3.854212471479e-02  -1.678379231254e-02  -1.260881127895e-01   9.297942442144e-02  -1.623742432709e-01   6.051746401156e-02  -2.622374285807e-02  -2.760478772817e-01  -1.452881014055e-01   4.188027849980e-01  -9.410293567957e-02   4.167362802438e-01   4.209114526462e-01  
-2.105927317507e-01   2.107333248296e-01  -6.197343308257e-02   1.347763155226e-02   1.338162013206e-01  -1.174922312445e-01  -3.342236902149e-02   4.153254752634e-02  -1.863487760376e-02  -1.268030379382e-01   9.329589455292e-02  -1.600525048240e-01   5.890823455488e-02  -2.057494108116e-02  -2.743290058525e-01  -1.526595256432e-01   4.146351195977e-01  -9.707552453516e-02   4.170648284960e-01   4.183299066310e-01  
-2.067894503216e-01   2.055773790433e-01  -6.002535434381e-02   1.000947924612e-02   1.329815196166e-01  -1.160974367957e-01  -3.401216999484e-02   4.435797545886e-02  -2.048213032812e-02  -1.274767393877e-01   9.352820245620e-02  -1.577234700952e-01   5.733671117817e-02  -1.502731741629e-02  -2.725495009075e-01  -1.599316615699e-01   4.104697918200e-01  -9.993316123550e-02   4.173394135437e-01   4.157183914697e-01  
-2.030451469223e-01   2.005323665041e-01  -5.814229237366e-02   6.660251436030e-03   1.321124257422e-01  -1.146649401123e-01  -3.457788253573e-02   4.704147699790e-02  -2.232091766260e-02  -1.281228509582e-01   9.371939647196e-02  -1.553843818580e-01   5.580874469496e-02  -9.583638170281e-03  -2.707527415260e-01  -1.671683290849e-01   4.063943669394e-01  -1.026722614292e-01   4.176239000171e-01   4.131399631128e-01  
-1.993370320549e-01   1.956285851556e-01  -5.632408551780e-02   3.414852477871e-03   1.312269092051e-01  -1.131827773127e-01  -3.512377629560e-02   4.960701580060e-02  -2.415869786572e-02  -1.287449366227e-01   9.386330700131e-02  -1.530751713217e-01   5.432173198400e-02  -4.186941601449e-03  -2.689342201588e-01  -1.743560124510e-01   4.023273123453e-01  -1.053442649261e-01   4.178941577661e-01   4.105740103480e-01  
-1.957279285558e-01   1.908611883661e-01  -5.456438718531e-02   2.299175378485e-04   1.303163793475e-01  -1.116504400754e-01  -3.566036836285e-02   5.209285995396e-02  -2.599124538671e-02  -1.293348890445e-01   9.400913056916e-02  -1.507874238568e-01   5.286889525282e-02   1.199706576324e-03  -2.670613487919e-01  -1.814508346601e-01   3.982213885564e-01  -1.079778429977e-01   4.181065592267e-01   4.079826128318e-01  
-1.921484109602e-01   1.861883642919e-01  -5.286401369629e-02  -2.816600257347e-03   1.293758623179e-01  -1.100964661326e-01  -3.616881483192e-02   5.442564747841e-02  -2.780161562345e-02  -1.298851844594e-01   9.408515760252e-02  -1.484936970161e-01   5.145762397320e-02   6.455852593934e-03  -2.651750374377e-01  -1.884964614181e-01   3.941741997555e-01  -1.104801411647e-01   4.183156459640e-01   4.054102940323e-01  
-1.886417280514e-01   1.816330028784e-01  -5.121562137812e-02  -5.786448788459e-03   1.284063363450e-01  -1.084915732622e-01  -3.666189747133e-02   5.666326053379e-02  -2.960320248605e-02  -1.303971729100e-01   9.414741630420e-02  -1.461964433973e-01   5.007479358164e-02   1.164860527272e-02  -2.632133039701e-01  -1.954036825368e-01   3.901213533816e-01  -1.129031069757e-01   4.184394373474e-01   4.027878409782e-01  
-1.851513084954e-01   1.771766730605e-01  -4.961964613674e-02  -8.625389633308e-03   1.274084458528e-01  -1.068553416260e-01  -3.714806031928e-02   5.876221532541e-02  -3.138275504735e-02  -1.308562577875e-01   9.413733621700e-02  -1.438994506965e-01   4.872352796989e-02   1.673123052505e-02  -2.611882650737e-01  -2.021696253555e-01   3.860253476793e-01  -1.152181465934e-01   4.184748336574e-01   4.001091016924e-01  
-1.817631375520e-01   1.728646096958e-01  -4.807966660732e-02  -1.142412310591e-02   1.264084744727e-01  -1.051841006754e-01  -3.760307614027e-02   6.080752036385e-02  -3.315699063993e-02  -1.313082835565e-01   9.414279695897e-02  -1.416576272496e-01   4.741327348672e-02   2.182444761327e-02  -2.591848049060e-01  -2.089475499200e-01   3.819689718123e-01  -1.175172965564e-01   4.185480568225e-01   3.974971840791e-01  
-1.783840610298e-01   1.686524281882e-01  -4.658994233680e-02  -1.409696526229e-02   1.253869330194e-01  -1.034957205293e-01  -3.803359650580e-02   6.271995355183e-02  -3.490231720909e-02  -1.317132135306e-01   9.407335845466e-02  -1.394240004343e-01   4.613724275635e-02   2.679601714174e-02  -2.571520282738e-01  -2.156293653967e-01   3.779155579044e-01  -1.197017520868e-01   4.185764399114e-01   3.948693917365e-01  
-1.750655977600e-01   1.645400194336e-01  -4.514884091056e-02  -1.667765283667e-02   1.243468311808e-01  -1.017828356765e-01  -3.844478150474e-02   6.453096609738e-02  -3.662616164503e-02  -1.320811758757e-01   9.397185207488e-02  -1.372034218557e-01   4.489413614712e-02   3.168652018435e-02  -2.550912145812e-01  -2.222226876695e-01   3.738707609625e-01  -1.218026791832e-01   4.185630785241e-01   3.922319971403e-01  
-1.718402531129e-01   1.605172654528e-01  -4.374950741379e-02  -1.919335721239e-02   1.232792384922e-01  -1.000219478704e-01  -3.885475299391e-02   6.626036028502e-02  -3.833838264335e-02  -1.324105222649e-01   9.387492053360e-02  -1.349655804002e-01   4.367377232675e-02   3.649248952136e-02  -2.529448452071e-01  -2.286313328535e-01   3.698341265616e-01  -1.238141727556e-01   4.184337695596e-01   3.895227623726e-01  
-1.686212095013e-01   1.565983997753e-01  -4.240100855921e-02  -2.158504138088e-02   1.222101855008e-01  -9.826010719401e-02  -3.923934938800e-02   6.786510745915e-02  -4.002293813557e-02  -1.327138994416e-01   9.369788469378e-02  -1.327666952766e-01   4.249505101616e-02   4.118281750959e-02  -2.508396031144e-01  -2.350400457993e-01   3.658627852278e-01  -1.257233110856e-01   4.183432041602e-01   3.868742008878e-01  
-1.654813949649e-01   1.527912314458e-01  -4.109289566449e-02  -2.393009010522e-02   1.211295327510e-01  -9.644956494540e-02  -3.962474384270e-02   6.941403195836e-02  -4.169839375781e-02  -1.329848498346e-01   9.352574062566e-02  -1.305890999734e-01   4.133834979489e-02   4.584880963477e-02  -2.486626568615e-01  -2.412828320670e-01   3.618432321002e-01  -1.275958135579e-01   4.181435141912e-01   3.841627130177e-01  
-1.624202515425e-01   1.490815026999e-01  -3.982822488554e-02  -2.621187709538e-02   1.200377250099e-01  -9.463050730020e-02  -3.997858361856e-02   7.089088462788e-02  -4.334630128941e-02  -1.332276801331e-01   9.334543582204e-02  -1.284369570743e-01   4.021549637667e-02   5.045260030060e-02  -2.464921581527e-01  -2.474854454508e-01   3.578629175852e-01  -1.294042195747e-01   4.179451542394e-01   3.814829975665e-01  
-1.593599104074e-01   1.454347867599e-01  -3.860299094081e-02  -2.835412783678e-02   1.189225363401e-01  -9.280458127460e-02  -4.031387931390e-02   7.222430298216e-02  -4.495426507291e-02  -1.334133344832e-01   9.307511454506e-02  -1.262656449104e-01   3.912040306895e-02   5.484841271001e-02  -2.442775914348e-01  -2.535142073242e-01   3.539100542265e-01  -1.310424717995e-01   4.176541657180e-01   3.787487888772e-01  
-1.563850698530e-01   1.419098015072e-01  -3.741888372787e-02  -3.046828320775e-02   1.178133680389e-01  -9.095278908992e-02  -4.063533389221e-02   7.352567718278e-02  -4.655086200747e-02  -1.335870254770e-01   9.282038947686e-02  -1.241551657655e-01   3.805516292036e-02   5.926849933649e-02  -2.420688547373e-01  -2.595104665926e-01   3.499519622223e-01  -1.326865236645e-01   4.173604015902e-01   3.760463631979e-01  
-1.534615527569e-01   1.384609030225e-01  -3.627136163372e-02  -3.249842474210e-02   1.166866457179e-01  -8.909435412897e-02  -4.093778487633e-02   7.473806741105e-02  -4.811039229879e-02  -1.337130663899e-01   9.253173732767e-02  -1.220504648183e-01   3.701599099026e-02   6.357670535939e-02  -2.398244824409e-01  -2.653672302475e-01   3.459844876296e-01  -1.342343494819e-01   4.169897009835e-01   3.733073783332e-01  
-1.505885788755e-01   1.350928872641e-01  -3.515890257093e-02  -3.445438557962e-02   1.155488717969e-01  -8.721315434956e-02  -4.123077713790e-02   7.587078079441e-02  -4.964562963616e-02  -1.338019088534e-01   9.221629569414e-02  -1.199528796629e-01   3.600034851698e-02   6.777923551824e-02  -2.375374038709e-01  -2.710641799031e-01   3.420254899030e-01  -1.356914055173e-01   4.165304371567e-01   3.705248231930e-01  
-1.477478170087e-01   1.318085140962e-01  -3.408279909311e-02  -3.632436839140e-02   1.144059848768e-01  -8.532714650105e-02  -4.150252223963e-02   7.691707973913e-02  -5.114872511291e-02  -1.338559060932e-01   9.185504420003e-02  -1.178784691375e-01   3.501280099799e-02   7.187015193880e-02  -2.352453047228e-01  -2.766613181378e-01   3.380867887174e-01  -1.370578121663e-01   4.160314969399e-01   3.677394463974e-01  
-1.449853071488e-01   1.286140352150e-01  -3.304094291351e-02  -3.815484203598e-02   1.132602581315e-01  -8.342428360286e-02  -4.175345263319e-02   7.791859478032e-02  -5.263025593083e-02  -1.338874663074e-01   9.150082695892e-02  -1.158333800900e-01   3.405089858069e-02   7.591749756129e-02  -2.329438488755e-01  -2.821728938058e-01   3.341672706179e-01  -1.383821542074e-01   4.154993562179e-01   3.649600681919e-01  
-1.422440158250e-01   1.254972239350e-01  -3.203454303312e-02  -3.989025929208e-02   1.121152796365e-01  -8.152469862315e-02  -4.199271890821e-02   7.882651927796e-02  -5.407940867799e-02  -1.338901587341e-01   9.108771071528e-02  -1.138147173388e-01   3.311863987819e-02   7.983296677309e-02  -2.306612999828e-01  -2.876121208151e-01   3.303057802952e-01  -1.396035239918e-01   4.149523397911e-01   3.621982152517e-01  
-1.395812268942e-01   1.224553764691e-01  -3.105736803471e-02  -4.158530947385e-02   1.109590698853e-01  -7.960404825995e-02  -4.222233264042e-02   7.968859316121e-02  -5.550235678531e-02  -1.338564682179e-01   9.068488526996e-02  -1.118068164872e-01   3.220575448621e-02   8.368674893142e-02  -2.283292875298e-01  -2.928817301277e-01   3.264217102929e-01  -1.407705683267e-01   4.143051171982e-01   3.593867596817e-01  
-1.369556288252e-01   1.194914825488e-01  -3.011205820147e-02  -4.320791179936e-02   1.098046997544e-01  -7.767367948942e-02  -4.244118370964e-02   8.047982076349e-02  -5.689985185908e-02  -1.337971212381e-01   9.024853056092e-02  -1.098259959904e-01   3.131764185537e-02   8.744298136464e-02  -2.259955216166e-01  -2.980474964806e-01   3.225697530871e-01  -1.418614402183e-01   4.136159891195e-01   3.565730116965e-01  
-1.343837481833e-01   1.165918306919e-01  -2.919519258495e-02  -4.476656593631e-02   1.086403233773e-01  -7.573584673531e-02  -4.264598451658e-02   8.120474379515e-02  -5.826358432530e-02  -1.336980333318e-01   8.979356008350e-02  -1.078519769328e-01   3.045082635382e-02   9.108533998506e-02  -2.236304487014e-01  -3.030486696790e-01   3.187197992702e-01  -1.428641481586e-01   4.128388252568e-01   3.537195154377e-01  
-1.318508269077e-01   1.137667157751e-01  -2.830753385636e-02  -4.626041288602e-02   1.074748191265e-01  -7.379957165337e-02  -4.283366441315e-02   8.186738523502e-02  -5.959313036955e-02  -1.335663471708e-01   8.930925459437e-02  -1.059066131794e-01   2.960734614492e-02   9.463619961327e-02  -2.212618579432e-01  -3.079389644776e-01   3.148759046936e-01  -1.437986464056e-01   4.120136758312e-01   3.508594579855e-01  
-1.293599208515e-01   1.110187027995e-01  -2.745001393942e-02  -4.769465105301e-02   1.063164611005e-01  -7.186614030481e-02  -4.300061793625e-02   8.247316255590e-02  -6.089485183460e-02  -1.334178575233e-01   8.879982614413e-02  -1.039987269705e-01   2.879025151179e-02   9.810383666421e-02  -2.189234803928e-01  -3.127845297158e-01   3.110903847796e-01  -1.446716341846e-01   4.111945538989e-01   3.480370455330e-01  
-1.269430377778e-01   1.083403441506e-01  -2.661778461985e-02  -4.909974033466e-02   1.051538336623e-01  -6.991985327540e-02  -4.315369312223e-02   8.304724326980e-02  -6.217022346944e-02  -1.332408782829e-01   8.830646930921e-02  -1.021111131632e-01   2.799159645103e-02   1.015253425718e-01  -2.165568317875e-01  -3.174900232234e-01   3.072957711245e-01  -1.455070868864e-01   4.103009872450e-01   3.451888164543e-01  
-1.245518904892e-01   1.057175956063e-01  -2.581051221896e-02  -5.042504083331e-02   1.039853115489e-01  -6.796743505701e-02  -4.329749003704e-02   8.354421776019e-02  -6.341065454143e-02  -1.330226980440e-01   8.777038904204e-02  -1.002288226649e-01   2.721164707369e-02   1.047956255315e-01  -2.141583017233e-01  -3.219961968641e-01   3.035064232098e-01  -1.462331862869e-01   4.092986277285e-01   3.422857048289e-01  
-1.222061856378e-01   1.031614338052e-01  -2.502914163283e-02  -5.169822826255e-02   1.028181737677e-01  -6.602314611691e-02  -4.342215256140e-02   8.399106749880e-02  -6.461576224207e-02  -1.327773005083e-01   8.721510175369e-02  -9.837526836407e-02   2.645425461870e-02   1.079760515862e-01  -2.117706033151e-01  -3.264086006400e-01   2.997400208722e-01  -1.468964385842e-01   4.082652854233e-01   3.393909453837e-01  
-1.199080970301e-01   1.006726437047e-01  -2.427168148085e-02  -5.292645628616e-02   1.016532646708e-01  -6.407543255102e-02  -4.353588197573e-02   8.439674899390e-02  -6.579193107081e-02  -1.325053214611e-01   8.665151208979e-02  -9.655128106836e-02   2.571532370312e-02   1.110938003082e-01  -2.093716042284e-01  -3.306944863324e-01   2.959728899049e-01  -1.475156909422e-01   4.071711669857e-01   3.364819621382e-01  
-1.176430409186e-01   9.824656625810e-02  -2.353902119082e-02  -5.409438660022e-02   1.004945325708e-01  -6.213184725188e-02  -4.364129523971e-02   8.474609109866e-02  -6.693839477544e-02  -1.322122693352e-01   8.605823154219e-02  -9.475487211189e-02   2.499825015872e-02   1.141021758816e-01  -2.069903337011e-01  -3.348848845436e-01   2.922572128260e-01  -1.480598149363e-01   4.060486519016e-01   3.335837464129e-01  
-1.154347573607e-01   9.586708206883e-02  -2.282795647320e-02  -5.521494101129e-02   9.933166302807e-02  -6.016791748604e-02  -4.373774701051e-02   8.504530815748e-02  -6.806253589283e-02  -1.318920552494e-01   8.546264591011e-02  -9.295520283146e-02   2.429800248643e-02   1.169799801909e-01  -2.045790212013e-01  -3.388747724309e-01   2.885760829634e-01  -1.485105278657e-01   4.048219940005e-01   3.306385898213e-01  
-1.132588232326e-01   9.356163866694e-02  -2.214024640489e-02  -5.629244567491e-02   9.817826286611e-02  -5.822950477488e-02  -4.381424954293e-02   8.531044030713e-02  -6.914625413567e-02  -1.315490716127e-01   8.484468522224e-02  -9.121005382913e-02   2.361889790892e-02   1.198185070853e-01  -2.022002203183e-01  -3.428288160068e-01   2.848954672622e-01  -1.489409381689e-01   4.036021567688e-01   3.277313318703e-01  
-1.111345180755e-01   9.131398295661e-02  -2.147374488840e-02  -5.733371020327e-02   9.702921625763e-02  -5.628642200812e-02  -4.388077736798e-02   8.554150602262e-02  -7.020534412500e-02  -1.311874973733e-01   8.422757189264e-02  -8.948829978582e-02   2.295747794759e-02   1.225856418447e-01  -1.998212106277e-01  -3.466667599502e-01   2.812467002236e-01  -1.493233148219e-01   4.023351202256e-01   3.248215327628e-01  
-1.090531324791e-01   8.910951023246e-02  -2.082666911696e-02  -5.832184503307e-02   9.587593205916e-02  -5.433806096940e-02  -4.394045560450e-02   8.572067140219e-02  -7.123213005098e-02  -1.307912947753e-01   8.359579022380e-02  -8.776945094440e-02   2.231152894689e-02   1.252207411603e-01  -1.974145421731e-01  -3.502975912958e-01   2.776084033956e-01  -1.496157348731e-01   4.009573942332e-01   3.218599627780e-01  
-1.069922271512e-01   8.696151480633e-02  -2.019959409468e-02  -5.925266501233e-02   9.472590960780e-02  -5.240419358562e-02  -4.398294247409e-02   8.584995747589e-02  -7.221898720964e-02  -1.303630939078e-01   8.292748858075e-02  -8.607989329238e-02   2.168302978657e-02   1.277452277629e-01  -1.950120518096e-01  -3.537910138647e-01   2.739691902487e-01  -1.498389890539e-01   3.995196605473e-01   3.188850978644e-01  
-1.049870886683e-01   8.486753979697e-02  -1.959145900179e-02  -6.015675921410e-02   9.358152224910e-02  -5.046369335396e-02  -4.402043384231e-02   8.595536759085e-02  -7.318388106760e-02  -1.299192660923e-01   8.227124420885e-02  -8.441395283299e-02   2.107009896623e-02   1.302151722596e-01  -1.926053047150e-01  -3.571597388985e-01   2.703556484913e-01  -1.500285135714e-01   3.980294092063e-01   3.159052739996e-01  
-1.030057653111e-01   8.282786769555e-02  -1.900411218585e-02  -6.100679203191e-02   9.244739363185e-02  -4.854102278170e-02  -4.403567735608e-02   8.601355756773e-02  -7.411591090362e-02  -1.294602130946e-01   8.158111843791e-02  -8.278079949447e-02   2.047802018349e-02   1.325688612066e-01  -1.902426422641e-01  -3.604709329181e-01   2.668092902503e-01  -1.501464216138e-01   3.965438923728e-01   3.129616410565e-01  
-1.010767717327e-01   8.083617282739e-02  -1.843343237632e-02  -6.183017421631e-02   9.131290366477e-02  -4.661818599740e-02  -4.403746156301e-02   8.604816114103e-02  -7.501742717594e-02  -1.289747993632e-01   8.090214166034e-02  -8.116529205806e-02   1.989925976828e-02   1.348606934007e-01  -1.878604423790e-01  -3.636215298011e-01   2.632548238777e-01  -1.502268282483e-01   3.949778503781e-01   3.099912113189e-01  
-9.917845947586e-02   7.889693194228e-02  -1.788077621066e-02  -6.261096406891e-02   9.018611574509e-02  -4.470954927996e-02  -4.402630312506e-02   8.604789695041e-02  -7.588602947737e-02  -1.284696002396e-01   8.020557908797e-02  -7.958198221506e-02   1.933704245842e-02   1.370717372651e-01  -1.854967587075e-01  -3.666768075243e-01   2.597263164287e-01  -1.502605352606e-01   3.933828128224e-01   3.070318096061e-01  
-9.731752933157e-02   7.699306312981e-02  -1.734361267487e-02  -6.334374992482e-02   8.905806558183e-02  -4.278849357230e-02  -4.402171106807e-02   8.600281943738e-02  -7.672785188088e-02  -1.279331122053e-01   7.949887930737e-02  -7.799882624455e-02   1.878671948611e-02   1.391477645531e-01  -1.830978130196e-01  -3.694823223498e-01   2.562010493469e-01  -1.502076310306e-01   3.916512718123e-01   3.040046898165e-01  
-9.549217039493e-02   7.514726427773e-02  -1.682455255646e-02  -6.404858542232e-02   8.794464454129e-02  -4.088922348140e-02  -4.399797781783e-02   8.593816779314e-02  -7.754104904194e-02  -1.273912833426e-01   7.878587791509e-02  -7.646205930638e-02   1.825461168777e-02   1.411847967860e-01  -1.807497763354e-01  -3.722864155411e-01   2.527318352016e-01  -1.501388737611e-01   3.899587629010e-01   3.010395490881e-01  
-9.369947268817e-02   7.333483351958e-02  -1.631993016508e-02  -6.470486189598e-02   8.682836713036e-02  -3.898828577314e-02  -4.397162319456e-02   8.582954158821e-02  -7.832031364928e-02  -1.268143128789e-01   7.805842283345e-02  -7.492758944330e-02   1.773418383151e-02   1.430841291646e-01  -1.783711355131e-01  -3.748454095450e-01   2.492565848161e-01  -1.499843033937e-01   3.881339623866e-01   2.980101861641e-01  
-9.194395841957e-02   7.157763496155e-02  -1.583208130365e-02  -6.533836102890e-02   8.572711315066e-02  -3.710418817521e-02  -4.392768871484e-02   8.570623022255e-02  -7.907510022372e-02  -1.262347722401e-01   7.733062537679e-02  -7.343681465927e-02   1.723042300640e-02   1.449506542750e-01  -1.760382516014e-01  -3.773944401967e-01   2.458352600453e-01  -1.498185623289e-01   3.863421918256e-01   2.950380983046e-01  
-9.022154737558e-02   6.986171088294e-02  -1.535858886279e-02  -6.593635596771e-02   8.462905762923e-02  -3.523308581993e-02  -4.387144670615e-02   8.555428745925e-02  -7.979550320376e-02  -1.256309156474e-01   7.659540959840e-02  -7.196715546324e-02   1.673954993772e-02   1.467322117111e-01  -1.737057875120e-01  -3.798001577880e-01   2.424215899031e-01  -1.496052083012e-01   3.844878952204e-01   2.920528118464e-01  
-8.852608565158e-02   6.817657804386e-02  -1.489930907734e-02  -6.648472013145e-02   8.353597845311e-02  -3.334484932122e-02  -4.381784501562e-02   8.535665075177e-02  -8.049678273429e-02  -1.250061704279e-01   7.584149256427e-02  -7.049824479397e-02   1.626105002309e-02   1.483534279474e-01  -1.713600936076e-01  -3.819710620422e-01   2.390501975923e-01  -1.492927050325e-01   3.825176262500e-01   2.890171245341e-01  
-8.686936658536e-02   6.654332458611e-02  -1.445441603812e-02  -6.701713308909e-02   8.245322451347e-02  -3.148947198426e-02  -4.374439790077e-02   8.515277252505e-02  -8.116273017153e-02  -1.243707838673e-01   7.509426983948e-02  -6.907484410118e-02   1.579676809200e-02   1.499690315980e-01  -1.690508211893e-01  -3.841313953276e-01   2.356959448121e-01  -1.489893473972e-01   3.805745048186e-01   2.860330803525e-01  
-8.525253734915e-02   6.494417146739e-02  -1.402115766482e-02  -6.752263624467e-02   8.136770072131e-02  -2.964648256918e-02  -4.366250515973e-02   8.492794204434e-02  -8.179022202839e-02  -1.237020933067e-01   7.435408735476e-02  -6.766411744588e-02   1.534180476310e-02   1.515129276794e-01  -1.667141092785e-01  -3.860877125279e-01   2.323091346812e-01  -1.486476611255e-01   3.785239635418e-01   2.830042948915e-01  
-8.365166595140e-02   6.338612737544e-02  -1.360260095373e-02  -6.798370797435e-02   8.029672489468e-02  -2.781262834064e-02  -4.357171677482e-02   8.466731657905e-02  -8.239530698529e-02  -1.230271089462e-01   7.358494330611e-02  -6.628137658160e-02   1.490209282193e-02   1.529380686764e-01  -1.644191554088e-01  -3.879595455046e-01   2.289972727875e-01  -1.482402066579e-01   3.764632078323e-01   2.800005475382e-01  
-8.208128046016e-02   6.186222600206e-02  -1.319673927741e-02  -6.841165709898e-02   7.923268716206e-02  -2.597840758391e-02  -4.347033980114e-02   8.437973019786e-02  -8.297759677795e-02  -1.223374567053e-01   7.281065820219e-02  -6.491296710327e-02   1.447430702965e-02   1.542592135434e-01  -1.621298764435e-01  -3.896754633148e-01   2.257217834625e-01  -1.477749952747e-01   3.743390234221e-01   2.769844734954e-01  
-8.054758813771e-02   6.037592876567e-02  -1.280289233596e-02  -6.881800501868e-02   7.817529649107e-02  -2.416009907825e-02  -4.336113541320e-02   8.407805390078e-02  -8.353058474785e-02  -1.216326538767e-01   7.204265661593e-02  -6.356930831836e-02   1.405776265158e-02   1.555283122487e-01  -1.598505098558e-01  -3.912815969684e-01   2.224613503910e-01  -1.472876383469e-01   3.721776231184e-01   2.739741902075e-01  
-7.904524902047e-02   5.893074042372e-02  -1.242134971773e-02  -6.920331656866e-02   7.712940870895e-02  -2.235935265165e-02  -4.324429633099e-02   8.376378480774e-02  -8.405777212775e-02  -1.209207500450e-01   7.127612681984e-02  -6.225764342448e-02   1.365340753377e-02   1.567532755635e-01  -1.576001905523e-01  -3.928284296162e-01   2.192381581841e-01  -1.467842356570e-01   3.700148800226e-01   2.709945126411e-01  
-7.756068761290e-02   5.751656570925e-02  -1.205142385266e-02  -6.954678697083e-02   7.608965525743e-02  -2.056884287933e-02  -4.311798124137e-02   8.341558495527e-02  -8.455486195650e-02  -1.201884353902e-01   7.048693529619e-02  -6.096148754184e-02   1.326048438970e-02   1.578488287924e-01  -1.553599981740e-01  -3.942051458941e-01   2.160425543394e-01  -1.462092740304e-01   3.677804654319e-01   2.679959588812e-01  
-7.611122498855e-02   5.613372936567e-02  -1.169184607940e-02  -6.986744632708e-02   7.505597802956e-02  -1.878102406186e-02  -4.299416917677e-02   8.305172513038e-02  -8.502813387702e-02  -1.194398487309e-01   6.970785744311e-02  -5.968072413114e-02   1.287635770543e-02   1.588811301167e-01  -1.531113614832e-01  -3.954140928235e-01   2.128561449714e-01  -1.456043710669e-01   3.654701836065e-01   2.649765840137e-01  
-7.469733143359e-02   5.478299320343e-02  -1.134260417767e-02  -7.016900302119e-02   7.402666054626e-02  -1.701352284893e-02  -4.285960941003e-02   8.267654476797e-02  -8.546987888573e-02  -1.186743597141e-01   6.893865038878e-02  -5.842059896656e-02   1.250213523069e-02   1.598628129658e-01  -1.508691399587e-01  -3.965056582107e-01   2.096773929008e-01  -1.449793612997e-01   3.631178566266e-01   2.619593454164e-01  
-7.329535743118e-02   5.346738531505e-02  -1.100493934664e-02  -7.043245122768e-02   7.301065688549e-02  -1.525979253001e-02  -4.271412748732e-02   8.227299362264e-02  -8.588764736657e-02  -1.179016039544e-01   6.814284372922e-02  -5.718743222199e-02   1.214032607887e-02   1.607323909822e-01  -1.486660221933e-01  -3.975041259359e-01   2.065571888033e-01  -1.442975602968e-01   3.607500325324e-01   2.589624662034e-01  
-7.193176100729e-02   5.218611573899e-02  -1.067707793902e-02  -7.068644768206e-02   7.200202226088e-02  -1.352904201393e-02  -4.255499688637e-02   8.186836566161e-02  -8.627795756093e-02  -1.171201511521e-01   6.736682417912e-02  -5.598061036940e-02   1.178803409144e-02   1.615876535021e-01  -1.464787215590e-01  -3.984387651002e-01   2.034539633043e-01  -1.436197842353e-01   3.583751026731e-01   2.559913420710e-01  
-7.058483745932e-02   5.093344313771e-02  -1.035961153579e-02  -7.090368105336e-02   7.100454503710e-02  -1.179996344263e-02  -4.239500186465e-02   8.143541696813e-02  -8.664893234056e-02  -1.163290904276e-01   6.657369933543e-02  -5.479017154993e-02   1.144624447195e-02   1.623243395626e-01  -1.443110619191e-01  -3.992245065588e-01   2.004012225504e-01  -1.428797212724e-01   3.559461974575e-01   2.530141554635e-01  
-6.926764627802e-02   4.971094088315e-02  -1.005150045761e-02  -7.110201841322e-02   7.001455540381e-02  -1.008938170441e-02  -4.222590214346e-02   8.099212004883e-02  -8.699284696126e-02  -1.155270077502e-01   6.578715281308e-02  -5.362111550373e-02   1.111372749460e-02   1.630087922097e-01  -1.421579927181e-01  -3.999086633483e-01   1.973704711873e-01  -1.421200613575e-01   3.534881192285e-01   2.500472986147e-01  
-6.797215252259e-02   4.851405858971e-02  -9.751839955599e-03  -7.127056008753e-02   6.902844609286e-02  -8.392700409337e-03  -4.205290009560e-02   8.052805346597e-02  -8.730578933709e-02  -1.147027257780e-01   6.499573513018e-02  -5.246602555668e-02   1.078879753855e-02   1.636039092194e-01  -1.399985925340e-01  -4.004030371273e-01   1.943384076297e-01  -1.413172546050e-01   3.509431500185e-01   2.470519134822e-01  
-6.670581677784e-02   4.734698031032e-02  -9.461304616206e-03  -7.142299418497e-02   6.805140344957e-02  -6.715527707439e-03  -4.186942831452e-02   8.005646753481e-02  -8.759457725365e-02  -1.138724468352e-01   6.421224079852e-02  -5.133374456349e-02   1.047340747414e-02   1.641529431817e-01  -1.378632551018e-01  -4.008246229850e-01   1.913399498387e-01  -1.404996581318e-01   3.483897065496e-01   2.440807614102e-01  
-6.545545468427e-02   4.620844638788e-02  -9.179646960646e-03  -7.154647419980e-02   6.708364184714e-02  -5.056003564681e-03  -4.167629748025e-02   7.956563851950e-02  -8.785713220603e-02  -1.130310474425e-01   6.341532894234e-02  -5.022354034720e-02   1.016724924537e-02   1.646128343719e-01  -1.357506277808e-01  -4.011281922350e-01   1.883732475846e-01  -1.396413740153e-01   3.458011265936e-01   2.411156784725e-01  
-6.423371491361e-02   4.510010783255e-02  -8.906438388479e-03  -7.165697260628e-02   6.612669017232e-02  -3.417590176478e-03  -4.148043053686e-02   7.907133547088e-02  -8.809749796999e-02  -1.121861756284e-01   6.262947718854e-02  -4.913898105657e-02   9.869607104725e-03   1.650466819091e-01  -1.336618905028e-01  -4.013740039025e-01   1.854375497179e-01  -1.387815448653e-01   3.432125493551e-01   2.381798727353e-01  
-6.303327027004e-02   4.401347021348e-02  -8.641621705482e-03  -7.173910160133e-02   6.517877415303e-02  -1.779408644545e-03  -4.128386951376e-02   7.855634496569e-02  -8.832011660802e-02  -1.113319393497e-01   6.184034000377e-02  -4.806414003784e-02   9.580439094385e-03   1.653757181595e-01  -1.315834857192e-01  -4.014536695458e-01   1.825441939313e-01  -1.378691436856e-01   3.405584615763e-01   2.352302526556e-01  
-6.185382523166e-02   4.295313841109e-02  -8.384324007318e-03  -7.180049590291e-02   6.423768576707e-02  -1.644288021752e-04  -4.107898146086e-02   7.803046467388e-02  -8.851392324508e-02  -1.104643284008e-01   6.105092586061e-02  -4.700997181023e-02   9.298702851439e-03   1.656461878087e-01  -1.295167844607e-01  -4.014137785822e-01   1.796608762838e-01  -1.369357060218e-01   3.378653455089e-01   2.322837294593e-01  
-6.070365307420e-02   4.192049865353e-02  -8.134922746205e-03  -7.185246395692e-02   6.330727326412e-02   1.427734791442e-03  -4.086663777584e-02   7.750419023049e-02  -8.868727275136e-02  -1.095967700272e-01   6.027563907174e-02  -4.598022014944e-02   9.025398388631e-03   1.658964068929e-01  -1.274797324235e-01  -4.013397917426e-01   1.768173991856e-01  -1.360047421606e-01   3.351881991870e-01   2.293761248933e-01  
-5.956610434220e-02   4.091355422286e-02  -7.893393305029e-03  -7.187739937621e-02   6.238831130586e-02   3.005773723802e-03  -4.064807308331e-02   7.696056568914e-02  -8.883969018502e-02  -1.087232495824e-01   5.948643511354e-02  -4.497140389627e-02   8.760572980978e-03   1.660562955774e-01  -1.254715927814e-01  -4.011595130257e-01   1.740179179355e-01  -1.350335595530e-01   3.324852756908e-01   2.264798919673e-01  
-5.845257411430e-02   3.992734875169e-02  -7.658470578926e-03  -7.188302539234e-02   6.147469822565e-02   4.567879038411e-03  -4.042834275328e-02   7.640648869532e-02  -8.896642785102e-02  -1.078355078129e-01   5.870466981671e-02  -4.397519814423e-02   8.501975600834e-03   1.661547995515e-01  -1.234630546765e-01  -4.008234471530e-01   1.712252609523e-01  -1.340383877180e-01   3.297192346748e-01   2.235707079085e-01  
-5.736438926376e-02   3.896170474312e-02  -7.429645393826e-03  -7.187297240484e-02   6.056294052390e-02   6.100969355701e-03  -4.019715798492e-02   7.584589615041e-02  -8.905950762159e-02  -1.069292498340e-01   5.793355288364e-02  -4.299304213522e-02   8.249231742892e-03   1.662073242833e-01  -1.214521314853e-01  -4.003453250688e-01   1.684224023924e-01  -1.330295299514e-01   3.268973917666e-01   2.206530795496e-01  
-5.628867544123e-02   3.802267589043e-02  -7.208772646593e-03  -7.184024145680e-02   5.966896471391e-02   7.627308914759e-03  -3.996607640119e-02   7.527255027704e-02  -8.914426964472e-02  -1.060310444763e-01   5.715112072600e-02  -4.203550390216e-02   8.005492579635e-03   1.661833626286e-01  -1.194887994473e-01  -3.998195739177e-01   1.656977938471e-01  -1.319902188309e-01   3.240906806389e-01   2.177733038891e-01  
-5.523801571734e-02   3.710810295657e-02  -6.994444178155e-03  -7.179891091712e-02   5.878426468725e-02   9.126854017868e-03  -3.972567590598e-02   7.469997005454e-02  -8.920679854069e-02  -1.051312504049e-01   5.638121978514e-02  -4.110045275273e-02   7.768749886109e-03   1.661410080592e-01  -1.175511184381e-01  -3.992540034678e-01   1.630035009975e-01  -1.309552225523e-01   3.212955558992e-01   2.149278412951e-01  
-5.420227220861e-02   3.621235104957e-02  -6.786610367522e-03  -7.173304369922e-02   5.790783607201e-02   1.061773847847e-02  -3.948010632659e-02   7.411128305430e-02  -8.924995052688e-02  -1.042224620355e-01   5.560514953371e-02  -4.017713453277e-02   7.538918528292e-03   1.660026306541e-01  -1.156279911196e-01  -3.985358199742e-01   1.603413101356e-01  -1.298764607817e-01   3.184451536239e-01   2.120742855355e-01  
-5.318937908037e-02   3.533812070314e-02  -6.584641516828e-03  -7.165468034856e-02   5.703949777890e-02   1.208445914579e-02  -3.923199941884e-02   7.352014043741e-02  -8.927038275675e-02  -1.033078108087e-01   5.484030278036e-02  -3.927224466343e-02   7.314943136979e-03   1.658358522953e-01  -1.137188430502e-01  -3.977334253463e-01   1.576978197204e-01  -1.287955890955e-01   3.155777327107e-01   2.092364596191e-01  
-5.219236260185e-02   3.448446091268e-02  -6.388385180787e-03  -7.155736601784e-02   5.617764342744e-02   1.352333710784e-02  -3.897632446549e-02   7.292015129043e-02  -8.926309509460e-02  -1.023822344032e-01   5.407386031264e-02  -3.838536127160e-02   7.096976871365e-03   1.656114345396e-01  -1.118255031048e-01  -3.968234990734e-01   1.550683361885e-01  -1.276957060459e-01   3.126799944424e-01   2.064055890340e-01  
-5.121419269348e-02   3.364977464836e-02  -6.198273227589e-03  -7.144262345994e-02   5.532762437465e-02   1.495499282784e-02  -3.872439565906e-02   7.231174450860e-02  -8.924371760169e-02  -1.014567239776e-01   5.331242119738e-02  -3.751221525236e-02   6.885483340350e-03   1.653253850994e-01  -1.099525048141e-01  -3.958086894958e-01   1.524836575103e-01  -1.265733032753e-01   3.097568322282e-01   2.035853640116e-01  
-5.025412507428e-02   3.283606211646e-02  -6.013384487131e-03  -7.131515939413e-02   5.448340643827e-02   1.635079608412e-02  -3.846137116533e-02   7.170092564811e-02  -8.919513381754e-02  -1.005222545307e-01   5.255520740628e-02  -3.665963200770e-02   6.679581141451e-03   1.650081651380e-01  -1.080978358185e-01  -3.947237547973e-01   1.499076789286e-01  -1.254484761676e-01   3.068253241358e-01   2.007852493120e-01  
-4.931504816552e-02   3.204032231043e-02  -5.834359032495e-03  -7.117409794803e-02   5.365104565245e-02   1.773850268442e-02  -3.819939617155e-02   7.108526087893e-02  -8.913597220880e-02  -9.959040915968e-02   5.180847194684e-02  -3.582013295886e-02   6.479979507096e-03   1.646425417155e-01  -1.062653170730e-01  -3.935549542570e-01   1.473810279011e-01  -1.243090161570e-01   3.038812215211e-01   1.980033008474e-01  
-4.839029324628e-02   3.126501569713e-02  -5.660690497044e-03  -7.101836715506e-02   5.282783377659e-02   1.910102353977e-02  -3.792797984179e-02   7.046471603484e-02  -8.905615200188e-02  -9.865568390229e-02   5.106083176705e-02  -3.500035058288e-02   6.286340249316e-03   1.642295761046e-01  -1.044595115877e-01  -3.923205026077e-01   1.448849846187e-01  -1.231574931913e-01   3.009346599681e-01   1.952448871900e-01  
-4.748202959754e-02   3.050939744610e-02  -5.492312738146e-03  -7.084974182215e-02   5.201567404304e-02   2.044343529280e-02  -3.765576586914e-02   6.984096038915e-02  -8.896026875004e-02  -9.772183797211e-02   5.031698139879e-02  -3.419940092813e-02   6.098459893427e-03   1.637785952581e-01  -1.026803800261e-01  -3.910279635460e-01   1.424261446036e-01  -1.219990075395e-01   2.979899499419e-01   1.925124325587e-01  
-4.659232725131e-02   2.976832883643e-02  -5.328366502360e-03  -7.066427681818e-02   5.120833059452e-02   2.176208097195e-02  -3.738470528908e-02   6.921043483179e-02  -8.883923989487e-02  -9.677563152485e-02   4.958239656137e-02  -3.340835084258e-02   5.914764218573e-03   1.632795836914e-01  -1.009006206810e-01  -3.895894348484e-01   1.399710607652e-01  -1.208261820840e-01   2.949897840154e-01   1.897704995745e-01  
-4.571139482586e-02   2.904581545980e-02  -5.169974704961e-03  -7.045923956742e-02   5.041445157853e-02   2.307339417922e-02  -3.710878624304e-02   6.856926529655e-02  -8.870900454977e-02  -9.583329810307e-02   4.883793364794e-02  -3.263397354820e-02   5.737660428822e-03   1.626976828676e-01  -9.915768820102e-02  -3.880708821286e-01   1.375742708412e-01  -1.196203519947e-01   2.919830630801e-01   1.870494217865e-01  
-4.485203937891e-02   2.834027335268e-02  -5.015400999825e-03  -7.024848316780e-02   4.962254469019e-02   2.433823509709e-02  -3.681948867722e-02   6.793243179206e-02  -8.854526964721e-02  -9.487958974685e-02   4.810927566558e-02  -3.187672550283e-02   5.564405167427e-03   1.621162821973e-01  -9.742158788872e-02  -3.864904669458e-01   1.351673574469e-01  -1.184303365929e-01   2.889694820686e-01   1.843474778251e-01  
-4.401219286232e-02   2.765220083589e-02  -4.865617770020e-03  -7.003037660688e-02   4.884214858198e-02   2.558475384266e-02  -3.653145355799e-02   6.729734098661e-02  -8.837024212239e-02  -9.393118647439e-02   4.739316507218e-02  -3.113578323377e-02   5.396390684320e-03   1.615159354170e-01  -9.571156724424e-02  -3.848739349515e-01   1.328021593897e-01  -1.172441592886e-01   2.859706048232e-01   1.816783190670e-01  
-4.317640511634e-02   2.697796089393e-02  -4.720750420915e-03  -6.978271983017e-02   4.807347838023e-02   2.683224717079e-02  -3.624710120325e-02   6.664234019754e-02  -8.818483011703e-02  -9.297855322251e-02   4.666137843331e-02  -3.040390721084e-02   5.233843471077e-03   1.607960817161e-01  -9.402224760770e-02  -3.830841007106e-01   1.304852920339e-01  -1.160025413541e-01   2.829083115545e-01   1.789951368412e-01  
-4.236610068379e-02   2.632096971805e-02  -4.579720166565e-03  -6.953754780699e-02   4.731115691225e-02   2.803868157376e-02  -3.595693879362e-02   6.599922423107e-02  -8.797685875035e-02  -9.202653727498e-02   4.595475555395e-02  -2.969054639598e-02   5.075288887907e-03   1.601081708245e-01  -9.235004055213e-02  -3.812979684553e-01   1.281792798502e-01  -1.147950237038e-01   2.798797143050e-01   1.763549646111e-01  
-4.156442155369e-02   2.568159064536e-02  -4.443321854289e-03  -6.927760280437e-02   4.656131187651e-02   2.923107982275e-02  -3.566148877117e-02   6.535045873247e-02  -8.775910841405e-02  -9.107963334184e-02   4.524171335366e-02  -2.899517505331e-02   4.922250121225e-03   1.593610556153e-01  -9.071428230079e-02  -3.794614979426e-01   1.259246207353e-01  -1.135689991571e-01   2.768602817142e-01   1.737433413045e-01  
-4.078270069788e-02   2.505602870262e-02  -4.310534723235e-03  -6.901105497434e-02   4.581668735034e-02   3.039026027123e-02  -3.536114278219e-02   6.470444870139e-02  -8.751834297737e-02  -9.012753346360e-02   4.454501824371e-02  -2.831225357043e-02   4.772934530275e-03   1.586044995938e-01  -8.908787790007e-02  -3.775585500103e-01   1.236790171455e-01  -1.123517967213e-01   2.738329531742e-01   1.711491568211e-01  
-4.001178810756e-02   2.444549956774e-02  -4.182012090322e-03  -6.872986399511e-02   4.508410842631e-02   3.153858215485e-02  -3.506436822091e-02   6.405285660825e-02  -8.726841574470e-02  -8.917875896014e-02   4.384767148252e-02  -2.764312375177e-02   4.628382404944e-03   1.577925839808e-01  -8.748771713169e-02  -3.755762986484e-01   1.214776214799e-01  -1.111173628250e-01   2.707959864730e-01   1.685718556348e-01  
-3.925064390815e-02   2.384747158317e-02  -4.057034427374e-03  -6.842970634876e-02   4.435771067158e-02   3.266326876711e-02  -3.476720173374e-02   6.339246176853e-02  -8.699696709612e-02  -8.822095602594e-02   4.314863780842e-02  -2.698460444793e-02   4.487540158782e-03   1.569173240342e-01  -8.589720652542e-02  -3.734592172229e-01   1.192893345419e-01  -1.098608945044e-01   2.677132805586e-01   1.659896054920e-01  
-3.851045745247e-02   2.326241990706e-02  -3.935174703617e-03  -6.812696702004e-02   4.363463228249e-02   3.374666478996e-02  -3.446112405448e-02   6.273848204911e-02  -8.669939997729e-02  -8.725746488851e-02   4.246947556183e-02  -2.633867323551e-02   4.349938026209e-03   1.560496414257e-01  -8.431443339745e-02  -3.712953335897e-01   1.171016839546e-01  -1.086231367053e-01   2.646332571768e-01   1.634302669342e-01  
-3.778221098536e-02   2.269500944635e-02  -3.817617500167e-03  -6.781889961319e-02   4.292762083256e-02   3.481967898433e-02  -3.415510977128e-02   6.208771105690e-02  -8.640262182352e-02  -8.631073215426e-02   4.179327953092e-02  -2.571253073097e-02   4.217553313322e-03   1.551609875804e-01  -8.277759736791e-02  -3.691578649514e-01   1.149825210070e-01  -1.073890994151e-01   2.616075408135e-01   1.609245516054e-01  
-3.706186121662e-02   2.214008986171e-02  -3.703678434559e-03  -6.749343806015e-02   4.222969087119e-02   3.587825500678e-02  -3.384746344564e-02   6.142874359420e-02  -8.609235190463e-02  -8.536179567477e-02   4.111337522549e-02  -2.509716026025e-02   4.089257599140e-03   1.542040637966e-01  -8.126039703959e-02  -3.669088322007e-01   1.128956116757e-01  -1.061304195290e-01   2.585524067558e-01   1.584230853546e-01  
-3.635854357239e-02   2.159761363810e-02  -3.592909041712e-03  -6.716192039852e-02   4.153914286272e-02   3.690757034785e-02  -3.354083192874e-02   6.077306350751e-02  -8.576535660063e-02  -8.441286157901e-02   4.044808671052e-02  -2.449393075950e-02   3.964275312254e-03   1.532413497671e-01  -7.975735769302e-02  -3.646138554958e-01   1.108279754062e-01  -1.048824352954e-01   2.555019080219e-01   1.559449320052e-01  
-3.566748862538e-02   2.106859138746e-02  -3.485489487562e-03  -6.682247184524e-02   4.085768011575e-02   3.791438002563e-02  -3.323058372693e-02   6.011816445410e-02  -8.542613017492e-02  -8.346728062545e-02   3.978807556263e-02  -2.390463426034e-02   3.843181107343e-03   1.522524079178e-01  -7.827915195716e-02  -3.622808641081e-01   1.087927276356e-01  -1.036341592198e-01   2.524633539644e-01   1.534941849015e-01  
-3.498705065574e-02   2.054922848911e-02  -3.380877288674e-03  -6.646646017357e-02   4.018064993492e-02   3.889295319009e-02  -3.292042020927e-02   5.945669939441e-02  -8.506358593500e-02  -8.251129545698e-02   3.913181018625e-02  -2.332284198321e-02   3.724884342149e-03   1.512129728359e-01  -7.680382930286e-02  -3.598092068710e-01   1.067623784277e-01  -1.023706198964e-01   2.493755700053e-01   1.510353902955e-01  
-3.431964223270e-02   2.004538541327e-02  -3.279599106231e-03  -6.610980372876e-02   3.951510753792e-02   3.984789006267e-02  -3.260317507510e-02   5.880257399517e-02  -8.469455217914e-02  -8.156729211612e-02   3.848292639763e-02  -2.275947222880e-02   3.610680529515e-03   1.501732768083e-01  -7.536596275524e-02  -3.573752629644e-01   1.047776643580e-01  -1.011223396283e-01   2.463445790539e-01   1.486292050579e-01  
-3.366527035796e-02   1.955120401320e-02  -3.181089229964e-03  -6.574159382533e-02   3.885545760089e-02   4.077610983459e-02  -3.228784448239e-02   5.814632862053e-02  -8.430727486056e-02  -8.061861989777e-02   3.784329489951e-02  -2.220415404578e-02   3.499325732180e-03   1.491032091896e-01  -7.393559516553e-02  -3.548443427727e-01   1.028060588055e-01  -9.987001744808e-02   2.432884061140e-01   1.462282684731e-01  
-3.301921811752e-02   1.907016349752e-02  -3.085750971530e-03  -6.536422630419e-02   3.820678552867e-02   4.168783516344e-02  -3.196993415560e-02   5.748937832410e-02  -8.391266301882e-02  -7.967642180517e-02   3.720335915964e-02  -2.166303969251e-02   3.391776629441e-03   1.479962707746e-01  -7.253571984529e-02  -3.522797260258e-01   1.008766227229e-01  -9.861157911672e-02   2.402479119122e-01   1.438559812699e-01  
-3.238978220270e-02   1.860095961758e-02  -2.993198565524e-03  -6.498623305695e-02   3.756675734015e-02   4.257174601222e-02  -3.165275420652e-02   5.684013237566e-02  -8.350756269482e-02  -7.874083347876e-02   3.657989336340e-02  -2.113465493222e-02   3.287280721800e-03   1.469017671118e-01  -7.115647857176e-02  -3.497190580298e-01   9.897500077089e-02  -9.737375093825e-02   2.372405407642e-01   1.415213855149e-01  
-3.176822074154e-02   1.814198942762e-02  -2.903381441992e-03  -6.459446568281e-02   3.693482528557e-02   4.343575035368e-02  -3.133712534874e-02   5.618622098555e-02  -8.308894151613e-02  -7.780370544624e-02   3.595674532261e-02  -2.061601306548e-02   3.185814866975e-03   1.457599277043e-01  -6.979373795968e-02  -3.470670674509e-01   9.709860699259e-02  -9.612279756581e-02   2.342131366691e-01   1.391944207502e-01  
-3.115645038037e-02   1.769198926602e-02  -2.816088495110e-03  -6.419015200756e-02   3.630884867894e-02   4.427459530211e-02  -3.102001008523e-02   5.552898121210e-02  -8.265357617259e-02  -7.686254616721e-02   3.533836233430e-02  -2.010508356056e-02   3.087106708968e-03   1.445775937110e-01  -6.844140108256e-02  -3.443154048920e-01   9.523814201263e-02  -9.486228276920e-02   2.311600541316e-01   1.368718086199e-01  
-3.055828626573e-02   1.725613880021e-02  -2.731584061950e-03  -6.378996882584e-02   3.569473659242e-02   4.509086322338e-02  -3.070050499506e-02   5.488295171787e-02  -8.221607521947e-02  -7.593704772542e-02   3.473104582261e-02  -1.961183662031e-02   2.991767470428e-03   1.434158132101e-01  -6.712584877881e-02  -3.416338013959e-01   9.342281852969e-02  -9.362781981500e-02   2.281795942128e-01   1.346081592698e-01  
-2.997235090516e-02   1.682949759177e-02  -2.649460615875e-03  -6.338288833204e-02   3.508701696185e-02   4.587968882396e-02  -3.038020031270e-02   5.423854890139e-02  -8.176420763162e-02  -7.501170755723e-02   3.413374165540e-02  -1.912745500528e-02   2.899039798615e-03   1.422387922505e-01  -6.582362578113e-02  -3.389000003276e-01   9.162635169894e-02  -9.239758559080e-02   2.251991394896e-01   1.323623060051e-01  
-2.939284578691e-02   1.641275021443e-02  -2.569776673038e-03  -6.296368802066e-02   3.448732758885e-02   4.664777326190e-02  -3.005969085583e-02   5.359071684284e-02  -8.130019799407e-02  -7.408620566321e-02   3.353540894760e-02  -1.865322831888e-02   2.809091359138e-03   1.410176106025e-01  -6.454012932742e-02  -3.360883305027e-01   8.985514489450e-02  -9.115610857148e-02   2.222062708118e-01   1.301274709376e-01  
-2.882530007486e-02   1.600323134741e-02  -2.492075301997e-03  -6.253510322038e-02   3.389056111229e-02   4.738042352897e-02  -2.973491619133e-02   5.294250557183e-02  -8.081421123482e-02  -7.315381238374e-02   3.294782756615e-02  -1.818507851259e-02   2.721194151137e-03   1.397764766949e-01  -6.325951136367e-02  -3.331863938088e-01   8.808672290140e-02  -8.991573308219e-02   2.191903915031e-01   1.278973103673e-01  
-2.826805079877e-02   1.560586557285e-02  -2.416969582234e-03  -6.210582867185e-02   3.330630029012e-02   4.809825748313e-02  -2.941440151239e-02   5.230090182349e-02  -8.032909574464e-02  -7.223584937892e-02   3.236679854527e-02  -1.773153509033e-02   2.636376944882e-03   1.385352459740e-01  -6.201247565748e-02  -3.303169614941e-01   8.636470511171e-02  -8.868898959865e-02   2.162250473008e-01   1.257124909057e-01  
-2.772100053375e-02   1.521838211877e-02  -2.344249179774e-03  -6.167222441890e-02   3.273154557858e-02   4.879776873038e-02  -2.909383135811e-02   5.166253571449e-02  -7.983861928859e-02  -7.132544985414e-02   3.179307136723e-02  -1.728847940303e-02   2.554374502687e-03   1.372806858257e-01  -6.078927803380e-02  -3.274326208462e-01   8.467812236345e-02  -8.746771592955e-02   2.132823286436e-01   1.235572038360e-01  
-2.718432859980e-02   1.484063354127e-02  -2.273609392599e-03  -6.123573563410e-02   3.216418706039e-02   4.947136308193e-02  -2.877106347518e-02   5.102883226419e-02  -7.933863948886e-02  -7.042009079005e-02   3.122716248489e-02  -1.685654143813e-02   2.474749625560e-03   1.360220288464e-01  -5.958603237153e-02  -3.245374066187e-01   8.301573951559e-02  -8.625692597526e-02   2.103627238412e-01   1.214311036358e-01  
-2.665316776172e-02   1.447120062940e-02  -2.205221428840e-03  -6.078637064281e-02   3.160594171165e-02   5.013008284465e-02  -2.845254336548e-02   5.039081261576e-02  -7.883067648596e-02  -6.951634350037e-02   3.066076787203e-02  -1.643255000123e-02   2.397689484050e-03   1.347164103409e-01  -5.840124220731e-02  -3.215592103666e-01   8.138406043836e-02  -8.503266861140e-02   2.074274900416e-01   1.193132264440e-01  
-2.613547236828e-02   1.410852864160e-02  -2.138360386052e-03  -6.033363892948e-02   3.104919266620e-02   5.074499188967e-02  -2.812838296333e-02   4.975759620720e-02  -7.829981031459e-02  -6.860729802278e-02   3.010926926729e-02  -1.601541521561e-02   2.322160464917e-03   1.334181858932e-01  -5.721860553253e-02  -3.185340772752e-01   7.974795214210e-02  -8.382407976122e-02   2.044913258027e-01   1.172106346416e-01  
-2.562734596694e-02   1.375702891024e-02  -2.073799782749e-03  -5.988254696259e-02   3.050493115316e-02   5.134817685004e-02  -2.780663749817e-02   4.913239415883e-02  -7.777327677958e-02  -6.771498246916e-02   2.956468573197e-02  -1.561188756890e-02   2.249444205076e-03   1.321252913993e-01  -5.607043604483e-02  -3.155594389595e-01   7.816044689567e-02  -8.263134368666e-02   2.016142334111e-01   1.151561300841e-01  
-2.512405944612e-02   1.341250652290e-02  -2.011196239286e-03  -5.941687176603e-02   2.996802289745e-02   5.193221962367e-02  -2.748904273850e-02   4.850147395592e-02  -7.723497040072e-02  -6.682041705223e-02   2.901945311262e-02  -1.521462811996e-02   2.178895691746e-03   1.307823515968e-01  -5.493513251009e-02  -3.124804847232e-01   7.659475557771e-02  -8.142303620812e-02   1.987084014558e-01   1.131021039718e-01  
-2.463493026948e-02   1.307610407277e-02  -1.950116580341e-03  -5.895523186521e-02   2.943476897232e-02   5.247622156540e-02  -2.716293434278e-02   4.788127777788e-02  -7.668218303434e-02  -6.592976574832e-02   2.849082752142e-02  -1.482709232801e-02   2.110074942409e-03   1.294698321678e-01  -5.381290329420e-02  -3.094306065721e-01   7.503794177836e-02  -8.024308228873e-02   1.958441441184e-01   1.110853973505e-01  
-2.415067526050e-02   1.274845240951e-02  -1.891200489216e-03  -5.848470591732e-02   2.891352344084e-02   5.301443145083e-02  -2.684540519876e-02   4.725980295340e-02  -7.613087871698e-02  -6.504840018210e-02   2.796180896593e-02  -1.444891275353e-02   2.043780784446e-03   1.281222383253e-01  -5.271709055306e-02  -3.063416541244e-01   7.352518947145e-02  -7.905604807832e-02   1.929888545099e-01   1.090891464418e-01  
-2.367824946347e-02   1.242911663914e-02  -1.833906217187e-03  -5.801689746895e-02   2.839844130907e-02   5.352340250094e-02  -2.652383126768e-02   4.664742034587e-02  -7.557194287883e-02  -6.417458555141e-02   2.744548584674e-02  -1.408065600463e-02   1.979367430102e-03   1.267942980759e-01  -5.163948339001e-02  -3.032814711829e-01   7.203279660136e-02  -7.789129397491e-02   1.901757759899e-01   1.071300693429e-01  
-2.321260598012e-02   1.211701321706e-02  -1.778411698687e-03  -5.754136709158e-02   2.789167864583e-02   5.401446043705e-02  -2.620661815939e-02   4.603494466138e-02  -7.500674987266e-02  -6.330471508724e-02   2.693312148291e-02  -1.371983441040e-02   1.916997521666e-03   1.254428911537e-01  -5.057928280349e-02  -3.001755795128e-01   7.056767415877e-02  -7.672511438985e-02   1.873653679935e-01   1.051872313546e-01  
-2.275445050021e-02   1.181137318900e-02  -1.724373701494e-03  -5.705871796091e-02   2.738973507275e-02   5.447454482071e-02  -2.588920897397e-02   4.542324968425e-02  -7.442698253115e-02  -6.243351298076e-02   2.642617223919e-02  -1.336597460491e-02   1.856196416167e-03   1.240754538127e-01  -4.952896828825e-02  -2.970144689676e-01   6.911257808574e-02  -7.556136731083e-02   1.845504518395e-01   1.032564092622e-01  
-2.230712649649e-02   1.151435614662e-02  -1.672056336356e-03  -5.658045434241e-02   2.689689935216e-02   5.491690996761e-02  -2.557143603098e-02   4.482141605931e-02  -7.384845867739e-02  -6.157611075372e-02   2.593077176397e-02  -1.302246991561e-02   1.797469175458e-03   1.227284823535e-01  -4.850393064927e-02  -2.939079529132e-01   6.769248135039e-02  -7.441996623112e-02   1.817923560555e-01   1.013697066146e-01  
-2.186328998378e-02   1.122341995823e-02  -1.621313701981e-03  -5.608923472246e-02   2.641050547514e-02   5.533908961162e-02  -2.525457428263e-02   4.421493646147e-02  -7.325928375860e-02  -6.071715933857e-02   2.543408243734e-02  -1.268481635340e-02   1.740553769460e-03   1.213360287337e-01  -4.749214903331e-02  -2.907094691171e-01   6.629326465362e-02  -7.326505464497e-02   1.790114080218e-01   9.948529840681e-02  
-2.143186332010e-02   1.093985375619e-02  -1.571928554311e-03  -5.560356340758e-02   2.593000786565e-02   5.573061767685e-02  -2.493644957673e-02   4.361958266927e-02  -7.266350385624e-02  -5.986696184873e-02   2.495233527798e-02  -1.235628025180e-02   1.685151365641e-03   1.199769879808e-01  -4.649651757513e-02  -2.875600970543e-01   6.491069024951e-02  -7.213876016614e-02   1.762812813930e-01   9.764090454370e-02  
-2.100660096613e-02   1.066358865341e-02  -1.524091574874e-03  -5.511420657983e-02   2.545769883100e-02   5.610529099861e-02  -2.461944581393e-02   4.302703533536e-02  -7.206490857350e-02  -5.902398878018e-02   2.447420576890e-02  -1.203613600527e-02   1.631590076275e-03   1.186053931912e-01  -4.552158126375e-02  -2.843990006803e-01   6.355737762456e-02  -7.101661777462e-02   1.735713303181e-01   9.582065143704e-02  
-2.058814805418e-02   1.039288660595e-02  -1.477711616021e-03  -5.461745057952e-02   2.499219637180e-02   5.645904964736e-02  -2.430761474151e-02   4.243459378254e-02  -7.145858164862e-02  -5.818329122986e-02   2.400186363178e-02  -1.172137370256e-02   1.579620002673e-03   1.172159081164e-01  -4.455866385497e-02  -2.811865898213e-01   6.222421756636e-02  -6.989500282892e-02   1.708587750898e-01   9.401244968184e-02  
-2.017708919891e-02   1.012895156825e-02  -1.432683477026e-03  -5.411901284556e-02   2.453357813248e-02   5.679008491215e-02  -2.399659585116e-02   4.184674467664e-02  -7.084701045921e-02  -5.734872841319e-02   2.353584734599e-02  -1.141462425422e-02   1.529197889762e-03   1.158259434992e-01  -4.361285077058e-02  -2.779717627446e-01   6.091245083798e-02  -6.878366574631e-02   1.681699790290e-01   9.222972230274e-02  
-1.977571407554e-02   9.872046299187e-03  -1.389011794422e-03  -5.362447754433e-02   2.408226340403e-02   5.710103855392e-02  -2.368479731585e-02   4.126790928840e-02  -7.023479290814e-02  -5.652527142175e-02   2.308058560806e-02  -1.111634248830e-02   1.480396116864e-03   1.144556393516e-01  -4.268711434301e-02  -2.748008898811e-01   5.962737883412e-02  -6.769299153079e-02   1.655292493461e-01   9.048448972467e-02  
-1.937901098085e-02   9.621647088131e-03  -1.346718522199e-03  -5.312473382966e-02   2.363867434751e-02   5.739552667210e-02  -2.337456217817e-02   4.069030022527e-02  -6.961922171657e-02  -5.570750756931e-02   2.262714106733e-02  -1.082545066516e-02   1.433224116898e-03   1.130665277463e-01  -4.178027146841e-02  -2.716041907368e-01   5.836919410325e-02  -6.660261725439e-02   1.629000821226e-01   8.875799965918e-02  
-1.899218654991e-02   9.377000186654e-03  -1.305610516718e-03  -5.262701323576e-02   2.320092902547e-02   5.766476845473e-02  -2.306584110504e-02   4.012027417101e-02  -6.899855253975e-02  -5.489675914501e-02   2.218544613846e-02  -1.054119625315e-02   1.387358750262e-03   1.116959224257e-01  -4.088666856421e-02  -2.684274870840e-01   5.712783809270e-02  -6.553154752120e-02   1.603042987404e-01   8.706076863859e-02  
-1.860958682591e-02   9.136924262095e-03  -1.265648882600e-03  -5.211891345794e-02   2.276806871147e-02   5.790749862000e-02  -2.275958634035e-02   3.954763917505e-02  -6.836524317657e-02  -5.408360634203e-02   2.174567401296e-02  -1.026147128533e-02   1.342727418102e-03   1.102962943380e-01  -4.000122950354e-02  -2.651723479565e-01   5.589777454550e-02  -6.445465611830e-02   1.576900815808e-01   8.536647615707e-02  
-1.823483317080e-02   8.903717998192e-03  -1.226945518407e-03  -5.161460819287e-02   2.234293616695e-02   5.813457473585e-02  -2.245224486888e-02   3.898335480978e-02  -6.773421185168e-02  -5.328264144845e-02   2.131386989998e-02  -9.990174098188e-03   1.299645759242e-03   1.089111046998e-01  -3.913789460886e-02  -2.619632775036e-01   5.469761861456e-02  -6.339523872353e-02   1.551244157085e-01   8.370889253082e-02  
-1.786755624577e-02   8.675832897378e-03  -1.189279530678e-03  -5.110948800249e-02   2.192289525472e-02   5.833464757802e-02  -2.214531356045e-02   3.842402681330e-02  -6.709558077205e-02  -5.248588575060e-02   2.088976535611e-02  -9.725183988622e-03   1.257704688171e-03   1.075320066061e-01  -3.828643996039e-02  -2.587515983099e-01   5.351073676312e-02  -6.234831683027e-02   1.525795190014e-01   8.207352615018e-02  
-1.750726888760e-02   8.454378569141e-03  -1.152876586771e-03  -5.060658477966e-02   2.151159334496e-02   5.852441931778e-02  -2.184176883475e-02   3.787157381392e-02  -6.646165703351e-02  -5.170173829975e-02   2.047254200731e-02  -9.467851874289e-03   1.217276652256e-03   1.061615059878e-01  -3.745684720568e-02  -2.555746934627e-01   5.235628770792e-02  -6.131531974165e-02   1.500766396905e-01   8.047100514789e-02  
-1.715172945706e-02   8.237529363131e-03  -1.117634481626e-03  -5.009660384069e-02   2.110703021725e-02   5.869602575057e-02  -2.154338128262e-02   3.731885106390e-02  -6.582248568143e-02  -5.092050581858e-02   2.005894075565e-02  -9.215099741714e-03   1.178151701178e-03   1.047719995936e-01  -3.663972084507e-02  -2.523518754383e-01   5.122216616885e-02  -6.028129811733e-02   1.475722819183e-01   7.887927185665e-02  
-1.680391450349e-02   8.026042213193e-03  -1.083360355116e-03  -4.958881489619e-02   2.070794227337e-02   5.884448912680e-02  -2.124534965197e-02   3.677313657554e-02  -6.517981876901e-02  -5.014653291700e-02   1.965389791765e-02  -8.968951897186e-03   1.140112903132e-03   1.033976558383e-01  -3.583643403571e-02  -2.491521204535e-01   5.010430110886e-02  -5.926410806762e-02   1.451014047301e-01   7.731536642945e-02  
-1.646167299389e-02   7.819897836890e-03  -1.050097034775e-03  -4.907997257385e-02   2.031491285055e-02   5.897265837992e-02  -2.094722405171e-02   3.623163377110e-02  -6.453375952736e-02  -4.937881619429e-02   1.925367519727e-02  -8.729175526465e-03   1.103267038303e-03   1.020226015849e-01  -3.504877195611e-02  -2.459547549748e-01   4.900664404760e-02  -5.825549784639e-02   1.426537200180e-01   7.577402227198e-02  
-1.612618796823e-02   7.617814035775e-03  -1.017794895593e-03  -4.856830993924e-02   1.992687440773e-02   5.907754889924e-02  -2.065189582115e-02   3.569324051595e-02  -6.388150946949e-02  -4.861457853672e-02   1.886121856693e-02  -8.493595490235e-03   1.067468563098e-03   1.006482316740e-01  -3.427037820043e-02  -2.427390479705e-01   4.792286337186e-02  -5.725550858389e-02   1.402171418618e-01   7.424896165352e-02  
-1.579794418239e-02   7.421841543788e-03  -9.864767660704e-04  -4.806275629757e-02   1.954599170024e-02   5.916871538709e-02  -2.035611448025e-02   3.516434705095e-02  -6.323366782487e-02  -4.786340042433e-02   1.847642840878e-02  -8.265885584448e-03   1.032874105395e-03   9.929551909882e-02  -3.351259558538e-02  -2.395845856156e-01   4.686566685253e-02  -5.627558194476e-02   1.378341262416e-01   7.276104209304e-02  
-1.547437163961e-02   7.230533482355e-03  -9.561060712543e-04  -4.755413217104e-02   1.917113727347e-02   5.924062308392e-02  -2.006234562304e-02   3.463789145927e-02  -6.258206748403e-02  -4.711710124186e-02   1.809548318094e-02  -8.043511496614e-03   9.993640459228e-04   9.793608363442e-02  -3.276844192194e-02  -2.364160091909e-01   4.582722715029e-02  -5.530056374698e-02   1.354647305226e-01   7.129027190491e-02  
-1.515744021267e-02   7.043330134336e-03  -9.266027917607e-04  -4.704489331283e-02   1.880133548237e-02   5.929115726600e-02  -1.977104251864e-02   3.411595642824e-02  -6.192657918970e-02  -4.637598043825e-02   1.772220584135e-02  -7.825739488348e-03   9.668108042560e-04   9.658339805329e-02  -3.203480578745e-02  -2.332472635124e-01   4.480334171591e-02  -5.433698109657e-02   1.331150722405e-01   6.983937049245e-02  
-1.484468436794e-02   6.861317542815e-03  -8.981335759727e-04  -4.653434518443e-02   1.843991186421e-02   5.933322439026e-02  -1.948512570002e-02   3.359750074672e-02  -6.127496822954e-02  -4.564457244880e-02   1.735201289465e-02  -7.613999661514e-03   9.354802041636e-04   9.522537858347e-02  -3.132018688345e-02  -2.300844745202e-01   4.380826100610e-02  -5.337898692340e-02   1.307899610520e-01   6.841075636092e-02  
-1.454011597244e-02   6.683792809215e-03  -8.704368447228e-04  -4.602927960403e-02   1.808330832942e-02   5.935383728426e-02  -1.919911246646e-02   3.308801556613e-02  -6.062233360666e-02  -4.492201053774e-02   1.699212786350e-02  -7.407827166100e-03   9.050210284667e-04   9.389413332576e-02  -3.061797438161e-02  -2.269681507753e-01   4.282796817125e-02  -5.244246590014e-02   1.285077362341e-01   6.701273539276e-02  
-1.424064591798e-02   6.509575656737e-03  -8.434333655315e-04  -4.552026247030e-02   1.772970719526e-02   5.934501484081e-02  -1.891265267647e-02   3.258034200821e-02  -5.995924490114e-02  -4.419952760465e-02   1.663754154798e-02  -7.205308324514e-03   8.753025125535e-04   9.255929291886e-02  -2.992178124459e-02  -2.238219691463e-01   4.185371529226e-02  -5.151160809714e-02   1.262285729794e-01   6.562573497310e-02  
-1.394415661545e-02   6.340176789509e-03  -8.174518717558e-04  -4.500792835829e-02   1.738513009420e-02   5.933227273983e-02  -1.863379874420e-02   3.207437331811e-02  -5.930170515675e-02  -4.348652398826e-02   1.628446028185e-02  -7.008177739444e-03   8.467951248355e-04   9.121119531131e-02  -2.924484598969e-02  -2.206680589686e-01   4.091067647976e-02  -5.058192419889e-02   1.239665231397e-01   6.425691310272e-02  
-1.365621528303e-02   6.175371067462e-03  -7.921736753221e-04  -4.450449156102e-02   1.704548457358e-02   5.930139938693e-02  -1.835393853347e-02   3.157959579002e-02  -5.864674059852e-02  -4.278513410870e-02   1.594240028204e-02  -6.816978209778e-03   8.191051604127e-04   8.989928598049e-02  -2.858189067487e-02  -2.175874719026e-01   3.998409838470e-02  -4.967810939740e-02   1.217601872324e-01   6.292415514276e-02  
-1.337251225050e-02   6.014801270238e-03  -7.676892086542e-04  -4.400025654904e-02   1.671201396969e-02   5.925655742728e-02  -1.807693769797e-02   3.108846348402e-02  -5.799218655673e-02  -4.209085009734e-02   1.560414866657e-02  -6.630790451431e-03   7.923375770478e-04   8.858672602220e-02  -2.793322007146e-02  -2.145108694818e-01   3.907764823181e-02  -4.878141907128e-02   1.195749192417e-01   6.161073409866e-02  
-1.309416939315e-02   5.857569234378e-03  -7.438470285721e-04  -4.349529515299e-02   1.638197256863e-02   5.918709198451e-02  -1.779889756018e-02   3.060117816108e-02  -5.733153804700e-02  -4.139978246053e-02   1.527200971301e-02  -6.448421142368e-03   7.662898886394e-04   8.727908252442e-02  -2.729269266833e-02  -2.114302414435e-01   3.818096728542e-02  -4.789425490145e-02   1.174051973071e-01   6.031365352949e-02  
-1.281965661734e-02   5.703705981318e-03  -7.207228079425e-04  -4.298643366952e-02   1.605700348396e-02   5.909824970205e-02  -1.752467585134e-02   3.011530632425e-02  -5.666670284085e-02  -4.071195650866e-02   1.494345647228e-02  -6.269785159483e-03   7.410279389434e-04   8.596464119058e-02  -2.666197150727e-02  -2.083269476096e-01   3.729836668073e-02  -4.701066945053e-02   1.152419582999e-01   5.902856052571e-02  
-1.255251514359e-02   5.554181535764e-03  -6.983008304434e-04  -4.248567808526e-02   1.573811051219e-02   5.899794941075e-02  -1.725268558271e-02   2.963957347247e-02  -5.600792289396e-02  -4.003685696349e-02   1.462428378167e-02  -6.096621314687e-03   7.165789847002e-04   8.468097038849e-02  -2.604632182334e-02  -2.052926693346e-01   3.643569017020e-02  -4.614957283916e-02   1.131312967635e-01   5.777715768483e-02  
-1.228850561762e-02   5.408916509161e-03  -6.766773142871e-04  -4.198396347174e-02   1.542671203616e-02   5.889160500574e-02  -1.698580253538e-02   2.916692296049e-02  -5.535406160328e-02  -3.937084145831e-02   1.430731150081e-02  -5.928450565692e-03   6.930795854668e-04   8.339260352606e-02  -2.544762606151e-02  -2.022650679272e-01   3.559886889961e-02  -4.529320351853e-02   1.110426786912e-01   5.654491865592e-02  
-1.203154894525e-02   5.267079759326e-03  -6.556406783334e-04  -4.148787217085e-02   1.511948512695e-02   5.876719486685e-02  -1.671962879288e-02   2.870254786321e-02  -5.470089533044e-02  -3.871329687673e-02   1.399958833969e-02  -5.764465730033e-03   6.702331239340e-04   8.213014968423e-02  -2.485891243990e-02  -1.992823675857e-01   3.477440945621e-02  -4.445630359733e-02   1.089929728004e-01   5.533926188669e-02  
-1.177751303310e-02   5.128624413867e-03  -6.352711976098e-04  -4.098844568194e-02   1.481771006853e-02   5.862772985572e-02  -1.645703412542e-02   2.823958332631e-02  -5.404611969463e-02  -3.806023751480e-02   1.369409313397e-02  -5.604311256730e-03   6.481401598517e-04   8.085930489814e-02  -2.428160787100e-02  -1.962823839029e-01   3.396662040939e-02  -4.362181463546e-02   1.069517903221e-01   5.414586672847e-02  
-1.152788103474e-02   4.993485514093e-03  -6.155139872460e-04  -4.048942332484e-02   1.452093770986e-02   5.847254581554e-02  -1.619705590861e-02   2.778074381066e-02  -5.339094233529e-02  -3.741325861879e-02   1.339344753496e-02  -5.448069050374e-03   6.267379121670e-04   7.959392480111e-02  -2.371519326438e-02  -1.932912312749e-01   3.317369778969e-02  -4.279649346905e-02   1.049315939373e-01   5.297039415922e-02  
-1.128481619235e-02   4.861573237940e-03  -5.962483236671e-04  -3.999635830756e-02   1.422731984345e-02   5.829792386480e-02  -1.593491502480e-02   2.733016854443e-02  -5.273568560573e-02  -3.677420708975e-02   1.310132439615e-02  -5.295897166345e-03   6.059028512652e-04   7.835446320647e-02  -2.315802389894e-02  -1.903470194823e-01   3.239116472323e-02  -4.199026816607e-02   1.029503641248e-01   5.182090886873e-02  
-1.104586773042e-02   4.733140290714e-03  -5.776133506943e-04  -3.950444803898e-02   1.393971417315e-02   5.811248479588e-02  -1.567744711192e-02   2.688409196739e-02  -5.208329662674e-02  -3.614309938839e-02   1.281356228285e-02  -5.147844967032e-03   5.857751148012e-04   7.712129378615e-02  -2.261360965690e-02  -1.874202966101e-01   3.162697223938e-02  -4.119340384637e-02   1.009941490061e-01   5.069087350055e-02  
-1.081033004053e-02   4.607525282666e-03  -5.595416310894e-04  -3.901054378054e-02   1.365642193413e-02   5.791078578981e-02  -1.542158101440e-02   2.644024419819e-02  -5.142894384049e-02  -3.551624677940e-02   1.252937598193e-02  -5.002911615051e-03   5.662998433173e-04   7.588559997721e-02  -2.207851366547e-02  -1.844839671571e-01   3.087648880436e-02  -4.040131948369e-02   9.904895800917e-02   4.957358338595e-02  
-1.058063625607e-02   4.485788484835e-03  -5.420646159157e-04  -3.852473251163e-02   1.337968418905e-02   5.770537962482e-02  -1.517023708867e-02   2.600566769221e-02  -5.078442908815e-02  -3.490282408392e-02   1.225238569009e-02  -4.862901599031e-03   5.475043793929e-04   7.467690063661e-02  -2.155869886454e-02  -1.816164424015e-01   3.014718357985e-02  -3.962865225814e-02   9.715366725772e-02   4.848691530118e-02  
-1.035491181563e-02   4.366711630133e-03  -5.251027749600e-04  -3.803843313669e-02   1.310712075435e-02   5.748278556930e-02  -1.492161475107e-02   2.557438743276e-02  -5.013819672092e-02  -3.429403699598e-02   1.197998389287e-02  -4.725912463332e-03   5.292676804429e-04   7.347241376077e-02  -2.104714818508e-02  -1.787500066209e-01   2.942925450160e-02  -3.886376205180e-02   9.527373469422e-02   4.741456995320e-02  
-1.013336675839e-02   4.250794735822e-03  -5.086755594504e-04  -3.755483863641e-02   1.283963406707e-02   5.725066207255e-02  -1.467521605013e-02   2.514838133606e-02  -4.949571100172e-02  -3.369358125935e-02   1.171233955345e-02  -4.592700022925e-03   5.116636699065e-04   7.227817238616e-02  -2.054759299225e-02  -1.759105744392e-01   2.872849976205e-02  -3.810968500056e-02   9.342230257338e-02   4.636253181452e-02  
-9.915797648826e-03   4.137456776741e-03  -4.927107045478e-04  -3.707166456186e-02   1.257595349339e-02   5.700060880555e-02  -1.443057743753e-02   2.472617312405e-02  -4.885135339100e-02  -3.309777369466e-02   1.144935391739e-02  -4.462528953763e-03   4.945583702144e-04   7.109078622479e-02  -2.005592689909e-02  -1.730778836207e-01   2.803779439232e-02  -3.736448098109e-02   9.158843788639e-02   4.532552508173e-02  
-9.702252896123e-03   4.027173071990e-03  -4.772506470117e-04  -3.659130411953e-02   1.231741549990e-02   5.674121684629e-02  -1.418909360130e-02   2.430923298708e-02  -4.821094247116e-02  -3.251026127753e-02   1.119092893795e-02  -4.336060817852e-03   4.780297803854e-04   6.991432017457e-02  -1.957584581032e-02  -1.702730961632e-01   2.736332347284e-02  -3.663019103727e-02   8.978287166822e-02   4.430839159451e-02  
-9.493910188277e-03   3.919907268714e-03  -4.622672281098e-04  -3.611725802971e-02   1.206379094203e-02   5.647496689412e-02  -1.395014815191e-02   2.389998884623e-02  -4.757720153220e-02  -3.193324060313e-02   1.093915745804e-02  -4.213295563444e-03   4.620486932967e-04   6.876030395401e-02  -1.910719717681e-02  -1.675199785060e-01   2.670478587342e-02  -3.591222009206e-02   8.801668376014e-02   4.331593710068e-02  
-9.289143359124e-03   3.814954951186e-03  -4.477124567026e-04  -3.564305370038e-02   1.181369887465e-02   5.619159753547e-02  -1.371289119990e-02   2.349391074034e-02  -4.694154846304e-02  -3.136034682727e-02   1.069155891334e-02  -4.093173973123e-03   4.465368616274e-04   6.761089248167e-02  -1.864584324812e-02  -1.647691578336e-01   2.605613834365e-02  -3.520164146042e-02   8.626510817548e-02   4.233666869461e-02  
-9.087232208031e-03   3.712772101028e-03  -4.336272165323e-04  -3.516923532953e-02   1.156850516375e-02   5.589871432638e-02  -1.347856351617e-02   2.309118014074e-02  -4.630848791034e-02  -3.079402337954e-02   1.044684173595e-02  -3.976321536844e-03   4.315698379570e-04   6.646384778445e-02  -1.819532713726e-02  -1.620281418775e-01   2.542305550616e-02  -3.449749039784e-02   8.453231571186e-02   4.137248632353e-02  
-8.890814253637e-03   3.613292068471e-03  -4.199437011882e-04  -3.470287912700e-02   1.132740731206e-02   5.559731094082e-02  -1.324582495150e-02   2.269675282395e-02  -4.568131655691e-02  -3.023775165149e-02   1.020933610041e-02  -3.862860848707e-03   4.170539520899e-04   6.534359830635e-02  -1.775456883022e-02  -1.593449592281e-01   2.480276174221e-02  -3.381130839783e-02   8.284063166740e-02   4.043314637713e-02  
-8.697466757403e-03   3.516532660539e-03  -4.067291199499e-04  -3.423801933242e-02   1.109173031265e-02   5.528939488529e-02  -1.301782971176e-02   2.230631190258e-02  -4.505874221117e-02  -2.968917232888e-02   9.975154890008e-03  -3.752595306011e-03   4.030661241665e-04   6.422915552380e-02  -1.732497648812e-02  -1.566800942517e-01   2.419894986427e-02  -3.313294332185e-02   8.117127194896e-02   3.951012657435e-02  
-8.506977120678e-03   3.421128823642e-03  -3.938479552688e-04  -3.376880171501e-02   1.085782501375e-02   5.495376902919e-02  -1.279075495829e-02   2.191612930171e-02  -4.442664233956e-02  -2.913934377569e-02   9.744489669207e-03  -3.643658633638e-03   3.894035321565e-04   6.311102060576e-02  -1.689736597273e-02  -1.539843873165e-01   2.359689691799e-02  -3.245734880559e-02   7.949887432479e-02   3.859173035135e-02  
-8.321131403804e-03   3.329227984226e-03  -3.814272635219e-04  -3.330987585612e-02   1.063052749658e-02   5.462631216407e-02  -1.256778533154e-02   2.153567569393e-02  -4.381048522442e-02  -2.860515730915e-02   9.519391773255e-03  -3.539211095547e-03   3.763058736774e-04   6.202046665672e-02  -1.648596449671e-02  -1.513714979412e-01   2.301827796362e-02  -3.180008044368e-02   7.787998432222e-02   3.770342335406e-02  
-8.139745276521e-03   3.239608433887e-03  -3.693694705747e-04  -3.285587758118e-02   1.040695837880e-02   5.428927570683e-02  -1.234683245478e-02   2.116149200852e-02  -4.319831227152e-02  -2.807886184116e-02   9.300076641356e-03  -3.437502294489e-03   3.636062670627e-04   6.094881459088e-02  -1.608273486190e-02  -1.487970774736e-01   2.245067095906e-02  -3.115642591599e-02   7.629162212379e-02   3.683452223802e-02  
-7.960909128825e-03   3.152074111638e-03  -3.576897631116e-04  -3.240131910488e-02   1.018729821780e-02   5.394024329694e-02  -1.212873685047e-02   2.078974685748e-02  -4.258650108456e-02  -2.755711601010e-02   9.083556876200e-03  -3.338157870357e-03   3.513306472648e-04   5.987835936334e-02  -1.568739167710e-02  -1.462235239487e-01   2.189459784717e-02  -3.051785277245e-02   7.471578641800e-02   3.597690423810e-02  
-7.785874206296e-03   3.066882977531e-03  -3.463423465901e-04  -3.195131710349e-02   9.971334752713e-03   5.358224928328e-02  -1.191190350938e-02   2.042380155082e-02  -4.197863517226e-02  -2.704303966640e-02   8.871665128215e-03  -3.241734762528e-03   3.394279825055e-04   5.882388726606e-02  -1.530077715486e-02  -1.436861438007e-01   2.134979121473e-02  -2.989138974097e-02   7.316905191575e-02   3.513780578460e-02  
-7.614031875430e-03   2.983350491087e-03  -3.353406366767e-04  -3.150122621269e-02   9.758740060267e-03   5.320899755771e-02  -1.169862339473e-02   2.006067362059e-02  -4.136960778322e-02  -2.653268307440e-02   8.663891469165e-03  -3.147105280414e-03   3.278791431808e-04   5.777534004401e-02  -1.491958408826e-02  -1.411513858774e-01   2.081274848271e-02  -2.927192125520e-02   7.163474787397e-02   3.430964580114e-02  
-7.445954149744e-03   2.902483879012e-03  -3.246682315939e-04  -3.105815670376e-02   9.550366135984e-03   5.283497335776e-02  -1.148619696065e-02   1.970474718293e-02  -4.076964113894e-02  -2.603294794887e-02   8.460554285140e-03  -3.055869711864e-03   3.167361340164e-04   5.674648793334e-02  -1.454970528039e-02  -1.386713674477e-01   2.029125363110e-02  -2.866625264960e-02   7.013834180875e-02   3.350364946141e-02  
-7.280439116213e-03   2.823560601374e-03  -3.143545190491e-04  -3.061537746132e-02   9.346302566667e-03   5.245119365676e-02  -1.127825188787e-02   1.935165801913e-02  -4.017149081090e-02  -2.553839868822e-02   8.260191461889e-03  -2.966819817615e-03   3.059745309217e-04   5.572138318261e-02  -1.418754513217e-02  -1.361979037380e-01   1.978106057352e-02  -2.806650298200e-02   6.865624691737e-02   3.270924444409e-02  
-7.119199197122e-03   2.746768865289e-03  -3.043518463377e-04  -3.017930412121e-02   9.146057329942e-03   5.206380123614e-02  -1.107271857094e-02   1.900555573495e-02  -3.958052740916e-02  -2.505318921093e-02   8.065413434464e-03  -2.880379439873e-03   2.955630220976e-04   5.471838610831e-02  -1.383393745204e-02  -1.337749964533e-01   1.928280845433e-02  -2.748124726782e-02   6.720895696628e-02   3.193521381452e-02  
-6.960490662351e-03   2.671920508095e-03  -2.946795551784e-04  -2.974439482025e-02   8.949901964265e-03   5.166844976592e-02  -1.087094119337e-02   1.866272675927e-02  -3.899252092278e-02  -2.457370673579e-02   7.873575021536e-03  -2.796165475454e-03   2.855088322377e-04   5.372086667257e-02  -1.348816543327e-02  -1.313642491854e-01   1.879588580677e-02  -2.690256504130e-02   6.577820995955e-02   3.117349563154e-02  
-6.804903327486e-03   2.598765083338e-03  -2.852916256482e-04  -2.931159779655e-02   8.756854955001e-03   5.126212934377e-02  -1.067121409473e-02   1.832380912289e-02  -3.840596107811e-02  -2.409945443631e-02   7.685662471726e-03  -2.713922678504e-03   2.757636001002e-04   5.273346756213e-02  -1.314861752531e-02  -1.289715806029e-01   1.831747471457e-02  -2.633248086732e-02   6.436626495440e-02   3.042489802992e-02  
-6.653030178068e-03   2.527898201647e-03  -2.761996401936e-04  -2.888614093823e-02   8.568047680968e-03   5.085658885122e-02  -1.047400846993e-02   1.799205366331e-02  -3.782904185131e-02  -2.363556986894e-02   7.502375947824e-03  -2.634542464621e-03   2.663583148033e-04   5.176719514954e-02  -1.281896098912e-02  -1.266340818069e-01   1.785282169248e-02  -2.577623531003e-02   6.299079881506e-02   2.969702044263e-02  
-6.503605358744e-03   2.458705823613e-03  -2.673737938854e-04  -2.846172168174e-02   8.382262927906e-03   5.044042029796e-02  -1.027850490642e-02   1.766332070620e-02  -3.725312189407e-02  -2.317623823852e-02   7.321941050172e-03  -2.557124173211e-03   2.572495884330e-04   5.080657407517e-02  -1.249570525611e-02  -1.243072226561e-01   1.739700515065e-02  -2.522634948687e-02   6.163029517982e-02   2.898034506480e-02  
-6.357443133116e-03   2.390917692069e-03  -2.588006749484e-04  -2.803962451715e-02   8.199083002226e-03   5.001183819560e-02  -1.008493338631e-02   1.733858662242e-02  -3.667796013048e-02  -2.272160754693e-02   7.145873374784e-03  -2.481283628252e-03   2.484004887458e-04   4.985801306826e-02  -1.217712782886e-02  -1.219989108706e-01   1.694745646896e-02  -2.468560247013e-02   6.028787994878e-02   2.827606782043e-02  
-6.214664635958e-03   2.325396996013e-03  -2.505237570776e-04  -2.762500497297e-02   8.020705386999e-03   4.958859896502e-02  -9.895349924795e-03   1.702081680496e-02  -3.611442239137e-02  -2.227794441312e-02   6.973909621273e-03  -2.408251526983e-03   2.398926313081e-04   4.892932818818e-02  -1.186912679213e-02  -1.197463059356e-01   1.651316205245e-02  -2.415782887387e-02   5.898158363272e-02   2.759195276016e-02  
-6.073905367475e-03   2.261246542860e-03  -2.424757976249e-04  -2.720981290297e-02   7.844639834518e-03   4.915100166285e-02  -9.706720544500e-03   1.670498156466e-02  -3.554931438089e-02  -2.183704706050e-02   6.804332440338e-03  -2.336782559996e-03   2.316319189979e-04   4.800291559361e-02  -1.156584836263e-02  -1.174930821072e-01   1.608514796349e-02  -2.363454494885e-02   5.768419449896e-02   2.691607784634e-02  
-5.937033823891e-03   2.198963420334e-03  -2.346989223191e-04  -2.680230532693e-02   7.672700987822e-03   4.871560532125e-02  -9.521993480081e-03   1.639624726741e-02  -3.499407408430e-02  -2.140615126694e-02   6.639853684848e-03  -2.267547113258e-03   2.236689634402e-04   4.709935881193e-02  -1.127089990885e-02  -1.152952138354e-01   1.566919242735e-02  -2.312526785558e-02   5.642184148155e-02   2.625955097258e-02  
-5.802320862284e-03   2.138291688139e-03  -2.271796217339e-04  -2.639640811064e-02   7.504339832320e-03   4.827424788340e-02  -9.340654950236e-03   1.609067732428e-02  -3.444233687946e-02  -2.098074630204e-02   6.477933214528e-03  -2.200162694134e-03   2.159816093590e-04   4.620204849404e-02  -1.098274716067e-02  -1.131119515839e-01   1.526303705318e-02  -2.262222667207e-02   5.517536592387e-02   2.561408131628e-02  
-5.670341887618e-03   2.079348681413e-03  -2.198968172954e-04  -2.599501240440e-02   7.339506469234e-03   4.783109787329e-02  -9.161889096162e-03   1.579000844533e-02  -3.389696961117e-02  -2.056274913208e-02   6.319331241058e-03  -2.134873212328e-03   2.085617602510e-04   4.531797575123e-02  -1.070218593811e-02  -1.109624262320e-01   1.486759391701e-02  -2.212860905890e-02   5.395348097633e-02   2.498326477130e-02  
-5.541402845074e-03   2.021550420060e-03  -2.127815317927e-04  -2.559651271951e-02   7.176073743640e-03   4.737397965290e-02  -8.982561756669e-03   1.549340485112e-02  -3.335129588255e-02  -2.014866251661e-02   6.164761698485e-03  -2.070972309659e-03   2.013134871783e-04   4.444743914256e-02  -1.042492108219e-02  -1.088350432344e-01   1.447564891829e-02  -2.164428405614e-02   5.274988609676e-02   2.436418567425e-02  
-5.414523301818e-03   1.965472136696e-03  -2.059406549651e-04  -2.520079740257e-02   7.017196990335e-03   4.691793788317e-02  -8.808645176590e-03   1.520046842243e-02  -3.281275461656e-02  -1.974179534830e-02   6.012583984739e-03  -2.009015498073e-03   1.943652933506e-04   4.358423308554e-02  -1.015598525845e-02  -1.067299408090e-01   1.409646980347e-02  -2.116650837505e-02   5.156539868072e-02   2.375725696775e-02  
-5.290548470184e-03   1.910886170203e-03  -1.993143665035e-04  -2.480999615545e-02   6.861456015622e-03   4.645989454773e-02  -8.637252111736e-03   1.491262348383e-02  -3.228051827513e-02  -1.934211519696e-02   5.864167366334e-03  -1.948815867166e-03   1.876505106372e-04   4.273627684614e-02  -9.893395334713e-03  -1.046601075669e-01   1.372626480272e-02  -2.069876343286e-02   5.040536874272e-02   2.316455868564e-02  
-5.169614307557e-03   1.857816029194e-03  -1.928841869388e-04  -2.442505023782e-02   6.708675149911e-03   4.600078128591e-02  -8.467797903971e-03   1.463038673918e-02  -3.175516376960e-02  -1.895009570017e-02   5.719612633339e-03  -1.890468808595e-03   1.811524934398e-04   4.190582390942e-02  -9.637283995365e-03  -1.026321650900e-01   1.336496502766e-02  -2.024200214337e-02   4.927259563951e-02   2.258711888348e-02  
-5.050693765521e-03   1.806096201583e-03  -1.866412157094e-04  -2.404222140841e-02   6.558461727360e-03   4.553517658650e-02  -8.299742270650e-03   1.435135518423e-02  -3.123261827186e-02  -1.856289932231e-02   5.577456042687e-03  -1.833715797130e-03   1.748630889240e-04   4.108273552699e-02  -9.386738861945e-03  -1.006210877057e-01   1.301138859623e-02  -1.979151410017e-02   4.815542415248e-02   2.201995421238e-02  
-4.934196743302e-03   1.755652460068e-03  -1.806045543146e-04  -2.366253136621e-02   6.411331941493e-03   4.506572885117e-02  -8.134971952292e-03   1.407614404817e-02  -3.071449985410e-02  -1.818142909672e-02   5.438420868788e-03  -1.778402093509e-03   1.687897508619e-04   4.027039492290e-02  -9.141691868093e-03  -9.863328267480e-02   1.266580162135e-02  -1.934871251990e-02   4.705653009167e-02   2.146407512317e-02  
-4.819846085686e-03   1.706428791276e-03  -1.747525410770e-04  -2.328515301127e-02   6.266889121783e-03   4.458945055160e-02  -7.972564536496e-03   1.380423250218e-02  -3.019904730410e-02  -1.780468287620e-02   5.302076370103e-03  -1.724516854970e-03   1.629053503347e-04   3.946691529599e-02  -8.901620309962e-03  -9.666373298342e-02   1.232695436847e-02  -1.891269465542e-02   4.597339436022e-02   2.091835610286e-02  
-4.708659413139e-03   1.658615559062e-03  -1.690724474934e-04  -2.291497259351e-02   6.125233092558e-03   4.411545975021e-02  -7.811891163990e-03   1.353855624511e-02  -2.969224778595e-02  -1.743631445537e-02   5.169827914335e-03  -1.672356629245e-03   1.572138342529e-04   3.868389111739e-02  -8.667760962121e-03  -9.474380281787e-02   1.199672710049e-02  -1.848866690962e-02   4.492017503817e-02   2.038856004686e-02  
-4.598838072912e-03   1.612206405546e-03  -1.636088458724e-04  -2.254605247950e-02   5.987371426390e-03   4.364030731067e-02  -7.655662490604e-03   1.327531350757e-02  -2.919035825654e-02  -1.707327268750e-02   5.039049159122e-03  -1.621748645927e-03   1.517568370188e-04   3.790381188056e-02  -8.440733755880e-03  -9.283475327841e-02   1.167691229713e-02  -1.806867533306e-02   4.387940638407e-02   1.986739660339e-02  
-4.492375810835e-03   1.567024240613e-03  -1.582982245255e-04  -2.218472781020e-02   5.851904797746e-03   4.316637293022e-02  -7.500972913597e-03   1.301848154719e-02  -2.869652688804e-02  -1.671824393422e-02   4.912743249108e-03  -1.572641173332e-03   1.464619089739e-04   3.714608777076e-02  -8.218802187967e-03  -9.097665297612e-02   1.136389852495e-02  -1.766131114032e-02   4.286852801648e-02   1.936190284358e-02  
-4.387401163812e-03   1.522959641008e-03  -1.531607495512e-04  -2.182421574235e-02   5.719158462307e-03   4.268632049070e-02  -7.349008900019e-03   1.276380962086e-02  -2.820481692168e-02  -1.636705090260e-02   4.788189545976e-03  -1.524797332873e-03   1.413497447228e-04   3.639219772222e-02  -8.001795394949e-03  -8.912680855736e-02   1.105797890745e-02  -1.725818776892e-02   4.186825635518e-02   1.886404976777e-02  
-4.284998020181e-03   1.479874379457e-03  -1.481471634322e-04  -2.146788587801e-02   5.587896336937e-03   4.219982994470e-02  -7.197060623003e-03   1.251340854609e-02  -2.771611346756e-02  -1.602080315336e-02   4.666982495320e-03  -1.478138641453e-03   1.363691044753e-04   3.565252005014e-02  -7.788303725404e-03  -8.730616015085e-02   1.075641069236e-02  -1.686385018938e-02   4.088755067931e-02   1.837738255862e-02  
-4.184299080387e-03   1.438236786169e-03  -1.433376053657e-04  -2.111552978597e-02   5.460801982191e-03   4.171923943378e-02  -7.050238908835e-03   1.226689336646e-02  -2.723630449368e-02  -1.568189679223e-02   4.547755849400e-03  -1.433123378465e-03   1.316105905850e-04   3.492164547654e-02  -7.582358284994e-03  -8.551299632482e-02   1.046631689371e-02  -1.647596452190e-02   3.992617639874e-02   1.790185594616e-02  
-4.086394090729e-03   1.397531736215e-03  -1.386475719659e-04  -2.076844810782e-02   5.335282448758e-03   4.123458872775e-02  -6.903870420862e-03   1.202523483925e-02  -2.676084935193e-02  -1.534862027880e-02   4.432213585271e-03  -1.389234547237e-03   1.269754518864e-04   3.420770100974e-02  -7.379852744289e-03  -8.375550146433e-02   1.018051850060e-02  -1.609791885940e-02   3.898686973552e-02   1.743833781263e-02  
-3.990390590169e-03   1.358051293035e-03  -1.341098116826e-04  -2.042557399180e-02   5.212596397214e-03   4.075197966961e-02  -6.760041363594e-03   1.178759477156e-02  -2.629226988995e-02  -1.502170732852e-02   4.318973025941e-03  -1.346786082056e-03   1.225097701272e-04   3.350454717734e-02  -7.183154973454e-03  -8.202681226982e-02   9.903160506061e-03  -1.572703021934e-02   3.806685262012e-02   1.698569187582e-02  
-3.895777420382e-03   1.319569753065e-03  -1.297438877818e-04  -2.008366210886e-02   5.092972885936e-03   4.026551823413e-02  -6.620258357606e-03   1.155201875528e-02  -2.582666755589e-02  -1.469876237233e-02   4.207433955985e-03  -1.305395893349e-03   1.182162040835e-04   3.280530830617e-02  -6.991186006109e-03  -8.030662937998e-02   9.632864557498e-03  -1.536010975733e-02   3.715677116389e-02   1.654002423405e-02  
-3.803885483048e-03   1.282019449743e-03  -1.254922458984e-04  -1.974766998454e-02   4.975097849019e-03   3.977803972997e-02  -6.481323672523e-03   1.132155358456e-02  -2.536689310481e-02  -1.438201702122e-02   4.099480217109e-03  -1.265132172939e-03   1.140413489411e-04   3.212387381849e-02  -6.802955443473e-03  -7.862607251749e-02   9.367431047816e-03  -1.500322973486e-02   3.627006734868e-02   1.610663941108e-02  
-3.713982514114e-03   1.245685004058e-03  -1.213867908623e-04  -1.941702171278e-02   4.860270684122e-03   3.929610775428e-02  -6.345448833103e-03   1.109562097175e-02  -2.491571178651e-02  -1.407241174164e-02   3.993931697636e-03  -1.226301957834e-03   1.100270827004e-04   3.145527545079e-02  -6.620752324416e-03  -7.698052068178e-02   9.110772607671e-03  -1.465423565467e-02   3.540493131558e-02   1.568479220326e-02  
-3.625773787409e-03   1.210255449789e-03  -1.174145461485e-04  -1.908887457876e-02   4.747706442722e-03   3.881145909447e-02  -6.211903055964e-03   1.087262015268e-02  -2.446833284556e-02  -1.376724141494e-02   3.890524755761e-03  -1.188467909037e-03   1.061520232281e-04   3.079463702103e-02  -6.442588470809e-03  -7.535268743868e-02   8.859961434044e-03  -1.431081518081e-02   3.455326277396e-02   1.527108311274e-02  
-3.539302872702e-03   1.175558297954e-03  -1.135415880171e-04  -1.876282742601e-02   4.636482664807e-03   3.831895364581e-02  -6.078756450407e-03   1.065228257750e-02  -2.402194486167e-02  -1.346525668792e-02   3.789344219600e-03  -1.151510489059e-03   1.023766215961e-04   3.014234159669e-02  -6.267131657330e-03  -7.374060072423e-02   8.612473793653e-03  -1.397305492806e-02   3.371384403540e-02   1.486492720777e-02  
-3.454779023643e-03   1.142097251704e-03  -1.098222942572e-04  -1.844275707073e-02   4.528798829650e-03   3.783619555672e-02  -5.949944997259e-03   1.043675706156e-02  -2.358623871566e-02  -1.317121144474e-02   3.690521641081e-03  -1.115956028712e-03   9.876726306201e-05   2.950347228648e-02  -6.098166088898e-03  -7.216656470193e-02   8.374740823178e-03  -1.364327209895e-02   3.289693955463e-02   1.447045449415e-02  
-3.372445660053e-03   1.109512395635e-03  -1.062124096711e-04  -1.812775450061e-02   4.423105026511e-03   3.735453329418e-02  -5.822794022254e-03   1.022554969258e-02  -2.315658787785e-02  -1.288292704024e-02   3.594516362773e-03  -1.081432105174e-03   9.527151320760e-05   2.887889078457e-02  -5.933102209974e-03  -7.062588551454e-02   8.142394701127e-03  -1.332167665983e-02   3.209988765138e-02   1.408643682522e-02  
-3.291747930774e-03   1.077574883085e-03  -1.026968839149e-04  -1.781473298397e-02   4.318687545111e-03   3.686601938864e-02  -5.696300353236e-03   1.001687024330e-02  -2.272826513901e-02  -1.259773481269e-02   3.500649230000e-03  -1.047641995967e-03   9.187195918259e-05   2.826207420899e-02  -5.770460541219e-03  -6.909957289104e-02   7.913240151175e-03  -1.300529948636e-02   3.131403015818e-02   1.370931212944e-02  
-3.212339907580e-03   1.046686201605e-03  -9.932423952588e-05  -1.750476102228e-02   4.217507253804e-03   3.638162857641e-02  -5.574002867481e-03   9.811146129330e-03  -2.230669894093e-02  -1.231809552219e-02   3.408271779429e-03  -1.015004439941e-03   8.862125264243e-05   2.765203160726e-02  -5.613324740827e-03  -6.759342500287e-02   7.692344266609e-03  -1.269379048416e-02   3.054227534068e-02   1.334027907045e-02  
-3.135264576647e-03   1.016652300206e-03  -9.604267121603e-05  -1.720129583124e-02   4.118110972207e-03   3.590136218321e-02  -5.452854769638e-03   9.610486370450e-03  -2.189285868736e-02  -1.204497561590e-02   3.318896772526e-03  -9.834030845095e-04   8.546780692039e-05   2.705905387914e-02  -5.460018001217e-03  -6.612830036004e-02   7.476664577090e-03  -1.239151993355e-02   2.979327449266e-02   1.298261905320e-02  
-3.059895864974e-03   9.874551002897e-04  -9.287137987537e-05  -1.690172968129e-02   4.020973482103e-03   3.542281959289e-02  -5.334177839072e-03   9.413281887601e-03  -2.148470843430e-02  -1.177702505856e-02   3.231641470805e-03  -9.527409174476e-04   8.242688670645e-05   2.647647804267e-02  -5.310703411774e-03  -6.468857953125e-02   7.266706632374e-03  -1.209551871702e-02   2.906010947741e-02   1.263352089360e-02  
-2.985468421979e-03   9.588481124602e-04  -8.979134745716e-05  -1.660198974396e-02   3.925240436918e-03   3.493542550789e-02  -5.216620154167e-03   9.217187869412e-03  -2.107603960100e-02  -1.151078157006e-02   3.145570813973e-03  -9.227284405729e-04   7.947757509746e-05   2.589585120437e-02  -5.163784806432e-03  -6.325035362995e-02   7.059995224115e-03  -1.180203483037e-02   2.833208395125e-02   1.228869098852e-02  
-2.913189637101e-03   9.311097801810e-04  -8.681607853179e-05  -1.630861011778e-02   3.831872103060e-03   3.445515751153e-02  -5.101711337434e-03   9.025926282326e-03  -2.067620731090e-02  -1.125136246765e-02   3.062232786022e-03  -8.937127550584e-04   7.663552715245e-05   2.533110687674e-02  -5.021152465299e-03  -6.185177019324e-02   6.859451617628e-03  -1.151711827594e-02   2.762585191041e-02   1.195465308243e-02  
-2.842487469862e-03   9.043013215654e-04  -8.394624552105e-05  -1.602013428544e-02   3.741053783580e-03   3.398145761945e-02  -4.989633996535e-03   8.838566529279e-03  -2.028442175460e-02  -1.099805231711e-02   2.980781723570e-03  -8.657559015450e-04   7.390595596040e-05   2.477734986742e-02  -4.883272157269e-03  -6.048310772881e-02   6.665849710801e-03  -1.123863347825e-02   2.693716404712e-02   1.162968237305e-02  
-2.773512801222e-03   8.781447332795e-04  -8.115983476882e-05  -1.573568227347e-02   3.651813020514e-03   3.350814160495e-02  -4.878950802888e-03   8.654617520880e-03  -1.989736297375e-02  -1.074926417808e-02   2.901553222457e-03  -8.385437382386e-04   7.126186155316e-05   2.423472408293e-02  -4.748311940777e-03  -5.913987417492e-02   6.476320534902e-03  -1.096649927078e-02   2.626365079138e-02   1.131271572156e-02  
-2.705637400654e-03   8.527319252116e-04  -7.847485899701e-05  -1.545329959407e-02   3.564812799248e-03   3.303493787790e-02  -4.771017623689e-03   8.472921147293e-03  -1.951441400038e-02  -1.050436555871e-02   2.823643253462e-03  -8.121349267062e-04   6.871997921774e-05   2.369752116730e-02  -4.617044547351e-03  -5.781051732781e-02   6.292183582959e-03  -1.069825835532e-02   2.560036234663e-02   1.100180533295e-02  
-2.639453009721e-03   8.278568961371e-04  -7.585588823990e-05  -1.517445046352e-02   3.478850512108e-03   3.255936231313e-02  -4.663494070444e-03   8.294353215420e-03  -1.913470654529e-02  -1.026321895620e-02   2.747917725352e-03  -7.863591889441e-04   6.624428453013e-05   2.317105059794e-02  -4.487907411262e-03  -5.650424661977e-02   6.110798036471e-03  -1.043609142006e-02   2.495089928692e-02   1.069824218961e-02  
-2.574704369761e-03   8.037504258382e-04  -7.332481316151e-05  -1.489983852931e-02   3.395012244043e-03   3.208844010030e-02  -4.558293660148e-03   8.119185161450e-03  -1.876159983881e-02  -1.002726262146e-02   2.673937165949e-03  -7.614597766799e-04   6.386007346508e-05   2.265449253595e-02  -4.362637137772e-03  -5.522387347144e-02   5.934976758158e-03  -1.017967597638e-02   2.431661853632e-02   1.040254819496e-02  
-2.511439703523e-03   7.802569512956e-04  -7.087179159802e-05  -1.462873609607e-02   3.312759754806e-03   3.161834811042e-02  -4.454675455914e-03   7.947033910885e-03  -1.839309539094e-02  -9.795496463723e-03   2.601828110096e-03  -7.372376652702e-04   6.155549923573e-05   2.214733222634e-02  -4.240205845158e-03  -5.396541609570e-02   5.763196587161e-03  -9.928696796632e-03   2.369554353893e-02   1.011386772339e-02  
-2.449876129813e-03   7.575213045652e-04  -6.850761754287e-05  -1.436328091240e-02   3.232794858883e-03   3.115620945946e-02  -4.353827463504e-03   7.779033127363e-03  -1.803296630947e-02  -9.569789157367e-03   2.531826912259e-03  -7.138666707672e-04   5.934024576774e-05   2.165312503607e-02  -4.121692908423e-03  -5.274035724246e-02   5.597090657296e-03  -9.684668586083e-03   2.309260217734e-02   9.834063356257e-03  
-2.389460475575e-03   7.354528089423e-04  -6.622299019238e-05  -1.410079615965e-02   3.154722139155e-03   3.069622323900e-02  -4.255125915940e-03   7.613625379048e-03  -1.767769818842e-02  -9.348159686911e-03   2.463197204702e-03  -6.912402265769e-04   5.720676227041e-05   2.116599577470e-02  -4.006527981567e-03  -5.153358328520e-02   5.435812529956e-03  -9.445029529571e-03   2.250117215799e-02   9.560513179171e-03  
-2.330271036854e-03   7.139275223272e-04  -6.401206579280e-05  -1.384083759738e-02   3.078205139880e-03   3.023547227690e-02  -4.158114578515e-03   7.450603783047e-03  -1.732584009678e-02  -9.129957091825e-03   2.396110911944e-03  -6.692028142147e-04   5.514450732173e-05   2.068608692887e-02  -3.893880073242e-03  -5.034323140537e-02   5.278071095927e-03  -9.209763840239e-03   2.192022865831e-02   9.292748883484e-03  
-2.272420257013e-03   6.929246291075e-04  -6.186830798371e-05  -1.358403603683e-02   3.003080018050e-03   2.977508908540e-02  -4.062496600602e-03   7.290295846591e-03  -1.697799173125e-02  -8.915465493100e-03   2.330722479758e-03  -6.477454857253e-04   5.314911098005e-05   2.021477672736e-02  -3.783652091605e-03  -4.917265932215e-02   5.123717572324e-03  -8.979422139174e-03   2.135109099950e-02   9.031229432800e-03  
-2.216081053243e-03   6.726051514084e-04  -5.979042217719e-05  -1.333256836643e-02   2.929733222322e-03   2.932215410605e-02  -3.968640789918e-03   7.133823565690e-03  -1.663782341212e-02  -8.706476263459e-03   2.267152359842e-03  -6.270772593688e-04   5.122414218703e-05   1.975528026674e-02  -3.676874213729e-03  -4.803294567870e-02   4.974298134399e-03  -8.755378233909e-03   2.079850354651e-02   8.777735124667e-03  
-2.161150431616e-03   6.528461100365e-04  -5.778431160829e-05  -1.308518810473e-02   2.858100070422e-03   2.887318452399e-02  -3.876870153594e-03   6.980503682954e-03  -1.630341470181e-02  -8.501942469978e-03   2.205353829768e-03  -6.070172115212e-04   4.936919300781e-05   1.930577050866e-02  -3.572890605957e-03  -4.691751805834e-02   4.828898311453e-03  -8.536766479035e-03   2.025945672492e-02   8.531034757179e-03  
-2.106921772715e-03   6.335478220108e-04  -5.584182915644e-05  -1.283822695172e-02   2.787796168806e-03   2.841974526130e-02  -3.786539905272e-03   6.828294773333e-03  -1.596992241069e-02  -8.299343570199e-03   2.144405987255e-03  -5.874468201815e-04   4.757657550878e-05   1.885861450839e-02  -3.471035491273e-03  -4.580674370435e-02   4.686505207636e-03  -8.320330919426e-03   1.972551163148e-02   8.287874762639e-03  
-2.054468406324e-03   6.148740479060e-04  -5.396378830397e-05  -1.259792683425e-02   2.719284784718e-03   2.797666243329e-02  -3.698233131180e-03   6.680587965903e-03  -1.564557710061e-02  -8.102876414300e-03   2.085659074589e-03  -5.685844574939e-04   4.584932416895e-05   1.842626302110e-02  -3.372401313217e-03  -4.473358528556e-02   4.548727822237e-03  -8.111308452942e-03   1.921058671634e-02   8.053499175432e-03  
-2.003124683800e-03   5.967356079977e-04  -5.214200148447e-05  -1.236090924351e-02   2.652179796528e-03   2.753648465690e-02  -3.611350703913e-03   6.535486159450e-03  -1.532603929876e-02  -7.910238618162e-03   2.028244439245e-03  -5.503225294286e-04   4.418032682832e-05   1.800157149059e-02  -3.276382329982e-03  -4.367973806103e-02   4.414679583119e-03  -7.906644780771e-03   1.870681221351e-02   7.824865508632e-03  
-1.952669016832e-03   5.790593776360e-04  -5.038625349321e-05  -1.212560294221e-02   2.586656956727e-03   2.709553004564e-02  -3.526477949882e-03   6.392145297306e-03  -1.500926647656e-02  -7.720357152846e-03   1.971930871965e-03  -5.325450713411e-04   4.257331354735e-05   1.758177157867e-02  -3.182687620376e-03  -4.263733421583e-02   4.283936500949e-03  -7.705128200284e-03   1.821074945795e-02   7.600627261747e-03  
-1.903513689728e-03   5.618973824722e-04  -4.868894416916e-05  -1.189456029193e-02   2.522667073960e-03   2.665975606917e-02  -3.443398976046e-03   6.251919448634e-03  -1.469849810834e-02  -7.534859674855e-03   1.917226198801e-03  -5.153297102093e-04   4.102375690740e-05   1.717182137271e-02  -3.091572908626e-03  -4.161943214657e-02   4.156887788231e-03  -7.508810987142e-03   1.772781845919e-02   7.382782212810e-03  
-1.855696992751e-03   5.452279669791e-04  -4.704389213685e-05  -1.166805013752e-02   2.460056132877e-03   2.622966292241e-02  -3.361789544155e-03   6.114905297903e-03  -1.439387897323e-02  -7.353789527042e-03   1.864163679290e-03  -4.986644257065e-04   3.952728247914e-05   1.677220698906e-02  -3.002918641109e-03  -4.062721102593e-02   4.033336554070e-03  -7.317853557558e-03   1.725839627413e-02   7.171416059684e-03  
-1.808696178214e-03   5.289760448644e-04  -4.544598922465e-05  -1.144326536933e-02   2.398528316791e-03   2.579844765087e-02  -3.281165163527e-03   5.979598409283e-03  -1.409169629532e-02  -7.175227268025e-03   1.812085279261e-03  -4.824611551608e-04   3.807760060594e-05   1.637732756459e-02  -2.916211511762e-03  -3.964618619544e-02   3.912490430727e-03  -7.129888257511e-03   1.679630161530e-02   6.964169371792e-03  
-1.763045367626e-03   5.132616480273e-04  -4.390748058263e-05  -1.122365704147e-02   2.338788871722e-03   2.537618051546e-02  -3.202893519693e-03   5.847799584901e-03  -1.379716751653e-02  -7.001713699332e-03   1.761644206093e-03  -4.668399546908e-04   3.668632792883e-05   1.599349010004e-02  -2.832398221996e-03  -3.869363073758e-02   3.795855106377e-03  -6.947526372284e-03   1.634875178120e-02   6.763709225731e-03  
-1.718004106092e-03   4.979036420265e-04  -4.242257966930e-05  -1.100456115899e-02   2.280263989837e-03   2.495035357353e-02  -3.126131452669e-03   5.717016293943e-03  -1.350361615197e-02  -6.829888006849e-03   1.711979226887e-03  -4.515786062503e-04   3.534428171530e-05   1.561209716973e-02  -2.750288779972e-03  -3.774594949147e-02   3.681626535519e-03  -6.767126707612e-03   1.590571196979e-02   6.566228849051e-03  
-1.674460604844e-03   4.830611298608e-04  -4.098316092333e-05  -1.079162675214e-02   2.223182139489e-03   2.453521541965e-02  -3.050940373492e-03   5.590214161950e-03  -1.321855530423e-02  -6.663493141495e-03   1.664106575347e-03  -4.369014953250e-04   3.404959467267e-05   1.524365279494e-02  -2.670864527375e-03  -3.683151325455e-02   3.571231945175e-03  -6.593053890782e-03   1.547899384896e-02   6.376103714782e-03  
-1.631926718434e-03   4.686201890040e-04  -3.958744087748e-05  -1.058189520377e-02   2.167244314146e-03   2.412315180880e-02  -2.976981284935e-03   5.465817018146e-03  -1.293790334260e-02  -6.500438269386e-03   1.617463249298e-03  -4.226619186249e-04   3.279773449131e-05   1.488256384894e-02  -2.593399700837e-03  -3.593509050469e-02   3.463615986135e-03  -6.422934182995e-03   1.506211060105e-02   6.190859865263e-03  
-1.590220884759e-03   4.546166612506e-04  -3.824309571411e-05  -1.037478800132e-02   2.112802296602e-03   2.371447723916e-02  -2.904984450189e-03   5.343463173083e-03  -1.266156322206e-02  -6.340574048174e-03   1.571807082811e-03  -4.088829856571e-04   3.159601941218e-05   1.452725562393e-02  -2.518274792987e-03  -3.505366001673e-02   3.359389203860e-03  -6.256101314276e-03   1.465378948136e-02   6.009998930217e-03  
-1.549486942613e-03   4.409602491808e-04  -3.694110868374e-05  -1.017046455555e-02   2.059417174128e-03   2.330761507433e-02  -2.834186836130e-03   5.223272517455e-03  -1.238889674975e-02  -6.183670477022e-03   1.527350814990e-03  -3.954708217279e-04   3.043378921417e-05   1.417878170123e-02  -2.444805673044e-03  -3.418832752378e-02   3.257486056767e-03  -6.092936736618e-03   1.425432049214e-02   5.833574247704e-03  
-1.509574523583e-03   4.276408976213e-04  -3.567793977464e-05  -9.968325822211e-03   2.007023421892e-03   2.290130690918e-02  -2.764398596159e-03   5.104881663083e-03  -1.211908760272e-02  -6.029301393687e-03   1.483893319135e-03  -3.824301413295e-04   2.930841562730e-05   1.383583196908e-02  -2.372977617429e-03  -3.333617935194e-02   3.157841475414e-03  -5.932884801984e-03   1.386243938115e-02   5.661089991204e-03  
-1.470916458710e-03   4.147655135559e-04  -3.445569024444e-05  -9.771471991326e-03   1.955966012570e-03   2.250458478198e-02  -2.696201853221e-03   4.989889769513e-03  -1.185678913707e-02  -5.879604632655e-03   1.441927472734e-03  -3.698738489587e-04   2.822410872757e-05   1.350370384301e-02  -2.303472852750e-03  -3.251177044229e-02   3.061537554818e-03  -5.778106686570e-03   1.348413269364e-02   5.494719939704e-03  
-1.433179298528e-03   4.022849884470e-04  -3.327846185234e-05  -9.578024280018e-03   1.906301789996e-03   2.211315774081e-02  -2.629855822368e-03   4.877284164776e-03  -1.159959288537e-02  -5.733385963809e-03   1.401061832794e-03  -3.577316512208e-04   2.718271571643e-05   1.317871179413e-02  -2.236090993229e-03  -3.170560124316e-02   2.968295001099e-03  -5.627056802060e-03   1.311540000583e-02   5.332947219558e-03  
-1.396030657176e-03   3.901582779113e-04  -3.214494096065e-05  -9.386035886767e-03   1.857894544718e-03   2.172238671766e-02  -2.565172060748e-03   4.766045730171e-03  -1.134503579006e-02  -5.589409714866e-03   1.360896015034e-03  -3.459479278962e-04   2.618249050347e-05   1.285721382122e-02  -2.170564347545e-03  -3.090830894239e-02   2.877725545695e-03  -5.478221266771e-03   1.275232216523e-02   5.174308023434e-03  
-1.360012836806e-03   3.783758844282e-04  -3.104410464206e-05  -9.198449879874e-03   1.810474207428e-03   2.133822505272e-02  -2.501541029100e-03   4.657690174525e-03  -1.109627573409e-02  -5.449232476595e-03   1.322086110429e-03  -3.345454652357e-04   2.521401732219e-05   1.254513664636e-02  -2.106760154826e-03  -3.013434151757e-02   2.789569171050e-03  -5.333980915199e-03   1.240070627153e-02   5.020874808648e-03  
-1.324697280014e-03   3.669098781290e-04  -2.998075283297e-05  -9.012914702322e-03   1.764126125198e-03   2.095562782919e-02  -2.439240762898e-03   4.550971783920e-03  -1.085055307138e-02  -5.311480467781e-03   1.284120182408e-03  -3.234736137174e-04   2.428046520274e-05   1.223787855886e-02  -2.044581462516e-03  -2.937220712516e-02   2.703712596536e-03  -5.192439498632e-03   1.205579215331e-02   4.870887947276e-03  
-1.290191564675e-03   3.557188305177e-04  -2.894629380345e-05  -8.829843474346e-03   1.718517063062e-03   2.057473395635e-02  -2.377645388898e-03   4.446114632176e-03  -1.060799998198e-02  -5.176223576798e-03   1.247134523201e-03  -3.126971212856e-04   2.337497791493e-05   1.193647150793e-02  -1.983685210819e-03  -2.862398073742e-02   2.619653987739e-03  -5.053982425384e-03   1.171832930272e-02   4.724576056508e-03  
-1.256599638303e-03   3.449476296529e-04  -2.795318689300e-05  -8.651008568868e-03   1.674448883975e-03   2.020283628197e-02  -2.318179349336e-03   4.343957040540e-03  -1.037205185842e-02  -5.044944678381e-03   1.211196721677e-03  -3.023626032110e-04   2.250914416398e-05   1.164306740963e-02  -1.925169747211e-03  -2.789722588545e-02   2.539032710241e-03  -4.919498715264e-03   1.139145855573e-02   4.583072435506e-03  
-1.223925676773e-03   3.344360930553e-04  -2.698727724655e-05  -8.475326236931e-03   1.631101447616e-03   1.983435385097e-02  -2.259421817061e-03   4.243987736994e-03  -1.014006225554e-02  -4.916492524285e-03   1.176363892808e-03  -2.923069563351e-04   2.166892668149e-05   1.135677236282e-02  -1.867871191361e-03  -2.718740920554e-02   2.460099406172e-03  -4.788557915705e-03   1.107312536530e-02   4.445569761279e-03  
-1.191863658538e-03   3.242298073962e-04  -2.605577661306e-05  -8.301669616672e-03   1.588837987655e-03   1.946831617919e-02  -2.202098547043e-03   4.145555548293e-03  -9.911271890556e-03  -4.790397178378e-03   1.142260175695e-03  -2.825659661493e-04   2.086112132134e-05   1.107490588840e-02  -1.812204772356e-03  -2.648892336975e-02   2.383511381276e-03  -4.660068380840e-03   1.076106194277e-02   4.311230721933e-03  
-1.160620857034e-03   3.143379512619e-04  -2.515924627400e-05  -8.131262672791e-03   1.547742597265e-03   1.910777445663e-02  -2.146345043816e-03   4.049307548411e-03  -9.687265454934e-03  -4.667386427082e-03   1.109120694604e-03  -2.731428436656e-04   2.008543706615e-05   1.079963186194e-02  -1.758223612633e-03  -2.580713420450e-02   2.309326262715e-03  -4.534886161240e-03   1.045738108916e-02   4.180789016104e-03  
-1.130149638578e-03   3.047201580550e-04  -2.428888871926e-05  -7.963740059398e-03   1.507474837820e-03   1.875115556740e-02  -2.091498241233e-03   3.955031292009e-03  -9.467189078600e-03  -4.547072512217e-03   1.076883198641e-03  -2.640191642892e-04   1.933459635135e-05   1.053051351441e-02  -1.705643285300e-03  -2.514070198689e-02   2.237093979023e-03  -4.412810782386e-03   1.016145452046e-02   4.053985429981e-03  
-1.100472975691e-03   2.954219820780e-04  -2.345031889810e-05  -7.799730543434e-03   1.468358797381e-03   1.840127830673e-02  -2.038207912343e-03   3.863009173466e-03  -9.252327516595e-03  -4.429961279649e-03   1.045568612647e-03  -2.552241152391e-04   1.861377688478e-05   1.026814897866e-02  -1.654804450838e-03  -2.449175664965e-02   2.167365476522e-03  -4.294065274959e-03   9.874121212042e-03   3.931092832109e-03  
-1.071439179858e-03   2.863677117258e-04  -2.264036169479e-05  -7.637831310283e-03   1.430106936683e-03   1.805363944041e-02  -1.986023302334e-03   3.772534976739e-03  -9.040449671194e-03  -4.315042140982e-03   1.015024472186e-03  -2.466739369655e-04   1.791932934613e-05   1.001050264158e-02  -1.605222291287e-03  -2.385430882688e-02   2.099422671153e-03  -4.177794507587e-03   9.592862428086e-03   3.811173734326e-03  
-1.043093639313e-03   2.775532190472e-04  -2.185397929305e-05  -7.478418290195e-03   1.392591938229e-03   1.770910552829e-02  -1.934652858771e-03   3.683788846557e-03  -8.831945506184e-03  -4.202490387288e-03   9.852869645542e-04  -2.383798333038e-04   1.724666290925e-05   9.758232912340e-03  -1.556834915402e-03  -2.323011215666e-02   2.033145126625e-03  -4.064250647957e-03   9.318327511789e-03   3.694437418297e-03  
-1.015526832405e-03   2.690129282659e-04  -2.109316212174e-05  -7.322434784073e-03   1.356000327009e-03   1.737083204344e-02  -1.884441520492e-03   3.597215602760e-03  -8.628282497574e-03  -4.092906057532e-03   9.564492733127e-04  -2.303753530191e-04   1.659826128683e-05   9.512647317621e-03  -1.509919663080e-03  -2.262295739065e-02   1.968955363545e-03  -3.953942685124e-03   9.052013032786e-03   3.581391552630e-03  
-9.885625687145e-04   2.607322822463e-04  -2.036239096542e-05  -7.168782585041e-03   1.320449149186e-03   1.703636591613e-02  -1.835702546889e-03   3.512255291438e-03  -8.428188571348e-03  -3.985692380570e-03   9.283169131667e-04  -2.226225548605e-04   1.597704947475e-05   9.271719260921e-03  -1.464420057834e-03  -2.202763687975e-02   1.906796410334e-03  -3.846039587167e-03   8.791782448487e-03   3.471250942007e-03  
-9.623002783960e-04   2.526736065040e-04  -1.965223394483e-05  -7.017912901949e-03   1.285573863059e-03   1.670595796604e-02  -1.787707574447e-03   3.429108388208e-03  -8.231771109949e-03  -3.880899871855e-03   9.010023099333e-04  -2.151094551120e-04   1.537497397220e-05   9.036571388817e-03  -1.420044613187e-03  -2.144661508515e-02   1.846198149370e-03  -3.740959076518e-03   8.538531881586e-03   3.364301118507e-03  
-9.366437914560e-04   2.448532965225e-04  -1.896722125397e-05  -6.869469688543e-03   1.251579972593e-03   1.637958957536e-02  -1.740896095230e-03   3.347603378255e-03  -8.038959700143e-03  -3.778436976748e-03   8.743909922316e-04  -2.078351733782e-04   1.479587619545e-05   8.806268858522e-03  -1.376942542339e-03  -2.087785839918e-02   1.787417880618e-03  -3.638322565665e-03   8.291429481648e-03   3.260229056315e-03  
-9.116086629441e-04   2.372931497972e-04  -1.830711702160e-05  -6.723849264476e-03   1.218552440679e-03   1.605863610038e-02  -1.695396973353e-03   3.267897650883e-03  -7.850319571490e-03  -3.678545510811e-03   8.484824154532e-04  -2.008240186525e-04   1.424018010369e-05   8.581215375292e-03  -1.335278840617e-03  -2.032275881651e-02   1.730691569020e-03  -3.538279468041e-03   8.051001924977e-03   3.159201232536e-03  
-8.872931409013e-04   2.299401367611e-04  -1.766820213794e-05  -6.581280397272e-03   1.186249099049e-03   1.574286161398e-02  -1.650796899419e-03   3.190116317561e-03  -7.665789902248e-03  -3.581182283847e-03   8.234131625126e-04  -1.940258245941e-04   1.370333345431e-05   8.362257215311e-03  -1.294688055007e-03  -1.978268836946e-02   1.675463329223e-03  -3.441127216073e-03   7.817695891518e-03   3.061336436588e-03  
-8.634591895403e-04   2.227980862850e-04  -1.705007298711e-05  -6.440503753053e-03   1.154689556985e-03   1.542952987281e-02  -1.607129918455e-03   3.113599297269e-03  -7.483906012579e-03  -3.485671383712e-03   7.988944920015e-04  -1.874428590709e-04   1.318564108958e-05   8.146974629744e-03  -1.255211267694e-03  -1.925197801523e-02   1.621804018850e-03  -3.345901229957e-03   7.589238685454e-03   2.965820885517e-03  
-8.401863583141e-04   2.158187501787e-04  -1.645070701531e-05  -6.301625854193e-03   1.123678815409e-03   1.511810949149e-02  -1.564107583485e-03   3.038424438783e-03  -7.304487792749e-03  -3.391937293698e-03   7.750426505910e-04  -1.810253444957e-04   1.268426308879e-05   7.935981144926e-03  -1.216530952904e-03  -1.873148147239e-02   1.569247309354e-03  -3.252817470989e-03   7.365886982430e-03   2.872718344418e-03  
-8.176589754241e-04   2.091188870724e-04  -1.587483136997e-05  -6.166892088388e-03   1.093759474907e-03   1.481646619729e-02  -1.522632464778e-03   2.965642400297e-03  -7.131135309891e-03  -3.301503477146e-03   7.520085694887e-04  -1.748906923271e-04   1.220484674714e-05   7.732061515344e-03  -1.179458596690e-03  -1.822959808144e-02   1.518987072511e-03  -3.162984989934e-03   7.151002712183e-03   2.783197148116e-03  
-7.955838239962e-04   2.026147460213e-04  -1.531962111787e-05  -6.033913739143e-03   1.064592742241e-03   1.451747391021e-02  -1.482185263714e-03   2.894079262812e-03  -6.960433517354e-03  -3.212830715694e-03   7.294944537509e-04  -1.689467607694e-04   1.174412043826e-05   7.531628096192e-03  -1.143440537977e-03  -1.773657730893e-02   1.470219960693e-03  -3.074955560824e-03   6.940645565571e-03   2.695846131837e-03  
-7.741410248980e-04   1.962940182294e-04  -1.478173336949e-05  -5.903764067039e-03   1.036069488992e-03   1.422356944205e-02  -1.442540561148e-03   2.824252418745e-03  -6.793526361865e-03  -3.126456038001e-03   7.077018159319e-04  -1.631907119544e-04   1.129891167143e-05   7.336639318333e-03  -1.108382249705e-03  -1.725707139762e-02   1.422798283580e-03  -2.989477866064e-03   6.736588506208e-03   2.611259717056e-03  
-7.530609545435e-04   1.901478535205e-04  -1.426278533875e-05  -5.774793114014e-03   1.008219626460e-03   1.393087304074e-02  -1.403805794549e-03   2.755354661026e-03  -6.628512178410e-03  -3.041485501176e-03   6.863299003376e-04  -1.576037040953e-04   1.087064430521e-05   7.144220317966e-03  -1.074253158126e-03  -1.678409443253e-02   1.376690605103e-03  -2.905418412160e-03   6.536062230695e-03   2.528460667852e-03  
-7.326416346529e-04   1.841738983796e-04  -1.375998514038e-05  -5.648893001780e-03   9.809834725284e-04   1.364392182716e-02  -1.365827573732e-03   2.688292851926e-03  -6.467538201766e-03  -2.958885961144e-03   6.657106491634e-04  -1.521955029435e-04   1.045642586877e-05   6.957676965580e-03  -1.041035024880e-03  -1.632565540712e-02   1.331841318358e-03  -2.824051406039e-03   6.342151688930e-03   2.448498430277e-03  
-7.127576737478e-04   1.783806754686e-04  -1.327308853379e-05  -5.525485042392e-03   9.543872182708e-04   1.336170032692e-02  -1.328672013463e-03   2.622768734329e-03  -6.310060464582e-03  -2.878365570924e-03   6.456886255123e-04  -1.469686347591e-04   1.005677414876e-05   6.775732538603e-03  -1.008774141401e-03  -1.587885783440e-02   1.288344374581e-03  -2.744865645526e-03   6.153699749019e-03   2.370951240877e-03  
-6.933322432144e-04   1.727743674411e-04  -1.280277161066e-05  -5.404236088405e-03   9.284901032926e-04   1.308368855715e-02  -1.292482951104e-03   2.558599532845e-03  -6.155754264344e-03  -2.799750596772e-03   6.261757655366e-04  -1.419275313614e-04   9.672646741236e-06   6.597720002324e-03  -9.775458815285e-04  -1.544224423656e-02   1.246322928794e-03  -2.667592831467e-03   5.970113440541e-03   2.295599948601e-03  
-6.743608817358e-04   1.673324969848e-04  -1.235155950382e-05  -5.284937334952e-03   9.033290005911e-04   1.280921849822e-02  -1.257336878843e-03   2.495695293587e-03  -6.004305366780e-03  -2.722909049108e-03   6.071829159884e-04  -1.370399899441e-04   9.304304758845e-06   6.423434465477e-03  -9.472221072397e-04  -1.501496380540e-02   1.205553671546e-03  -2.592134079174e-03   5.791008636601e-03   2.222290175264e-03  
-6.558957718249e-04   1.620739465757e-04  -1.191564394383e-05  -5.168237262331e-03   8.788614323484e-04   1.254019941336e-02  -1.223128341458e-03   2.434333505949e-03  -5.856537816632e-03  -2.648152503556e-03   5.887431747716e-04  -1.323373111546e-04   8.950089623947e-06   6.253702730603e-03  -9.179260269196e-04  -1.459942435108e-02   1.166231555199e-03  -2.518803922931e-03   5.617305739006e-03   2.151324402293e-03  
-6.379187587086e-04   1.569426435343e-04  -1.149325626334e-05  -5.053528385833e-03   8.548552545849e-04   1.227426549769e-02  -1.189487082649e-03   2.374233144107e-03  -5.711375769262e-03  -2.575049637119e-03   5.708609557392e-04  -1.277589160399e-04   8.607162187216e-06   6.087976588644e-03  -8.892590505179e-04  -1.419357088274e-02   1.127776630423e-03  -2.447358631740e-03   5.448125689346e-03   2.082373546575e-03  
-6.203183106148e-04   1.519881187546e-04  -1.108747718711e-05  -4.940705741805e-03   8.316006461605e-04   1.201234216682e-02  -1.156929220714e-03   2.315321892659e-03  -5.569125224266e-03  -2.503663255226e-03   5.533923686097e-04  -1.233509077985e-04   8.279204908455e-06   5.925500753345e-03  -8.616111827567e-04  -1.379631518456e-02   1.090760690245e-03  -2.377517901916e-03   5.283068968105e-03   2.015297321246e-03  
-6.032707878417e-04   1.471594187745e-04  -1.069241465864e-05  -4.830469921456e-03   8.087427337464e-04   1.175516021603e-02  -1.124813138700e-03   2.257934135301e-03  -5.430177091704e-03  -2.434191847188e-03   5.365396223152e-04  -1.190723458036e-04   7.960548054519e-06   5.767882075921e-03  -8.345853963048e-04  -1.341093841148e-02   1.054607568668e-03  -2.309870277769e-03   5.123322225584e-03   1.950472968920e-03  
-5.866388751118e-04   1.425002310700e-04  -1.031179022608e-05  -4.722445819351e-03   7.865697456429e-04   1.150285287889e-02  -1.093675044365e-03   2.201859562669e-03  -5.294482087778e-03  -2.366547424578e-03   5.201322489839e-04  -1.149575228864e-04   7.655048801741e-06   5.613954309411e-03  -8.085168357572e-04  -1.303519077178e-02   1.019807449385e-03  -2.243965246685e-03   4.968027793134e-03   1.887598218226e-03  
-5.704645357108e-04   1.379637387547e-04  -9.943242601535e-06  -4.616547508843e-03   7.648646025826e-04   1.125446732154e-02  -1.063137067188e-03   2.147063930881e-03  -5.161600236427e-03  -2.300565917885e-03   5.042395630160e-04  -1.109638602377e-04   7.359841570666e-06   5.463996667878e-03  -7.830958653191e-04  -1.266922694916e-02   9.859064517315e-04  -2.179890397609e-03   4.817179446645e-03   1.826649525588e-03  
-5.545603125468e-04   1.335649091443e-04  -9.590106071475e-06  -4.511697361243e-03   7.437967846917e-04   1.100774499591e-02  -1.033528477062e-03   2.093037204334e-03  -5.030452511600e-03  -2.235752576206e-03   4.886490892082e-04  -1.070954747506e-04   7.077472757540e-06   5.316043331058e-03  -7.584498193282e-04  -1.230849815456e-02   9.530798119760e-04  -2.116889418686e-03   4.669019847889e-03   1.767023955781e-03  
-5.391917667944e-04   1.293223891580e-04  -9.248413230148e-06  -4.409961712743e-03   7.233247786391e-04   1.076821128955e-02  -1.004728782556e-03   2.040706394173e-03  -4.903518875622e-03  -2.173138572774e-03   4.736283701054e-04  -1.033818797167e-04   6.805520847523e-06   5.173185879409e-03  -7.346711147196e-04  -1.196071192416e-02   9.214676733938e-04  -2.056129405257e-03   4.526486561977e-03   1.709695630859e-03  
-5.242448337151e-04   1.251926015801e-04  -8.917180168041e-06  -4.310223149173e-03   7.032680420093e-04   1.053245721764e-02  -9.764817203834e-04   1.989582371804e-03  -4.779254310010e-03  -2.112073537637e-03   4.590727943131e-04  -9.977924373950e-05   6.542729555296e-06   5.033974354671e-03  -7.114903255742e-04  -1.162193620172e-02   8.906988350030e-04  -1.997046730298e-03   4.388018595165e-03   1.654122129767e-03  
-5.095744383022e-04   1.211835759613e-04  -8.598422719350e-06  -4.211641130727e-03   6.837433248139e-04   1.029859393271e-02  -9.489584976351e-04   1.939235342104e-03  -4.656726448198e-03  -2.052146129796e-03   4.448240869382e-04  -9.628856238528e-05   6.290229470498e-06   4.896928678496e-03  -6.889684810085e-04  -1.128872037032e-02   8.608314119666e-04  -1.939063301831e-03   4.252278261284e-03   1.599839974920e-03  
-4.953904803344e-04   1.173046281300e-04  -8.290514037045e-06  -4.115794336801e-03   6.647429928988e-04   1.007090923092e-02  -9.221707139876e-04   1.890398812098e-03  -4.537872187128e-03  -1.994143839376e-03   4.310983240945e-04  -9.292473543207e-05   6.047286106224e-06   4.764453618297e-03  -6.671780138680e-04  -1.096696172383e-02   8.319859300588e-04  -1.883087012009e-03   4.121498059007e-03   1.547585279248e-03  
-4.815138138388e-04   1.135395418133e-04  -7.993667402904e-06  -4.021358857481e-03   6.462227051524e-04   9.845831807770e-03  -8.960401974790e-04   1.842457698317e-03  -4.421046997276e-03  -1.937381035430e-03   4.177061207275e-04  -8.966700974855e-05   5.813472199344e-06   4.634505999367e-03  -6.460015759299e-04  -1.065161178747e-02   8.039873685639e-04  -1.828331535699e-03   3.993719284855e-03   1.496689076541e-03  
-4.679706117158e-04   1.098825921416e-04  -7.705491623304e-06  -3.928579341768e-03   6.281012683975e-04   9.624008771296e-03  -8.704374585533e-04   1.795511160319e-03  -4.306498714760e-03  -1.881941466575e-03   4.046785905796e-04  -8.651650668566e-05   5.587585769967e-06   4.507506612136e-03  -6.254119664378e-04  -1.034372495549e-02   7.768176225902e-04  -1.774948978439e-03   3.869322514769e-03   1.447266274840e-03  
-4.548601380915e-04   1.063576203711e-04  -7.428832096841e-06  -3.838345523857e-03   6.105683014448e-04   9.408204241840e-03  -8.456869740333e-04   1.749955862500e-03  -4.195458832657e-03  -1.828308541135e-03   3.921038897169e-04  -8.348751739730e-05   5.371261146654e-06   4.384555984550e-03  -6.055692480968e-04  -1.004606789561e-02   7.506744625164e-04  -1.723343261797e-03   3.749342923449e-03   1.399648538029e-03  
-4.420641878301e-04   1.029149874378e-04  -7.160610408126e-06  -3.749489353141e-03   5.933594935554e-04   9.194689267295e-03  -8.213491521064e-04   1.705258471117e-03  -4.086223633543e-03  -1.775793467461e-03   3.798842482992e-04  -8.053915651729e-05   5.161970948593e-06   4.264277314957e-03  -5.861606633362e-04  -9.754954850566e-03   7.251316192457e-04  -1.672981500467e-03   3.632333882776e-03   1.353338356154e-03  
-4.295280319320e-04   9.959159961695e-05  -6.903659446434e-06  -3.661969407002e-03   5.767066947028e-04   8.984069989909e-03  -7.978255841578e-04   1.661385588995e-03  -3.979033001875e-03  -1.724457421169e-03   3.679368319131e-04  -7.769685909919e-05   4.962080282541e-06   4.146182951310e-03  -5.674285553530e-04  -9.469567293568e-03   7.005201334427e-04  -1.623678777761e-03   3.517990793096e-03   1.308229674828e-03  
-4.174178293445e-04   9.637886009494e-05  -6.654848582266e-06  -3.577000075662e-03   5.604951517709e-04   8.779407601808e-03  -7.749123565454e-04   1.618885021312e-03  -3.875223151011e-03  -1.674844132916e-03   3.564384371698e-04  -7.496306825359e-05   4.769266864361e-06   4.032205326363e-03  -5.493163937635e-04  -9.194483951162e-03   6.767708967185e-04  -1.576152379312e-03   3.408014646602e-03   1.264872058365e-03  
-4.056259504699e-04   9.326263471876e-05  -6.414028867209e-06  -3.493721112630e-03   5.446679396464e-04   8.578305408267e-03  -7.525261625039e-04   1.577355108298e-03  -3.773710528699e-03  -1.626495755522e-03   3.452780261090e-04  -7.231968501537e-05   4.583353155339e-06   3.921067563692e-03  -5.317243764460e-04  -8.926523545557e-03   6.537450809381e-04  -1.529908407383e-03   3.301175392197e-03   1.222843939119e-03  
-3.940912774746e-04   9.024594680057e-05  -6.182825613520e-06  -3.411779435999e-03   5.293126205354e-04   8.380078433059e-03  -7.308257206170e-04   1.536635970356e-03  -3.674149834347e-03  -1.579264089049e-03   3.343949855476e-04  -6.976687705283e-05   4.405326137224e-06   3.812193281271e-03  -5.147034361503e-04  -8.664365358202e-03   6.315013713252e-04  -1.484729691161e-03   3.196962712603e-03   1.181970037806e-03  
-3.828695865486e-04   8.730349127665e-05  -5.958078825400e-06  -3.331348537463e-03   5.142257814067e-04   8.184688690774e-03  -7.094505417253e-04   1.496796404477e-03  -3.576533968974e-03  -1.533146108769e-03   3.238483718734e-04  -6.728544585599e-05   4.232595594645e-06   3.706033997078e-03  -4.980552290124e-04  -8.408850328635e-03   6.097718103671e-04  -1.440766151022e-03   3.095653227874e-03   1.142326069306e-03  
-3.719091763782e-04   8.445155570957e-05  -5.741297089164e-06  -3.252316431973e-03   4.995373950955e-04   7.992321980169e-03  -6.886419140072e-04   1.457780173533e-03  -3.480891104344e-03  -1.488131588649e-03   3.135806714914e-04  -6.488810195476e-05   4.066579948269e-06   3.602213536968e-03  -4.819169090483e-04  -8.159293611886e-03   5.887460037130e-04  -1.397880385108e-03   2.996990321070e-03   1.103821903794e-03  
-3.613091631266e-04   8.170473646909e-05  -5.532999025387e-06  -3.175546397796e-03   4.853296705019e-04   7.805452777006e-03  -6.685323328415e-04   1.419962318141e-03  -3.388299023038e-03  -1.444633507825e-03   3.036807721855e-04  -6.258586543242e-05   3.907578042547e-06   3.501843132277e-03  -4.663774393551e-04  -7.918398132119e-03   5.685393849744e-04  -1.356475495467e-03   2.901971715104e-03   1.066773420737e-03  
-3.510027161918e-04   7.904421180536e-05  -5.331937408410e-06  -3.100468643386e-03   4.715017528949e-04   7.622391232209e-03  -6.489617407336e-04   1.383077318453e-03  -3.297974789865e-03  -1.402332831277e-03   2.940877855033e-04  -6.036429834209e-05   3.754631421161e-06   3.404184009752e-03  -4.513264988184e-04  -7.684295677562e-03   5.490027294674e-04  -1.316268142416e-03   2.809870606469e-03   1.030931697155e-03  
-3.408807817214e-04   7.646274386811e-05  -5.138904435415e-06  -3.026230215171e-03   4.580572051362e-04   7.440926253406e-03  -6.299398639555e-04   1.346753983071e-03  -3.208942216009e-03  -1.360833813999e-03   2.846953837354e-04  -5.821189206552e-05   3.608081606156e-06   3.308029242641e-03  -4.367173094868e-04  -7.454087509345e-03   5.300664557185e-04  -1.276806468238e-03   2.719588055952e-03   9.959305945214e-04  
-3.311168737706e-04   7.396506326035e-05  -4.951769237894e-06  -2.954221052457e-03   4.449511110653e-04   7.264711178061e-03  -6.113825343931e-04   1.311588803544e-03  -3.122774566705e-03  -1.320750633363e-03   2.756687773183e-04  -5.613888464244e-05   3.466542411813e-06   3.215317693267e-03  -4.225689563113e-04  -7.232379775988e-03   5.117646319454e-04  -1.238796082170e-03   2.632822169992e-03   9.623111274992e-04  
-3.215508406927e-04   7.153795640781e-05  -4.771282426728e-06  -2.883166519848e-03   4.321649321314e-04   7.090350139127e-03  -5.932725601262e-04   1.277018117429e-03  -3.037968229322e-03  -1.281476839452e-03   2.668527663805e-04  -5.412959732373e-05   3.330336340859e-06   3.124262081738e-03  -4.088085123828e-04  -7.014885678337e-03   4.939906718693e-04  -1.201572309686e-03   2.547959491497e-03   9.295410952323e-04  
-3.122836516337e-04   6.918144354323e-05  -4.595834786100e-06  -2.813860538082e-03   4.196477995555e-04   6.919946161154e-03  -5.755269281140e-04   1.243388750516e-03  -2.955425542734e-03  -1.243365336652e-03   2.583425259914e-04  -5.218711663702e-05   3.198445738864e-06   3.035977872490e-03  -3.954234636497e-04  -6.804233551999e-03   4.767415251669e-04  -1.165538817468e-03   2.465959294629e-03   8.979219976688e-04  
-3.032092433162e-04   6.690989909022e-05  -4.428457476454e-06  -2.745700238882e-03   4.075800081346e-04   6.752231185387e-03  -5.584518767866e-04   1.210414652476e-03  -2.874552778362e-03  -1.206154703220e-03   2.500300698320e-04  -5.031743531435e-05   3.072983536514e-06   2.949407675569e-03  -3.825417892509e-04  -6.598040912875e-03   4.601658227118e-04  -1.130302348120e-03   2.385935937043e-03   8.671609853380e-04  
-2.944504244717e-04   6.470443631439e-05  -4.265612339049e-06  -2.679467730786e-03   3.957629057260e-04   6.588992323046e-03  -5.417130808728e-04   1.178448526170e-03  -2.796124439678e-03  -1.170158320254e-03   2.420368032555e-04  -4.851070909666e-05   2.951356091647e-06   2.865818238970e-03  -3.700119147899e-04  -6.399149040840e-03   4.440788383625e-04  -1.096320065928e-03   2.308911307767e-03   8.375776250008e-04  
-2.859061087548e-04   6.257730517774e-05  -4.109301120481e-06  -2.614579665034e-03   3.843272611573e-04   6.428987747133e-03  -5.255372721043e-04   1.147223080573e-03  -2.719569787724e-03  -1.135126053290e-03   2.342602263462e-04  -4.677308575570e-05   2.835031118406e-06   2.784222624456e-03  -3.579361948143e-04  -6.205348857805e-03   4.286071068211e-04  -1.063226954364e-03   2.234065723262e-03   8.089013394450e-04  
-2.775579748912e-04   6.049998025354e-05  -3.958602955487e-06  -2.550603248020e-03   3.731316009854e-04   6.270655540920e-03  -5.096808692011e-04   1.116545709162e-03  -2.644215668119e-03  -1.100808622524e-03   2.266935563463e-04  -4.507914336528e-05   2.722903513432e-06   2.704254587027e-03  -3.461258481307e-04  -6.015543065257e-03   4.134873765101e-04  -1.030875162494e-03   2.160963367867e-03   7.809807163237e-04  
-2.694760324741e-04   5.850603053986e-05  -3.813532873572e-06  -2.488509230827e-03   3.623225002874e-04   6.117155583122e-03  -4.943951902035e-04   1.086836759906e-03  -2.571381542710e-03  -1.067690992172e-03   2.193851506336e-04  -4.346030094112e-05   2.615497892870e-06   2.626918321515e-03  -3.347997969197e-04  -5.832376486987e-03   3.990272462352e-04  -9.996387083169e-04   2.090586915892e-03   7.541296912867e-04  
-2.616254077288e-04   5.656106172786e-05  -3.672652610783e-06  -2.427673724753e-03   3.517103133949e-04   5.966313537977e-03  -4.793669928561e-04   1.057815429210e-03  -2.500135796391e-03  -1.035414119501e-03   2.123144542138e-04  -4.188720536718e-05   2.511438830622e-06   2.551647536977e-03  -3.237320212068e-04  -5.654248311481e-03   3.849211333312e-04  -9.692926559345e-04   2.022312729436e-03   7.281344729075e-04  
-2.539856449486e-04   5.469174815007e-05  -3.537435771082e-06  -2.368284452272e-03   3.414725362000e-04   5.819080117619e-03  -4.648931463697e-04   1.029540288881e-03  -2.430845725766e-03  -1.004097848955e-03   2.054485126782e-04  -4.037902223781e-05   2.412028601478e-06   2.478369576698e-03  -3.130994246661e-04  -5.481170275298e-03   3.713982223695e-04  -9.398071304526e-04   1.956149838567e-03   7.029927461509e-04  
-2.465326756127e-04   5.287048514889e-05  -3.406905457573e-06  -2.309870761322e-03   3.314564165762e-04   5.673917437649e-03  -4.507320830031e-04   1.001836277814e-03  -2.362862201626e-03  -9.735015791538e-04   1.987783155867e-04  -3.891404255195e-05   2.316254044222e-06   2.406751733833e-03  -3.027333625133e-04  -5.312207134649e-03   3.582398178000e-04  -9.110613454568e-04   1.891729835973e-03   6.785815844439e-04  
-2.392771996169e-04   5.110393218200e-05  -3.280600101736e-06  -2.252662173246e-03   3.216841572023e-04   5.531539005564e-03  -4.369063012241e-04   9.747859017693e-04  -2.296465950902e-03  -9.437268374696e-04   1.923068435115e-04  -3.749816382985e-05   2.223798925332e-06   2.336956696205e-03  -2.926649966693e-04  -5.147782749812e-03   3.454831370059e-04  -8.831069503175e-04   1.829199531937e-03   6.549409468943e-04  
-2.322487946027e-04   4.940579248199e-05  -3.159529057412e-06  -2.197054395631e-03   3.122582670018e-04   5.393237567240e-03  -4.235966008830e-04   9.485496254455e-04  -2.232178968632e-03  -9.149481769460e-04   1.860572841244e-04  -3.614180578415e-05   2.135512873267e-06   2.269408965162e-03  -2.830013251862e-04  -4.988957707299e-03   3.332668398341e-04  -8.560952853734e-04   1.768943589220e-03   6.321869566934e-04  
-2.253941816490e-04   4.775612029622e-05  -3.042768741888e-06  -2.142423073814e-03   3.030682646569e-04   5.257079750012e-03  -4.106191823789e-04   9.228461518070e-04  -2.169177479886e-03  -8.868529367885e-04   1.799829032909e-04  -3.482681076130e-05   2.050640315319e-06   2.203379017330e-03  -2.736040201266e-04  -4.833891251186e-03   3.214064021173e-04  -8.297480142640e-04   1.710268518307e-03   6.100893267741e-04  
-2.187392877951e-04   4.615705152133e-05  -2.929644121027e-06  -2.089066175100e-03   2.940975656999e-04   5.123952204427e-03  -3.979477780231e-04   8.978163537145e-04  -2.107821922116e-03  -8.595749290025e-04   1.741066990931e-04  -3.355779492185e-05   1.968605967677e-06   2.139249700361e-03  -2.644843085355e-04  -4.683521987186e-03   3.099229916435e-04  -8.042077632784e-04   1.653507270468e-03   5.887515079699e-04  
-2.122580782583e-04   4.460770654310e-05  -2.820742333619e-06  -2.036777769049e-03   2.853743580218e-04   4.993373416356e-03  -3.856383951624e-04   8.733634885320e-04  -2.047889055812e-03  -8.330225647776e-04   1.684032443917e-04  -3.233193460943e-05   1.889900749224e-06   2.076722765692e-03  -2.556500303052e-04  -4.537144071788e-03   2.988223331144e-04  -7.793613489973e-04   1.598394584454e-03   5.680829167506e-04  
-2.059477932075e-04   4.311527405383e-05  -2.716316438087e-06  -1.985672584122e-03   2.769433529291e-04   4.865739479699e-03  -3.737566296091e-04   8.495300498311e-04  -1.989533290437e-03  -8.072419623192e-04   1.628687983189e-04  -3.115379707461e-05   1.814653496264e-06   2.015855490712e-03  -2.471415560181e-04  -4.394921497739e-03   2.881537440550e-04  -7.552248466963e-04   1.544983833551e-03   5.480951156483e-04  
-1.998438519469e-04   4.166723824094e-05  -2.615153586870e-06  -1.935910662152e-03   2.687156430381e-04   4.741312765334e-03  -3.621599261901e-04   8.263669763511e-04  -1.932846661273e-03  -7.822599266088e-04   1.575354276812e-04  -3.001526789360e-05   1.742028331988e-06   1.956935519510e-03  -2.388801882431e-04  -4.257421282884e-03   2.778161615746e-04  -7.318903483568e-04   1.493462822869e-03   5.288378319049e-04  
-1.939023093874e-04   4.026437525559e-05  -2.517307976229e-06  -1.887193704640e-03   2.606947253553e-04   4.619399318042e-03  -3.508571760921e-04   8.037621840885e-04  -1.877531910834e-03  -7.579637239370e-04   1.523620132459e-04  -2.891648970781e-05   1.671993882724e-06   1.899551295708e-03  -2.308691758716e-04  -4.123735348612e-03   2.678164245205e-04  -7.092128021909e-04   1.443495885056e-03   5.102033417226e-04  
-1.880827451574e-04   3.890392645890e-05  -2.423482557427e-06  -1.839155652110e-03   2.529019783271e-04   4.499012035033e-03  -3.398849319461e-04   7.815517186513e-04  -1.823163323422e-03  -7.341888631552e-04   1.473109714714e-04  -2.785250232846e-05   1.604965125529e-06   1.843213291444e-03  -2.230981066049e-04  -3.992714455343e-03   2.581325992173e-04  -6.870122906392e-04   1.394660197791e-03   4.920542426493e-04  
-1.824624070544e-04   3.758669861444e-05  -2.332695417865e-06  -1.792497970366e-03   2.453112441842e-04   4.382066083330e-03  -3.291988013912e-04   7.600293828340e-04  -1.770520306227e-03  -7.112185829123e-04   1.424512656592e-04  -2.682745727649e-05   1.540310553070e-06   1.788824546907e-03  -2.155746610793e-04  -3.866428054392e-03   2.487794394360e-04  -6.656082100661e-04   1.347691883542e-03   4.746152298250e-04  
-1.769872736292e-04   3.632065502500e-05  -2.245672895585e-06  -1.746896955752e-03   2.379917264928e-04   4.267752769325e-03  -3.189132033954e-04   7.390361889525e-04  -1.719255912278e-03  -6.889059188368e-04   1.377304483701e-04  -2.584364381402e-05   1.478598082177e-06   1.735822308350e-03  -2.083419609321e-04  -3.743597753897e-03   2.398065263565e-04  -6.447894724200e-04   1.302127529240e-03   4.577346004899e-04  
-1.716907999391e-04   3.509448722724e-05  -2.161667970290e-06  -1.702542414935e-03   2.308670926858e-04   4.156569516727e-03  -3.089075913835e-04   7.186730199873e-04  -1.669556221989e-03  -6.673304817134e-04   1.331822534846e-04  -2.489560389218e-05   1.419187560552e-06   1.684582655218e-03  -2.013423793293e-04  -3.625053749416e-03   2.311441809627e-04  -6.246959870321e-04   1.258250895098e-03   4.414994276588e-04  
-1.665378207422e-04   3.390675571000e-05  -2.080710057252e-06  -1.659120069428e-03   2.239339385189e-04   4.047652592478e-03  -2.991789840843e-04   6.987987678343e-04  -1.621069876059e-03  -6.463485328748e-04   1.287709162997e-04  -2.397929254529e-05   1.362075187872e-06   1.634655121323e-03  -1.945536958536e-04  -3.509741972169e-03   2.227612749747e-04  -6.051581872531e-04   1.215676401155e-03   4.257823090475e-04  
-1.614973217927e-04   3.275438875789e-05  -2.002650149295e-06  -1.616353823167e-03   2.171829568265e-04   3.940186885283e-03  -2.897086459934e-04   6.792746564983e-04  -1.573432614345e-03  -6.258194890800e-04   1.244697900407e-04  -2.309275233935e-05   1.307219112958e-06   1.585707655300e-03  -1.879654971314e-04  -3.396889382393e-03   2.146417925854e-04  -5.860501685150e-04   1.174119530800e-03   4.104899263013e-04  
-1.566204173812e-04   3.163331812707e-05  -1.926775456501e-06  -1.574705552765e-03   2.105643827943e-04   3.835460454444e-03  -2.804203192378e-04   6.603177740147e-04  -1.527184133988e-03  -6.059430209017e-04   1.203261007325e-04  -2.223386952469e-05   1.253978892436e-06   1.538332684253e-03  -1.815410387354e-04  -3.287827971765e-03   2.067449273795e-04  -5.675850060060e-04   1.134046233049e-03   3.957637335119e-04  
-1.518701198716e-04   3.055926512981e-05  -1.854521292656e-06  -1.534054876663e-03   2.042168812992e-04   3.733364030017e-03  -2.715367386881e-04   6.418632182478e-04  -1.482242311069e-03  -5.866779442544e-04   1.163026469773e-04  -2.141321847758e-05   1.203499670896e-06   1.492247012768e-03  -1.754026162356e-04  -3.181988709894e-03   1.992161957806e-04  -5.496622959946e-04   1.095257214566e-03   3.815396706345e-04  
-1.472826908791e-04   2.951681458160e-05  -1.784232490650e-06  -1.494489283939e-03   1.980062380607e-04   3.633887272802e-03  -2.628506805455e-04   6.239338968016e-04  -1.438612723691e-03  -5.680193028128e-04   1.124257998724e-04  -2.061954773952e-05   1.154581173265e-06   1.447622287095e-03  -1.694294891633e-04  -3.079648471982e-03   1.919121610962e-04  -5.323293676733e-04   1.057833219091e-03   3.678347029124e-04  
-1.428017758906e-04   2.850666076749e-05  -1.716977761855e-06  -1.455637830548e-03   1.919832188481e-04   3.536164731311e-03  -2.544289259783e-04   6.063882366203e-04  -1.395921846837e-03  -5.498310972894e-04   1.086561859967e-04  -1.985253494681e-05   1.107849894373e-06   1.404033398906e-03  -1.636498249265e-04  -2.979882094152e-03   1.848537843381e-04  -5.154403958983e-04   1.021442011110e-03   3.545446180558e-04  
-1.384508278254e-04   2.753530373231e-05  -1.652329803754e-06  -1.417780798513e-03   1.861653477742e-04   3.441000845943e-03  -2.463101122661e-04   5.893292145959e-04  -1.354488479235e-03  -5.322183990220e-04   1.050046607914e-04  -1.911715197497e-05   1.063079183030e-06   1.361696783197e-03  -1.580911558189e-04  -2.883189074749e-03   1.780836432636e-04  -4.990671653232e-04   9.862576832426e-04   3.417193043923e-04  
-1.342317695801e-04   2.658872225133e-05  -1.589631046050e-06  -1.380792430132e-03   1.804618938150e-04   3.347886630617e-03  -2.383469054899e-04   5.727080230534e-04  -1.314102266207e-03  -5.151067182004e-04   1.014799474268e-04  -1.840334109379e-05   1.019772231389e-06   1.320602005153e-03  -1.526676393268e-04  -2.789475053534e-03   1.714930070354e-04  -4.832009505365e-04   9.522332918993e-04   3.293391990510e-04  
-1.301148106385e-04   2.567759487197e-05  -1.529678044779e-06  -1.344535099559e-03   1.749618538777e-04   3.256667772613e-03  -2.306839074579e-04   5.564611639725e-04  -1.274685555969e-03  -4.984590692657e-04   9.804782235315e-05  -1.771757770774e-05   9.784935105411e-07   1.280450722480e-03  -1.474509163342e-04  -2.698124640279e-03   1.651672446216e-04  -4.677365270492e-04   9.191525617391e-04   3.173357211707e-04  
-1.261451241455e-04   2.479281766796e-05  -1.471364223740e-06  -1.309327886652e-03   1.695777770172e-04   3.168043963530e-03  -2.231842221627e-04   5.407203177511e-04  -1.236518979130e-03  -4.823737689309e-04   9.475006270733e-05  -1.705489989118e-05   9.384726054356e-07   1.241706519073e-03  -1.423774898817e-04  -2.610117231693e-03   1.590345321546e-04  -4.528315678629e-04   8.873495956940e-04   3.058065324114e-04  
-1.222771087522e-04   2.394190147607e-05  -1.415515018103e-06  -1.274937909715e-03   1.643834312220e-04   3.081563830752e-03  -2.159664753068e-04   5.253893420683e-04  -1.199400197989e-03  -4.667739744179e-04   9.154855521253e-05  -1.641938283724e-05   9.002914203314e-07   1.203996089687e-03  -1.375028635841e-04  -2.524662441426e-03   1.531572522758e-04  -4.383573034065e-04   8.565454699725e-04   2.946646809954e-04  
-1.185391961243e-04   2.311791239812e-05  -1.361648736339e-06  -1.241460042315e-03   1.593327605563e-04   2.997321360740e-03  -2.089517728059e-04   5.104911170651e-04  -1.163368193978e-03  -4.516656430132e-04   8.846242353249e-05  -1.580577316586e-05   8.635633606334e-07   1.167474301880e-03  -1.327797511799e-04  -2.442032873810e-03   1.474744763471e-04  -4.243570205261e-04   8.268262454386e-04   2.839302857208e-04  
-1.148703470660e-04   2.231516310774e-05  -1.309669297656e-06  -1.208351337400e-03   1.543933371990e-04   2.913926904448e-03  -2.020929126906e-04   4.958148495487e-04  -1.127856904187e-03  -4.368478145280e-04   8.544409875748e-05  -1.520978189292e-05   8.281981396643e-07   1.131540100215e-03  -1.281750995340e-04  -2.360920173201e-03   1.419468290817e-04  -4.106236005301e-04   7.977268570373e-04   2.734605530911e-04  
-1.113436850473e-04   2.154445531708e-05  -1.259714788512e-06  -1.176432931950e-03   1.496278939226e-04   2.833651451695e-03  -1.954903606803e-04   4.816882054740e-04  -1.093761727402e-03  -4.226335551844e-04   8.255327071781e-05  -1.463955546639e-05   7.943370415117e-07   1.097062373017e-03  -1.237558991875e-04  -2.283239834779e-03   1.366566374298e-04  -3.974575704509e-04   7.699179247977e-04   2.634559687568e-04  
-1.079136722880e-04   2.080068496304e-05  -1.211655639277e-06  -1.145226554402e-03   1.450106152479e-04   2.755185963844e-03  -1.891037787249e-04   4.679129507192e-04  -1.060552727843e-03  -4.088291727111e-04   7.974843326519e-05  -1.409132543785e-05   7.618819208983e-07   1.063492763693e-03  -1.194940664430e-04  -2.207777224567e-03   1.315684710634e-04  -3.846655708370e-04   7.429678827718e-04   2.537829665557e-04  
-1.045669428886e-04   2.007774091701e-05  -1.165272681337e-06  -1.114547098459e-03   1.405033893600e-04   2.678008067407e-03  -1.828716860271e-04   4.544121098129e-04  -1.028017961891e-03  -3.953587290665e-04   7.702042868807e-05  -1.355966584043e-05   7.306195090846e-07   1.030659824659e-03  -1.153453251960e-04  -2.134126615366e-03   1.266266137749e-04  -3.721830984908e-04   7.167278103107e-04   2.443922670847e-04  
-1.013406078796e-04   1.938055420481e-05  -1.120660438670e-06  -1.084841997761e-03   1.361391653185e-04   2.603358509397e-03  -1.768467755554e-04   4.413667051405e-04  -9.966424683737e-04  -3.823894550329e-04   7.440121973224e-05  -1.304906569032e-05   7.006566745038e-07   9.990474951776e-04  -1.113484478788e-04  -2.063348524971e-03   1.218780695498e-04  -3.601786488150e-04   6.915653714942e-04   2.353934112828e-04  
-9.820285696285e-05   1.870551595486e-05  -1.077648019524e-06  -1.055718235878e-03   1.318955126187e-04   2.530142423440e-03  -1.709934031069e-04   4.286093178160e-04  -9.659823214499e-04  -3.697597451278e-04   7.185666763575e-05  -1.255589528237e-05   6.718418080329e-07   9.681822523340e-04  -1.074743387907e-04  -1.994394089544e-03   1.172861453781e-04  -3.484827886746e-04   6.671095526064e-04   2.266706498918e-04  
-9.516044640616e-05   1.805569279981e-05  -1.036414433521e-06  -1.027407744961e-03   1.277950934775e-04   2.459105284121e-03  -1.653493653532e-04   4.162457063796e-04  -9.363265907169e-04  -3.575725487887e-04   6.940093907768e-05  -1.208310162292e-05   6.443016699778e-07   9.383359916076e-04  -1.037499821506e-04  -1.927875170684e-03   1.128845547214e-04  -3.371942930439e-04   6.435709747457e-04   2.182870635947e-04  
-9.219853041374e-05   1.742240168748e-05  -9.963145798338e-07  -9.996077173156e-04   1.237740757780e-04   2.389250875738e-03  -1.598195824410e-04   4.041299865876e-04  -9.072784828829e-04  -3.456783028046e-04   6.701698320993e-05  -1.162374197046e-05   6.176379801565e-07   9.091777921743e-04  -1.001131334330e-04  -1.863016923927e-03   1.085995417246e-04  -3.261864143037e-04   6.206729003155e-04   2.101532505240e-04  
-8.933792712119e-05   1.681513706274e-05  -9.580540209694e-07  -9.726638693096e-04   1.199103756635e-04   2.321688374888e-03  -1.545163263338e-04   3.924161487770e-04  -8.792612250784e-04  -3.342262770385e-04   6.472007451211e-05  -1.118471580971e-05   5.922399374966e-07   8.810374817895e-04  -9.663146855658e-05  -1.800566821287e-03   1.045063994926e-04  -3.155797519078e-04   5.986745752541e-04   2.023478751652e-04  
-8.656468199381e-05   1.622510978901e-05  -9.209695408836e-07  -9.463207880759e-04   1.161352368427e-04   2.255579352434e-03  -1.493384048578e-04   3.809898096575e-04  -8.519443350151e-04  -3.230949879027e-04   6.249716038348e-05  -1.075977308475e-05   5.677070716813e-07   8.536585187790e-04  -9.324512831296e-05  -1.739934976450e-03   1.005368140931e-04  -3.052791153293e-04   5.773647254568e-04   1.948034527002e-04  
-8.385204878169e-05   1.565443794552e-05  -8.855294955209e-07  -9.204541418415e-04   1.124797324611e-04   2.190665938316e-03  -1.443302090200e-04   3.698022189303e-04  -8.252184546874e-04  -3.122440773844e-04   6.033219632395e-05  -1.034952700628e-05   5.443055015568e-07   8.268781297593e-04  -8.997194152683e-05  -1.680778140491e-03   9.670668322214e-05  -2.952286105193e-04   5.566227125617e-04   1.874823058545e-04  
-8.124491606080e-05   1.510554185756e-05  -8.513746739812e-07  -8.954891302724e-04   1.089447984892e-04   2.128077756745e-03  -1.394987182534e-04   3.590243389836e-04  -7.995170570989e-04  -3.018200389879e-04   5.825562240247e-05  -9.956735845730e-06   5.218363623188e-07   8.011361342842e-04  -8.682533571643e-05  -1.624032887055e-03   9.303720502892e-05  -2.855783804401e-04   5.367689739464e-04   1.804781979077e-04  
-7.871459922651e-05   1.457438137553e-05  -8.183624379023e-07  -8.711396550175e-04   1.055061320592e-04   2.067013517621e-03  -1.348073282636e-04   3.485355067204e-04  -7.745280790456e-04  -2.917158486781e-04   5.624758993519e-05  -9.578086767944e-06   5.002144023779e-07   7.761450146001e-04  -8.377992337021e-05  -1.569064464272e-03   8.949658574651e-05  -2.762251682458e-04   5.175801337741e-04   1.737212485013e-04  
-7.625004080397e-05   1.406140094758e-05  -7.867606631962e-07  -8.472700955585e-04   1.021802974759e-04   2.007219960897e-03  -1.302761588177e-04   3.382842197052e-04  -7.501467412188e-04  -2.818891972072e-04   5.429695497272e-05  -9.213196618184e-06   4.795622809358e-07   7.517586587209e-04  -8.084047772406e-05  -1.515559366164e-03   8.608622348082e-05  -2.671189309108e-04   4.989454719409e-04   1.671773497260e-04  
-7.384644886509e-05   1.356157393750e-05  -7.561083955441e-07  -8.238978399608e-04   9.891755768284e-05   1.948763231740e-03  -1.258337485501e-04   3.282796652491e-04  -7.263903264958e-04  -2.723443086072e-04   5.241026516038e-05  -8.859176840073e-06   4.595596380362e-07   7.280659126565e-04  -7.797136620791e-05  -1.463699390308e-03   8.276879917567e-05  -2.582882894041e-04   4.809225090060e-04   1.608609707008e-04  
-7.151264187828e-05   1.308022830758e-05  -7.266626642788e-07  -8.011002452447e-04   9.576619910811e-05   1.891783799198e-03  -1.215507823954e-04   3.185410623696e-04  -7.033083912939e-04  -2.630958080286e-04   5.058312179511e-05  -8.519176232976e-06   4.404277930567e-07   7.050323233871e-04  -7.521012689583e-05  -1.413402069066e-03   7.958382575982e-05  -2.497187020460e-04   4.634829305755e-04   1.547621181352e-04  
-6.926260325925e-05   1.261663648939e-05  -6.982910736924e-07  -7.790477182397e-04   9.271601640523e-05   1.836768925573e-03  -1.174167044288e-04   3.091399681975e-04  -6.810807355979e-04  -2.542032491896e-04   4.882902836256e-05  -8.193235227789e-06   4.220623453383e-07   6.828704602598e-04  -7.255242882908e-05  -1.365114035924e-03   7.652901147099e-05  -2.414833783913e-04   4.467756870291e-04   1.489233596249e-04  
-6.707002866921e-05   1.216921361946e-05  -6.711637141908e-07  -7.575075405495e-04   8.976496618541e-05   1.783067755194e-03  -1.134204970767e-04   2.999842814171e-04  -6.594570618714e-04  -2.455775015153e-04   4.712922570263e-05  -7.879364662705e-06   4.045234890057e-07   6.613177166731e-04  -6.998807517839e-05  -1.318272632727e-03   7.358800639507e-05  -2.334913032960e-04   4.306054251156e-04   1.432851062595e-04  
-6.492747315978e-05   1.173594894274e-05  -6.451008842188e-07  -7.363556143848e-04   8.690077169630e-05   1.730319471480e-03  -1.095475526408e-04   2.910153314412e-04  -6.382930579934e-04  -2.371668623652e-04   4.547446617675e-05  -7.576123471714e-06   3.877222158511e-07   6.402310304521e-04  -6.750498812301e-05  -1.272565523879e-03   7.074634465636e-05  -2.256900653175e-04   4.148628253414e-04   1.378127917661e-04  
-6.286745036209e-05   1.131834556410e-05  -6.199060593242e-07  -7.159493424355e-04   8.412359625157e-05   1.679469054101e-03  -1.058010123926e-04   2.823743019522e-04  -6.179456894155e-04  -2.290897410972e-04   4.388973889559e-05  -7.285242463324e-06   3.715495543850e-07   6.199847377719e-04  -6.511245753424e-05  -1.228768238968e-03   6.801843086777e-05  -2.182062261354e-04   3.998095717219e-04   1.325820309663e-04  
-6.085086462696e-05   1.091384905666e-05  -5.956927543786e-07  -6.958997157964e-04   8.142246418469e-05   1.629548755105e-03  -1.021604658736e-04   2.739143099768e-04  -5.980417024616e-04  -2.212191343803e-04   4.234644228315e-05  -7.004125120201e-06   3.560267759321e-07   6.001830573709e-04  -6.279183480424e-05  -1.186058674676e-03   6.537953385647e-05  -2.109057343188e-04   3.851632205859e-04   1.275084390885e-04  
-5.890822223282e-05   1.052251635863e-05  -5.721795286795e-07  -6.764740789654e-04   7.879412069557e-05   1.581170584377e-03  -9.862750418602e-05   2.657233582761e-04  -5.788095067181e-04  -2.136259203938e-04   4.086388442833e-05  -6.733437600705e-06   3.410338529336e-07   5.810845523705e-04  -6.054734813954e-05  -1.144947477158e-03   6.283680768815e-05  -2.038701068409e-04   3.710949865388e-04   1.226391717545e-04  
-5.701252237489e-05   1.014499800302e-05  -5.497976339957e-07  -6.574729812350e-04   7.625325433653e-05   1.533923744547e-03  -9.521613924430e-05   2.577423284443e-04  -5.600880975794e-04  -2.062605149968e-04   3.942520346760e-05  -6.472686417107e-06   3.267659416055e-07   5.624885000800e-04  -5.838131838160e-05  -1.105035542321e-03   6.038822000055e-05  -1.970375673082e-04   3.574671009799e-04   1.179350123847e-04  
-5.517613313155e-05   9.782469335195e-06  -5.282877256302e-07  -6.390047100258e-04   7.380335345540e-05   1.488053113309e-03  -9.193536738325e-05   2.499980481570e-04  -5.419653017657e-04  -1.991448204272e-04   3.803532440043e-05  -6.223133401491e-06   3.131149822059e-07   5.444788265918e-04  -5.630292907933e-05  -1.066477906282e-03   5.804558469459e-05  -1.904303816215e-04   3.443311328955e-04   1.134078187340e-04  
-5.340317156018e-05   9.430715278140e-06  -5.074127391095e-07  -6.210625195809e-04   7.141269489828e-05   1.443515032826e-03  -8.874111773427e-05   2.424868551861e-04  -5.244217377227e-04  -1.922703665148e-04   3.669804757523e-05  -5.982030541661e-06   2.999174845201e-07   5.270740714783e-04  -5.428511417346e-05  -1.029298207369e-03   5.577988173437e-05  -1.840523449290e-04   3.316911630889e-04   1.090566491484e-04  
-5.167525903385e-05   9.092855122644e-06  -4.875343189710e-07  -6.035437785762e-04   6.911051504037e-05   1.400097308198e-03  -8.567007168454e-05   2.351766590323e-04  -5.073721334614e-04  -1.856110883777e-04   3.540019834832e-05  -5.750874734031e-06   2.873695065823e-07   5.101393316525e-04  -5.234719646194e-05  -9.932306334782e-04   5.360874250663e-05  -1.778620222702e-04   3.194565203670e-04   1.048559394703e-04  
-4.999350590504e-05   8.763093204163e-06  -4.683333421597e-07  -5.863631212123e-04   6.685491740462e-05   1.357523903078e-03  -8.266192964367e-05   2.280281204733e-04  -4.907125347270e-04  -1.791265980697e-04   3.414298229782e-05  -5.525896885566e-06   2.752587412519e-07   4.936318923364e-04  -5.045330601835e-05  -9.581676704804e-04   5.149274732103e-05  -1.718396493056e-04   3.075872559609e-04   1.007909530075e-04  
-4.837326104876e-05   8.447755357626e-06  -4.498079105765e-07  -5.697540198128e-04   6.468722922040e-05   1.316439486285e-03  -7.978240812836e-05   2.211207523092e-04  -4.746764772236e-04  -1.728903212809e-04   3.293281769350e-05  -5.311606164159e-06   2.636609450319e-07   4.777186247043e-04  -4.864465898169e-05  -9.244420710647e-04   4.947873744662e-05  -1.660386386369e-04   2.961966895468e-04   9.689265474610e-05  
-4.680360859520e-05   8.141642672370e-06  -4.320104848380e-07  -5.535735374087e-04   6.257288387831e-05   1.276475521926e-03  -7.697755217901e-05   2.144175921565e-04  -4.591253512109e-04  -1.668622104186e-04   3.176595912850e-05  -5.104302477309e-06   2.525125600879e-07   4.623086676780e-04  -4.688671368004e-05  -8.918773710776e-04   4.752853091802e-05  -1.604338593308e-04   2.852202076766e-04   9.314384992308e-05  
-4.527669758049e-05   7.848253127985e-06  -4.150077036617e-07  -5.378199739876e-04   6.054104248315e-05   1.237625063096e-03  -7.428826767766e-05   2.079041627836e-04  -4.440505515595e-04  -1.610324226773e-04   3.063576296023e-05  -4.906065211128e-06   2.419009471630e-07   4.473516667959e-04  -4.520302391060e-05  -8.603562457084e-04   4.566493176030e-05  -1.550036678813e-04   2.746192603519e-04   8.953038404519e-05  
-4.379413981394e-05   7.564156320378e-06  -3.986332915775e-07  -5.224011833732e-04   5.856683390424e-05   1.199636356311e-03  -7.167956196583e-05   2.015432034705e-04  -4.293586755834e-04  -1.553669853484e-04   2.954019721655e-05  -4.714562966952e-06   2.317143041992e-07   4.327798817654e-04  -4.357239975539e-05  -8.297319126370e-04   4.386492070317e-05  -1.497226798050e-04   2.643420287767e-04   8.603558710388e-05  
-4.236438016432e-05   7.287617807782e-06  -3.826668268967e-07  -5.074158862559e-04   5.663186833404e-05   1.162751239654e-03  -6.912910466791e-05   1.953713385417e-04  -4.151346453294e-04  -1.498935582321e-04   2.848719272699e-05  -4.529081239882e-06   2.218264614418e-07   4.187037597116e-04  -4.198379439679e-05  -8.002215210295e-04   4.211894655661e-05  -1.446269170356e-04   2.544587918196e-04   8.267869580957e-05  
-4.097558347351e-05   7.023468172124e-06  -3.675188477115e-07  -4.928608601219e-04   5.477683101985e-05   1.127032096096e-03  -6.668940419876e-05   1.893989758117e-04  -4.013972594710e-04  -1.446221692978e-04   2.746888614811e-05  -4.352204359506e-06   2.124449966548e-07   4.050800341046e-04  -4.046483796800e-05  -7.717483455719e-04   4.045445399925e-05  -1.397070023543e-04   2.449434443190e-04   7.945331036932e-05  
-3.962590622682e-05   6.767293864310e-06  -3.529677388840e-07  -4.786369992126e-04   5.297585568004e-05   1.092137164814e-03  -6.432451609343e-05   1.835723666137e-04  -3.880189528215e-04  -1.395022621868e-04   2.648366356640e-05  -4.181215984364e-06   2.034664884739e-07   3.918313238975e-04  -3.899472422322e-05  -7.441329203970e-04   3.884714165423e-05  -1.349300876263e-04   2.357341841107e-04   7.633842984572e-05  
-3.832272749255e-05   6.520478852295e-06  -3.388985711870e-07  -4.648181862054e-04   5.122772594914e-05   1.058316549919e-03  -6.203447084876e-05   1.779261702715e-04  -3.750890502174e-04  -1.345650675822e-04   2.553372921075e-05  -4.017015826099e-06   1.948089762608e-07   3.790196413645e-04  -3.757490983320e-05  -7.175045908164e-04   3.730110179539e-05  -1.303183218312e-04   2.268727654543e-04   7.334572752824e-05  
-3.706296784686e-05   6.282597986524e-06  -3.253318841171e-07  -4.514006039814e-04   4.953861908948e-05   1.025513446047e-03  -5.982836078107e-05   1.724481565896e-04  -3.625833426599e-04  -1.297968112936e-04   2.461833081991e-05  -3.859438982451e-06   1.865125004703e-07   3.666327744491e-04  -3.621010710005e-05  -6.918200781914e-04   3.581913309479e-05  -1.258635721056e-04   2.183441340846e-04   7.046868450701e-05  
-3.583260695088e-05   6.051687051850e-06  -3.123906579368e-07  -4.382063349219e-04   4.789272983331e-05   9.933054806628e-04  -5.767968848289e-05   1.670854373780e-04  -3.503455201861e-04  -1.251520409811e-04   2.372805938040e-05  -3.706502836658e-06   1.785832132391e-07   3.545180956625e-04  -3.488079723606e-05  -6.667911375724e-04   3.437982716393e-05  -1.215199317843e-04   2.100494699725e-04   6.768043109234e-05  
-3.464798853466e-05   5.830576142031e-06  -2.999378803793e-07  -4.254917519102e-04   4.631059119856e-05   9.623360376750e-04  -5.562248543370e-05   1.619233501211e-04  -3.386060823827e-04  -1.207006829358e-04   2.287408828225e-05  -3.560798526126e-06   1.709937193406e-07   3.428857797115e-04  -3.361083059422e-05  -6.428151616732e-04   3.300995119642e-05  -1.173530447313e-04   2.021209603826e-04   6.501655091962e-05  
-3.350048274400e-05   5.617418548592e-06  -2.879774384935e-07  -4.131127121921e-04   4.477812116062e-05   9.322363625022e-04  -5.363283466803e-05   1.569103557093e-04  -3.272300043778e-04  -1.163972919148e-04   2.204954900766e-05  -3.420690911268e-06   1.637199647136e-07   3.316163143488e-04  -3.238520177471e-05  -6.196541992339e-04   3.169183229532e-05  -1.133231113830e-04   1.944779604669e-04   6.245316457133e-05  
-3.238659217562e-05   5.410606427159e-06  -2.763793439030e-07  -4.009965210883e-04   4.328503922896e-05   9.028016442345e-04  -5.170004069701e-05   1.520113237556e-04  -3.161403077192e-04  -1.122138079661e-04   2.125029999872e-05  -3.285239627148e-06   1.567045673189e-07   3.206327966140e-04  -3.119644083784e-05  -5.971493014416e-04   3.041808550198e-05  -1.094016481778e-04   1.870670683673e-04   5.997342277314e-05  
-3.130597298087e-05   5.209948100861e-06  -2.652208100154e-07  -3.891778664880e-04   4.182797655275e-05   8.741484288334e-04  -4.981601347363e-05   1.472494308648e-04  -3.053759794549e-04  -1.081668036020e-04   2.047879246191e-05  -3.154197206634e-06   1.499542346177e-07   3.099837730370e-04  -3.004014991425e-05  -5.754011838094e-04   2.918383191431e-05  -1.056078962224e-04   1.799192241228e-04   5.758692719265e-05  
-3.026442520988e-05   5.018429608092e-06  -2.546178883673e-07  -3.777694838539e-04   4.043588587406e-05   8.465505684253e-04  -4.802198016621e-05   1.426606961725e-04  -2.950340399578e-04  -1.042832253803e-04   1.973737776688e-05  -3.029461407806e-06   1.435574746573e-07   2.997383032563e-04  -2.893908749941e-05  -5.545302782646e-04   2.801169618955e-05  -1.019626772772e-04   1.730744687413e-04   5.530378887561e-05  
-2.925008758871e-05   4.833852486571e-06  -2.444486242340e-07  -3.666145231606e-04   3.908865929216e-05   8.196090803975e-04  -4.628834268359e-05   1.381856640316e-04  -2.849687031011e-04  -1.005152962802e-04   1.901800515687e-05  -2.909495613492e-06   1.374440158482e-07   2.897607538573e-04  -2.787698434484e-05  -5.342707539292e-04   2.688389878981e-05  -9.842026186709e-05   1.664440521969e-04   5.309773493737e-05  
-2.827347380761e-05   4.655241344744e-06  -2.345882215941e-07  -3.558079946090e-04   3.777933052082e-05   7.935469705736e-04  -4.460930502749e-05   1.338551884761e-04  -2.752583863491e-04  -9.688503811212e-05   1.832724540343e-05  -2.793970543599e-06   1.315434634680e-07   2.801434000814e-04  -2.685051586256e-05  -5.147930427680e-04   2.579849932153e-05  -9.500858596379e-05   1.600827574544e-04   5.098299160096e-05  
-2.733001163298e-05   4.483356787219e-06  -2.251143067703e-07  -3.453155963501e-04   3.651309684120e-05   7.682939401173e-04  -4.298899302831e-05   1.296602210577e-04  -2.658759256631e-04  -9.338518175603e-05   1.766128783120e-05  -2.683083427302e-06   1.258896602848e-07   2.708422151098e-04  -2.586152760448e-05  -4.960113905363e-04   2.475602910553e-05  -9.171455992528e-05   1.539613775851e-04   4.895138217517e-05  
-2.640723662019e-05   4.317065727028e-06  -2.160971358520e-07  -3.350013014947e-04   3.528624647404e-05   7.435101318198e-04  -4.142048547497e-05   1.255510279551e-04  -2.566947785374e-04  -8.997501362676e-05   1.701301854811e-05  -2.575978605253e-06   1.205075849942e-07   2.617436507774e-04  -2.490437499349e-05  -4.777082033099e-04   2.374970525225e-05  -8.850118551581e-05   1.480074819585e-04   4.698212845859e-05  
-2.551898202338e-05   4.155685848048e-06  -2.072804894561e-07  -3.250163668946e-04   3.408552292384e-05   7.195656201198e-04  -3.989237894567e-05   1.215798533292e-04  -2.478493319781e-04  -8.669453835953e-05   1.639097078039e-05  -2.472564012183e-06   1.152701309552e-07   2.529797589107e-04  -2.397410175721e-05  -4.601290608983e-04   2.277762932977e-05  -8.540911383861e-05   1.423006053151e-04   4.509622878055e-05  
-2.465944347910e-05   4.001496505444e-06  -1.989124138016e-07  -3.153343758439e-04   3.293676800828e-05   6.963936880505e-04  -3.843286897853e-05   1.177365528376e-04  -2.393108918035e-04  -8.353418155837e-05   1.579121703267e-05  -2.373982796661e-06   1.103127658272e-07   2.445144421637e-04  -2.308655606832e-05  -4.431957852735e-04   2.185168100870e-05  -8.242724069989e-05   1.368151402031e-04   4.328622387513e-05  
-2.382590960777e-05   3.852642795520e-06  -1.908481265796e-07  -3.058940721358e-04   3.182390119010e-05   6.738361460125e-04  -3.702340711613e-05   1.139965443445e-04  -2.310239628955e-04  -8.047401271021e-05   1.521078182921e-05  -2.279097275809e-06   1.055559924576e-07   2.362888642412e-04  -2.223019123506e-05  -4.267951501354e-04   2.096160185971e-05  -7.953450301451e-05   1.315130603827e-04   4.154037598665e-05  
-2.301906475813e-05   3.708639845170e-06  -1.830987867245e-07  -2.966952600569e-04   3.074186530501e-05   6.518934504111e-04  -3.565502832758e-05   1.103618205355e-04  -2.229845441741e-04  -7.751443837877e-05   1.465080811737e-05  -2.187549900132e-06   1.009928521059e-07   2.283165776369e-04  -2.140028803801e-05  -4.109523410224e-04   2.010173524518e-05  -7.673638891640e-05   1.264012685054e-04   3.986079982423e-05  
-2.223882560526e-05   3.570432384224e-06  -1.756712383060e-07  -2.877747532540e-04   2.970181046177e-05   6.306594731343e-04  -3.434431702611e-05   1.068418603378e-04  -2.152263520212e-04  -7.466238838518e-05   1.411069054218e-05  -2.099988012245e-06   9.663616882955e-08   2.206089302619e-04  -2.060567644118e-05  -3.956794614911e-04   1.928118641248e-05  -7.403441808118e-05   1.214838639642e-04   3.824718175509e-05  
-2.148537901005e-05   3.437428726114e-06  -1.685845251060e-07  -2.791310812320e-04   2.869564309146e-05   6.101379411505e-04  -3.307831803586e-05   1.034425853547e-04  -2.077463816998e-04  -7.192006222474e-05   1.359159038243e-05  -2.015921737666e-06   9.247792826834e-08   2.131812291791e-04  -1.983929281093e-05  -3.810088720850e-04   1.849267722573e-05  -7.143592640380e-05   1.167693440885e-04   3.670272582791e-05  
-2.075204829887e-05   3.308647302880e-06  -1.617363020111e-07  -2.706749871709e-04   2.771767678864e-05   5.901017652621e-04  -3.185112233172e-05   1.001235304502e-04  -2.004644962369e-04  -6.925815830499e-05   1.308799846362e-05  -1.934769332946e-06   8.847403794378e-08   2.059426354303e-04  -1.909691891408e-05  -3.667626375266e-04   1.773160473875e-05  -6.890812071731e-05   1.122003560972e-04   3.520959604297e-05  
-2.004292984165e-05   3.183690089487e-06  -1.551057337660e-07  -2.624486571045e-04   2.676440560069e-05   5.706399398852e-04  -3.065846384553e-05   9.690033756266e-05  -1.934113795413e-04  -6.668517076968e-05   1.260291642510e-05  -1.856353441967e-06   8.461491114326e-08   1.989383251969e-04  -1.837698442483e-05  -3.530212200854e-04   1.699671969630e-05  -6.646522901992e-05   1.078020503618e-04   3.377437535651e-05  
-1.935944986732e-05   3.064535020261e-06  -1.487986042729e-07  -2.544918367714e-04   2.585325984415e-05   5.518576649880e-04  -2.952208776822e-05   9.378840410365e-05  -1.866215793561e-04  -6.421263085700e-05   1.213580137221e-05  -1.781751403117e-06   8.095390564126e-08   1.921806272119e-04  -1.769105817646e-05  -3.398022429396e-04   1.629844725255e-05  -6.411217766763e-05   1.035798541884e-04   3.239866827759e-05  
-1.870019102863e-05   2.949154472271e-06  -1.426607373677e-07  -2.467772005256e-04   2.496469230562e-05   5.336775067738e-04  -2.841747645486e-05   9.077560674965e-05  -1.800675068454e-04  -6.182985772403e-05   1.168695077000e-05  -1.709812413350e-06   7.741304500131e-08   1.856614644651e-04  -1.702606678632e-05  -3.270868716963e-04   1.562443675856e-05  -6.184453809522e-05   9.952675840680e-05   3.107946500900e-05  
-1.805994304211e-05   2.838497196832e-06  -1.368649704812e-07  -2.392640603641e-04   2.411297428298e-05   5.160205169563e-04  -2.736077575821e-05   8.785028676366e-05  -1.737182401517e-04  -5.952817019723e-05   1.125245402636e-05  -1.640951986769e-06   7.406397280413e-08   1.793348239587e-04  -1.638936629012e-05  -3.147924485431e-04   1.498093469458e-05  -5.964886165692e-05   9.561539249571e-05   2.980945855625e-05  
-1.743781108875e-05   2.730522794781e-06  -1.312335437762e-07  -2.319085950068e-04   2.327596462013e-05   4.987663253605e-04  -2.632426465681e-05   8.499430672788e-05  -1.675314512574e-04  -5.729346837740e-05   1.083201829028e-05  -1.573931662891e-06   7.081833887081e-08   1.731746227990e-04  -1.576569904807e-05  -3.028685109909e-04   1.435340099550e-05  -5.751526813867e-05   9.182873917704e-05   2.858315690752e-05  
-1.683855598555e-05   2.627600755192e-06  -1.258631271942e-07  -2.248171230636e-04   2.247723500717e-05   4.821702485933e-04  -2.533906576531e-05   8.224382560645e-05  -1.615956320765e-04  -5.515056547413e-05   1.042810334046e-05  -1.510318907824e-06   6.773787002309e-08   1.672534472314e-04  -1.517366632723e-05  -2.914374506066e-04   1.375949369167e-05  -5.546646107910e-05   8.820656865754e-05   2.741088774932e-05  
-1.626052589202e-05   2.528420699046e-06  -1.207129297945e-07  -2.179436071332e-04   2.170340124568e-05   4.661194667375e-04  -2.438656773975e-05   7.958444165949e-05  -1.558692381799e-04  -5.308840129067e-05   1.003974655025e-05  -1.449122869912e-06   6.478700712963e-08   1.615388440427e-04  -1.460150713126e-05  -2.804407612197e-04   1.318764569750e-05  -5.349247342125e-05   8.472869407351e-05   2.628714002625e-05  
-1.569848040683e-05   2.432539109786e-06  -1.157473265258e-07  -2.112108944897e-04   2.095112989770e-05   4.504217991425e-04  -2.346306625249e-05   7.698609229851e-05  -1.502842656971e-04  -5.108456068801e-05   9.662789102101e-06  -1.390128947970e-06   6.195308235099e-08   1.559612368989e-04  -1.404745051683e-05  -2.697496523921e-04   1.263605145369e-05  -5.157029206700e-05   8.135375454962e-05   2.520004392772e-05  
-1.515852516051e-05   2.339805717304e-06  -1.109245742606e-07  -2.047201102653e-04   2.022209518295e-05   4.353201584542e-04  -2.257227558618e-05   7.448121057006e-05  -1.449262487624e-04  -4.916164785523e-05   9.302075963725e-06  -1.333412963048e-06   5.921967204466e-08   1.506112198540e-04  -1.351414690597e-05  -2.595210069476e-04   1.210736757767e-05  -4.972650922034e-05   7.813198896720e-05   2.416195652420e-05  
-1.463314081469e-05   2.250994508592e-06  -1.063902963390e-07  -1.983871825474e-04   1.952189475648e-05   4.206390881312e-04  -2.171728959185e-05   7.204812727096e-05  -1.397288175255e-04  -4.730473823409e-05   8.952414953230e-06  -1.279078517098e-06   5.663715515088e-08   1.454098466263e-04  -1.300136975347e-05  -2.496195820142e-04   1.160055412502e-05  -4.793972890246e-05   7.501846410068e-05   2.316216946953e-05  
-1.412717695841e-05   2.165656586789e-06  -1.020114541564e-07  -1.922617289514e-04   1.884599292439e-05   4.064595430416e-04  -2.089480864271e-05   6.969701793296e-05  -1.347223217610e-04  -4.551795137203e-05   8.616578024940e-06  -1.227103175092e-06   5.416041206402e-08   1.403994606091e-04  -1.250948945422e-05  -2.401074001534e-04   1.111610117170e-05  -4.622008862480e-05   7.203370404058e-05   2.220455353406e-05  
-1.363549850561e-05   2.082800216087e-06  -9.780011456058e-08  -1.862798080655e-04   1.818886472857e-05   3.926517358555e-04  -2.009776618437e-05   6.740572601594e-05  -1.298606817684e-04  -4.378726869977e-05   8.291559987233e-06  -1.176773833609e-06   5.178400219896e-08   1.355288891818e-04  -1.203244712993e-05  -2.308978226777e-04   1.064809140122e-05  -4.455111317568e-05   6.914937693988e-05   2.128107676302e-05  
-1.316197911667e-05   2.003633204033e-06  -9.375183516691e-08  -1.804988157527e-04   1.755481553297e-05   3.793390204101e-04  -1.933113269709e-05   6.519737566368e-05  -1.251834401598e-04  -4.212663114213e-05   7.979482360873e-06  -1.128809912796e-06   4.950600518868e-08   1.308402706786e-04  -1.157433380779e-05  -2.220592882370e-04   1.020076350850e-05  -4.294765497110e-05   6.638647259844e-05   2.039804630683e-05  
-1.270470872814e-05   1.927265864896e-06  -8.988521931462e-08  -1.748902049732e-04   1.694389360612e-05   3.664525262384e-04  -1.859468861074e-05   6.305779873416e-05  -1.206682409327e-04  -4.052584153784e-05   7.678869178970e-06  -1.082719562808e-06   4.733624713558e-08   1.263091551566e-04  -1.113445698866e-05  -2.135468509332e-04   9.772607451275e-06  -4.139986770360e-05   6.373088781722e-05   1.955038404390e-05  
-1.225839003731e-05   1.852682330195e-06  -8.611229188582e-08  -1.693774196241e-04   1.634360379123e-05   3.538189565844e-04  -1.787327673578e-05   6.095961696415e-05  -1.162542584670e-04  -3.896654996444e-05   7.386668582049e-06  -1.037854984938e-06   4.522824889019e-08   1.218777375358e-04  -1.070394568849e-05  -2.052600947932e-04   9.355531388710e-06  -3.988913954620e-05   6.115031162526e-05   1.872910514073e-05  
-1.183119984709e-05   1.781712869729e-06  -8.253646960812e-08  -1.640904128212e-04   1.577160883425e-05   3.417305803272e-04  -1.718819014507e-05   5.895002037956e-05  -1.120401723695e-04  -3.747883830201e-05   7.107690836167e-06  -9.952979147419e-07   4.323442050643e-08   1.176425678911e-04  -1.029524035358e-05  -1.973584671189e-04   8.960840648216e-06  -3.844660441515e-05   5.869491949957e-05   1.794781981942e-05  
-1.141859000795e-05   1.713703278227e-06  -7.912143332521e-08  -1.589630168892e-04   1.522001771849e-05   3.300343424982e-04  -1.652849721805e-05   5.700658376048e-05  -1.079726028978e-04  -3.604688169127e-05   6.838980758872e-06  -9.545617676640e-07   4.133282679413e-08   1.135494337840e-04  -9.902027194077e-06  -1.897484697872e-04   8.582291064265e-06  -3.705540046161e-05   5.633441257739e-05   1.719841638506e-05  
-1.101646950572e-05   1.647907851948e-06  -7.585653322986e-08  -1.539505060145e-04   1.468653433197e-05   3.186413184644e-04  -1.589298448406e-05   5.511106861483e-05  -1.040204548860e-04  -3.465936258937e-05   6.578396889650e-06  -9.153012624345e-07   3.951932260721e-08   1.095680157054e-04  -9.522964316603e-06  -1.823788801020e-04   8.218878366567e-06  -3.570465497064e-05   5.405274430747e-05   1.647565308662e-05  
-1.063013209846e-05   1.584501883244e-06  -7.268792017411e-08  -1.491121075484e-04   1.416943164868e-05   3.076672626111e-04  -1.527918135161e-05   5.328313078553e-05  -1.002237322915e-04  -3.332766443776e-05   6.328647976546e-06  -8.775959953629e-07   3.776747558217e-08   1.057391135088e-04  -9.157296593228e-06  -1.753120680015e-04   7.869769604083e-06  -3.440659808328e-05   5.186936424046e-05   1.578446836793e-05  
-1.025453149556e-05   1.522954528496e-06  -6.963224989330e-08  -1.443834268456e-04   1.366491395551e-05   2.969770729598e-04  -1.468232784167e-05   5.150172666496e-05  -9.653424726730e-05  -3.203791618543e-05   6.086970568094e-06  -8.411350496524e-07   3.608279975293e-08   1.020175597263e-04  -8.802033362221e-06  -1.684747451207e-04   7.532374215071e-06  -3.314765987470e-05   4.976051007729e-05   1.511860082278e-05  
-9.891655195255e-06   1.463951261043e-06  -6.671748222712e-08  -1.397900118510e-04   1.317981188149e-05   2.866110415562e-04  -1.410986993374e-05   4.977480187650e-05  -9.296553990551e-05  -3.079363973364e-05   5.853820776806e-06  -8.062432196011e-07   3.447910671679e-08   9.841223370485e-05  -8.461262166269e-06  -1.618737843887e-04   7.209733414026e-06  -3.193024835976e-05   4.772839795856e-05   1.447837154870e-05  
-9.544062102676e-06   1.407344950804e-06  -6.389739271350e-08  -1.353729692678e-04   1.271158024337e-05   2.766628450947e-04  -1.355996759883e-05   4.811554690234e-05  -8.954909505242e-05  -2.960331153163e-05   5.631030308263e-06  -7.729020755225e-07   3.293703790798e-08   9.495801718733e-05  -8.134286560611e-06  -1.555655556043e-04   6.901577563681e-06  -3.076464177543e-05   4.579048003026e-05   1.386804797645e-05  
-9.207128941156e-06   1.353049402626e-06  -6.124331117687e-08  -1.310824426320e-04   1.226267514735e-05   2.670358132836e-04  -1.303351283496e-05   4.650871686786e-05  -8.625005710520e-05  -2.845710084524e-05   5.416048755839e-06  -7.409896711160e-07   3.148296853195e-08   9.161801897983e-05  -7.821088329256e-06  -1.494912302667e-04   6.607267773235e-06  -2.964004675301e-05   4.392769586363e-05   1.328263314767e-05  
-8.879222665107e-06   1.300537512879e-06  -5.868618966547e-08  -1.268836294207e-04   1.182676047642e-05   2.576391039694e-04  -1.252335870490e-05   4.493983436311e-05  -8.303870704984e-05  -2.734486251456e-05   5.207420844423e-06  -7.101665124151e-07   3.008574609083e-08   8.836063567017e-05  -7.517584615398e-06  -1.435935715886e-04   6.322985014074e-06  -2.854542254124e-05   4.212228235730e-05   1.271683432013e-05  
-8.564399651582e-06   1.249907419928e-06  -5.621668313909e-08  -1.228399340601e-04   1.140560855395e-05   2.486154572992e-04  -1.203328668086e-05   4.342981416168e-05  -7.996249778225e-05  -2.627962359567e-05   5.007923393091e-06  -6.806347621942e-07   2.874353757335e-08   8.523972861716e-05  -7.226330689538e-06  -1.379593798638e-04   6.051643459924e-06  -2.749707293503e-05   4.040130908949e-05   1.217742442919e-05  
-8.258643067077e-06   1.201638148503e-06  -5.387565011074e-08  -1.189013778647e-04   1.100150390298e-05   2.398535639218e-04  -1.156351293679e-05   4.196452002793e-05  -7.698186489299e-05  -2.525172071044e-05   4.814685712402e-06  -6.524720513356e-07   2.747245544517e-08   8.220796335987e-05  -6.947129427225e-06  -1.325099663936e-04   5.792204121199e-06  -2.648167541301e-05   3.873935112483e-05   1.165833497344e-05  
-7.964090083081e-06   1.154507349317e-06  -5.158644229319e-08  -1.150846067174e-04   1.060567752598e-05   2.313878682542e-04  -1.110612412006e-05   4.054536262557e-05  -7.410993429323e-05  -2.426194928002e-05   4.629319707297e-06  -6.251386025329e-07   2.623502430329e-08   7.928710622585e-05  -6.675376537028e-06  -1.272792606349e-04   5.541366898926e-06  -2.550373865511e-05   3.714746843854e-05   1.116123046076e-05  
-7.680083639088e-06   1.109391928883e-06  -4.940885816981e-08  -1.113790228666e-04   1.022412533087e-05   2.231812058527e-04  -1.066570721804e-05   3.917196419661e-05  -7.133171895740e-05  -2.330828250459e-05   4.450857284457e-06  -5.989972611064e-07   2.505935376000e-08   7.645970282889e-05  -6.413887091104e-06  -1.222342737216e-04   5.300756549598e-06  -2.455955489252e-05   3.561447316571e-05   1.068402425714e-05  
-7.405415974544e-06   1.066056666368e-06  -4.731130821067e-08  -1.077886504172e-04   9.857503436684e-06   2.152525702548e-04  -1.024466816712e-05   3.784212460137e-05  -6.865528799220e-05  -2.239002922307e-05   4.278773874186e-06  -5.739940231611e-07   2.393440132289e-08   7.372959501067e-05  -6.163981227703e-06  -1.173800011267e-04   5.071622283345e-06  -2.364847559148e-05   3.414267322515e-05   1.022618224991e-05  
-7.140464979775e-06   1.024350615209e-06  -4.531411281550e-08  -1.043165561452e-04   9.503445005548e-06   2.076165456119e-04  -9.839650815556e-06   3.655963705630e-05  -6.608322926888e-05  -2.150935951128e-05   4.113552051659e-06  -5.500066399955e-07   2.286296207252e-08   7.110317973719e-05  -5.923368166327e-06  -1.127293514935e-04   4.852196823878e-06  -2.277352261093e-05   3.273513002606e-05   9.788920358499e-06  
-6.884380600369e-06   9.844016064493e-07  -4.340210405855e-08  -1.009439768324e-04   9.163024652708e-06   2.002132744538e-04  -9.450857760252e-06   3.531609926060e-05  -6.359545925320e-05  -2.065991697098e-05   3.954111754338e-06  -5.270672006778e-07   2.184066219916e-08   6.855790067264e-05  -5.692573887182e-06  -1.082383428047e-04   4.642190562981e-06  -2.192709056547e-05   3.137836455406e-05   9.368426034438e-06  
-6.636134709040e-06   9.454326131903e-07  -4.156117117343e-08  -9.765367085373e-05   8.830136130908e-06   1.930163476914e-04  -9.071980544152e-06   3.410569873379e-05  -6.118311117664e-05  -1.983825608908e-05   3.800258852610e-06  -5.047710760244e-07   2.085656066772e-08   6.608891099490e-05  -5.467588973351e-06  -1.039029682378e-04   4.438626686576e-06  -2.110734405627e-05   3.007091229729e-05   8.963965700942e-06  
-6.396657132193e-06   9.083726433299e-07  -3.979857796196e-08  -9.447935082519e-05   8.512180244803e-06   1.860959522746e-04  -8.711563245643e-06   3.293981600284e-05  -5.886881976971e-05  -1.905102190375e-05   3.652309176720e-06  -4.836395593135e-07   1.992025082815e-08   6.371448209201e-05  -5.253783752412e-06  -9.974750647956e-05   4.245785807989e-06  -2.032004772896e-05   2.882023583532e-05   8.577525010957e-06  
-6.166618725954e-06   8.726864666890e-07  -3.811194554520e-08  -9.141405900994e-05   8.204932533341e-06   1.794311739893e-04  -8.364443613994e-06   3.181594932688e-05  -5.664506841491e-05  -1.829601897198e-05   3.510570134374e-06  -4.633355083708e-07   1.902492066670e-08   6.143023436643e-05  -5.047664060761e-06  -9.576363342124e-05   4.060729437825e-06  -1.956363575599e-05   2.762342802042e-05   8.208187630314e-06  
-5.943572073795e-06   8.384544316288e-07  -3.649988906410e-08  -8.843057171624e-05   7.908445503847e-06   1.729646443799e-04  -8.030610822845e-06   3.072538778310e-05  -5.449199359002e-05  -1.756742645195e-05   3.373616793933e-06  -4.439126280656e-07   1.817138041578e-08   5.921603313643e-05  -4.849529851946e-06  -9.191942847485e-05   3.883702348691e-06  -1.883217060549e-05   2.647039889462e-05   7.853363011224e-06  
-5.728313182675e-06   8.052091515261e-07  -3.494421567868e-08  -8.553336922426e-05   7.620519408187e-06   1.667024357039e-04  -7.707599889664e-06   2.966717688537e-05  -5.241269238270e-05  -1.686474735566e-05   3.241785979897e-06  -4.251151193742e-07   1.735081377340e-08   5.707403599949e-05  -4.657731834079e-06  -8.821491488837e-05   3.712949548475e-06  -1.812510251008e-05   2.536153513241e-05   7.512473932401e-06  
-5.521064094730e-06   7.733230469882e-07  -3.343526246818e-08  -8.273366905294e-05   7.342768694148e-06   1.606636952776e-04  -7.397609492207e-06   2.864561736901e-05  -5.041247141876e-05  -1.618965409630e-05   3.115202748158e-06  -4.071732910707e-07   1.656074537712e-08   5.501157245875e-05  -4.473940079719e-06  -8.465917166768e-05   3.550074216671e-06  -1.744495939373e-05   2.429935169384e-05   7.186298203497e-06  
-5.320809211628e-06   7.428360397309e-07  -3.202220518372e-08  -8.001738812826e-05   7.076032402680e-06   1.548266525398e-04  -7.100227613591e-06   2.765864457084e-05  -4.848250199379e-05  -1.554091142092e-05   2.993225286861e-06  -3.900090911937e-07   1.581695768954e-08   5.301716771463e-05  -4.297271765938e-06  -8.123762930676e-05   3.394226751278e-06  -1.678924238115e-05   2.327858869282e-05   6.873854134599e-06  
-5.128200004936e-06   7.134512972523e-07  -3.064877810889e-08  -7.739531241941e-05   6.817550028915e-06   1.492088175513e-04  -6.813399160436e-06   2.670674996762e-05  -4.662945945376e-05  -1.491871545707e-05   2.876330967823e-06  -3.735366410666e-07   1.509895035136e-08   5.110028697048e-05  -4.127011045346e-06  -7.796015651967e-05   3.244691135325e-06  -1.615949438347e-05   2.230278872862e-05   6.575384549934e-06  
-4.940081204356e-06   6.849129575196e-07  -2.933206333880e-08  -7.482910090207e-05   6.567707267432e-06   1.437355396937e-04  -6.537340153320e-06   2.577611264634e-05  -4.482970222734e-05  -1.431487996995e-05   2.762680114863e-06  -3.576143217076e-07   1.441274625800e-08   4.923308317926e-05  -3.963094470849e-06  -7.478402459978e-05   3.101235197445e-06  -1.554660938127e-05   2.135923374161e-05   6.287055818790e-06  
-4.760351737625e-06   6.576999006974e-07  -2.807390454227e-08  -7.236320585619e-05   6.326623839042e-06   1.384885757479e-04  -6.271723594001e-06   2.488470942073e-05  -4.310678591307e-05  -1.373896366282e-05   2.654331426704e-06  -3.424489831326e-07   1.375804137543e-08   4.744484270039e-05  -3.805371061613e-06  -7.175258838444e-05   2.963977699941e-06  -1.496106615362e-05   2.045986232035e-05   6.012950214667e-06  
-4.586465519092e-06   6.315935910375e-07  -2.687281232907e-08  -6.997266862359e-05   6.095553029202e-06   1.334190946977e-04  -6.018117169904e-06   2.402154501139e-05  -4.144655869148e-05  -1.318455037634e-05   2.549847379877e-06  -3.279468864529e-07   1.313460009843e-08   4.571748634097e-05  -3.654678113034e-06  -6.883558665783e-05   2.833250157474e-06  -1.439600925713e-05   1.959625395535e-05   5.749989946215e-06  
-4.417577439233e-06   6.064049916440e-07  -2.572851652357e-08  -6.763738379686e-05   5.871500508153e-06   1.284851282145e-04  -5.772783745517e-06   2.318115340734e-05  -3.983385254979e-05  -1.264826808381e-05   2.448701542294e-06  -3.139735379828e-07   1.254108913546e-08   4.403668715047e-05  -3.508806722170e-06  -6.601267096751e-05   2.707291332273e-06  -1.384767343874e-05   1.876160317868e-05   5.496733529819e-06  
-4.255872486438e-06   5.821598390756e-07  -2.461767678500e-08  -6.539387219198e-05   5.655447668566e-06   1.237571463939e-04  -5.537675027850e-06   2.237366452147e-05  -3.829269691733e-05  -1.213552038499e-05   2.352135665165e-06  -3.006047538161e-07   1.196895056872e-08   4.242854271036e-05  -3.369122483868e-06  -6.331865889786e-05   2.587249647625e-06  -1.332300344471e-05   1.796696807309e-05   5.255483377336e-06  
-4.100370840847e-06   5.587813530524e-07  -2.354122073136e-08  -6.322224794461e-05   5.445690163511e-06   1.191906093674e-04  -5.310206415567e-06   2.159328723066e-05  -3.680748530671e-05  -1.164256295246e-05   2.259492326445e-06  -2.877475934582e-07   1.141710888505e-08   4.087740953619e-05  -3.234051693972e-06  -6.072967519896e-05   2.471680845109e-06  -1.281761983824e-05   1.720463143747e-05   5.024467353385e-06  
-3.949287954124e-06   5.365978494644e-07  -2.254605400670e-08  -6.111019396869e-05   5.246477416413e-06   1.147704662044e-04  -5.094411303487e-06   2.083752046357e-05  -3.537220036176e-05  -1.116816445749e-05   2.169790863210e-06  -2.755399424519e-07   1.090481715518e-08   3.937348795421e-05  -3.105586942084e-06  -5.823322626975e-05   2.362116224624e-06  -1.232922214358e-05   1.647045071021e-05   4.802774298207e-06  
-3.804012187611e-06   5.150713494074e-07  -2.156574341154e-08  -5.907035835525e-05   5.051988462485e-06   1.105153634994e-04  -4.885146177675e-06   2.010784657626e-05  -3.399420529998e-05  -1.071284301137e-05   2.083866866123e-06  -2.637673510763e-07   1.040403285734e-08   3.792825036778e-05  -2.981129704248e-06  -5.584278963559e-05   2.256660676448e-06  -1.185999925344e-05   1.576899452628e-05   4.590977436641e-06  
-3.663155485632e-06   4.940727012049e-07  -2.061536185122e-08  -5.708060877579e-05   4.861907211018e-06   1.063818553994e-04  -4.681605338244e-06   1.939717962778e-05  -3.265919727801e-05  -1.027249922408e-05   2.000851463215e-06  -2.523274108624e-07   9.946478021668e-09   3.652505842453e-05  -2.859947661345e-06  -5.353380398304e-05   2.154577429783e-06  -1.140495295534e-05   1.509272827080e-05   4.387076824642e-06  
-3.527261133659e-06   4.742635728375e-07  -1.972864643875e-08  -5.516044615566e-05   4.682268964237e-06   1.024057445348e-04  -4.489510726739e-06   1.871323573965e-05  -3.137717656058e-05  -9.850840365584e-06   1.921022314444e-06  -2.415495372367e-07   9.490179065904e-09   3.517496157720e-05  -2.745616310811e-06  -5.132066873244e-05   2.058415344077e-06  -1.096813931292e-05   1.444553733708e-05   4.192417122795e-06  
-3.396980473132e-06   4.552548002011e-07  -1.887659708164e-08  -5.331044756342e-05   4.508824826353e-06   9.858562818528e-05  -4.304679649490e-06   1.805549011847e-05  -3.014817074343e-05  -9.447356216856e-06   1.844647068837e-06  -2.312227516167e-07   9.055254151043e-09   3.387817489724e-05  -2.635505738056e-06  -4.920268107397e-05   1.966247842166e-06  -1.054913074851e-05   1.382724739226e-05   4.006716244827e-06  
-3.270848945328e-06   4.369295509539e-07  -1.806293690057e-08  -5.151494654641e-05   4.341526803855e-06   9.489443388761e-05  -4.127295693779e-06   1.741820741841e-05  -2.896327655755e-05  -9.059034478224e-06   1.771035944207e-06  -2.213083212315e-07   8.640757629502e-09   3.262563825203e-05  -2.529708922420e-06  -4.716654837739e-05   1.878149442598e-06  -1.014497092154e-05   1.323398012460e-05   3.828749289793e-06  
-3.149141728787e-06   4.193317723747e-07  -1.728382839921e-08  -4.976823517288e-05   4.179789351118e-06   9.131131239960e-05  -3.956030573358e-06   1.679997349087e-05  -2.781524368843e-05  -8.684380098756e-06   1.700081210920e-06  -2.117957725768e-07   8.243598495713e-09   3.140989305304e-05  -2.427601164278e-06  -4.519942164873e-05   1.793406145442e-06  -9.753670696408e-06   1.266148959369e-05   3.657668511779e-06  
-3.032021280869e-06   4.022723119412e-07  -1.652162343998e-08  -4.808478998131e-05   4.022798153409e-06   8.787185588324e-05  -3.791135601129e-06   1.620395965768e-05  -2.671653585577e-05  -8.325384551632e-06   1.632122606254e-06  -2.026386998000e-07   7.865056904419e-09   3.024461138717e-05  -2.329299136315e-06  -4.332045321368e-05   1.712349513772e-06  -9.378461912223e-06   1.211609343179e-05   3.494474561491e-06  
-2.919190893639e-06   3.858962854169e-07  -1.579536373588e-08  -4.645454985535e-05   3.871109223401e-06   8.455475378725e-05  -3.632585839700e-06   1.562852447848e-05  -2.565870686928e-05  -7.980952137545e-06   1.566817319657e-06  -1.938633646749e-07   7.502672994583e-09   2.911992475115e-05  -2.234501923279e-06  -4.151587831033e-05   1.634705590047e-06  -9.017184141260e-06   1.159297737008e-05   3.338378661134e-06  
-2.809867124625e-06   3.703314338045e-07  -1.511894014197e-08  -4.487331015716e-05   3.727262298687e-06   8.134844080328e-05  -3.482230680222e-06   1.507172942571e-05  -2.463834789268e-05  -7.649484253268e-06   1.503766620044e-06  -1.855281703150e-07   7.154942352345e-09   2.803269431988e-05  -2.144610828608e-06  -3.977923519691e-05   1.561151619301e-06  -8.668621041301e-06   1.109040416746e-05   3.188725956967e-06  
-2.704959095178e-06   3.552770864527e-07  -1.445378529107e-08  -4.334779764104e-05   3.587117317720e-06   7.826489725376e-05  -3.336644759620e-06   1.453491537655e-05  -2.365948529437e-05  -7.331830553830e-06   1.443410986983e-06  -1.775053827867e-07   6.824653676546e-09   2.698761319161e-05  -2.057606978915e-06  -3.811601602336e-05   1.490363154614e-06  -8.333778893995e-06   1.061003885962e-05   3.045796903230e-06  
-2.603373859545e-06   3.406244458865e-07  -1.380730847543e-08  -4.186235611799e-05   3.450287325079e-06   7.527409654319e-05  -3.195133646405e-06   1.401292513123e-05  -2.271246758372e-05  -7.025024713883e-06   1.385216569878e-06  -1.697355782688e-07   6.509696453930e-09   2.597536810198e-05  -1.973112722088e-06  -3.651313054471e-05   1.421981827050e-06  -8.009820119946e-06   1.014796369375e-05   2.908502245917e-06  
-2.505226192120e-06   3.268927389710e-07  -1.321483745638e-08  -4.042923791743e-05   3.321737634238e-06   7.240259894297e-05  -3.062397056779e-06   1.351134492302e-05  -2.180434010528e-05  -6.731938562435e-06   1.329152034091e-06  -1.624376699124e-07   6.208294355558e-09   2.500074419708e-05  -1.893536617713e-06  -3.497760227254e-05   1.357796815548e-06  -7.698884245442e-06   9.705824730548e-06   2.777544651854e-06  
-2.411054492052e-06   3.135339926038e-07  -1.263357976052e-08  -3.904640514287e-05   3.196344723486e-06   6.964031681043e-05  -2.933703821482e-06   1.302735246885e-05  -2.093324514005e-05  -6.450770630812e-06   1.275526468769e-06  -1.553796557984e-07   5.920925412397e-09   2.406456078885e-05  -1.816429499274e-06  -3.350764440707e-05   1.295937345142e-06  -7.400199879847e-06   9.283553871601e-06   2.652438773131e-06  
-2.320237772906e-06   3.007844318694e-07  -1.208386435770e-08  -3.770409021365e-05   3.075890471700e-06   6.696656673144e-05  -2.810365595059e-06   1.255914587190e-05  -2.009112221489e-05  -6.180257294082e-06   1.223915832210e-06  -1.486505491961e-07   5.646689093908e-09   2.315830235473e-05  -1.742469532706e-06  -3.209183161520e-05   1.236896998227e-06  -7.111923167130e-06   8.877203050680e-06   2.532547528622e-06  
-2.232744165222e-06   2.884740251664e-07  -1.155416693852e-08  -3.640629302150e-05   2.959310921432e-06   6.439270402970e-05  -2.691530776661e-06   1.210700295691e-05  -1.928245863422e-05  -5.920777075280e-06   1.174349347791e-06  -1.421703263707e-07   5.384308038051e-09   2.228538671358e-05  -1.671100301387e-06  -3.073426940461e-05   1.180181990200e-06  -6.834503640629e-06   8.488342790719e-06   2.417905727798e-06  
-2.148199598820e-06   2.765183482002e-07  -1.103183871491e-08  -3.514710733615e-05   2.845724944237e-06   6.190407434841e-05  -2.576646171344e-06   1.166832741437e-05  -1.850282089806e-05  -5.670643925937e-06   1.126641556448e-06  -1.359256476955e-07   5.134640078419e-09   2.144259204513e-05  -1.602222334756e-06  -2.942868460777e-05   1.125778924507e-06  -6.566709732058e-06   8.115251554344e-06   2.307931364212e-06  
-2.067216885380e-06   2.652521722283e-07  -1.055143299568e-08  -3.393896163228e-05   2.738360944604e-06   5.952558389480e-05  -2.468165245383e-06   1.124895840192e-05  -1.775863010358e-05  -5.432671548218e-06   1.081054385042e-06  -1.300279500963e-07   4.895671417055e-09   2.063596454839e-05  -1.536928046782e-06  -2.818464060557e-05   1.074399260287e-06  -6.311092196908e-06   7.760153143212e-06   2.203533741355e-06  
-1.988901304760e-06   2.544537121706e-07  -1.009405783810e-08  -3.276653207700e-05   2.635298199010e-06   5.722639765090e-05  -2.364416671480e-06   1.084276362851e-05  -1.704069054793e-05  -5.203665544588e-06   1.037099742465e-06  -1.243904646169e-07   4.666674237178e-09   1.985578437026e-05  -1.474418690552e-06  -2.698708336651e-05   1.025408496466e-06  -6.064274955841e-06   7.418887469037e-06   2.103409361976e-06  
-1.913240260097e-06   2.439247440766e-07  -9.660442956535e-09  -3.162714106781e-05   2.534165181437e-06   5.500112668075e-05  -2.263189484512e-06   1.044859288489e-05  -1.634767617168e-05  -4.982923573860e-06   9.947951430404e-07  -1.189196757297e-07   4.449352807083e-09   1.910148759343e-05  -1.413460536829e-06  -2.583544574035e-05   9.779531022515e-07  -5.825887337943e-06   7.091312642023e-06   2.007420333751e-06  
-1.840088737901e-06   2.337206768996e-07  -9.232932050576e-09  -3.052192540429e-05   2.436158649142e-06   5.285144389878e-05  -2.165628329985e-06   1.006637055777e-05  -1.568015352724e-05  -4.770333742314e-06   9.540398819777e-07  -1.136486024346e-07   4.241575138716e-09   1.837295025805e-05  -1.354735316279e-06  -2.472786223326e-05   9.324317360629e-07  -5.595721070793e-06   6.777009605863e-06   1.915333638852e-06  
-1.770016922177e-06   2.241229282578e-07  -8.822306647546e-09  -2.946244833088e-05   2.343363279728e-06   5.079923244930e-05  -2.073471609832e-06   9.701251916767e-06  -1.504356382997e-05  -4.568301030904e-06   9.151092601277e-07  -1.086852736285e-07   4.042597504670e-09   1.767648740377e-05  -1.299102385770e-06  -2.367385089554e-05   8.895116478439e-07  -5.376276027120e-06   6.478235041791e-06   1.828030697251e-06  
-1.702504944988e-06   2.149194520916e-07  -8.430260002817e-09  -2.843658144927e-05   2.254084710933e-06   4.881787808973e-05  -1.985119047666e-06   9.348283583263e-06  -1.443030598187e-05  -4.374082242129e-06   8.776788002016e-07  -1.039396668050e-07   3.853106382596e-09   1.700399441452e-05  -1.245770114135e-06  -2.266046370517e-05   8.485204529006e-07  -5.164696135210e-06   6.191440022149e-06   1.744402815375e-06  
-1.637025943666e-06   2.059473720515e-07  -8.055864628575e-09  -2.743705965549e-05   2.167065499538e-06   4.689836239629e-05  -1.899495672690e-06   9.004968375260e-06  -1.383756626418e-05  -4.186682672234e-06   8.415516324267e-07  -9.933111970840e-08   3.672586820684e-09   1.635239526008e-05  -1.193952745520e-06  -2.168437491206e-05   8.089633296634e-07  -4.959946046052e-06   5.915725579038e-06   1.664092252022e-06  
-1.574847558577e-06   1.975055204790e-07  -7.697118194789e-09  -2.648211520096e-05   2.084378949854e-06   4.506580828000e-05  -1.818389896817e-06   8.677686563956e-06  -1.327229461452e-05  -4.008644714059e-06   8.072244651453e-07  -9.499948677221e-08   3.500110148124e-09   1.573002302999e-05  -1.144864024032e-06  -2.075466214882e-05   7.716273683396e-07  -4.764806834750e-06   5.653351835667e-06   1.587931295356e-06  
-1.514169273171e-06   1.891968789464e-07  -7.354971087670e-09  -2.554854359374e-05   2.003212987466e-06   4.328584301849e-05  -1.739365827226e-06   8.357794504420e-06  -1.272524252622e-05  -3.836135789806e-06   7.739297720151e-07  -9.076615939642e-08   3.335935720294e-09   1.512572202615e-05  -1.097008017803e-06  -1.985722710418e-05   7.354663190051e-07  -4.575309163752e-06   5.400810458224e-06   1.514538256907e-06  
-1.456049071007e-06   1.813189724405e-07  -7.026990962519e-09  -2.464937379360e-05   1.925780804351e-06   4.157621704705e-05  -1.664071739025e-06   8.050643670014e-06  -1.220033510847e-05  -3.671335080652e-06   7.420896175767e-07  -8.675047022772e-08   3.179121044319e-09   1.454487990125e-05  -1.051352766116e-06  -1.899863180866e-05   7.010830635730e-07  -4.393655716801e-06   5.159392895912e-06   1.444638842983e-06  
-1.400092078220e-06   1.738496646409e-07  -6.712844433479e-09  -2.378412253869e-05   1.852297964832e-06   3.993861272778e-05  -1.592936169841e-06   7.755699411453e-06  -1.169857967869e-05  -3.513988825332e-06   7.115314740948e-07  -8.294857111404e-08   3.029304475138e-09   1.398768594892e-05  -1.008080143194e-06  -1.817863471105e-05   6.686642081272e-07  -4.219664791455e-06   4.929253363912e-06   1.378067959952e-06  
-1.346197512725e-06   1.665892238877e-07  -6.412187826215e-09  -2.294589933315e-05   1.780439178116e-06   3.835846393133e-05  -1.523868721254e-06   7.470181777053e-06  -1.121560071979e-05  -3.362722759580e-06   6.822005945160e-07  -7.927694721359e-08   2.886303062241e-09   1.345045092518e-05  -9.661045492632e-07  -1.739161419034e-05   6.374196873667e-07  -4.052025437521e-06   4.708798387465e-06   1.314361379173e-06  
-1.294305311268e-06   1.596347391372e-07  -6.125689630698e-09  -2.213643920607e-05   1.711541408808e-06   3.683843712419e-05  -1.457827894354e-06   7.194907920313e-06  -1.075205231029e-05  -3.217745307066e-06   6.540338286730e-07  -7.576462212800e-08   2.750305286152e-09   1.293316963860e-05  -9.259124051109e-07  -1.663726028302e-05   6.076037984452e-07  -3.890814982937e-06   4.497874734511e-06   1.253486020337e-06  
-1.243871866087e-06   1.528324443529e-07  -5.849865709683e-09  -2.134382509006e-05   1.643663544820e-06   3.535871702043e-05  -1.393147532718e-06   6.926006175204e-06  -1.030161848588e-05  -3.077385990254e-06   6.267809886048e-07  -7.234532210878e-08   2.619874370265e-09   1.242947867520e-05  -8.865200056543e-07  -1.590804263936e-05   5.786112373349e-07  -3.734161788290e-06   4.294228654135e-06   1.194887812543e-06  
-1.195690265570e-06   1.465091855287e-07  -5.587458575986e-09  -2.058867508799e-05   1.580523715343e-06   3.395407415505e-05  -1.333130200146e-06   6.670444979861e-06  -9.874681948430e-06  -2.944550022786e-06   6.008020018040e-07  -6.916242519295e-08   2.495974890110e-09   1.195034748617e-05  -8.498227054405e-07  -1.521658219382e-05   5.516825905445e-07  -3.585428839635e-06   4.101438069879e-06   1.139480036021e-06  
-1.149181348141e-06   1.403326188897e-07  -5.336694066543e-09  -1.985589395696e-05   1.518744969735e-06   3.259610020115e-05  -1.274742330473e-06   6.422483781698e-06  -9.463235227239e-06  -2.816509976220e-06   5.758143661736e-07  -6.607352272698e-08   2.377908617042e-09   1.148768536667e-05  -8.141916455114e-07  -1.455179700060e-05   5.256587722835e-07  -3.441807399160e-06   3.916539919455e-06   1.086332873248e-06  
-1.104644821356e-06   1.344867720248e-07  -5.097273843682e-09  -1.914894672276e-05   1.460032883894e-06   3.128989048619e-05  -1.219339757373e-06   6.184079226443e-06  -9.067590930791e-06  -2.694110063468e-06   5.519150522124e-07  -6.314818096635e-08   2.265483142497e-09   1.104196227142e-05  -7.802778772113e-07  -1.391464944714e-05   5.009875306470e-07  -3.303899042314e-06   3.739370685548e-06   1.035664851921e-06  
-1.061985729548e-06   1.288921410194e-07  -4.866718562186e-09  -1.847040294579e-05   1.403355835911e-06   3.004136457451e-05  -1.166247313484e-06   5.955567388529e-06  -8.690296249460e-06  -2.577468314263e-06   5.290803604417e-07  -6.035889731040e-08   2.157606316916e-09   1.061561393961e-05  -7.477378330824e-07  -1.330779987336e-05   4.774906504293e-07  -3.172106726903e-06   3.570945934694e-06   9.875268821899e-07  
-1.020433279953e-06   1.233625007196e-07  -4.647636483241e-09  -1.780593040296e-05   1.347516640763e-06   2.882546554472e-05  -1.114273522117e-06   5.731839306013e-06  -8.324058673207e-06  -2.464228037721e-06   5.069687125110e-07  -5.762244749291e-08   2.055264741690e-09   1.020097714435e-05  -7.159024352727e-07  -1.272098718432e-05   4.546317888317e-07  -3.043940142216e-06   3.408512352771e-06   9.410832145056e-07  
-9.803962937628e-07   1.181103788775e-07  -4.436972677901e-09  -1.716425000150e-05   1.294184325774e-06   2.765727532876e-05  -1.064877678210e-06   5.516360642370e-06  -7.972760214279e-06  -2.355928244411e-06   4.857044355210e-07  -5.502334596646e-08   1.957219500315e-09   9.801372410784e-06  -6.855093906760e-07  -1.215863824104e-05   4.329364538901e-07  -2.920699011352e-06   3.253040407775e-06   8.967471526525e-07  
-9.421719188312e-07   1.131849714875e-07  -4.235390969124e-09  -1.655024902986e-05   1.243968729663e-06   2.654269458806e-05  -1.018413813259e-06   5.310807697804e-06  -7.637880394841e-06  -2.253043923695e-06   4.654480270179e-07  -5.258529267745e-08   1.863632324739e-09   9.419925582485e-06  -6.568874452230e-07  -1.162408078721e-05   4.125787834241e-07  -2.803348776458e-06   3.105387681051e-06   8.547623062483e-07  
-9.053411298575e-07   1.083884107913e-07  -4.042829439198e-09  -1.595652358371e-05   1.194942906774e-06   2.547006711677e-05  -9.733939441853e-07   5.112033394617e-06  -7.316586692668e-06  -2.154290630477e-06   4.460025154061e-07  -5.022555671450e-08   1.774472382592e-09   9.052760950508e-06  -6.291446358744e-07  -1.111176773793e-05   3.929599481940e-07  -2.690385427243e-06   2.964235282406e-06   8.146055115596e-07  
-8.696049258794e-07   1.037791575735e-07  -3.860281623440e-09  -1.537824939578e-05   1.147810650770e-06   2.443021268939e-05  -9.302240024568e-07   4.918834799303e-06  -7.005749339204e-06  -2.058993899664e-06   4.271972504847e-07  -4.796316626102e-08   1.690072593636e-09   8.696448390948e-06  -6.025266300205e-07  -1.061756064611e-05   3.741979562373e-07  -2.580960970693e-06   2.828277024117e-06   7.760169256809e-07  
-8.353116420606e-07   9.932251244846e-08  -3.684446693859e-09  -1.482050432056e-05   1.101858540703e-06   2.343204213066e-05  -8.884208959488e-07   4.732791439117e-06  -6.707949668653e-06  -1.967857817713e-06   4.092141631183e-07  -4.578604942347e-08   1.609088721387e-09   8.354373823946e-06  -5.767369816610e-07  -1.014562562903e-05   3.561683876156e-07  -2.476034600450e-06   2.698651444669e-06   7.392772345846e-07  
-8.022286722805e-07   9.515897675816e-08  -3.516743083766e-09  -1.428312952863e-05   1.058993725617e-06   2.247511605888e-05  -8.494768035962e-07   4.554116986904e-06  -6.422816993739e-06  -1.880870735041e-06   3.919047315695e-07  -4.374579121954e-08   1.531998897192e-09   8.025255984908e-06  -5.525711709071e-07  -9.693966005886e-06   3.393203730749e-07  -2.375353168200e-06   2.574743274008e-06   7.042494822394e-07  
-7.706670844968e-07   9.110697318189e-08  -3.356840009162e-09  -1.376613227141e-05   1.016814986134e-06   2.155770364089e-05  -8.114817049202e-07   4.382377168390e-06  -6.149967706038e-06  -1.797787895067e-06   3.754382503104e-07  -4.177462894956e-08   1.458656108789e-09   7.710055558692e-06  -5.290140113805e-07  -9.263373152384e-06   3.230378395410e-07  -2.279010353437e-06   2.456786402827e-06   6.709587257331e-07  
-7.402616755493e-07   8.720569146246e-08  -3.204237957450e-09  -1.326670828572e-05   9.764796775159e-07   2.067449273741e-05  -7.752403014366e-07   4.216579439566e-06  -5.888078625759e-06  -1.718013778212e-06   3.596242257896e-07  -3.988116773344e-08   1.388828030687e-09   7.406658189999e-06  -5.065253441166e-07  -8.850462536911e-06   3.075291295747e-07  -2.186304594262e-06   2.343957031657e-06   6.391034843219e-07  
-7.110489303019e-07   8.351263598102e-08  -3.056990905922e-09  -1.278351877323e-05   9.378426382251e-07   1.982452236881e-05  -7.407129006478e-07   4.056827411673e-06  -5.635971080679e-06  -1.641764335844e-06   3.444484151420e-07  -3.808853279807e-08   1.321758775443e-09   7.113514441897e-06  -4.849896054850e-07  -8.454451433964e-06   2.927927781548e-07  -2.097085440818e-06   2.235703220095e-06   6.087304277142e-07  
-6.827277102497e-07   7.988533975256e-08  -2.917161000885e-09  -1.231563517824e-05   9.000452598045e-07   1.900547289105e-05  -7.071797434886e-07   3.901910684260e-06  -5.394253161388e-06  -1.568296747317e-06   3.298279850594e-07  -3.634285474505e-08   1.258163912438e-09   6.831763909386e-06  -4.641312444921e-07  -8.075049212407e-06   2.785846152045e-07  -2.011171091979e-06   2.132434900074e-06   5.796251117668e-07  
-6.557939945245e-07   7.647580252718e-08  -2.783947314014e-09  -1.186701385520e-05   8.641101220106e-07   1.822237733225e-05  -6.753947358521e-07   3.753884841830e-06  -5.163064408619e-06  -1.498502313987e-06   3.159180409794e-07  -3.470188013343e-08   1.197703662905e-09   6.561587197312e-06  -4.443159166087e-07  -7.713256518277e-06   2.651547585783e-07  -1.929076462949e-06   2.033911798786e-06   5.520294379469e-07  
-6.298074329136e-07   7.321745600309e-08  -2.656416925951e-09  -1.143444272246e-05   8.298936411291e-07   1.747162938372e-05  -6.452696138082e-07   3.611411648718e-06  -4.941956817845e-06  -1.431766669374e-06   3.025588861240e-07  -3.313509071810e-08   1.139999206432e-09   6.302291728371e-06  -4.254410830326e-07  -7.367745388209e-06   2.524364344635e-07  -1.850371122111e-06   1.940039663473e-06   5.257276094410e-07  
-6.046558012940e-07   7.009236968441e-08  -2.534529615028e-09  -1.101335297577e-05   7.968667918219e-07   1.674482792841e-05  -6.162791459705e-07   3.473143271985e-06  -4.728158268564e-06  -1.367517283130e-06   2.896597364489e-07  -3.163401108253e-08   1.084999897073e-09   6.050590525904e-06  -4.072444528306e-07  -7.034867826271e-06   2.402464227579e-07  -1.774179457544e-06   1.849656914854e-06   5.005065142872e-07  
-5.805556632889e-07   6.709692548869e-08  -2.418269708398e-09  -1.060988603080e-05   7.650687697457e-07   1.605157804229e-05  -5.885754010685e-07   3.340701725716e-06  -4.524783539900e-06  -1.306353101861e-06   2.773509033831e-07  -3.020286969346e-08   1.032646724074e-09   5.810552517788e-06  -3.898448385027e-07  -6.718519969181e-06   2.286593737454e-07  -1.701522728871e-06   1.763983163541e-06   4.765755121864e-07  
-5.571373249168e-07   6.415572792217e-08  -2.307306839933e-09  -1.021624872806e-05   7.339324061908e-07   1.537838699170e-05  -5.616047399106e-07   3.211445105222e-06  -4.328048942794e-06  -1.247116122195e-06   2.654378095906e-07  -2.880736513148e-08   9.828016061150e-10   5.577528175104e-06  -3.729392385870e-07  -6.412880069528e-06   2.174368242005e-07  -1.630964075238e-06   1.681457899555e-06   4.535027967798e-07  
-5.349443686355e-07   6.139733758032e-08  -2.200430526599e-09  -9.841040848674e-06   7.043622346513e-07   1.473942078718e-05  -5.361367052182e-07   3.088715085363e-06  -4.141224900156e-06  -1.191196130029e-06   2.541614513226e-07  -2.749775529147e-08   9.349963759800e-10   5.355749976372e-06  -3.568796174510e-07  -6.123708513856e-06   2.068782324493e-07  -1.564041924233e-06   1.603351356421e-06   4.317770576662e-07  
-5.132703993518e-07   5.877037946488e-08  -2.098433876924e-09  -9.475112200336e-06   6.763297015480e-07   1.412023852380e-05  -5.120141947326e-07   2.969302732130e-06  -3.960623737572e-06  -1.137211210621e-06   2.431943866487e-07  -2.624979923421e-08   8.894669403414e-10   5.140262878340e-06  -3.416295597861e-07  -5.844571455429e-06   1.968734358284e-07  -1.499133369218e-06   1.528109841001e-06   4.108697087740e-07  
-4.926668244406e-07   5.619516383680e-08  -2.001843833226e-09  -9.124214022506e-06   6.487553282268e-07   1.352803304373e-05  -4.884786463827e-07   2.854714467594e-06  -3.788378850264e-06  -1.085708601718e-06   2.327950294039e-07  -2.503613807730e-08   8.464054675158e-10   4.934475899286e-06  -3.267698382492e-07  -5.578794398209e-06   1.871803251657e-07  -1.437115269143e-06   1.456633192956e-06   3.910046207687e-07  
-4.728754757132e-07   5.376908276814e-08  -1.909415538065e-09  -8.785867587370e-06   6.226420759178e-07   1.295990971697e-05  -4.662586389977e-07   2.744617610389e-06  -3.623185727006e-06  -1.036562655026e-06   2.228279878396e-07  -2.389247825033e-08   8.053128177182e-10   4.736495056039e-06  -3.126862230277e-07  -5.324791296087e-06   1.780535488963e-07  -1.377638749374e-06   1.388340379520e-06   3.721071310647e-07  
-4.540665653928e-07   5.146930316883e-08  -1.820221969102e-09  -8.462781984399e-06   5.976749900983e-07   1.241953368112e-05  -4.451628552782e-07   2.639715098141e-06  -3.466209882604e-06  -9.900066715712e-07   2.133661598033e-07  -2.280951121754e-08   7.658409555391e-10   4.547750511315e-06  -2.992541554736e-07  -5.083809629420e-06   1.694146350844e-07  -1.321046138153e-06   1.323599435662e-06   3.542420731937e-07  
-4.355768151212e-07   4.918746073756e-08  -1.735710297845e-09  -8.144458990122e-06   5.730697398492e-07   1.189030606789e-05  -4.244810993476e-07   2.536301224534e-06  -3.313189817114e-06  -9.445171330243e-07   2.041232076372e-07  -2.174360503084e-08   7.284858301625e-10   4.363133142126e-06  -2.861259086150e-07  -4.849426639478e-06   1.609913367562e-07  -1.265648655071e-06   1.260866887867e-06   3.368935970766e-07  
-4.180157897321e-07   4.704189227587e-08  -1.655074580002e-09  -7.841157719533e-06   5.496645628526e-07   1.138807831000e-05  -4.049273414677e-07   2.438015221371e-06  -3.168065256565e-06  -9.015286363196e-07   1.953548040591e-07  -2.074319962722e-08   6.929306638946e-10   4.187509263861e-06  -2.736770812335e-07  -4.627585303816e-06   1.530656080147e-07  -1.213069403693e-06   1.201523706471e-06   3.205351944067e-07  
-4.011675606559e-07   4.500505150437e-08  -1.578051796837e-09  -7.549402920491e-06   5.274649356835e-07   1.090743636137e-05  -3.864363817217e-07   2.343720545610e-06  -3.029376489301e-06  -8.605452562174e-07   1.869648487230e-07  -1.979183695824e-08   6.590620942226e-10   4.019034621104e-06  -2.618338928518e-07  -4.415976713741e-06   1.455688048232e-07  -1.162731806518e-06   1.144989986264e-06   3.049804989616e-07  
-3.847471684771e-07   4.303595292843e-08  -1.504347342778e-09  -7.264302706318e-06   5.059980699675e-07   1.044082452665e-05  -3.686242450422e-07   2.251735606534e-06  -2.895035025103e-06  -8.209207797274e-07   1.788270963544e-07  -1.887592806498e-08   6.267486271162e-10   3.855241552404e-06  -2.504246657951e-07  -4.211683279277e-06   1.383780566391e-07  -1.113866470717e-06   1.090509842335e-06   2.900138091963e-07  
-3.692242370340e-07   4.118969254920e-08  -1.434294701505e-09  -6.993866819513e-06   4.856191099242e-07   9.999616643946e-06  -3.518356111359e-07   2.164666326174e-06  -2.768097321060e-06  -7.835984921846e-07   1.711350138007e-07  -1.801853056054e-08   5.960917871002e-10   3.699970925493e-06  -2.396342462955e-07  -4.018850232469e-06   1.316305507852e-07  -1.067634182194e-06   1.039115433270e-06   2.759369692657e-07  
-3.540601557709e-07   3.934245669141e-08  -1.367544364637e-09  -6.728926644632e-06   4.653495554376e-07   9.569701241714e-06  -3.352505772887e-07   2.079231861190e-06  -2.645061125561e-06  -7.472768423384e-07   1.636690809381e-07  -1.716889354315e-08   5.669503248178e-10   3.549035352649e-06  -2.290137142025e-07  -3.832196451245e-06   1.250091792310e-07  -1.022612815787e-06   9.895865924438e-07   2.623200100755e-07  
-3.396826278769e-07   3.763189172799e-08  -1.303417540800e-09  -6.476703488631e-06   4.463748249328e-07   9.162360538920e-06  -3.198030789951e-07   1.998236065110e-06  -2.528366591701e-06  -7.130555551587e-07   1.565930242092e-07  -1.638070374359e-08   5.390599481401e-10   3.405371584167e-06  -2.190521249231e-07  -3.655700523409e-06   1.188518054618e-07  -9.799283519064e-07   9.427143201861e-07   2.495095290428e-07  
-3.256756421828e-07   3.599327495498e-08  -1.241835430755e-09  -6.230947257450e-06   4.282854690032e-07   8.767973543914e-06  -3.050832788604e-07   1.919489018189e-06  -2.415681054491e-06  -6.800393287739e-07   1.497267672816e-07  -1.562450220435e-08   5.123542636942e-10   3.265932369743e-06  -2.095301255242e-07  -3.485527437967e-06   1.129824963039e-07  -9.385602110905e-07   8.976208985622e-07   2.371921000896e-07  
-3.124172837924e-07   3.440132791841e-08  -1.183839035326e-09  -5.995733984410e-06   4.105552289615e-07   8.391725643648e-06  -2.908035883331e-07   1.844179616160e-06  -2.308291415225e-06  -6.486710331313e-07   1.432402837461e-07  -1.489601584612e-08   4.872221048732e-10   3.132938651160e-06  -2.002905231621e-07  -3.323977918652e-06   1.073383556972e-07  -8.991456735050e-07   8.548434483774e-07   2.255415392849e-07  
-2.996913897453e-07   3.286826644360e-08  -1.128379658039e-09  -5.769051161742e-06   3.934666401406e-07   8.030771393307e-06  -2.771210077712e-07   1.771678404103e-06  -2.205498740414e-06  -6.186761402780e-07   1.370321371532e-07  -1.419675381917e-08   4.632442356398e-10   3.005211766657e-06  -1.914180076228e-07  -3.169590285396e-06   1.019465130250e-07  -8.613243172413e-07   8.140391708337e-07   2.144375288326e-07  
-2.874037831706e-07   3.143958980211e-08  -1.074917523212e-09  -5.550383732318e-06   3.774610923099e-07   7.684770807111e-06  -2.643259889048e-07   1.701991291971e-06  -2.107033207456e-06  -5.900572649582e-07   1.310516238324e-07  -1.354333835957e-08   4.402414414892e-10   2.882222420548e-06  -1.830835614133e-07  -3.022001150224e-06   9.690780823107e-08  -8.250171416946e-07   7.750560249684e-07   2.038656241643e-07  
-2.755308644481e-07   3.002564520448e-08  -1.024126744195e-09  -5.338280963606e-06   3.616876047935e-07   7.350598297036e-06  -2.518106004765e-07   1.634321133551e-06  -2.012356965072e-06  -5.624565461512e-07   1.253034237043e-07  -1.290231824137e-08   4.184302810637e-10   2.763709341912e-06  -1.749489024569e-07  -2.880255463782e-06   9.200892454085e-08  -7.899859021311e-07   7.377592771714e-07   1.937221274294e-07  
-2.643605074121e-07   2.871347079230e-08  -9.759637680666e-10  -5.137348020742e-06   3.467769331584e-07   7.035546943368e-06  -2.400760047418e-07   1.570464952097e-06  -1.922950384523e-06  -5.365912131427e-07   1.198899403360e-07  -1.230728310457e-08   3.977812825649e-10   2.651357841792e-06  -1.672671608262e-07  -2.746850429511e-06   8.743511857930e-08  -7.569065223814e-07   7.026016688203e-07   1.842276693871e-07  
-2.533452054634e-07   2.743501141209e-08  -9.298236014839e-10  -4.939372384439e-06   3.323709780459e-07   6.727371840796e-06  -2.287516685173e-07   1.507631274226e-06  -1.835834127385e-06  -5.113612093430e-07   1.145857991961e-07  -1.172868638299e-08   3.780560427892e-10   2.541375205499e-06  -1.598516456832e-07  -2.617149033288e-06   8.302941925630e-08  -7.245442796884e-07   6.685338633923e-07   1.750157063220e-07  
-2.428952347231e-07   2.621854251108e-08  -8.859361907178e-10  -4.751056973133e-06   3.186463070947e-07   6.435174166930e-06  -2.180139668475e-07   1.447901030186e-06  -1.753411546471e-06  -4.874971875727e-07   1.095644910571e-07  -1.117994090584e-08   3.593373383380e-10   2.437043492006e-06  -1.528102750565e-07  -2.494479819398e-06   7.886272099848e-08  -6.938592362460e-07   6.363758579253e-07   1.663217339928e-07  
-2.328515649201e-07   2.506057601295e-08  -8.439548319394e-10  -4.569335708631e-06   3.054593125702e-07   6.155045245576e-06  -2.077897463272e-07   1.390420037190e-06  -1.674447327749e-06  -4.647249237392e-07   1.047507058237e-07  -1.065863137168e-08   3.414751381810e-10   2.336654252914e-06  -1.460637566768e-07  -2.377328020667e-06   7.491293794592e-08  -6.644065818492e-07   6.056812596750e-07   1.580519137997e-07  
-2.231361625078e-07   2.394323567348e-08  -8.038367845606e-10  -4.392941532382e-06   2.927218494530e-07   5.884480611357e-06  -1.979515112988e-07   1.334694878530e-06  -1.598370946229e-06  -4.428084306059e-07   1.001098300888e-07  -1.015756811867e-08   3.244575303213e-10   2.239592551757e-06  -1.395791746390e-07  -2.264728934411e-06   7.112992826193e-08  -6.359589845850e-07   5.762368050613e-07   1.501274182409e-07  
-2.137801149591e-07   2.285804404756e-08  -7.658076265738e-10  -4.222846522063e-06   2.803188666900e-07   5.625056891720e-06  -1.884460221969e-07   1.280959450060e-06  -1.525670476840e-06  -4.218371976410e-07   9.566073948680e-08  -9.700496977642e-09   3.083591127308e-10   2.146495076670e-06  -1.333075736337e-07  -2.157199252645e-06   6.749321339193e-08  -6.086669829019e-07   5.482022577337e-07   1.425714696949e-07  
-2.047386725129e-07   2.183299789877e-08  -7.292710110569e-10  -4.058041199030e-06   2.685614554047e-07   5.375339083488e-06  -1.794797157781e-07   1.229071253251e-06  -1.455743595982e-06  -4.017498289849e-07   9.137150387008e-08  -9.243630694780e-09   2.929473528489e-10   2.056495565569e-06  -1.273504298041e-07  -2.054078273801e-06   6.406533703394e-08  -5.823602750158e-07   5.213323105690e-07   1.353558126348e-07  
-1.964085925695e-07   2.089426850620e-08  -6.944956401221e-10  -3.904614695571e-06   2.576929916005e-07   5.143218414174e-06  -1.712119705230e-07   1.180950517252e-06  -1.390563714962e-06  -3.831843849668e-07   8.740975695642e-08  -8.808463762210e-09   2.783107975791e-10   1.972503569172e-06  -1.218290806012e-07  -1.958330852991e-06   6.091020503949e-08  -5.579073549328e-07   4.963205220056e-07   1.286928838988e-07  
-1.882311978893e-07   1.993992880795e-08  -6.616476361736e-10  -3.753504393361e-06   2.467066487388e-07   4.915935836627e-06  -1.629161976053e-07   1.133446930509e-06  -1.327136410477e-06  -3.650235039558e-07   8.354920454217e-08  -8.395065916928e-09   2.644994997096e-10   1.890519848553e-06  -1.163228798283e-07  -1.865248204594e-06   5.776975725203e-08  -5.339799080138e-07   4.721324122863e-07   1.222174371586e-07  
-1.804427144559e-07   1.905432980648e-08  -6.302266275627e-10  -3.609010708394e-06   2.364413359361e-07   4.699768598348e-06  -1.552016976666e-07   1.088196142902e-06  -1.266772517164e-06  -3.478433198275e-07   7.987241885109e-08  -7.999552394235e-09   2.513235940222e-10   1.812105577479e-06  -1.111632707312e-07  -1.776887881461e-06   5.484924531363e-08  -5.111769356064e-07   4.491547613328e-07   1.161004965330e-07  
-1.729598894789e-07   1.820625998147e-08  -5.997953345561e-10  -3.469695635854e-06   2.265358191166e-07   4.492837347676e-06  -1.478189239769e-07   1.044677976605e-06  -1.209046093760e-06  -3.314613695717e-07   7.635401997032e-08  -7.619598356053e-09   2.386257566401e-10   1.736848432187e-06  -1.061995115985e-07  -1.692725840566e-06   5.207194847031e-08  -4.893372166441e-07   4.272900687272e-07   1.102929204988e-07  
-1.655765831058e-07   1.736773606997e-08  -5.710409232049e-10  -3.332774333459e-06   2.168494741033e-07   4.290447517982e-06  -1.406200788047e-07   1.001825161170e-06  -1.152976763523e-06  -3.154437459538e-07   7.290396402474e-08  -7.259235295938e-09   2.266484487809e-10   1.663387972675e-06  -1.013809621934e-07  -1.610756552135e-06   4.936791710144e-08  -4.679686559896e-07   4.061241106319e-07   1.046359654688e-07  
-1.586645108746e-07   1.658713315773e-08  -5.436064918892e-10  -3.203608520952e-06   2.076440234804e-07   4.100671676008e-06  -1.338706878299e-07   9.615537906694e-07  -1.100291315905e-06  -3.005079488678e-07   6.967388790889e-08  -6.914189464934e-09   2.152416614305e-10   1.594115568322e-06  -9.681634211349e-08  -1.534088279718e-06   4.684966073618e-08  -4.478957087416e-07   3.862895884516e-07   9.937176050946e-08  
-1.520677806038e-07   1.584800308315e-08  -5.174526897328e-10  -3.079574590882e-06   1.989643820615e-07   3.919029617054e-06  -1.274919311567e-07   9.229680602327e-07  -1.049903514288e-06  -2.862751168699e-07   6.659597828830e-08  -6.585153728315e-09   2.043987247061e-10   1.527713678402e-06  -9.250964579734e-08  -1.461018800657e-06   4.447201972772e-08  -4.286942287569e-07   3.673939842393e-07   9.437458170778e-08  
-1.455847034918e-07   1.512530567753e-08  -4.925516219839e-10  -2.958088456536e-06   1.905095130361e-07   3.742500635359e-06  -1.213035322169e-07   8.851820373780e-07  -1.001175372902e-06  -2.724637959230e-07   6.358949832947e-08  -6.272393202853e-09   1.941005599548e-10   1.463089206764e-06  -8.832109063021e-08  -1.390290686831e-06   4.216908966236e-08  -4.099974629556e-07   3.491859947485e-07   8.954155044466e-08  
-1.394359269017e-07   1.444899646981e-08  -4.687941628632e-10  -2.842351687718e-06   1.825268437404e-07   3.575103028910e-06  -1.155127057122e-07   8.492774247508e-07  -9.549593926784e-07  -2.594263089073e-07   6.074145057779e-08  -5.973019468764e-09   1.842952994412e-10   1.401614781371e-06  -8.438355870320e-08  -1.323421465756e-06   4.002426367408e-08  -3.922583798364e-07   3.319682302496e-07   8.499121257155e-08  
-1.335022531116e-07   1.378777718566e-08  -4.461395200592e-10  -2.730253736767e-06   1.746890627319e-07   3.414023827511e-06  -1.098739813674e-07   8.145295294841e-07  -9.106229063434e-07  -2.469147029720e-07   5.800481852160e-08  -5.687270581657e-09   1.749703864276e-10   1.342387733989e-06  -8.053852490879e-08  -1.259393827149e-06   3.794739105944e-08  -3.751736071073e-07   3.155242204928e-07   8.064338744251e-08  
-1.277656777986e-07   1.315038392031e-08  -4.246529926408e-10  -2.621671458746e-06   1.671250570933e-07   3.258792712133e-06  -1.044599008130e-07   7.808912538394e-07  -8.680190859871e-07  -2.348937785248e-07   5.536795764512e-08  -5.416434212761e-09   1.661489205356e-10   1.285237070128e-06  -7.684848205601e-08  -1.197929919474e-06   3.596109800555e-08  -3.586956691909e-07   2.997770383330e-07   7.648042717013e-08  
-1.223401366769e-07   1.255939194033e-08  -4.039580079778e-10  -2.518436822425e-06   1.600537597703e-07   3.112137847529e-06  -9.943576983717e-08   7.490422025332e-07  -8.277103897643e-07  -2.235974031119e-07   5.287615056896e-08  -5.156412829128e-09   1.576784847371e-10   1.230938390249e-06  -7.338928927180e-08  -1.140020435610e-06   3.412035895334e-08  -3.431010696954e-07   2.849212457511e-07   7.257682820013e-08  
-1.172232102388e-07   1.200130224394e-08  -3.842819246317e-10  -2.420317500350e-06   1.533808197908e-07   2.973173519441e-06  -9.469931479261e-08   7.188305458158e-07  -7.895158807664e-07  -2.129390734421e-07   5.052772067012e-08  -4.909084998296e-09   1.496465990032e-10   1.179367550973e-06  -7.012444892038e-08  -1.085321530636e-06   3.238734249214e-08  -3.283200192342e-07   2.708860668997e-07   6.890442319623e-08  
-1.122407182376e-07   1.143932123082e-08  -3.658819161932e-10  -2.324392206843e-06   1.466646006223e-07   2.838134751815e-06  -8.996659128259e-08   6.892538244553e-07  -7.525979300119e-07  -2.025980992616e-07   4.825395501262e-08  -4.675108776444e-09   1.421343837819e-10   1.129322406699e-06  -6.687665475405e-08  -1.032481798920e-06   3.066944875903e-08  -3.139520976724e-07   2.573888081066e-07   6.536006179752e-08  
-1.075075412355e-07   1.091769129497e-08  -3.481474825240e-10  -2.232874897776e-06   1.403744625533e-07   2.710159979589e-06  -8.557366239694e-08   6.611426624305e-07  -7.175657031891e-07  -1.928491743761e-07   4.609646228139e-08  -4.450030178206e-09   1.349150624403e-10   1.081616300267e-06  -6.383450703669e-08  -9.825360872293e-07   2.907868236899e-08  -3.003068389565e-07   2.446160706966e-07   6.202583637719e-08  
-1.029208300525e-07   1.043298636989e-08  -3.311803531250e-10  -2.144550965589e-06   1.345348551161e-07   2.587332277425e-06  -8.149426030731e-08   6.340836014884e-07  -6.840134131161e-07  -1.835215668940e-07   4.401120941939e-08  -4.235804661593e-09   1.280362023798e-10   1.035677057419e-06  -6.099455023961e-08  -9.347169051403e-07   2.759915578460e-08  -2.871923918634e-07   2.324121400434e-07   5.884203353092e-08  
-9.847135306288e-08   9.966384818844e-09  -3.150195217106e-10  -2.058254829301e-06   1.285539904472e-07   2.467978291683e-06  -7.735391321848e-08   6.075772551827e-07  -6.516024618235e-07  -1.744681084787e-07   4.200148194604e-08  -4.031986181470e-09   1.215044174164e-10   9.911705571950e-07  -5.813173015251e-08  -8.885461634768e-07   2.611107268833e-08  -2.744531247962e-07   2.206874243500e-07   5.576973552546e-08  
-9.433905594699e-08   9.510349150976e-09  -2.997164547373e-10  -1.977792506544e-06   1.231711080018e-07   2.357334935458e-06  -7.367013731846e-08   5.830184210751e-07  -6.214068550924e-07  -1.661311394624e-07   4.013044757982e-08  -3.837860883050e-09   1.153277487501e-10   9.495375802379e-07  -5.554319568026e-08  -8.457812938946e-07   2.479008219340e-08  -2.626114228050e-07   2.097803216541e-07   5.294241686052e-08  
-9.025293088762e-08   9.071056807066e-09  -2.849703082054e-10  -1.898204612696e-06   1.177343009531e-07   2.248622752163e-06  -6.997086049687e-08   5.586743543115e-07  -5.919529464458e-07  -1.579457889347e-07   3.829286979756e-08  -3.651589319598e-09   1.093975485341e-10   9.086917396840e-07  -5.295446373970e-08  -8.039742277732e-07   2.346983695961e-08  -2.509634274149e-07   1.991847973523e-07   5.017854976366e-08  
-8.636042055239e-08   8.657749721304e-09  -2.711475944366e-10  -1.822126978791e-06   1.127029808645e-07   2.145294780716e-06  -6.654919592944e-08   5.354970842215e-07  -5.639319434272e-07  -1.502049059870e-07   3.654534047635e-08  -3.476482980125e-09   1.038460261261e-10   8.696944887277e-07  -5.054653189315e-08  -7.643915545880e-07   2.224870735513e-08  -2.398836314103e-07   1.891442420301e-07   4.757363941741e-08  
-8.258925653702e-08   8.256301106116e-09  -2.577786027682e-10  -1.748399327818e-06   1.078139769902e-07   2.045720801873e-06  -6.324089754622e-08   5.130391862223e-07  -5.370369062469e-07  -1.427600521200e-07   3.485987111282e-08  -3.307115056859e-09   9.849347413673e-11   8.321029051807e-07  -4.821885882170e-08  -7.264012674875e-07   2.107323984520e-08  -2.292001444259e-07   1.795423227861e-07   4.507726196403e-08  
-7.907174424006e-08   7.876161562124e-09  -2.451915392089e-10  -1.679178474229e-06   1.032634441642e-07   1.952736834470e-06  -6.019325570935e-08   4.920297784576e-07  -5.118607631110e-07  -1.358446009106e-07   3.328578891061e-08  -3.146993749251e-09   9.346041345011e-11   7.967582159459e-07  -4.605187453068e-08  -6.909721481951e-07   1.999313431557e-08  -2.191932128695e-07   1.705671563902e-07   4.276076264595e-08  
-7.554586451578e-08   7.512044272962e-09  -2.331243129288e-10  -1.609776954286e-06   9.861010108430e-08   1.860165601772e-06  -5.708951432299e-08   4.709211656706e-07  -4.869970918491e-07  -1.289660158548e-07   3.172228923321e-08  -2.994114619467e-09   8.865296282998e-11   7.617011926649e-07  -4.386517769937e-08  -6.559813935722e-07   1.890160956789e-08  -2.092407272327e-07   1.617648381631e-07   4.047328916670e-08  
-7.235835428635e-08   7.167042277009e-09  -2.217390367843e-10  -1.546181006494e-06   9.437663293870e-08   1.775717786692e-06  -5.429248188393e-08   4.516818020282e-07  -4.641726553675e-07  -1.227347187813e-07   3.030186110264e-08  -2.849476421657e-09   8.412511276267e-11   7.294026782924e-07  -4.186694917376e-08  -6.240694292682e-07   1.791923915643e-08  -2.001248531081e-07   1.536888637440e-07   3.840124910324e-08  
-6.923520860898e-08   6.831314365734e-09  -2.106617987968e-10  -1.484001146243e-06   9.026135886874e-08   1.693583320204e-06  -5.158771029344e-08   4.328635817568e-07  -4.420904774476e-07  -1.166823432572e-07   2.891864848933e-08  -2.709423934861e-09   7.973862776705e-11   6.980323636758e-07  -3.993448046803e-08  -5.931699438554e-07   1.697132943072e-08  -1.912627631503e-07   1.459075693871e-07   3.639664539397e-08  
-6.625486336896e-08   6.514710571396e-09  -2.002646078511e-10  -1.424452513414e-06   8.645372969157e-08   1.615567036140e-06  -4.909132432909e-08   4.149265465200e-07  -4.210784699322e-07  -1.109660127615e-07   2.759953992657e-08  -2.577487781527e-09   7.562604921764e-11   6.679929886758e-07  -3.813464200842e-08  -5.639022494433e-07   1.609691165221e-08  -1.828146525107e-07   1.385244145252e-07   3.450765744700e-08  
-6.333281024365e-08   6.213901829945e-09  -1.904869264739e-10  -1.365752136911e-06   8.246330640361e-08   1.539024536301e-06  -4.649970090653e-08   3.971726474130e-07  -4.006344731982e-07  -1.053571698170e-07   2.631708793116e-08  -2.452335511380e-09   7.176154126018e-11   6.387054820763e-07  -3.628694076665e-08  -5.354045893700e-07   1.519932530051e-08  -1.745416796838e-07   1.313876230391e-07   3.266709788320e-08  
-6.061218538102e-08   5.923935568483e-09  -1.810812529613e-10  -1.310989172503e-06   7.889861722121e-08   1.468016143543e-06  -4.420072001493e-08   3.806978405818e-07  -3.815976376758e-07  -1.001830933611e-07   2.511995532427e-08  -2.332141492749e-09   6.805522307199e-11   6.112802773078e-07  -3.462258571656e-08  -5.089573711413e-07   1.440140933553e-08  -1.668360327791e-07   1.247422641715e-07   3.096826789368e-08  
-5.804357947230e-08   5.645992030978e-09  -1.720322050181e-10  -1.258994794860e-06   7.560790514927e-08   1.401029492065e-06  -4.208397974047e-08   3.651201340842e-07  -3.635990590908e-07  -9.532864103543e-08   2.399000301865e-08  -2.217322982767e-09   6.450442884699e-11   5.852360669054e-07  -3.308002364293e-08  -4.840838946690e-07   1.366753257777e-08  -1.595485431293e-07   1.184787494416e-07   2.937860004990e-08  
-5.543373275859e-08   5.383656204327e-09  -1.635125949466e-10  -1.206369272075e-06   7.213576380967e-08   1.333620145587e-06  -3.986457521831e-08   3.492764686318e-07  -3.457064540851e-07  -9.043580133599e-08   2.285499086391e-08  -2.109113619729e-09   6.116935888909e-11   5.592403400639e-07  -3.148306673135e-08  -4.592424940945e-07   1.290511826024e-08  -1.522325070388e-07   1.122922185284e-07   2.778726003761e-08  
-5.301986338790e-08   5.133075869793e-09  -1.554296822252e-10  -1.157469094424e-06   6.901547965611e-08   1.271450940905e-06  -3.789863513489e-08   3.346443362573e-07  -3.291204909079e-07  -8.595144703623e-08   2.180230102224e-08  -2.005997406887e-09   5.801040933698e-11   5.349940077155e-07  -3.003729267042e-08  -4.363342818794e-07   1.222981435659e-08  -1.454507121443e-07   1.065609865468e-07   2.632851928814e-08  
-5.069408422997e-08   4.890443730122e-09  -1.476205216979e-10  -1.109966168200e-06   6.591446729427e-08   1.211436052766e-06  -3.595415800870e-08   3.204307190925e-07  -3.131515926240e-07  -8.163719438039e-08   2.079255770237e-08  -1.906556444643e-09   5.496893195289e-11   5.115747483382e-07  -2.861590746361e-08  -4.143631253428e-07   1.156726605994e-08  -1.389007570329e-07   1.010748763577e-07   2.493345777351e-08  
-4.847532139782e-08   4.662843214289e-09  -1.403259778672e-10  -1.064768819954e-06   6.305992607702e-08   1.154552985238e-06  -3.416247601053e-08   3.069331256119e-07  -2.980451979517e-07  -7.755820988487e-08   1.983047496568e-08  -1.813330514146e-09   5.213067033032e-11   4.893086529746e-07  -2.729922459416e-08  -3.935505226611e-07   1.095464752862e-08  -1.326823069705e-07   9.588814384001e-08   2.361488965896e-08  
-4.628572028038e-08   4.443334241838e-09  -1.333257039793e-10  -1.020204708440e-06   6.026024734381e-08   1.098887191822e-06  -3.241575889136e-08   2.936302903347e-07  -2.833299064504e-07  -7.357653088442e-08   1.888715622346e-08  -1.723748839937e-09   4.941324196738e-11   4.675123839656e-07  -2.601603381416e-08  -3.732958369173e-07   1.036044964878e-08  -1.265948440192e-07   9.086178331577e-08   2.233406453780e-08  
-4.425610928292e-08   4.234191440633e-09  -1.266757356122e-10  -9.785502039036e-07   5.764308182236e-08   1.047231015321e-06  -3.080710895574e-08   2.812473051534e-07  -2.696300287535e-07  -6.990109228255e-08   1.801165590291e-08  -1.638600512328e-09   4.683802921169e-11   4.471163038458e-07  -2.481662845720e-08  -3.545429760504e-07   9.834825396727e-09  -1.209221648142e-07   8.619330261538e-08   2.115407413262e-08  
-4.225754953831e-08   4.033778637306e-09  -1.203177483147e-10  -9.375288007351e-07   5.503553996468e-08   9.965666612024e-07  -2.920023571834e-08   2.690262406049e-07  -2.562896304938e-07  -6.629924648475e-08   1.715562348429e-08  -1.557260976129e-09   4.438367043972e-11   4.271914764174e-07  -2.363173614019e-08  -3.362477315590e-07   9.302749280050e-09  -1.153662127545e-07   8.166810370389e-08   2.000327931548e-08  
-4.041783046588e-08   3.844574855724e-09  -1.143147942765e-10  -8.991420010929e-07   5.254869608847e-08   9.495837803047e-07  -2.769564072888e-08   2.576381039329e-07  -2.438541565998e-07  -6.298204709041e-08   1.636640778673e-08  -1.480588273422e-09   4.207211651145e-11   4.085218003529e-07  -2.250832130675e-08  -3.193475543662e-07   8.803132396967e-09  -1.101854745880e-07   7.746551981356e-08   1.894709751426e-08  
-3.863252211147e-08   3.661311499232e-09  -1.084955224714e-10  -8.620688103822e-07   5.021783015928e-08   9.043530075714e-07  -2.628105888236e-08   2.466469728554e-07  -2.319374659533e-07  -5.979295452159e-08   1.560343664344e-08  -1.406645247214e-09   3.983999834742e-11   3.905587574085e-07  -2.145165574714e-08  -3.031139038095e-07   8.323533962761e-09  -1.052004052165e-07   7.344651658556e-08   1.793364118264e-08  
-3.696670851297e-08   3.487130786455e-09  -1.029804753026e-10  -8.271837363717e-07   4.806553402248e-08   8.621795840553e-07  -2.499031946139e-08   2.363576843979e-07  -2.207744841509e-07  -5.683840084072e-08   1.489062684409e-08  -1.336528079120e-09   3.772994943740e-11   3.736265243666e-07  -2.047359549218e-08  -2.880175051582e-07   7.870712365485e-09  -1.005266551324e-07   6.969243363119e-08   1.699681464501e-08  
-3.531716639909e-08   3.322970642173e-09  -9.785731555093e-11  -7.925425390839e-07   4.581679223539e-08   8.205600930009e-07  -2.365102954456e-08   2.261064938800e-07  -2.098543011352e-07  -5.392333153167e-08   1.419076551269e-08  -1.270477551426e-09   3.576855513653e-11   3.569930296390e-07  -1.946786144634e-08  -2.732165000047e-07   7.445951062768e-09  -9.591768662626e-08   6.604028464811e-08   1.607789777766e-08  
-3.373522283815e-08   3.165443146019e-09  -9.293931726636e-11  -7.593773892308e-07   4.375179289390e-08   7.808824274193e-07  -2.242010665038e-08   2.163168739662e-07  -1.994542468735e-07  -5.115383998093e-08   1.352094271001e-08  -1.207308810043e-09   3.389176645950e-11   3.410921725692e-07  -1.854157975136e-08  -2.591442393191e-07   7.041533351842e-09  -9.152151734903e-08   6.257155526661e-08   1.520703483987e-08  
-3.226845048647e-08   3.013702522801e-09  -8.822361027966e-11  -7.285658088160e-07   4.189032817115e-08   7.442574698264e-07  -2.132405768723e-08   2.072622007090e-07  -1.898227858394e-07  -4.860907836349e-08   1.289884299410e-08  -1.146666927809e-09   3.209633548144e-11   3.262840630518e-07  -1.770160251546e-08  -2.461547347686e-07   6.655069439968e-09  -8.744557945475e-08   5.936070372926e-08   1.440668318525e-08  
-3.080588322937e-08   2.870677699980e-09  -8.379454970517e-11  -6.977090676291e-07   3.995919437973e-08   7.078352111283e-07  -2.019151920661e-08   1.981736966007e-07  -1.803190139591e-07  -4.608240327050e-08   1.228345609594e-08  -1.089592724702e-09   3.041454343797e-11   3.115978443340e-07  -1.684245673322e-08  -2.333263057647e-07   6.292959373176e-09  -8.339226865834e-08   5.621087348174e-08   1.361691851269e-08  
-2.942084496197e-08   2.733989689315e-09  -7.955474643504e-11  -6.684472707185e-07   3.817378872652e-08   6.735272897039e-07  -1.915001628876e-08   1.895853278764e-07  -1.713585556089e-07  -4.371201086058e-08   1.170161253389e-08  -1.035210693465e-09   2.880997112401e-11   2.976908417583e-07  -1.604560847675e-08  -2.212839405313e-07   5.949627586782e-09  -7.956634123202e-08   5.325191742361e-08   1.287829015646e-08  
-2.811207998634e-08   2.601704762654e-09  -7.546301356069e-11  -6.406125807632e-07   3.645012305297e-08   6.411360914524e-07  -1.816358994230e-08   1.814290614694e-07  -1.628994031202e-07  -4.148280227229e-08   1.115224897166e-08  -9.827833147791e-10   2.726619171562e-11   2.844800390177e-07  -1.528266627522e-08  -2.099394083404e-07   5.620166133669e-09  -7.593846098631e-08   5.046376868524e-08   1.218494071780e-08  
-2.682871850571e-08   2.477693823194e-09  -7.165561515918e-11  -6.133375615532e-07   3.475890209014e-08   6.095850543008e-07  -1.719684375418e-08   1.734366138512e-07  -1.547022728609e-07  -3.931524359102e-08   1.061699834778e-08  -9.336629846268e-10   2.583040825138e-11   2.716297222853e-07  -1.453712999105e-08  -1.989501243084e-07   5.312749227360e-09  -7.240715986811e-08   4.777606797332e-08   1.151411750025e-08  
-2.559011113888e-08   2.358747361253e-09  -6.800548241934e-11  -5.870596565798e-07   3.318238510200e-08   5.793174242560e-07  -1.629328149933e-08   1.657467940650e-07  -1.468598409982e-07  -3.724186823231e-08   1.010162311777e-08  -8.867071305904e-10   2.445889117832e-11   2.592749713696e-07  -1.384081062438e-08  -1.884287275365e-07   5.020296309304e-09  -6.901563094237e-08   4.520914622695e-08   1.087352220671e-08  
-2.444198537225e-08   2.245382226586e-09  -6.454319320989e-11  -5.625586090772e-07   3.175566588053e-08   5.513317335242e-07  -1.548498243415e-08   1.586123636910e-07  -1.395763252953e-07  -3.533547907529e-08   9.646872316563e-09  -8.420586404647e-10   2.315954049996e-11   2.477266530583e-07  -1.320677918612e-08  -1.787149395892e-07   4.743395724693e-09  -6.586178540932e-08   4.282931268815e-08   1.028521817602e-08  
-2.331992143838e-08   2.137419268662e-09  -6.126318811749e-11  -5.384760784707e-07   3.028628350548e-08   5.239835153799e-07  -1.465736124401e-08   1.515859993174e-07  -1.325038829535e-07  -3.347514113342e-08   9.186616563305e-09  -7.996332393688e-10   2.193146685984e-11   2.364807657450e-07  -1.256351949642e-08  -1.692887782911e-07   4.481570428346e-09  -6.278315808833e-08   4.053284415368e-08   9.751825414503e-09  
-2.229521017932e-08   2.035196035225e-09  -5.816037061588e-11  -5.161768487198e-07   2.891214860428e-08   4.988951968539e-07  -1.389482957972e-08   1.451075872220e-07  -1.259804054502e-07  -3.177884766160e-08   8.751607727823e-09  -7.595476466239e-10   2.077274454189e-11   2.260353653066e-07  -1.196287871261e-08  -1.606620893138e-07   4.235350619185e-09  -5.993724765108e-08   3.841917423695e-08   9.221498191475e-09  
-2.128094108802e-08   1.937107675110e-09  -5.518318312301e-11  -4.941078573700e-07   2.755818224273e-08   4.742609081206e-07  -1.314861571965e-08   1.386988391361e-07  -1.196067693629e-07  -3.011732337235e-08   8.337638198607e-09  -7.212088183448e-10   1.966470282609e-11   2.157741893006e-07  -1.137378267765e-08  -1.522357938014e-07   4.001012353730e-09  -5.714124066424e-08   3.636430228321e-08   8.719813463018e-09  
-2.033744988852e-08   1.843111850253e-09  -5.231480011657e-11  -4.735459269336e-07   2.633224118130e-08   4.513876797338e-07  -1.247349486462e-08   1.327430001498e-07  -1.136821830719e-07  -2.857977989130e-08   7.944118687910e-09  -6.845996523530e-10   1.860126711547e-11   2.062016933049e-07  -1.083852995726e-08  -1.444191541624e-07   3.778298291941e-09  -5.453954807581e-08   3.445608726213e-08   8.246093590926e-09  
-1.942950675758e-08   1.753553734863e-09  -4.961365806245e-11  -4.537516115542e-07   2.516596078375e-08   4.295018626378e-07  -1.183587685965e-08   1.270185564135e-07  -1.080256557201e-07  -2.711279601216e-08   7.567157782613e-09  -6.497885252389e-10   1.760115341707e-11   1.970173081277e-07  -1.032971138716e-08  -1.369649813552e-07   3.567553693240e-09  -5.204631530468e-08   3.264011373407e-08   7.795780443686e-09  
-1.854368402216e-08   1.669455036948e-09  -4.710476241668e-11  -4.342372323123e-07   2.394434206580e-08   4.081390539560e-07  -1.117493921058e-08   1.213673419052e-07  -1.025301100407e-07  -2.568487022633e-08   7.208081359570e-09  -6.171226573278e-10   1.667209634445e-11   1.880380542177e-07  -9.843043686242e-09  -1.297387750631e-07   3.370578736270e-09  -4.960526628276e-08   3.088620626087e-08   7.370185898102e-09  
-1.770574203293e-08   1.588375351128e-09  -4.468245079444e-11  -4.158279660168e-07   2.286162875182e-08   3.880942956228e-07  -1.059112676517e-08   1.160593159822e-07  -9.736538868383e-08  -2.435053230796e-08   6.863537042140e-09  -5.857459766464e-10   1.577839252210e-11   1.795569973610e-07  -9.367415244342e-09  -1.229663038316e-07   3.182386083006e-09  -4.730907732349e-08   2.924044583528e-08   6.964789217022e-09  
-1.689962001803e-08   1.510640931733e-09  -4.236314720434e-11  -3.982201489538e-07   2.186377510095e-08   3.689733668535e-07  -1.005428864074e-08   1.109877449218e-07  -9.245508553616e-08  -2.308001092822e-08   6.533429714490e-09  -5.557611441929e-10   1.492502516888e-11   1.714637500686e-07  -8.911774314852e-09  -1.165118274317e-07   3.003385086073e-09  -4.511926603600e-08   2.767734942413e-08   6.579329660463e-09  
-1.611887431777e-08   1.437712928002e-09  -4.021763627162e-11  -3.809633264528e-07   2.082592107445e-08   3.504538539636e-07  -9.535939936910e-09   1.060178317146e-07  -8.771236670958e-08  -2.185382403715e-08   6.218191682244e-09  -5.276396301576e-10   1.413595417832e-11   1.635894919016e-07  -8.483238257702e-09  -1.103028700520e-07   2.836402339243e-09  -4.298866102688e-08   2.617674221714e-08   6.214384383616e-09  
-1.537487466033e-08   1.367671837619e-09  -3.813546133796e-11  -3.645153578220e-07   1.987268481908e-08   3.329055237352e-07  -9.029803420106e-09   1.012944828367e-07  -8.321832263448e-08  -2.069633014537e-08   5.917101748619e-09  -5.007445337256e-10   1.337419187806e-11   1.560928459531e-07  -8.071689320364e-09  -1.044369371423e-07   2.677554081210e-09  -4.096564834507e-08   2.475906501593e-08   5.868297372092e-09  
-1.466256621444e-08   1.299997380105e-09  -3.612366741963e-11  -3.487710883860e-07   1.896392302501e-08   3.161771004848e-07  -8.543060116460e-09   9.677558549457e-08  -7.894804475715e-08  -1.959524542498e-08   5.628182550615e-09  -4.748575027773e-10   1.264074444090e-11   1.489375559409e-07  -7.674909701619e-09  -9.885603633999e-08   2.525392099232e-09  -3.903515343864e-08   2.341429182193e-08   5.538602759953e-09  
-1.398754872089e-08   1.236669084640e-09  -3.426074780093e-11  -3.336877687119e-07   1.805482937082e-08   3.003350733333e-07  -8.088785983346e-09   9.245315948458e-08  -7.490252480490e-08  -1.855688734004e-08   5.354150288164e-09  -4.506418515988e-10   1.196146549718e-11   1.421137144534e-07  -7.302393297839e-09  -9.360186324581e-08   2.383712704229e-09  -3.719717869402e-08   2.214728987129e-08   5.228451237921e-09  
-1.331935151446e-08   1.175902109870e-09  -3.247579949174e-11  -3.188567408491e-07   1.720977432808e-08   2.847999870558e-07  -7.655141221087e-09   8.820589794615e-08  -7.095799011854e-08  -1.754074784084e-08   5.093161801608e-09  -4.274861281329e-10   1.131284871793e-11   1.354309389117e-07  -6.945632967717e-09  -8.846176074625e-08   2.248912472070e-09  -3.539719795479e-08   2.091457420025e-08   4.934968155216e-09  
-1.271732731772e-08   1.118240272026e-09  -3.078266180569e-11  -3.053794152208e-07   1.645571179229e-08   2.707980425234e-07  -7.245053738456e-09   8.436561503591e-08  -6.737974044568e-08  -1.662957136321e-08   4.846153838336e-09  -4.055634292421e-10   1.069869030696e-11   1.293316232021e-07  -6.606410989903e-09  -8.383418981484e-08   2.121912115163e-09  -3.376316470555e-08   1.979786328705e-08   4.659306603177e-09  
-1.212569097933e-08   1.063286278595e-09  -2.919322764708e-11  -2.920307162078e-07   1.567086071082e-08   2.570417080808e-07  -6.855893672288e-09   8.055536935726e-08  -6.388450296333e-08  -1.573642956304e-08   4.610772058290e-09  -3.847067490648e-10   1.012229324134e-11   1.233495498578e-07  -6.283572638895e-09  -7.932143806773e-08   2.001670951891e-09  -3.215740901500e-08   1.871433974579e-08   4.398461139630e-09  
-1.158165167721e-08   1.011331286508e-09  -2.768469873055e-11  -2.796668979206e-07   1.495947957971e-08   2.444248890620e-07  -6.489697356348e-09   7.704344198615e-08  -6.066269600965e-08  -1.492160781651e-08   4.389143230339e-09  -3.650372124587e-10   9.577226198825e-12   1.177865725495e-07  -5.977573928433e-09  -7.518658940648e-08   1.888925459255e-09  -3.067175141048e-08   1.771649183475e-08   4.154602838965e-09  
-1.104366550780e-08   9.614145506183e-10  -2.623511819606e-11  -2.674335082782e-07   1.423710360817e-08   2.320025347848e-07  -6.139678680746e-09   7.356294559086e-08  -5.751366794795e-08  -1.412029789613e-08   4.177408307563e-09  -3.462015238751e-10   9.055585748326e-12   1.123349812037e-07  -5.683997307141e-09  -7.114074603012e-08   1.781529480868e-09  -2.921255246707e-08   1.674679773650e-08   3.923291820646e-09  
-1.054284940310e-08   9.137441039966e-10  -2.484866977730e-11  -2.560132254322e-07   1.358060233699e-08   2.204909223958e-07  -5.806775532864e-09   7.032415131367e-08  -5.458868674532e-08  -1.338070089240e-08   3.975929192393e-09  -3.282680966918e-10   8.557969807422e-12   1.072378504783e-07  -5.403448209505e-09  -6.739311748899e-08   1.679808369559e-09  -2.785286931012e-08   1.584663514102e-08   3.704863874535e-09  
-1.005682922921e-08   8.682274073032e-10  -2.353310420244e-11  -2.449288094011e-07   1.296013199227e-08   2.093935913949e-07  -5.490520248948e-09   6.718783553635e-08  -5.177482705698e-08  -1.267012765243e-08   3.782387396455e-09  -3.111886836229e-10   8.087046849230e-12   1.023041014068e-07  -5.135954510709e-09  -6.379354048934e-08   1.583420426292e-09  -2.653914167657e-08   1.498363313509e-08   3.496639045600e-09  
-9.607574210441e-09   8.254311101908e-10  -2.230470936867e-11  -2.341259383747e-07   1.231927958573e-08   1.986702741159e-07  -5.194307131118e-09   6.412710689371e-08  -4.906738530354e-08  -1.198509375016e-08   3.598536052238e-09  -2.951478182837e-10   7.647847878925e-12   9.753797128748e-08  -4.883807057668e-09  -6.034104542598e-08   1.493375362126e-09  -2.526813866648e-08   1.415884597147e-08   3.300473461123e-09  
-9.159247125444e-09   7.843246875435e-10  -2.113400008418e-11  -2.238207704241e-07   1.175463183478e-08   1.884740711031e-07  -4.911032463256e-09   6.121598479015e-08  -4.649736494833e-08  -1.133557018991e-08   3.422141236798e-09  -2.797846599270e-10   7.229785028026e-12   9.298450933096e-08  -4.641974457597e-09  -5.705035964080e-08   1.407568444756e-09  -2.405705182329e-08   1.337439029704e-08   3.113715049949e-09  
-8.728263222512e-09   7.449360800327e-10  -2.000839223371e-11  -2.141507001518e-07   1.121266237053e-08   1.789857868256e-07  -4.640920065049e-09   5.849006243747e-08  -4.410204526426e-08  -1.073339354286e-08   3.253120132792e-09  -2.651162582998e-10   6.829212225870e-12   8.872071701707e-08  -4.410456281158e-09  -5.400452940193e-08   1.326059514239e-09  -2.292540377437e-08   1.264692900100e-08   2.936120936024e-09  
-8.315008387823e-09   7.080309371759e-10  -1.897028080039e-11  -2.045917258375e-07   1.067132268195e-08   1.696887896984e-07  -4.388875082863e-09   5.579593422372e-08  -4.176605443790e-08  -1.014496100509e-08   3.091442023303e-09  -2.513762748951e-10   6.459824341324e-12   8.453723455593e-08  -4.193117778993e-09  -5.103644627252e-08   1.250120167988e-09  -2.181476530409e-08   1.194109460833e-08   2.767719506869e-09  
-7.923032239938e-09   6.728356656015e-10  -1.796472008594e-11  -1.954067207862e-07   1.016390336261e-08   1.608014345150e-07  -4.149769309688e-09   5.321109923340e-08  -3.953877761304e-08  -9.617381807055e-09   2.938440231477e-09  -2.383250115378e-10   6.104048507426e-12   8.052353943406e-08  -3.985360875508e-09  -4.820066900544e-08   1.178461259038e-09  -2.075055714269e-08   1.126846310192e-08   2.609598792602e-09  
-7.543929199283e-09   6.389506279153e-10  -1.700346845891e-11  -1.866496768080e-07   9.708984279490e-09   1.523567565384e-07  -3.920757961431e-09   5.074970776978e-08  -3.742685476058e-08  -9.087260962221e-09   2.791012255169e-09  -2.257975901554e-10   5.764719762755e-12   7.670898856656e-08  -3.785858582248e-09  -4.551619825972e-08   1.110008136566e-09  -1.974004803253e-08   1.063301314488e-08   2.458389978474e-09  
-7.184882802153e-09   6.070329715612e-10  -1.609895835239e-11  -1.785539418173e-07   9.249320740276e-09   1.446853174501e-07  -3.705943380686e-09   4.848388474323e-08  -3.549533277840e-08  -8.588713419990e-09   2.651624967455e-09  -2.140186129507e-10   5.446238671492e-12   7.317980358931e-08  -3.597521362715e-09  -4.308781583964e-08   1.046006075426e-09  -1.880966062620e-08   1.005409581228e-08   2.316594558961e-09  
-6.843568148670e-09   5.765094569723e-10  -1.524574972494e-11  -1.703205510543e-07   8.809570975216e-09   1.368668594024e-07  -3.501391863351e-09   4.617299725669e-08  -3.355167701027e-08  -8.117690086926e-09   2.519482252745e-09  -2.027804541378e-10   5.145927991152e-12   6.962447432888e-08  -3.417748550162e-09  -4.062040394296e-08   9.852261223008e-10  -1.786867131761e-08   9.513359599580e-09   2.183107404114e-09  
-6.522259019935e-09   5.477128013919e-10  -1.443410644329e-11  -1.629093400785e-07   8.392097312946e-09   1.299412583398e-07  -3.309393882892e-09   4.410520774663e-08  -3.181123217897e-08  -7.677213257950e-09   2.395252518842e-09  -1.922022161766e-10   4.861311380332e-12   6.641033350564e-08  -3.247541279804e-09  -3.844615412801e-08   9.283840297409e-10  -1.702377065709e-08   8.985732033709e-09   2.058647647058e-09  
-6.213412153284e-09   5.199028521420e-10  -1.366629794439e-11  -1.555864589642e-07   7.989951009241e-09   1.231232513297e-07  -3.124708958632e-09   4.205947611351e-08  -3.011086013302e-08  -7.256587854378e-09   2.276271414135e-09  -1.820128548290e-10   4.591901554667e-12   6.325791457308e-08  -3.083977299597e-09  -3.631296724749e-08   8.738298256485e-10  -1.619347938844e-08   8.483534882204e-09   1.940221571416e-09  
-5.922862165176e-09   4.936399978526e-10  -1.293899033127e-11  -1.489381385481e-07   7.608061984038e-09   1.169912086408e-07  -2.951126443829e-09   4.021140867220e-08  -2.857118994323e-08  -6.863524494649e-09   2.164507895808e-09  -1.724135197043e-10   4.337461547509e-12   6.038174087794e-08  -2.929061747972e-09  -3.439493937531e-08   8.227703862781e-10  -1.544010864749e-08   8.013630979632e-09   1.829940942234e-09  
-5.644624445794e-09   4.686942882803e-10  -1.224962027564e-11  -1.421931373015e-07   7.244275632735e-09   1.108171648538e-07  -2.787180978313e-09   3.833218186821e-08  -2.703541387489e-08  -6.490068322429e-09   2.057766074859e-09  -1.633159444366e-10   4.097050655162e-12   5.750016091653e-08  -2.781889620351e-09  -3.247970696277e-08   7.746586378470e-10  -1.468291572959e-08   7.567968990725e-09   1.725418631593e-09  
-5.382407986090e-09   4.455252559063e-10  -1.160907412126e-11  -1.358816195473e-07   6.904372937960e-09   1.050937021192e-07  -2.635496063864e-09   3.658028310914e-08  -2.560738241660e-08  -6.140815899144e-09   1.957288184845e-09  -1.548745673004e-10   3.874090257638e-12   5.479824092334e-08  -2.644515441691e-09  -3.070656473459e-08   7.302974444782e-10  -1.397573612999e-08   7.150725557005e-09   1.627912079660e-09  
-5.126214239968e-09   4.226162525603e-10  -1.097453819791e-11  -1.298809946154e-07   6.568132204338e-09   9.966842716864e-08  -2.486498365190e-09   3.491685237871e-08  -2.425685236747e-08  -5.802285759106e-09   1.859613058185e-09  -1.465755085092e-10   3.654325826054e-12   5.223353030390e-08  -2.509520660320e-09  -2.902665966929e-08   6.869163668314e-10  -1.330519887720e-08   6.748636969300e-09   1.533773963940e-09  
-4.884622376169e-09   4.014015373891e-10  -1.038976831679e-11  -1.243619252014e-07   6.255063325710e-09   9.471743491273e-08  -2.349159295615e-09   3.339222708557e-08  -2.301933810300e-08  -5.485691835795e-09   1.767595497053e-09  -1.388916233909e-10   3.452043173792e-12   4.987128240295e-08  -2.383839271942e-09  -2.749846254837e-08   6.470182679988e-10  -1.268983492609e-08   6.371997815019e-09   1.445919932134e-09  
-4.651770500227e-09   3.811016670956e-10  -9.834123290853e-12  -1.183655113681e-07   5.955067944193e-09   8.938520580304e-08  -2.218435851145e-09   3.172769330339e-08  -2.170914472005e-08  -5.183030998230e-09   1.679218871609e-09  -1.315600686945e-10   3.260307125481e-12   4.735290961214e-08  -2.263789573928e-09  -2.586673817727e-08   6.091539697734e-10  -1.202966681606e-08   6.013113390829e-09   1.362180662723e-09  
-4.427476800989e-09   3.616583147177e-10  -9.305335644155e-12  -1.132801378386e-07   5.667339585094e-09   8.491173426587e-08  -2.093734051553e-09   3.032766722786e-08  -2.059289720762e-08  -4.893863974248e-09   1.594371900594e-09  -1.245567925116e-10   3.078043072471e-12   4.518918658318e-08  -2.148964416462e-09  -2.449569838903e-08   5.731580586608e-10  -1.146783022391e-08   5.671228471426e-09   1.282423332692e-09  
-4.211572052013e-09   3.428898325925e-10  -8.789451514077e-12  -1.079904223796e-07   5.388377981740e-09   8.026146922684e-08  -1.974152451836e-09   2.886617995863e-08  -1.944921331738e-08  -4.617752945608e-09   1.512969950046e-09  -1.178252128111e-10   2.901165671908e-12   4.296952615847e-08  -2.038193865850e-09  -2.307857358768e-08   5.387865100206e-10  -1.088864464270e-08   5.345632616535e-09   1.206514026371e-09  
-4.007929287344e-09   3.256345030839e-10  -8.324736539925e-12  -1.029731509034e-07   5.131283670705e-09   7.587511531448e-08  -1.864536003792e-09   2.748287835404e-08  -1.837119259295e-08  -4.359508810619e-09   1.436283341616e-09  -1.116311077571e-10   2.741527199617e-12   4.086456732173e-08  -1.935948417045e-09  -2.174311682310e-08   5.073251089220e-10  -1.034051131647e-08   5.040788383345e-09   1.135669862343e-09  
-3.810158017736e-09   3.088437307104e-10  -7.872928055039e-12  -9.838508811555e-08   4.880810783081e-09   7.193213667852e-08  -1.758477685973e-09   2.622362288907e-08  -1.739487834749e-08  -4.110721262850e-09   1.362116729126e-09  -1.056289778111e-10   2.586811688124e-12   3.893837714622e-08  -1.836809347343e-09  -2.054883005359e-08   4.770008428470e-10  -9.858041582607e-09   4.748428810065e-09   1.067644733843e-09  
-3.623534399587e-09   2.929948069573e-10  -7.444865878098e-12  -9.382412002935e-08   4.643166897611e-09   6.800255954091e-08  -1.658972295451e-09   2.497015316988e-08  -1.643088867841e-08  -3.877713903783e-09   1.292261657147e-09  -9.997757454000e-11   2.440792066899e-12   3.703429241352e-08  -1.743024691089e-09  -1.936045085446e-08   4.486482174419e-10  -9.367732942732e-09   4.474496045872e-09   1.004131180002e-09  
-3.449449730280e-09   2.780588874384e-10  -7.038072860731e-12  -8.941551216661e-08   4.417774535875e-09   6.425899585201e-08  -1.565741385179e-09   2.376048588967e-08  -1.551323861647e-08  -3.661786233422e-09   1.227172840289e-09  -9.466533903313e-11   2.302553867884e-12   3.520381536038e-08  -1.654332709721e-09  -1.823469574754e-08   4.221962232247e-10  -8.908523844231e-09   4.220163468763e-09   9.454796297834e-10  
-3.282260951362e-09   2.636738527163e-10  -6.654726578201e-12  -8.535909382932e-08   4.201273121474e-09   6.085169787043e-08  -1.476282507817e-09   2.265047131032e-08  -1.467444933296e-08  -3.455857595842e-09   1.164871158074e-09  -8.955948139304e-11   2.172224989475e-12   3.351923311201e-08  -1.569309621263e-09  -1.721444637854e-08   3.968519743377e-10  -8.468150490906e-09   3.978307684637e-09   8.897288715249e-10  
-3.125620418521e-09   2.501834800942e-10  -6.294125195754e-12  -8.169960931492e-08   3.997165959812e-09   5.782128511128e-08  -1.392828800834e-09   2.165378864319e-08  -1.392221456621e-08  -3.264306055299e-09   1.106577642649e-09  -8.478034236526e-11   2.049943760989e-12   3.199195333719e-08  -1.489317239868e-09  -1.630953935175e-08   3.732927809252e-10  -8.054685130846e-09   3.753029848830e-09   8.380286301114e-10  
-2.977361248819e-09   2.373925929654e-10  -5.953884759992e-12  -7.789551308985e-08   3.803053602912e-09   5.466491541118e-08  -1.314155706150e-09   2.061459278266e-08  -1.314983789588e-08  -3.084386930644e-09   1.051522565823e-09  -8.025872689777e-11   1.934907151022e-12   3.042377847958e-08  -1.413431427238e-09  -1.537106647818e-08   3.511457244442e-10  -7.662952493717e-09   3.541449868244e-09   7.896329892370e-10  
-2.835817281575e-09   2.251330049154e-10  -5.627850434878e-12  -7.451816598929e-08   3.616456100970e-09   5.188495202048e-08  -1.239134487013e-09   1.969647355754e-08  -1.246433995271e-08  -2.913959648829e-09   9.991102522325e-10  -7.593904422008e-11   1.824856523520e-12   2.902233272488e-08  -1.340728854283e-09  -1.454354713187e-08   3.301158742932e-10  -7.289180454027e-09   3.341377823000e-09   7.439459315593e-10  
-2.697967223417e-09   2.134203750088e-10  -5.322142312285e-12  -7.104851351196e-08   3.438388643125e-09   4.906739832296e-08  -1.167793290355e-09   1.875274593764e-08  -1.177487602521e-08  -2.749430159843e-09   9.482618211209e-10  -7.181991069002e-11   1.721746386047e-12   2.759910428878e-08  -1.271487155019e-09  -1.371151057550e-08   3.101463303883e-10  -6.927451971639e-09   3.149060135264e-09   6.999416617289e-10  
-2.568434270376e-09   2.025772518367e-10  -5.036905354219e-12  -6.775518625033e-08   3.272297072776e-09   4.641687836059e-08  -1.102155680582e-09   1.785747188856e-08  -1.112699657228e-08  -2.596137856464e-09   9.005253922611e-10  -6.801097564453e-11   1.625880628246e-12   2.625434966984e-08  -1.206994920675e-09  -1.293272122222e-08   2.918378380275e-10  -6.587525783710e-09   2.969599328914e-09   6.590347975731e-10  
-2.441478644171e-09   1.917687472916e-10  -4.749975926411e-12  -6.458632665781e-08   3.106449489572e-09   4.385335159355e-08  -1.037210892751e-09   1.699735153079e-08  -1.050349873122e-08  -2.447148667552e-09   8.539855273789e-10  -6.423885316113e-11   1.530034423038e-12   2.495946814276e-08  -1.143087907554e-09  -1.217712731995e-08   2.738160164679e-10  -6.255510981460e-09   2.796211111186e-09   6.194426650514e-10  
-2.322227183256e-09   1.817782304098e-10  -4.487478897419e-12  -6.176238238837e-08   2.952683221645e-09   4.160834358075e-08  -9.774102745912e-10   1.623477210619e-08  -9.963346788729e-09  -2.308263299562e-09   8.103193300853e-10  -6.075336499188e-11   1.442329527292e-12   2.380017490894e-08  -1.083833198398e-09  -1.151786735078e-08   2.572567896466e-10  -5.943808912971e-09   2.634445206101e-09   5.826156551602e-10  
-2.207670447768e-09   1.724336692949e-10  -4.244066140973e-12  -5.866168617477e-08   2.808370170065e-09   3.915971032665e-08  -9.218062412466e-10   1.539327186247e-08  -9.410714747978e-09  -2.176119979833e-09   7.684693477858e-10  -5.749594439122e-11   1.361181796358e-12   2.255352012660e-08  -1.028280072434e-09  -1.080565404811e-08   2.418885009561e-10  -5.645649384301e-09   2.480732990818e-09   5.476418936305e-10  
-2.098570041312e-09   1.634985264637e-10  -4.011370121518e-12  -5.611892329787e-08   2.669997400829e-09   3.717000618373e-08  -8.689109425522e-10   1.470876831055e-08  -8.887466090389e-09  -2.051265002173e-09   7.287256365521e-10  -5.439104399994e-11   1.283798498406e-12   2.151459987059e-08  -9.751933203720e-10  -1.022509513758e-08   2.273260062647e-10  -5.361796076612e-09   2.335721927690e-09   5.147142569678e-10  
-1.993429991090e-09   1.549017769768e-10  -3.788446734443e-12  -5.342035138875e-08   2.536716731307e-09   3.506412929338e-08  -8.182613901507e-10   1.398052630945e-08  -8.387189940513e-09  -1.931904066858e-09   6.905546520990e-10  -5.141327646162e-11   1.209768492372e-12   2.042667893972e-08  -9.242267621992e-10  -9.642021697075e-09   2.134287737336e-10  -5.088999726219e-09   2.197526394589e-09   4.833326104377e-10  
-1.893832238017e-09   1.469220722502e-10  -3.582775560244e-12  -5.087788461819e-08   2.412416792277e-09   3.309252340697e-08  -7.715338440781e-10   1.329518811638e-08  -7.916434224187e-09  -1.819885520059e-09   6.544567063992e-10  -4.865135354708e-11   1.141563958619e-12   1.940416883435e-08  -8.767294320572e-10  -9.079570234301e-09   2.006406213526e-10  -4.831050101751e-09   2.067797223068e-09   4.539471722218e-10  
-1.798312945690e-09   1.392707957666e-10  -3.387003319636e-12  -4.852779191397e-08   2.293129237011e-09   3.129327889749e-08  -7.269422536454e-10   1.266391362760e-08  -7.468052784786e-09  -1.713272257455e-09   6.199449510535e-10  -4.601036539587e-11   1.076767885637e-12   1.845769523910e-08  -8.312832003139e-10  -8.544663167293e-09   1.884720023812e-10  -4.584124414102e-09   1.944640392381e-09   4.260677157638e-10  
-1.707729885804e-09   1.318804022194e-10  -3.199613765580e-12  -4.610271557661e-08   2.177849736771e-09   2.944744590465e-08  -6.840822715119e-10   1.201131190619e-08  -7.044814890796e-09  -1.612921115688e-09   5.873151079994e-10  -4.346783301414e-11   1.014812242412e-12   1.749247005006e-08  -7.875118396357e-10  -8.041799574744e-09   1.768142784522e-10  -4.349546317707e-09   1.828879057539e-09   3.999360844862e-10  
-1.622878592323e-09   1.249359075572e-10  -3.020487427299e-12  -4.404422501055e-08   2.068672932608e-09   2.790119592141e-08  -6.441408655700e-10   1.146072808513e-08  -6.649953286624e-09  -1.519681898801e-09   5.567920862345e-10  -4.108550143395e-11   9.559358708635e-13   1.666562284819e-08  -7.462062655393e-10  -7.574542238160e-09   1.659962632643e-10  -4.129423316417e-09   1.721202345034e-09   3.757267378694e-10  
-1.542525907158e-09   1.182605071921e-10  -2.848143886815e-12  -4.189534471762e-08   1.963433761508e-09   2.631027992870e-08  -6.059937630509e-10   1.088492950276e-08  -6.277781117675e-09  -1.432041427916e-09   5.279674540783e-10  -3.880374078815e-11   8.995182330437e-13   1.581380557996e-08  -7.065585128600e-10  -7.135820861706e-09   1.557021329764e-10  -3.920690811991e-09   1.620109948421e-09   3.530587647825e-10  
-1.467754709087e-09   1.120474076268e-10  -2.690135872615e-12  -4.002417379618e-08   1.865275737564e-09   2.493254164461e-08  -5.706321130103e-10   1.038582293073e-08  -5.932373486545e-09  -1.351123579604e-09   5.011730169480e-10  -3.668075210493e-11   8.477479745693e-13   1.506660954639e-08  -6.695752960281e-10  -6.730804438480e-09   1.461812254356e-10  -3.725886958638e-09   1.526602802301e-09   3.321999572950e-10  
-1.395841958261e-09   1.060805280425e-10  -2.538976814349e-12  -3.818915804824e-08   1.770884238555e-09   2.359921500647e-08  -5.368615000905e-10   9.913096144589e-09  -5.602752248850e-09  -1.273954095309e-09   4.754839867360e-10  -3.464784155944e-11   7.983525888653e-13   1.433879619427e-08  -6.341259689206e-10  -6.344701284859e-09   1.371119776008e-10  -3.538919511541e-09   1.437641796445e-09   3.123653879060e-10  
-1.327672124578e-09   1.004960481684e-10  -2.396202678150e-12  -3.642270273944e-08   1.681929822507e-09   2.231852193784e-08  -5.055087287325e-10   9.441044087731e-09  -5.292427093566e-09  -1.201458094977e-09   4.511822889041e-10  -3.275037153881e-11   7.519041917148e-13   1.363919668047e-08  -6.008257744165e-10  -5.981898975817e-09   1.287303714939e-10  -3.362029028356e-09   1.354112959626e-09   2.937782873397e-10  
-1.261564000552e-09   9.506594968636e-11  -2.259225260881e-12  -3.471266982982e-08   1.595519054817e-09   2.108299927701e-08  -4.751543444589e-10   8.982577778346e-09  -4.994087089005e-09  -1.131751625969e-09   4.277077696857e-10  -3.091108464752e-11   7.073625448905e-13   1.296414098934e-08  -5.685803432244e-10  -5.633401973750e-09   1.206380176379e-10  -3.190937827942e-09   1.274099780772e-09   2.759687648941e-10  
-1.198924266736e-09   9.003964557030e-11  -2.133978236863e-12  -3.303171581364e-08   1.515335766157e-09   1.988602483086e-08  -4.471910307435e-10   8.548691583107e-09  -4.713263559454e-09  -1.066243287458e-09   4.054981754069e-10  -2.920894074665e-11   6.666314961693e-13   1.230627448741e-08  -5.386553844553e-10  -5.305646116677e-09   1.131958916067e-10  -3.029241697926e-09   1.198923850445e-09   2.592593807050e-10  
-1.138638751973e-09   8.528568752588e-11  -2.015817936807e-12  -3.140811509441e-08   1.439263077199e-09   1.873758281233e-08  -4.209097289727e-10   8.131462515321e-09  -4.445318073943e-09  -1.003771262208e-09   3.841853197232e-10  -2.760275722341e-11   6.283455233403e-13   1.167215950543e-08  -5.103433398260e-10  -4.993047638313e-09   1.062207494402e-10  -2.874215046100e-09   1.127386284746e-09   2.433636898374e-10  
-1.080822835600e-09   8.064881106298e-11  -1.898171591575e-12  -3.002259886090e-08   1.364616162228e-09   1.776224099321e-08  -3.955010902816e-10   7.729925902947e-09  -4.190287679831e-09  -9.443763301538e-10   3.638186322772e-10  -2.604488943837e-11   5.904470601332e-13   1.112619360435e-08  -4.827417160907e-10  -4.696208297328e-09   9.951868060040e-11  -2.725633034240e-09   1.059564690657e-09   2.283086917538e-10  
-1.025979443864e-09   7.635682647319e-11  -1.792194892181e-12  -2.855963867035e-08   1.295553897778e-09   1.673626270584e-08  -3.720523434962e-10   7.349312322956e-09  -3.949953749803e-09  -8.885214880076e-10   3.445324915242e-10  -2.460207108666e-11   5.562616662789e-13   1.055590885895e-08  -4.571784444059e-10  -4.416900751885e-09   9.333536372040e-11  -2.584998946240e-09   9.957981634500e-10   2.141817167926e-10  
-9.735105835176e-10   7.228913417099e-11  -1.691309044068e-12  -2.713660605219e-08   1.229770639764e-09   1.575973921502e-08  -3.500074991051e-10   6.985049111109e-09  -3.721903418034e-09  -8.355825174543e-10   3.261332981036e-10  -2.323874293418e-11   5.238498569096e-13   1.000634582834e-08  -4.329132279403e-10  -4.152174396927e-09   8.754493046986e-11  -2.450809502004e-09   9.354641543145e-10   2.008281118852e-10  
-9.227784503045e-10   6.835386931378e-11  -1.593345843263e-12  -2.583847908331e-08   1.165946631463e-09   1.486516407747e-08  -3.288174107589e-10   6.632407991429e-09  -3.503290940218e-09  -7.848473867693e-10   3.084040938974e-10  -2.192459119574e-11   4.924730273173e-13   9.519716930830e-09  -4.094669643102e-10  -3.898639891710e-09   8.200097841070e-11  -2.321384118477e-09   8.778181072127e-10   1.880707380109e-10  
-8.748560247993e-10   6.465583056820e-11  -1.501530262978e-12  -2.451415948360e-08   1.105803947007e-09   1.396467014465e-08  -3.090058686933e-10   6.298788030319e-09  -3.298012735183e-09  -7.373204585159e-10   2.916927549856e-10  -2.069223830372e-11   4.631020969581e-13   9.030857134234e-09  -3.874165998476e-10  -3.661195307058e-09   7.683464466201e-11  -2.199209675235e-09   8.238517187094e-10   1.761550535834e-10  
-8.296175294372e-10   6.120164742473e-11  -1.417383970751e-12  -2.334153635231e-08   1.049569619282e-09   1.317507610179e-08  -2.905928731732e-10   5.983474264371e-09  -3.105390225797e-09  -6.928433808279e-10   2.759460895536e-10  -1.954171870245e-11   4.361930246869e-13   8.568845014343e-09  -3.668068304125e-10  -3.438948679704e-09   7.203907088305e-11  -2.083934789469e-09   7.733486516143e-10   1.650329367735e-10  
-7.875684502921e-10   5.795807552686e-11  -1.337989579838e-12  -2.222933804548e-08   9.965130224528e-10   1.242649355117e-08  -2.734114790682e-10   5.689108060114e-09  -2.926955544033e-09  -6.518308308237e-10   2.613282123840e-10  -1.846354716996e-11   4.108508104309e-13   8.137214523924e-09  -3.474020572370e-10  -3.234155182549e-09   6.758152707557e-11  -1.976463850369e-09   7.267274335513e-10   1.548124212454e-10  
-7.479768050740e-10   5.486658789984e-11  -1.262988269611e-12  -2.114346243476e-08   9.458423440792e-10   1.171423248253e-08  -2.571345954994e-10   5.410714213732e-09  -2.759854405497e-09  -6.135668924537e-10   2.476011227256e-10  -1.743894922904e-11   3.869371443075e-13   7.729407174092e-09  -3.289233520841e-10  -3.043310097282e-09   6.337456996294e-11  -1.875107652968e-09   6.832514228055e-10   1.453167672664e-10  
-7.107462882464e-10   5.194899865722e-11  -1.192261716326e-12  -2.023229576610e-08   8.978783052612e-10   1.112343014545e-08  -2.418759158746e-10   5.148202803826e-09  -2.603535568883e-09  -5.778734662754e-10   2.347164536196e-10  -1.647390617296e-11   3.644683846381e-13   7.345004599135e-09  -3.114750582324e-10  -2.865328246726e-09   5.943889996573e-11  -1.779713317540e-09   6.426981400562e-10   1.364841372074e-10  
-6.752552637059e-10   4.909236126759e-11  -1.122243621426e-12  -1.920239444348e-08   8.507328647294e-10   1.046184847139e-08  -2.270610436775e-10   4.896620610773e-09  -2.455510653962e-09  -5.441493647104e-10   2.224770481652e-10  -1.553367629646e-11   3.423482022400e-13   6.977625279241e-09  -2.944253832281e-10  -2.697445816703e-09   5.563518321815e-11  -1.688650902793e-09   6.044676252756e-10   1.281758021004e-10  
-6.416943917163e-10   4.643206488022e-11  -1.057380936626e-12  -1.832508504038e-08   8.066675115527e-10   9.919865188358e-09  -2.133504268177e-10   4.658606919332e-09  -2.316452272068e-09  -5.125513670717e-10   2.109253735527e-10  -1.465950006104e-11   3.219006757456e-13   6.630125924174e-09  -2.785156894567e-10  -2.540145206746e-09   5.212624002227e-11  -1.602663748870e-09   5.686553502643e-10   1.204123420362e-10  
-6.089432097074e-10   4.385724756895e-11  -9.957231014830e-13  -1.741522976609e-08   7.640974114072e-10   9.353486374985e-09  -2.001301293568e-10   4.426474182765e-09  -2.182079262047e-09  -4.819714694280e-10   1.996954312333e-10  -1.381527923737e-11   3.024677264066e-13   6.292478897416e-09  -2.631805946750e-10  -2.387944634286e-09   4.874706560138e-11  -1.519129819354e-09   5.341399173208e-10   1.129171492635e-10  
-5.784642050095e-10   4.152763114662e-11  -9.402001063460e-13  -1.658084185393e-08   7.253928836042e-10   8.829433078763e-09  -1.882391121474e-10   4.210588217913e-09  -2.057650118420e-09  -4.537549749409e-10   1.892472954358e-10  -1.305120281478e-11   2.849846776812e-13   5.977836349347e-09  -2.492305121786e-10  -2.247358945709e-09   4.571490960386e-11  -1.441448595810e-09   5.022330446168e-10   1.060121817165e-10  
-5.483942990613e-10   3.920122680387e-11  -8.849178740479e-13  -1.578003402742e-08   6.867059113651e-10   8.316064867016e-09  -1.764526303661e-10   3.997161771946e-09  -1.936284315725e-09  -4.261999132799e-10   1.789955878045e-10  -1.229247601262e-11   2.676480522630e-13   5.668539794682e-09  -2.353748041804e-10  -2.110281864884e-09   4.272297118638e-11  -1.365108060754e-09   4.712487526962e-10   9.929743549605e-11  
-5.203302243799e-10   3.706815015530e-11  -8.342558489576e-13  -1.505334261328e-08   6.510593748360e-10   7.839776441429e-09  -1.657199999691e-10   3.797894605545e-09  -1.823620257013e-09  -4.007049312501e-10   1.694349486580e-10  -1.159722097523e-11   2.517762996218e-13   5.379406396249e-09  -2.226132093085e-10  -1.983365451782e-09   4.000605108305e-11  -1.293879618176e-09   4.425432487711e-10   9.309632436824e-11  
-4.933897047722e-10   3.506414125296e-11  -7.872113221769e-13  -1.422027526535e-08   6.175287038888e-10   7.385329034995e-09  -1.556869199482e-10   3.606838412167e-09  -1.716379970933e-09  -3.764453192300e-10   1.602801464674e-10  -1.094488154227e-11   2.370513687283e-13   5.102623697379e-09  -2.106247082419e-10  -1.862543734613e-09   3.747099890281e-11  -1.225757942992e-09   4.152801230725e-10   8.720775138883e-11  
-4.676241764375e-10   3.312240927191e-11  -7.406170957944e-13  -1.357559521019e-08   5.848244253088e-10   6.953568954803e-09  -1.460657958924e-10   3.423546517457e-09  -1.614638638651e-09  -3.534657380112e-10   1.515539828067e-10  -1.031628491378e-11   2.225620558476e-13   4.837799076250e-09  -1.990062950175e-10  -1.748221444652e-09   3.505488492923e-11  -1.160654155783e-09   3.895146349756e-10   8.165067844723e-11  
-4.425572001305e-10   3.125439781780e-11  -6.963037484257e-13  -1.289515959230e-08   5.533455509272e-10   6.536283640424e-09  -1.368603086548e-10   3.245275049478e-09  -1.516627709128e-09  -3.313201552044e-10   1.430939453944e-10  -9.712926081444e-12   2.088025834655e-13   4.580980900497e-09  -1.878507660436e-10  -1.638052127335e-09   3.274788366149e-11  -1.097561261519e-09   3.647626330453e-10   7.630913865530e-11  
-4.190028719457e-10   2.955230040672e-11  -6.565711369681e-13  -1.223933215956e-08   5.245968750407e-10   6.146652724788e-09  -1.285139181120e-10   3.077953307011e-09  -1.425156761787e-09  -3.107040118911e-10   1.351555000216e-10  -9.163112295408e-12   1.964618957465e-13   4.339810971889e-09  -1.776576951645e-10  -1.535408444696e-09   3.065995184593e-11  -1.038414506852e-09   3.417114348551e-10   7.134652508002e-11  
-3.964259844960e-10   2.792681661096e-11  -6.183142875671e-13  -1.160623851892e-08   4.970249034256e-10   5.775444106546e-09  -1.206050041890e-10   2.917432586347e-09  -1.338173100570e-09  -2.911145768028e-10   1.275678471881e-10  -8.639834700148e-12   1.846349282250e-13   4.108921929913e-09  -1.679215712836e-10  -1.437916556652e-09   2.868904605251e-11  -9.818441158647e-10   3.198555533774e-10   6.664424463784e-11  
-3.752233985537e-10   2.636559054118e-11  -5.812234899803e-13  -1.097919262160e-08   4.704229076139e-10   5.429106854963e-09  -1.130734916457e-10   2.765918809453e-09  -1.256980550287e-09  -2.728938800051e-10   1.204599776117e-10  -8.139079480759e-12   1.732061264612e-13   3.891225969056e-09  -1.585656849599e-10  -1.347353471082e-09   2.682049517905e-11  -9.285945738354e-10   2.995369692315e-10   6.228799315885e-11  
-3.551610900465e-10   2.488973849434e-11  -5.466554554820e-13  -1.046258875889e-08   4.452446621122e-10   5.103484638582e-09  -1.059969289946e-10   2.622252918269e-09  -1.180689789752e-09  -2.558137191160e-10   1.137511717811e-10  -7.666604214309e-12   1.625665235250e-13   3.685030508108e-09  -1.497271018977e-10  -1.262503828112e-09   2.506891041898e-11  -8.782309574100e-10   2.805076633686e-10   5.821742430895e-11  
-3.365648921851e-10   2.352187813265e-11  -5.150180379908e-13  -9.968145434659e-09   4.218712732663e-10   4.803393558957e-09  -9.946671526463e-11   2.488693359393e-09  -1.110289725466e-09  -2.401180366870e-10   1.075406915561e-10  -7.228968884189e-12   1.528304901403e-13   3.493189005139e-09  -1.415252247333e-10  -1.184583602998e-09   2.345587763647e-11  -8.314644315570e-10   2.630055019049e-10   5.448917527467e-11  
-3.194422462393e-10   2.222027241877e-11  -4.844822131506e-13  -9.484235807881e-09   3.994941924542e-10   4.528982669114e-09  -9.331506683401e-11   2.364829484903e-09  -1.045753680695e-09  -2.258115745089e-10   1.018324666222e-10  -6.814056766068e-12   1.434705059812e-13   3.315228942088e-09  -1.337052129259e-10  -1.113680488663e-09   2.194381050705e-11  -7.881795240028e-10   2.470326507084e-10   5.110629152104e-11  
-3.031749169564e-10   2.097878519315e-11  -4.561075118090e-13  -9.022768144169e-09   3.781941353761e-10   4.269820121106e-09  -8.746332561683e-11   2.246860474454e-09  -9.848592356652e-10  -2.123378794820e-10   9.642437314374e-11  -6.418833822242e-12   1.347611303990e-13   3.146005368345e-09  -1.262690532797e-10  -1.046966741120e-09   2.050727007064e-11  -7.470676148857e-10   2.320134617575e-10   4.793120554354e-11  
-2.875392106781e-10   1.978357755022e-11  -4.284905760898e-13  -8.577960843101e-09   3.575856923734e-10   4.022444172841e-09  -8.188573872489e-11   2.133294652068e-09  -9.268547883196e-10  -1.995143085800e-10   9.124323157287e-11  -6.039947298166e-12   1.263338877609e-13   2.983516914539e-09  -1.191108764373e-10  -9.835027559260e-10   1.914384177056e-11  -7.076322091154e-10   2.177533343385e-10   4.491862451186e-11  
-2.728275113831e-10   1.867750040889e-11  -4.030141260973e-13  -8.158656978711e-09   3.384424586683e-10   3.791186963784e-09  -7.676015135584e-11   2.026415074684e-09  -8.726456805479e-10  -1.875591671213e-10   8.637572037132e-11  -5.689734336955e-12   1.185767179163e-13   2.830579179653e-09  -1.124700965509e-10  -9.243170102828e-10   1.789422551683e-11  -6.705737492525e-10   2.044573673565e-10   4.211628008686e-11  
-2.586447418531e-10   1.760949475260e-11  -3.784385492758e-13  -7.753421870007e-09   3.199204235396e-10   3.569700403580e-09  -7.184433013131e-11   1.923231607486e-09  -8.208504814209e-10  -1.761413393169e-10   8.169954471431e-11  -5.352770390020e-12   1.111203712042e-13   2.683359487468e-09  -1.060705859778e-10  -8.678295188547e-10   1.669972367077e-11  -6.349299854353e-10   1.917957383268e-10   3.944838925938e-11  
-2.451125821935e-10   1.663831091193e-11  -3.565651594792e-13  -7.367799972405e-09   3.030634908697e-10   3.359587029642e-09  -6.739127987397e-11   1.825170184836e-09  -7.718193161481e-10  -1.653369887126e-10   7.724308864031e-11  -5.046024420002e-12   1.044773513824e-13   2.543415894316e-09  -1.002375909373e-10  -8.142852370151e-10   1.561828422322e-11  -6.010869880452e-10   1.798205991914e-10   3.692563709508e-11  
-2.318758366866e-10   1.566414083565e-11  -3.345025950253e-13  -6.988775130010e-09   2.861069256901e-10   3.155666432379e-09  -6.296819057666e-11   1.728881029715e-09  -7.243834422270e-10  -1.548842921688e-10   7.290606383162e-11  -4.740211595258e-12   9.780674841838e-14   2.406688131699e-09  -9.441022502742e-11  -7.625673362123e-10   1.454959678879e-11  -5.680419988486e-10   1.682870829276e-10   3.449551692792e-11  
-2.194851202207e-10   1.478601087358e-11  -3.149082253163e-13  -6.634123326381e-09   2.707885987816e-10   2.965869237404e-09  -5.899811207686e-11   1.638929218296e-09  -6.802481035776e-10  -1.451802977690e-10   6.884899714554e-11  -4.464380336747e-12   9.188105547450e-14   2.278813064526e-09  -8.914065369318e-11  -7.145039898904e-10   1.359197364351e-11  -5.371860624055e-10   1.575725299745e-10   3.224267006997e-11  
-2.075762289239e-10   1.395758424704e-11  -2.965248634135e-13  -6.293064386613e-09   2.563015652094e-10   2.784652250739e-09  -5.527915112556e-11   1.552530694708e-09  -6.382050773864e-10  -1.359409266440e-10   6.495978780806e-11  -4.204622373185e-12   8.633324453890e-14   2.156191482264e-09  -8.416690129120e-11  -6.687235154927e-10   1.269687744518e-11  -5.076275974889e-10   1.473896975286e-10   3.010235224818e-11  
-1.962891822699e-10   1.317226507577e-11  -2.789771759287e-13  -5.968731773499e-09   2.425056310561e-10   2.614120282687e-09  -5.178535158087e-11   1.470490636923e-09  -5.986727059037e-10  -1.272709407800e-10   6.128268827649e-11  -3.959143137879e-12   8.104855408968e-14   2.039903892224e-09  -7.944531091187e-11  -6.257794419885e-10   1.185972432628e-11  -4.796342710409e-10   1.378440041837e-10   2.809976431314e-11  
-1.853741956625e-10   1.240515323610e-11  -2.617069493864e-13  -5.653994361360e-09   2.289867550602e-10   2.450409708151e-09  -4.840084379218e-11   1.390966611108e-09  -5.608148497280e-10  -1.189731858632e-10   5.774105980107e-11  -3.720520578744e-12   7.587038015276e-14   1.927580451231e-09  -7.484381306612e-11  -5.847226625799e-10   1.105261284545e-11  -4.526180656872e-10   1.287382718707e-10   2.619037915187e-11  
-1.751086907760e-10   1.172158470126e-11  -2.465355678086e-13  -5.358521257507e-09   2.169020550422e-10   2.297402667379e-09  -4.540257815652e-11   1.316437243065e-09  -5.254629321582e-10  -1.112391699093e-10   5.441201708933e-11  -3.507613328903e-12   7.132612446372e-14   1.822163924753e-09  -7.072449123443e-11  -5.463863410253e-10   1.033821216890e-11  -4.273052697714e-10   1.202437798331e-10   2.441227182584e-11  
-1.654172954062e-10   1.106162462145e-11  -2.320106966574e-13  -5.078042145406e-09   2.052247445104e-10   2.153944535032e-09  -4.252511190388e-11   1.245780352988e-09  -4.923303794870e-10  -1.040075638967e-10   5.127853425125e-11  -3.302654365369e-12   6.697510472587e-14   1.722418436347e-09  -6.675494448433e-11  -5.105916020974e-10   9.654698832416e-12  -4.033829241234e-10   1.123133416451e-10   2.275598842562e-11  
-1.563902771851e-10   1.043647464923e-11  -2.180314353192e-13  -4.815192877431e-09   1.940938675699e-10   2.021325309497e-09  -3.982833952072e-11   1.179684431632e-09  -4.616704134295e-10  -9.734134014235e-11   4.836583056822e-11  -3.109231389607e-12   6.281299346750e-14   1.629151966582e-09  -6.298820676183e-11  -4.776355244904e-10   9.017112030663e-12  -3.810549683890e-10   1.050025107372e-10   2.123492415399e-11  
-1.477605473702e-10   9.826288106416e-12  -2.043909329029e-13  -4.562603357470e-09   1.832043476952e-10   1.895488399152e-09  -3.721783721582e-11   1.116249678667e-09  -4.326187305790e-10  -9.103490841146e-11   4.559166985319e-11  -2.921215774401e-12   5.876697502145e-14   1.539903475737e-09  -5.932048372926e-11  -4.465062862520e-10   8.402163508380e-12  -3.597118573233e-10   9.810443027522e-11   1.980192239222e-11  
-1.399737485389e-10   9.264146942696e-12  -1.916661102364e-13  -4.332925349092e-09   1.731106151637e-10   1.782772266900e-09  -3.483719630897e-11   1.058691277538e-09  -4.065023524797e-10  -8.540053871205e-11   4.308990916655e-11  -2.748373502171e-12   5.500552424090e-14   1.458777452423e-09  -5.592859811024e-11  -4.187330555630e-10   7.843513166724e-12  -3.403570887689e-10   9.192579725816e-11   1.852636957558e-11  
-1.328210197314e-10   8.746219082053e-12  -1.802472923452e-13  -4.120875880285e-09   1.638204376988e-10   1.679918762221e-09  -3.264785566590e-11   1.005644931642e-09  -3.826266421156e-10  -8.027282518208e-11   4.079434778112e-11  -2.589046562146e-12   5.162149643606e-14   1.383929932396e-09  -5.280322370120e-11  -3.934832897278e-10   7.330261819407e-12  -3.225342084521e-10   8.629629904467e-11   1.736951878025e-11  
-1.258508291836e-10   8.237476377564e-12  -1.690872432499e-13  -3.913511362518e-09   1.546771490273e-10   1.580499631669e-09  -3.051543726698e-11   9.538347150140e-10  -3.596122754534e-10  -7.533198515361e-11   3.856684710866e-11  -2.433183986432e-12   4.832573021159e-14   1.311093260029e-09  -4.974155700649e-11  -3.691788255534e-10   6.832166932267e-12  -3.052058863246e-10   8.089138726300e-11   1.625906857249e-11  
-1.192610378852e-10   7.766615110799e-12  -1.590739050322e-13  -3.717354330541e-09   1.462315669966e-10   1.487043904648e-09  -2.854444652791e-11   9.048819924480e-10  -3.380035276151e-10  -7.069884670064e-11   3.646447359591e-11  -2.288865661190e-12   4.535670673731e-14   1.242302309609e-09  -4.690988519138e-11  -3.463804333125e-10   6.372128451845e-12  -2.888580888493e-10   7.582698733769e-11   1.521979851602e-11  
-1.130671555022e-10   7.333413538293e-12  -1.498220064616e-13  -3.532744386562e-09   1.384217421167e-10   1.399814657846e-09  -2.674837523026e-11   8.588845901298e-10  -3.178447628396e-10  -6.638601475349e-11   3.449135328908e-11  -2.156323411279e-12   4.262476826126e-14   1.177661776384e-09  -4.429687798009e-11  -3.251462165166e-10   5.954232492856e-12  -2.735202624801e-10   7.111228232789e-11   1.425427805686e-11  
-1.069808136365e-10   6.904915310492e-12  -1.406078887133e-13  -3.350894755430e-09   1.306700369298e-10   1.314747183755e-09  -2.498967839812e-11   8.136177538679e-10  -2.982569124668e-10  -6.219231829433e-11   3.256100822182e-11  -2.025881737887e-12   3.991940974233e-14   1.114318981943e-09  -4.171895304394e-11  -3.045125034203e-10   5.546679228284e-12  -2.584988286026e-10   6.654692407256e-11   1.331846665721e-11  
-1.010177061627e-10   6.487755435583e-12  -1.316825472010e-13  -3.172461734835e-09   1.231107131813e-10   1.232041996252e-09  -2.329029908530e-11   7.692490357628e-10  -2.792789582748e-10  -5.812773280423e-11   3.067710859651e-11  -1.899310612897e-12   3.730779630463e-14   1.052443502280e-09  -3.921447546619e-11  -2.845150948478e-10   5.153945742525e-12  -2.438362396704e-10   6.213714521948e-11   1.241403724865e-11  
-9.555146703845e-11   6.119507405350e-12  -1.238036321374e-13  -3.008906220250e-09   1.164094797514e-10   1.156638205742e-09  -2.179989605068e-11   7.286449994117e-10  -2.619603666633e-10  -5.443005659748e-11   2.894972300642e-11  -1.787534517389e-12   3.500661806908e-14   9.956904488124e-10  -3.699293729800e-11  -2.663022073203e-10   4.810239363704e-12  -2.304108807755e-10   5.811731624350e-11   1.159210176503e-11  
-9.015384007988e-11   5.753698457340e-12  -1.160622755485e-13  -2.846956770759e-09   1.097493263616e-10   1.082800420850e-09  -2.032970557322e-11   6.884820710036e-10  -2.450654879991e-10  -5.082106904324e-11   2.725215499119e-11  -1.676951016049e-12   3.274832703834e-14   9.398033252132e-10  -3.479458587184e-11  -2.485408401004e-10   4.472405125354e-12  -2.171990925232e-10   5.421115812462e-11   1.079286162159e-11  
-8.507064896650e-11   5.410488608594e-12  -1.086427202701e-13  -2.694001641576e-09   1.034561312499e-10   1.013781781702e-09  -1.896800001675e-11   6.506065388027e-10  -2.292822639723e-10  -4.745657049632e-11   2.565661801439e-11  -1.573579670365e-12   3.059359307511e-14   8.871420489995e-10  -3.272587616040e-11  -2.319831377205e-10   4.161079106069e-12  -2.047673884193e-10   5.057144434077e-11   1.004959850683e-11  
-8.023200892847e-11   5.099461702024e-12  -1.022163363506e-13  -2.548660857369e-09   9.777057734550e-11   9.484643655663e-10  -1.773331491758e-11   6.146636892865e-10  -2.143726501328e-10  -4.428105382603e-11   2.414006419916e-11  -1.479717061201e-12   2.872260099181e-14   8.371633263421e-10  -3.085202211215e-11  -2.163374951998e-10   3.878540250509e-12  -1.929831971798e-10   4.713849119597e-11   9.349083296767e-12  
-7.570625709337e-11   4.805583558965e-12  -9.595476139338e-14  -2.412093902975e-09   9.235467066060e-11   8.878729555906e-10  -1.658317506823e-11   5.809449479752e-10  -2.005411455614e-10  -4.134352621563e-11   2.272483969462e-11  -1.391436501916e-12   2.690885313979e-14   7.903262300706e-10  -2.907614049720e-11  -2.018753001931e-10   3.616965962214e-12  -1.819568803902e-10   4.396448030447e-11   8.703200511620e-12  
-7.123583226262e-11   4.513947179567e-12  -8.970311970213e-14  -2.276883924799e-09   8.696316889945e-11   8.285070397730e-10  -1.545325273393e-11   5.475945177950e-10  -1.870415688950e-10  -3.847446014094e-11   2.133328363954e-11  -1.304253505050e-12   2.510530117014e-14   7.442027647384e-10  -2.731799421206e-11  -1.877573446490e-10   3.361049837438e-12  -1.711051457638e-10   4.087753713152e-11   8.074452154746e-12  
-6.715345946864e-11   4.246810479670e-12  -8.388835696380e-14  -2.152824817203e-09   8.199239542485e-11   7.747191157098e-10  -1.443023468503e-11   5.170511063853e-10  -1.747885873330e-10  -3.588150755389e-11   2.006386972665e-11  -1.224597776100e-12   2.343496264677e-14   7.019256143680e-10  -2.570159033056e-11  -1.750082371987e-10   3.130395274967e-12  -1.611777520056e-10   3.808437910454e-11   7.507981919409e-12  
-6.335356024521e-11   3.997908887205e-12  -7.866223243287e-14  -2.036909626210e-09   7.737203088481e-11   7.250086030217e-10  -1.347802537081e-11   4.885535687072e-10  -1.634591576050e-10  -3.349104825817e-11   1.888434245092e-11  -1.150342829677e-12   2.193085613449e-14   6.624830246562e-10  -2.419774417573e-11  -1.632651597559e-10   2.915702272035e-12  -1.519294403901e-10   3.550977545442e-11   6.987366930239e-12  
-5.983949910640e-11   3.765994862373e-12  -7.382868998493e-14  -1.929245578877e-09   7.306018557571e-11   6.793714817872e-10  -1.259593225996e-11   4.621229050124e-10  -1.530496746417e-10  -3.130179938833e-11   1.779544693220e-11  -1.081245356221e-12   2.053903281994e-14   6.259088127021e-10  -2.279575336575e-11  -1.525221704048e-10   2.717323846875e-12  -1.433664681550e-10   3.315199240659e-11   6.512135611721e-12  
-5.650552426939e-11   3.537368962309e-12  -6.907399971321e-14  -1.826296307771e-09   6.879633246373e-11   6.365206380042e-10  -1.173551869755e-11   4.368925383491e-10  -1.432769451944e-10  -2.925272948582e-11   1.676656696943e-11  -1.013446695963e-12   1.917608715029e-14   5.910952363885e-10  -2.141681930515e-11  -1.424923284974e-10   2.524637921040e-12  -1.352281734682e-10   3.095008614231e-11   6.069656469042e-12  
-5.348191556928e-11   3.328232779174e-12  -6.473537241925e-14  -1.732414052600e-09   6.488408175020e-11   5.979689387469e-10  -1.095398175010e-11   4.139259444556e-10  -1.344624482027e-10  -2.741373248782e-11   1.583413985922e-11  -9.514792050237e-13   1.793651116268e-14   5.593607576594e-10  -2.015292805963e-11  -1.335005715899e-10   2.349905878662e-12  -1.278243935959e-10   2.897043609862e-11   5.673851137522e-12  
-5.062646711688e-11   3.132138680475e-12  -6.067032664403e-14  -1.643560659259e-09   6.120529564511e-11   5.618152283407e-10  -1.022691499541e-11   3.922172014962e-10  -1.262037387597e-10  -2.569344727907e-11   1.495542523295e-11  -8.934989505780e-13   1.677747042202e-14   5.293945675456e-10  -1.896716686485e-11  -1.250905519731e-10   2.187811074700e-12  -1.208413919447e-10   2.712036306374e-11   5.304506818627e-12  
-4.790075606788e-11   2.947512144848e-12  -5.691000975279e-14  -1.558624824017e-09   5.774023801132e-11   5.275404945911e-10  -9.545800249299e-12   3.714910839094e-10  -1.183860622998e-10  -2.406669463332e-11   1.411871324014e-11  -8.389903079857e-13   1.570539686350e-14   5.008249960947e-10  -1.785175625477e-11  -1.171395450761e-10   2.036311522025e-12  -1.141910595353e-10   2.537379474164e-11   4.956135113514e-12  
-4.528646611618e-11   2.768191451973e-12  -5.320588818787e-14  -1.476834535007e-09   5.435825957624e-11   4.949485075638e-10  -8.892133708114e-12   3.515582400734e-10  -1.109639223086e-10  -2.252413689165e-11   1.331877658527e-11  -7.862812206820e-13   1.465367585289e-14   4.734168263259e-10  -1.676844597568e-11  -1.096049340092e-10   1.891600710555e-12  -1.078179952771e-10   2.372102004745e-11   4.626826445436e-12  
-4.280705625266e-11   2.608299919460e-12  -5.004313121460e-14  -1.399496235847e-09   5.135080959071e-11   4.642064617785e-10  -8.309055994685e-12   3.327345297705e-10  -1.039776449244e-10  -2.107316115390e-11   1.256084249812e-11  -7.391721551428e-13   1.375292860482e-14   4.475182123713e-10  -1.580215191740e-11  -1.025037789455e-10   1.762388807317e-12  -1.018031370896e-10   2.216664865869e-11   4.317301548396e-12  
-4.043815444515e-11   2.452757635890e-12  -4.688156670173e-14  -1.325258821200e-09   4.840413959037e-11   4.350971581991e-10  -7.750395238560e-12   3.146910040625e-10  -9.736960486263e-11  -1.970298110387e-11   1.183919445055e-11  -6.936082797277e-13   1.285789847562e-14   4.227592410843e-10  -1.486152694062e-11  -9.580642077035e-11   1.639367285322e-12  -9.605996462486e-11   2.070204082773e-11   4.026085822614e-12  
-3.813355313719e-11   2.299884561115e-12  -4.379299506252e-14  -1.252767106897e-09   4.550180300889e-11   4.070385312357e-10  -7.206356870136e-12   2.970942722014e-10  -9.101599171465e-11  -1.838638225074e-11   1.114001790752e-11  -6.490016017037e-13   1.198645388712e-14   3.986955009223e-10  -1.393915728847e-11  -8.937633319402e-11   1.519969672135e-12  -9.048359130085e-11   1.929911261438e-11   3.747261330796e-12  
-3.591583148709e-11   2.158665615543e-12  -4.094471939347e-14  -1.183128079252e-09   4.281404033790e-11   3.801894524601e-10  -6.707197389449e-12   2.802079263911e-10  -8.495288691015e-11  -1.712980588867e-11   1.046829987597e-11  -6.078361835794e-13   1.118464612126e-14   3.756209114148e-10  -1.308598300322e-11  -8.322936894071e-11   1.410599819423e-12  -8.514115820720e-11   1.796172103464e-11   3.481377834176e-12  
-3.377909704004e-11   2.026687327781e-12  -3.832469401892e-14  -1.116039631696e-09   4.030034643694e-11   3.544989539386e-10  -6.242994553477e-12   2.639601576128e-10  -7.916547513070e-11  -1.593090708825e-11   9.822737207735e-12  -5.694129052732e-13   1.044884507759e-14   3.534512347443e-10  -1.228919310500e-11  -7.736126989411e-11   1.309049246785e-12  -8.001359935822e-11   1.668804481176e-11   3.228242249658e-12  
-3.180140153786e-11   1.901126932393e-12  -3.574598055850e-14  -1.053546276861e-09   3.788776944291e-11   3.309618613717e-10  -5.809259461895e-12   2.488512767120e-10  -7.385827808218e-11  -1.483542573721e-11   9.226805360337e-12  -5.330649762874e-13   9.727641756376e-15   3.328626293573e-10  -1.152898041764e-11  -7.200773649562e-11   1.214894392815e-12  -7.525980836160e-11   1.552472711478e-11   2.997850559570e-12  
-2.988062056107e-11   1.783247051303e-12  -3.341762474388e-14  -9.928857233893e-10   3.562924868265e-11   3.082551640885e-10  -5.402237399734e-12   2.342019148553e-10  -6.875395103680e-11  -1.378172856146e-11   8.649486031606e-12  -4.989211575205e-13   9.074899432601e-15   3.129309068547e-10  -1.081670141714e-11  -6.685397689873e-11   1.126500210599e-12  -7.066175191647e-11   1.440815746417e-11   2.776667072312e-12  
-2.810449897564e-11   1.681280951174e-12  -3.142178586476e-14  -9.369522301362e-10   3.367130266882e-11   2.873539074111e-10  -5.051694809353e-12   2.207116151677e-10  -6.405810453034e-11  -1.281396808018e-11   8.115524892870e-12  -4.693461506186e-13   8.515376591395e-15   2.945414214247e-10  -1.019805253246e-11  -6.211124062524e-11   1.050474135249e-12  -6.642523652458e-11   1.338132006124e-11   2.573586019759e-12  
-2.639661162780e-11   1.578037578356e-12  -2.935934164226e-14  -8.827580542486e-10   3.167739085203e-11   2.674813973670e-10  -4.702147226843e-12   2.076596555149e-10  -5.959865466855e-11  -1.189666446079e-11   7.604549594311e-12  -4.396050005917e-13   7.941291716750e-15   2.768229761389e-10  -9.573011754812e-12  -5.762684046258e-11   9.751066345819e-13  -6.234818918160e-11   1.241124823932e-11   2.382068815256e-12  
-2.481874571296e-11   1.478836329594e-12  -2.733915968365e-14  -8.323256672755e-10   2.974966659108e-11   2.493094552151e-10  -4.371180753881e-12   1.955331161925e-10  -5.551635706753e-11  -1.105995771378e-11   7.133756748728e-12  -4.111561114067e-13   7.380957517200e-15   2.603842701838e-10  -8.971644387060e-12  -5.354508270660e-11   9.041383149992e-13  -5.857156233540e-11   1.152704358213e-11   2.208125059425e-12  
-2.337393302962e-11   1.389077214035e-12  -2.556795763103e-14  -7.860282699191e-10   2.800782417368e-11   2.327842809539e-10  -4.072063493647e-12   1.844165539646e-10  -5.180014534643e-11  -1.030070574793e-11   6.703025237695e-12  -3.853876351822e-13   6.889149272805e-15   2.453007307176e-10  -8.427486696937e-12  -4.984352856713e-11   8.400019555776e-13  -5.511144727114e-11   1.072420742434e-11   2.050695732999e-12  
-2.205654097699e-11   1.305017075638e-12  -2.389849664509e-14  -7.435543946540e-10   2.636988383730e-11   2.178545094365e-10  -3.794834280251e-12   1.742335197958e-10  -4.843707531184e-11  -9.616289959375e-12   6.311042142492e-12  -3.613241713838e-13   6.427293790043e-15   2.314898741134e-10  -7.917402435604e-12  -4.651315357176e-11   7.807707355397e-13  -5.194829000462e-11   1.000045123330e-11   1.909332490534e-12  
-2.082564109288e-11   1.223911376454e-12  -2.233305005713e-14  -7.035966107745e-10   2.479204493873e-11   2.040479174211e-10  -3.528135297996e-12   1.646681677552e-10  -4.532462302516e-11  -8.985033883505e-12   5.945861725189e-12  -3.381300560633e-13   5.993405866670e-15   2.185351302849e-10  -7.426422152237e-12  -4.344902558546e-11   7.238549016172e-13  -4.898556001878e-11   9.333760404842e-12   1.779563649480e-12  
-1.966844634266e-11   1.147221009700e-12  -2.087061655130e-14  -6.658758826883e-10   2.329711583707e-11   1.911913728946e-10  -3.278210519201e-12   1.556522636517e-10  -4.242739703535e-11  -8.398851847182e-12   5.603551381470e-12  -3.162607945841e-13   5.588368554521e-15   2.063441445968e-10  -6.962510138702e-12  -4.060718750483e-11   6.707253748041e-13  -4.620149771476e-11   8.715527028763e-12   1.659510514704e-12  
-1.861075290421e-11   1.078081723265e-12  -1.951938724448e-14  -6.313400747460e-10   2.194077361900e-11   1.795107253095e-10  -3.055467806392e-12   1.474082004640e-10  -3.979246519365e-11  -7.867229949938e-12   5.290704997401e-12  -2.965830842700e-13   5.216736074139e-15   1.951827593549e-10  -6.542720279401e-12  -3.802914809015e-11   6.235023558628e-13  -4.365608775742e-11   8.154079861633e-12   1.550788189612e-12  
-1.756908994911e-11   1.010159430498e-12  -1.817967575457e-14  -5.972499798603e-10   2.060198433474e-11   1.681144217140e-10  -2.839591145737e-12   1.392810619786e-10  -3.723043864054e-11  -7.350209581895e-12   4.983828870938e-12  -2.773391804464e-13   4.850390567294e-15   1.842172724011e-10  -6.130604007990e-12  -3.552152411210e-11   5.779088094354e-13  -4.115771395250e-11   7.609789173553e-12   1.445341028810e-12  
-1.657417020458e-11   9.458031722453e-13  -1.694051214549e-14  -5.646134141984e-10   1.933359173645e-11   1.573225800804e-10  -2.636187585753e-12   1.315109711938e-10  -3.480755233797e-11  -6.861946646480e-12   4.691583099988e-12  -2.591394706939e-13   4.510958488166e-15   1.737520059016e-10  -5.740700856094e-12  -3.315481210076e-11   5.350847171678e-13  -3.877619149352e-11   7.096716752174e-12   1.346066910904e-12  
-1.561230035505e-11   8.848645204883e-13  -1.576727208021e-14  -5.330433167970e-10   1.812985155316e-11   1.469673989176e-10  -2.445077388039e-12   1.240035208579e-10  -3.248871261175e-11  -6.394790293213e-12   4.409800840756e-12  -2.419448125314e-13   4.190408978284e-15   1.636588755789e-10  -5.371592383328e-12  -3.088902164267e-11   4.949430465218e-13  -3.648156393002e-11   6.606776195550e-12   1.251281941232e-12  
-1.471999993727e-11   8.310493153591e-13  -1.475288507874e-14  -5.037905865507e-10   1.706658101270e-11   1.374168012423e-10  -2.276798119795e-12   1.170564123704e-10  -3.035112516508e-11  -5.964962241828e-12   4.148439791989e-12  -2.267389054819e-13   3.913225529464e-15   1.543052723515e-10  -5.045013242381e-12  -2.880117023061e-11   4.596028781355e-13  -3.435796266320e-11   6.155528327721e-12   1.164144510012e-12  
-1.385008364216e-11   7.796578027717e-13  -1.380842912889e-14  -4.752631782954e-10   1.605213053143e-11   1.281692174153e-10  -2.116663819532e-12   1.102882141696e-10  -2.828736599435e-11  -5.549876138964e-12   3.894443750316e-12  -2.122440942101e-13   3.655079338744e-15   1.452150017814e-10  -4.733941482768e-12  -2.678460910260e-11   4.260372236318e-13  -3.229572195319e-11   5.720954862673e-12   1.080190117661e-12  
-1.300559543749e-11   7.300779940020e-13  -1.289737865119e-14  -4.474887938783e-10   1.506926495622e-11   1.192875719094e-10  -1.964299266372e-12   1.037093555256e-10  -2.630986763161e-11  -5.152559143301e-12   3.648783910097e-12  -1.983155357774e-13   3.406799150475e-15   1.364022164674e-10  -4.433846343334e-12  -2.485459025258e-11   3.942422157969e-13  -3.029913960310e-11   5.305944026066e-12   1.000084450282e-12  
-1.221191262158e-11   6.853211107195e-13  -1.206905712210e-14  -4.214065740897e-10   1.417894440923e-11   1.109863347235e-10  -1.827750203404e-12   9.753833765965e-11  -2.446402896045e-11  -4.782083050486e-12   3.418103293583e-12  -1.857523425403e-13   3.182118666946e-15   1.281335860560e-10  -4.162364634264e-12  -2.305270871452e-11   3.657883940077e-13  -2.842787001221e-11   4.918997761835e-12   9.254685494210e-13  
-1.146040594007e-11   6.422086581371e-13  -1.126569415731e-14  -3.965968089899e-10   1.331822271626e-11   1.032065963977e-10  -1.697670270814e-12   9.167674059739e-11  -2.273542481932e-11  -4.435850064095e-12   3.200413786460e-12  -1.736990373634e-13   2.964849440647e-15   1.202973001118e-10  -3.901009295243e-12  -2.137109418047e-11   3.388087180640e-13  -2.665674317124e-11   4.558071609546e-12   8.560072939980e-13  
-1.074508651658e-11   6.016636997372e-13  -1.049204228497e-14  -3.729365217858e-10   1.250355594537e-11   9.586500257741e-11  -1.577190958520e-12   8.609446291321e-11  -2.110664426609e-11  -4.110022465288e-12   2.993730625875e-12  -1.624079461452e-13   2.756470352455e-15   1.128458286332e-10  -3.654692414843e-12  -1.978836447583e-11   3.139462642278e-13  -2.497467139063e-11   4.218869217086e-12   7.907999432055e-13  
-1.002918311561e-11   5.609042178132e-13  -9.718018483475e-15  -3.491759737872e-10   1.168198400476e-11   8.860000659445e-11  -1.457631601870e-12   8.049695687988e-11  -1.950058610304e-11  -3.788755138292e-12   2.787828924453e-12  -1.511070856385e-13   2.548284570253e-15   1.054030274412e-10  -3.407470553346e-12  -1.822816187868e-11   2.893833205153e-13  -2.329642229571e-11   3.885636677878e-12   7.267275154589e-13  
-9.401034436608e-12   5.267438323476e-13  -9.094211545841e-15  -3.283389256173e-10   1.099530159828e-11   8.225329102306e-11  -1.357083722818e-12   7.559379862633e-11  -1.809486321417e-11  -3.508530528107e-12   2.606978569700e-12  -1.416038126802e-13   2.380081393151e-15   9.886402854155e-11  -3.199959038485e-12  -1.686678397754e-11   2.687028646735e-13  -2.182404100229e-11   3.594288261674e-12   6.709080741785e-13  
-8.817623645686e-12   4.933447549672e-13  -8.486851755736e-15  -3.088460010624e-10   1.032243439010e-11   7.642283513285e-11  -1.259761767833e-12   7.101290385099e-11  -1.680258457137e-11  -3.251667298207e-12   2.439562165497e-12  -1.323453407612e-13   2.216416644626e-15   9.276851326810e-11  -2.997354226340e-12  -1.562233635049e-11   2.487626039566e-13  -2.045322499298e-11   3.327696170837e-12   6.199776639128e-13  
-8.282691079368e-12   4.617172405024e-13  -7.895348088274e-15  -2.908640254204e-10   9.680733335243e-12   7.113261088936e-11  -1.169048831885e-12   6.679339663725e-11  -1.562871454491e-11  -3.019120027132e-12   2.286388270048e-12  -1.236122450960e-13   2.058102412302e-15   8.715893216919e-11  -2.805052367465e-12  -1.449767579900e-11   2.302610341124e-13  -1.919355271199e-11   3.086430661710e-12   5.740386354839e-13  
-7.779873342285e-12   4.301444296037e-13  -7.303780199676e-15  -2.738054114729e-10   9.037438982524e-12   6.623217991952e-11  -1.079811932405e-12   6.279756408558e-11  -1.454075947192e-11  -2.804329488999e-12   2.143059107955e-12  -1.149392574595e-13   1.900558443402e-15   8.186395883699e-11  -2.613394954444e-12  -1.346231799002e-11   2.121452078121e-13  -1.800642384612e-11   2.864109438485e-12   5.318490902868e-13  
-7.351995165301e-12   4.028064223268e-13  -6.802315223556e-15  -2.592171934705e-10   8.480751727293e-12   6.209124609316e-11  -1.002624880754e-12   5.938436948037e-11  -1.361694953533e-11  -2.622979076962e-12   2.021004182752e-12  -1.074195609755e-13   1.766830627237e-15   7.732897952012e-11  -2.447226813012e-12  -1.259030552575e-11   1.964803242718e-13  -1.699126324298e-11   2.675886423872e-12   4.963420851502e-13  
-6.945805531248e-12   3.771645028682e-13  -6.330929362594e-15  -2.453435582174e-10   7.957053521471e-12   5.819259826161e-11  -9.308824740061e-13   5.614256035012e-11  -1.274818047103e-11  -2.452674445871e-12   1.905367910799e-12  -1.003798287565e-13   1.641402600170e-15   7.302556136705e-11  -2.291236703833e-12  -1.177129646788e-11   1.819604699057e-13  -1.602907930212e-11   2.499291019530e-12   4.630718872179e-13  
-6.539409530055e-12   3.516151548613e-13  -5.869608480720e-15  -2.314229195329e-10   7.434340337793e-12   5.433718556152e-11  -8.601893229302e-13   5.289487426255e-11  -1.189216400587e-11  -2.284868424807e-12   1.790215771513e-12  -9.339236313940e-14   1.518832982059e-15   6.873077463491e-11  -2.136176748829e-12  -1.096440517460e-11   1.677040351522e-13  -1.506996073693e-11   2.325921343370e-12   4.304006723595e-13  
-6.157321941027e-12   3.282154534349e-13  -5.457457478427e-15  -2.183327978886e-10   6.956197246496e-12   5.073524608497e-11  -7.955810226270e-13   4.984409179670e-11  -1.109331772093e-11  -2.128449715857e-12   1.682123169509e-12  -8.699455714755e-14   1.409040438239e-15   6.469824001387e-11  -1.994291516939e-12  -1.021205298559e-11   1.546934754210e-13  -1.417030681467e-11   2.164444882987e-12   4.000037223245e-13  
-5.801167768318e-12   3.072773300576e-13  -5.087164759872e-15  -2.061344656163e-10   6.526624942515e-12   4.740113526209e-11  -7.383217376100e-13   4.700515445843e-11  -1.035445144434e-11  -1.984026694684e-12   1.581452019071e-12  -8.127660772586e-14   1.311052216339e-15   6.094357893512e-11  -1.867057537308e-12  -9.516586280202e-12   1.431809894358e-13  -1.333379860272e-11   2.015291264495e-12   3.719733249004e-13  
-5.450404220670e-12   2.870821280316e-13  -4.737841613648e-15  -1.941119142055e-10   6.112288700635e-12   4.414383080608e-11  -6.833888946845e-13   4.421038691961e-11  -9.634872229176e-12  -1.843345820709e-12   1.482621385369e-12  -7.577136224414e-14   1.218695338384e-15   5.725618326504e-11  -1.744572326193e-12  -8.838852815705e-12   1.321526239952e-13  -1.251301908744e-11   1.870393044440e-12   3.447320339794e-13  
-5.115378837640e-12   2.673276255116e-13  -4.384291755280e-15  -1.825746554514e-10   5.703999488981e-12   4.106609878811e-11  -6.306611223694e-13   4.153201749237e-11  -8.955778975536e-12  -1.710768735182e-12   1.388564971920e-12  -7.041846596334e-14   1.125768208037e-15   5.373248104986e-11  -1.624676179541e-12  -8.200892709974e-12   1.216336940934e-13  -1.172957887932e-11   1.734145663250e-12   3.191496693857e-13  
-4.798157604597e-12   2.500333170703e-13  -4.086858789148e-15  -1.716842805380e-10   5.347365912145e-12   3.816865235942e-11  -5.844507869504e-13   3.900722444961e-11  -8.317738879638e-12  -1.586322535420e-12   1.299567172467e-12  -6.572278751661e-14   1.047537813158e-15   5.040770656231e-11  -1.519699376028e-12  -7.600713770737e-12   1.124064673611e-13  -1.099132812263e-11   1.606225705754e-12   2.951514532217e-13  
-4.500455998695e-12   2.338348854212e-13  -3.804795082863e-15  -1.614406241624e-10   5.012090896236e-12   3.547045538222e-11  -5.416074139072e-13   3.663499598823e-11  -7.724013771505e-12  -1.470688481671e-12   1.216201996269e-12  -6.133541259627e-14   9.735398823416e-16   4.728681016735e-11  -1.421271679122e-12  -7.043202574976e-12   1.038799911935e-13  -1.029906307859e-11   1.487477445788e-12   2.729047045723e-13  
-4.209972268690e-12   2.176751517314e-13  -3.515534394470e-15  -1.513916437727e-10   4.674763735959e-12   3.287413673677e-11  -4.999102380548e-13   3.431201904428e-11  -7.153934348230e-12  -1.359805539219e-12   1.135254397227e-12  -5.699131120114e-14   8.980351993243e-16   4.424275216757e-11  -1.323044560488e-12  -6.509140641414e-12   9.564664563827e-14  -9.624840763308e-12   1.373952993385e-12   2.516596797271e-13  
-3.930751850279e-12   2.029228618020e-13  -3.257937845693e-15  -1.417443439063e-10   4.367120299325e-12   3.039472521311e-11  -4.618878490096e-13   3.208454335478e-11  -6.610752580253e-12  -1.254212977734e-12   1.057564841667e-12  -5.302358135025e-14   8.307750471948e-16   4.132479043277e-11  -1.233404568098e-12  -5.999854227297e-12   8.814088610731e-14  -8.979241459142e-12   1.265938080664e-12   2.314548089517e-13  
-3.658665835593e-12   1.893006891913e-13  -3.028662492114e-15  -1.323523752082e-10   4.083593902564e-12   2.799714281694e-11  -4.267995286280e-13   2.991890861525e-11  -6.086975935853e-12  -1.152429676439e-12   9.820276511097e-13  -4.935831341934e-14   7.708725374109e-16   3.849055566380e-11  -1.150742778492e-12  -5.508315445567e-12   8.121480102383e-14  -8.352889406651e-12   1.161976564679e-12   2.120127942000e-13  
-3.409985580169e-12   1.767480668059e-13  -2.807136317058e-15  -1.237377624688e-10   3.820038471938e-12   2.582683795166e-11  -3.951205158542e-13   2.793524220715e-11  -5.612740775393e-12  -1.060504252732e-12   9.131308569688e-13  -4.599814899539e-14   7.133134132654e-16   3.589694500970e-11  -1.074326101527e-12  -5.064735038821e-12   7.500424102777e-14  -7.780486946177e-12   1.068127393084e-12   1.945048919687e-13  
-3.172240785327e-12   1.643678413222e-13  -2.590670567482e-15  -1.154610883766e-10   3.559657722295e-12   2.377486357420e-11  -3.641714366541e-13   2.603172677011e-11  -5.164831963147e-12  -9.738097477892e-13   8.474949560459e-13  -4.269387852712e-14   6.571701006268e-16   3.341469389893e-11  -9.990701364778e-13  -4.647006923566e-12   6.895303774518e-14  -7.233241721156e-12   9.798237913486e-13   1.780535704869e-13  
-2.965569930644e-12   1.541901525037e-13  -2.427162218361e-15  -1.082749369198e-10   3.347235343489e-12   2.199766128637e-11  -3.384224027258e-13   2.438059438445e-11  -4.776300433776e-12  -8.988295247741e-13   7.903646192370e-13  -3.996097876502e-14   6.143552638955e-16   3.125494586972e-11  -9.372125811107e-13  -4.285583943910e-12   6.390313784486e-14  -6.757654225701e-12   9.032940211096e-13   1.638397591944e-13  
-2.777181543203e-12   1.438287805721e-13  -2.254183110147e-15  -1.016506627732e-10   3.129134349749e-12   2.040256578534e-11  -3.128259944095e-13   2.286070263499e-11  -4.426928241005e-12  -8.316580988268e-13   7.385220009558e-13  -3.720026631142e-14   5.693629280159e-16   2.927415784603e-11  -8.742443866388e-13  -3.963310815791e-12   5.892116496224e-14  -6.322049990584e-12   8.349001948504e-13   1.511837938633e-13  
-2.610588687311e-12   1.341262847923e-13  -2.087245078686e-15  -9.574893025500e-11   2.923615187850e-12   1.900833461315e-11  -2.892280559859e-13   2.150826630358e-11  -4.120772597624e-12  -7.730352108336e-13   6.927698031569e-13  -3.462481595648e-14   5.262424512296e-16   2.751311483546e-11  -8.151736765216e-13  -3.682910006779e-12   5.434615998743e-14  -5.935280026420e-12   7.752204692506e-13   1.401860649747e-13  
-2.460444879894e-12   1.252682187241e-13  -1.940190779674e-15  -9.040876926112e-11   2.736398138946e-12   1.776311164906e-11  -2.676572582685e-13   2.028588994936e-11  -3.846952823986e-12  -7.207705263379e-13   6.515912507066e-13  -3.227122810109e-14   4.882662126909e-16   2.592133024125e-11  -7.613083076321e-13  -3.433405179909e-12   5.016064099176e-14  -5.586099791732e-12   7.220252864757e-13   1.304153674186e-13  
-2.317708972144e-12   1.163382933350e-13  -1.782964051992e-15  -8.529065791206e-11   2.545445852448e-12   1.659665230416e-11  -2.465599396572e-13   1.911622189956e-11  -3.590510848195e-12  -6.719333005703e-13   6.126214036152e-13  -2.991935484778e-14   4.480100442969e-16   2.440401463296e-11  -7.069057370354e-13  -3.200851328159e-12   4.610521448364e-14  -5.253714736793e-12   6.724455193027e-13   1.213278266514e-13  
-2.185014171861e-12   1.085287757146e-13  -1.651450294244e-15  -8.054508360991e-11   2.379092142313e-12   1.551665497736e-11  -2.280197093430e-13   1.803274557843e-11  -3.353314938125e-12  -6.268142208708e-13   5.763903850184e-13  -2.785732140158e-14   4.142528037903e-16   2.299643738880e-11  -6.593636116697e-13  -2.985644968196e-12   4.253540283569e-14  -4.945684547231e-12   6.266103052750e-13   1.129363351176e-13  
-2.057525305309e-12   1.014849620225e-13  -1.537826028218e-15  -7.599726874810e-11   2.229447597749e-12   1.448399963024e-11  -2.112647041727e-13   1.699552890245e-11  -3.127097577838e-12  -5.837871062731e-13   5.416227417622e-13  -2.599508976518e-14   3.850690990071e-16   2.164902351381e-11  -6.165353806532e-13  -2.780060675908e-12   3.930591973322e-14  -4.651102481484e-12   5.829389858041e-13   1.049407899095e-13  
-1.931029551426e-12   9.423746565591e-14  -1.419911620361e-15  -7.145328796842e-11   2.074533792888e-12   1.347692739212e-11  -1.944096211185e-13   1.596124890109e-11  -2.906937320511e-12  -5.419794073673e-13   5.073185062613e-13  -2.409174309955e-14   3.548515212168e-16   2.031140178621e-11  -5.725077500254e-13  -2.580630278408e-12   3.608018256200e-14  -4.359140662621e-12   5.406528185144e-13   9.720937749822e-14  
-1.811835152388e-12   8.739314917228e-14  -1.304168260298e-15  -6.716030888486e-11   1.927234363547e-12   1.253637765998e-11  -1.787540266421e-13   1.498524817286e-11  -2.701526586215e-12  -5.030239451039e-13   4.750605972397e-13  -2.230191893819e-14   3.254069365207e-16   1.905075039465e-11  -5.308567372333e-13  -2.394810938852e-12   3.309713463504e-14  -4.084270680189e-12   5.012893650347e-13   9.002113379627e-14  
-1.696046299095e-12   8.130734358282e-14  -1.209138437371e-15  -6.300546752285e-11   1.797120346123e-12   1.162748132315e-11  -1.647063430743e-13   1.404184533031e-11  -2.503613719898e-12  -4.654954366431e-13   4.437640562785e-13  -2.070541159246e-14   3.011555492625e-16   1.783189187122e-11  -4.939283254808e-13  -2.215412883070e-12   3.041294257785e-14  -3.818819168519e-12   4.633998333535e-13   8.310214928799e-14  
-1.582805108290e-12   7.535037978006e-14  -1.111055290098e-15  -5.892898510142e-11   1.668586093387e-12   1.074933085701e-11  -1.512743475496e-13   1.311768556526e-11  -2.312822650284e-12  -4.293529934545e-13   4.132658699987e-13  -1.915265109281e-14   2.763580569244e-16   1.664106195452e-11  -4.577190801431e-13  -2.042602277480e-12   2.786107242161e-14  -3.559818966442e-12   4.269810513178e-13   7.645699656104e-14  
-1.471684273128e-12   6.939848882935e-14  -1.015603647372e-15  -5.490806017622e-11   1.539973191026e-12   9.900302751489e-12  -1.380181803623e-13   1.220772998537e-11  -2.128684639198e-12  -3.945258259960e-13   3.834710799035e-13  -1.760646215496e-14   2.521867151023e-16   1.547224826273e-11  -4.216041312985e-13  -1.876294807608e-12   2.535380215327e-14  -3.305988238351e-12   3.919877099518e-13   7.008079396613e-14  
-1.371541029112e-12   6.461534675236e-14  -9.421533408203e-16  -5.130660036244e-11   1.437048925137e-12   9.134667774349e-12  -1.272644929402e-13   1.139328388814e-11  -1.962801594501e-12  -3.631766904499e-13   3.565742520644e-13  -1.635860099537e-14   2.335462608998e-16   1.442292670695e-11  -3.925623063506e-13  -1.726158349581e-12   2.331477490784e-14  -3.078301926081e-12   3.604326876261e-13   6.433607284264e-14  
-1.272534426097e-12   5.992973823864e-14  -8.735051509892e-16  -4.773525921132e-11   1.336358464415e-12   8.387618608123e-12  -1.167983417378e-13   1.058698499614e-11  -1.801321602498e-12  -3.326938372508e-13   3.300888570068e-13  -1.513794146491e-14   2.160345975401e-16   1.338682884877e-11  -3.641734480646e-13  -1.580220554577e-12   2.133465861435e-14  -2.853805934982e-12   3.298275860846e-13   5.876945948279e-14  
-1.179275375155e-12   5.555612358891e-14  -8.037402672824e-16  -4.436384513863e-11   1.241227844093e-12   7.690658065769e-12  -1.072928648858e-13   9.826873220250e-12  -1.650861658791e-12  -3.043295926422e-13   3.051969792374e-13  -1.400648558717e-14   1.984656855054e-16   1.241143357854e-11  -3.375757559374e-13  -1.444371209941e-12   1.954891307933e-14  -2.642727206535e-12   3.013738110152e-13   5.360058146487e-14  
-1.089254404846e-12   5.130901608724e-14  -7.365995995037e-16  -4.109597587423e-11   1.148578918890e-12   7.027042091164e-12  -9.818086551418e-14   9.091372263500e-12  -1.507824323202e-12  -2.774111573621e-13   2.812639155340e-13  -1.291156550435e-14   1.815704198077e-16   1.147010774769e-11  -3.117649530408e-13  -1.315593153711e-12   1.784516716358e-14  -2.439327672257e-12   2.744389628050e-13   4.871538232164e-14  
-1.010838222064e-12   4.795888934162e-14  -6.848407514225e-16  -3.826384476213e-11   1.075705120230e-12   6.448071441729e-12  -9.093963943907e-14   8.454178129182e-12  -1.383031010119e-12  -2.539515673539e-13   2.603698532429e-13  -1.204434964805e-14   1.685256356828e-16   1.065191190123e-11  -2.913667110093e-13  -1.203084098125e-12   1.648757972345e-14  -2.262637587908e-12   2.509087076756e-13   4.445274933428e-14  
-9.363380987093e-13   4.436693989693e-14  -6.282336933179e-16  -3.554233646252e-11   9.969576719822e-13   5.908801493620e-12  -8.338677459107e-14   7.842951387403e-12  -1.266768191180e-12  -2.321594588207e-13   2.406353894713e-13  -1.112182456188e-14   1.543294697600e-16   9.870922399642e-12  -2.695124542995e-13  -1.099025438956e-12   1.508261238347e-14  -2.094235234361e-12   2.291330852713e-13   4.051882970477e-14  
-8.736747450686e-13   4.127118169182e-14  -5.775318930942e-16  -3.324759409149e-11   9.287567860873e-13   5.456738676346e-12  -7.694041269813e-14   7.327716474236e-12  -1.169078165431e-12  -2.138952453691e-13   2.240282966898e-13  -1.032816351941e-14   1.416615922435e-16   9.211945125474e-12  -2.506238122720e-13  -1.011946308417e-12   1.388785924869e-14  -1.952209627049e-12   2.108659703097e-13   3.722761475015e-14  
-8.169768343631e-13   3.830530208454e-14  -5.295333861719e-16  -3.115681121506e-11   8.632408890387e-13   5.053189790231e-12  -7.083979128797e-14   6.858876009773e-12  -1.081778863773e-12  -1.976216320750e-13   2.090465818164e-13  -9.570080651715e-15   1.297174739330e-16   8.613454939951e-12  -2.325414937048e-13  -9.345676683916e-13   1.275988478276e-14  -1.823376522306e-12   1.946115130242e-13   3.430755759505e-14  
-7.675518761213e-13   3.554198516903e-14  -4.873207247099e-16  -2.931911447661e-11   8.023450833556e-13   4.706614731245e-12  -6.517564724956e-14   6.447329812681e-12  -1.006594485025e-12  -1.836665185120e-13   1.960208231744e-13  -8.863748014006e-15   9.999128254605e-17   8.088718040002e-12  -2.157228165266e-13  -8.684846282174e-13   1.171372920493e-14  -1.710572898039e-12   1.806846230969e-13   3.181658723669e-14  
-7.220361198030e-13   3.289689315325e-14  -4.468356626943e-16  -2.761841686304e-11   7.439261375803e-13   4.390505416246e-12  -5.979857903850e-14   6.066780586376e-12  -9.379796504852e-13  -1.709562130812e-13   1.840537692359e-13  -8.189165001010e-15   1.064551773041e-16   7.604315620036e-12  -1.996288808699e-13  -8.084392131486e-13   1.072326988279e-14  -1.606523038287e-12   1.680203496729e-13   2.955595106571e-14  
-6.811012418727e-13   3.071748436196e-14  -4.143888736927e-16  -2.609646404511e-11   6.959184707465e-13   4.106121565564e-12  -5.534092250271e-14   5.726433700632e-12  -8.762834067294e-13  -1.595396028115e-13   1.732718204544e-13  -7.631850076086e-15  1*0.0  7.169799996297e-12  -1.863637971693e-13  -7.543621541081e-13   9.900732334107e-15  -1.513261220655e-12   1.566218284109e-13   2.752353870096e-14  
-6.368305576952e-13   2.819364026889e-14  -3.752380516777e-16  -2.443265813118e-11   6.396789379738e-13   3.806744812452e-12  -5.037283294057e-14   5.355422462955e-12  -8.115976405005e-13  -1.475833108267e-13   1.617176805868e-13  -6.993552338509e-15  1*0.0  6.699849053828e-12  -1.710168604559e-13  -6.978677429017e-13   8.992611745871e-15  -1.412615042964e-12   1.447588739522e-13   2.540975544597e-14  
-5.958933457012e-13   2.604131133371e-14  -3.446051686567e-16  -2.289955372247e-11   5.920533875019e-13   3.530813394961e-12  -4.608864290594e-14   5.013886251982e-12  -7.520418883256e-13  -1.365872022230e-13   1.510318009547e-13  -6.447001159137e-15  1*0.0  6.266513059009e-12  -1.579548064331e-13  -6.458244549014e-13   8.207416106273e-15  -1.319905902323e-12   1.338424808608e-13   2.346676787735e-14  
-5.594007195399e-13   2.428409846123e-14  -3.200328730107e-16  -2.153919320887e-11   5.532386622912e-13   3.284684001719e-12  -4.257320195948e-14   4.710993394649e-12  -6.989416783209e-13  -1.267927453857e-13   1.414911896379e-13  -5.999747959582e-15  1*0.0  5.881203102850e-12  -1.472822008388e-13  -5.993664112372e-13   7.562405406891e-15  -1.237528750027e-12   1.241027149633e-13   2.173505930621e-14  
-5.208917629813e-13   2.239077117504e-14  -2.937634523029e-16  -2.009483766822e-11   5.112274068503e-13   3.030104311804e-12  -3.886250980623e-14   4.390136255943e-12  -6.442183108052e-13  -1.167075095054e-13   1.314876771806e-13  -5.520670502773e-15  1*0.0  5.475082748789e-12  -1.358050693498e-13  -5.515745730571e-13   6.885024209314e-15  -1.150861893058e-12   1.141180313337e-13   1.996073760758e-14  
-4.840302428871e-13   2.051412040225e-14  -2.658832599703e-16  -1.870473891211e-11   4.691443422814e-13   2.789835994420e-12  -3.529113082981e-14   4.081797151568e-12  -5.926243070170e-13  -1.072145988581e-13   1.219489086563e-13  -5.049338376044e-15  1*0.0  5.085978920918e-12  -1.244045721443e-13  -5.066427436468e-13   6.237889293292e-15  -1.067935511991e-12   1.047395176879e-13   1.829659882952e-14  
-4.505980020499e-13   1.898006771320e-14  -2.450938993353e-16  -1.744951901100e-11   4.350005718407e-13   2.572363397945e-12  -3.233106052953e-14   3.803638539990e-12  -5.459734038938e-13  -9.864061035944e-14   1.132911647912e-13  -4.662219230464e-15  1*0.0  4.734173714416e-12  -1.151025023587e-13  -4.659755015881e-13   5.699863880628e-15  -9.930349500104e-13   9.626000501711e-14   1.679368571320e-14  
-4.182521954098e-13   1.755446131136e-14  -2.258387338220e-16  -1.623432208748e-11   4.032046398583e-13   2.364041844639e-12  -2.960560746647e-14   3.534736157221e-12  -5.013801792295e-13  -9.045262774708e-14   1.049344201698e-13  -4.303184314392e-15  1*0.0  4.394456332000e-12  -1.064582561999e-13  -4.271032689642e-13   5.205648750894e-15  -9.208015902207e-13   8.817163285267e-14   1.536128744246e-14  
-3.848509507169e-13   1.598563616660e-14  -2.034185699315e-16  -1.496814558973e-11   3.677996703697e-13   2.153917363609e-12  -2.671751829240e-14   3.255242048289e-12  -4.565105565163e-13  -8.222958820446e-14   9.636446652504e-14  -3.911939744280e-15  1*0.0  4.043316156417e-12  -9.693734610317e-14  -3.881464167027e-13   4.687011319076e-15  -8.462914220815e-13   8.008367416414e-14   1.393123628349e-14  
-3.546927957649e-13   1.467499951347e-14  -1.845081626625e-16  -1.382841571983e-11   3.381809608242e-13   1.964576698915e-12  -2.431180908632e-14   3.003846637246e-12  -4.161185885606e-13  -7.483350909350e-14   8.862360071949e-14  -3.585132087034e-15  1*0.0  3.727050320682e-12  -8.897394259194e-14  -3.530419358488e-13   4.255474757042e-15  -7.792356675214e-13   7.280308286972e-14   1.264506644730e-14  
-3.250934285289e-13   1.348105947383e-14  -1.686978962765e-16  -1.271042056937e-11   3.113461525329e-13   1.780640697162e-12  -2.210721691493e-14   2.757649172783e-12  -3.769749516188e-13  -6.767348542056e-14   8.104260717142e-14  -3.286702280348e-15  1*0.0  3.417473754375e-12  -8.173688446728e-14  -3.190168262134e-13   3.859408374247e-15  -7.136960221320e-13   6.576295141450e-14   1.140252646537e-14  
-2.975922819147e-13   1.244445849359e-14  -1.537638458435e-16  -1.167315095682e-11   2.878395081875e-13   1.610707260797e-12  -2.023089604088e-14   2.529473139944e-12  -3.408692432027e-13  -6.107466411406e-14   7.400509827443e-14  -3.028838842060e-15  1*0.0  3.130539308654e-12  -7.543355658669e-14  -2.875972052246e-13   3.523770341059e-15  -6.530136911372e-13   5.927275720992e-14   1.025793553684e-14  
-2.718153267363e-13   1.136938582588e-14  -1.386038017536e-16  -1.069209952774e-11   2.633656713051e-13   1.454382086759e-12  -1.832491775009e-14   2.314012784160e-12  -3.076583146139e-13  -5.501975148881e-14   6.744208386866e-14  -2.762689989697e-15  1*0.0  2.860688508348e-12  -6.890212873631e-14  -2.588707432618e-13   3.185180737380e-15  -5.960231698879e-13   5.333790779670e-14   9.213680747067e-15  
-2.516760352019e-13   1.060188470297e-14  -1.283084110785e-16  -9.930019983961e-12   2.460211099604e-13   1.331224319957e-12  -1.693499139065e-14   2.146544312036e-12  -2.814473783075e-13  -5.024640104089e-14   6.229293680579e-14  -2.571315293766e-15  1*0.0  2.649971951285e-12  -6.423499384468e-14  -2.361875728561e-13   2.936912928217e-15  -5.515119162452e-13   4.864351554384e-14   8.388830298303e-15  
-2.329221455654e-13   9.807948436155e-15  -1.177381700260e-16  -9.214221612724e-12   2.280108755518e-13   1.218489961727e-12  -1.552351700507e-14   1.989450036257e-12  -2.574493377598e-13  -4.588614952993e-14   5.751995217205e-14  -2.374292011982e-15  1*0.0  2.453049603085e-12  -5.941325001090e-14  -2.155399237031e-13   2.685921203160e-15  -5.099614374686e-13   4.436828354066e-14   7.639274132359e-15  
-2.161766282012e-13   8.963751387274e-15  -8.924243347550e-17  -8.565976974980e-12   2.085268120797e-13   1.120100392338e-12  -1.409428992627e-14   1.847405801992e-12  -2.364719375216e-13  -4.208758404203e-14   5.328454834143e-14  -2.167426259211e-15  1*0.0  2.276022314335e-12  -5.427184398418e-14  -1.976583221737e-13   2.435012499077e-15  -4.726580773036e-13   4.065856918611e-14   6.990984691086e-15  
-2.024428097618e-13   8.210409748996e-15  -1.001250298035e-16  -8.031018229335e-12   1.912422391743e-13   1.039943885355e-12  -1.280654142009e-14   1.730172756819e-12  -2.193235583388e-13  -3.899104593826e-14   4.981288928853e-14  -1.982177454604e-15  1*0.0  2.129954570351e-12  -4.969127141947e-14  -1.831454265566e-13   2.208399021243e-15  -4.418800599886e-13   3.763639903800e-14   6.464413722458e-15  
-1.906241803123e-13   7.619742659631e-15  1*0.0 -7.573195310419e-12   1.778057518558e-13   9.707653822495e-13  -1.177762984378e-14   1.629866806317e-12  -2.045163646535e-13  -3.632096155727e-14   4.681782809647e-14  -1.836119345410e-15  1*0.0  2.004517224768e-12  -4.610701964567e-14  -1.706067035873e-13   2.026395833327e-15  -4.154627427980e-13   3.502408851072e-14   6.009958040369e-15  
-1.775962517564e-13   6.937632559631e-15  1*0.0 -7.063554207678e-12   1.621508663289e-13   8.967480915454e-13  -1.062870700463e-14   1.518564735187e-12  -1.887333890157e-13  -3.347995625766e-14   4.354516242683e-14  -1.668923072447e-15  1*0.0  1.866277881040e-12  -4.197186953339e-14  -1.572948196213e-13   1.824850906370e-15  -3.864249318969e-13   3.226044578315e-14   5.529825038545e-15  
-1.660563592298e-13   6.310594510448e-15  1*0.0 -6.610587950056e-12   1.476013915708e-13   8.315549896393e-13  -9.600987812152e-15   1.419680820714e-12  -1.748242933222e-13  -3.097934647798e-14   4.064962106017e-14  -1.516223704730e-15  1*0.0  1.743604085190e-12  -3.815779600429e-14  -1.455905432671e-13   1.645808368450e-15  -3.606673170357e-13   2.982913730267e-14   5.107952609825e-15  
-1.555201912925e-13   5.801979545372e-15  1*0.0 -6.199175814181e-12   1.359120268486e-13   7.722004421836e-13  -8.753548813352e-15   1.329970201132e-12  -1.621774620417e-13  -2.870835567781e-14   3.800369490070e-14  -1.391690112840e-15  1*0.0  1.632016024306e-12  -3.507326955693e-14  -1.349288849322e-13   1.497485476497e-15  -3.372660294384e-13   2.761737381473e-14   4.724626991398e-15  
-1.445464433687e-13   5.286203242163e-15  1*0.0 -5.769535711332e-12   1.240459613165e-13   7.113758480684e-13  -7.902173804774e-15   1.236476439938e-12  -1.492570219907e-13  -2.639062169416e-14   3.525997407553e-14  -1.265713257489e-15  1*0.0  1.516043643847e-12  -3.195046714562e-14  -1.240474889030e-13   1.348825868047e-15  -3.129880768814e-13   2.536669404211e-14   4.334872156304e-15  
-1.342741471670e-13   4.818287161385e-15  1*0.0 -5.367146274758e-12   1.132531467473e-13   6.549023693197e-13  -7.136963831521e-15   1.149011183665e-12  -1.372736326177e-13  -2.424367279811e-14   3.269534264409e-14  -1.151636426171e-15  1*0.0  1.407592190043e-12  -2.911585510281e-14  -1.139621290849e-13   1.215534471852e-15  -2.903090404721e-13   2.328281813234e-14   3.974432833439e-15  
-1.245645174713e-13   4.375328426157e-15  1*0.0 -4.985374565210e-12   1.029438962341e-13   6.022940335457e-13  -6.432570999829e-15   1.066170601725e-12  -1.261250829662e-13  -2.224966587044e-14   3.027919633739e-14  -1.044340947923e-15  1*0.0  1.305094760972e-12  -2.642839831632e-14  -1.045965463048e-13   1.093628303408e-15  -2.689080408606e-13   2.135003206941e-14   3.640641827797e-15  
-1.148256900149e-13   3.975595093019e-15  1*0.0 -4.603512368895e-12   9.372824061566e-14   5.499280806914e-13  -5.786263808535e-15   9.834325206296e-13  -1.150575372876e-13  -2.027149374590e-14   2.785892681597e-14  -9.470738823995e-16  1*0.0  1.202678366472e-12  -2.401265125040e-14  -9.528576159398e-14   9.813204727138e-16  -2.475535630468e-13   1.943366646447e-14   3.309874376347e-15  
-1.053598841210e-13   3.622172551066e-15  1*0.0 -4.232626786356e-12   8.558294215646e-14   4.996268819425e-13  -5.217836283270e-15   9.032290575967e-13  -1.044512245019e-13  -1.837855392334e-14   2.551133877311e-14  -8.611269337131e-16  1*0.0  1.103421164844e-12  -2.187868155526e-14  -8.635966017439e-14   8.826274239135e-16  -2.268952391588e-13   1.760067453786e-14   2.993925760076e-15  
-9.599362968238e-14   3.265092254248e-15  1*0.0 -3.863859257268e-12   7.725547977581e-14   4.506869533868e-13  -4.662713380032e-15   8.236293122615e-13  -9.415047356279e-14  -1.654307737281e-14   2.319823837293e-14  -7.750104943438e-16  1*0.0  1.005214266715e-12  -1.971765024796e-14  -7.771031810521e-14   7.870602136148e-16  -2.064881115418e-13   1.582753514195e-14   2.688725290385e-15  
-9.105585651429e-14   3.050719689269e-15  1*0.0 -3.667866137193e-12   7.220805363362e-14   4.252011340971e-13  -4.338612945276e-15   7.813473150524e-13  -8.878601931400e-14  -1.558787819494e-14   2.198350630214e-14  -7.236642312320e-16  1*0.0  9.532595521521e-13  -1.841777045732e-14  -7.322333496880e-14   7.316709179451e-16  -1.956958041000e-13   1.490751911819e-14   2.530457369870e-15  
-7.723707143784e-14   2.574694912283e-15  1*0.0 -3.123669981329e-12   6.105786146462e-14   3.541554511546e-13  -3.612317193311e-15   6.641643281123e-13  -7.388174100237e-14  -1.293654550375e-14   1.858166920475e-14  -6.092972069704e-16  1*0.0  8.088425786153e-13  -1.553638158360e-14  -6.070335383843e-14   6.071159705308e-16  -1.657527857314e-13   1.234922370386e-14   2.090769487122e-15  


Spline
101 5.48020576
4.10152746 13.08391061 -0.00836844
3.90039472 3.99488103 0.04590798 -0.22261622 0.45653326 -0.47863835
3.99488103 4.00892990 0.02854582 -0.14916330 0.32085895 -0.22825328
4.00892990 4.02297878 0.02651294 -0.14028304 0.31123885 -0.59787215
4.02297878 4.03702765 0.02460189 -0.13189193 0.28604056 -0.23116039
4.03702765 4.05107652 0.02280477 -0.12399171 0.27629793 -0.43738701
4.05107652 4.06512540 0.02111615 -0.11648734 0.25786355 -0.29646897
4.06512540 4.07917427 0.01952971 -0.10941750 0.24536838 -0.34745725
4.07917427 4.09322314 0.01803998 -0.10272894 0.23072423 -0.29590833
4.09322314 4.10727201 0.01664147 -0.09642132 0.21825270 -0.30014052
4.10727201 4.12132089 0.01532910 -0.09046663 0.20560279 -0.27530743
4.12132089 4.13536976 0.01409797 -0.08485266 0.19399951 -0.26682248
4.13536976 4.14941863 0.01294343 -0.07955970 0.18275385 -0.25036171
4.14941863 4.16346751 0.01186108 -0.07457298 0.17220195 -0.23893172
4.16346751 4.17751638 0.01084674 -0.06987596 0.16213178 -0.22555651
4.17751638 4.19156525 0.00989644 -0.06545398 0.15262534 -0.21395647
4.19156525 4.20561413 0.00900642 -0.06129224 0.14360780 -0.20212639
4.20561413 4.21966300 0.00817311 -0.05737687 0.13508885 -0.19112587
4.21966300 4.23371187 0.00739316 -0.05369434 0.12703354 -0.18037396
4.23371187 4.24776074 0.00666339 -0.05023179 0.11943139 -0.17016789
4.24776074 4.26180962 0.00598079 -0.04697679 0.11225939 -0.16033480
4.26180962 4.27585849 0.00534253 -0.04391749 0.10550182 -0.15095347
4.27585849 4.28990736 0.00474595 -0.04104251 0.09913964 -0.14196797
4.28990736 4.30395624 0.00418852 -0.03834097 0.09315617 -0.13339449
4.30395624 4.31800511 0.00366789 -0.03580248 0.08753404 -0.12521061
4.31800511 4.33205398 0.00318183 -0.03341711 0.08225684 -0.11741458
4.33205398 4.34610286 0.00272827 -0.03117540 0.07730821 -0.10999358
4.34610286 4.36015173 0.00230524 -0.02906834 0.07267236 -0.10294072
4.36015173 4.37420060 0.00191092 -0.02708736 0.06833375 -0.09624593
4.37420060 4.38824947 0.00154360 -0.02522433 0.06427731 -0.08990085
4.38824947 4.40229835 0.00120166 -0.02347151 0.06048829 -0.08389621
4.40229835 4.41634722 0.00088362 -0.02182160 0.05695235 -0.07822321
4.41634722 4.43039609 0.00058807 -0.02026769 0.05365551 -0.07287280
4.43039609 4.44444497 0.00031372 -0.01880324 0.05058417 -0.06783608
4.44444497 4.45849384 0.00005936 -0.01742210 0.04772510 -0.06310407
4.45849384 4.47254271 -0.00017616 -0.01611850 0.04506548 -0.05866781
4.47254271 4.48659159 -0.00039388 -0.01488700 0.04259283 -0.05451834
4.48659159 4.50064046 -0.00059477 -0.01372252 0.04029507 -0.05064671
4.50064046 4.51468933 -0.00077974 -0.01262030 0.03816048 -0.04704396
4.51468933 4.52873820 -0.00094964 -0.01157594 0.03617774 -0.04370113
4.52873820 4.54278708 -0.00110525 -0.01058530 0.03433588 -0.04060926
4.54278708 4.55683595 -0.00124730 -0.00964458 0.03262434 -0.03775939
4.55683595 4.57088482 -0.00137646 -0.00875027 0.03103291 -0.03514257
4.57088482 4.58493370 -0.00149336 -0.00789912 0.02955177 -0.03274983
4.58493370 4.59898257 -0.00159859 -0.00708818 0.02817147 -0.03057223
4.59898257 4.61303144 -0.00169270 -0.00631473 0.02688296 -0.02860079
4.61303144 4.62708032 -0.00177619 -0.00557631 0.02567753 -0.02682657
4.62708032 4.64112919 -0.00184953 -0.00487071 0.02454688 -0.02524060
4.64112919 4.65517806 -0.00191319 -0.00419595 0.02348308 -0.02383393
4.65517806 4.66922693 -0.00196757 -0.00355024 0.02247856 -0.02259759
4.66922693 4.68327581 -0.00201307 -0.00293202 0.02152614 -0.02152263
4.68327581 4.69732468 -0.00205007 -0.00233993 0.02061904 -0.02060010
4.69732468 4.71137355 -0.00207893 -0.00177278 0.01975081 -0.01982103
4.71137355 4.72542243 -0.00209999 -0.00122956 0.01891542 -0.01917646
4.72542243 4.73947130 -0.00211359 -0.00070943 0.01810720 -0.01865744
4.73947130 4.75352017 -0.00212003 -0.00021171 0.01732085 -0.01825501
4.75352017 4.76756905 -0.00211964 0.00026416 0.01655147 -0.01796021
4.76756905 4.78161792 -0.00211271 0.00071858 0.01579450 -0.01776408
4.78161792 4.79566679 -0.00209955 0.00115185 0.01504581 -0.01765766
4.79566679 4.80971566 -0.00208044 0.00156415 0.01430160 -0.01763200
4.80971566 4.82376454 -0.00205570 0.00195555 0.01355847 -0.01767814
4.82376454 4.83781341 -0.00202560 0.00232605 0.01281339 -0.01778711
4.83781341 4.85186228 -0.00199044 0.00267554 0.01206373 -0.01794997
4.85186228 4.86591116 -0.00195052 0.00300388 0.01130720 -0.01815775
4.86591116 4.87996003 -0.00190614 0.00331084 0.01054191 -0.01840149
4.87996003 4.89400890 -0.00185759 0.00359614 0.00976635 -0.01867224
4.89400890 4.90805778 -0.00180520 0.00385950 0.00897938 -0.01896104
4.90805778 4.92210665 -0.00174925 0.00410057 0.00818023 -0.01925893
4.92210665 4.93615552 -0.00169008 0.00431902 0.00736853 -0.01955695
4.93615552 4.95020440 -0.00162801 0.00451447 0.00654428 -0.01984614
4.95020440 4.96425327 -0.00156335 0.00468660 0.00570783 -0.02011755
4.96425327 4.97830214 -0.00149643 0.00483507 0.00485994 -0.02036221
4.97830214 4.99235101 -0.00142760 0.00495956 0.00400174 -0.02057118
4.99235101 5.00639989 -0.00135720 0.00505982 0.00313474 -0.02073548
5.00639989 5.02044876 -0.00128555 0.00513563 0.00226081 -0.02084618
5.02044876 5.03449763 -0.00121301 0.00518681 0.00138221 -0.02089426
5.03449763 5.04854651 -0.00113993 0.00521327 0.00050159 -0.02087090
5.04854651 5.06259538 -0.00106665 0.00521501 -0.00037805 -0.02076686
5.06259538 5.07664425 -0.00099351 0.00519209 -0.00125330 -0.02057373
5.07664425 5.09069313 -0.00092087 0.00514469 -0.00212042 -0.02028151
5.09069313 5.10474200 -0.00084907 0.00507310 -0.00297521 -0.01988320
5.10474200 5.11879087 -0.00077844 0.00497773 -0.00381322 -0.01936618
5.11879087 5.13283974 -0.00070932 0.00485912 -0.00462944 -0.01872832
5.13283974 5.14688862 -0.00064202 0.00471796 -0.00541878 -0.01794793
5.14688862 5.16093749 -0.00057686 0.00455507 -0.00617522 -0.01703983
5.16093749 5.17498636 -0.00051413 0.00437148 -0.00689339 -0.01595063
5.17498636 5.18903524 -0.00045412 0.00416834 -0.00756566 -0.01475437
5.18903524 5.20308411 -0.00039709 0.00394703 -0.00818751 -0.01328706
5.20308411 5.21713298 -0.00034329 0.00370911 -0.00874751 -0.01182936
5.21713298 5.23118186 -0.00029294 0.00345632 -0.00924608 -0.00983124
5.23118186 5.24523073 -0.00024624 0.00319070 -0.00966043 -0.00829457
5.24523073 5.25927960 -0.00020334 0.00291436 -0.01001002 -0.00532200
5.25927960 5.27332847 -0.00016439 0.00262995 -0.01023432 -0.00443239
5.27332847 5.28737735 -0.00012947 0.00233976 -0.01042113 0.00097372
5.28737735 5.30142622 -0.00009866 0.00204753 -0.01038010 -0.00140631
5.30142622 5.31547509 -0.00007194 0.00175504 -0.01043937 0.01143138
5.31547509 5.32952397 -0.00004932 0.00146848 -0.00995757 -0.00341817
5.32952397 5.34357284 -0.00003066 0.00118667 -0.01010164 0.03385818
5.34357284 5.35762171 -0.00001589 0.00092289 -0.00867463 -0.02283036
5.35762171 5.37167059 -0.00000470 0.00066563 -0.00963685 0.07582417
5.37167059 5.38571946 0.00000296 0.00043976 -0.00644112 -0.02465520
5.38571946 5.48020576 0.00000780 0.00024418 -0.00748025 0.04237369 -0.03035986 0.34360513
