# Supplementary material for: DFTB Parametrization at the Example of Platinum—Implementation, Validation and Practical Considerations
Source: J Comput Chem. 2026 Mar 11;47(7):e70342. doi: 10.1002/jcc.70342 (PMC12979722; doi:10.1002/jcc.70342)
Supplement: Supplementary file 2 — Data S2: Slater‐Koster files for the interactions of Pt‐{H, C, N, O, F, Cl, Na, Mg, Zn, Zr, Pt} and STO‐coefficients for Pt. [file JCC-47-0-s002.zip › Pt-X-skf/pt_atom_info.json]

{"eigenvalues": {"4f": -2.6814599250842224, "5d": -0.2961998259027875, "6s": -0.23839214986518376, "6p": -0.04281060372440402}, "hubbardvalues": {"4f": 1.7538464167922978, "5d": 0.5441074647775616, "6s": 0.302089179410143, "6p": 0.17341790056960904}, "hubbardderivs": {"4f": -0.13305412845276976, "5d": -0.07480120404357304, "6s": -0.03656569793425435, "6p": 0.12690514768078087}, "spinconstants": {"Wff": -0.020634742135587913, "Wfd": -0.0020097034040233996, "Wfs": -0.0005836469566631308, "Wfp": -0.00017281373672073386, "Wdf": -0.002013658038263255, "Wdd": -0.010805841976795127, "Wds": -0.005587543368673398, "Wdp": -0.0021333493793821434, "Wsf": -0.0005850582153157369, "Wsd": -0.005604699887844289, "Wss": -0.011931564162632191, "Wsp": -0.008231800969059122, "Wpf": -0.00017324950738073497, "Wpd": -0.0021458843792751398, "Wps": -0.0085632730660829, "Wpp": -0.015988845392987824}}
