# Supplementary material for: DFTB Parametrization at the Example of Platinum—Implementation, Validation and Practical Considerations
Source: J Comput Chem. 2026 Mar 11;47(7):e70342. doi: 10.1002/jcc.70342 (PMC12979722; doi:10.1002/jcc.70342)
Supplement: Supplementary file 2 — Data S2: Slater‐Koster files for the interactions of Pt‐{H, C, N, O, F, Cl, Na, Mg, Zn, Zr, Pt} and STO‐coefficients for Pt. [file JCC-47-0-s002.zip › Pt-X-skf/Pt-C.skf]

0.020000000000, 900
195.084, 19*0.0
5*0.0  2.033540023086e-01   2.025749168774e-01  1*0.0 -4.032542286600e-04   1.125395710675e-01  5*0.0  3.696741434506e-01   3.695423214811e-01  1*0.0 -3.810314782721e-03   5.138018588231e-01  
5*0.0  2.050555215437e-01   2.032828058642e-01  1*0.0 -1.245678446425e-03   1.123406807753e-01  5*0.0  3.698301542658e-01   3.695963957401e-01  1*0.0 -7.618773645262e-03   5.139242042525e-01  
5*0.0  2.047469619516e-01   2.033967113169e-01  1*0.0 -1.154217682465e-03   8.448270997342e-02  5*0.0  3.700922961081e-01   3.696877900002e-01  1*0.0 -1.142316638230e-02   5.141193558491e-01  
5*0.0  2.020553404284e-01   2.033461700594e-01  1*0.0  7.630889212131e-04   4.980597698226e-02  5*0.0  3.704599142917e-01   3.698080450910e-01  1*0.0 -1.522279056675e-02   5.143822276028e-01  
5*0.0  1.973624793785e-01   2.025232054834e-01  1*0.0  3.931011576432e-03   2.656234781039e-02  5*0.0  3.709303708667e-01   3.699674444160e-01  1*0.0 -1.901304607998e-02   5.146933849973e-01  
5*0.0  1.925728007025e-01   2.014210196852e-01  1*0.0  7.300737936016e-03   2.260872585743e-02  5*0.0  3.715007005284e-01   3.701509203831e-01  1*0.0 -2.279238010277e-02   5.150431236060e-01  
5*0.0  1.889923273125e-01   1.999266842505e-01  1*0.0  9.810784161721e-03   3.806116260535e-02  5*0.0  3.721674811747e-01   3.703687521941e-01  1*0.0 -2.655530764788e-02   5.154296793228e-01  
5*0.0  1.876372839643e-01   1.982630291909e-01  1*0.0  1.076933594992e-02   6.705807001040e-02  5*0.0  3.729286611200e-01   3.706373556008e-01  1*0.0 -3.029569548928e-02   5.158851981032e-01  
5*0.0  1.895685622594e-01   1.972642588703e-01  1*0.0  9.623616505853e-03   1.045990244177e-01  5*0.0  3.737845502021e-01   3.709306121130e-01  1*0.0 -3.401835681435e-02   5.164238046939e-01  
5*0.0  1.949794009287e-01   1.971271904204e-01  1*0.0  6.338074872050e-03   1.443297605748e-01  5*0.0  3.747375039072e-01   3.712264719730e-01  1*0.0 -3.772453334873e-02   5.170513804483e-01  
5*0.0  2.033556573585e-01   1.970595143052e-01  1*0.0  1.380160138086e-03   1.799214595648e-01  5*0.0  3.757874955071e-01   3.716193900309e-01  1*0.0 -4.139987650152e-02   5.178480180306e-01  
5*0.0  2.144364190841e-01   1.983791639557e-01  1*0.0 -4.805528455483e-03   2.092023286292e-01  5*0.0  3.769457118449e-01   3.719906348184e-01  1*0.0 -4.506894451510e-02   5.187526001915e-01  
5*0.0  2.275843650028e-01   2.001628536805e-01  1*0.0 -1.183310225816e-02   2.295322254485e-01  5*0.0  3.782128998495e-01   3.724121804877e-01  1*0.0 -4.871807610605e-02   5.198200056877e-01  
5*0.0  2.419826437775e-01   2.025006965135e-01  1*0.0 -1.907137278919e-02   2.397869462472e-01  5*0.0  3.795966455944e-01   3.728800179805e-01  1*0.0 -5.234907120880e-02   5.210572993947e-01  
5*0.0  2.566888657708e-01   2.057560141019e-01  1*0.0 -2.564300520578e-02   2.397650254062e-01  5*0.0  3.811116931929e-01   3.733767922751e-01  1*0.0 -5.597797755283e-02   5.224515899651e-01  
5*0.0  2.710987018118e-01   2.094406699502e-01  1*0.0 -3.124769346586e-02   2.301724144648e-01  5*0.0  3.827599153708e-01   3.738971752218e-01  1*0.0 -5.959669342598e-02   5.239915591579e-01  
5*0.0  2.844280096105e-01   2.136311473274e-01  1*0.0 -3.528467892880e-02   2.123844877918e-01  5*0.0  3.845509990532e-01   3.744759638947e-01  1*0.0 -6.321374690744e-02   5.256714567547e-01  
5*0.0  2.959887711716e-01   2.176755211496e-01  1*0.0 -3.757420106768e-02   1.871450855031e-01  5*0.0  3.864842883962e-01   3.750845364001e-01  1*0.0 -6.681078566130e-02   5.274684758174e-01  
5*0.0  3.050988904693e-01   2.222845166223e-01  1*0.0 -3.745532616483e-02   1.565809364522e-01  5*0.0  3.885778436001e-01   3.757436697873e-01  1*0.0 -7.041959578956e-02   5.293555234655e-01  
5*0.0  3.118787495514e-01   2.265339598685e-01  1*0.0 -3.539663803456e-02   1.216162087414e-01  5*0.0  3.908202114514e-01   3.764344509636e-01  1*0.0 -7.400177885531e-02   5.313210984256e-01  
5*0.0  3.159179427710e-01   2.306679224144e-01  1*0.0 -3.101623237758e-02   8.397453328118e-02  5*0.0  3.932139928760e-01   3.771864334085e-01  1*0.0 -7.757559530965e-02   5.333259882463e-01  
5*0.0  3.168223497113e-01   2.346855483356e-01  1*0.0 -2.427847923618e-02   4.479033059677e-02  5*0.0  3.957678692432e-01   3.779431528711e-01  1*0.0 -8.113750436640e-02   5.353262532549e-01  
5*0.0  3.147175235255e-01   2.379202348528e-01  1*0.0 -1.546096823288e-02   4.911650335851e-03  5*0.0  3.984557794040e-01   3.788212687197e-01  1*0.0 -8.464053552345e-02   5.373895458322e-01  
5*0.0  3.091951758314e-01   2.411903450312e-01  1*0.0 -4.214782610552e-03  -3.415514809185e-02  5*0.0  4.013042045864e-01   3.796641356581e-01  1*0.0 -8.814944652880e-02   5.393362470676e-01  
5*0.0  3.007926972809e-01   2.437612572524e-01  1*0.0  8.765968361936e-03  -7.205094391453e-02  5*0.0  4.042797199387e-01   3.805757420546e-01  1*0.0 -9.159494503269e-02   5.412585584015e-01  
5*0.0  2.895518315524e-01   2.455397450443e-01  1*0.0  2.343149055953e-02  -1.082442771772e-01  5*0.0  4.073679332108e-01   3.816065512651e-01  1*0.0 -9.496420259896e-02   5.431652256433e-01  
5*0.0  2.756961575178e-01   2.469380571688e-01  1*0.0  3.950330916494e-02  -1.419223052578e-01  5*0.0  4.105773873553e-01   3.825572163360e-01  1*0.0 -9.829390398309e-02   5.448800669911e-01  
5*0.0  2.592366890572e-01   2.476349193192e-01  1*0.0  5.693363483899e-02  -1.729572942726e-01  5*0.0  4.138811096748e-01   3.836303598874e-01  1*0.0 -1.015334316433e-01   5.465337362993e-01  
5*0.0  2.404478737758e-01   2.475240096401e-01  1*0.0  7.534436249248e-02  -2.012638322898e-01  5*0.0  4.172580965091e-01   3.847841394682e-01  1*0.0 -1.046575586347e-01   5.481170750304e-01  
5*0.0  2.195609478961e-01   2.470535687848e-01  1*0.0  9.467851286960e-02  -2.262714856091e-01  5*0.0  4.207190520937e-01   3.858764896774e-01  1*0.0 -1.077189306791e-01   5.494643379386e-01  
5*0.0  1.969707399996e-01   2.457569300409e-01  1*0.0  1.144071443936e-01  -2.483981405193e-01  5*0.0  4.242160424341e-01   3.870327461022e-01  1*0.0 -1.106410962666e-01   5.506927802127e-01  
5*0.0  1.727081573679e-01   2.438131744623e-01  1*0.0  1.346377456928e-01  -2.674421116844e-01  5*0.0  4.277400314016e-01   3.883019186079e-01  1*0.0 -1.134201238917e-01   5.518352902979e-01  
5*0.0  1.474220781864e-01   2.411360983599e-01  1*0.0  1.547702756087e-01  -2.836431215370e-01  5*0.0  4.312615061913e-01   3.895479620629e-01  1*0.0 -1.160504399488e-01   5.527840819811e-01  
5*0.0  1.209304848577e-01   2.380960858839e-01  1*0.0  1.750301706550e-01  -2.968126652154e-01  5*0.0  4.347944300779e-01   3.907759064077e-01  1*0.0 -1.185561432530e-01   5.535226209166e-01  
5*0.0  9.374232315504e-02   2.342609425009e-01  1*0.0  1.949289284623e-01  -3.075067316992e-01  5*0.0  4.382747455820e-01   3.921032502965e-01  1*0.0 -1.208553627552e-01   5.541729985743e-01  
5*0.0  6.606293705075e-02   2.299426487986e-01  1*0.0  2.144447995482e-01  -3.156251769816e-01  5*0.0  4.416990654293e-01   3.934876658358e-01  1*0.0 -1.229756624698e-01   5.546769901442e-01  
5*0.0  3.809322001061e-02   2.250995097763e-01  1*0.0  2.332928332567e-01  -3.215712148533e-01  5*0.0  4.450596155322e-01   3.947842117048e-01  1*0.0 -1.249124713960e-01   5.549649797342e-01  
5*0.0  9.900588410238e-03   2.198152032423e-01  1*0.0  2.516317559099e-01  -3.253609484507e-01  5*0.0  4.483292182947e-01   3.961313186287e-01  1*0.0 -1.266499252344e-01   5.551223629667e-01  
5*0.0 -1.806699300294e-02   2.140352228856e-01  1*0.0  2.690266223963e-01  -3.273393899183e-01  5*0.0  4.514709679383e-01   3.975322588736e-01  1*0.0 -1.281586951195e-01   5.551525891203e-01  
5*0.0 -4.573821747903e-02   2.078066532608e-01  1*0.0  2.855134518234e-01  -3.276788287197e-01  5*0.0  4.544687237948e-01   3.989472475553e-01  1*0.0 -1.294378925006e-01   5.550483887064e-01  
5*0.0 -7.316727747881e-02   2.013597529351e-01  1*0.0  3.011830887666e-01  -3.264557971360e-01  5*0.0  4.573379289223e-01   4.002974692517e-01  1*0.0 -1.305091006863e-01   5.547730379601e-01  
5*0.0 -9.986964453344e-02   1.944293189316e-01  1*0.0  3.156559528437e-01  -3.241301208431e-01  5*0.0  4.600102993366e-01   4.016807424467e-01  1*0.0 -1.313154563637e-01   5.543977642995e-01  
5*0.0 -1.259467195413e-01   1.872925212954e-01  1*0.0  3.291213601390e-01  -3.206366371400e-01  5*0.0  4.624988154802e-01   4.030634512299e-01  1*0.0 -1.318935163855e-01   5.538868123888e-01  
5*0.0 -1.511828844043e-01   1.798675537212e-01  1*0.0  3.414367319158e-01  -3.163083848783e-01  5*0.0  4.647751898801e-01   4.044785872056e-01  1*0.0 -1.322120669273e-01   5.532887051666e-01  
5*0.0 -1.754587387112e-01   1.721937853533e-01  1*0.0  3.525347792690e-01  -3.113349696562e-01  5*0.0  4.668213526752e-01   4.058350397127e-01  1*0.0 -1.322628774329e-01   5.525902802894e-01  
5*0.0 -1.987519742467e-01   1.644390213893e-01  1*0.0  3.624667494491e-01  -3.057239752792e-01  5*0.0  4.686468053674e-01   4.071202257436e-01  1*0.0 -1.320828920667e-01   5.517398379693e-01  
5*0.0 -2.210191736903e-01   1.564682034857e-01  1*0.0  3.712719522671e-01  -2.997051206146e-01  5*0.0  4.702025221895e-01   4.084535841686e-01  1*0.0 -1.316254721729e-01   5.508430889285e-01  
5*0.0 -2.421298473757e-01   1.483615879211e-01  1*0.0  3.788697544400e-01  -2.934050035433e-01  5*0.0  4.714799182123e-01   4.098094930632e-01  1*0.0 -1.309007354656e-01   5.498806957063e-01  
5*0.0 -2.622536561887e-01   1.402320636516e-01  1*0.0  3.854359424717e-01  -2.868562140172e-01  5*0.0  4.725040215246e-01   4.110403799572e-01  1*0.0 -1.299294709544e-01   5.488081407115e-01  
5*0.0 -2.810406648052e-01   1.319338210096e-01  1*0.0  3.907250990075e-01  -2.803510397648e-01  5*0.0  4.732077663640e-01   4.122653290636e-01  1*0.0 -1.286613534512e-01   5.477070290743e-01  
5*0.0 -2.986184365390e-01   1.236605785951e-01  1*0.0  3.949099391699e-01  -2.738164814500e-01  5*0.0  4.736163086751e-01   4.134563389911e-01  1*0.0 -1.271413965867e-01   5.465348869966e-01  
5*0.0 -3.151247378071e-01   1.154537952426e-01  1*0.0  3.981461626161e-01  -2.672502686664e-01  5*0.0  4.737401735150e-01   4.146131435133e-01  1*0.0 -1.253898749162e-01   5.452842059369e-01  
5*0.0 -3.301716305052e-01   1.071047435484e-01  1*0.0  4.001567628321e-01  -2.610227684355e-01  5*0.0  4.734958986492e-01   4.157689544025e-01  1*0.0 -1.233362685662e-01   5.440389792537e-01  
5*0.0 -3.440350907826e-01   9.891790288647e-02  1*0.0  4.011560778930e-01  -2.549565289141e-01  5*0.0  4.729641844544e-01   4.167755142435e-01  1*0.0 -1.210495545623e-01   5.427049515001e-01  
5*0.0 -3.568097041968e-01   9.076673110799e-02  1*0.0  4.013173835172e-01  -2.490986701496e-01  5*0.0  4.720944525216e-01   4.178040381741e-01  1*0.0 -1.185008141189e-01   5.413812278437e-01  
5*0.0 -3.682390442722e-01   8.262758059534e-02  1*0.0  4.004298283098e-01  -2.436330707820e-01  5*0.0  4.708647010780e-01   4.187755978870e-01  1*0.0 -1.156871429883e-01   5.400331151466e-01  
5*0.0 -3.785963983477e-01   7.466868657290e-02  1*0.0  3.987558718042e-01  -2.383932015003e-01  5*0.0  4.693271908324e-01   4.196605681413e-01  1*0.0 -1.126717926221e-01   5.386083502163e-01  
5*0.0 -3.877629487293e-01   6.681653737417e-02  1*0.0  3.962118479860e-01  -2.335229232938e-01  5*0.0  4.674513569408e-01   4.204590234236e-01  1*0.0 -1.094246419276e-01   5.371458076841e-01  
5*0.0 -3.958678367946e-01   5.897936330206e-02  1*0.0  3.929350466157e-01  -2.290815625304e-01  5*0.0  4.651886891957e-01   4.212940207339e-01  1*0.0 -1.058842049963e-01   5.357818981540e-01  
5*0.0 -4.028471519654e-01   5.139101059626e-02  1*0.0  3.888802658751e-01  -2.249801540638e-01  5*0.0  4.626191110177e-01   4.219749765095e-01  1*0.0 -1.021591032030e-01   5.343289083699e-01  
5*0.0 -4.086946683428e-01   4.388297666351e-02  1*0.0  3.840874172290e-01  -2.213223094795e-01  5*0.0  4.596775564274e-01   4.226225723281e-01  1*0.0 -9.819563156380e-02   5.328933401992e-01  
5*0.0 -4.135824248724e-01   3.659065199084e-02  1*0.0  3.787258910802e-01  -2.179670844103e-01  5*0.0  4.564176412637e-01   4.231737891555e-01  1*0.0 -9.406431934505e-02   5.313967328612e-01  
5*0.0 -4.174445996847e-01   2.943963790012e-02  1*0.0  3.727165650325e-01  -2.150600911259e-01  5*0.0  4.528126929279e-01   4.236493060301e-01  1*0.0 -8.971887455926e-02   5.299064653361e-01  
5*0.0 -4.203527885922e-01   2.243745428000e-02  1*0.0  3.661473921828e-01  -2.125750595047e-01  5*0.0  4.488448776027e-01   4.240788917619e-01  1*0.0 -8.513991030839e-02   5.284701402848e-01  
5*0.0 -4.224310077000e-01   1.561736979463e-02  1*0.0  3.591372284461e-01  -2.104217358963e-01  5*0.0  4.445461513364e-01   4.244452889860e-01  1*0.0 -8.038496017350e-02   5.270277164831e-01  
5*0.0 -4.235190890731e-01   8.953839866250e-03  1*0.0  3.515686501832e-01  -2.087125972919e-01  5*0.0  4.398889236068e-01   4.247263581933e-01  1*0.0 -7.543130675079e-02   5.255973203939e-01  
5*0.0 -4.239874568132e-01   2.562519663557e-03  1*0.0  3.437246014508e-01  -2.072136073864e-01  5*0.0  4.349718851593e-01   4.248703210788e-01  1*0.0 -7.037993485942e-02   5.240796638391e-01  
5*0.0 -4.235178407900e-01  -3.712195196632e-03  1*0.0  3.353991064040e-01  -2.061568768788e-01  5*0.0  4.296824777084e-01   4.249709034030e-01  1*0.0 -6.513009618681e-02   5.226030468807e-01  
5*0.0 -4.222369326870e-01  -9.795483443501e-03  1*0.0  3.266807380501e-01  -2.054688990341e-01  5*0.0  4.240517682300e-01   4.250199843677e-01  1*0.0 -5.969902776736e-02   5.211713317629e-01  
5*0.0 -4.205169592381e-01  -1.562062734279e-02  1*0.0  3.178224873281e-01  -2.049696783981e-01  5*0.0  4.181710672299e-01   4.249364623206e-01  1*0.0 -5.416411800859e-02   5.196988145566e-01  
5*0.0 -4.179410381953e-01  -2.133032807934e-02  1*0.0  3.085795465952e-01  -2.048802841719e-01  5*0.0  4.119126716962e-01   4.248278944666e-01  1*0.0 -4.844017239797e-02   5.182910061970e-01  
5*0.0 -4.148917429236e-01  -2.677000536106e-02  1*0.0  2.991957149580e-01  -2.049660447308e-01  5*0.0  4.054159788797e-01   4.245855358766e-01  1*0.0 -4.264164817287e-02   5.168220384818e-01  
5*0.0 -4.111411981943e-01  -3.206999339290e-02  1*0.0  2.895504024788e-01  -2.053694929420e-01  5*0.0  3.985884892702e-01   4.242819549662e-01  1*0.0 -3.671141161444e-02   5.153705072454e-01  
5*0.0 -4.069507533027e-01  -3.712730211215e-02  1*0.0  2.797995351225e-01  -2.059404266723e-01  5*0.0  3.915274523419e-01   4.238325665986e-01  1*0.0 -3.071659448559e-02   5.138604325078e-01  
5*0.0 -4.023121104626e-01  -4.200174540215e-02  1*0.0  2.699411739129e-01  -2.067384730088e-01  5*0.0  3.841751285654e-01   4.233484541262e-01  1*0.0 -2.459234044693e-02   5.124021145585e-01  
5*0.0 -3.971086807462e-01  -4.670589947264e-02  1*0.0  2.599164256474e-01  -2.077924540530e-01  5*0.0  3.765122567123e-01   4.228206746207e-01  1*0.0 -1.833897109736e-02   5.109933009912e-01  
5*0.0 -3.915951740554e-01  -5.119313825707e-02  1*0.0  2.498713130203e-01  -2.089765572946e-01  5*0.0  3.686367365816e-01   4.221703324107e-01  1*0.0 -1.203715951989e-02   5.095417942940e-01  
5*0.0 -3.856149851647e-01  -5.550753135439e-02  1*0.0  2.397298565748e-01  -2.103527060194e-01  5*0.0  3.605008177032e-01   4.214168766514e-01  1*0.0 -5.664684467876e-03   5.080734364802e-01  
5*0.0 -3.793664448664e-01  -5.963142727690e-02  1*0.0  2.296324146124e-01  -2.118158049258e-01  5*0.0  3.521422297723e-01   4.205958003662e-01  1*0.0  7.485685417185e-04   5.065879172908e-01  
5*0.0 -3.727347469183e-01  -6.356885409073e-02  1*0.0  2.194913497047e-01  -2.134251102413e-01  5*0.0  3.435579970349e-01   4.196533875935e-01  1*0.0  7.204038589900e-03   5.050719097678e-01  
5*0.0 -3.658477584256e-01  -6.731736849845e-02  1*0.0  2.093584830053e-01  -2.151583899077e-01  5*0.0  3.347613966965e-01   4.186289936377e-01  1*0.0  1.372872090797e-02   5.035728696916e-01  
5*0.0 -3.587182515564e-01  -7.091123661712e-02  1*0.0  1.992997260878e-01  -2.169740656918e-01  5*0.0  3.257278177285e-01   4.175919193866e-01  1*0.0  2.030397642449e-02   5.021016416004e-01  
5*0.0 -3.513673878998e-01  -7.430511684358e-02  1*0.0  1.892856246418e-01  -2.188586573685e-01  5*0.0  3.165210650277e-01   4.164446728141e-01  1*0.0  2.689509270704e-02   5.005971050181e-01  
5*0.0 -3.437241759746e-01  -7.754877721825e-02  1*0.0  1.792965459868e-01  -2.208447788856e-01  5*0.0  3.070969763690e-01   4.152065774224e-01  1*0.0  3.352275437749e-02   4.990886566836e-01  
5*0.0 -3.359988404377e-01  -8.061154798405e-02  1*0.0  1.694474537554e-01  -2.228283376249e-01  5*0.0  2.975420817474e-01   4.138599280364e-01  1*0.0  4.012359806953e-02   4.975234054607e-01  
5*0.0 -3.281428759026e-01  -8.351629679411e-02  1*0.0  1.597111146380e-01  -2.248352740479e-01  5*0.0  2.878355747598e-01   4.124008462252e-01  1*0.0  4.671412306010e-02   4.959175147818e-01  
5*0.0 -3.200898381737e-01  -8.627077138068e-02  1*0.0  1.500651053816e-01  -2.268857259076e-01  5*0.0  2.779430914812e-01   4.109045131043e-01  1*0.0  5.331735970758e-02   4.943211005123e-01  
5*0.0 -3.119978518048e-01  -8.885969629433e-02  1*0.0  1.405646125556e-01  -2.289379173135e-01  5*0.0  2.679208800789e-01   4.093576353739e-01  1*0.0  5.991815979943e-02   4.927251770842e-01  
5*0.0 -3.037525913732e-01  -9.131422539385e-02  1*0.0  1.311502858594e-01  -2.310354085875e-01  5*0.0  2.577368463213e-01   4.077236719010e-01  1*0.0  6.653033814870e-02   4.911267312196e-01  
5*0.0 -2.955129551562e-01  -9.359889814050e-02  1*0.0  1.219330856249e-01  -2.330630239052e-01  5*0.0  2.474796418097e-01   4.060043877988e-01  1*0.0  7.306705342922e-02   4.894586092798e-01  
5*0.0 -2.871659112607e-01  -9.576306848729e-02  1*0.0  1.128464533666e-01  -2.350991371497e-01  5*0.0  2.370723830158e-01   4.042219979790e-01  1*0.0  7.959344624146e-02   4.877878876740e-01  
5*0.0 -2.788530009651e-01  -9.776539816119e-02  1*0.0  1.039411021659e-01  -2.370686683893e-01  5*0.0  2.266302235245e-01   4.023072312015e-01  1*0.0  8.603367147866e-02   4.860320645564e-01  
5*0.0 -2.704629851872e-01  -9.966592073970e-02  1*0.0  9.518255979060e-02  -2.390350128611e-01  5*0.0  2.160397817842e-01   4.003388126330e-01  1*0.0  9.247040618712e-02   4.842896515438e-01  
5*0.0 -2.621059931042e-01  -1.014175134660e-01  1*0.0  8.660313207762e-02  -2.409449373263e-01  5*0.0  2.053970939355e-01   3.983134874283e-01  1*0.0  9.884313201043e-02   4.825112412972e-01  
5*0.0 -2.537699887526e-01  -1.030453585041e-01  1*0.0  7.821429951154e-02  -2.427942243165e-01  5*0.0  1.946877141847e-01   3.962426902862e-01  1*0.0  1.051511607860e-01   4.807016524622e-01  
5*0.0 -2.454555663012e-01  -1.045536452545e-01  1*0.0  7.000057031981e-02  -2.445951502113e-01  5*0.0  1.839091010954e-01   3.941040033652e-01  1*0.0  1.114099509329e-01   4.788728968891e-01  
5*0.0 -2.371573708879e-01  -1.059528427917e-01  1*0.0  6.196287684572e-02  -2.463392840282e-01  5*0.0  1.730767838838e-01   3.918871536306e-01  1*0.0  1.175993094110e-01   4.770051048589e-01  
5*0.0 -2.289245320062e-01  -1.072333154713e-01  1*0.0  5.411497329122e-02  -2.480121209235e-01  5*0.0  1.622122948449e-01   3.895972603618e-01  1*0.0  1.237182877948e-01   4.751032823299e-01  
5*0.0 -2.207649698663e-01  -1.083987852738e-01  1*0.0  4.647930065275e-02  -2.495789032361e-01  5*0.0  1.513638916731e-01   3.872235877983e-01  1*0.0  1.297024768006e-01   4.731105858803e-01  
5*0.0 -2.126726702657e-01  -1.094576596793e-01  1*0.0  3.903265326320e-02  -2.510718163370e-01  5*0.0  1.404932913563e-01   3.847797295910e-01  1*0.0  1.356105080196e-01   4.710881656751e-01  
5*0.0 -2.046155242879e-01  -1.104299415085e-01  1*0.0  3.174414655017e-02  -2.525284975651e-01  5*0.0  1.295612693074e-01   3.823064466831e-01  1*0.0  1.414879682348e-01   4.690843498492e-01  
5*0.0 -1.966648754655e-01  -1.112943676211e-01  1*0.0  2.464888953759e-02  -2.538940990958e-01  5*0.0  1.186610452792e-01   3.797762403263e-01  1*0.0  1.472559841093e-01   4.670246214935e-01  
5*0.0 -1.888200242049e-01  -1.120715213162e-01  1*0.0  1.779204230612e-02  -2.551433922385e-01  5*0.0  1.077639315228e-01   3.772227599835e-01  1*0.0  1.529058334408e-01   4.649220575747e-01  
5*0.0 -1.810615321996e-01  -1.127491258866e-01  1*0.0  1.110173835390e-02  -2.563113039631e-01  5*0.0  9.692533159391e-02   3.745762172101e-01  1*0.0  1.584322714530e-01   4.627443061578e-01  
5*0.0 -1.733832455102e-01  -1.133495666014e-01  1*0.0  4.586961689000e-03  -2.574097644147e-01  5*0.0  8.608297887480e-02   3.718607246431e-01  1*0.0  1.638878776973e-01   4.605488972557e-01  
5*0.0 -1.658349387000e-01  -1.138622133725e-01  1*0.0 -1.702917954143e-03  -2.583941174654e-01  5*0.0  7.527060210294e-02   3.691359347792e-01  1*0.0  1.692286475836e-01   4.583227548084e-01  
5*0.0 -1.583809464950e-01  -1.142941394724e-01  1*0.0 -7.829086788982e-03  -2.592978074382e-01  5*0.0  6.452215766822e-02   3.663010873923e-01  1*0.0  1.744518017230e-01   4.560277015387e-01  
5*0.0 -1.510484812533e-01  -1.146492894760e-01  1*0.0 -1.372919483252e-02  -2.600802393406e-01  5*0.0  5.382783158539e-02   3.634438076256e-01  1*0.0  1.795346259896e-01   4.536794684105e-01  
5*0.0 -1.438481467855e-01  -1.149286967624e-01  1*0.0 -1.946324956956e-02  -2.607858485509e-01  5*0.0  4.321026204353e-02   3.605621506621e-01  1*0.0  1.845108155364e-01   4.512999203397e-01  
5*0.0 -1.367309115307e-01  -1.151494804884e-01  1*0.0 -2.504048448672e-02  -2.614327107239e-01  5*0.0  3.260424137756e-02   3.576451089273e-01  1*0.0  1.894225354601e-01   4.489235551592e-01  
5*0.0 -1.297564302731e-01  -1.152999140107e-01  1*0.0 -3.041381498841e-02  -2.619611252724e-01  5*0.0  2.210811814737e-02   3.546733685777e-01  1*0.0  1.941753207638e-01   4.464706158455e-01  
5*0.0 -1.229149396600e-01  -1.153803824796e-01  1*0.0 -3.560127301056e-02  -2.623895227775e-01  5*0.0  1.170586196148e-02   3.516685170805e-01  1*0.0  1.987948617078e-01   4.439692991279e-01  
5*0.0 -1.161909219024e-01  -1.153986064741e-01  1*0.0 -4.060556171313e-02  -2.627092892581e-01  5*0.0  1.433007732780e-03   3.485881104951e-01  1*0.0  2.032430153179e-01   4.413779347459e-01  
5*0.0 -1.095897557429e-01  -1.153611749904e-01  1*0.0 -4.544512263438e-02  -2.629626915885e-01  5*0.0 -8.812988022512e-03   3.455054088599e-01  1*0.0  2.076343182573e-01   4.388125600216e-01  
5*0.0 -1.031116850477e-01  -1.152607688652e-01  1*0.0 -5.012623537401e-02  -2.631232113353e-01  5*0.0 -1.892237550345e-02   3.423466934163e-01  1*0.0  2.118759086036e-01   4.361734160000e-01  
5*0.0 -9.678865105541e-02  -1.151082307923e-01  1*0.0 -5.459747892072e-02  -2.631677174939e-01  5*0.0 -2.891982232464e-02   3.392096608108e-01  1*0.0  2.159653630638e-01   4.334940318352e-01  
5*0.0 -9.056625572143e-02  -1.149115065391e-01  1*0.0 -5.894503959980e-02  -2.631532369751e-01  5*0.0 -3.879774757917e-02   3.360092615234e-01  1*0.0  2.199379877736e-01   4.307692328559e-01  
5*0.0 -8.447445300038e-02  -1.146674975452e-01  1*0.0 -6.311798937625e-02  -2.630432691161e-01  5*0.0 -4.855049118218e-02   3.327928969956e-01  1*0.0  2.237654751014e-01   4.279974836667e-01  
5*0.0 -7.852380055560e-02  -1.143727521945e-01  1*0.0 -6.712294330756e-02  -2.628464200535e-01  5*0.0 -5.820068475413e-02   3.295724504575e-01  1*0.0  2.274814533714e-01   4.252104716754e-01  
5*0.0 -7.269349877608e-02  -1.140352403813e-01  1*0.0 -7.097700155060e-02  -2.625637979868e-01  5*0.0 -6.770129592073e-02   3.262980691438e-01  1*0.0  2.310467997873e-01   4.223611896246e-01  
5*0.0 -6.699142076295e-02  -1.136569018177e-01  1*0.0 -7.467971905408e-02  -2.622062402191e-01  5*0.0 -7.709394399460e-02   3.230161267975e-01  1*0.0  2.345044305297e-01   4.194967373722e-01  
5*0.0 -6.142995680594e-02  -1.132294432706e-01  1*0.0 -7.820975472145e-02  -2.617315295515e-01  5*0.0 -8.626509621984e-02   3.196660908547e-01  1*0.0  2.377469754715e-01   4.165194086856e-01  
5*0.0 -5.598814623442e-02  -1.127644353921e-01  1*0.0 -8.160288071223e-02  -2.611908331324e-01  5*0.0 -9.531733141572e-02   3.163060098255e-01  1*0.0  2.408827756383e-01   4.135286628417e-01  
5*0.0 -5.066763713964e-02  -1.122672513351e-01  1*0.0 -8.486872047809e-02  -2.605928431768e-01  5*0.0 -1.042548684841e-01   3.129509367004e-01  1*0.0  2.439243602858e-01   4.105367000111e-01  
5*0.0 -4.546995710286e-02  -1.117396722040e-01  1*0.0 -8.799124798127e-02  -2.599194237114e-01  5*0.0 -1.130417465209e-01   3.095967638368e-01  1*0.0  2.468297454307e-01   4.075107526394e-01  
5*0.0 -4.039279628569e-02  -1.111816314326e-01  1*0.0 -9.097136639450e-02  -2.591639992446e-01  5*0.0 -1.216492473631e-01   3.062104780844e-01  1*0.0  2.495750289752e-01   4.044248445346e-01  
5*0.0 -3.543910997404e-02  -1.105894115963e-01  1*0.0 -9.382509598355e-02  -2.583404449158e-01  5*0.0 -1.300874435787e-01   3.028163120312e-01  1*0.0  2.521876330291e-01   4.013049054321e-01  
5*0.0 -3.060889181240e-02  -1.099725353830e-01  1*0.0 -9.653274960121e-02  -2.574359505274e-01  5*0.0 -1.383556970702e-01   2.994040828283e-01  1*0.0  2.546484982336e-01   3.981385444536e-01  
5*0.0 -2.588815146988e-02  -1.093217588774e-01  1*0.0 -9.913284795492e-02  -2.564774831009e-01  5*0.0 -1.464749008526e-01   2.959662589196e-01  1*0.0  2.570052553651e-01   3.949543180620e-01  
5*0.0 -2.130212589329e-02  -1.086459408631e-01  1*0.0 -1.015805044808e-01  -2.554349989614e-01  5*0.0 -1.544079468034e-01   2.925587967508e-01  1*0.0  2.591996114367e-01   3.917291935117e-01  
5*0.0 -1.681508999679e-02  -1.079403680792e-01  1*0.0 -1.039369204502e-01  -2.543438584012e-01  5*0.0 -1.621687406738e-01   2.890921261038e-01  1*0.0  2.612805593758e-01   3.884691747078e-01  
5*0.0 -1.244686675754e-02  -1.072149242410e-01  1*0.0 -1.061600431470e-01  -2.531784406794e-01  5*0.0 -1.697368057106e-01   2.856142072843e-01  1*0.0  2.632049356712e-01   3.851597854193e-01  
5*0.0 -8.194982141431e-03  -1.064724339917e-01  1*0.0 -1.082658171158e-01  -2.519568549522e-01  5*0.0 -1.771328525762e-01   2.821734319036e-01  1*0.0  2.650032424144e-01   3.818347523120e-01  
5*0.0 -4.044716939834e-03  -1.057113572971e-01  1*0.0 -1.102740946737e-01  -2.506919170584e-01  5*0.0 -1.843734190946e-01   2.787330209310e-01  1*0.0  2.666978021482e-01   3.784997970448e-01  
5*0.0  1.186126958946e-06  -1.049296129591e-01  1*0.0 -1.121818492571e-01  -2.493735694013e-01  5*0.0 -1.914303457588e-01   2.752667312730e-01  1*0.0  2.682685040490e-01   3.751323352019e-01  
5*0.0  3.925335265420e-03  -1.041307852330e-01  1*0.0 -1.139645486243e-01  -2.479931598317e-01  5*0.0 -1.983077233014e-01   2.718387899160e-01  1*0.0  2.697042889903e-01   3.717454741891e-01  
5*0.0  7.756256473137e-03  -1.033156736461e-01  1*0.0 -1.156561017384e-01  -2.465645993385e-01  5*0.0 -2.049855162216e-01   2.683823234849e-01  1*0.0  2.710073711233e-01   3.683180010460e-01  
5*0.0  1.147360237229e-02  -1.024820442892e-01  1*0.0 -1.172278583084e-01  -2.450627520633e-01  5*0.0 -2.114216780570e-01   2.648997072401e-01  1*0.0  2.721329824965e-01   3.648227547438e-01  
5*0.0  1.510295822499e-02  -1.016343664418e-01  1*0.0 -1.187314407953e-01  -2.435475501903e-01  5*0.0 -2.177554548395e-01   2.614565072250e-01  1*0.0  2.732183068653e-01   3.613711561877e-01  
5*0.0  1.862086852184e-02  -1.007670973488e-01  1*0.0 -1.201231763238e-01  -2.419698061670e-01  5*0.0 -2.238708513782e-01   2.580150767854e-01  1*0.0  2.741507639140e-01   3.578762435238e-01  
5*0.0  2.205205230190e-02  -9.989063886538e-02  1*0.0 -1.214338752668e-01  -2.403556187406e-01  5*0.0 -2.297992119652e-01   2.545676201219e-01  1*0.0  2.749673912684e-01   3.543583130920e-01  
5*0.0  2.538432471033e-02  -9.900722218411e-02  1*0.0 -1.226509275453e-01  -2.386963849833e-01  5*0.0 -2.355281799720e-01   2.511321825868e-01  1*0.0  2.756565492577e-01   3.508151326533e-01  
5*0.0  2.861640363714e-02  -9.811515863066e-02  1*0.0 -1.237703314901e-01  -2.369862565472e-01  5*0.0 -2.410362981738e-01   2.477027675781e-01  1*0.0  2.761990322772e-01   3.472325102163e-01  
5*0.0  3.177105441393e-02  -9.721268945158e-02  1*0.0 -1.248346451863e-01  -2.352681733318e-01  5*0.0 -2.464300327366e-01   2.443000557001e-01  1*0.0  2.766997104895e-01   3.436861812417e-01  
5*0.0  3.481536377394e-02  -9.629906781450e-02  1*0.0 -1.257831387073e-01  -2.334825207037e-01  5*0.0 -2.515644662708e-01   2.409083184877e-01  1*0.0  2.770169023794e-01   3.400775072427e-01  
5*0.0  3.779103664884e-02  -9.537894658763e-02  1*0.0 -1.266872276266e-01  -2.316933809762e-01  5*0.0 -2.565762691453e-01   2.375238810288e-01  1*0.0  2.772918114826e-01   3.364977692285e-01  
5*0.0  4.067459751379e-02  -9.444950860858e-02  1*0.0 -1.275083451042e-01  -2.298656377370e-01  5*0.0 -2.613894856739e-01   2.341524434886e-01  1*0.0  2.774481894685e-01   3.328979822104e-01  
5*0.0  4.346307493583e-02  -9.351017778275e-02  1*0.0 -1.282351280882e-01  -2.279846275696e-01  5*0.0 -2.659590012750e-01   2.307640946715e-01  1*0.0  2.774467203999e-01   3.292444035300e-01  
5*0.0  4.616968914432e-02  -9.256617829248e-02  1*0.0 -1.288966259451e-01  -2.260838331056e-01  5*0.0 -2.703626536792e-01   2.274089293122e-01  1*0.0  2.773598295527e-01   3.255981787003e-01  
5*0.0  4.880321541273e-02  -9.161621850272e-02  1*0.0 -1.295006479886e-01  -2.241659570542e-01  5*0.0 -2.745985737445e-01   2.240725172638e-01  1*0.0  2.771913613657e-01   3.219558831056e-01  
5*0.0  5.135016259606e-02  -9.066654626435e-02  1*0.0 -1.300338604598e-01  -2.222253348953e-01  5*0.0 -2.786683316158e-01   2.207769930716e-01  1*0.0  2.769351408754e-01   3.183206444680e-01  
5*0.0  5.382191083630e-02  -8.971104743591e-02  1*0.0 -1.305019796200e-01  -2.202550258381e-01  5*0.0 -2.825261949019e-01   2.174747169994e-01  1*0.0  2.765614225374e-01   3.146578950850e-01  
5*0.0  5.621287675582e-02  -8.875622842137e-02  1*0.0 -1.309019641797e-01  -2.182616186104e-01  5*0.0 -2.862012349299e-01   2.142052494633e-01  1*0.0  2.760894847050e-01   3.109919410255e-01  
5*0.0  5.852799491799e-02  -8.779777704791e-02  1*0.0 -1.312363203790e-01  -2.162384632356e-01  5*0.0 -2.896632104394e-01   2.109255578799e-01  1*0.0  2.754998864207e-01   3.072978839616e-01  
5*0.0  6.077261112522e-02  -8.683201894334e-02  1*0.0 -1.315221817100e-01  -2.142077953154e-01  5*0.0 -2.929830721702e-01   2.076838089100e-01  1*0.0  2.748538150069e-01   3.036284031116e-01  
5*0.0  6.294317534943e-02  -8.586763701526e-02  1*0.0 -1.317520557968e-01  -2.121647617966e-01  5*0.0 -2.961479558803e-01   2.044813208687e-01  1*0.0  2.741364940796e-01   2.999737042546e-01  
5*0.0  6.504680790063e-02  -8.490265094045e-02  1*0.0 -1.319232675688e-01  -2.100964482529e-01  5*0.0 -2.990890979648e-01   2.012773969343e-01  1*0.0  2.732966597849e-01   2.962871132795e-01  
5*0.0  6.706923836107e-02  -8.393271354924e-02  1*0.0 -1.320341373674e-01  -2.080120573357e-01  5*0.0 -3.018761292916e-01   1.981121768287e-01  1*0.0  2.723864371022e-01   2.926168859693e-01  
5*0.0  6.902662936327e-02  -8.295856467217e-02  1*0.0 -1.320955446855e-01  -2.059110828637e-01  5*0.0 -3.044842605166e-01   1.949333100128e-01  1*0.0  2.713931197374e-01   2.889382006432e-01  
5*0.0  7.091773779141e-02  -8.199103190195e-02  1*0.0 -1.321085986213e-01  -2.038022102470e-01  5*0.0 -3.069258330198e-01   1.918016813141e-01  1*0.0  2.703243210597e-01   2.852699946143e-01  
5*0.0  7.274538705724e-02  -8.102732374264e-02  1*0.0 -1.320741590282e-01  -2.016844417291e-01  5*0.0 -3.091916814708e-01   1.887113424743e-01  1*0.0  2.691720501268e-01   2.816058601115e-01  
5*0.0  7.451261797687e-02  -8.006417673668e-02  1*0.0 -1.320004253988e-01  -1.995625939054e-01  5*0.0 -3.113127487840e-01   1.856331843161e-01  1*0.0  2.679652141568e-01   2.779568603111e-01  
5*0.0  7.621007247724e-02  -7.909844465438e-02  1*0.0 -1.318773616334e-01  -1.974299288138e-01  5*0.0 -3.132793961138e-01   1.825832758202e-01  1*0.0  2.666925359817e-01   2.743205163708e-01  
5*0.0  7.784883036423e-02  -7.813659869299e-02  1*0.0 -1.317116047696e-01  -1.952891807850e-01  5*0.0 -3.150676584342e-01   1.795618015595e-01  1*0.0  2.653383692899e-01   2.706836040489e-01  
5*0.0  7.941723857391e-02  -7.717706139178e-02  1*0.0 -1.314875521587e-01  -1.931265168778e-01  5*0.0 -3.166499415275e-01   1.765480178197e-01  1*0.0  2.638774317438e-01   2.670270940221e-01  
5*0.0  8.092921215969e-02  -7.621682826073e-02  1*0.0 -1.312293246569e-01  -1.909635051194e-01  5*0.0 -3.180941905839e-01   1.735538847103e-01  1*0.0  2.623690957197e-01   2.633900451881e-01  
5*0.0  8.238455615301e-02  -7.526176905831e-02  1*0.0 -1.309397652197e-01  -1.888083775776e-01  5*0.0 -3.194222355889e-01   1.706233521451e-01  1*0.0  2.608266693540e-01   2.597916423502e-01  
5*0.0  8.378377289467e-02  -7.430637788362e-02  1*0.0 -1.306114910760e-01  -1.866465031229e-01  5*0.0 -3.205853792093e-01   1.677037777712e-01  1*0.0  2.592154373367e-01   2.561954398895e-01  
5*0.0  8.512518898336e-02  -7.335376495170e-02  1*0.0 -1.302487481593e-01  -1.844859271664e-01  5*0.0 -3.216200662890e-01   1.648168367313e-01  1*0.0  2.575614822446e-01   2.526237335103e-01  
5*0.0  8.640666734706e-02  -7.240885496769e-02  1*0.0 -1.298353066075e-01  -1.823069239441e-01  5*0.0 -3.224338045633e-01   1.619398070897e-01  1*0.0  2.557940187914e-01   2.490247878968e-01  
5*0.0  8.763644517835e-02  -7.146771894332e-02  1*0.0 -1.293991444524e-01  -1.801404415467e-01  5*0.0 -3.231579132579e-01   1.591028592420e-01  1*0.0  2.540151423898e-01   2.454706634501e-01  
5*0.0  8.880966220443e-02  -7.053098172779e-02  1*0.0 -1.289229416476e-01  -1.779687489817e-01  5*0.0 -3.237140074464e-01   1.563038640474e-01  1*0.0  2.521630591304e-01   2.419214736514e-01  
5*0.0  8.993854940135e-02  -6.959753205844e-02  1*0.0 -1.284295244962e-01  -1.758108550133e-01  5*0.0 -3.241787612424e-01   1.535316502508e-01  1*0.0  2.503000541675e-01   2.384118254027e-01  
5*0.0  9.100865071463e-02  -6.866945854675e-02  1*0.0 -1.278919250916e-01  -1.736417958057e-01  5*0.0 -3.244563352847e-01   1.507782235443e-01  1*0.0  2.483492084386e-01   2.348922461049e-01  
5*0.0  9.203165273921e-02  -6.774665315470e-02  1*0.0 -1.273296945578e-01  -1.714815208519e-01  5*0.0 -3.246154543850e-01   1.480727234461e-01  1*0.0  2.463643000957e-01   2.314024895162e-01  
5*0.0  9.300418236058e-02  -6.682449593062e-02  1*0.0 -1.267449095126e-01  -1.693303923980e-01  5*0.0 -3.246824979798e-01   1.453887555881e-01  1*0.0  2.443650150449e-01   2.279486129607e-01  
5*0.0  9.392115178122e-02  -6.590843595813e-02  1*0.0 -1.261209947998e-01  -1.671722909984e-01  5*0.0 -3.245804035307e-01   1.427259790368e-01  1*0.0  2.422923943220e-01   2.244929149174e-01  
5*0.0  9.479214669457e-02  -6.499773152179e-02  1*0.0 -1.254681390799e-01  -1.650152122152e-01  5*0.0 -3.243240668052e-01   1.400909617860e-01  1*0.0  2.401596210472e-01   2.210437692891e-01  
5*0.0  9.561907390463e-02  -6.409432506426e-02  1*0.0 -1.247989079841e-01  -1.628745587020e-01  5*0.0 -3.239868930334e-01   1.375014454549e-01  1*0.0  2.380193403066e-01   2.176384841413e-01  
5*0.0  9.640466618265e-02  -6.319693913290e-02  1*0.0 -1.241147985738e-01  -1.607491288474e-01  5*0.0 -3.235679546457e-01   1.349460221611e-01  1*0.0  2.358717795475e-01   2.142731235466e-01  
5*0.0  9.713903581090e-02  -6.230375749976e-02  1*0.0 -1.233979045265e-01  -1.586217313139e-01  5*0.0 -3.229990329695e-01   1.324170892657e-01  1*0.0  2.336650312292e-01   2.109139602051e-01  
5*0.0  9.782867980198e-02  -6.142047267096e-02  1*0.0 -1.226536477183e-01  -1.564963471287e-01  5*0.0 -3.222826839782e-01   1.299133817068e-01  1*0.0  2.314019040983e-01   2.075612606708e-01  
5*0.0  9.847931264551e-02  -6.054109550160e-02  1*0.0 -1.219010158030e-01  -1.543926145152e-01  5*0.0 -3.215199059649e-01   1.274493041903e-01  1*0.0  2.291558170475e-01   2.042634986024e-01  
5*0.0  9.907560978377e-02  -5.966733389061e-02  1*0.0 -1.211080057921e-01  -1.522785710639e-01  5*0.0 -3.205723043978e-01   1.250010954794e-01  1*0.0  2.268247975155e-01   2.009529332407e-01  
5*0.0  9.963923018883e-02  -5.879768622798e-02  1*0.0 -1.203139837015e-01  -1.501918798540e-01  5*0.0 -3.195977563500e-01   1.225963431671e-01  1*0.0  2.245246550101e-01   1.977048030149e-01  
5*0.0  1.001625358980e-01  -5.793947775617e-02  1*0.0 -1.194977749619e-01  -1.481125339237e-01  5*0.0 -3.184941250317e-01   1.202313390625e-01  1*0.0  2.221797410495e-01   1.944716172471e-01  
5*0.0  1.006420659466e-01  -5.708679826437e-02  1*0.0 -1.186597158044e-01  -1.460392157369e-01  5*0.0 -3.172793981557e-01   1.178873642263e-01  1*0.0  2.198036571941e-01   1.912572690072e-01  
5*0.0  1.010812886709e-01  -5.623875992079e-02  1*0.0 -1.178054108160e-01  -1.439781754940e-01  5*0.0 -3.159780880593e-01   1.155762358847e-01  1*0.0  2.174129613458e-01   1.880743663290e-01  
5*0.0  1.014798926879e-01  -5.539594957313e-02  1*0.0 -1.169332909125e-01  -1.419272090618e-01  5*0.0 -3.145808658133e-01   1.132959743919e-01  1*0.0  2.150008428952e-01   1.849176174461e-01  
5*0.0  1.018373419416e-01  -5.455937889377e-02  1*0.0 -1.160434726618e-01  -1.398858290225e-01  5*0.0 -3.130914629148e-01   1.110374572838e-01  1*0.0  2.125695921269e-01   1.817860307440e-01  
5*0.0  1.021655612611e-01  -5.373369243571e-02  1*0.0 -1.151502020797e-01  -1.378681541678e-01  5*0.0 -3.115516401653e-01   1.088290106090e-01  1*0.0  2.101481011390e-01   1.787016093154e-01  
5*0.0  1.024522359514e-01  -5.291750783860e-02  1*0.0 -1.142314971943e-01  -1.358516893359e-01  5*0.0 -3.098705850868e-01   1.066407656889e-01  1*0.0  2.076726502738e-01   1.756193361034e-01  
5*0.0  1.027039592686e-01  -5.210492049451e-02  1*0.0 -1.133044532510e-01  -1.338537468695e-01  5*0.0 -3.081373760017e-01   1.044899986082e-01  1*0.0  2.052043314505e-01   1.725802450354e-01  
5*0.0  1.029240535511e-01  -5.130073747399e-02  1*0.0 -1.123726877352e-01  -1.318767420887e-01  5*0.0 -3.063612195065e-01   1.023749045811e-01  1*0.0  2.027491694342e-01   1.695859995018e-01  
5*0.0  1.031081540983e-01  -5.050415905449e-02  1*0.0 -1.114253877227e-01  -1.299100469183e-01  5*0.0 -3.044894486821e-01   1.002896385380e-01  1*0.0  2.002702846086e-01   1.666128588730e-01  
5*0.0  1.032488262229e-01  -4.971366857711e-02  1*0.0 -1.104526437407e-01  -1.279438095308e-01  5*0.0 -3.024905900810e-01   9.821832696954e-02  1*0.0  1.977459123922e-01   1.636445709744e-01  
5*0.0  1.033579074824e-01  -4.892889230633e-02  1*0.0 -1.094745896156e-01  -1.259976021006e-01  5*0.0 -3.004497266626e-01   9.618244299877e-02  1*0.0  1.952336228121e-01   1.607195029376e-01  
5*0.0  1.034423967096e-01  -4.815365032737e-02  1*0.0 -1.084990628994e-01  -1.240775681696e-01  5*0.0 -2.983876533460e-01   9.418734636283e-02  1*0.0  1.927473521865e-01   1.578454797438e-01  
5*0.0  1.034942007919e-01  -4.738710975341e-02  1*0.0 -1.075091220334e-01  -1.221683364875e-01  5*0.0 -2.962286372158e-01   9.222991203697e-02  1*0.0  1.902343849634e-01   1.549908120734e-01  
5*0.0  1.035143943067e-01  -4.662845074892e-02  1*0.0 -1.065116321885e-01  -1.202752646664e-01  5*0.0 -2.940180708451e-01   9.029524629212e-02  1*0.0  1.877256704927e-01   1.521699016309e-01  
5*0.0  1.034975411066e-01  -4.587283852166e-02  1*0.0 -1.055010918497e-01  -1.183934515107e-01  5*0.0 -2.917419620476e-01   8.838420455380e-02  1*0.0  1.852107668662e-01   1.493771326738e-01  
5*0.0  1.034550045447e-01  -4.513030137230e-02  1*0.0 -1.044846230685e-01  -1.165287791082e-01  5*0.0 -2.893988252734e-01   8.650839336923e-02  1*0.0  1.826888481888e-01   1.466126068173e-01  
5*0.0  1.033768730779e-01  -4.438921380679e-02  1*0.0 -1.034592968680e-01  -1.146786239250e-01  5*0.0 -2.870188539527e-01   8.465070474813e-02  1*0.0  1.801790809586e-01   1.438848840990e-01  
5*0.0  1.032790081535e-01  -4.366256019438e-02  1*0.0 -1.024335672653e-01  -1.128504395495e-01  5*0.0 -2.845840660926e-01   8.284128173739e-02  1*0.0  1.776688674194e-01   1.411910836353e-01  
5*0.0  1.031516527019e-01  -4.294064909214e-02  1*0.0 -1.014022862876e-01  -1.110390788883e-01  5*0.0 -2.821111565308e-01   8.105837100783e-02  1*0.0  1.751688024817e-01   1.385331918217e-01  
5*0.0  1.029960074695e-01  -4.222788892678e-02  1*0.0 -1.003653674552e-01  -1.092444464430e-01  5*0.0 -2.795937930041e-01   7.930338401677e-02  1*0.0  1.726738155818e-01   1.359079866130e-01  
5*0.0  1.028134943586e-01  -4.152358431494e-02  1*0.0 -9.932285023109e-02  -1.074658386972e-01  5*0.0 -2.770237196837e-01   7.757787117394e-02  1*0.0  1.701785962193e-01   1.333118907359e-01  
5*0.0  1.026057226291e-01  -4.082785322064e-02  1*0.0 -9.827465838310e-02  -1.057028942775e-01  5*0.0 -2.743982816999e-01   7.588271401849e-02  1*0.0  1.676808204690e-01   1.307433983427e-01  
5*0.0  1.023650492765e-01  -4.013286409202e-02  1*0.0 -9.722004752497e-02  -1.039552231380e-01  5*0.0 -2.717508689343e-01   7.420608289626e-02  1*0.0  1.652010258163e-01   1.282125600703e-01  
5*0.0  1.021050355990e-01  -3.944963641543e-02  1*0.0 -9.616700982321e-02  -1.022290971708e-01  5*0.0 -2.690723257356e-01   7.256522988588e-02  1*0.0  1.627331935411e-01   1.257175573154e-01  
5*0.0  1.018202945336e-01  -3.877699566358e-02  1*0.0 -9.510751636947e-02  -1.005173626751e-01  5*0.0 -2.663346498431e-01   7.095347048641e-02  1*0.0  1.602589174511e-01   1.232461732325e-01  
5*0.0  1.015108364024e-01  -3.810953858630e-02  1*0.0 -9.404885065158e-02  -9.882614765438e-02  5*0.0 -2.635933413941e-01   6.936521238896e-02  1*0.0  1.578128346056e-01   1.208173787614e-01  
5*0.0  1.011841539961e-01  -3.745249617533e-02  1*0.0 -9.299223556706e-02  -9.715646752986e-02  5*0.0 -2.608229282366e-01   6.781661584513e-02  1*0.0  1.553780445491e-01   1.184237565941e-01  
5*0.0  1.008322871138e-01  -3.680024531849e-02  1*0.0 -9.193438825929e-02  -9.550468362005e-02  5*0.0 -2.580393799796e-01   6.629004244877e-02  1*0.0  1.529640754907e-01   1.160671921312e-01  
5*0.0  1.004514001842e-01  -3.615895360316e-02  1*0.0 -9.086209509657e-02  -9.385902268964e-02  5*0.0 -2.551616276948e-01   6.478329284524e-02  1*0.0  1.505201181955e-01   1.137172259770e-01  
5*0.0  1.000549083614e-01  -3.552180114172e-02  1*0.0 -8.980151667110e-02  -9.224251102900e-02  5*0.0 -2.523279863738e-01   6.330866334964e-02  1*0.0  1.481313708761e-01   1.114254077482e-01  
5*0.0  9.963227539898e-02  -3.489263599427e-02  1*0.0 -8.873453687907e-02  -9.063871731943e-02  5*0.0 -2.494494036475e-01   6.185476222158e-02  1*0.0  1.457422009546e-01   1.091567942877e-01  
5*0.0  9.919747601242e-02  -3.427430759422e-02  1*0.0 -8.767267235922e-02  -8.905739751996e-02  5*0.0 -2.465509530146e-01   6.043962031876e-02  1*0.0  1.433677631510e-01   1.069227666102e-01  
5*0.0  9.874000645132e-02  -3.366335446536e-02  1*0.0 -8.661022569751e-02  -8.749328306311e-02  5*0.0 -2.436420666283e-01   5.904373432303e-02  1*0.0  1.410132778678e-01   1.047223666110e-01  
5*0.0  9.826792182153e-02  -3.306054474902e-02  1*0.0 -8.555359107891e-02  -8.595184665287e-02  5*0.0 -2.407326444639e-01   5.768088874232e-02  1*0.0  1.386839695409e-01   1.025609874423e-01  
5*0.0  9.777029228066e-02  -3.246365523907e-02  1*0.0 -8.449073588375e-02  -8.442217286374e-02  5*0.0 -2.377857533335e-01   5.633482929970e-02  1*0.0  1.363569835183e-01   1.004221916649e-01  
5*0.0  9.725503379200e-02  -3.187392524468e-02  1*0.0 -8.343018752190e-02  -8.291164365502e-02  5*0.0 -2.348317776666e-01   5.501519563858e-02  1*0.0  1.340502916743e-01   9.831757189171e-02  
5*0.0  9.672047909143e-02  -3.129167636700e-02  1*0.0 -8.237056867613e-02  -8.141848371465e-02  5*0.0 -2.318667170222e-01   5.371745838066e-02  1*0.0  1.317610118492e-01   9.624411907652e-02  
5*0.0  9.617375658893e-02  -3.071820334049e-02  1*0.0 -8.131619654481e-02  -7.994627037872e-02  5*0.0 -2.288951902118e-01   5.245179197111e-02  1*0.0  1.294914270181e-01   9.420462535506e-02  
5*0.0  9.561359621474e-02  -3.015288081988e-02  1*0.0 -8.026970434324e-02  -7.849690491236e-02  5*0.0 -2.259457802907e-01   5.121045274184e-02  1*0.0  1.272579822049e-01   9.220643695980e-02  
5*0.0  9.502925164875e-02  -2.959491919746e-02  1*0.0 -7.921625218072e-02  -7.705769007484e-02  5*0.0 -2.229521158308e-01   4.998665935983e-02  1*0.0  1.250206194951e-01   9.022558419012e-02  
5*0.0  9.443510968524e-02  -2.904543004919e-02  1*0.0 -7.817038489706e-02  -7.564024004057e-02  5*0.0 -2.199633187018e-01   4.879243763824e-02  1*0.0  1.228082437803e-01   8.827999150187e-02  
5*0.0  9.382967825222e-02  -2.850332164749e-02  1*0.0 -7.713307121329e-02  -7.424560301189e-02  5*0.0 -2.169983259096e-01   4.762448955544e-02  1*0.0  1.206313055503e-01   8.637465475326e-02  
5*0.0  9.320973712689e-02  -2.796799704685e-02  1*0.0 -7.610048303567e-02  -7.286988768393e-02  5*0.0 -2.140421471237e-01   4.647754036257e-02  1*0.0  1.184803850735e-01   8.450289894419e-02  
5*0.0  9.257001177356e-02  -2.743829167255e-02  1*0.0 -7.506431884428e-02  -7.150604157472e-02  5*0.0 -2.110549894801e-01   4.535015208604e-02  1*0.0  1.163317258445e-01   8.265109430875e-02  
5*0.0  9.191205699472e-02  -2.691615920055e-02  1*0.0 -7.402786075994e-02  -7.015669863923e-02  5*0.0 -2.080560883805e-01   4.423984808192e-02  1*0.0  1.141963769429e-01   8.082433612350e-02  
5*0.0  9.124861908435e-02  -2.640392682732e-02  1*0.0 -7.300164581933e-02  -6.883015010821e-02  5*0.0 -2.050731005071e-01   4.316001155453e-02  1*0.0  1.120899242937e-01   7.903332499178e-02  
5*0.0  9.057874762945e-02  -2.589877739072e-02  1*0.0 -7.198773638402e-02  -6.752792474034e-02  5*0.0 -2.021306834228e-01   4.210502538010e-02  1*0.0  1.100259337863e-01   7.728430324709e-02  
5*0.0  8.989273431504e-02  -2.540087970875e-02  1*0.0 -7.097361532069e-02  -6.623929674330e-02  5*0.0 -1.991719632729e-01   4.106840157151e-02  1*0.0  1.079712351952e-01   7.555727843535e-02  
5*0.0  8.919546634613e-02  -2.491127245239e-02  1*0.0 -6.996336939017e-02  -6.496749743888e-02  5*0.0 -1.962100738816e-01   4.005451176281e-02  1*0.0  1.059329200247e-01   7.385677750330e-02  
5*0.0  8.848509796687e-02  -2.442454063396e-02  1*0.0 -6.895954713200e-02  -6.371443388199e-02  5*0.0 -1.932783657203e-01   3.905709190212e-02  1*0.0  1.039294850363e-01   7.219189082596e-02  
5*0.0  8.776632877496e-02  -2.394824497106e-02  1*0.0 -6.796113658209e-02  -6.247892120983e-02  5*0.0 -1.903441523038e-01   3.808376354691e-02  1*0.0  1.019421116657e-01   7.055264917964e-02  
5*0.0  8.703296448990e-02  -2.347596970845e-02  1*0.0 -6.696558580788e-02  -6.125865682627e-02  5*0.0 -1.874186625929e-01   3.712561452991e-02  1*0.0  9.997660197851e-02   6.894085206767e-02  
5*0.0  8.629610294885e-02  -2.301401617240e-02  1*0.0 -6.598058224937e-02  -6.005961105250e-02  5*0.0 -1.845166234202e-01   3.619277268144e-02  1*0.0  9.804095075877e-02   6.736187233506e-02  
5*0.0  8.555371034153e-02  -2.255868988351e-02  1*0.0 -6.500473417229e-02  -5.888038115830e-02  5*0.0 -1.816355488663e-01   3.528287916201e-02  1*0.0  9.613320903112e-02   6.581419261199e-02  
5*0.0  8.480130137817e-02  -2.211111993312e-02  1*0.0 -6.403370959279e-02  -5.771723695728e-02  5*0.0 -1.787628349157e-01   3.439115022842e-02  1*0.0  9.424590647882e-02   6.429246512611e-02  
5*0.0  8.403429798509e-02  -2.166856125220e-02  1*0.0 -6.306360316319e-02  -5.656692289251e-02  5*0.0 -1.758901664878e-01   3.351308124630e-02  1*0.0  9.237393098672e-02   6.279316347857e-02  
5*0.0  8.326783343556e-02  -2.123368540745e-02  1*0.0 -6.210854773437e-02  -5.544042585591e-02  5*0.0 -1.730652738068e-01   3.265910245945e-02  1*0.0  9.054352474655e-02   6.133170202181e-02  
5*0.0  8.248836549710e-02  -2.080576262127e-02  1*0.0 -6.115259594798e-02  -5.432461693723e-02  5*0.0 -1.702181653568e-01   3.182216060002e-02  1*0.0  8.871555128037e-02   5.988542509380e-02  
5*0.0  8.170419889245e-02  -2.038273060701e-02  1*0.0 -6.020859830731e-02  -5.322988939751e-02  5*0.0 -1.674224713017e-01   3.100177593218e-02  1*0.0  8.693006837526e-02   5.847591589098e-02  
5*0.0  8.091612859067e-02  -1.996721057202e-02  1*0.0 -5.927277556917e-02  -5.215248385658e-02  5*0.0 -1.646421675991e-01   3.020211725019e-02  1*0.0  8.516698210394e-02   5.709242412667e-02  
5*0.0  8.011615499900e-02  -1.955999937143e-02  1*0.0 -5.833758367707e-02  -5.108677441118e-02  5*0.0 -1.618521916821e-01   2.941703169984e-02  1*0.0  8.341225837490e-02   5.572603853687e-02  
5*0.0  7.931498131117e-02  -1.915795224932e-02  1*0.0 -5.741489129184e-02  -5.004147444800e-02  5*0.0 -1.591061348673e-01   2.865098892368e-02  1*0.0  8.169469027472e-02   5.439306909661e-02  
5*0.0  7.851311704086e-02  -1.876280217434e-02  1*0.0 -5.650426996536e-02  -4.901611152479e-02  5*0.0 -1.563995306481e-01   2.790396420960e-02  1*0.0  8.001140230782e-02   5.309143045055e-02  
5*0.0  7.770565730263e-02  -1.837480843489e-02  1*0.0 -5.559881389609e-02  -4.800497418163e-02  5*0.0 -1.536961841037e-01   2.717521691738e-02  1*0.0  7.834249340546e-02   5.181004400636e-02  
5*0.0  7.688957752498e-02  -1.799207376999e-02  1*0.0 -5.469826389712e-02  -4.700785147470e-02  5*0.0 -1.510109109444e-01   2.645898747457e-02  1*0.0  7.669552456245e-02   5.055194284069e-02  
5*0.0  7.607032094083e-02  -1.761575469905e-02  1*0.0 -5.380669146725e-02  -4.602767455377e-02  5*0.0 -1.483554046263e-01   2.575851926678e-02  1*0.0  7.507648697459e-02   4.932050735858e-02  
5*0.0  7.524410989088e-02  -1.724377588411e-02  1*0.0 -5.292008062105e-02  -4.506097274677e-02  5*0.0 -1.457112053894e-01   2.507290227578e-02  1*0.0  7.347515271209e-02   4.811004420117e-02  
5*0.0  7.442235504577e-02  -1.687989152509e-02  1*0.0 -5.204842655293e-02  -4.411524659821e-02  5*0.0 -1.431153058354e-01   2.440654712787e-02  1*0.0  7.191094990855e-02   4.693105491319e-02  
5*0.0  7.359696081746e-02  -1.652419865327e-02  1*0.0 -5.118198987151e-02  -4.318285146428e-02  5*0.0 -1.405225783999e-01   2.375742988643e-02  1*0.0  7.035959189870e-02   4.577006644366e-02  
5*0.0  7.276833104075e-02  -1.617317114698e-02  1*0.0 -5.032485087738e-02  -4.226670356884e-02  5*0.0 -1.379667377615e-01   2.312078210954e-02  1*0.0  6.883844532946e-02   4.463558419193e-02  
5*0.0  7.194160075939e-02  -1.582814549914e-02  1*0.0 -4.947969637815e-02  -4.136858008760e-02  5*0.0 -1.354498127305e-01   2.250087473325e-02  1*0.0  6.734829965400e-02   4.352831801677e-02  
5*0.0  7.110068653039e-02  -1.548754400818e-02  1*0.0 -4.863200221038e-02  -4.047750828115e-02  5*0.0 -1.329203141142e-01   2.188971632547e-02  1*0.0  6.586181954124e-02   4.243238935527e-02  
5*0.0  7.027014713388e-02  -1.515353270606e-02  1*0.0 -4.780340797463e-02  -3.960928345986e-02  5*0.0 -1.304556112937e-01   2.129789753528e-02  1*0.0  6.441921631502e-02   4.137044107206e-02  
5*0.0  6.943655115210e-02  -1.482526246741e-02  1*0.0 -4.698121367725e-02  -3.875430653103e-02  5*0.0 -1.280072745111e-01   2.071985301536e-02  1*0.0  6.299486516555e-02   4.032782272759e-02  
5*0.0  6.859968908297e-02  -1.450237047766e-02  1*0.0 -4.616597778320e-02  -3.791288065132e-02  5*0.0 -1.255839393582e-01   2.015345851835e-02  1*0.0  6.159292886900e-02   3.930623054163e-02  
5*0.0  6.776600592406e-02  -1.418742653036e-02  1*0.0 -4.536096861335e-02  -3.708710493250e-02  5*0.0 -1.231830495534e-01   1.960414369850e-02  1*0.0  6.021194629662e-02   3.830535560613e-02  
5*0.0  6.693426662597e-02  -1.387692689118e-02  1*0.0 -4.456769631294e-02  -3.627792149763e-02  5*0.0 -1.208282348142e-01   1.906694903351e-02  1*0.0  5.886359092693e-02   3.733059143211e-02  
5*0.0  6.609441801239e-02  -1.357025743115e-02  1*0.0 -4.377652257595e-02  -3.547822250714e-02  5*0.0 -1.184803360473e-01   1.853915673742e-02  1*0.0  5.752751553443e-02   3.637065566722e-02  
5*0.0  6.525793967483e-02  -1.327133692807e-02  1*0.0 -4.299563711855e-02  -3.469364881135e-02  5*0.0 -1.161588196903e-01   1.802615835034e-02  1*0.0  5.621355988563e-02   3.543110636398e-02  
5*0.0  6.442756799962e-02  -1.297710791589e-02  1*0.0 -4.222878491649e-02  -3.392676098592e-02  5*0.0 -1.138883947074e-01   1.752693047447e-02  1*0.0  5.493391399420e-02   3.451814075890e-02  
5*0.0  6.359713754400e-02  -1.268763104630e-02  1*0.0 -4.146959960748e-02  -3.317278684779e-02  5*0.0 -1.116413290501e-01   1.703968119957e-02  1*0.0  5.367417216030e-02   3.362376105329e-02  
5*0.0  6.276692561269e-02  -1.240439106524e-02  1*0.0 -4.071755497275e-02  -3.243109828554e-02  5*0.0 -1.094115517949e-01   1.656512305157e-02  1*0.0  5.243112503682e-02   3.274607935785e-02  
5*0.0  6.193229446343e-02  -1.212453064314e-02  1*0.0 -3.997101072306e-02  -3.170055619935e-02  5*0.0 -1.072071806470e-01   1.609768993917e-02  1*0.0  5.120845756220e-02   3.188625922184e-02  
5*0.0  6.110569601874e-02  -1.185083999915e-02  1*0.0 -3.923789549908e-02  -3.098645876200e-02  5*0.0 -1.050439996670e-01   1.564503958234e-02  1*0.0  5.001401480099e-02   3.104912596646e-02  
5*0.0  6.028258670263e-02  -1.158330449906e-02  1*0.0 -3.851415586669e-02  -3.028578337072e-02  5*0.0 -1.029076704559e-01   1.520477098726e-02  1*0.0  4.884031702892e-02   3.023023028857e-02  
5*0.0  5.946513303347e-02  -1.132057410083e-02  1*0.0 -3.780218757867e-02  -2.960009426167e-02  5*0.0 -1.008116664901e-01   1.477623306246e-02  1*0.0  4.769376248729e-02   2.943272448646e-02  
5*0.0  5.864560809384e-02  -1.106255162164e-02  1*0.0 -3.709567799608e-02  -2.892471053734e-02  5*0.0 -9.873357602556e-02   1.435647201024e-02  1*0.0  4.656296847597e-02   2.865008992769e-02  
5*0.0  5.782440468056e-02  -1.080832330005e-02  1*0.0 -3.639445040487e-02  -2.825942261252e-02  5*0.0 -9.667107808098e-02   1.394605432355e-02  1*0.0  4.544661641296e-02   2.788166090097e-02  
5*0.0  5.701158364931e-02  -1.055926862813e-02  1*0.0 -3.570669288952e-02  -2.760979447358e-02  5*0.0 -9.465589412670e-02   1.354719850336e-02  1*0.0  4.436015043206e-02   2.713546192985e-02  
5*0.0  5.619837356074e-02  -1.031475556299e-02  1*0.0 -3.502472921862e-02  -2.697028857295e-02  5*0.0 -9.265679692956e-02   1.315775267056e-02  1*0.0  4.328798807909e-02   2.640299565302e-02  
5*0.0  5.539640428739e-02  -1.007610693076e-02  1*0.0 -3.435763882108e-02  -2.634705001398e-02  5*0.0 -9.070663729574e-02   1.278066035594e-02  1*0.0  4.224600450480e-02   2.569267095729e-02  
5*0.0  5.459454815165e-02  -9.841747475276e-03  1*0.0 -3.369684014169e-02  -2.573399476044e-02  5*0.0 -8.877771586873e-02   1.241178820720e-02  1*0.0  4.122037929231e-02   2.499669124032e-02  
5*0.0  5.379815221880e-02  -9.612196190394e-03  1*0.0 -3.304576751053e-02  -2.513337255907e-02  5*0.0 -8.687912240465e-02   1.205344646284e-02  1*0.0  4.021540124918e-02   2.431738815704e-02  
5*0.0  5.300266679026e-02  -9.386445444959e-03  1*0.0 -3.240156631236e-02  -2.454294696394e-02  5*0.0 -8.500408811231e-02   1.170278292723e-02  1*0.0  3.922751124256e-02   2.365248702876e-02  
5*0.0  5.221285580764e-02  -9.165537603360e-03  1*0.0 -3.176704981726e-02  -2.396470172094e-02  5*0.0 -8.315949006014e-02   1.136202181069e-02  1*0.0  3.825991211668e-02   2.300372197196e-02  
5*0.0  5.143148730350e-02  -8.949098131330e-03  1*0.0 -3.114437089764e-02  -2.339977465601e-02  5*0.0 -8.135561758370e-02   1.103098713596e-02  1*0.0  3.731731684684e-02   2.237332769562e-02  
5*0.0  5.064861587261e-02  -8.736746703123e-03  1*0.0 -3.052600435730e-02  -2.284304504869e-02  5*0.0 -7.956376372570e-02   1.070682914845e-02  1*0.0  3.638572847004e-02   2.175367741451e-02  
5*0.0  4.987481759438e-02  -8.528510299823e-03  1*0.0 -2.991942945267e-02  -2.229931124164e-02  5*0.0 -7.781061963303e-02   1.039257680345e-02  1*0.0  3.547779217065e-02   2.115148455634e-02  
5*0.0  4.910709323720e-02  -8.324223756195e-03  1*0.0 -2.932260998255e-02  -2.176715858285e-02  5*0.0 -7.609208563345e-02   1.008635886115e-02  1*0.0  3.459129916014e-02   2.056522370914e-02  
5*0.0  4.834204783889e-02  -8.124530642284e-03  1*0.0 -2.873247142170e-02  -2.124436605697e-02  5*0.0 -7.439220983857e-02   9.787978416092e-03  1*0.0  3.371850555363e-02   1.999080079840e-02  
5*0.0  4.757752001756e-02  -7.928328733716e-03  1*0.0 -2.814782937667e-02  -2.072999940862e-02  5*0.0 -7.271178793778e-02   9.495913707287e-03  1*0.0  3.285962077269e-02   1.942804902286e-02  
5*0.0  4.682799480587e-02  -7.737279285327e-03  1*0.0 -2.757808380304e-02  -2.023022207712e-02  5*0.0 -7.107719113012e-02   9.214776214056e-03  1*0.0  3.202700155374e-02   1.888362339779e-02  
5*0.0  4.608261226626e-02  -7.549484537376e-03  1*0.0 -2.701632153892e-02  -1.974025201190e-02  5*0.0 -6.947084368457e-02   8.940132784370e-03  1*0.0  3.121207979004e-02   1.835254546962e-02  
5*0.0  4.534210843738e-02  -7.366457840325e-03  1*0.0 -2.646182063410e-02  -1.925951652050e-02  5*0.0 -6.788392932541e-02   8.673700651000e-03  1*0.0  3.041061826197e-02   1.783274442646e-02  
5*0.0  4.460068701252e-02  -7.185187188457e-03  1*0.0 -2.591212008677e-02  -1.878632209213e-02  5*0.0 -6.631944770483e-02   8.411053449526e-03  1*0.0  2.962377213383e-02   1.732424970142e-02  
5*0.0  4.387398401798e-02  -7.008998192936e-03  1*0.0 -2.537626956760e-02  -1.832640451926e-02  5*0.0 -6.479548561559e-02   8.158617491380e-03  1*0.0  2.885996450401e-02   1.683185529011e-02  
5*0.0  4.314755053840e-02  -6.835559276905e-03  1*0.0 -2.484507856331e-02  -1.787370145791e-02  5*0.0 -6.328853078454e-02   7.911225146811e-03  1*0.0  2.810799671361e-02   1.634926176556e-02  
5*0.0  4.243399930027e-02  -6.666977801102e-03  1*0.0 -2.432644955759e-02  -1.743322389707e-02  5*0.0 -6.181985927305e-02   7.672593013785e-03  1*0.0  2.737764615845e-02   1.588165314434e-02  
5*0.0  4.172316479642e-02  -6.502021923802e-03  1*0.0 -2.381358109248e-02  -1.700043188613e-02  5*0.0 -6.036901468660e-02   7.439892217860e-03  1*0.0  2.665927254808e-02   1.542378105186e-02  
5*0.0  4.101696466624e-02  -6.340167191716e-03  1*0.0 -2.330791401728e-02  -1.657616198582e-02  5*0.0 -5.894272816261e-02   7.212751683026e-03  1*0.0  2.595583359361e-02   1.497700930284e-02  
5*0.0  4.032243227042e-02  -6.182066611011e-03  1*0.0 -2.281377299802e-02  -1.616306218856e-02  5*0.0 -5.755300185677e-02   6.993204730252e-03  1*0.0  2.527273344029e-02   1.454414785699e-02  
5*0.0  3.963162896760e-02  -6.026995732083e-03  1*0.0 -2.232572645213e-02  -1.575755756165e-02  5*0.0 -5.618243379947e-02   6.779219058733e-03  1*0.0  2.460183278331e-02   1.412081694774e-02  
5*0.0  3.894419004042e-02  -5.874612995801e-03  1*0.0 -2.184400949246e-02  -1.535969475613e-02  5*0.0 -5.483523045850e-02   6.569678728599e-03  1*0.0  2.394489734621e-02   1.370768751336e-02  
5*0.0  3.826883846096e-02  -5.726006861650e-03  1*0.0 -2.137355710334e-02  -1.497251053992e-02  5*0.0 -5.352232529920e-02   6.367481743086e-03  1*0.0  2.330683322214e-02   1.330740458631e-02  
5*0.0  3.759674144629e-02  -5.580765068366e-03  1*0.0 -2.090844245560e-02  -1.459215804219e-02  5*0.0 -5.222547648400e-02   6.170561361770e-03  1*0.0  2.267920744744e-02   1.291546166665e-02  
5*0.0  3.693624613609e-02  -5.439060759250e-03  1*0.0 -2.045431260031e-02  -1.422206994674e-02  5*0.0 -5.096388264752e-02   5.979929252456e-03  1*0.0  2.207058152750e-02   1.253612085026e-02  
5*0.0  3.627936343541e-02  -5.300351274659e-03  1*0.0 -2.000583467262e-02  -1.385880553531e-02  5*0.0 -4.972020892114e-02   5.793933285547e-03  1*0.0  2.147299250767e-02   1.216517656105e-02  
5*0.0  3.562744759994e-02  -5.163907870934e-03  1*0.0 -1.956378322438e-02  -1.350276371475e-02  5*0.0 -4.849808330820e-02   5.612669983942e-03  1*0.0  2.088796547981e-02   1.180335144280e-02  
5*0.0  3.498779427243e-02  -5.031227302565e-03  1*0.0 -1.913255755760e-02  -1.315659409517e-02  5*0.0 -4.730936988761e-02   5.437698794030e-03  1*0.0  2.032073005877e-02   1.145324834262e-02  
5*0.0  3.434977409919e-02  -4.901810655022e-03  1*0.0 -1.870517787832e-02  -1.281585653039e-02  5*0.0 -4.613041544951e-02   5.267094135374e-03  1*0.0  1.976058865520e-02   1.110933718837e-02  
5*0.0  3.372440990472e-02  -4.775013635398e-03  1*0.0 -1.828897850575e-02  -1.248500923523e-02  5*0.0 -4.498887589898e-02   5.101931156397e-03  1*0.0  1.921974945788e-02   1.077766501574e-02  
5*0.0  3.310571584269e-02  -4.650985603151e-03  1*0.0 -1.787962733807e-02  -1.216129437439e-02  5*0.0 -4.386793252105e-02   4.941632444397e-03  1*0.0  1.869062009270e-02   1.045436270096e-02  
5*0.0  3.249254462189e-02  -4.529862345420e-03  1*0.0 -1.747662004870e-02  -1.184426775966e-02  5*0.0 -4.276671131238e-02   4.785533872320e-03  1*0.0  1.817270868813e-02   1.013902919609e-02  
5*0.0  3.188258907104e-02  -4.410749334717e-03  1*0.0 -1.707846077118e-02  -1.153297681856e-02  5*0.0 -4.168232083376e-02   4.632989005170e-03  1*0.0  1.766463900745e-02   9.830889439215e-03  
5*0.0  3.128527430848e-02  -4.294569023018e-03  1*0.0 -1.669078022423e-02  -1.123080064432e-02  5*0.0 -4.063073775871e-02   4.485564506184e-03  1*0.0  1.717336102060e-02   9.533404480083e-03  
5*0.0  3.069670038566e-02  -4.181840372049e-03  1*0.0 -1.631075894733e-02  -1.093589044620e-02  5*0.0 -3.960020484414e-02   4.343308893033e-03  1*0.0  1.669362344440e-02   9.243926026720e-03  
5*0.0  3.011332681757e-02  -4.071572722446e-03  1*0.0 -1.593646711308e-02  -1.064700891426e-02  5*0.0 -3.858802713633e-02   4.204749444667e-03  1*0.0  1.622412005991e-02   8.961620705208e-03  
5*0.0  2.953681645954e-02  -3.963790441641e-03  1*0.0 -1.556877160829e-02  -1.036459316949e-02  5*0.0 -3.759623227858e-02   4.070180078688e-03  1*0.0  1.576565990475e-02   8.686852409428e-03  
5*0.0  2.896697263432e-02  -3.857504458607e-03  1*0.0 -1.520784778144e-02  -1.008869501740e-02  5*0.0 -3.662824617510e-02   3.938687418144e-03  1*0.0  1.531961153717e-02   8.420146963205e-03  
5*0.0  2.840611596823e-02  -3.754978140423e-03  1*0.0 -1.485415641868e-02  -9.819494287672e-03  5*0.0 -3.567814407420e-02   3.812359668775e-03  1*0.0  1.488339244401e-02   8.160354469942e-03  
5*0.0  2.785267251990e-02  -3.653962241156e-03  1*0.0 -1.450752131740e-02  -9.556841774062e-03  5*0.0 -3.475309232663e-02   3.688952570608e-03  1*0.0  1.445993821041e-02   7.908648525363e-03  
5*0.0  2.730777029117e-02  -3.555606134485e-03  1*0.0 -1.416801412514e-02  -9.300663586299e-03  5*0.0 -3.384829703646e-02   3.569759758354e-03  1*0.0  1.404713909176e-02   7.664057602146e-03  
5*0.0  2.676727123800e-02  -3.460068890425e-03  1*0.0 -1.383312980540e-02  -9.049441118404e-03  5*0.0 -3.295628427536e-02   3.454018008345e-03  1*0.0  1.364170029056e-02   7.424857909404e-03  
5*0.0  2.623519303999e-02  -3.366150766703e-03  1*0.0 -1.350559390248e-02  -8.804696591140e-03  5*0.0 -3.208937792278e-02   3.341241064870e-03  1*0.0  1.324880235336e-02   7.193459964932e-03  
5*0.0  2.571198073969e-02  -3.275151695980e-03  1*0.0 -1.318497011403e-02  -8.566114038635e-03  5*0.0 -3.124068501243e-02   3.232701412072e-03  1*0.0  1.286546359936e-02   6.968478193592e-03  
5*0.0  2.519395677088e-02  -3.185694129847e-03  1*0.0 -1.286960137546e-02  -8.332650996819e-03  5*0.0 -3.040980242437e-02   3.126702582390e-03  1*0.0  1.249139021160e-02   6.749576747728e-03  
5*0.0  2.468443325009e-02  -3.098253012351e-03  1*0.0 -1.256117634428e-02  -8.105227971694e-03  5*0.0 -2.960065063255e-02   3.023805790389e-03  1*0.0  1.212818851016e-02   6.537516829262e-03  
5*0.0  2.418335949396e-02  -3.013658383025e-03  1*0.0 -1.225923322679e-02  -7.883513450406e-03  5*0.0 -2.880837097091e-02   2.924809524476e-03  1*0.0  1.177375558528e-02   6.331305523872e-03  
5*0.0  2.368838235955e-02  -2.930614107016e-03  1*0.0 -1.196279121516e-02  -7.666889520529e-03  5*0.0 -2.803440362457e-02   2.828233187282e-03  1*0.0  1.142858790329e-02   6.131009615484e-03  
5*0.0  2.320016661786e-02  -2.849518618156e-03  1*0.0 -1.167197318896e-02  -7.455326196548e-03  5*0.0 -2.727710048565e-02   2.734599674534e-03  1*0.0  1.109194672557e-02   5.936272227869e-03  
5*0.0  2.272091481246e-02  -2.770813592351e-03  1*0.0 -1.138788026158e-02  -7.249442850142e-03  5*0.0 -2.653828610849e-02   2.644270129139e-03  1*0.0  1.076454177810e-02   5.747414362818e-03  
5*0.0  2.224982485259e-02  -2.693937478637e-03  1*0.0 -1.111015118621e-02  -7.048957215247e-03  5*0.0 -2.581931556366e-02   2.556642375179e-03  1*0.0  1.044685274396e-02   5.564563363253e-03  
5*0.0  2.178239279297e-02  -2.618421729592e-03  1*0.0 -1.083614717162e-02  -6.852277750149e-03  5*0.0 -2.511223525945e-02   2.471160786347e-03  1*0.0  1.013549177784e-02   5.386029258873e-03  
5*0.0  2.132179530723e-02  -2.545105384178e-03  1*0.0 -1.056760367823e-02  -6.660370888910e-03  5*0.0 -2.442056153355e-02   2.388288722308e-03  1*0.0  9.831884826242e-03   5.212474483150e-03  
5*0.0  2.087154579916e-02  -2.473959529016e-03  1*0.0 -1.030623172799e-02  -6.474161655219e-03  5*0.0 -2.374886899160e-02   2.308657139461e-03  1*0.0  9.537887465793e-03   5.044793822412e-03  
5*0.0  2.042948332948e-02  -2.404408103826e-03  1*0.0 -1.005095179807e-02  -6.292984884041e-03  5*0.0 -2.309586978229e-02   2.231396189770e-03  1*0.0  9.252870816383e-03   4.882575007663e-03  
5*0.0  1.999160116183e-02  -2.336799523779e-03  1*0.0 -9.799365673488e-03  -6.115386499773e-03  5*0.0 -2.245253624246e-02   2.156504089885e-03  1*0.0  8.973068430162e-03   4.723996422184e-03  
5*0.0  1.956079542829e-02  -2.270301752320e-03  1*0.0 -9.553285696663e-03  -5.942383122193e-03  5*0.0 -2.182707874277e-02   2.083461883754e-03  1*0.0  8.701788858892e-03   4.570548896520e-03  
5*0.0  1.913719924824e-02  -2.205628445113e-03  1*0.0 -9.312455595914e-03  -5.773757138282e-03  5*0.0 -2.121619764252e-02   2.012945017628e-03  1*0.0  8.437648841525e-03   4.421592398580e-03  
5*0.0  1.872011288444e-02  -2.142477781582e-03  1*0.0 -9.076545627519e-03  -5.609305303858e-03  5*0.0 -2.061978497943e-02   1.944467028163e-03  1*0.0  8.180538381963e-03   4.276999858982e-03  
5*0.0  1.831225541239e-02  -2.081424134138e-03  1*0.0 -8.846845870512e-03  -5.449689598055e-03  5*0.0 -2.004013493937e-02   1.878684570842e-03  1*0.0  7.931362490867e-03   4.137209275848e-03  
5*0.0  1.791134342988e-02  -2.021761513048e-03  1*0.0 -8.622247575928e-03  -5.294233443574e-03  5*0.0 -1.947590940346e-02   1.814810551233e-03  1*0.0  7.689498514510e-03   4.001832375864e-03  
5*0.0  1.751520977155e-02  -1.963646505756e-03  1*0.0 -8.401415901081e-03  -5.142165918709e-03  5*0.0 -1.892214070355e-02   1.752862400776e-03  1*0.0  7.452892147658e-03   3.869878779499e-03  
5*0.0  1.712470640633e-02  -1.906801174190e-03  1*0.0 -8.184876209276e-03  -4.993700379637e-03  5*0.0 -1.838145014413e-02   1.692630311027e-03  1*0.0  7.222558406509e-03   3.741776400049e-03  
5*0.0  1.674328043863e-02  -1.851558106313e-03  1*0.0 -7.974310426307e-03  -4.849778104130e-03  5*0.0 -1.785705380053e-02   1.634648561043e-03  1*0.0  6.999765250502e-03   3.618126492232e-03  
5*0.0  1.636664763692e-02  -1.797628356941e-03  1*0.0 -7.767471439279e-03  -4.709072616150e-03  5*0.0 -1.734378600355e-02   1.578281355417e-03  1*0.0  6.782370875392e-03   3.497847655683e-03  
5*0.0  1.599695766551e-02  -1.745258843607e-03  1*0.0 -7.565374530322e-03  -4.572124717488e-03  5*0.0 -1.684363841800e-02   1.523858694383e-03  1*0.0  6.571144938117e-03   3.381297586497e-03  
5*0.0  1.563542637664e-02  -1.694271420683e-03  1*0.0 -7.368646168591e-03  -4.439249312261e-03  5*0.0 -1.635830845514e-02   1.471321172967e-03  1*0.0  6.366722861521e-03   3.268736640195e-03  
5*0.0  1.527756142528e-02  -1.644428503428e-03  1*0.0 -7.174944200492e-03  -4.309085318155e-03  5*0.0 -1.588225607370e-02   1.420149490996e-03  1*0.0  6.166839632101e-03   3.159046443907e-03  
5*0.0  1.492887743095e-02  -1.596180368621e-03  1*0.0 -6.986987757343e-03  -4.183118608825e-03  5*0.0 -1.542151548517e-02   1.371004597912e-03  1*0.0  5.973878927375e-03   3.053354655182e-03  
5*0.0  1.458498555209e-02  -1.549134221539e-03  1*0.0 -6.802529056745e-03  -4.060075784732e-03  5*0.0 -1.497066842032e-02   1.323278520696e-03  1*0.0  5.785632679824e-03   2.950567800156e-03  
5*0.0  1.424736807575e-02  -1.503287668442e-03  1*0.0 -6.622239152250e-03  -3.940272668413e-03  5*0.0 -1.453136289504e-02   1.277159383892e-03  1*0.0  5.602727483628e-03   2.850966947724e-03  
5*0.0  1.391643530796e-02  -1.458517796820e-03  1*0.0 -6.446395561255e-03  -3.823834397700e-03  5*0.0 -1.410479117187e-02   1.232425318955e-03  1*0.0  5.425589978259e-03   2.754705491526e-03  
5*0.0  1.359130021373e-02  -1.414997660646e-03  1*0.0 -6.274420671426e-03  -3.710421191522e-03  5*0.0 -1.368872769840e-02   1.189126434315e-03  1*0.0  5.253310323914e-03   2.661342875338e-03  
5*0.0  1.327120703360e-02  -1.372842109628e-03  1*0.0 -6.105814001771e-03  -3.599722122365e-03  5*0.0 -1.328146720275e-02   1.147368666553e-03  1*0.0  5.085193250022e-03   2.570546983829e-03  
5*0.0  1.295907221126e-02  -1.331657009576e-03  1*0.0 -5.942148403813e-03  -3.492563918408e-03  5*0.0 -1.288808661825e-02   1.106983524524e-03  1*0.0  4.923190123821e-03   2.483178243073e-03  
5*0.0  1.265244802176e-02  -1.291785512383e-03  1*0.0 -5.782071190061e-03  -3.388169035850e-03  5*0.0 -1.250379240966e-02   1.068036579458e-03  1*0.0  4.765395123831e-03   2.398344617265e-03  
5*0.0  1.234987571245e-02  -1.252628542693e-03  1*0.0 -5.624894809996e-03  -3.286147961372e-03  5*0.0 -1.212838826260e-02   1.030022192955e-03  1*0.0  4.611690058654e-03   2.315937938954e-03  
5*0.0  1.205298895673e-02  -1.214569841341e-03  1*0.0 -5.471324434142e-03  -3.186850602464e-03  5*0.0 -1.176259839553e-02   9.933248103994e-04  1*0.0  4.462342446484e-03   2.236087964296e-03  
5*0.0  1.176463882524e-02  -1.177811099465e-03  1*0.0 -5.322768154109e-03  -3.091012290403e-03  5*0.0 -1.140980461556e-02   9.581004921889e-04  1*0.0  4.318634968485e-03   2.159366695061e-03  
5*0.0  1.148136719287e-02  -1.142138470383e-03  1*0.0 -5.177430657911e-03  -2.997634873193e-03  5*0.0 -1.106537794984e-02   9.241113418019e-04  1*0.0  4.178740395950e-03   2.084907010775e-03  
5*0.0  1.120255000643e-02  -1.107328902932e-03  1*0.0 -5.035043516380e-03  -2.906542688856e-03  5*0.0 -1.072935893973e-02   8.911009674830e-04  1*0.0  4.042641733048e-03   2.012665611558e-03  
5*0.0  1.092906575015e-02  -1.073453939946e-03  1*0.0 -4.895982905949e-03  -2.817920451212e-03  5*0.0 -1.040214814709e-02   8.591885161272e-04  1*0.0  3.910473316162e-03   1.942695283889e-03  
5*0.0  1.066128094116e-02  -1.040292082966e-03  1*0.0 -4.760454116300e-03  -2.731840215850e-03  5*0.0 -1.008479318590e-02   8.282076595783e-04  1*0.0  3.782606211167e-03   1.875135575739e-03  
5*0.0  1.039862150601e-02  -1.008385782525e-03  1*0.0 -4.628013536332e-03  -2.648050341609e-03  5*0.0 -9.774962652417e-03   7.985033515302e-04  1*0.0  3.658134146939e-03   1.809580615222e-03  
5*0.0  1.014204653218e-02  -9.771497446391e-04  1*0.0 -4.499225459078e-03  -2.566833645736e-03  5*0.0 -9.475275930293e-03   7.696683950289e-04  1*0.0  3.538020997413e-03   1.746423581410e-03  
5*0.0  9.890854800590e-03  -9.469338036317e-04  1*0.0 -4.373643578359e-03  -2.487906776159e-03  5*0.0 -9.183705212147e-03   7.419502850488e-04  1*0.0  3.421477107624e-03   1.685307479028e-03  
5*0.0  9.642951871879e-03  -9.174857762745e-04  1*0.0 -4.250293100204e-03  -2.410753782057e-03  5*0.0 -8.898333995941e-03   7.149808584048e-04  1*0.0  3.307742092658e-03   1.625850046149e-03  
5*0.0  9.402120203299e-03  -8.890087763220e-04  1*0.0 -4.130896376145e-03  -2.336254025166e-03  5*0.0 -8.622868216405e-03   6.891381527700e-04  1*0.0  3.198212396525e-03   1.568690960001e-03  
5*0.0  9.165373500316e-03  -8.611105103914e-04  1*0.0 -4.014078542606e-03  -2.263648660327e-03  5*0.0 -8.354822895749e-03   6.639796073385e-04  1*0.0  3.091910726703e-03   1.513346448219e-03  
5*0.0  8.933569438461e-03  -8.342505383677e-04  1*0.0 -3.900123420326e-03  -2.193088349157e-03  5*0.0 -8.093451753668e-03   6.398600502018e-04  1*0.0  2.988547754266e-03   1.459696823966e-03  
5*0.0  8.706167911672e-03  -8.079634752513e-04  1*0.0 -3.788842768184e-03  -2.124436483233e-03  5*0.0 -7.839458008670e-03   6.164207629053e-04  1*0.0  2.888358310950e-03   1.407811255367e-03  
5*0.0  8.484248514181e-03  -7.823848820058e-04  1*0.0 -3.680681376320e-03  -2.057908518551e-03  5*0.0 -7.593690414275e-03   5.937842042966e-04  1*0.0  2.791644731054e-03   1.357818177596e-03  
5*0.0  8.266902422295e-03  -7.577662671054e-04  1*0.0 -3.575145173531e-03  -1.993236617489e-03  5*0.0 -7.354020526317e-03   5.720724843688e-04  1*0.0  2.697594573668e-03   1.309350806123e-03  
5*0.0  8.054177239584e-03  -7.336957195643e-04  1*0.0 -3.472297377124e-03  -1.930426800100e-03  5*0.0 -7.121597278633e-03   5.509930598883e-04  1*0.0  2.606610361943e-03   1.262557920414e-03  
5*0.0  7.845695571547e-03  -7.103159592677e-04  1*0.0 -3.371910069290e-03  -1.869341376940e-03  5*0.0 -6.895469315456e-03   5.306445753351e-04  1*0.0  2.518323711716e-03   1.217269797182e-03  
5*0.0  7.642185531783e-03  -6.877455684534e-04  1*0.0 -3.274267328093e-03  -1.810122278429e-03  5*0.0 -6.675934108353e-03   5.110995817577e-04  1*0.0  2.432830777374e-03   1.173522565389e-03  
5*0.0  7.443769567981e-03  -6.658037048302e-04  1*0.0 -3.179456967180e-03  -1.752779797914e-03  5*0.0 -6.463646792992e-03   4.922266671763e-04  1*0.0  2.350352520303e-03   1.131393978175e-03  
5*0.0  7.248469464039e-03  -6.443620843498e-04  1*0.0 -3.086517085539e-03  -1.696817110172e-03  5*0.0 -6.256237195678e-03   4.739070090836e-04  1*0.0  2.269993108358e-03   1.090470883760e-03  
5*0.0  7.056952766665e-03  -6.235268173663e-04  1*0.0 -2.995755840062e-03  -1.642366372008e-03  5*0.0 -6.054552227156e-03   4.561701499717e-04  1*0.0  2.192052203809e-03   1.050876256502e-03  
5*0.0  6.871405058105e-03  -6.034576533677e-04  1*0.0 -2.908124007488e-03  -1.589907041293e-03  5*0.0 -5.860231724660e-03   4.392034519057e-04  1*0.0  2.117124170315e-03   1.012874110660e-03  
5*0.0  6.689449526883e-03  -5.840175992831e-04  1*0.0 -2.822513609230e-03  -1.538856230864e-03  5*0.0 -5.670848148543e-03   4.228539658544e-04  1*0.0  2.044296001835e-03   9.760428195452e-04  
5*0.0  6.512249352888e-03  -5.651117581528e-04  1*0.0 -2.739447853892e-03  -1.489461844242e-03  5*0.0 -5.487952253354e-03   4.070724431215e-04  1*0.0  1.974120929310e-03   9.406134432057e-04  
5*0.0  6.337374076039e-03  -5.467358185797e-04  1*0.0 -2.657814406869e-03  -1.441146568686e-03  5*0.0 -5.308606497767e-03   3.917873117948e-04  1*0.0  1.905510108349e-03   9.060947435590e-04  
5*0.0  6.166882906150e-03  -5.287690353908e-04  1*0.0 -2.578561753933e-03  -1.394374971858e-03  5*0.0 -5.135351037256e-03   3.769466316980e-04  1*0.0  1.839376739695e-03   8.728761375723e-04  
5*0.0  6.000820971433e-03  -5.115140621943e-04  1*0.0 -2.501607401394e-03  -1.349094016675e-03  5*0.0 -4.967460367969e-03   3.627911803374e-04  1*0.0  1.775450477141e-03   8.408441348681e-04  
5*0.0  5.838314380626e-03  -4.946881761104e-04  1*0.0 -2.426606115182e-03  -1.305119722011e-03  5*0.0 -4.804526033230e-03   3.490528413189e-04  1*0.0  1.713561671880e-03   8.099006407978e-04  
5*0.0  5.680007192980e-03  -4.784896211631e-04  1*0.0 -2.353794754496e-03  -1.262554165108e-03  5*0.0 -4.646638752984e-03   3.359010381666e-04  1*0.0  1.653737227521e-03   7.800595052925e-04  
5*0.0  5.525454457705e-03  -4.627297655487e-04  1*0.0 -2.282984524753e-03  -1.221285770130e-03  5*0.0 -4.493792561015e-03   3.231877495164e-04  1*0.0  1.595957319322e-03   7.512951753913e-04  
5*0.0  5.373869091902e-03  -4.474281334115e-04  1*0.0 -2.213802804842e-03  -1.181123999142e-03  5*0.0 -4.344843971719e-03   3.108984377337e-04  1*0.0  1.539799441228e-03   7.234164228590e-04  
5*0.0  5.225514541355e-03  -4.325209154331e-04  1*0.0 -2.146358695398e-03  -1.142105408764e-03  5*0.0 -4.200291103164e-03   2.989982589619e-04  1*0.0  1.485431464253e-03   6.964870351040e-04  
5*0.0  5.081514510316e-03  -4.181578920563e-04  1*0.0 -2.081112629070e-03  -1.104450163231e-03  5*0.0 -4.060761921407e-03   2.876190121812e-04  1*0.0  1.433071964729e-03   6.706025056097e-04  
5*0.0  4.940957079323e-03  -4.041778055805e-04  1*0.0 -2.017673025446e-03  -1.067953382777e-03  5*0.0 -3.925671824422e-03   2.766016903547e-04  1*0.0  1.382495428079e-03   6.456487289730e-04  
5*0.0  4.802612935304e-03  -3.906562568431e-04  1*0.0 -1.955472437655e-03  -1.032321055504e-03  5*0.0 -3.793490531814e-03   2.659780965351e-04  1*0.0  1.333147770801e-03   6.213821690320e-04  
5*0.0  4.668787026613e-03  -3.775855516139e-04  1*0.0 -1.895496654404e-03  -9.980315879269e-04  5*0.0 -3.666507451359e-03   2.557975609595e-04  1*0.0  1.285836746351e-03   5.981481594021e-04  
5*0.0  4.537828495565e-03  -3.648280356503e-04  1*0.0 -1.837039641784e-03  -9.647266019379e-04  5*0.0 -3.543306117729e-03   2.459133970545e-04  1*0.0  1.240044241906e-03   5.757087822688e-04  
5*0.0  4.409941854431e-03  -3.525797372548e-04  1*0.0 -1.780151502086e-03  -9.324204866614e-04  5*0.0 -3.423521254975e-03   2.364588578882e-04  1*0.0  1.195636041228e-03   5.540080335951e-04  
5*0.0  4.285099117575e-03  -3.406503575929e-04  1*0.0 -1.724815641138e-03  -9.010970021787e-04  5*0.0 -3.307556908454e-03   2.273119100973e-04  1*0.0  1.152743284783e-03   5.330900541157e-04  
5*0.0  4.163845693757e-03  -3.291073903521e-04  1*0.0 -1.671259909396e-03  -8.708560080384e-04  5*0.0 -3.195709791722e-03   2.185158903393e-04  1*0.0  1.111463055556e-03   5.129932447445e-04  
5*0.0  4.044871494132e-03  -3.178857436991e-04  1*0.0 -1.618907565814e-03  -8.414079795434e-04  5*0.0 -3.086650178656e-03   2.100166832580e-04  1*0.0  1.071317550267e-03   4.935054603993e-04  
5*0.0  3.929593503996e-03  -3.070799711919e-04  1*0.0 -1.568337655412e-03  -8.130295739418e-04  5*0.0 -2.981674395677e-03   2.018760896815e-04  1*0.0  1.032756193525e-03   4.748164424800e-04  
5*0.0  3.815866956901e-03  -2.965329550586e-04  1*0.0 -1.518651977397e-03  -7.852722954000e-04  5*0.0 -2.878879486037e-03   1.939607839050e-04  1*0.0  9.951008125737e-04   4.566249742328e-04  
5*0.0  3.706286668430e-03  -2.863961392972e-04  1*0.0 -1.470920645649e-03  -7.586483376174e-04  5*0.0 -2.780438789902e-03   1.864064659934e-04  1*0.0  9.591085404733e-04   4.392566936630e-04  
5*0.0  3.599448867407e-03  -2.765646846542e-04  1*0.0 -1.424540858494e-03  -7.328600667918e-04  5*0.0 -2.685098838582e-03   1.791248089661e-04  1*0.0  9.243309406528e-04   4.225110320620e-04  
5*0.0  3.494921586920e-03  -2.670677201359e-04  1*0.0 -1.379322469160e-03  -7.078053046732e-04  5*0.0 -2.592404461982e-03   1.721233537031e-04  1*0.0  8.906032749404e-04   4.063140202420e-04  
5*0.0  3.392674921362e-03  -2.577820392696e-04  1*0.0 -1.335254927072e-03  -6.834702643908e-04  5*0.0 -2.502498230574e-03   1.653194734947e-04  1*0.0  8.579662996932e-04   3.906745657594e-04  
5*0.0  3.293014040325e-03  -2.488199397813e-04  1*0.0 -1.292451366659e-03  -6.599061691849e-04  5*0.0 -2.415337967892e-03   1.587821138685e-04  1*0.0  8.264019540892e-04   3.755850212213e-04  
5*0.0  3.196725265579e-03  -2.401996821480e-04  1*0.0 -1.251213317078e-03  -6.372511441920e-04  5*0.0 -2.331688292929e-03   1.525364449245e-04  1*0.0  7.961684854029e-04   3.611518145589e-04  
5*0.0  3.102858445411e-03  -2.318496838553e-04  1*0.0 -1.211148357051e-03  -6.153051117237e-04  5*0.0 -2.250707282551e-03   1.465217420689e-04  1*0.0  7.669663106010e-04   3.472408225722e-04  
5*0.0  3.010735989097e-03  -2.237780802272e-04  1*0.0 -1.171969100571e-03  -5.939320284051e-04  5*0.0 -2.171635172841e-03   1.407198715194e-04  1*0.0  7.385287143566e-04   3.337354864357e-04  
5*0.0  2.921698664462e-03  -2.159624106742e-04  1*0.0 -1.134221146321e-03  -5.733764030376e-04  5*0.0 -2.095805324990e-03   1.351465059391e-04  1*0.0  7.113086443069e-04   3.208239681047e-04  
5*0.0  2.834289421386e-03  -2.083760556489e-04  1*0.0 -1.097295491502e-03  -5.533483923525e-04  5*0.0 -2.021821723080e-03   1.297630144557e-04  1*0.0  6.848209097040e-04   3.082967865167e-04  
5*0.0  2.749654290956e-03  -2.010115822734e-04  1*0.0 -1.061654839367e-03  -5.340605658265e-04  5*0.0 -1.950696104872e-03   1.245744112797e-04  1*0.0  6.594068004322e-04   2.962945176829e-04  
5*0.0  2.666877400631e-03  -1.939399272620e-04  1*0.0 -1.026910413253e-03  -5.153227511914e-04  5*0.0 -1.881483073729e-03   1.196061841966e-04  1*0.0  6.347390639320e-04   2.846777772774e-04  
5*0.0  2.586794558768e-03  -1.870704214134e-04  1*0.0 -9.934033845683e-04  -4.972910935063e-04  5*0.0 -1.815022708319e-03   1.148171265844e-04  1*0.0  6.110979489702e-04   2.735590305153e-04  
5*0.0  2.508797668538e-03  -1.804632042944e-04  1*0.0 -9.608738058341e-04  -4.798372752509e-04  5*0.0 -1.750619673576e-03   1.102320655026e-04  1*0.0  5.882426546280e-04   2.628356870896e-04  
5*0.0  2.432329857823e-03  -1.740190839475e-04  1*0.0 -9.290959236938e-04  -4.628489174450e-04  5*0.0 -1.687996785589e-03   1.057765314187e-04  1*0.0  5.660729032967e-04   2.524593909204e-04  
5*0.0  2.358476205525e-03  -1.678426883566e-04  1*0.0 -8.984928318135e-04  -4.465221773327e-04  5*0.0 -1.627811859874e-03   1.015368595225e-04  1*0.0  5.448095972374e-04   2.425241576460e-04  
5*0.0  2.286547630103e-03  -1.618234628172e-04  1*0.0 -8.687901406190e-04  -4.307222246302e-04  5*0.0 -1.569651553502e-03   9.742823470274e-05  1*0.0  5.243059753967e-04   2.329619031574e-04  
5*0.0  2.216319550969e-03  -1.560481308443e-04  1*0.0 -8.398821892717e-04  -4.153937216384e-04  5*0.0 -1.513152810189e-03   9.350061722093e-05  1*0.0  5.044370743128e-04   2.237204763080e-04  
5*0.0  2.148013081396e-03  -1.504275868579e-04  1*0.0 -8.118589747347e-04  -4.005768558647e-04  5*0.0 -1.458610000146e-03   8.970492112001e-05  1*0.0  4.852970465717e-04   2.148345395747e-04  
5*0.0  2.081837079619e-03  -1.449940573987e-04  1*0.0 -7.847934247873e-04  -3.862990287630e-04  5*0.0 -1.406136610002e-03   8.605847295344e-05  1*0.0  4.669202696429e-04   2.063166187000e-04  
5*0.0  2.017254941166e-03  -1.397816779720e-04  1*0.0 -7.584652574045e-04  -3.724552578684e-04  5*0.0 -1.355168134623e-03   8.256987590690e-05  1*0.0  4.491142676423e-04   1.980853197185e-04  
5*0.0  1.954577804797e-03  -1.347132412065e-04  1*0.0 -7.329936205627e-04  -3.590954976286e-04  5*0.0 -1.306064174158e-03   7.920202091235e-05  1*0.0  4.319944599023e-04   1.901843367059e-04  
5*0.0  1.893515478023e-03  -1.298137133425e-04  1*0.0 -7.082566302485e-04  -3.461604673311e-04  5*0.0 -1.258541743689e-03   7.596307109144e-05  1*0.0  4.154636382937e-04   1.825720111983e-04  
5*0.0  1.834164598933e-03  -1.250984631953e-04  1*0.0 -6.842880192276e-04  -3.336620511269e-04  5*0.0 -1.212610912801e-03   7.285692968887e-05  1*0.0  3.995218529742e-04   1.752464527192e-04  
5*0.0  1.776740848940e-03  -1.205494943580e-04  1*0.0 -6.611654503143e-04  -3.216313206015e-04  5*0.0 -1.168439494031e-03   6.988076546657e-05  1*0.0  3.842212980950e-04   1.682272099499e-04  
5*0.0  1.720942630551e-03  -1.161562285751e-04  1*0.0 -6.387632146759e-04  -3.100082777895e-04  5*0.0 -1.125780015974e-03   6.702075821579e-05  1*0.0  3.694763224960e-04   1.614763624044e-04  
5*0.0  1.666347884904e-03  -1.118840038226e-04  1*0.0 -6.169189200165e-04  -2.987119574952e-04  5*0.0 -1.084339794776e-03   6.425855639146e-05  1*0.0  3.551870431128e-04   1.549505216046e-04  
5*0.0  1.613257537851e-03  -1.077480600461e-04  1*0.0 -5.957441856358e-04  -2.877945050903e-04  5*0.0 -1.044292727427e-03   6.159014955975e-05  1*0.0  3.414080789195e-04   1.486702712386e-04  
5*0.0  1.561872754093e-03  -1.037953482338e-04  1*0.0 -5.753065738371e-04  -2.772804163024e-04  5*0.0 -1.005715402368e-03   5.905442118746e-05  1*0.0  3.281626825906e-04   1.426450376295e-04  
5*0.0  1.512190041043e-03  -9.997525982455e-05  1*0.0 -5.556000215897e-04  -2.671657241062e-04  5*0.0 -9.686704756769e-04   5.662048931779e-05  1*0.0  3.154679717724e-04   1.368791200907e-04  
5*0.0  1.463857419125e-03  -9.628226501606e-05  1*0.0 -5.364897585002e-04  -2.573848606998e-04  5*0.0 -9.328472383691e-04   5.427805497766e-05  1*0.0  3.032188936433e-04   1.313273681008e-04  
5*0.0  1.416610913294e-03  -9.271364177526e-05  1*0.0 -5.178685710753e-04  -2.478861219288e-04  5*0.0 -8.980114623318e-04   5.202098303769e-05  1*0.0  2.913362923520e-04   1.259558262835e-04  
5*0.0  1.370840604987e-03  -8.923686267476e-05  1*0.0 -4.998840948107e-04  -2.387323171621e-04  5*0.0 -8.645348458625e-04   4.984100865037e-05  1*0.0  2.799392823803e-04   1.208114529140e-04  
5*0.0  1.326474798074e-03  -8.592431701276e-05  1*0.0 -4.824976375978e-04  -2.299070768666e-04  5*0.0 -8.322007104835e-04   4.777044930047e-05  1*0.0  2.689556848086e-04   1.158648788352e-04  
5*0.0  1.283366029684e-03  -8.270201367809e-05  1*0.0 -4.656557063539e-04  -2.213801749601e-04  5*0.0 -8.010114375867e-04   4.576775782706e-05  1*0.0  2.583827923832e-04   1.111118469390e-04  
5*0.0  1.241627079057e-03  -7.962020338310e-05  1*0.0 -4.493934435708e-04  -2.131677077043e-04  5*0.0 -7.709405591796e-04   4.386042008460e-05  1*0.0  2.482108173637e-04   1.065484923694e-04  
5*0.0  1.201194794641e-03  -7.663613964808e-05  1*0.0 -4.336857644811e-04  -2.052528176584e-04  5*0.0 -7.420142575182e-04   4.202517468413e-05  1*0.0  2.384450856139e-04   1.021744312136e-04  
5*0.0  1.161858779256e-03  -7.374279424692e-05  1*0.0 -4.184493509092e-04  -1.975985532306e-04  5*0.0 -7.140475672267e-04   4.025350734333e-05  1*0.0  2.290238460592e-04   9.796350952875e-05  
5*0.0  1.123467296369e-03  -7.095353655831e-05  1*0.0 -4.036257358909e-04  -1.901747446344e-04  5*0.0 -6.869004784532e-04   3.855359832830e-05  1*0.0  2.199004127422e-04   9.389602107203e-05  
5*0.0  1.086498805341e-03  -6.828278034097e-05  1*0.0 -3.893868477302e-04  -1.830580266377e-04  5*0.0 -6.608936266817e-04   3.693496943158e-05  1*0.0  2.111763523994e-04   9.001232038651e-05  
5*0.0  1.050676545311e-03  -6.569528134564e-05  1*0.0 -3.756303857436e-04  -1.761982164412e-04  5*0.0 -6.358738981855e-04   3.537587786594e-05  1*0.0  2.027998831810e-04   8.628948569235e-05  
5*0.0  1.015696306816e-03  -6.319996960079e-05  1*0.0 -3.622397194292e-04  -1.695428213020e-04  5*0.0 -6.115669164763e-04   3.387770916732e-05  1*0.0  1.946814916998e-04   8.269073384487e-05  
5*0.0  9.818674007137e-04  -6.078254986268e-05  1*0.0 -3.493268276029e-04  -1.631387657555e-04  5*0.0 -5.882323152668e-04   3.243472368769e-05  1*0.0  1.869024610254e-04   7.924741771826e-05  
5*0.0  9.491399038935e-04  -5.847005346716e-05  1*0.0 -3.368672992883e-04  -1.569745444950e-04  5*0.0 -5.657654903377e-04   3.106218877684e-05  1*0.0  1.794281810882e-04   7.594552590476e-05  
5*0.0  9.173757303580e-04  -5.622306574765e-05  1*0.0 -3.248123927667e-04  -1.510252276977e-04  5*0.0 -5.441142527998e-04   2.973551916698e-05  1*0.0  1.722396759036e-04   7.277547902933e-05  
5*0.0  8.864693899068e-04  -5.407396071735e-05  1*0.0 -3.131166853111e-04  -1.452703607677e-04  5*0.0 -5.231404092304e-04   2.846989023772e-05  1*0.0  1.652921539755e-04   6.971922378433e-05  
5*0.0  8.565434731194e-04  -5.199191230037e-05  1*0.0 -3.018233014891e-04  -1.397266363033e-04  5*0.0 -5.029621011504e-04   2.725151030841e-05  1*0.0  1.586212021919e-04   6.678956604271e-05  
5*0.0  8.276568840181e-04  -4.998906784232e-05  1*0.0 -2.909514272658e-04  -1.344011690519e-04  5*0.0 -4.836061485592e-04   2.608608850087e-05  1*0.0  1.522341867780e-04   6.398897928143e-05  
5*0.0  7.994875577594e-04  -4.805440765636e-05  1*0.0 -2.803816467576e-04  -1.292392096398e-04  5*0.0 -4.648279511280e-04   2.496552836166e-05  1*0.0  1.460520590009e-04   6.128485121663e-05  
5*0.0  7.723727498307e-04  -4.620143141861e-05  1*0.0 -2.702328904353e-04  -1.242925913335e-04  5*0.0 -4.468446275503e-04   2.389681519651e-05  1*0.0  1.401424333987e-04   5.870367697753e-05  
5*0.0  7.459029355851e-04  -4.440358068733e-05  1*0.0 -2.603548489638e-04  -1.194930711496e-04  5*0.0 -4.294074672362e-04   2.286570254268e-05  1*0.0  1.344252365486e-04   5.621239782859e-05  
5*0.0  7.203274432837e-04  -4.267214456468e-05  1*0.0 -2.508363962473e-04  -1.148783228339e-04  5*0.0 -4.126579780946e-04   2.187719982646e-05  1*0.0  1.289441087924e-04   5.382791481041e-05  
5*0.0  6.956808421268e-04  -4.101463376606e-05  1*0.0 -2.416873321351e-04  -1.104520266612e-04  5*0.0 -3.965885550612e-04   2.093474964218e-05  1*0.0  1.236954284189e-04   5.154830623285e-05  
5*0.0  6.716977414221e-04  -3.941626366907e-05  1*0.0 -2.328101879627e-04  -1.061693493047e-04  5*0.0 -3.810375143621e-04   2.003045700958e-05  1*0.0  1.186272713237e-04   4.935208029002e-05  
5*0.0  6.485526688145e-04  -3.787492993220e-05  1*0.0 -2.242648263481e-04  -1.020549689291e-04  5*0.0 -3.661287879787e-04   1.916398214514e-05  1*0.0  1.137773702886e-04   4.725358008958e-05  
5*0.0  6.259675928097e-04  -3.637048847863e-05  1*0.0 -2.159522050915e-04  -9.806512949551e-05  5*0.0 -3.516671644221e-04   1.832182741793e-05  1*0.0  1.090834979651e-04   4.522714303045e-05  
5*0.0  6.042206718618e-04  -3.494373946401e-05  1*0.0 -2.079679053102e-04  -9.424041502079e-05  5*0.0 -3.377953495339e-04   1.752639942681e-05  1*0.0  1.045897277449e-04   4.329066805173e-05  
5*0.0  5.832141267092e-04  -3.356793602631e-05  1*0.0 -2.002744192040e-04  -9.056288787618e-05  5*0.0 -3.244767055969e-04   1.676349789931e-05  1*0.0  1.002832723552e-04   4.143778328327e-05  
5*0.0  5.628279635908e-04  -3.224657685904e-05  1*0.0 -1.928287564502e-04  -8.701342842512e-05  5*0.0 -3.116164308421e-04   1.603401812912e-05  1*0.0  9.613388683325e-05   3.965637331841e-05  
5*0.0  5.431048452677e-04  -3.096820036184e-05  1*0.0 -1.856442604886e-04  -8.359650944774e-05  5*0.0 -2.992453974986e-04   1.533090032017e-05  1*0.0  9.215011294635e-05   3.794891662555e-05  
5*0.0  5.240883749801e-04  -2.974147563438e-05  1*0.0 -1.787346977436e-04  -8.031700587176e-05  5*0.0 -2.873882159348e-04   1.466046370452e-05  1*0.0  8.833880004366e-05   3.631801768792e-05  
5*0.0  5.055507772557e-04  -2.855647968565e-05  1*0.0 -1.720185070825e-04  -7.713892857345e-05  5*0.0 -2.758852072259e-04   1.401534188062e-05  1*0.0  8.464982247618e-05   3.474324123779e-05  
5*0.0  4.876236149928e-04  -2.741052228956e-05  1*0.0 -1.655404407025e-04  -7.408074317689e-05  5*0.0 -2.648341789512e-04   1.339498570948e-05  1*0.0  8.111254689865e-05   3.323575888959e-05  
5*0.0  4.703512916986e-04  -2.632024779307e-05  1*0.0 -1.593140604005e-04  -7.114742598005e-05  5*0.0 -2.542272492161e-04   1.280694306731e-05  1*0.0  7.772394589932e-05   3.179421087399e-05  
5*0.0  4.536808413082e-04  -2.526531301159e-05  1*0.0 -1.533193529166e-04  -6.832902111753e-05  5*0.0 -2.440567005642e-04   1.224159290113e-05  1*0.0  7.448060519413e-05   3.041644239400e-05  
5*0.0  4.375248015373e-04  -2.425610817678e-05  1*0.0 -1.475255522143e-04  -6.561239017995e-05  5*0.0 -2.342437309550e-04   1.170246325758e-05  1*0.0  7.135794960536e-05   2.909285018858e-05  
5*0.0  4.218084076563e-04  -2.327379987758e-05  1*0.0 -1.419058653090e-04  -6.298447979784e-05  5*0.0 -2.247650806275e-04   1.117986099641e-05  1*0.0  6.834792447335e-05   2.781947951474e-05  
5*0.0  4.067061812256e-04  -2.233950379351e-05  1*0.0 -1.365179671368e-04  -6.046947411153e-05  5*0.0 -2.156911182126e-04   1.068554581689e-05  1*0.0  6.547158679022e-05   2.660460241099e-05  
5*0.0  3.921051164949e-04  -2.143394716132e-05  1*0.0 -1.313228657145e-04  -5.805010652490e-05  5*0.0 -2.069801791042e-04   1.020925049813e-05  1*0.0  6.271553663617e-05   2.544239862506e-05  
5*0.0  3.779168560725e-04  -2.056806194451e-05  1*0.0 -1.262890114325e-04  -5.571224034858e-05  5*0.0 -1.985516068835e-04   9.755063603439e-06  1*0.0  6.005474241707e-05   2.432301480188e-05  
5*0.0  3.642762738802e-04  -1.973712513435e-05  1*0.0 -1.214607456210e-04  -5.347374603922e-05  5*0.0 -1.904904538825e-04   9.321551228418e-06  1*0.0  5.751431440305e-05   2.325575291255e-05  
5*0.0  3.510519898712e-04  -1.892758272949e-05  1*0.0 -1.167926229455e-04  -5.131474289598e-05  5*0.0 -1.827265965541e-04   8.901543681018e-06  1*0.0  5.507235006040e-05   2.223161496511e-05  
5*0.0  3.383125383987e-04  -1.815916637982e-05  1*0.0 -1.123059325461e-04  -4.924433622713e-05  5*0.0 -1.752788517965e-04   8.504620223700e-06  1*0.0  5.273431868104e-05   2.125291761821e-05  
5*0.0  3.259423545045e-04  -1.741874192645e-05  1*0.0 -1.079612276276e-04  -4.724452660034e-05  5*0.0 -1.680863391573e-04   8.123606532815e-06  1*0.0  5.048117008217e-05   2.031168758828e-05  
5*0.0  3.140401742230e-04  -1.670298656161e-05  1*0.0 -1.037913508168e-04  -4.532878627082e-05  5*0.0 -1.612051781109e-04   7.757117806542e-06  1*0.0  4.832922950130e-05   1.941395232332e-05  
5*0.0  3.025111745013e-04  -1.601646223202e-05  1*0.0 -9.976182614316e-05  -4.348235663099e-05  5*0.0 -1.545728399334e-04   7.407016258431e-06  1*0.0  4.625932970480e-05   1.855219976672e-05  
5*0.0  2.913646079910e-04  -1.535915854307e-05  1*0.0 -9.587647266195e-05  -4.170589807456e-05  5*0.0 -1.481916369812e-04   7.073494605189e-06  1*0.0  4.427181538855e-05   1.772633555922e-05  
5*0.0  2.806554496916e-04  -1.472833647653e-05  1*0.0 -9.215171497107e-05  -4.000613962628e-05  5*0.0 -1.420921619592e-04   6.754966810306e-06  1*0.0  4.237527942671e-05   1.693940503399e-05  
5*0.0  2.703109454964e-04  -1.412032953864e-05  1*0.0 -8.856309901633e-05  -3.837186466024e-05  5*0.0 -1.362288045905e-04   6.449379039487e-06  1*0.0  4.055562759008e-05   1.618565279032e-05  
5*0.0  2.602753656503e-04  -1.353670026143e-05  1*0.0 -8.509067752689e-05  -3.679473429168e-05  5*0.0 -1.305703419285e-04   6.157149313435e-06  1*0.0  3.880324201075e-05   1.546132538532e-05  
5*0.0  2.505704472683e-04  -1.297029196941e-05  1*0.0 -8.174106207492e-05  -3.527681031855e-05  5*0.0 -1.251330531971e-04   5.875180955401e-06  1*0.0  3.712252314123e-05   1.476775774405e-05  
5*0.0  2.412245991268e-04  -1.243299461527e-05  1*0.0 -7.852313514230e-05  -3.382176627039e-05  5*0.0 -1.199144901123e-04   5.608390562369e-06  1*0.0  3.551251959688e-05   1.410462252287e-05  
5*0.0  2.322372543781e-04  -1.191640466414e-05  1*0.0 -7.543536675008e-05  -3.242809934426e-05  5*0.0 -1.149247026577e-04   5.353266467132e-06  1*0.0  3.397572131855e-05   1.347250423972e-05  
5*0.0  2.235713686734e-04  -1.142018599979e-05  1*0.0 -7.246549563880e-05  -3.109034098238e-05  5*0.0 -1.101391323942e-04   5.109619665934e-06  1*0.0  3.250449376082e-05   1.286837997150e-05  
5*0.0  2.151365175783e-04  -1.094218086331e-05  1*0.0 -6.958235963765e-05  -2.979573236871e-05  5*0.0 -1.055024781497e-04   4.875333371306e-06  1*0.0  3.108225429127e-05   1.228574206744e-05  
5*0.0  2.070282303884e-04  -1.048001411722e-05  1*0.0 -6.681763122707e-05  -2.855624473729e-05  5*0.0 -1.010741287796e-04   4.650558554004e-06  1*0.0  2.972616785999e-05   1.173091313016e-05  
5*0.0  1.991986560678e-04  -1.004163979276e-05  1*0.0 -6.415407095330e-05  -2.736507841223e-05  5*0.0 -9.681129160709e-05   4.437726673702e-06  1*0.0  2.842341879179e-05   1.119900263967e-05  
5*0.0  1.916868480433e-04  -9.619286412427e-06  1*0.0 -6.160412069215e-05  -2.622659338135e-05  5*0.0 -9.274682923253e-05   4.233960985992e-06  1*0.0  2.718322247624e-05   1.069325603275e-05  
5*0.0  1.843935114078e-04  -9.212412652186e-06  1*0.0 -5.913490974899e-05  -2.512714430172e-05  5*0.0 -8.881948995853e-05   4.038344445389e-06  1*0.0  2.598743126913e-05   1.020666908944e-05  
5*0.0  1.773756686895e-04  -8.824875242660e-06  1*0.0 -5.676421361338e-05  -2.407362896405e-05  5*0.0 -8.505665507936e-05   3.852718456013e-06  1*0.0  2.484381154156e-05   9.742081827914e-06  
5*0.0  1.706146717482e-04  -8.450043467631e-06  1*0.0 -5.448584238077e-05  -2.306325379557e-05  5*0.0 -8.145283082608e-05   3.674120386461e-06  1*0.0  2.375047206435e-05   9.298597977030e-06  
5*0.0  1.640599377736e-04  -8.091638443427e-06  1*0.0 -5.228232002864e-05  -2.208850526899e-05  5*0.0 -7.797372128591e-05   3.503877152710e-06  1*0.0  2.269716989073e-05   8.872246409176e-06  
5*0.0  1.577824563583e-04  -7.746708794315e-06  1*0.0 -5.017669772092e-05  -2.115861244620e-05  5*0.0 -7.466111701262e-05   3.341157081272e-06  1*0.0  2.169583486204e-05   8.467435277178e-06  
5*0.0  1.517219153488e-04  -7.418424371990e-06  1*0.0 -4.814863363925e-05  -2.026508820059e-05  5*0.0 -7.147535146240e-05   3.186641358540e-06  1*0.0  2.073473153128e-05   8.079667085812e-06  
5*0.0  1.458944124052e-04  -7.101939800429e-06  1*0.0 -4.620308271080e-05  -1.940936046196e-05  5*0.0 -6.842905374940e-05   3.038501121274e-06  1*0.0  1.981723697237e-05   7.709978254839e-06  
5*0.0  1.402312406680e-04  -6.797829296273e-06  1*0.0 -4.431752137210e-05  -1.858228633458e-05  5*0.0 -6.548378355415e-05   2.896731478297e-06  1*0.0  1.893213004278e-05   7.354153761237e-06  
5*0.0  1.347999493948e-04  -6.505021212810e-06  1*0.0 -4.251316753819e-05  -1.779216818871e-05  5*0.0 -6.267456989097e-05   2.760894561182e-06  1*0.0  1.808925314684e-05   7.015731400606e-06  
5*0.0  1.295717994135e-04  -6.226955526694e-06  1*0.0 -4.078004658850e-05  -1.703482479115e-05  5*0.0 -5.998040021085e-05   2.632316955803e-06  1*0.0  1.728239616209e-05   6.692353706056e-06  
5*0.0  1.245308991055e-04  -5.959018767212e-06  1*0.0 -3.911301119149e-05  -1.630790405520e-05  5*0.0 -5.739547325519e-05   2.509069659095e-06  1*0.0  1.650968155372e-05   6.383177156022e-06  
5*0.0  1.196594734967e-04  -5.701088819886e-06  1*0.0 -3.750577579192e-05  -1.560862386751e-05  5*0.0 -5.491215524130e-05   2.390941903713e-06  1*0.0  1.576872002860e-05   6.087227628836e-06  
5*0.0  1.149706629294e-04  -5.454196071851e-06  1*0.0 -3.596237251249e-05  -1.493847055249e-05  5*0.0 -5.253233918957e-05   2.278359105958e-06  1*0.0  1.505994730170e-05   5.804610960706e-06  
5*0.0  1.104734022503e-04  -5.219116096829e-06  1*0.0 -3.448528382822e-05  -1.429826055382e-05  5*0.0 -5.025870929754e-05   2.171523641019e-06  1*0.0  1.438396308684e-05   5.535478936988e-06  
5*0.0  1.061230929908e-04  -4.992518603532e-06  1*0.0 -3.305995895975e-05  -1.368191365050e-05  5*0.0 -4.807045291124e-05   2.068862505229e-06  1*0.0  1.373462512645e-05   5.277429720586e-06  
5*0.0  1.019461628372e-04  -4.775275384989e-06  1*0.0 -3.169427717770e-05  -1.309249375320e-05  5*0.0 -4.598108216931e-05   1.971266454392e-06  1*0.0  1.311566291841e-05   5.031835621700e-06  
5*0.0  9.792391284427e-05  -4.567052161897e-06  1*0.0 -3.038214024414e-05  -1.252734360427e-05  5*0.0 -4.397735430508e-05   1.877939495880e-06  1*0.0  1.252316562169e-05   4.797119448246e-06  
5*0.0  9.402203786105e-05  -4.366493860886e-06  1*0.0 -2.911255818174e-05  -1.198179452847e-05  5*0.0 -4.204348942027e-05   1.788359762964e-06  1*0.0  1.195247318306e-05   4.571489274424e-06  
5*0.0  9.030103060400e-05  -4.176311548741e-06  1*0.0 -2.790420134492e-05  -1.146341940116e-05  5*0.0 -4.020701091676e-05   1.703741229483e-06  1*0.0  1.141136575604e-05   4.357838705808e-06  
5*0.0  8.671604548202e-05  -3.993607114619e-06  1*0.0 -2.674256689408e-05  -1.096609605519e-05  5*0.0 -3.844735340133e-05   1.622942683270e-06  1*0.0  1.089380748304e-05   4.153820330209e-06  
5*0.0  8.324907638766e-05  -3.818485510227e-06  1*0.0 -2.562183243131e-05  -1.048741134316e-05  5*0.0 -3.675246211638e-05   1.545680701589e-06  1*0.0  1.039629670124e-05   3.958074093254e-06  
5*0.0  7.991438545719e-05  -3.649960142081e-06  1*0.0 -2.454643088304e-05  -1.002898584819e-05  5*0.0 -3.513136270252e-05   1.471670064064e-06  1*0.0  9.921274582163e-06   3.771475996842e-06  
5*0.0  7.669978670281e-05  -3.488276631798e-06  1*0.0 -2.351206524678e-05  -9.588957743925e-06  5*0.0 -3.357538824154e-05   1.401027154930e-06  1*0.0  9.466178801871e-06   3.593003999952e-06  
5*0.0  7.362144859318e-05  -3.334161947689e-06  1*0.0 -2.252352967971e-05  -9.169163613736e-06  5*0.0 -3.209251032527e-05   1.333992923664e-06  1*0.0  9.033156646637e-06   3.423431772088e-06  
5*0.0  7.066419750103e-05  -3.186715763542e-06  1*0.0 -2.157578961245e-05  -8.767474601993e-06  5*0.0 -3.067434327980e-05   1.270151059198e-06  1*0.0  8.619725304663e-06   3.261785365207e-06  
5*0.0  6.780516168712e-05  -3.046092681772e-06  1*0.0 -2.066189975857e-05  -8.381075758603e-06  5*0.0 -2.930874647042e-05   1.209335574972e-06  1*0.0  8.222460821633e-06   3.106776750130e-06  
5*0.0  6.506035080220e-05  -2.910317827044e-06  1*0.0 -1.978633628803e-05  -8.011523610622e-06  5*0.0 -2.800466898231e-05   1.150954308642e-06  1*0.0  7.843687804651e-06   2.959183633892e-06  
5*0.0  6.241425547636e-05  -2.781055155695e-06  1*0.0 -1.894407776570e-05  -7.656763414478e-06  5*0.0 -2.675297414594e-05   1.095615089674e-06  1*0.0  7.480816892300e-06   2.818035674282e-06  
5*0.0  5.987618875792e-05  -2.656527688100e-06  1*0.0 -1.813798429259e-05  -7.317863961542e-06  5*0.0 -2.555875663854e-05   1.042581055593e-06  1*0.0  7.135180111264e-06   2.683784845504e-06  
5*0.0  5.744261170547e-05  -2.537864596586e-06  1*0.0 -1.736664323932e-05  -6.994224730892e-06  5*0.0 -2.441799317994e-05   9.921933511682e-07  1*0.0  6.805575327068e-06   2.555967962624e-06  
5*0.0  5.508289481634e-05  -2.423857169135e-06  1*0.0 -1.662046301303e-05  -6.681855522448e-06  5*0.0 -2.331684748121e-05   9.439569331871e-07  1*0.0  6.488049003127e-06   2.433072423068e-06  
5*0.0  5.283248307526e-05  -2.315140188827e-06  1*0.0 -1.591025239986e-05  -6.384987456162e-06  5*0.0 -2.227242582432e-05   8.982234874040e-07  1*0.0  6.187336465211e-06   2.316822266358e-06  
5*0.0  5.066340419894e-05  -2.211477389483e-06  1*0.0 -1.522734068446e-05  -6.100149679540e-06  5*0.0 -2.126929532587e-05   8.547494667529e-07  1*0.0  5.899053793985e-06   2.205591254256e-06  
5*0.0  4.857058776788e-05  -2.111139092850e-06  1*0.0 -1.457000347062e-05  -5.826545927582e-06  5*0.0 -2.030687280909e-05   8.127995103791e-07  1*0.0  5.622981413116e-06   2.099239449648e-06  
5*0.0  4.656793720633e-05  -2.016229836808e-06  1*0.0 -1.394221030841e-05  -5.565668825922e-06  5*0.0 -1.938888251312e-05   7.733061047066e-07  1*0.0  5.360084107446e-06   1.998115623273e-06  
5*0.0  4.464788229439e-05  -1.925117230219e-06  1*0.0 -1.334144989552e-05  -5.316492630295e-06  5*0.0 -1.851402988915e-05   7.356076892864e-07  1*0.0  5.109941283308e-06   1.902032309376e-06  
5*0.0  4.279814550796e-05  -1.838032243129e-06  1*0.0 -1.276410492700e-05  -5.077546382300e-06  5*0.0 -1.767403032981e-05   6.997010766724e-07  1*0.0  4.870224666441e-06   1.810128302003e-06  
5*0.0  4.101725450571e-05  -1.754246531577e-06  1*0.0 -1.220939626150e-05  -4.848368512186e-06  5*0.0 -1.686951738614e-05   6.652605981381e-07  1*0.0  4.641015173190e-06   1.722378363431e-06  
5*0.0  3.930758371094e-05  -1.674365584496e-06  1*0.0 -1.167805640054e-05  -4.629303390843e-06  5*0.0 -1.610004987010e-05   6.325582902974e-07  1*0.0  4.422189994290e-06   1.638750315129e-06  
5*0.0  3.766990960741e-05  -1.598307325682e-06  1*0.0 -1.117008707546e-05  -4.420256618748e-06  5*0.0 -1.536641645570e-05   6.015835807990e-07  1*0.0  4.213904597164e-06   1.559269165092e-06  
5*0.0  3.609139707829e-05  -1.525066506104e-06  1*0.0 -1.068154667079e-05  -4.219602831700e-06  5*0.0 -1.466293523373e-05   5.718664063040e-07  1*0.0  4.014529207965e-06   1.483309471312e-06  
5*0.0  3.458158819643e-05  -1.455533120914e-06  1*0.0 -1.021520391370e-05  -4.028375555261e-06  5*0.0 -1.399234553625e-05   5.437546698904e-07  1*0.0  3.824778552686e-06   1.411121900654e-06  
5*0.0  3.313089287058e-05  -1.388973032716e-06  1*0.0 -9.768110495543e-06  -3.845434339318e-06  5*0.0 -1.335118652904e-05   5.169435489633e-07  1*0.0  3.643689909814e-06   1.342344558073e-06  
5*0.0  3.173455763448e-05  -1.324689490530e-06  1*0.0 -9.338685816817e-06  -3.670009324619e-06  5*0.0 -1.273740743071e-05   4.911990773414e-07  1*0.0  3.470617945219e-06   1.276700138038e-06  
5*0.0  3.039191649534e-05  -1.263827165172e-06  1*0.0 -8.926610222874e-06  -3.502095282099e-06  5*0.0 -1.214928499210e-05   4.668790829353e-07  1*0.0  3.305090338550e-06   1.214048670183e-06  
5*0.0  2.910997049172e-05  -1.205709385512e-06  1*0.0 -8.533918710777e-06  -3.342287731681e-06  5*0.0 -1.158991674985e-05   4.437647341185e-07  1*0.0  3.147889238387e-06   1.154614651296e-06  
5*0.0  2.787880322375e-05  -1.150202917682e-06  1*0.0 -8.157604812984e-06  -3.189424590625e-06  5*0.0 -1.105550977676e-05   4.217798843098e-07  1*0.0  2.997963418829e-06   1.098020232871e-06  
5*0.0  2.669085037134e-05  -1.096959316247e-06  1*0.0 -7.795318203106e-06  -3.042591721132e-06  5*0.0 -1.054200380373e-05   4.007547378106e-07  1*0.0  2.854178157205e-06   1.043842525343e-06  
5*0.0  2.555083630298e-05  -1.045610567642e-06  1*0.0 -7.448385175230e-06  -2.902225376932e-06  5*0.0 -1.005190435885e-05   3.806009839767e-07  1*0.0  2.717169262443e-06   9.922908932981e-07  
5*0.0  2.446358333781e-05  -9.971322250215e-07  1*0.0 -7.118055507835e-06  -2.768820079782e-06  5*0.0 -9.585887133996e-06   3.616277588680e-07  1*0.0  2.587089273053e-06   9.434207759087e-07  
5*0.0  2.341548150492e-05  -9.508559420262e-07  1*0.0 -6.800373061162e-06  -2.640763528522e-06  5*0.0 -9.138675133034e-06   3.435694175508e-07  1*0.0  2.462497800539e-06   8.966894019438e-07  
5*0.0  2.241332837018e-05  -9.066449621428e-07  1*0.0 -6.497228399580e-06  -2.518768127856e-06  5*0.0 -8.713074647703e-06   3.263925651423e-07  1*0.0  2.344113198287e-06   8.523475473945e-07  
5*0.0  2.144612276082e-05  -8.642056583140e-07  1*0.0 -6.205274899016e-06  -2.401580350731e-06  5*0.0 -8.303820353153e-06   3.099539440442e-07  1*0.0  2.230492751433e-06   8.098775252626e-07  
5*0.0  2.052407004271e-05  -8.237471391757e-07  1*0.0 -5.927449399325e-06  -2.290182200872e-06  5*0.0 -7.915692237913e-06   2.943870656804e-07  1*0.0  2.122885299824e-06   7.696944063925e-07  
5*0.0  1.963870214396e-05  -7.849397813576e-07  1*0.0 -5.661248435120e-06  -2.183652095049e-06  5*0.0 -7.544586010237e-06   2.795007317387e-07  1*0.0  2.020177104033e-06   7.314008748357e-07  
5*0.0  1.878899798106e-05  -7.482404143284e-07  1*0.0 -5.406274191037e-06  -2.081834495880e-06  5*0.0 -7.189636543240e-06   2.654500205450e-07  1*0.0  1.922116974219e-06   6.949061359039e-07  
5*0.0  1.797314181504e-05  -7.128931740806e-07  1*0.0 -5.161986168439e-06  -1.984459845653e-06  5*0.0 -6.850450577860e-06   2.519887463357e-07  1*0.0  1.828569713301e-06   6.601437604733e-07  
5*0.0  1.719052048861e-05  -6.792922886058e-07  1*0.0 -4.928082229944e-06  -1.891378670043e-06  5*0.0 -6.526569517379e-06   2.392544415361e-07  1*0.0  1.739389205462e-06   6.270507735465e-07  
5*0.0  1.644532761979e-05  -6.474033931727e-07  1*0.0 -4.705832965158e-06  -1.803087448812e-06  5*0.0 -6.219184741804e-06   2.271814676759e-07  1*0.0  1.654886067691e-06   5.957389680760e-07  
5*0.0  1.572962580179e-05  -6.167843100954e-07  1*0.0 -4.492777221076e-06  -1.718579660100e-06  5*0.0 -5.925515851123e-06   2.156621425608e-07  1*0.0  1.574277747897e-06   5.659098883803e-07  
5*0.0  1.503735369073e-05  -5.873764479666e-07  1*0.0 -4.287206073119e-06  -1.637252812155e-06  5*0.0 -5.642542213647e-06   2.046258216351e-07  1*0.0  1.496769525067e-06   5.372893589074e-07  
5*0.0  1.437917561171e-05  -5.593295525555e-07  1*0.0 -4.092054834709e-06  -1.560128468879e-06  5*0.0 -5.375007521495e-06   1.941810493765e-07  1*0.0  1.423577919823e-06   5.102871789285e-07  
5*0.0  1.374848646675e-05  -5.328673972954e-07  1*0.0 -3.905452614280e-06  -1.486547131941e-06  5*0.0 -5.119044065708e-06   1.843188163519e-07  1*0.0  1.353681914359e-06   4.845506353665e-07  
5*0.0  1.314574485072e-05  -5.075661582863e-07  1*0.0 -3.727465329009e-06  -1.416461239959e-06  5*0.0 -4.875750274188e-06   1.749310153497e-07  1*0.0  1.287347369319e-06   4.601534597086e-07  
5*0.0  1.256390547399e-05  -4.833232041002e-07  1*0.0 -3.556035507946e-06  -1.349116977643e-06  5*0.0 -4.641795716095e-06   1.659725650994e-07  1*0.0  1.223683053899e-06   4.367858387425e-07  
5*0.0  1.200831663625e-05  -4.599828600865e-07  1*0.0 -3.392628142327e-06  -1.284999758418e-06  5*0.0 -4.419776027832e-06   1.574130180703e-07  1*0.0  1.163347662954e-06   4.146606662750e-07  
5*0.0  1.147740656984e-05  -4.380635408681e-07  1*0.0 -3.236773987597e-06  -1.223982202452e-06  5*0.0 -4.207994534646e-06   1.493727349909e-07  1*0.0  1.105896616311e-06   3.936326850081e-07  
5*0.0  1.096893877294e-05  -4.171741507280e-07  1*0.0 -3.087830432134e-06  -1.165757894046e-06  5*0.0 -4.006033949907e-06   1.417357110793e-07  1*0.0  1.051200359133e-06   3.736402650087e-07  
5*0.0  1.047872962890e-05  -3.969077883545e-07  1*0.0 -2.944534532995e-06  -1.109831687596e-06  5*0.0 -3.812619655018e-06   1.343759225881e-07  1*0.0  9.989058467581e-07   3.545505110412e-07  
5*0.0  1.001323908689e-05  -3.778864056252e-07  1*0.0 -2.808677462246e-06  -1.056929035059e-06  5*0.0 -3.629215179363e-06   1.274842680169e-07  1*0.0  9.493946343475e-07   3.365106552924e-07  
5*0.0  9.564958254143e-06  -3.595370465566e-07  1*0.0 -2.678127502547e-06  -1.006161777571e-06  5*0.0 -3.453690694972e-06   1.208761923336e-07  1*0.0  9.020884194640e-07   3.192950063376e-07  
5*0.0  9.136485769451e-06  -3.421240155993e-07  1*0.0 -2.553583862805e-06  -9.578336725080e-07  5*0.0 -3.286369262275e-06   1.146010646724e-07  1*0.0  8.570697570741e-07   3.029398313708e-07  
5*0.0  8.727198922496e-06  -3.256125839021e-07  1*0.0 -2.434860304992e-06  -9.118212287544e-07  5*0.0 -3.127335632993e-06   1.086911892683e-07  1*0.0  8.143476013769e-07   2.874382825141e-07  
5*0.0  8.336351409171e-06  -3.098717278257e-07  1*0.0 -2.321675900716e-06  -8.680485658700e-07  5*0.0 -2.975869056078e-06   1.030709774937e-07  1*0.0  7.737239455094e-07   2.727218099953e-07  
5*0.0  7.958742248754e-06  -2.946833641083e-07  1*0.0 -2.212567625948e-06  -8.259199424950e-07  5*0.0 -2.830464507603e-06   9.768225694042e-08  1*0.0  7.347935236545e-07   2.586392902892e-07  
5*0.0  7.599705201797e-06  -2.802927153331e-07  1*0.0 -2.109015803983e-06  -7.860125407057e-07  5*0.0 -2.692590805177e-06   9.258441547641e-08  1*0.0  6.979376440355e-07   2.453278561841e-07  
5*0.0  7.257197907151e-06  -2.667023826993e-07  1*0.0 -2.010419926310e-06  -7.480724169242e-07  5*0.0 -2.561545927783e-06   8.778373473443e-08  1*0.0  6.629633189066e-07   2.327125643712e-07  
5*0.0  6.926827765766e-06  -2.536110732196e-07  1*0.0 -1.915509352238e-06  -7.116123129375e-07  5*0.0 -2.435825965423e-06   8.318514442369e-08  1*0.0  6.294645283075e-07   2.206479985040e-07  
5*0.0  6.613319105200e-06  -2.412640706209e-07  1*0.0 -1.825595263386e-06  -6.771374515240e-07  5*0.0 -2.316870309145e-06   7.885693978803e-08  1*0.0  5.978186781889e-07   2.092674815396e-07  
5*0.0  6.312942567628e-06  -2.294139354065e-07  1*0.0 -1.739605393217e-06  -6.442181011587e-07  5*0.0 -2.203412570479e-06   7.472746687608e-08  1*0.0  5.676789294552e-07   1.984438938510e-07  
5*0.0  6.023527813194e-06  -2.180237886822e-07  1*0.0 -1.656934630043e-06  -6.126367676345e-07  5*0.0 -2.094538486549e-06   7.077207866939e-08  1*0.0  5.388113506946e-07   1.880954001500e-07  
5*0.0  5.748859257664e-06  -2.073032162739e-07  1*0.0 -1.578619557195e-06  -5.827582346178e-07  5*0.0 -1.991609697164e-06   6.705647380901e-08  1*0.0  5.115607846679e-07   1.783375001577e-07  
5*0.0  5.486455215941e-06  -1.971285548131e-07  1*0.0 -1.503932146746e-06  -5.543183217877e-07  5*0.0 -1.893674046867e-06   6.354484975455e-08  1*0.0  4.856737101667e-07   1.690827878054e-07  
5*0.0  5.233752226797e-06  -1.873714078714e-07  1*0.0 -1.432153773963e-06  -5.270297070350e-07  5*0.0 -1.799727451383e-06   6.019210576647e-08  1*0.0  4.608826414771e-07   1.602323671151e-07  
5*0.0  4.992291910214e-06  -1.780234401386e-07  1*0.0 -1.363696461257e-06  -5.010481080446e-07  5*0.0 -1.710405724092e-06   5.699336917017e-08  1*0.0  4.373480995643e-07   1.518424833725e-07  
5*0.0  4.763040931549e-06  -1.692452524107e-07  1*0.0 -1.298824928957e-06  -4.764641802041e-07  5*0.0 -1.625813074966e-06   5.399317080415e-08  1*0.0  4.150946032320e-07   1.439198690764e-07  
5*0.0  4.542609866821e-06  -1.608592908351e-07  1*0.0 -1.236563476326e-06  -4.529187590569e-07  5*0.0 -1.544870661449e-06   5.114250704489e-08  1*0.0  3.938386951914e-07   1.363654150876e-07  
5*0.0  4.332631212566e-06  -1.528159869841e-07  1*0.0 -1.177365091659e-06  -4.305594512788e-07  5*0.0 -1.468071268431e-06   4.842113556450e-08  1*0.0  3.736975017511e-07   1.292152798260e-07  
5*0.0  4.131019833270e-06  -1.451849492990e-07  1*0.0 -1.120641897774e-06  -4.091880613112e-07  5*0.0 -1.394582755368e-06   4.584308592533e-08  1*0.0  3.544628882187e-07   1.224009832509e-07  
5*0.0  3.939422920814e-06  -1.379207784786e-07  1*0.0 -1.066822054554e-06  -3.889251554605e-07  5*0.0 -1.325047800949e-06   4.340124517982e-08  1*0.0  3.362832493517e-07   1.159649091048e-07  
5*0.0  3.756147620706e-06  -1.310338893899e-07  1*0.0 -1.015436678345e-06  -3.696243946702e-07  5*0.0 -1.258757205103e-06   4.109560483073e-08  1*0.0  3.189832748360e-07   1.098524599581e-07  
5*0.0  3.581660153013e-06  -1.244928493550e-07  1*0.0 -9.666029503349e-07  -3.513058867031e-07  5*0.0 -1.195907778205e-06   3.891108239058e-08  1*0.0  3.026054146587e-07   1.040719162835e-07  
5*0.0  3.412883458674e-06  -1.181894683093e-07  1*0.0 -9.194792062310e-07  -3.336619419067e-07  5*0.0 -1.135432343605e-06   3.681483664537e-08  1*0.0  2.868760128444e-07   9.852950789774e-08  
5*0.0  3.253753730013e-06  -1.122580943786e-07  1*0.0 -8.751076301202e-07  -3.170726135126e-07  5*0.0 -1.078541831342e-06   3.484788248807e-08  1*0.0  2.720969872436e-07   9.332816733742e-08  
5*0.0  3.100752292913e-06  -1.065968207595e-07  1*0.0 -8.325318110380e-07  -3.011795369125e-07  5*0.0 -1.024120954219e-06   3.298077277941e-08  1*0.0  2.579829673468e-07   8.836805577162e-08  
5*0.0  2.955496623336e-06  -1.012254860207e-07  1*0.0 -7.921825634167e-07  -2.861447109346e-07  5*0.0 -9.726406470144e-07   3.121390322121e-08  1*0.0  2.446527070913e-07   8.369006920273e-08  
5*0.0  2.815748225894e-06  -9.613436270397e-08  1*0.0 -7.534489739821e-07  -2.717392137113e-07  5*0.0 -9.232732745602e-07   2.954073586316e-08  1*0.0  2.318941675846e-07   7.922005969084e-08  
5*0.0  2.682517677844e-06  -9.118540046928e-08  1*0.0 -7.165700020812e-07  -2.580386049908e-07  5*0.0 -8.764831489248e-07   2.792945016802e-08  1*0.0  2.198126419766e-07   7.499135972999e-08  
5*0.0  2.556307277032e-06  -8.662108564492e-08  1*0.0 -6.817044987332e-07  -2.451158143000e-07  5*0.0 -8.321726606144e-07   2.643851913332e-08  1*0.0  2.083944109563e-07   7.100266352172e-08  
5*0.0  2.434355508333e-06  -8.217918447447e-08  1*0.0 -6.480799861726e-07  -2.326695386619e-07  5*0.0 -7.896808453439e-07   2.500130180978e-08  1*0.0  1.974607311698e-07   6.718788912851e-08  
5*0.0  2.319465239475e-06  -7.799695473149e-08  1*0.0 -6.164504155553e-07  -2.209824448441e-07  5*0.0 -7.496873362171e-07   2.364945914359e-08  1*0.0  1.871845533894e-07   6.360745016065e-08  
5*0.0  2.209113859777e-06  -7.402136816323e-08  1*0.0 -5.861337289830e-07  -2.097957632231e-07  5*0.0 -7.114929419193e-07   2.237079826514e-08  1*0.0  1.773869930131e-07   6.019826813646e-08  
5*0.0  2.104035515254e-06  -7.026156376974e-08  1*0.0 -5.573158118913e-07  -1.991794043231e-07  5*0.0 -6.752203067012e-07   2.116246993291e-08  1*0.0  1.680963010506e-07   5.696993620029e-08  
5*0.0  2.002978371513e-06  -6.665086117820e-08  1*0.0 -5.296583783635e-07  -1.890108689417e-07  5*0.0 -6.405036077103e-07   2.000656576298e-08  1*0.0  1.592207724428e-07   5.389084171428e-08  
5*0.0  1.907013757726e-06  -6.320692081155e-08  1*0.0 -5.034347909119e-07  -1.793786006751e-07  5*0.0 -6.076858860186e-07   1.891134345199e-08  1*0.0  1.508396004420e-07   5.098598605254e-08  
5*0.0  1.815787872526e-06  -5.996371997193e-08  1*0.0 -4.785489118495e-07  -1.702564800617e-07  5*0.0 -5.765662923097e-07   1.788279611266e-08  1*0.0  1.429058710087e-07   4.824085101499e-08  
5*0.0  1.728184712399e-06  -5.689081959978e-08  1*0.0 -4.547047661534e-07  -1.615300810183e-07  5*0.0 -5.468143521429e-07   1.690871746347e-08  1*0.0  1.353344260852e-07   4.562489247501e-08  
5*0.0  1.644991009067e-06  -5.394065424635e-08  1*0.0 -4.320928449832e-07  -1.532691938320e-07  5*0.0 -5.186489786602e-07   1.597895858943e-08  1*0.0  1.281761994081e-07   4.315517061582e-08  
5*0.0  1.565859281971e-06  -5.114936391158e-08  1*0.0 -4.106186193601e-07  -1.454356880434e-07  5*0.0 -4.919670753646e-07   1.510314687347e-08  1*0.0  1.214043389306e-07   4.082181160171e-08  
5*0.0  1.490093139175e-06  -4.851527014827e-08  1*0.0 -3.901045267001e-07  -1.379660822821e-07  5*0.0 -4.664937421663e-07   1.427694194158e-08  1*0.0  1.149518018966e-07   3.860209745048e-08  
5*0.0  1.417961050377e-06  -4.599291260159e-08  1*0.0 -3.706003368738e-07  -1.308719649813e-07  5*0.0 -4.423781040170e-07   1.349172477324e-08  1*0.0  1.088495487497e-07   3.650485535283e-08  
5*0.0  1.349652809050e-06  -4.361895369787e-08  1*0.0 -3.521651741933e-07  -1.241802291493e-07  5*0.0 -4.195668398570e-07   1.275283838622e-08  1*0.0  1.030876066800e-07   3.452799367295e-08  
5*0.0  1.283324727323e-06  -4.132611669761e-08  1*0.0 -3.343020209190e-07  -1.177058571560e-07  5*0.0 -3.975733840942e-07   1.204284380091e-08  1*0.0  9.754159647340e-08   3.262770009093e-08  
5*0.0  1.221159993155e-06  -3.919147093638e-08  1*0.0 -3.175859043982e-07  -1.116559221714e-07  5*0.0 -3.769835850672e-07   1.138265668136e-08  1*0.0  9.235658731822e-08   3.085339886118e-08  
5*0.0  1.161252935552e-06  -3.714604403787e-08  1*0.0 -3.015097890917e-07  -1.058480379638e-07  5*0.0 -3.572414617731e-07   1.075353533992e-08  1*0.0  8.739399584634e-08   2.915781561439e-08  
5*0.0  1.104275317142e-06  -3.518722093809e-08  1*0.0 -2.862418741132e-07  -1.003378796235e-07  5*0.0 -3.385472267209e-07   1.015448750111e-08  1*0.0  8.269972532501e-08   2.755540999874e-08  
5*0.0  1.050147218544e-06  -3.334022969548e-08  1*0.0 -2.717653380596e-07  -9.512395050122e-08  5*0.0 -3.208416435948e-07   9.622512129328e-09  1*0.0  7.826185891487e-08   2.604311030739e-08  
5*0.0  9.984221417264e-07  -3.159818615606e-08  1*0.0 -2.579577074581e-07  -9.015822813335e-08  5*0.0 -3.039797218286e-07   9.087502485259e-09  1*0.0  7.404207165093e-08   2.460710093650e-08  
5*0.0  9.495217634832e-07  -2.993791201934e-08  1*0.0 -2.449212251515e-07  -8.547749209004e-08  5*0.0 -2.880918864534e-07   8.582772495583e-09  1*0.0  7.007103136793e-08   2.325752583564e-08  
5*0.0  9.025635352998e-07  -2.835836620355e-08  1*0.0 -2.324265006443e-07  -8.099837349292e-08  5*0.0 -2.729002153270e-07   8.104429562679e-09  1*0.0  6.628012087306e-08   2.197097660369e-08  
5*0.0  8.582789964080e-07  -2.687610268218e-08  1*0.0 -2.206641209913e-07  -7.678896739719e-08  5*0.0 -2.586136706880e-07   7.652427897543e-09  1*0.0  6.272100093250e-08   2.076481126664e-08  
5*0.0  8.156025738487e-07  -2.543271305100e-08  1*0.0 -2.093479807932e-07  -7.274406700640e-08  5*0.0 -2.449197083867e-07   7.224658415386e-09  1*0.0  5.931346832306e-08   1.961126801959e-08  
5*0.0  7.753331395804e-07  -2.409933136056e-08  1*0.0 -1.986912016434e-07  -6.894279164704e-08  5*0.0 -2.320182486497e-07   6.820487010056e-09  1*0.0  5.610969035956e-08   1.852869444121e-08  
5*0.0  7.368538864655e-07  -2.281714409741e-08  1*0.0 -1.885222756276e-07  -6.531906554482e-08  5*0.0 -2.197560546631e-07   6.437569907347e-09  1*0.0  5.306764254833e-08   1.750159191421e-08  
5*0.0  7.001005997418e-07  -2.160878608509e-08  1*0.0 -1.788283516682e-07  -6.187065221545e-08  5*0.0 -2.080844378738e-07   6.076653989056e-09  1*0.0  5.017711318164e-08   1.652720108623e-08  
5*0.0  6.651263454224e-07  -2.045793951956e-08  1*0.0 -1.696208354791e-07  -5.860024316437e-08  5*0.0 -1.970202031962e-07   5.734569421192e-09  1*0.0  4.744135742786e-08   1.560614355929e-08  
5*0.0  6.317798246505e-07  -1.936470689083e-08  1*0.0 -1.608569217214e-07  -5.549232724535e-08  5*0.0 -1.865045211439e-07   5.411105368577e-09  1*0.0  4.484507257676e-08   1.473328009526e-08  
5*0.0  6.000004044435e-07  -1.832532858477e-08  1*0.0 -1.525181791449e-07  -5.253910766266e-08  5*0.0 -1.765341543878e-07   5.106022360616e-09  1*0.0  4.238668834537e-08   1.390779204756e-08  
5*0.0  5.697969359414e-07  -1.734032531661e-08  1*0.0 -1.446068224493e-07  -4.974223291142e-08  5*0.0 -1.670853927417e-07   4.817445286371e-09  1*0.0  4.006073421388e-08   1.312785226602e-08  
5*0.0  5.414522237689e-07  -1.642877225646e-08  1*0.0 -1.371951778177e-07  -4.712705416341e-08  5*0.0 -1.582209541410e-07   4.544753268839e-09  1*0.0  3.788247882421e-08   1.239872359967e-08  
5*0.0  5.142299887768e-07  -1.553791804499e-08  1*0.0 -1.300870680210e-07  -4.462135717913e-08  5*0.0 -1.497663897045e-07   4.287613075313e-09  1*0.0  3.580676114973e-08   1.170450578203e-08  
5*0.0  4.882527566693e-07  -1.469952893300e-08  1*0.0 -1.233171339750e-07  -4.223899304868e-08  5*0.0 -1.417240848239e-07   4.044683745980e-09  1*0.0  3.383577756964e-08   1.104630386158e-08  
5*0.0  4.636630968361e-07  -1.391674973402e-08  1*0.0 -1.169213998259e-07  -3.999254482401e-08  5*0.0 -1.341219767494e-07   3.814419300261e-09  1*0.0  3.197619210072e-08   1.042630109490e-08  
5*0.0  4.400352031477e-07  -1.315850295875e-08  1*0.0 -1.107835311899e-07  -3.783840689512e-08  5*0.0 -1.268726348511e-07   3.597231843374e-09  1*0.0  3.020426655250e-08   9.870039401588e-09  
5*0.0  4.178733948742e-07  -1.244864614525e-08  1*0.0 -1.050370835687e-07  -3.582552900213e-08  5*0.0 -1.200765961446e-07   3.392057023718e-09  1*0.0  2.854620449405e-08   9.313047003090e-09  
5*0.0  3.965099840219e-07  -1.177382498941e-08  1*0.0 -9.950844494648e-08  -3.389169000662e-08  5*0.0 -1.135596391081e-07   3.198119456392e-09  1*0.0  2.695868883939e-08   8.786503915829e-09  
5*0.0  3.763194082481e-07  -1.113218861414e-08  1*0.0 -9.429160400190e-08  -3.206973467663e-08  5*0.0 -1.074157171208e-07   3.015081504436e-09  1*0.0  2.546416373871e-08   8.288672396299e-09  
5*0.0  3.571291745544e-07  -1.053111140877e-08  1*0.0 -8.934080233121e-08  -3.034313435008e-08  5*0.0 -1.016039400874e-07   2.842113566951e-09  1*0.0  2.405247129128e-08   7.817709110845e-09  
5*0.0  3.386742373959e-07  -9.984846219095e-09  1*0.0 -8.458908064786e-08  -2.868811337402e-08  5*0.0 -9.603805628545e-08   2.678904598488e-09  1*0.0  2.270238546908e-08   7.373416568765e-09  
5*0.0  3.213435278817e-07  -9.441806947659e-09  1*0.0 -8.013314295330e-08  -2.713879323106e-08  5*0.0 -9.082581633413e-08   2.525285467227e-09  1*0.0  2.144000755096e-08   6.954105267371e-09  
5*0.0  3.048965176569e-07  -8.924976143199e-09  1*0.0 -7.591175066806e-08  -2.567321031876e-08  5*0.0 -8.588930024860e-08   2.379665599285e-09  1*0.0  2.024614951814e-08   6.557569756214e-09  
5*0.0  2.893121621381e-07  -8.436127930126e-09  1*0.0 -7.191976591425e-08  -2.429012122513e-08  5*0.0 -8.122421183906e-08   2.242395932574e-09  1*0.0  1.912029560449e-08   6.183997457530e-09  
5*0.0  2.743175150003e-07  -7.975624175295e-09  1*0.0 -6.808327131994e-08  -2.296197816727e-08  5*0.0 -7.676731820654e-08   2.113313040958e-09  1*0.0  1.804534247670e-08   5.831573029600e-09  
5*0.0  2.601833475741e-07  -7.537883332109e-09  1*0.0 -6.447346875712e-08  -2.171423217242e-08  5*0.0 -7.257372001830e-08   1.991120720699e-09  1*0.0  1.703554161881e-08   5.498130194793e-09  
5*0.0  2.468725124138e-07  -7.122580332922e-09  1*0.0 -6.108068527772e-08  -2.054392957080e-08  5*0.0 -6.862420848963e-08   1.875669591809e-09  1*0.0  1.608655582274e-08   5.183062660563e-09  
5*0.0  2.339559410531e-07  -6.730499437887e-09  1*0.0 -5.779248361418e-08  -1.941046890041e-08  5*0.0 -6.482697017375e-08   1.766956194865e-09  1*0.0  1.517459252339e-08   4.885550087884e-09  
5*0.0  2.218401341980e-07  -6.360422963784e-09  1*0.0 -5.471442890454e-08  -1.835141581983e-08  5*0.0 -6.127103256607e-08   1.664616586594e-09  1*0.0  1.432241693439e-08   4.604916636808e-09  
5*0.0  2.102199576010e-07  -6.008038036189e-09  1*0.0 -5.176665536112e-08  -1.733871165102e-08  5*0.0 -5.787132542059e-08   1.567594415486e-09  1*0.0  1.350865393855e-08   4.339164988831e-09  
5*0.0  1.993569682736e-07  -5.675838008054e-09  1*0.0 -4.901583077400e-08  -1.639492300439e-08  5*0.0 -5.469934904202e-08   1.476354986970e-09  1*0.0  1.275061732708e-08   4.088666017728e-09  
5*0.0  1.888686182051e-07  -5.360520523738e-09  1*0.0 -4.636427939865e-08  -1.548659937792e-08  5*0.0 -5.165447005981e-08   1.390092052385e-09  1*0.0  1.202395774278e-08   3.852084393969e-09  
5*0.0  1.789484308912e-07  -5.062859012683e-09  1*0.0 -4.386062118349e-08  -1.463011362981e-08  5*0.0 -4.878438410804e-08   1.308889475927e-09  1*0.0  1.134001427276e-08   3.629156931423e-09  
5*0.0  1.695645475715e-07  -4.780711224532e-09  1*0.0 -4.149550434813e-08  -1.382216151332e-08  5*0.0 -4.607990697000e-08   1.232194229194e-09  1*0.0  1.069632607749e-08   3.418796384378e-09  
5*0.0  1.606629899800e-07  -4.513743203142e-09  1*0.0 -3.925599221901e-08  -1.305847589224e-08  5*0.0 -4.351685538307e-08   1.159853088411e-09  1*0.0  1.008734697192e-08   3.220521923560e-09  
5*0.0  1.522972351957e-07  -4.260960100428e-09  1*0.0 -3.715457169504e-08  -1.234282020613e-08  5*0.0 -4.111732570269e-08   1.091611999505e-09  1*0.0  9.546939499091e-09   3.033587369451e-09  
5*0.0  1.442441495034e-07  -4.022821655735e-09  1*0.0 -3.513571824979e-08  -1.165643034728e-08  5*0.0 -3.881644853479e-08   1.027465565363e-09  1*0.0  9.003170813447e-09   2.857354540602e-09  
5*0.0  1.366175079498e-07  -3.797796996620e-09  1*0.0 -3.322579790469e-08  -1.100780178516e-08  5*0.0 -3.664808709465e-08   9.670407355737e-10  1*0.0  8.489649916032e-09   2.691127984433e-09  
5*0.0  1.294248346495e-07  -3.584209153291e-09  1*0.0 -3.142837741999e-08  -1.039834888031e-08  5*0.0 -3.460553945523e-08   9.098901538454e-10  1*0.0  8.003663057244e-09   2.534019116518e-09  
5*0.0  1.225582177447e-07  -3.382740372086e-09  1*0.0 -2.971481116395e-08  -9.848688569605e-09  5*0.0 -3.266548596665e-08   8.561572017835e-10  1*0.0  7.544606525108e-09   2.385796585683e-09  
5*0.0  1.160572880883e-07  -3.191945820369e-09  1*0.0 -2.809544987615e-08  -9.298395083331e-09  5*0.0 -3.083267838484e-08   8.054510067091e-10  1*0.0  7.111065277958e-09   2.245992309700e-09  
5*0.0  1.098414124283e-07  -3.011081874498e-09  1*0.0 -2.654961231375e-08  -8.776461760153e-09  5*0.0 -2.908836107545e-08   7.575481060318e-10  1*0.0  6.700770317120e-09   2.113845859642e-09  
5*0.0  1.039624831391e-07  -2.840617819089e-09  1*0.0 -2.508951498889e-08  -8.283158745420e-09  5*0.0 -2.744717052196e-08   7.125270309001e-10  1*0.0  6.313567156844e-09   1.989302393708e-09  
5*0.0  9.835989044965e-08  -2.679628585694e-09  1*0.0 -2.370072396094e-08  -7.816095450663e-09  5*0.0 -2.588610835787e-08   6.701326725012e-10  1*0.0  5.947758403680e-09   1.871779554117e-09  
5*0.0  9.310313391740e-08  -2.527400214873e-09  1*0.0 -2.240008121820e-08  -7.376089085484e-09  5*0.0 -2.442398208941e-08   6.301879044479e-10  1*0.0  5.603662040227e-09   1.761375705958e-09  
5*0.0  8.808770312520e-08  -2.383938047058e-09  1*0.0 -2.116056524653e-08  -6.960203335012e-09  5*0.0 -2.303618026206e-08   5.926284992416e-10  1*0.0  5.278825930320e-09   1.657288831564e-09  
5*0.0  8.341106593602e-08  -2.248773156576e-09  1*0.0 -2.000679621377e-08  -6.568727703360e-09  5*0.0 -2.174369182641e-08   5.573420349247e-10  1*0.0  4.973446302097e-09   1.559562753987e-09  
5*0.0  7.890137981303e-08  -2.120843183827e-09  1*0.0 -1.889622771838e-08  -6.199238168001e-09  5*0.0 -2.050304412105e-08   5.240606103061e-10  1*0.0  4.685702106592e-09   1.467593081991e-09  
5*0.0  7.469695815290e-08  -1.999403870991e-09  1*0.0 -1.786234167975e-08  -5.849663674428e-09  5*0.0 -1.934801941734e-08   4.926070983094e-10  1*0.0  4.414038361184e-09   1.380874487236e-09  
5*0.0  7.070389978414e-08  -1.884884000457e-09  1*0.0 -1.688198151591e-08  -5.518848637185e-09  5*0.0 -1.825508222385e-08   4.630099164455e-10  1*0.0  4.157358939160e-09   1.299040756962e-09  
5*0.0  6.683103638580e-08  -1.777149986337e-09  1*0.0 -1.593230570444e-08  -5.206572914252e-09  5*0.0 -1.720373413776e-08   4.352444452681e-10  1*0.0  3.915488274782e-09   1.222022644868e-09  
5*0.0  6.323351476045e-08  -1.674621732401e-09  1*0.0 -1.505212580620e-08  -4.910210056166e-09  5*0.0 -1.622495429816e-08   4.089367096765e-10  1*0.0  3.686524231173e-09   1.149203177715e-09  
5*0.0  5.979825264662e-08  -1.577669651410e-09  1*0.0 -1.421284258515e-08  -4.629519128630e-09  5*0.0 -1.529540721531e-08   3.841315459209e-10  1*0.0  3.470083516351e-09   1.080452749618e-09  
5*0.0  5.651344636825e-08  -1.486923641075e-09  1*0.0 -1.341144014785e-08  -4.365169393456e-09  5*0.0 -1.441165425317e-08   3.609637442586e-10  1*0.0  3.266477761231e-09   1.015861109538e-09  
5*0.0  5.342951541321e-08  -1.400811069854e-09  1*0.0 -1.266048820537e-08  -4.114440554220e-09  5*0.0 -1.358205479256e-08   3.390657508816e-10  1*0.0  3.073840191289e-09   9.548218281944e-10  
5*0.0  5.051148642249e-08  -1.319549654146e-09  1*0.0 -1.195093153962e-08  -3.877344536860e-09  5*0.0 -1.280095561091e-08   3.184661793794e-10  1*0.0  2.892013386671e-09   8.972812441798e-10  
5*0.0  4.771069544715e-08  -1.243227900737e-09  1*0.0 -1.127087839596e-08  -3.653902538299e-09  5*0.0 -1.205413358942e-08   2.991580535248e-10  1*0.0  2.720884670645e-09   8.431945425463e-10  
5*0.0  4.507410432880e-08  -1.171030299484e-09  1*0.0 -1.063207647547e-08  -3.443394527935e-09  5*0.0 -1.135280894540e-08   2.809633691896e-10  1*0.0  2.559912869097e-09   7.923808115645e-10  
5*0.0  4.259518638306e-08  -1.102726369112e-09  1*0.0 -1.003211977177e-08  -3.244599782382e-09  5*0.0 -1.069557658029e-08   2.638018294612e-10  1*0.0  2.408162669877e-09   7.445374112394e-10  
5*0.0  4.027802279556e-08  -1.038509431006e-09  1*0.0 -9.501713212499e-09  -3.057951611652e-09  5*0.0 -1.008148898345e-08   2.477160943387e-10  1*0.0  2.265851849365e-09   6.997264669803e-10  
5*0.0  3.805487297699e-08  -9.780142252268e-10  1*0.0 -8.966989257257e-09  -2.882156647900e-09  5*0.0 -9.530612061262e-09   2.326050745907e-10  1*0.0  2.132008452616e-09   6.576334003085e-10  
5*0.0  3.597957609467e-08  -9.207322858155e-10  1*0.0 -8.461698667173e-09  -2.716267710327e-09  5*0.0 -8.979083259086e-09   2.183523681278e-10  1*0.0  2.005931340764e-09   6.180309824756e-10  
5*0.0  3.399252820662e-08  -8.667151065257e-10  1*0.0 -7.982518355333e-09  -2.559159793330e-09  5*0.0 -8.457220841874e-09   2.049515959005e-10  1*0.0  1.886794206121e-09   5.806534679867e-10  
5*0.0  3.210708931853e-08  -8.161113595893e-10  1*0.0 -7.530018998011e-09  -2.411001200825e-09  5*0.0 -7.965043347406e-09   1.924194891144e-10  1*0.0  1.774595995480e-09   5.454959437838e-10  
5*0.0  3.031630321758e-08  -7.681108506137e-10  1*0.0 -7.100733168563e-09  -2.270635533714e-09  5*0.0 -7.499218506311e-09   1.805774148607e-10  1*0.0  1.668549955565e-09   5.123066668281e-10  
5*0.0  2.863258374752e-08  -7.227585672214e-10  1*0.0 -6.694817546738e-09  -2.138090776711e-09  5*0.0 -7.059565914353e-09   1.694281866333e-10  1*0.0  1.568595658848e-09   4.810612859048e-10  
5*0.0  2.702652130302e-08  -6.803315658880e-10  1*0.0 -6.310927684939e-09  -2.012908093888e-09  5*0.0 -6.644461407279e-09   1.590165001652e-10  1*0.0  1.474356607331e-09   4.516385305860e-10  
5*0.0  2.551409478097e-08  -6.400090462822e-10  1*0.0 -5.947330972115e-09  -1.894503106812e-09  5*0.0 -6.252179639422e-09   1.491663241318e-10  1*0.0  1.385418869187e-09   4.239046687637e-10  
5*0.0  2.407576658845e-08  -6.020066956884e-10  1*0.0 -5.604310443022e-09  -1.782951813879e-09  5*0.0 -5.882656395115e-09   1.399089862727e-10  1*0.0  1.301762544190e-09   3.978493996135e-10  
5*0.0  2.269752690192e-08  -5.664463495794e-10  1*0.0 -5.281715295775e-09  -1.678185085534e-09  5*0.0 -5.535407285835e-09   1.312655254563e-10  1*0.0  1.223264950057e-09   3.734304818803e-10  
5*0.0  2.143359862438e-08  -5.328308620327e-10  1*0.0 -4.976889437637e-09  -1.579322723778e-09  5*0.0 -5.207948714943e-09   1.231207460697e-10  1*0.0  1.149341916224e-09   3.504623004414e-10  
5*0.0  2.024555966004e-08  -5.011478901517e-10  1*0.0 -4.690603832220e-09  -1.486597554358e-09  5*0.0 -4.900757206936e-09   1.154721895420e-10  1*0.0  1.080098396375e-09   3.289735180827e-10  
5*0.0  1.909681159034e-08  -4.713548792198e-10  1*0.0 -4.421287044066e-09  -1.399487715033e-09  5*0.0 -4.612077143537e-09   1.082942758829e-10  1*0.0  1.015124126916e-09   3.088341787531e-10  
5*0.0  1.803929724504e-08  -4.431811447213e-10  1*0.0 -4.166537931650e-09  -1.317199445710e-09  5*0.0 -4.339577955533e-09   1.015328983875e-10  1*0.0  9.538723263017e-10   2.898712180099e-10  
5*0.0  1.700970355328e-08  -4.166716860104e-10  1*0.0 -3.925673633679e-09  -1.239498515084e-09  5*0.0 -4.082413089796e-09   9.518724673907e-11  1*0.0  8.961447880245e-10   2.720204199779e-10  
5*0.0  1.604538506530e-08  -3.914897015585e-10  1*0.0 -3.697718725275e-09  -1.166061246164e-09  5*0.0 -3.839586646730e-09   8.918736181831e-11  1*0.0  8.417098972643e-10   2.552080596302e-10  
5*0.0  1.514327159343e-08  -3.678348134116e-10  1*0.0 -3.482107967463e-09  -1.096694040577e-09  5*0.0 -3.610264023312e-09   8.356246919450e-11  1*0.0  7.903735198741e-10   2.393717020659e-10  
5*0.0  1.426041748178e-08  -3.457563145596e-10  1*0.0 -3.279074185586e-09  -1.031458352967e-09  5*0.0 -3.394583791430e-09   7.832334082263e-11  1*0.0  7.421584858926e-10   2.245157889141e-10  
5*0.0  1.345766395396e-08  -3.248520951292e-10  1*0.0 -3.086737215636e-09  -9.697446336637e-10  5*0.0 -3.190697676934e-09   7.338031031431e-11  1*0.0  6.966416922781e-10   2.105085429372e-10  
5*0.0  1.268864662694e-08  -3.051157099029e-10  1*0.0 -2.905156665081e-09  -9.115589198404e-10  5*0.0 -2.998559260800e-09   6.872998240784e-11  1*0.0  6.538078264629e-10   1.973424390924e-10  
5*0.0  1.194561946863e-08  -2.868312248644e-10  1*0.0 -2.734288614341e-09  -8.568796362169e-10  5*0.0 -2.817921941383e-09   6.442505286773e-11  1*0.0  6.135970218181e-10   1.849976529491e-10  
5*0.0  1.126673564660e-08  -2.694330839272e-10  1*0.0 -2.572145813467e-09  -8.050616808720e-10  5*0.0 -2.646938854286e-09   6.034725403501e-11  1*0.0  5.755828690018e-10   1.733412763185e-10  
5*0.0  1.060673963006e-08  -2.529875261042e-10  1*0.0 -2.419424333962e-09  -7.563182603693e-10  5*0.0 -2.486175299429e-09   5.650657662493e-11  1*0.0  5.398903727905e-10   1.624094808174e-10  
5*0.0  1.002990265138e-08  -2.376479424181e-10  1*0.0 -2.276604940517e-09  -7.107937619130e-10  5*0.0 -2.335911366628e-09   5.293156403333e-11  1*0.0  5.065819901209e-10   1.522196016028e-10  
5*0.0  9.448468577936e-09  -2.230898040078e-10  1*0.0 -2.141472245315e-09  -6.677764200080e-10  5*0.0 -2.194058030792e-09   4.955106922415e-11  1*0.0  4.751772323445e-10   1.426233929755e-10  
5*0.0  8.905103354243e-09  -2.095174313854e-10  1*0.0 -2.015385942894e-09  -6.276886035151e-10  5*0.0 -2.061756557050e-09   4.640589556084e-11  1*0.0  4.459328081989e-10   1.336972373415e-10  
5*0.0  8.392713784820e-09  -1.966920587512e-10  1*0.0 -1.896677272394e-09  -5.899967794239e-10  5*0.0 -1.937368864313e-09   4.344356714799e-11  1*0.0  4.184778532414e-10   1.253272155394e-10  
5*0.0  7.909520404093e-09  -1.846434803440e-10  1*0.0 -1.784904348718e-09  -5.545521767750e-10  5*0.0 -1.820424268091e-09   4.066852662110e-11  1*0.0  3.927016714815e-10   1.174780121218e-10  
5*0.0  7.452518797491e-09  -1.733226627196e-10  1*0.0 -1.679344791828e-09  -5.211213332170e-10  5*0.0 -1.710184527656e-09   3.806843708848e-11  1*0.0  3.684349132579e-10   1.100970459613e-10  
5*0.0  7.021166005620e-09  -1.627678823897e-10  1*0.0 -1.579869810271e-09  -4.896591016743e-10  5*0.0 -1.606430780732e-09   3.564917732937e-11  1*0.0  3.456292222963e-10   1.031688384487e-10  
5*0.0  6.610788183977e-09  -1.526138725954e-10  1*0.0 -1.485371042673e-09  -4.598103308284e-10  5*0.0 -1.508148188956e-09   3.333537318800e-11  1*0.0  3.240528579607e-10   9.662173871223e-11  
5*0.0  6.224708232255e-09  -1.432338944791e-10  1*0.0 -1.396605450066e-09  -4.318084800969e-10  5*0.0 -1.415905048819e-09   3.119926324612e-11  1*0.0  3.038311156835e-10   9.049295889629e-11  
5*0.0  5.858925441507e-09  -1.344152276246e-10  1*0.0 -1.312632827639e-09  -4.053538501228e-10  5*0.0 -1.328808215067e-09   2.919666162423e-11  1*0.0  2.847628200565e-10   8.472068149943e-11  
5*0.0  5.511995450736e-09  -1.260827209302e-10  1*0.0 -1.233106725783e-09  -3.803333933453e-10  5*0.0 -1.246507758885e-09   2.731108104949e-11  1*0.0  2.667676482979e-10   7.927979036843e-11  
5*0.0  5.183472592442e-09  -1.181614095407e-10  1*0.0 -1.157914220780e-09  -3.567080769369e-10  5*0.0 -1.168868137465e-09   2.552649722853e-11  1*0.0  2.498141509199e-10   7.415995671269e-11  
5*0.0  4.874735033218e-09  -1.108615187744e-10  1*0.0 -1.087358652101e-09  -3.345673516140e-10  5*0.0 -1.096078681972e-09   2.388276707337e-11  1*0.0  2.339423609212e-10   6.937233812027e-11  
5*0.0  4.583105687210e-09  -1.038951037213e-10  1*0.0 -1.020812084442e-09  -3.137118490249e-10  5*0.0 -1.027565832057e-09   2.232124365140e-11  1*0.0  2.190229730619e-10   6.487714425196e-11  
5*0.0  4.311401748517e-09  -9.740949960427e-11  1*0.0 -9.589054722846e-10  -2.943323920448e-10  5*0.0 -9.638567654281e-10   2.087076261429e-11  1*0.0  2.051705164154e-10   6.070762765131e-11  
5*0.0  4.057327776035e-09  -9.133628403469e-11  1*0.0 -9.011071470995e-10  -2.762607408435e-10  5*0.0 -9.044184980421e-10   1.951609806871e-11  1*0.0  1.922665283465e-10   5.682776189395e-11  
5*0.0  3.819448467043e-09  -8.564092056601e-11  1*0.0 -8.470759543854e-10  -2.593876710711e-10  5*0.0 -8.489132510059e-10   1.824893945515e-11  1*0.0  1.802339454277e-10   5.321383811460e-11  
5*0.0  3.594591036698e-09  -8.026360587147e-11  1*0.0 -7.960785692258e-10  -2.434825562120e-10  5*0.0 -7.966235175861e-10   1.705644662573e-11  1*0.0  1.689135276841e-10   4.981775746229e-11  
5*0.0  3.383446167174e-09  -7.525967233239e-11  1*0.0 -7.482642608500e-10  -2.285885161045e-10  5*0.0 -7.476486847931e-10   1.594955223683e-11  1*0.0  1.583256206205e-10   4.664498329200e-11  
5*0.0  3.180925303961e-09  -7.046736843699e-11  1*0.0 -7.024681025557e-10  -2.143434600486e-10  5*0.0 -7.009044145415e-10   1.489392529233e-11  1*0.0  1.482313723385e-10   4.362401623826e-11  
5*0.0  2.990626348247e-09  -6.600033295276e-11  1*0.0 -6.594982349946e-10  -2.009934129001e-10  5*0.0 -6.570903789273e-10   1.391140391629e-11  1*0.0  1.387825060023e-10   4.079925124576e-11  
5*0.0  2.810750206799e-09  -6.182355457439e-11  1*0.0 -6.189444498994e-10  -1.884108534083e-10  5*0.0 -6.158121859880e-10   1.299562194332e-11  1*0.0  1.298927967216e-10   3.814489410759e-11  
5*0.0  2.641409707246e-09  -5.787665617233e-11  1*0.0 -5.808218922930e-10  -1.765970542721e-10  5*0.0 -5.770707917257e-10   1.213387095069e-11  1*0.0  1.215604181027e-10   3.565964938411e-11  
5*0.0  2.481773095417e-09  -5.422202578811e-11  1*0.0 -5.449389656202e-10  -1.654918364384e-10  5*0.0 -5.406453421445e-10   1.133644458660e-11  1*0.0  1.137370972847e-10   3.332905424307e-11  
5*0.0  2.331012681495e-09  -5.079302656570e-11  1*0.0 -5.111036718799e-10  -1.550342555004e-10  5*0.0 -5.063579454438e-10   1.059054651520e-11  1*0.0  1.063832303081e-10   3.114092395548e-11  
5*0.0  2.186867409820e-09  -4.752347582431e-11  1*0.0 -4.787989956915e-10  -1.450636822606e-10  5*0.0 -4.737248285394e-10   9.882549674870e-12  1*0.0  9.939214834163e-11   2.906338795515e-11  
5*0.0  2.052772171982e-09  -4.447212944821e-11  1*0.0 -4.487925010914e-10  -1.358127338263e-10  5*0.0 -4.434267696632e-10   9.223664646823e-12  1*0.0  9.291103665579e-11   2.713929777316e-11  
5*0.0  1.927170840251e-09  -4.164522713976e-11  1*0.0 -4.207279492439e-10  -1.271706149027e-10  5*0.0 -4.151126310731e-10   8.613898081050e-12  1*0.0  8.686275026671e-11   2.534563595362e-11  
5*0.0  1.808926019532e-09  -3.894476281333e-11  1*0.0 -3.943468860226e-10  -1.190569986901e-10  5*0.0 -3.885576583462e-10   8.034029435871e-12  1*0.0  8.119815981991e-11   2.366757117668e-11  
5*0.0  1.699324856429e-09  -3.644934107033e-11  1*0.0 -3.699310714076e-10  -1.115557027550e-10  5*0.0 -3.639836500539e-10   7.499127796185e-12  1*0.0  7.596398802210e-11   2.211848699790e-11  
5*0.0  1.596869301242e-09  -3.409690435624e-11  1*0.0 -3.471423360521e-10  -1.045624876936e-10  5*0.0 -3.410742917056e-10   6.996659762883e-12  1*0.0  7.109163070065e-11   2.067796618384e-11  
5*0.0  1.500263892632e-09  -3.189671436132e-11  1*0.0 -3.256868778397e-10  -9.798659265179e-11  5*0.0 -3.195378881066e-10   6.527699986454e-12  1*0.0  6.651743696414e-11   1.932713119212e-11  
5*0.0  1.408671773581e-09  -2.981619784852e-11  1*0.0 -3.053742292962e-10  -9.176898150154e-11  5*0.0 -2.991919060087e-10   6.085574715442e-12  1*0.0  6.220146116423e-11   1.805404448809e-11  
5*0.0  1.323548009912e-09  -2.790827860956e-11  1*0.0 -2.865236221487e-10  -8.600502784915e-11  5*0.0 -2.803167299003e-10   5.680956899128e-12  1*0.0  5.820320760656e-11   1.687584295431e-11  
5*0.0  1.241817413529e-09  -2.607544221496e-11  1*0.0 -2.684518544133e-10  -8.048764002655e-11  5*0.0 -2.622794526156e-10   5.293792928871e-12  1*0.0  5.438712524953e-11   1.575284715102e-11  
5*0.0  1.165788913483e-09  -2.439224854874e-11  1*0.0 -2.516655046009e-10  -7.536815274841e-11  5*0.0 -2.455289530329e-10   4.938724020520e-12  1*0.0  5.084832704684e-11   1.471247923005e-11  
5*0.0  1.093927022801e-09  -2.282343360752e-11  1*0.0 -2.358217010235e-10  -7.054237444397e-11  5*0.0 -2.297478861421e-10   4.608517673437e-12  1*0.0  4.751850686168e-11   1.373472134700e-11  
5*0.0  1.025759506320e-09  -2.133207072040e-11  1*0.0 -2.208155309141e-10  -6.597790218506e-11  5*0.0 -2.148338630509e-10   4.296061346282e-12  1*0.0  4.437589802235e-11   1.281304679812e-11  
5*0.0  9.608535181151e-10  -1.992035912515e-11  1*0.0 -2.065479004526e-10  -6.164402827013e-11  5*0.0 -2.006882866569e-10   4.001327153993e-12  1*0.0  4.139885138863e-11   1.194101885258e-11  
5*0.0  9.004324002190e-10  -1.863156766013e-11  1*0.0 -1.932861239805e-10  -5.762053048373e-11  5*0.0 -1.875439973111e-10   3.732368137728e-12  1*0.0  3.863653936679e-11   1.113278403863e-11  
5*0.0  8.428870404073e-10  -1.740852107397e-11  1*0.0 -1.806738617536e-10  -5.379930999738e-11  5*0.0 -1.750739891690e-10   3.478042101139e-12  1*0.0  3.601919670144e-11   1.036791046025e-11  
5*0.0  7.892416968103e-10  -1.624696098782e-11  1*0.0 -1.689336255934e-10  -5.024601657309e-11  5*0.0 -1.634829811326e-10   3.237642572872e-12  1*0.0  3.358977295190e-11   9.658594634033e-12  
5*0.0  7.396309947371e-10  -1.517581032641e-11  1*0.0 -1.580916591671e-10  -4.696787311799e-11  5*0.0 -1.527824782573e-10   3.016310728515e-12  1*0.0  3.135014479557e-11   9.005279815661e-12  
5*0.0  6.935669346193e-10  -1.418395473970e-11  1*0.0 -1.480396341790e-10  -4.393172151570e-11  5*0.0 -1.428672949644e-10   2.811636581985e-12  1*0.0  2.927791373141e-11   8.401358726025e-12  
5*0.0  6.506322561025e-10  -1.324766271596e-11  1*0.0 -1.386849121282e-10  -4.110929875667e-11  5*0.0 -1.336525093108e-10   2.619214090463e-12  1*0.0  2.735490744466e-11   7.841465477319e-12  
5*0.0  6.106258536611e-10  -1.237230407508e-11  1*0.0 -1.299807494964e-10  -3.848594073743e-11  5*0.0 -1.250868217895e-10   2.439775408873e-12  1*0.0  2.556983179842e-11   7.322221618294e-12  
5*0.0  5.727151215657e-10  -1.155292599543e-11  1*0.0 -1.217445898869e-10  -3.600691174243e-11  5*0.0 -1.169962660729e-10   2.272271936364e-12  1*0.0  2.388590212957e-11   6.832996447108e-12  
5*0.0  5.369804915815e-10  -1.078497433290e-11  1*0.0 -1.139921575574e-10  -3.367631056939e-11  5*0.0 -1.093939274835e-10   2.115694909844e-12  1*0.0  2.230560632423e-11   6.374388093496e-12  
5*0.0  5.030942147878e-10  -1.005598953480e-11  1*0.0 -1.066513120989e-10  -3.147229860547e-11  5*0.0 -1.022111837330e-10   1.967569207742e-12  1*0.0  2.081439718963e-11   5.942137190701e-12  
5*0.0  4.715301163875e-10  -9.392309131974e-12  1*0.0 -9.982339880911e-11  -2.942458982048e-11  5*0.0 -9.553372455050e-11   1.832929933141e-12  1*0.0  1.943001021384e-11   5.541277016811e-12  
5*0.0  4.414175007299e-10  -8.754021778160e-12  1*0.0 -9.331896725989e-11  -2.747661445224e-11  5*0.0 -8.919163741701e-11   1.704004129124e-12  1*0.0  1.811676238263e-11   5.161486031424e-12  
5*0.0  4.131201556449e-10  -8.164965599835e-12  1*0.0 -8.721569199709e-11  -2.565106274638e-11  5*0.0 -8.324645859196e-11   1.585180343409e-12  1*0.0  1.688735253300e-11   4.806355741232e-12  
5*0.0  3.862792925657e-10  -7.613151596540e-12  1*0.0 -8.143513564850e-11  -2.392438132269e-11  5*0.0 -7.762743615870e-11   1.474199966646e-12  1*0.0  1.572692551921e-11   4.471568707066e-12  
5*0.0  3.608839060331e-10  -7.093615689388e-12  1*0.0 -7.597374020739e-11  -2.229520361933e-11  5*0.0 -7.232897346125e-11   1.370096027968e-12  1*0.0  1.463406752691e-11   4.156657171631e-12  
5*0.0  3.368437795491e-10  -6.603180330748e-12  1*0.0 -7.081155356144e-11  -2.075730986695e-11  5*0.0 -6.733051093598e-11   1.272142530004e-12  1*0.0  1.360445807197e-11   3.860325157784e-12  
5*0.0  3.147272526122e-10  -6.160659825218e-12  1*0.0 -6.606884566875e-11  -1.934572489350e-11  5*0.0 -6.273743270335e-11   1.183764463711e-12  1*0.0  1.265964282779e-11   3.588638111617e-12  
5*0.0  2.942305209166e-10  -5.747244078237e-12  1*0.0 -6.167995608182e-11  -1.804071936892e-11  5*0.0 -5.849011563563e-11   1.101449689743e-12  1*0.0  1.178721225138e-11   3.337980778109e-12  
5*0.0  2.750524031478e-10  -5.353377963896e-12  1*0.0 -5.757939461911e-11  -1.682280341390e-11  5*0.0 -5.453072756062e-11   1.023386548903e-12  1*0.0  1.097502719148e-11   3.104857369861e-12  
5*0.0  2.574323103079e-10  -4.989049900450e-12  1*0.0 -5.381738862821e-11  -1.570640330668e-11  5*0.0 -5.089945551776e-11   9.513403887246e-13  1*0.0  1.023123735317e-11   2.891527041560e-12  
5*0.0  2.412520121872e-10  -4.650881656614e-12  1*0.0 -5.036759060379e-11  -1.468348960307e-11  5*0.0 -4.757094177232e-11   8.845672031901e-13  1*0.0  9.550423960938e-12   2.696397495645e-12  
5*0.0  2.259498424505e-10  -4.331649889528e-12  1*0.0 -4.710987060996e-11  -1.371872204079e-11  5*0.0 -4.443392400548e-11   8.217607036772e-13  1*0.0  8.909624610853e-12   2.512944415006e-12  
5*0.0  2.116059665776e-10  -4.035139272631e-12  1*0.0 -4.406024539600e-11  -1.281659703049e-11  5*0.0 -4.150115947797e-11   7.635440014074e-13  1*0.0  8.311282282656e-12   2.341824526164e-12  
5*0.0  1.980685094021e-10  -3.759631520735e-12  1*0.0 -4.118646884148e-11  -1.196763984308e-11  5*0.0 -3.874173053713e-11   7.096084540208e-13  1*0.0  7.749071488694e-12   2.181238595694e-12  
5*0.0  1.853226389062e-10  -3.501799587279e-12  1*0.0 -3.848454679655e-11  -1.117040184848e-11  5*0.0 -3.615154542138e-11   6.592610770141e-13  1*0.0  7.222018299637e-12   2.030859259519e-12  
5*0.0  1.732094515999e-10  -3.259465717456e-12  1*0.0 -3.592039287311e-11  -1.041482955246e-11  5*0.0 -3.369859470585e-11   6.120725743857e-13  1*0.0  6.723505415220e-12   1.888799403315e-12  
5*0.0  1.617382673920e-10  -3.034697665321e-12  1*0.0 -3.349558554424e-11  -9.701298413509e-12  5*0.0 -3.138289019911e-11   5.683845440847e-13  1*0.0  6.253473943272e-12   1.755027401980e-12  
5*0.0  1.507954617362e-10  -2.817744389103e-12  1*0.0 -3.118594022572e-11  -9.022577693193e-12  5*0.0 -2.918358904868e-11   5.264429998066e-13  1*0.0  5.807641617279e-12   1.628295855983e-12  
5*0.0  1.406971283389e-10  -2.621482904507e-12  1*0.0 -2.905764894348e-11  -8.397806634689e-12  5*0.0 -2.715670251853e-11   4.885007938860e-13  1*0.0  5.397351349480e-12   1.511780821204e-12  
5*0.0  1.311191485628e-10  -2.437491351520e-12  1*0.0 -2.704195160055e-11  -7.806890958168e-12  5*0.0 -2.524084358589e-11   4.530556633480e-13  1*0.0  5.010032945474e-12   1.401926835026e-12  
5*0.0  1.220871203897e-10  -2.267069102125e-12  1*0.0 -2.514386828503e-11  -7.251181106097e-12  5*0.0 -2.343952615864e-11   4.203037885823e-13  1*0.0  4.646339035384e-12   1.298899131572e-12  
5*0.0  1.137125866485e-10  -2.106702680824e-12  1*0.0 -2.338656062642e-11  -6.737189772388e-12  5*0.0 -2.177381183153e-11   3.896109366072e-13  1*0.0  4.310498181678e-12   1.203843242774e-12  
5*0.0  1.060369090589e-10  -1.960733441877e-12  1*0.0 -2.177801962067e-11  -6.267106495003e-12  5*0.0 -2.024950264671e-11   3.616950956948e-13  1*0.0  4.003575350170e-12   1.117038728730e-12  
5*0.0  9.897570570496e-11  -1.825769835682e-12  1*0.0 -2.030016853579e-11  -5.835592307011e-12  5*0.0 -1.884981671551e-11   3.359309782404e-13  1*0.0  3.722111625002e-12   1.037495066554e-12  
5*0.0  9.237273302458e-11  -1.695766719667e-12  1*0.0 -1.892039165601e-11  -5.433145542067e-12  5*0.0 -1.754613969207e-11   3.112454421499e-13  1*0.0  3.460336570943e-12   9.635824505229e-13  
5*0.0  8.633143913680e-11  -1.574828626138e-12  1*0.0 -1.765970628657e-11  -5.065704142261e-12  5*0.0 -1.635579093290e-11   2.883435694069e-13  1*0.0  3.221645328283e-12   8.962300780965e-13  
5*0.0  8.073722734522e-11  -1.463545373571e-12  1*0.0 -1.649386495041e-11  -4.726234469718e-12  5*0.0 -1.525572669533e-11   2.673130707921e-13  1*0.0  3.001339395495e-12   8.341208576280e-13  
5*0.0  7.537344695094e-11  -1.358346155210e-12  1*0.0 -1.537774774576e-11  -4.401737808762e-12  5*0.0 -1.420517281985e-11   2.474804629513e-13  1*0.0  2.791222562462e-12   7.749668850012e-13  
5*0.0  7.034567236439e-11  -1.260385484497e-12  1*0.0 -1.433295162542e-11  -4.098305888060e-12  5*0.0 -1.322317779894e-11   2.290648473328e-13  1*0.0  2.595059525819e-12   7.197972414005e-13  
5*0.0  6.569262890382e-11  -1.172771948065e-12  1*0.0 -1.336734002754e-11  -3.818183468724e-12  5*0.0 -1.231556104135e-11   2.125812376865e-13  1*0.0  2.413993758526e-12   6.689274928076e-13  
5*0.0  6.128386897533e-11  -1.088004425382e-12  1*0.0 -1.245377855273e-11  -3.553476186538e-12  5*0.0 -1.145923443589e-11   1.967358777432e-13  1*0.0  2.243380772642e-12   6.210449951337e-13  
5*0.0  5.706693890654e-11  -1.007963173298e-12  1*0.0 -1.158128598454e-11  -3.301045388671e-12  5*0.0 -1.064335885861e-11   1.818143828927e-13  1*0.0  2.081039694065e-12   5.755465482657e-13  
5*0.0  5.319567324065e-11  -9.375871681358e-13  1*0.0 -1.078132473233e-11  -3.069830670412e-12  5*0.0 -9.894801494504e-12   1.686845888489e-13  1*0.0  1.932280966698e-12   5.338958591027e-13  
5*0.0  4.946299174626e-11  -8.688358972656e-13  1*0.0 -1.001122974705e-11  -2.847584202174e-12  5*0.0 -9.176666395447e-12   1.559300780406e-13  1*0.0  1.789757843368e-12   4.940450678108e-13  
5*0.0  4.593190617217e-11  -8.043654364682e-13  1*0.0 -9.283836621942e-12  -2.637946426307e-12  5*0.0 -8.499652973964e-12   1.440149465133e-13  1*0.0  1.655578933032e-12   4.565742292910e-13  
5*0.0  4.265592857129e-11  -7.472007778332e-13  1*0.0 -8.609822277340e-12  -2.443913064801e-12  5*0.0 -7.872179071548e-12   1.334314941709e-13  1*0.0  1.531366479589e-12   4.219245513718e-13  
5*0.0  3.958966009236e-11  -6.932615805958e-13  1*0.0 -7.979953155870e-12  -2.262802129169e-12  5*0.0 -7.286917030938e-12   1.234923544124e-13  1*0.0  1.415678584921e-12   3.896871020890e-13  
5*0.0  3.678905003771e-11  -6.429511664405e-13  1*0.0 -7.405306250311e-12  -2.097674517054e-12  5*0.0 -6.753519638702e-12   1.142484120127e-13  1*0.0  1.310361083169e-12   3.603554380247e-13  
5*0.0  3.424400190257e-11  -5.970851603938e-13  1*0.0 -6.883783934037e-12  -1.947922381897e-12  5*0.0 -6.269595691952e-12   1.058415423217e-13  1*0.0  1.214940013550e-12   3.337972542225e-13  
5*0.0  3.192273869876e-11  -5.546678597811e-13  1*0.0 -6.408750107963e-12  -1.811627724681e-12  5*0.0 -5.829224441269e-12   9.808198758640e-14  1*0.0  1.128222303015e-12   3.096775912859e-13  
5*0.0  2.975322310424e-11  -5.141603732866e-13  1*0.0 -5.965399035846e-12  -1.684547366820e-12  5*0.0 -5.419047141062e-12   9.069544240954e-14  1*0.0  1.047556262316e-12   2.872601177507e-13  
5*0.0  2.777033532883e-11  -4.765420471056e-13  1*0.0 -5.560760770484e-12  -1.568658839154e-12  5*0.0 -5.045050292865e-12   8.385195614478e-14  1*0.0  9.741074218117e-13   2.668626165176e-13  
5*0.0  2.589622643058e-11  -4.408627469243e-13  1*0.0 -5.178810687576e-12  -1.459385139029e-12  5*0.0 -4.692731417778e-12   7.738988062104e-14  1*0.0  9.049945136052e-13   2.476883103408e-13  
5*0.0  2.412342438074e-11  -4.072734282012e-13  1*0.0 -4.818048158928e-12  -1.356307013835e-12  5*0.0 -4.360592031865e-12   7.132646898679e-14  1*0.0  8.399271199402e-13   2.296578114441e-13  
5*0.0  2.245530088912e-11  -3.766350095305e-13  1*0.0 -4.479100250619e-12  -1.259591637681e-12  5*0.0 -4.048848693920e-12   6.580224157684e-14  1*0.0  7.789397982887e-13   2.127794879295e-13  
5*0.0  2.087380989465e-11  -3.475395218890e-13  1*0.0 -4.158221659322e-12  -1.168149355634e-12  5*0.0 -3.754374494035e-12   6.057482737831e-14  1*0.0  7.214049496216e-13   1.968751791300e-13  
5*0.0  1.944000075048e-11  -3.224010207948e-13  1*0.0 -3.867630838495e-12  -1.085405711754e-12  5*0.0 -3.487419150648e-12   5.605216953845e-14  1*0.0  6.693077058338e-13   1.824858999554e-13  
5*0.0  1.801916912483e-11  -2.974954083881e-13  1*0.0 -3.580174973558e-12  -1.003710571339e-12  5*0.0 -3.224390886721e-12   5.159483452357e-14  1*0.0  6.180493860949e-13   1.683528346950e-13  
5*0.0  1.671582045199e-11  -2.750098739429e-13  1*0.0 -3.316817478092e-12  -9.289318267645e-13  5*0.0 -2.983514984228e-12   4.757808259245e-14  1*0.0  5.711654450219e-13   1.554368683506e-13  
5*0.0  1.549758583550e-11  -2.545761320014e-13  1*0.0 -3.071028478745e-12  -8.592318773654e-13  5*0.0 -2.758899679963e-12   4.393151038152e-14  1*0.0  5.275077135234e-13   1.434243835640e-13  
5*0.0  1.436051889783e-11  -2.356733952594e-13  1*0.0 -2.841936351359e-12  -7.943406370299e-13  5*0.0 -2.549830811688e-12   4.057129515072e-14  1*0.0  4.869242246671e-13   1.322695961604e-13  
5*0.0  1.325377315387e-11  -2.171404605095e-13  1*0.0 -2.619334770213e-12  -7.313909175288e-13  5*0.0 -2.347354700787e-12   3.729612790323e-14  1*0.0  4.476776467782e-13   1.214982470820e-13  
5*0.0  1.227269219603e-11  -2.011147602793e-13  1*0.0 -2.422206130157e-12  -6.756738514568e-13  5*0.0 -2.167831969168e-12   3.446011913059e-14  1*0.0  4.129181034353e-13   1.119631871657e-13  
5*0.0  1.135066265862e-11  -1.859897114836e-13  1*0.0 -2.237198468941e-12  -6.234436170227e-13  5*0.0 -1.999672638967e-12   3.178954750605e-14  1*0.0  3.803996858415e-13   1.030521676720e-13  
5*0.0  1.052874023543e-11  -1.720792646245e-13  1*0.0 -2.072466942807e-12  -5.769570117844e-13  5*0.0 -1.850058034725e-12   2.934223584508e-14  1*0.0  3.515022049930e-13   9.513592219507e-14  
5*0.0  9.790449235137e-12  -1.592659674233e-13  1*0.0 -1.924658029747e-12  -5.352637177170e-13  5*0.0 -1.715896930327e-12   2.709433898840e-14  1*0.0  3.256186955073e-13   8.804774439109e-14  
5*0.0  9.127524189964e-12  -1.474473822972e-13  1*0.0 -1.792104299000e-12  -4.978936606063e-13  5*0.0 -1.595701334377e-12   2.502492372513e-14  1*0.0  3.024591137783e-13   8.170823008215e-14  
5*0.0  8.499531479170e-12  -1.361345932992e-13  1*0.0 -1.666714510568e-12  -4.625858733358e-13  5*0.0 -1.482233763183e-12   2.304896895237e-14  1*0.0  2.806240719092e-13   7.573760183072e-14  
5*0.0  7.912566864708e-12  -1.258159929158e-13  1*0.0 -1.549686486270e-12  -4.296725822482e-13  5*0.0 -1.376423812026e-12   2.124931159390e-14  1*0.0  2.602903037946e-13   7.018380973531e-14  
5*0.0  7.359951402119e-12  -1.160805742982e-13  1*0.0 -1.439663004609e-12  -3.987645283401e-13  5*0.0 -1.277162892475e-12   1.955854357312e-14  1*0.0  2.412395378767e-13   6.498590989408e-14  
5*0.0  6.822658673094e-12  -1.067493425632e-13  1*0.0 -1.332861265384e-12  -3.688110846934e-13  5*0.0 -1.181041796996e-12   1.794221033280e-14  1*0.0  2.228164847792e-13   5.996694946576e-14  
5*0.0  6.329984312140e-12  -9.837535681800e-14  1*0.0 -1.235048006164e-12  -3.414032141413e-13  5*0.0 -1.093038183929e-12   1.649590525337e-14  1*0.0  2.059693616961e-13   5.538130668144e-14  
5*0.0  5.868340008647e-12  -9.055115716387e-14  1*0.0 -1.143520681152e-12  -3.157848515670e-13  5*0.0 -1.010829068094e-12   1.514856401936e-14  1*0.0  1.902511660654e-13   5.110730163844e-14  
5*0.0  5.432423721745e-12  -8.338076166760e-14  1*0.0 -1.057228091935e-12  -2.916664334667e-13  5*0.0 -9.334121756974e-13   1.391635417891e-14  1*0.0  1.754702307559e-13   4.709358605880e-14  
5*0.0  5.025824334384e-12  -7.699086503363e-14  1*0.0 -9.768422665681e-13  -2.692262458223e-13  5*0.0 -8.613156616701e-13   1.281771648095e-14  1*0.0  1.617218165420e-13   4.336464505146e-14  
5*0.0  4.638905604999e-12  -7.083177090326e-14  1*0.0 -9.004791009414e-13  -2.479388957909e-13  5*0.0 -7.930118954118e-13   1.176609194052e-14  1*0.0  1.487164897500e-13   3.984171199509e-14  
5*0.0  4.266498918031e-12  -6.504775975660e-14  1*0.0 -8.270993392771e-13  -2.275156093021e-13  5*0.0 -7.275026613497e-13   1.077995176902e-14  1*0.0  1.362612806876e-13   3.647277567038e-14  
5*0.0  3.918627998416e-12  -5.991776278949e-14  1*0.0 -7.586408290044e-13  -2.084856811206e-13  5*0.0 -6.664071627234e-13   9.904824436745e-15  1*0.0  1.246591249806e-13   3.333838232421e-14  
5*0.0  3.599094072180e-12  -5.510545729816e-14  1*0.0 -6.958510140655e-13  -1.910480637115e-13  5*0.0 -6.104778786794e-13   9.088479483407e-15  1*0.0  1.140525294306e-13   3.047537674850e-14  
5*0.0  3.310844594758e-12  -5.051465082940e-14  1*0.0 -6.392672056455e-13  -1.753405497891e-13  5*0.0 -5.601670647284e-13   8.314130698081e-15  1*0.0  1.045209361603e-13   2.790334230779e-14  
5*0.0  3.059168168336e-12  -4.669810791568e-14  1*0.0 -5.899052987325e-13  -1.616446806159e-13  5*0.0 -5.162096299657e-13   7.667283706944e-15  1*0.0  9.620116605393e-14   2.565944261057e-14  
5*0.0  2.833246076200e-12  -4.307933818865e-14  1*0.0 -5.456491600040e-13  -1.493715232256e-13  5*0.0 -4.768821574080e-13   7.056574407512e-15  1*0.0  8.876652664395e-14   2.365500950315e-14  
5*0.0  2.632129918873e-12  -3.966579224005e-14  1*0.0 -5.062881319764e-13  -1.384574013106e-13  5*0.0 -4.419606105182e-13   6.482783620211e-15  1*0.0  8.217091286324e-14   2.187687644739e-14  
5*0.0  2.450021325324e-12  -3.646592850395e-14  1*0.0 -4.706955830756e-13  -1.285949896806e-13  5*0.0 -4.104333177898e-13   5.947464994487e-15  1*0.0  7.622404917941e-14   2.027454599917e-14  
5*0.0  2.274169962171e-12  -3.350096769986e-14  1*0.0 -4.363777337824e-13  -1.191007713134e-13  5*0.0 -3.800733126204e-13   5.451131529208e-15  1*0.0  7.050512900986e-14   1.873593156199e-14  
5*0.0  2.110504568972e-12  -3.078321903903e-14  1*0.0 -4.044783620443e-13  -1.102850368595e-13  5*0.0 -3.518787007968e-13   4.997212478914e-15  1*0.0  6.520037389698e-14   1.731017248103e-14  
5*0.0  1.958285653865e-12  -2.832864253492e-14  1*0.0 -3.748521273137e-13  -1.021072088330e-13  5*0.0 -3.257118303775e-13   4.587961859215e-15  1*0.0  6.028372099123e-14   1.599021283200e-14  
5*0.0  1.808924526703e-12  -2.588619714416e-14  1*0.0 -3.458311485033e-13  -9.410894026546e-14  5*0.0 -3.001691316789e-13   4.183210371348e-15  1*0.0  5.549126593213e-14   1.470541650106e-14  
5*0.0  1.672149443872e-12  -2.378484376102e-14  1*0.0 -3.192895341639e-13  -8.680227747875e-14  5*0.0 -2.767937316483e-13   3.834175511221e-15  1*0.0  5.111092908168e-14   1.353241906387e-14  
5*0.0  1.541447556939e-12  -2.179295969183e-14  1*0.0 -2.939671187335e-13  -7.984106904337e-14  5*0.0 -2.545401664339e-13   3.505162887749e-15  1*0.0  4.694680542504e-14   1.241879218997e-14  
5*0.0  1.416116542563e-12  -1.984899044234e-14  1*0.0 -2.697266732964e-13  -7.318639631374e-14  5*0.0 -2.333014558635e-13   3.185543888396e-15  1*0.0  4.297861766579e-14   1.135886065913e-14  
5*0.0  1.301642126344e-12  -1.816237191951e-14  1*0.0 -2.476111118753e-13  -6.712138528237e-14  5*0.0 -2.139182355999e-13   2.908361737565e-15  1*0.0  3.936112805372e-14   1.039360259872e-14  
5*0.0  1.192690048099e-12  -1.662931873664e-14  1*0.0 -2.265960166168e-13  -6.136688767027e-14  5*0.0 -1.955169593901e-13   2.656017781871e-15  1*0.0  3.593196681166e-14   9.479897061706e-15  
5*0.0  1.090547325067e-12  -1.523022036270e-14  1*0.0 -2.069237651311e-13  -5.598721539581e-14  5*0.0 -1.783151382471e-13   2.427142564969e-15  1*0.0  3.273076192942e-14   8.628009140975e-15  
5*0.0  9.941315562419e-13  -1.390132291642e-14  1*0.0 -1.883857222072e-13  -5.092441807391e-14  5*0.0 -1.621404248166e-13   2.210509886374e-15  1*0.0  2.972526365860e-14   7.829167384987e-15  
5*0.0  9.105821993192e-13  -1.282639112726e-14  1*0.0 -1.723307428912e-13  -4.654173685537e-14  5*0.0 -1.481075783930e-13   2.034643065519e-15  1*0.0  2.711950077866e-14   7.136924880085e-15  
5*0.0  8.329373834230e-13  -1.172732604160e-14  1*0.0 -1.574324237479e-13  -4.247791481456e-14  5*0.0 -1.351352306491e-13   1.856300500979e-15  1*0.0  2.471381644046e-14   6.498212235040e-15  
5*0.0  7.645497566985e-13  -1.073757220715e-14  1*0.0 -1.443222788358e-13  -3.890333830042e-14  5*0.0 -1.237310837548e-13   1.696070810248e-15  1*0.0  2.260088248760e-14   5.937424179857e-15  
5*0.0  7.066607190071e-13  -9.851342957396e-15  1*0.0 -1.332298766473e-13  -3.587815803660e-14  5*0.0 -1.140872119355e-13   1.552881772700e-15  1*0.0  2.081506990690e-14   5.463312517817e-15  
5*0.0  6.563062498670e-13  -9.030792628221e-15  1*0.0 -1.235913128643e-13  -3.324995168059e-14  5*0.0 -1.057191210097e-13   1.420452521679e-15  1*0.0  1.926712448422e-14   5.052369848883e-15  
5*0.0  6.073501912581e-13  -8.230245859034e-15  1*0.0 -1.142358804356e-13  -3.070265399375e-14  5*0.0 -9.761993409227e-14   1.291679518208e-15  1*0.0  1.777112287488e-14   4.655740884473e-15  
5*0.0  5.612246859741e-13  -7.483274731245e-15  1*0.0 -1.054358994562e-13  -2.830979617835e-14  5*0.0 -9.001577784254e-14   1.172133453404e-15  1*0.0  1.636869660426e-14   4.284378950239e-15  
5*0.0  5.181156657817e-13  -6.789556489463e-15  1*0.0 -9.722254450192e-14  -2.607892628059e-14  5*0.0 -8.292511659014e-14   1.061594052813e-15  1*0.0  1.506262599702e-14   3.938884969995e-15  
5*0.0  4.764104879830e-13  -6.164666206824e-15  1*0.0 -8.928852570241e-14  -2.392744591811e-14  5*0.0 -7.607655880181e-14   9.615790763141e-16  1*0.0  1.380291505788e-14   3.606173981889e-15  
5*0.0  4.380090655573e-13  -5.612464936754e-15  1*0.0 -8.199270143245e-14  -2.195130041638e-14  5*0.0 -6.978223152010e-14   8.733673953075e-16  1*0.0  1.264661553079e-14   3.301116293671e-15  
5*0.0  4.019073895937e-13  -5.083109653018e-15  1*0.0 -7.514376736788e-14  -2.009821522411e-14  5*0.0 -6.388619138076e-14   7.893545714798e-16  1*0.0  1.156491309640e-14   3.016018837398e-15  
5*0.0  3.693508025128e-13  -4.643611200218e-15  1*0.0 -6.897434457312e-14  -1.843081726119e-14  5*0.0 -5.856905676343e-14   7.193678467467e-16  1*0.0  1.059052013456e-14   2.759486703060e-15  
5*0.0  3.384379564708e-13  -4.240429637655e-15  1*0.0 -6.312549388016e-14  -1.685231237400e-14  5*0.0 -5.353450421857e-14   6.553095473306e-16  1*0.0  9.669232489939e-15   2.517263211683e-15  
5*0.0  3.076215383598e-13  -3.818376069288e-15  1*0.0 -5.730785717487e-14  -1.528492851485e-14  5*0.0 -4.854949482551e-14   5.888988266608e-16  1*0.0  8.758779052155e-15   2.278254281912e-15  
5*0.0  2.799458047559e-13  -3.465303609901e-15  1*0.0 -5.208820350150e-14  -1.388000768324e-14  5*0.0 -4.407330452260e-14   5.333374237285e-16  1*0.0  7.942064130763e-15   2.064062095856e-15  
5*0.0  2.529653691311e-13  -3.143107002333e-15  1*0.0 -4.700940309716e-14  -1.251551506595e-14  5*0.0 -3.972223152798e-14   4.825839305096e-16  1*0.0  7.149570679371e-15   1.856583719787e-15  
5*0.0  2.277553014329e-13  -2.847685949083e-15  1*0.0 -4.227098755356e-14  -1.124408976277e-14  5*0.0 -3.566913732418e-14   4.364394972333e-16  1*0.0  6.412377009107e-15   1.663817421433e-15  
5*0.0  2.053228559969e-13  -2.570985363071e-15  1*0.0 -3.805896190922e-14  -1.011449960454e-14  5*0.0 -3.207335132018e-14   3.932644944236e-16  1*0.0  5.758977660587e-15   1.493036256960e-15  
5*0.0  1.874712223793e-13  -2.366187472494e-15  1*0.0 -3.470645443252e-14  -9.215218741114e-15  5*0.0 -2.920329213864e-14   3.611044923252e-16  1*0.0  5.237468344299e-15   1.356711639770e-15  
5*0.0  1.706808153724e-13  -2.143160128436e-15  1*0.0 -3.155836386017e-14  -8.371419475366e-15  5*0.0 -2.652345084375e-14   3.264596920237e-16  1*0.0  4.751200343233e-15   1.229670904649e-15  
5*0.0  1.567139878616e-13  -1.937231433960e-15  1*0.0 -2.894119140240e-14  -7.669751650058e-15  5*0.0 -2.430036071998e-14   2.946474565431e-16  1*0.0  4.348039679723e-15   1.124306996801e-15  
5*0.0  1.456305822716e-13  -1.771664393618e-15  1*0.0 -2.686335430262e-14  -7.112198739540e-15  5*0.0 -2.253234607524e-14   2.688523693190e-16  1*0.0  4.027329221308e-15   1.040422489086e-15  
5*0.0  1.349047567643e-13  -1.608093996566e-15  1*0.0 -2.485660095332e-14  -6.574540308270e-15  5*0.0 -2.083021743770e-14   2.435556034863e-16  1*0.0  3.719124907466e-15   9.599190422501e-16  
5*0.0  1.241000107164e-13  -1.444571885769e-15  1*0.0 -2.283917049249e-14  -6.034995210791e-15  5*0.0 -1.912390221519e-14   2.183599623019e-16  1*0.0  3.410715904018e-15   8.794960406242e-16  
5*0.0  1.143551735387e-13  -1.308302072205e-15  1*0.0 -2.102161357381e-14  -5.549425848372e-15  5*0.0 -1.758442355245e-14   1.973471725956e-16  1*0.0  3.132768677489e-15   8.070943272981e-16  
5*0.0  1.051248376739e-13  -1.181610544066e-15  1*0.0 -1.930290726314e-14  -5.090918487160e-15  5*0.0 -1.613105961298e-14   1.778669709102e-16  1*0.0  2.870776369291e-15   7.389380846429e-16  
5*0.0  9.583795098424e-14  -1.056964695206e-15  1*0.0 -1.757701048467e-14  -4.631302077457e-15  5*0.0 -1.467421850799e-14   1.587452167610e-16  1*0.0  2.608615728980e-15   6.708487653124e-16  
5*0.0  8.723636831524e-14  -9.434935581071e-16  1*0.0 -1.598093527626e-14  -4.206792209098e-15  5*0.0 -1.332886418042e-14   1.414320521434e-16  1*0.0  2.366863299604e-15   6.081340600803e-16  
5*0.0  7.931503767566e-14  -8.416418972463e-16  1*0.0 -1.451280647633e-14  -3.816705659384e-15  5*0.0 -1.209217869070e-14   1.060003868159e-16  1*0.0  2.144888692693e-15   5.506050998470e-16  
5*0.0  7.149375270396e-14  -7.455589429754e-16  1*0.0 -1.306640974759e-14  -3.433134439211e-15  5*0.0 -1.087619749362e-14   1.067349454851e-16  1*0.0  1.927070648495e-15   4.942554760665e-16  
5*0.0  6.461530668151e-14  -6.657800039681e-16  1*0.0 -1.179547334672e-14  -3.096354367157e-15  5*0.0 -9.807593370554e-15  2*0.0  1.735817485503e-15   4.448179615520e-16  
5*0.0  5.789798301227e-14  -5.921144749624e-16  1*0.0 -1.055664407700e-14  -2.768648260809e-15  5*0.0 -8.767443018790e-15  2*0.0  1.549984140154e-15   3.968604511264e-16  
5*0.0  5.168385492461e-14  -5.340118927874e-16  1*0.0 -9.412455571696e-15  -2.466480234171e-15  5*0.0 -7.805733948062e-15  2*0.0  1.378435395313e-15   3.526621341149e-16  
5*0.0  4.532792828885e-14  -4.704464099001e-16  1*0.0 -8.244944298577e-15  -2.158704772369e-15  5*0.0 -6.828480652407e-15  2*0.0  1.204480218784e-15   3.079158730340e-16  
5*0.0  4.024754593436e-14  -4.229289460815e-16  1*0.0 -7.311974878313e-15  -1.912817264528e-15  5*0.0 -6.046562142547e-15  2*0.0  1.065341610641e-15   2.721363599417e-16  
5*0.0  3.558321058317e-14  -3.788118989477e-16  1*0.0 -6.456453946831e-15  -1.687543150228e-15  5*0.0 -5.330753189568e-15  2*0.0  9.381088010067e-16   2.394450763012e-16  
5*0.0  3.180528191243e-14  -3.354679963910e-16  1*0.0 -5.763714334654e-15  -1.505037587034e-15  5*0.0 -4.753669890088e-15  2*0.0  8.355525521091e-16   2.130796046894e-16  
5*0.0  2.877369765415e-14  -2.978630356497e-16  1*0.0 -5.208009843605e-15  -1.358600135200e-15  5*0.0 -4.291579125752e-15  2*0.0  7.534567051081e-16   1.919689025702e-16  
5*0.0  2.656370490330e-14  -2.694116108039e-16  1*0.0 -4.802631089170e-15  -1.251664629510e-15  5*0.0 -3.954185211373e-15  2*0.0  6.934851119926e-16   1.765321093788e-16  
5*0.0  2.450868079497e-14  -2.390947115823e-16  1*0.0 -4.426113642802e-15  -1.152383730074e-15  5*0.0 -3.642245680284e-15  2*0.0  6.380920009336e-16   1.622769660070e-16  
5*0.0  2.260132163724e-14  -2.124758865271e-16  1*0.0 -4.077142049932e-15  -1.060487089234e-15  5*0.0 -3.352970696634e-15  2*0.0  5.867941343755e-16   1.490921136558e-16  
5*0.0  2.058402009824e-14  -1.856191325029e-16  1*0.0 -3.709104351744e-15  -9.638132999589e-16  5*0.0 -3.048713177650e-15  2*0.0  5.329800851725e-16   1.352924193837e-16  
5*0.0  1.871813131527e-14  -1.622829914678e-16  1*0.0 -3.369148135838e-15  -8.746288420055e-16  5*0.0 -2.767725660001e-15  2*0.0  4.833481112399e-16   1.030216766521e-16  
5*0.0  1.700316834288e-14  -1.419793319570e-16  1*0.0 -3.057100548363e-15  -7.928611929843e-16  5*0.0 -2.509791538335e-15  2*0.0  4.378455302027e-16   1.086800580778e-16  
5*0.0  1.522475286374e-14  -1.048439230096e-16  1*0.0 -2.734289643453e-15  -7.084590488554e-16  5*0.0 -2.243304178097e-15  2*0.0  3.909395812444e-16  1*0.0 
5*0.0  1.360140530246e-14  -1.073294842399e-16  1*0.0 -2.439981554895e-15  -6.315954605831e-16  5*0.0 -2.000330214438e-15  2*0.0  3.482229096902e-16  1*0.0 
5*0.0  1.214319704526e-14  2*0.0 -2.175974132365e-15  -5.627362760914e-16  5*0.0 -1.782241907533e-15  2*0.0  3.099326625227e-16  1*0.0 
5*0.0  1.072932179690e-14  2*0.0 -1.920495622338e-15  -4.962186826350e-16  5*0.0 -1.571365631860e-15  2*0.0  2.729768766311e-16  1*0.0 
5*0.0  9.391892097208e-15  2*0.0 -1.679224064146e-15  -4.334759529518e-16  5*0.0 -1.372832185003e-15  2*0.0  2.382355413200e-16  1*0.0 
5*0.0  8.145295222625e-15  2*0.0 -1.454739311241e-15  -3.752095621300e-16  5*0.0 -1.187774891924e-15  2*0.0  2.059097420487e-16  1*0.0 
5*0.0  6.894175503258e-15  2*0.0 -1.229923287768e-15  -3.169555170431e-16  5*0.0 -1.003010885007e-15  2*0.0  1.736981355542e-16  1*0.0 
5*0.0  5.730575714967e-15  2*0.0 -1.021186216618e-15  -2.629666613325e-16  5*0.0 -8.311630221212e-16  2*0.0  1.261789493784e-16  1*0.0 
5*0.0  4.774837081205e-15  2*0.0 -8.498792021134e-16  -2.186762510291e-16  5*0.0 -6.905132426981e-16  2*0.0  1.125947046702e-16  1*0.0 
5*0.0  3.964542290594e-15  2*0.0 -7.047746881386e-16  -1.811890450059e-16  5*0.0 -5.714798193820e-16  4*0.0 
5*0.0  3.393766134133e-15  2*0.0 -6.025257935480e-16  -1.547547870426e-16  5*0.0 -4.878680553223e-16  4*0.0 
5*0.0  2.994044540502e-15  2*0.0 -5.309034085579e-16  -1.362277749892e-16  5*0.0 -4.294206652655e-16  4*0.0 
5*0.0  2.727990180584e-15  2*0.0 -4.831913043624e-16  -1.238567484895e-16  5*0.0 -3.908949093650e-16  4*0.0 
5*0.0  2.477410244410e-15  2*0.0 -4.383329651416e-16  -9.463552207373e-17  5*0.0 -3.546173950608e-16  4*0.0 
5*0.0  2.243434208740e-15  2*0.0 -3.965185649651e-16  -1.004341627321e-16  5*0.0 -3.207551350120e-16  4*0.0 
5*0.0  1.973941131926e-15  2*0.0 -3.485044864193e-16  6*0.0 -2.819625359266e-16  4*0.0 
5*0.0  1.725694071445e-15  2*0.0 -3.043438345357e-16  6*0.0 -2.462546118288e-16  4*0.0 
5*0.0  1.498677457848e-15  2*0.0 -2.640208593445e-16  6*0.0 -2.136389499375e-16  4*0.0 
5*0.0  1.268545300922e-15  2*0.0 -2.232486092816e-16  6*0.0 -1.806595602964e-16  4*0.0 
5*0.0  1.042733916765e-15  2*0.0 -1.833273000184e-16  6*0.0 -1.320348869231e-16  4*0.0 
5*0.0  8.270670128722e-16  2*0.0 -1.312892160301e-16  6*0.0 -1.139342684045e-16  4*0.0 
5*0.0  6.163164382470e-16  2*0.0 -1.008395429033e-16  11*0.0 
5*0.0  3.988559759278e-16  14*0.0 
5*0.0  2.181790663020e-16  14*0.0 
20*0.0 
20*0.0 
20*0.0 
20*0.0 
20*0.0 
20*0.0 
20*0.0 
20*0.0 
20*0.0 
20*0.0 
20*0.0 


Spline
101 4.53534270
4.25132829 11.56235211 -0.02149023
3.20497551 3.29946182 0.10557548 -0.54019804 1.14827961 -1.26475991
3.29946182 3.31099105 0.06371874 -0.35707869 0.78977213 -0.29409023
3.31099105 3.32252029 0.05970642 -0.33898502 0.77960022 -2.01728345
3.32252029 3.33404953 0.05589872 -0.32181306 0.70982700 -0.27943985
3.33404953 3.34557877 0.05228238 -0.30555697 0.70016181 -1.35465079
3.34557877 3.35710801 0.04885053 -0.28995250 0.65330754 -0.69228904
3.35710801 3.36863724 0.04559338 -0.27516428 0.62936284 -0.99136333
3.36863724 3.38016648 0.04250308 -0.26104746 0.59507385 -0.77380163
3.38016648 3.39169572 0.03957132 -0.24763453 0.56830982 -0.83485888
3.39169572 3.40322496 0.03679054 -0.23486309 0.53943396 -0.74832762
3.40322496 3.41475420 0.03415331 -0.22272298 0.51355102 -0.74238845
3.41475420 3.42628344 0.03165261 -0.21117732 0.48787350 -0.69487118
3.42628344 3.43781267 0.02928168 -0.20020479 0.46383949 -0.67115075
3.43781267 3.44934191 0.02703410 -0.18977699 0.44062592 -0.63621156
3.44934191 3.46087115 0.02490371 -0.17987053 0.41862082 -0.60877486
3.46087115 3.47240039 0.02288465 -0.17046054 0.39756468 -0.57879824
3.47240039 3.48392963 0.02097133 -0.16152411 0.37754538 -0.55163558
3.48392963 3.49545886 0.01915842 -0.15303846 0.35846556 -0.52439919
3.49545886 3.50698810 0.01744084 -0.14498191 0.34032779 -0.49861351
3.50698810 3.51851734 0.01581379 -0.13733330 0.32308189 -0.47344084
3.51851734 3.53004658 0.01427266 -0.13007232 0.30670665 -0.44930779
3.53004658 3.54157582 0.01281310 -0.12317930 0.29116612 -0.42596469
3.54157582 3.55310506 0.01143099 -0.11663531 0.27643298 -0.40352347
3.55310506 3.56463429 0.01012240 -0.11042210 0.26247602 -0.38190247
3.56463429 3.57616353 0.00888362 -0.10452210 0.24926689 -0.36112407
3.57616353 3.58769277 0.00771114 -0.09891839 0.23677644 -0.34115453
3.58769277 3.59922201 0.00660164 -0.09359473 0.22497668 -0.32199023
3.59922201 3.61075125 0.00555197 -0.08853551 0.21383977 -0.30361174
3.61075125 3.62228048 0.00455918 -0.08372576 0.20333854 -0.28600769
3.62228048 3.63380972 0.00362048 -0.07915113 0.19344619 -0.26916253
3.63380972 3.64533896 0.00273323 -0.07479789 0.18413647 -0.25306318
3.64533896 3.65686820 0.00189495 -0.07065290 0.17538359 -0.23769487
3.65686820 3.66839744 0.00110333 -0.06670361 0.16716227 -0.22304391
3.66839744 3.67992668 0.00035616 -0.06293804 0.15944769 -0.20909618
3.67992668 3.69145591 -0.00034859 -0.05934480 0.15221553 -0.19583747
3.69145591 3.70298515 -0.00101286 -0.05591304 0.14544196 -0.18325382
3.70298515 3.71451439 -0.00163844 -0.05263245 0.13910363 -0.17133122
3.71451439 3.72604363 -0.00222703 -0.04949325 0.13317767 -0.16005542
3.72604363 3.73757287 -0.00278019 -0.04648620 0.12764172 -0.14941249
3.73757287 3.74910210 -0.00329940 -0.04360256 0.12247389 -0.13938838
3.74910210 3.76063134 -0.00378604 -0.04083408 0.11765276 -0.12996888
3.76063134 3.77216058 -0.00424138 -0.03817302 0.11315744 -0.12114004
3.77216058 3.78368982 -0.00466663 -0.03561208 0.10896748 -0.11288780
3.78368982 3.79521906 -0.00506290 -0.03314448 0.10506295 -0.10519797
3.79521906 3.80674830 -0.00543123 -0.03076383 0.10142439 -0.09805661
3.80674830 3.81827753 -0.00577258 -0.02846424 0.09803284 -0.09144961
3.81827753 3.82980677 -0.00608786 -0.02624022 0.09486980 -0.08536284
3.82980677 3.84133601 -0.00637791 -0.02408671 0.09191730 -0.07978233
3.84133601 3.85286525 -0.00664352 -0.02199905 0.08915781 -0.07469395
3.85286525 3.86439449 -0.00688541 -0.01997300 0.08657432 -0.07008362
3.86439449 3.87592372 -0.00710429 -0.01800467 0.08415028 -0.06593732
3.87592372 3.88745296 -0.00730078 -0.01609059 0.08186966 -0.06224095
3.88745296 3.89898220 -0.00747551 -0.01422762 0.07971689 -0.05898042
3.89898220 3.91051144 -0.00762904 -0.01241299 0.07767689 -0.05614172
3.91051144 3.92204068 -0.00776191 -0.01064426 0.07573508 -0.05371073
3.92204068 3.93356992 -0.00787465 -0.00891935 0.07387735 -0.05167339
3.93356992 3.94509915 -0.00796774 -0.00723645 0.07209008 -0.05001566
3.94509915 3.95662839 -0.00804166 -0.00559411 0.07036016 -0.04872343
3.95662839 3.96815763 -0.00809688 -0.00399114 0.06867492 -0.04778266
3.96815763 3.97968687 -0.00813384 -0.00242666 0.06702223 -0.04717927
3.97968687 3.99121611 -0.00815298 -0.00090004 0.06539041 -0.04689919
3.99121611 4.00274534 -0.00815474 0.00058906 0.06376827 -0.04692835
4.00274534 4.01427458 -0.00813954 0.00204075 0.06214513 -0.04725269
4.01427458 4.02580382 -0.00810783 0.00345487 0.06051076 -0.04785813
4.02580382 4.03733306 -0.00806002 0.00483108 0.05885546 -0.04873061
4.03733306 4.04886230 -0.00799658 0.00616876 0.05716998 -0.04985604
4.04886230 4.06039154 -0.00791793 0.00746713 0.05544557 -0.05122038
4.06039154 4.07192077 -0.00782455 0.00872520 0.05367398 -0.05280955
4.07192077 4.08345001 -0.00771690 0.00994178 0.05184742 -0.05460946
4.08345001 4.09497925 -0.00759547 0.01111553 0.04995860 -0.05660608
4.09497925 4.10650849 -0.00746077 0.01224492 0.04800073 -0.05878532
4.10650849 4.11803773 -0.00731330 0.01332830 0.04596748 -0.06113309
4.11803773 4.12956696 -0.00715362 0.01436387 0.04385302 -0.06363536
4.12956696 4.14109620 -0.00698228 0.01534967 0.04165202 -0.06627804
4.14109620 4.15262544 -0.00679988 0.01628368 0.03935961 -0.06904704
4.15262544 4.16415468 -0.00660701 0.01716371 0.03697144 -0.07192834
4.16415468 4.17568392 -0.00640432 0.01798754 0.03448360 -0.07490785
4.17568392 4.18721316 -0.00619247 0.01875280 0.03189271 -0.07797145
4.18721316 4.19874239 -0.00597215 0.01945711 0.02919585 -0.08110519
4.19874239 4.21027163 -0.00574407 0.02009798 0.02639061 -0.08429482
4.21027163 4.22180087 -0.00550897 0.02067289 0.02347504 -0.08752656
4.22180087 4.23333011 -0.00526764 0.02117929 0.02044770 -0.09078581
4.23333011 4.24485935 -0.00502088 0.02161458 0.01730763 -0.09405952
4.24485935 4.25638858 -0.00476953 0.02197616 0.01405432 -0.09733168
4.25638858 4.26791782 -0.00451444 0.02226142 0.01068784 -0.10059187
4.26791782 4.27944706 -0.00425652 0.02246775 0.00720860 -0.10381922
4.27944706 4.29097630 -0.00399668 0.02259257 0.00361773 -0.10701230
4.29097630 4.30250554 -0.00373589 0.02263331 -0.00008358 -0.11013349
4.30250554 4.31403478 -0.00347512 0.02258747 -0.00389285 -0.11321273
4.31403478 4.32556401 -0.00321540 0.02245256 -0.00780862 -0.11615365
4.32556401 4.33709325 -0.00295775 0.02222619 -0.01182611 -0.11909602
4.33709325 4.34862249 -0.00270326 0.02190600 -0.01594536 -0.12173835
4.34862249 4.36015173 -0.00245300 0.02148978 -0.02015602 -0.12460346
4.36015173 4.37168097 -0.00220811 0.02097533 -0.02446576 -0.12667442
4.37168097 4.38321020 -0.00196973 0.02036067 -0.02884714 -0.12981019
4.38321020 4.39473944 -0.00173902 0.01964373 -0.03333698 -0.13050107
4.39473944 4.40626868 -0.00151717 0.01882299 -0.03785071 -0.13523480
4.40626868 4.41779792 -0.00130540 0.01789629 -0.04252818 -0.13208431
4.41779792 4.42932716 -0.00110492 0.01686298 -0.04709667 -0.14144315
4.42932716 4.44085640 -0.00091698 0.01572060 -0.05198887 -0.13393244
4.44085640 4.53534270 -0.00074285 0.01446841 -0.05662128 -0.14073968 -0.00095432 0.01032522
