# Supplementary material for: DFTB Parametrization at the Example of Platinum—Implementation, Validation and Practical Considerations
Source: J Comput Chem. 2026 Mar 11;47(7):e70342. doi: 10.1002/jcc.70342 (PMC12979722; doi:10.1002/jcc.70342)
Supplement: Supplementary file 2 — Data S2: Slater‐Koster files for the interactions of Pt‐{H, C, N, O, F, Cl, Na, Mg, Zn, Zr, Pt} and STO‐coefficients for Pt. [file JCC-47-0-s002.zip › Pt-X-skf/Zr-Pt.skf]

0.020000000000, 1050
91.224, 19*0.0
 2.281800303732e+00   2.270540957942e+00   2.239928833820e+00   5.474897461384e-01   4.925049150644e-01   1.046571562362e+00   9.595773065151e-01  -1.504883202595e-01   6.639403743598e-01   1.825625404668e+00  -9.146046536111e-01  -9.143888130465e-01  -9.145871155883e-01  -8.930736150525e-03  -7.760157725099e-03  -7.793549478913e-01  -7.793309675613e-01   2.242172944418e-04  -1.611378383172e-03  -8.100110676912e-01  
 2.427123687497e+00   2.397030408500e+00   2.286341635847e+00   8.807919679835e-01   8.840184951263e-01   1.275033122572e+00   1.060390842622e+00  -4.310029037088e-01   7.844229675755e-01   1.961579544757e+00  -9.132151047915e-01  -9.132602780350e-01  -9.142237550078e-01  -1.748367848225e-02  -1.535066938442e-02  -7.784806205765e-01  -7.790485979629e-01   6.378254614498e-04  -2.923898008629e-03  -8.093045661758e-01  
 2.595583373719e+00   2.564214663666e+00   2.350101396124e+00   9.456258164822e-01   1.128396113793e+00   1.378852698009e+00   1.152956287427e+00  -6.279008311762e-01   6.151308324286e-01   1.816744306051e+00  -9.107740347027e-01  -9.113221456153e-01  -9.135730099767e-01  -2.542130638745e-02  -2.264550203608e-02  -7.768777156229e-01  -7.785424265772e-01   1.098745474271e-03  -3.910779072646e-03  -8.080734781936e-01  
 2.729428364277e+00   2.729399618599e+00   2.424971279032e+00   8.059413183585e-01   1.232096569563e+00   1.307505539583e+00   1.202350749304e+00  -6.721210984985e-01   4.122604349510e-01   1.597019523084e+00  -9.072041878572e-01  -9.084994754741e-01  -9.126605609274e-01  -3.268372600950e-02  -2.958333209995e-02  -7.745051908941e-01  -7.777963615797e-01   1.465532490632e-03  -4.684973320061e-03  -8.064252368584e-01  
 2.787474525417e+00   2.857167032907e+00   2.499366060408e+00   5.628304335786e-01   1.224421649682e+00   1.106901853776e+00   1.204326611290e+00  -5.931005152001e-01   2.844471074994e-01   1.414780921329e+00  -9.024142906414e-01  -9.047278783957e-01  -9.114532493835e-01  -3.934336742052e-02  -3.615211200056e-02  -7.714234150825e-01  -7.767997586850e-01   1.667528479880e-03  -5.355108592997e-03  -8.044672492334e-01  
 2.756532017428e+00   2.926610697174e+00   2.565443251109e+00   3.118145678352e-01   1.147304129680e+00   8.503075086346e-01   1.166871498785e+00  -4.545624113413e-01   2.364037331757e-01   1.294405709587e+00  -8.963784999246e-01  -8.999648639140e-01  -9.099354326044e-01  -4.554885285881e-02  -4.238657820581e-02  -7.677586777622e-01  -7.755726824346e-01   1.722317525326e-03  -5.972954003877e-03  -8.022807319266e-01  
 2.640272287987e+00   2.927585244268e+00   2.617658932201e+00   1.081102499237e-01   1.035079782642e+00   6.032964442005e-01   1.103470777614e+00  -3.118642365603e-01   2.370109547878e-01   1.219549251984e+00  -8.891352745943e-01  -8.941967757461e-01  -9.081069909583e-01  -5.144494001687e-02  -4.833392754980e-02  -7.636673172380e-01  -7.741402324002e-01   1.688850043358e-03  -6.542360084988e-03  -7.998880111470e-01  
 2.456162377651e+00   2.860073473239e+00   2.651848526969e+00  -2.069467131258e-02   9.134951814590e-01   4.037550017976e-01   1.027465236582e+00  -2.013052168406e-01   2.534875004737e-01   1.166164696218e+00  -8.807552379542e-01  -8.874422398149e-01  -9.059279304498e-01  -5.714671073173e-02  -5.404013462895e-02  -7.592876202737e-01  -7.725308896946e-01   1.601072282836e-03  -7.045467752810e-03  -7.973020376524e-01  
 2.230176068546e+00   2.733516360231e+00   2.668013787094e+00  -6.793704246855e-02   8.024282957475e-01   2.667217282730e-01   9.499820026028e-01  -1.410263893038e-01   2.615112778246e-01   1.115688188681e+00  -8.714054984723e-01  -8.797495880122e-01  -9.034477241603e-01  -6.273863993856e-02  -5.956807908999e-02  -7.547196560256e-01  -7.707835022726e-01   1.523304875049e-03  -7.465652759761e-03  -7.945310820444e-01  
 1.986011704666e+00   2.560165108099e+00   2.665868643780e+00  -4.606915266566e-02   7.117138082450e-01   1.905408431473e-01   8.773430161896e-01  -1.303551636931e-01   2.495303585070e-01   1.058126797198e+00  -8.612280449155e-01  -8.711949546438e-01  -9.006368860737e-01  -6.824205481712e-02  -6.494977735619e-02  -7.500266220784e-01  -7.689184414289e-01   1.450104102446e-03  -7.791342569886e-03  -7.915755821654e-01  
 1.743361004010e+00   2.353371456233e+00   2.646765257432e+00   2.312544733219e-02   6.447175187187e-01   1.626514551031e-01   8.133253768865e-01  -1.579691778081e-01   2.176761594678e-01   9.926328725079e-01  -8.504074610556e-01  -8.618683829705e-01  -8.975307885551e-01  -7.363496660797e-02  -7.021239898881e-02  -7.452308832534e-01  -7.669730740112e-01   1.378258683808e-03  -8.036531381979e-03  -7.884709726966e-01  
 1.519838722177e+00   2.126640757453e+00   2.612503534159e+00   1.188998396882e-01   6.006764977083e-01   1.676374993652e-01   7.588007747260e-01  -2.099173112922e-01   1.711982875137e-01   9.218620403739e-01  -8.391076074019e-01  -8.518721869484e-01  -8.941305908000e-01  -7.886646469741e-02  -7.535666277422e-02  -7.403318834002e-01  -7.649201930350e-01   1.237280845153e-03  -8.214958697773e-03  -7.852014044429e-01  
 1.327444340882e+00   1.893318074083e+00   2.565837041774e+00   2.233997346166e-01   5.768948783977e-01   1.905652488115e-01   7.140529835515e-01  -2.732319144242e-01   1.174086504648e-01   8.509047863811e-01  -8.274905970823e-01  -8.413134311984e-01  -8.904670327162e-01  -8.388968626556e-02  -8.040047042454e-02  -7.353098183317e-01  -7.628326630286e-01   1.025619232848e-03  -8.371003303550e-03  -7.818621504876e-01  
 1.172291109233e+00   1.662996052193e+00   2.509270198183e+00   3.221701510897e-01   5.693144660186e-01   2.187741779145e-01   6.775114187891e-01  -3.356395748964e-01   6.353589123270e-02   7.840696022318e-01  -8.156730106089e-01  -8.302939755337e-01  -8.865344621023e-01  -8.863466932409e-02  -8.532249733043e-02  -7.301421657972e-01  -7.606627345476e-01   6.603813019376e-04  -8.524757133219e-03  -7.784223871597e-01  
 1.055806419915e+00   1.444471317562e+00   2.445548729419e+00   4.047390946397e-01   5.733908191016e-01   2.427803300700e-01   6.476864532487e-01  -3.881053400754e-01   1.589713600282e-02   7.251689296582e-01  -8.037994267923e-01  -8.189071567836e-01  -8.824246828425e-01  -9.305237224423e-02  -9.012533516253e-02  -7.248041029514e-01  -7.584409994288e-01   1.187240908247e-04  -8.716813935504e-03  -7.749422168487e-01  
 9.771926695793e-01   1.243371648980e+00   2.376258032276e+00   4.641039857894e-01   5.845099478983e-01   2.565475347998e-01   6.227590636783e-01  -4.241978066256e-01  -2.133548016497e-02   6.766044085686e-01  -7.918764852372e-01  -8.072515605254e-01  -8.780455127660e-01  -9.708380818323e-02  -9.477401322211e-02  -7.192790899199e-01  -7.561467286912e-01  -6.681311021805e-04  -8.970863230682e-03  -7.714355258511e-01  
 9.341558801198e-01   1.063156914325e+00   2.304227769676e+00   4.979668160288e-01   5.991294142914e-01   2.574128288214e-01   6.011147202846e-01  -4.415604580201e-01  -4.640989509790e-02   6.386319399084e-01  -7.800518847706e-01  -7.953842580161e-01  -8.735732273623e-01  -1.007122779764e-01  -9.927741139303e-02  -7.135605998172e-01  -7.537967728743e-01  -1.679402051213e-03  -9.302344258237e-03  -7.679026733599e-01  
 9.210972762608e-01   9.064560187243e-01   2.230784010552e+00   5.074669177062e-01   6.143532738971e-01   2.453485878005e-01   5.817951561884e-01  -4.405185647670e-01  -5.919165607421e-02   6.110694863079e-01  -7.682229885263e-01  -7.833808369326e-01  -8.688315565934e-01  -1.039168676617e-01  -1.036022942432e-01  -7.076507678439e-01  -7.513951331657e-01  -2.967954052910e-03  -9.727033106398e-03  -7.643825916254e-01  
 9.327667099026e-01   7.737327328025e-01   2.157487433213e+00   4.950611993112e-01   6.277721133549e-01   2.218421426244e-01   5.634142381187e-01  -4.225071678731e-01  -6.104689881889e-02   5.920425977554e-01  -7.565292258108e-01  -7.712810929374e-01  -8.640423478343e-01  -1.067070472497e-01  -1.077474881378e-01  -7.015666187343e-01  -7.489128660292e-01  -4.509786481860e-03  -1.023416104113e-02  -7.608413395286e-01  
 9.625351030852e-01   6.648864120535e-01   2.085499588102e+00   4.649801420496e-01   6.380257037260e-01   1.894531887533e-01   5.455624137717e-01  -3.907226883771e-01  -5.384401088575e-02   5.800244726330e-01  -7.448579684553e-01  -7.591325193837e-01  -8.590873371041e-01  -1.091026135974e-01  -1.117064712943e-01  -6.953276642913e-01  -7.463899715577e-01  -6.279660420748e-03  -1.082502651360e-02  -7.572964403807e-01  
 1.005300180271e+00   5.783634024817e-01   2.015591602334e+00   4.209135797579e-01   6.442194622453e-01   1.507457245207e-01   5.276997923296e-01  -3.479631633757e-01  -3.973355845034e-02   5.730620962319e-01  -7.331970240491e-01  -7.469559753509e-01  -8.539851596839e-01  -1.111154893931e-01  -1.154573285101e-01  -6.889580173742e-01  -7.437948409091e-01  -8.304888501418e-03  -1.148731314844e-02  -7.537463687467e-01  
 1.056516048518e+00   5.122739932699e-01   1.948698872821e+00   3.668014367419e-01   6.458724462687e-01   1.084442878644e-01   5.094026022172e-01  -2.973614692970e-01  -2.103894511957e-02   5.692063894992e-01  -7.216050508967e-01  -7.347586030915e-01  -8.489037057170e-01  -1.127911169195e-01  -1.190229266325e-01  -6.824897457092e-01  -7.411262571157e-01  -1.050007698830e-02  -1.219425924818e-02  -7.501289895267e-01  
 1.110751595842e+00   4.649520272300e-01   1.884919279909e+00   3.075559287654e-01   6.430575848707e-01   6.564797591656e-02   4.910621639188e-01  -2.430360646531e-01  -1.531235340744e-04   5.670398817731e-01  -7.098744230138e-01  -7.225704332338e-01  -8.435941973513e-01  -1.141596616956e-01  -1.223800489118e-01  -6.759474603717e-01  -7.384469446337e-01  -1.288570837535e-02  -1.295701740112e-02  -7.465434301868e-01  
 1.164398153743e+00   4.329188732306e-01   1.825180611788e+00   2.467958715033e-01   6.363716102856e-01   2.453376724818e-02   4.725105379207e-01  -1.877523641811e-01   2.099111977295e-02   5.649358623020e-01  -6.981047514431e-01  -7.103499766526e-01  -8.383024334771e-01  -1.152742929331e-01  -1.255661340732e-01  -6.693637204056e-01  -7.356902064050e-01  -1.537861148170e-02  -1.373649785483e-02  -7.428811716306e-01  
 1.213955570916e+00   4.144728249136e-01   1.768866788955e+00   1.877799566683e-01   6.258395775590e-01  -1.277461441212e-02   4.536542750985e-01  -1.339732961851e-01   4.054995663636e-02   5.616822092844e-01  -6.862107420789e-01  -6.981291771829e-01  -8.329503265403e-01  -1.161578083223e-01  -1.285408172831e-01  -6.627728556549e-01  -7.328779646680e-01  -1.801026874437e-02  -1.451052977969e-02  -7.391569104744e-01  
 1.256841580357e+00   4.070740901960e-01   1.716673535520e+00   1.335808033283e-01   6.125095427464e-01  -4.477724018659e-02   4.351832187887e-01  -8.454333548661e-02   5.736085803948e-02   5.568082624583e-01  -6.740912504872e-01  -6.858751443592e-01  -8.274903553994e-01  -1.168762295219e-01  -1.313647846130e-01  -6.561885828895e-01  -7.300652766739e-01  -2.067652735766e-02  -1.529520952557e-02  -7.354206024600e-01  
 1.292096298966e+00   4.080199005775e-01   1.668232073138e+00   8.520676764167e-02   5.969249429590e-01  -7.108038185362e-02   4.169688016224e-01  -4.000505352331e-02   7.088597879420e-02   5.499204642033e-01  -6.617951158313e-01  -6.735684833851e-01  -8.220166772498e-01  -1.174385864581e-01  -1.340175103406e-01  -6.496314858879e-01  -7.272043561962e-01  -2.340342760442e-02  -1.606075226286e-02  -7.316185104255e-01  
 1.318212481720e+00   4.160007663953e-01   1.623002509225e+00   4.402761513195e-02   5.793307709534e-01  -9.100529904292e-02   3.989594196579e-01  -1.314911016925e-03   8.043849881426e-02   5.406173804763e-01  -6.492555817560e-01  -6.612337211955e-01  -8.164739451482e-01  -1.178636517712e-01  -1.364735208707e-01  -6.431275148419e-01  -7.242868022024e-01  -2.620113468502e-02  -1.678664898261e-02  -7.277428843675e-01  
 1.335129235471e+00   4.282506693945e-01   1.581824114926e+00   1.085161192072e-02   5.611016426488e-01  -1.047880053726e-01   3.818851672275e-01   3.052187233898e-02   8.623972567037e-02   5.293826861236e-01  -6.364558518895e-01  -6.487870772962e-01  -8.109218592650e-01  -1.182125697152e-01  -1.388385176337e-01  -6.366646050787e-01  -7.213754456373e-01  -2.894088699486e-02  -1.750370191326e-02  -7.238288650345e-01  
 1.341606352475e+00   4.436366306883e-01   1.543647378267e+00  -1.371320509307e-02   5.423611724808e-01  -1.122992915746e-01   3.656086692431e-01   5.540291205933e-02   8.808426014896e-02   5.161751308030e-01  -6.233363982921e-01  -6.362613016381e-01  -8.052635916330e-01  -1.184758537067e-01  -1.410465298164e-01  -6.302620317453e-01  -7.184635672249e-01  -3.169786723406e-02  -1.819420075867e-02  -7.198826491829e-01  
 1.338024838940e+00   4.606942684012e-01   1.508179926025e+00  -2.997365315256e-02   5.234573934065e-01  -1.140418213614e-01   3.500449755263e-01   7.373585301251e-02   8.622090969497e-02   5.011768992844e-01  -6.099506469695e-01  -6.236433860178e-01  -7.995941562787e-01  -1.186572925835e-01  -1.430901583172e-01  -6.239283006576e-01  -7.154948611904e-01  -3.448577979734e-02  -1.884523928764e-02  -7.158844417565e-01  
 1.324913251920e+00   4.778573115410e-01   1.475710876312e+00  -3.813722022573e-02   5.052535915163e-01  -1.107213203465e-01   3.355936069458e-01   8.556801143924e-02   8.122952317479e-02   4.849713068286e-01  -5.962531703192e-01  -6.108891441657e-01  -7.939014855403e-01  -1.187923214644e-01  -1.450424939094e-01  -6.176504293281e-01  -7.125061267881e-01  -3.722287778386e-02  -1.947473449616e-02  -7.118328494731e-01  
 1.303015761307e+00   4.941940371950e-01   1.445867496571e+00  -3.887707960338e-02   4.879826041133e-01  -1.030358993412e-01   3.221825490386e-01   9.148468311387e-02   7.353945243132e-02   4.678131284809e-01  -5.822432432836e-01  -5.979787309260e-01  -7.881537316935e-01  -1.188772394802e-01  -1.469013411513e-01  -6.114229667174e-01  -7.095603550295e-01  -3.991721316597e-02  -2.009392926441e-02  -7.077673841616e-01  
 1.273009557832e+00   5.091640372734e-01   1.418032086533e+00  -3.308800160718e-02   4.717145091891e-01  -9.179568080824e-02   3.097885335449e-01   9.241751503863e-02   6.374275821394e-02   4.502310851048e-01  -5.679410549518e-01  -5.849364864461e-01  -7.823481121300e-01  -1.188881928981e-01  -1.486290623632e-01  -6.052435311928e-01  -7.065729374369e-01  -4.262509509695e-02  -2.069954510060e-02  -7.036787209311e-01  
 1.235720977035e+00   5.219242316423e-01   1.391977962470e+00  -2.169876481420e-02   4.567876255222e-01  -7.791812668022e-02   2.985221969260e-01   8.918097916439e-02   5.254236094193e-02   4.327701737304e-01  -5.533663529199e-01  -5.717569105392e-01  -7.764949825462e-01  -1.188080027855e-01  -1.502245684678e-01  -5.990940450146e-01  -7.035628434463e-01  -4.537709232389e-02  -2.131352429395e-02  -6.996050703220e-01  
 1.192339759753e+00   5.320184292313e-01   1.368077663814e+00  -5.432427704665e-03   4.434192082366e-01  -6.204599004583e-02   2.882395650298e-01   8.221338408558e-02   4.030836574891e-02   4.154655299211e-01  -5.385220968935e-01  -5.583759176519e-01  -7.706292193145e-01  -1.186762160598e-01  -1.517808297043e-01  -5.929682908109e-01  -7.005775252381e-01  -4.805363934760e-02  -2.193155238336e-02  -6.954945243531e-01  
 1.143684260374e+00   5.389360047448e-01   1.345652423778e+00   1.458578123581e-02   4.316999412885e-01  -4.504805845895e-02   2.790154893182e-01   7.255915738901e-02   2.772636234996e-02   3.988917231132e-01  -5.234293253098e-01  -5.448221911456e-01  -7.646913024254e-01  -1.184411256215e-01  -1.532417949665e-01  -5.868473258955e-01  -6.975941665038e-01  -5.075012546021e-02  -2.257615348272e-02  -6.913983009254e-01  
 1.090373614676e+00   5.428286205805e-01   1.324396889064e+00   3.764923145790e-02   4.214103389206e-01  -2.737644437986e-02   2.706601712764e-01   6.087643805893e-02   1.504663457408e-02   3.831308419668e-01  -5.081334790197e-01  -5.311133122384e-01  -7.587227968865e-01  -1.180888008024e-01  -1.545844695990e-01  -5.807309523109e-01  -6.945845676672e-01  -5.349719445139e-02  -2.324622623032e-02  -6.873238113341e-01  
 1.033423252911e+00   5.432840704621e-01   1.304101872873e+00   6.273992502793e-02   4.127719824904e-01  -9.815332421167e-03   2.632814556035e-01   4.795773403397e-02   2.886852113559e-03   3.686139816971e-01  -4.926296033776e-01  -5.172604736975e-01  -7.526626388184e-01  -1.175923269243e-01  -1.558143421657e-01  -5.745928376860e-01  -6.915800500216e-01  -5.631531167205e-02  -2.397026979969e-02  -6.833063360400e-01  
 9.738335072995e-01   5.401978433667e-01   1.285177732459e+00   8.929038330058e-02   4.057690819228e-01   7.312116228601e-03   2.566325183223e-01   3.411777476258e-02  -8.644718435644e-03   3.551335005110e-01  -4.769663930889e-01  -5.031803911425e-01  -7.466016030390e-01  -1.169851185171e-01  -1.570204911485e-01  -5.684342579781e-01  -6.885842580886e-01  -5.909604982407e-02  -2.472372400186e-02  -6.792507338818e-01  
 9.122652348979e-01   5.338167881440e-01   1.266998823207e+00   1.163822663110e-01   4.001806356585e-01   2.347519138883e-02   2.506971725368e-01   2.023841146565e-02  -1.914437861014e-02   3.430348052032e-01  -4.611876933031e-01  -4.889431017218e-01  -7.405162617169e-01  -1.162111485830e-01  -1.581248027261e-01  -5.622423998757e-01  -6.855415279348e-01  -6.195210160306e-02  -2.552840265655e-02  -6.752230497480e-01  
 8.495702323764e-01   5.241355310230e-01   1.249406280836e+00   1.433084304929e-01   3.960095287311e-01   3.826648025236e-02   2.454896193565e-01   6.768702730442e-03  -2.834775278532e-02   3.324164387671e-01  -4.453072559803e-01  -4.745554909812e-01  -7.343449449312e-01  -1.152438977351e-01  -1.591249761183e-01  -5.559938211937e-01  -6.825468926470e-01  -6.490407863763e-02  -2.641749614821e-02  -6.712842354592e-01  
 7.864409532106e-01   5.114989387438e-01   1.232072574914e+00   1.693636543797e-01   3.929565576879e-01   5.139693200176e-02   2.408071596198e-01  -5.711454178711e-03  -3.610251534027e-02   3.232675896727e-01  -4.293581410906e-01  -4.600648473771e-01  -7.280602840272e-01  -1.140598816518e-01  -1.599975153041e-01  -5.496904725775e-01  -6.795382645805e-01  -6.795551673243e-02  -2.737031643550e-02  -6.673809483317e-01  
 7.235140782929e-01   4.956262309118e-01   1.215634127241e+00   1.943226985516e-01   3.912692889247e-01   6.274366430867e-02   2.366628442330e-01  -1.715148903849e-02  -4.237049422674e-02   3.154658975445e-01  -4.133895740523e-01  -4.453646266105e-01  -7.218092011347e-01  -1.126865768386e-01  -1.608431822549e-01  -5.433221236533e-01  -6.764966386231e-01  -7.105063106161e-02  -2.839322994480e-02  -6.634895729248e-01  
 6.613375740811e-01   4.770590223046e-01   1.199524083244e+00   2.175876206624e-01   3.905225815308e-01   7.215647020979e-02   2.328989732647e-01  -2.704871908135e-02  -4.709304364016e-02   3.090154841381e-01  -3.974530485247e-01  -4.305282490344e-01  -7.155355201802e-01  -1.110802967435e-01  -1.615844245480e-01  -5.368886108864e-01  -6.734530003280e-01  -7.424955084445e-02  -2.948717608295e-02  -6.596361184454e-01  
 6.003401898311e-01   4.562363683562e-01   1.183575983425e+00   2.388486241998e-01   3.904697674749e-01   7.962786373811e-02   2.293700562459e-01  -3.524021442169e-02  -5.035017738396e-02   3.037369731838e-01  -3.815486497287e-01  -4.155988886177e-01  -7.091838623033e-01  -1.092342730703e-01  -1.622156129605e-01  -5.303942728603e-01  -6.703962536121e-01  -7.754015883003e-02  -3.064123725270e-02  -6.558008025159e-01  
 5.407283378301e-01   4.328870648585e-01   1.167682467458e+00   2.578707283742e-01   3.913731037901e-01   8.497214764076e-02   2.263269447625e-01  -4.158951914475e-02  -5.192844602027e-02   2.998417682766e-01  -3.656879308084e-01  -4.005915530551e-01  -7.026914176194e-01  -1.071118108251e-01  -1.627321862194e-01  -5.238028841915e-01  -6.673674140087e-01  -8.097076585222e-02  -3.190931087654e-02  -6.520696520750e-01  
 4.830973838572e-01   4.075697761646e-01   1.152141545832e+00   2.745027932341e-01   3.928043009889e-01   8.844176825911e-02   2.234073548700e-01  -4.604368856894e-02  -5.218723120947e-02   2.968691105985e-01  -3.499681286524e-01  -3.854569675771e-01  -6.962514989253e-01  -1.047377609074e-01  -1.631601276672e-01  -5.171488429390e-01  -6.643279623747e-01  -8.450210919134e-02  -3.324301892356e-02  -6.483687195163e-01  
 4.276694314128e-01   3.805034859402e-01   1.136630174063e+00   2.884599438116e-01   3.946694393119e-01   8.990566708050e-02   2.206336219576e-01  -4.838170789886e-02  -5.098458858188e-02   2.949476556105e-01  -3.343938920309e-01  -3.702569839359e-01  -6.897684831316e-01  -1.020888145704e-01  -1.634771328630e-01  -5.104250720222e-01  -6.612181918677e-01  -8.813626765978e-02  -3.463132247301e-02  -6.446547747344e-01  
 3.745942933149e-01   3.516524022486e-01   1.121336702712e+00   2.998661895682e-01   3.970622240257e-01   8.959394833981e-02   2.180348891532e-01  -4.886060372802e-02  -4.856893956812e-02   2.937871464006e-01  -3.189661539462e-01  -3.549547120549e-01  -6.832214012507e-01  -9.917419679785e-02  -1.637233423905e-01  -5.036260988065e-01  -6.581069075052e-01  -9.185409642422e-02  -3.609281301375e-02  -6.409632554465e-01  
 3.241716287542e-01   3.216772311124e-01   1.105886932049e+00   3.084359957686e-01   3.995840890136e-01   8.751576884348e-02   2.155039606637e-01  -4.721938073199e-02  -4.496065918951e-02   2.934093425496e-01  -3.037497502214e-01  -3.396541416694e-01  -6.766168067951e-01  -9.595664035144e-02  -1.638145614458e-01  -4.967563211654e-01  -6.550154151391e-01  -9.571990135707e-02  -3.763416264542e-02  -6.373421137868e-01  
 2.765416278655e-01   2.907956326328e-01   1.090333727210e+00   3.142264122944e-01   4.021531256240e-01   8.385706926403e-02   2.129883534942e-01  -4.359110864984e-02  -4.034609637257e-02   2.936188503927e-01  -2.887599665092e-01  -3.243639299553e-01  -6.699553090504e-01  -9.244193961457e-02  -1.637626551016e-01  -4.898222790699e-01  -6.519384013248e-01  -9.971592434564e-02  -3.924841005959e-02  -6.337808389037e-01  
 2.318136739219e-01   2.587660797908e-01   1.074966773313e+00   3.173422742413e-01   4.049455907395e-01   7.872265460524e-02   2.105219665402e-01  -3.813886788328e-02  -3.480652504811e-02   2.943012396302e-01  -2.740082194586e-01  -3.090080086115e-01  -6.632689090862e-01  -8.865099243922e-02  -1.636425945508e-01  -4.828262507767e-01  -6.488152098031e-01  -1.037851905994e-01  -4.091336549423e-02  -6.302051707359e-01  
 1.900475039579e-01   2.262087210168e-01   1.059573268604e+00   3.178260363842e-01   4.075887214183e-01   7.233715322158e-02   2.079969795569e-01  -3.089147438428e-02  -2.853966442669e-02   2.953404185671e-01  -2.595512750339e-01  -2.936517506615e-01  -6.565887456753e-01  -8.457840124494e-02  -1.633926788248e-01  -4.757919404095e-01  -6.456291115462e-01  -1.079476531177e-01  -4.260812349967e-02  -6.266105362412e-01  
 1.512401125947e-01   1.931424880291e-01   1.044159343163e+00   3.157778444345e-01   4.101502729424e-01   6.481996003897e-02   2.054532223031e-01  -2.200735314154e-02  -2.164307477848e-02   2.966416100284e-01  -2.453848847149e-01  -2.783120549567e-01  -6.498684320527e-01  -8.021974870404e-02  -1.630219134951e-01  -4.687085358373e-01  -6.424522295259e-01  -1.122088360260e-01  -4.435840452962e-02  -6.230479701266e-01  
 1.153209304205e-01   1.597179051194e-01   1.028636471072e+00   3.113409162466e-01   4.126051075394e-01   5.633406325183e-02   2.029133668379e-01  -1.164366659079e-02  -1.424316144421e-02   2.981214066833e-01  -2.315171689878e-01  -2.630288126331e-01  -6.430612506978e-01  -7.557220131636e-02  -1.625205569334e-01  -4.615749805213e-01  -6.393192724896e-01  -1.165691981202e-01  -4.617252256339e-02  -6.195389315297e-01  
 8.234814074001e-02   1.264973417009e-01   1.013016556303e+00   3.046670183680e-01   4.146180857455e-01   4.715839954400e-02   2.002082414449e-01   5.027107089648e-05  -6.600308379621e-03   2.995694320533e-01  -2.179802766909e-01  -2.478292701634e-01  -6.362277536382e-01  -7.066213027600e-02  -1.618728896370e-01  -4.544316730269e-01  -6.361619915783e-01  -1.209966704256e-01  -4.800164280128e-02  -6.160232095051e-01  
 5.225786734146e-02   9.316249735474e-02   9.973454132529e-01   2.957915391486e-01   4.164367870089e-01   3.722980908034e-02   1.975136588542e-01   1.305830162632e-02   1.415049353813e-03   3.011430265961e-01  -2.047944743090e-01  -2.326983648050e-01  -6.293695742617e-01  -6.547287739394e-02  -1.611018627422e-01  -4.472584090896e-01  -6.329553417944e-01  -1.255021481943e-01  -4.985978441826e-02  -6.124988264778e-01  
 2.493878776226e-02   5.985978769716e-02   9.818882632830e-01   2.851159611258e-01   4.179574354211e-01   2.696799550459e-02   1.946964901505e-01   2.697314882134e-02   9.407147990563e-03   3.024796580575e-01  -1.919665106052e-01  -2.175622942713e-01  -6.225555524810e-01  -6.005569625466e-02  -1.602441121105e-01  -4.400910945587e-01  -6.297133125927e-01  -1.300335360556e-01  -5.171988936215e-02  -6.089444654349e-01  
 3.863462501089e-04   2.700042782525e-02   9.662569395827e-01   2.725561409046e-01   4.190473248216e-01   1.631227335099e-02   1.918244527442e-01   4.189380197499e-02   1.747773325152e-02   3.037500152121e-01  -1.795213969096e-01  -2.025747216698e-01  -6.156976676740e-01  -5.437440219105e-02  -1.592192082212e-01  -4.329132619050e-01  -6.264805816790e-01  -1.346422948329e-01  -5.361191559353e-02  -6.054263624167e-01  
-2.142246782728e-02  -5.221690821586e-03   9.505134080435e-01   2.582936593434e-01   4.196237733164e-01   5.442891224733e-03   1.888381573594e-01   5.762948795352e-02   2.547355278120e-02   3.048236992087e-01  -1.674599150896e-01  -1.877401894127e-01  -6.087973419171e-01  -4.845705444168e-02  -1.580453542266e-01  -4.257487760289e-01  -6.232355304236e-01  -1.392849084049e-01  -5.550277211197e-02  -6.018939202265e-01  
-4.069939233957e-02  -3.709531208405e-02   9.348061030561e-01   2.425840323194e-01   4.199023688462e-01  -5.493320464528e-03   1.858033545305e-01   7.394346814494e-02   3.328839300135e-02   3.056055934261e-01  -1.557640274549e-01  -1.730176855532e-01  -6.018387259729e-01  -4.231830202950e-02  -1.567712151737e-01  -4.185930698185e-01  -6.200301021165e-01  -1.439441864116e-01  -5.740204637906e-02  -5.983574699433e-01  
-5.750351268852e-02  -6.837033886811e-02   9.191445372797e-01   2.255924508816e-01   4.197378500690e-01  -1.635223116136e-02   1.826874734420e-01   9.071061031059e-02   4.083004759611e-02   3.060710292627e-01  -1.444658993021e-01  -1.584145306723e-01  -5.948792709731e-01  -3.597566254985e-02  -1.553796112241e-01  -4.114708396918e-01  -6.167856530283e-01  -1.486052664371e-01  -5.928610121028e-02  -5.947929050963e-01  
-7.178767890858e-02  -9.862598037969e-02   9.034233487896e-01   2.073167537559e-01   4.189197557422e-01  -2.713568395354e-02   1.794754343751e-01   1.079795275803e-01   4.813966027297e-02   3.063371270517e-01  -1.336173951213e-01  -1.439951335430e-01  -5.879775784488e-01  -2.942375569745e-02  -1.538042394068e-01  -4.043859410996e-01  -6.134933087888e-01  -1.532981573160e-01  -6.116627552904e-02  -5.912426580880e-01  
-8.396956648938e-02  -1.283662296627e-01   8.878464426492e-01   1.881786218192e-01   4.177864680874e-01  -3.759362465709e-02   1.762208298092e-01   1.253570464338e-01   5.500574361784e-02   3.061764887731e-01  -1.231469648335e-01  -1.296846566001e-01  -5.810602815854e-01  -2.270330499048e-02  -1.521438738631e-01  -3.973456569209e-01  -6.102003303598e-01  -1.579629732706e-01  -6.302431681732e-02  -5.876597674792e-01  
-9.396708586436e-02  -1.572761875529e-01   8.722274996037e-01   1.681444332747e-01   4.162082516199e-01  -4.777757689580e-02   1.729373621029e-01   1.428741085326e-01   6.150637153580e-02   3.057029263163e-01  -1.130954560384e-01  -1.155716381068e-01  -5.740974171830e-01  -1.580493496062e-02  -1.503525958140e-01  -3.903458697924e-01  -6.069270175869e-01  -1.626089914602e-01  -6.487247961397e-02  -5.840727329157e-01  
-1.020886215788e-01  -1.850713819453e-01   8.566753139505e-01   1.475641109032e-01   4.140381162768e-01  -5.742541300763e-02   1.695445820854e-01   1.602901725025e-01   6.743060145830e-02   3.047869172361e-01  -1.034362174777e-01  -1.016505271313e-01  -5.671571304235e-01  -8.781884662870e-03  -1.484273440415e-01  -3.834310709366e-01  -6.036259108885e-01  -1.672013261007e-01  -6.666749368505e-02  -5.804428192508e-01  
-1.081833563951e-01  -2.118576720553e-01   8.409988894186e-01   1.262584389809e-01   4.114342169432e-01  -6.675474251408e-02   1.661665271311e-01   1.777242637897e-01   7.299952480717e-02   3.036164127361e-01  -9.420377216638e-02  -8.801330629777e-02  -5.601391275677e-01  -1.587310760070e-03  -1.463555177842e-01  -3.765548107056e-01  -6.003624592195e-01  -1.717762328492e-01  -6.846331414361e-02  -5.768349097562e-01  
-1.127029970615e-01  -2.376567649427e-01   8.255942746865e-01   1.047806775850e-01   4.083116946779e-01  -7.537044246321e-02   1.626801301281e-01   1.947726393181e-01   7.788976985588e-02   3.019597780408e-01  -8.535453674188e-02  -7.449418424427e-02  -5.532134824160e-01   5.684813236169e-03  -1.441880370115e-01  -3.697886356852e-01  -5.970706424896e-01  -1.762585441288e-01  -7.019144044431e-02  -5.731757023754e-01  
-1.155672487759e-01  -2.627018860766e-01   8.102652267341e-01   8.296755011054e-02   4.048821220729e-01  -8.347996486266e-02   1.592530242683e-01   2.115725487751e-01   8.231661086778e-02   3.000023544724e-01  -7.693703024973e-02  -6.116595761772e-02  -5.462904122031e-01   1.308379430266e-02  -1.419036875480e-01  -3.630758710970e-01  -5.937805987479e-01  -1.806981336449e-01  -7.191568555452e-02  -5.695359518784e-01  
-1.168232444679e-01  -2.864580300726e-01   7.949875903218e-01   6.095839276611e-02   4.008849241425e-01  -9.099059651987e-02   1.557752485860e-01   2.280261279964e-01   8.621120264090e-02   2.977200926702e-01  -6.893023647666e-02  -4.808866980878e-02  -5.393860399137e-01   2.056129808399e-02  -1.394844284007e-01  -3.564620244663e-01  -5.904464113485e-01  -1.850450207158e-01  -7.358114924170e-02  -5.658552807175e-01  
-1.167447134847e-01  -3.092330490923e-01   7.798144979992e-01   3.894164804494e-02   3.965223950899e-01  -9.783519682478e-02   1.523005422253e-01   2.439991848742e-01   8.952967371542e-02   2.950750833464e-01  -6.131088024020e-02  -3.524138944217e-02  -5.324761526135e-01   2.811056687884e-02  -1.369611153305e-01  -3.499353213622e-01  -5.871265199174e-01  -1.893030869200e-01  -7.520835295031e-02  -5.621632138306e-01  
-1.153271334975e-01  -3.310176355581e-01   7.647439010878e-01   1.695337649214e-02   3.918063512188e-01  -1.040382965612e-01   1.488300923247e-01   2.594602922237e-01   9.231157757192e-02   2.921008278593e-01  -5.408678471316e-02  -2.262892431463e-02  -5.255468054316e-01   3.571800806337e-02  -1.343478415405e-01  -3.435014158496e-01  -5.838380829164e-01  -1.934503417473e-01  -7.678673914285e-02  -5.584406533283e-01  
-1.127505263769e-01  -3.516164755390e-01   7.497361522395e-01  -4.862923456163e-03   3.866665189842e-01  -1.095546595564e-01   1.453828731577e-01   2.743464671689e-01   9.454746050954e-02   2.888435390980e-01  -4.726101798756e-02  -1.029862492156e-02  -5.186280012730e-01   4.336853366306e-02  -1.316033511389e-01  -3.371623186339e-01  -5.805863739182e-01  -1.974967424860e-01  -7.833231427978e-02  -5.547293242640e-01  
-1.091910923313e-01  -3.709970757980e-01   7.349005623521e-01  -2.634592066703e-02   3.810769395584e-01  -1.143209103906e-01   1.419387983568e-01   2.885586851925e-01   9.620125790961e-02   2.852974992652e-01  -4.080319950468e-02   1.785348378540e-03  -5.117769829339e-01   5.103125100190e-02  -1.287371194720e-01  -3.309377287593e-01  -5.773097462211e-01  -2.014249218062e-01  -7.983130914720e-02  -5.510211711433e-01  
-1.044710906301e-01  -3.897177125584e-01   7.202654891284e-01  -4.767409295945e-02   3.753138149727e-01  -1.185202475363e-01   1.385593544877e-01   3.022235306873e-01   9.743273690232e-02   2.815294325316e-01  -3.475752170382e-02   1.369968712797e-02  -5.049433993352e-01   5.872582319156e-02  -1.258174048984e-01  -3.248004426556e-01  -5.739923168549e-01  -2.052256445808e-01  -8.128588898834e-02  -5.472756686358e-01  
-9.908898151410e-02  -4.069469650906e-01   7.057436046834e-01  -6.839498027297e-02   3.690261653367e-01  -1.219027245303e-01   1.351726109088e-01   3.150498596169e-01   9.805856449031e-02   2.774987981775e-01  -2.904825143829e-02   2.529541066192e-02  -4.981632412024e-01   6.637905575462e-02  -1.227502070890e-01  -3.187921969152e-01  -5.706957112736e-01  -2.088775556082e-01  -8.269226608537e-02  -5.435501154533e-01  
-9.282285883686e-02  -4.235444012558e-01   6.914020673170e-01  -8.877681569581e-02   3.626348487687e-01  -1.246914361571e-01   1.318752942890e-01   3.272288434532e-01   9.826167384483e-02   2.732624056827e-01  -2.372594962117e-02   3.668698442333e-02  -4.913778300106e-01   7.403929076039e-02  -1.196361758628e-01  -3.128712310155e-01  -5.674163526876e-01  -2.123943512307e-01  -8.406005809156e-02  -5.398026011199e-01  
-8.589404469718e-02  -4.388008941066e-01   6.771155096385e-01  -1.086082939721e-01   3.558687731843e-01  -1.268015669083e-01   1.286268843591e-01   3.386358314522e-01   9.799207014162e-02   2.688496514684e-01  -1.874810806255e-02   4.771115994795e-02  -4.845868156107e-01   8.166420540843e-02  -1.164003418019e-01  -3.070583051240e-01  -5.641880828749e-01  -2.157637680499e-01  -8.538917063178e-02  -5.360711929810e-01  
-7.843467022746e-02  -4.530814225691e-01   6.630511378820e-01  -1.278096698128e-01   3.488404311845e-01  -1.282368892527e-01   1.254101942750e-01   3.492408112472e-01   9.726302861577e-02   2.642534535384e-01  -1.409293099417e-02   5.850568095880e-02  -4.778407027679e-01   8.921952919933e-02  -1.131012684972e-01  -3.013761158667e-01  -5.609412252141e-01  -2.189492711052e-01  -8.664213293649e-02  -5.322935634935e-01  
-7.052714539879e-02  -4.666498393203e-01   6.492390338815e-01  -1.463428063859e-01   3.416739705996e-01  -1.290120559535e-01   1.222672697372e-01   3.590236018374e-01   9.609705994562e-02   2.594897976385e-01  -9.774361755625e-03   6.911338120260e-02  -4.711505453558e-01   9.671500429272e-02  -1.097490713304e-01  -2.958018573777e-01  -5.576895349923e-01  -2.219701015987e-01  -8.785970625949e-02  -5.285228123977e-01  
-6.206176067086e-02  -4.789473276533e-01   6.355220378306e-01  -1.642977034157e-01   3.341856045311e-01  -1.292377368550e-01   1.192092384760e-01   3.680937460865e-01   9.459903423738e-02   2.546827596294e-01  -5.806063376158e-03   7.936565222567e-02  -4.645049961053e-01   1.041516462303e-01  -1.062639880292e-01  -2.903163123452e-01  -5.544511119853e-01  -2.248481532609e-01  -8.907453736546e-02  -5.248161624651e-01  
-5.330446323758e-02  -4.904300812757e-01   6.220457257265e-01  -1.815138579129e-01   3.265430470379e-01  -1.288525857145e-01   1.162214584381e-01   3.763424964258e-01   9.272179787558e-02   2.497663579533e-01  -2.141286317514e-03   8.939621131006e-02  -4.579161842417e-01   1.114966728967e-01  -1.027225933685e-01  -2.849430948835e-01  -5.512272608285e-01  -2.275474666208e-01  -9.024687678141e-02  -5.211109598593e-01  
-4.405256762374e-02  -5.009832333065e-01   6.087341341240e-01  -1.981336155260e-01   3.187398840221e-01  -1.279788328035e-01   1.133072075313e-01   3.838728026802e-01   9.056113519276e-02   2.447953429788e-01   1.191577819904e-03   9.914057860873e-02  -4.513386525067e-01   1.187571887485e-01  -9.912552101971e-02  -2.796685624079e-01  -5.480351959999e-01  -2.300674130718e-01  -9.138051975537e-02  -5.174015580571e-01  
-3.471000043808e-02  -5.108110658896e-01   5.956591129941e-01  -2.139144066737e-01   3.108392449456e-01  -1.265232111899e-01   1.104774427572e-01   3.905508934604e-01   8.805743049164e-02   2.397409728197e-01   4.245271468254e-03   1.086653946344e-01  -4.448094284489e-01   1.258944213374e-01  -9.548801027537e-02  -2.745109771705e-01  -5.448299473059e-01  -2.323886108134e-01  -9.246345617856e-02  -5.136796194256e-01  
-2.521181028321e-02  -5.194641549902e-01   5.826791363224e-01  -2.289245475882e-01   3.027325511038e-01  -1.245771942661e-01   1.077383200663e-01   3.964559509712e-01   8.528696258387e-02   2.346843835993e-01   7.019575379228e-03   1.177972013129e-01  -4.382941599514e-01   1.329147345868e-01  -9.175079099351e-02  -2.694426937733e-01  -5.416873051651e-01  -2.345377636230e-01  -9.353553827771e-02  -5.100088848374e-01  
-1.548412983620e-02  -5.274837087120e-01   5.699326960567e-01  -2.432491060968e-01   2.945923676959e-01  -1.221968441899e-01   1.050752773468e-01   4.016444775767e-01   8.228918748033e-02   2.295991503861e-01   9.510816427244e-03   1.267050533311e-01  -4.318045056529e-01   1.398138198391e-01  -8.800906783938e-02  -2.644892045909e-01  -5.385042967986e-01  -2.364840680449e-01  -9.453911547496e-02  -5.062898514635e-01  
-5.745667668274e-03  -5.348246447948e-01   5.574709748189e-01  -2.567291058070e-01   2.863601855755e-01  -1.193526162198e-01   1.024991694648e-01   4.060361049052e-01   7.906530276260e-02   2.245385883006e-01   1.173281088298e-02   1.354365501196e-01  -4.254230347876e-01   1.465661095482e-01  -8.421161443720e-02  -2.596267596952e-01  -5.353315553227e-01  -2.382395351562e-01  -9.554584289540e-02  -5.026339501262e-01  
 4.102485058673e-03  -5.410839866796e-01   5.451398205280e-01  -2.694933678386e-01   2.779646737968e-01  -1.161557695193e-01   1.000323991088e-01   4.097670649342e-01   7.569512775359e-02   2.195668311814e-01   1.369012330134e-02   1.437948932650e-01  -4.190911025668e-01   1.531839987959e-01  -8.031287522992e-02  -2.548323797760e-01  -5.322289129516e-01  -2.398311896639e-01  -9.656919912822e-02  -4.990604968182e-01  
 1.390372106663e-02  -5.469182258496e-01   5.330755234209e-01  -2.814457962146e-01   2.696158190851e-01  -1.125575316188e-01   9.765360050774e-02   4.127425164159e-01   7.213672371124e-02   2.145976468843e-01   1.539514564099e-02   1.519848969702e-01  -4.128068652886e-01   1.596449419196e-01  -7.642060469486e-02  -2.501368629357e-01  -5.291190223337e-01  -2.412135256854e-01  -9.755476392035e-02  -4.954775776835e-01  
 2.356620711862e-02  -5.517264758904e-01   5.211704926028e-01  -2.925627205601e-01   2.611324119075e-01  -1.086177409873e-01   9.536592905572e-02   4.150054024118e-01   6.844381952420e-02   2.097158101813e-01   1.690026470989e-02   1.598191078768e-01  -4.065695907966e-01   1.659260844669e-01  -7.245545236271e-02  -2.455252179101e-01  -5.260325971632e-01  -2.424002494726e-01  -9.853287775425e-02  -4.919450435802e-01  
 3.336154169049e-02  -5.560423780623e-01   5.094582820642e-01  -3.030536492443e-01   2.527166613585e-01  -1.044208425076e-01   9.317799237134e-02   4.166803953803e-01   6.467129632230e-02   2.048994728322e-01   1.812563698777e-02   1.674082769896e-01  -4.003532397181e-01   1.720707565531e-01  -6.849101061082e-02  -2.409865736344e-01  -5.229617288043e-01  -2.434030028813e-01  -9.948848984948e-02  -4.884136325071e-01  
 4.283233046441e-02  -5.598138672723e-01   4.980047378449e-01  -3.126382701402e-01   2.443110363988e-01  -9.988258071290e-02   9.105932306367e-02   4.176054571331e-01   6.076179059135e-02   2.001275976411e-01   1.918399615284e-02   1.747969889873e-01  -3.941874979313e-01   1.780011668545e-01  -6.453547478704e-02  -2.365606188958e-01  -5.198611084987e-01  -2.441718245548e-01  -1.003878252675e-01  -4.848580901548e-01  
 5.229699798664e-02  -5.627072542051e-01   4.866826683918e-01  -3.215589811701e-01   2.358621002675e-01  -9.515199278732e-02   8.905752373918e-02   4.179809291715e-01   5.683037603067e-02   1.954991633153e-01   2.000778681018e-02   1.818149634310e-01  -3.880606360316e-01   1.837729551674e-01  -6.051466290555e-02  -2.321773789787e-01  -5.168270854556e-01  -2.447764469023e-01  -1.013187087308e-01  -4.813864820493e-01  
 6.155084128519e-02  -5.650671333442e-01   4.756300076050e-01  -3.297158866573e-01   2.274160877501e-01  -9.020077145693e-02   8.714947335222e-02   4.177523409227e-01   5.286589491960e-02   1.910109759073e-01   2.064155260736e-02   1.886457276042e-01  -3.820430441460e-01   1.893568818418e-01  -5.645736214948e-02  -2.278496223427e-01  -5.138217526971e-01  -2.451974926181e-01  -1.022813404363e-01  -4.780014478558e-01  
 7.083888714402e-02  -5.670856700698e-01   4.648012423396e-01  -3.372779900725e-01   2.190761443847e-01  -8.509616367354e-02   8.533222680919e-02   4.170179107083e-01   4.890195408892e-02   1.866328884344e-01   2.102532336240e-02   1.952866110662e-01  -3.760731853955e-01   1.947788037303e-01  -5.241687565352e-02  -2.235810054080e-01  -5.108160522574e-01  -2.454337835424e-01  -1.032368901079e-01  -4.746315703170e-01  
 7.968233608779e-02  -5.684170782477e-01   4.541806025742e-01  -3.439898896946e-01   2.107279931376e-01  -7.979210493861e-02   8.359043047475e-02   4.156595033706e-01   4.490846787342e-02   1.823797049372e-01   2.129520441983e-02   2.016505049706e-01  -3.701612554988e-01   1.999662163294e-01  -4.835425293209e-02  -2.193843747922e-01  -5.078293664626e-01  -2.454596598466e-01  -1.041864322007e-01  -4.713012788078e-01  
 8.845391222521e-02  -5.691362310218e-01   4.437284420506e-01  -3.501030091450e-01   2.024213050550e-01  -7.440099147869e-02   8.196346054260e-02   4.138490991452e-01   4.096906187202e-02   1.782965615166e-01   2.135317894424e-02   2.077185052332e-01  -3.643080175498e-01   2.049795690505e-01  -4.425542159553e-02  -2.152091534357e-01  -5.048778213285e-01  -2.453237429118e-01  -1.051812219167e-01  -4.680548615385e-01  
 9.687188958308e-02  -5.694151524869e-01   4.334833904786e-01  -3.554831628327e-01   1.942049751161e-01  -6.886966762925e-02   8.040908925476e-02   4.115052839318e-01   3.703079675211e-02   1.743239251919e-01   2.127723495167e-02   2.135436911287e-01  -3.584934203768e-01   2.097779130579e-01  -4.017300818007e-02  -2.110965203979e-01  -5.019527213293e-01  -2.449932779888e-01  -1.061636386927e-01  -4.648279159142e-01  
 1.051986844863e-01  -5.693981993114e-01   4.234557540594e-01  -3.602893013891e-01   1.861136950342e-01  -6.327393415220e-02   7.893460459489e-02   4.087217933723e-01   3.315492884069e-02   1.704817947622e-01   2.100588058270e-02   2.191846809799e-01  -3.527200101413e-01   2.143822975039e-01  -3.613553578265e-02  -2.070486654347e-01  -4.989825725588e-01  -2.444652946057e-01  -1.071171841601e-01  -4.615846026377e-01  
 1.131008681418e-01  -5.687474780838e-01   4.136399193972e-01  -3.643779473692e-01   1.780248266307e-01  -5.762296568142e-02   7.755191187364e-02   4.054702888567e-01   2.935579474521e-02   1.668291216634e-01   2.065162833535e-02   2.245638858299e-01  -3.470301121177e-01   2.187423653270e-01  -3.207070079123e-02  -2.030413377870e-01  -4.960287619776e-01  -2.437434241307e-01  -1.080938399782e-01  -4.584070456646e-01  
 1.208128206977e-01  -5.678014420508e-01   4.040187934369e-01  -3.679038991659e-01   1.700753472603e-01  -5.193132164073e-02   7.625614193538e-02   4.018282099700e-01   2.562715958175e-02   1.633226205614e-01   2.011928721116e-02   2.297260642418e-01  -3.413986593993e-01   2.229214410677e-01  -2.801356095488e-02  -1.990478730483e-01  -4.931278548909e-01  -2.428695428167e-01  -1.091160002686e-01  -4.553070692263e-01  
 1.284181464803e-01  -5.664457745853e-01   3.945643772789e-01  -3.709275231483e-01   1.622417676189e-01  -4.624351695603e-02   7.504550761637e-02   3.978481901274e-01   2.199679560502e-02   1.599754951609e-01   1.940301569857e-02   2.346236225125e-01  -3.358174068406e-01   2.269199949383e-01  -2.395581217614e-02  -1.950564507336e-01  -4.902910925891e-01  -2.418485861602e-01  -1.101900163015e-01  -4.522878909951e-01  
 1.355167000048e-01  -5.646310951211e-01   3.853458735398e-01  -3.732731106226e-01   1.544507767902e-01  -4.055118989460e-02   7.390368672522e-02   3.934570789403e-01   1.847156474535e-02   1.568172366152e-01   1.864793503303e-02   2.393236811921e-01  -3.303301516455e-01   2.306616444881e-01  -1.989420006838e-02  -1.910979326032e-01  -4.874431077915e-01  -2.406349376601e-01  -1.112894191563e-01  -4.493305294657e-01  
 1.424560566216e-01  -5.625969377786e-01   3.763219064212e-01  -3.751332376906e-01   1.468127960528e-01  -3.488460062000e-02   7.283964444034e-02   3.887502449437e-01   1.505706857195e-02   1.538080983550e-01   1.773072212928e-02   2.438356707563e-01  -3.248961629728e-01   2.342092111363e-01  -1.586610950330e-02  -1.871564385907e-01  -4.846067046114e-01  -2.392613931691e-01  -1.124113505391e-01  -4.464121069921e-01  
 1.491844641440e-01  -5.602265014461e-01   3.674803936967e-01  -3.765075121739e-01   1.392963130047e-01  -2.926706035304e-02   7.184071847183e-02   3.837472615471e-01   1.176491728111e-02   1.509509734341e-01   1.669114838381e-02   2.481208177592e-01  -3.195066280663e-01   2.375449748580e-01  -1.187312227505e-02  -1.832404679974e-01  -4.817708458968e-01  -2.377208205986e-01  -1.135392156722e-01  -4.435161189437e-01  
 1.555632399427e-01  -5.574631688567e-01   3.588147382141e-01  -3.773581821828e-01   1.318828736825e-01  -2.370677595257e-02   7.092686069221e-02   3.784531654186e-01   8.601062807268e-03   1.482660326712e-01   1.556573107346e-02   2.521577954314e-01  -3.141829944848e-01   2.406615745535e-01  -7.881139075409e-03  -1.793171170503e-01  -4.789589290000e-01  -2.360302050646e-01  -1.147208081163e-01  -4.406990829769e-01  
 1.616047856287e-01  -5.544069371116e-01   3.503295160609e-01  -3.777099404642e-01   1.246037226047e-01  -1.821002324480e-02   7.007512852798e-02   3.728784501203e-01   5.564296465946e-03   1.457302156412e-01   1.436238250584e-02   2.559719681374e-01  -3.089043105001e-01   2.435574520292e-01  -3.931112688747e-03  -1.754154841992e-01  -4.761678477703e-01  -2.341793388050e-01  -1.159082073994e-01  -4.379056478248e-01  
 1.675550562337e-01  -5.512243265507e-01   3.420229397386e-01  -3.776928593248e-01   1.175030349739e-01  -1.279662480900e-02   6.928951965653e-02   3.670887529495e-01   2.661441808247e-03   1.433261892106e-01   1.300099574435e-02   2.596108669452e-01  -3.036673438175e-01   2.462672057009e-01  -4.435920524256e-05  -1.715330994511e-01  -4.733340758072e-01  -2.321810400918e-01  -1.170977553446e-01  -4.351210500971e-01  
 1.730164580962e-01  -5.477239024008e-01   3.339493189214e-01  -3.771561625045e-01   1.104641772026e-01  -7.491367292013e-03   6.856410750247e-02   3.610503350423e-01  -7.017649547881e-05   1.411411018616e-01   1.163261004268e-02   2.631067136087e-01  -2.985556111776e-01   2.487299607797e-01   3.864085314939e-03  -1.676140458370e-01  -4.705607406385e-01  -2.300337162628e-01  -1.183915869476e-01  -4.324759304877e-01  
 1.783280311630e-01  -5.440248959753e-01   3.260106154027e-01  -3.762631211717e-01   1.036117688223e-01  -2.280540719110e-03   6.790060427768e-02   3.548305413911e-01  -2.674261890605e-03   1.390783419895e-01   1.012153932411e-02   2.663564948739e-01  -2.934739435296e-01   2.510152512861e-01   7.727887995265e-03  -1.636790773947e-01  -4.678401692476e-01  -2.277696470172e-01  -1.197221903072e-01  -4.298767600760e-01  
 1.832165752074e-01  -5.400424319793e-01   3.182830175326e-01  -3.749306430727e-01   9.684310858158e-02   2.794361671885e-03   6.729892365089e-02   3.484208842932e-01  -5.101907503642e-03   1.372094681205e-01   8.608928971211e-03   2.694480387825e-01  -2.884913526085e-01   2.530605875594e-01   1.158406994569e-02  -1.597212610180e-01  -4.651194856315e-01  -2.253596775202e-01  -1.211181625749e-01  -4.273650995475e-01  
 1.881081792151e-01  -5.359010786214e-01   3.106776445846e-01  -3.733425061556e-01   9.027787730869e-02   7.752754477785e-03   6.674942910478e-02   3.418908775705e-01  -7.399921037059e-03   1.354401960701e-01   6.920979058321e-03   2.722908089530e-01  -2.835229494454e-01   2.549490798118e-01   1.537272683666e-02  -1.557531817391e-01  -4.624397597009e-01  -2.228465532832e-01  -1.225286392702e-01  -4.248688057717e-01  
 1.925519775088e-01  -5.316683710487e-01   3.032838247331e-01  -3.713169079103e-01   8.384063502668e-02   1.258251618039e-02   6.624325230456e-02   3.351620716259e-01  -9.536638077393e-03   1.338271860031e-01   5.232845719840e-03   2.750398927944e-01  -2.786328132415e-01   2.565860757966e-01   1.910473407668e-02  -1.517968778083e-01  -4.597046570299e-01  -2.201671915741e-01  -1.239522318555e-01  -4.223968550210e-01  
 1.967455685842e-01  -5.270997653839e-01   2.960405737888e-01  -3.689956020167e-01   7.751395191338e-02   1.724895015198e-02   6.580874248942e-02   3.283519972514e-01  -1.150347941205e-02   1.323799447429e-01   3.501506142738e-03   2.775393803210e-01  -2.738198128772e-01   2.580318891837e-01   2.283968062007e-02  -1.477745123656e-01  -4.570194083434e-01  -2.173979248140e-01  -1.254718066500e-01  -4.200362877273e-01  
 2.006831570287e-01  -5.225494752772e-01   2.889714295848e-01  -3.663398325156e-01   7.137274400757e-02   2.178973721672e-02   6.540077061637e-02   3.213883097160e-01  -1.333242972689e-02   1.310338940940e-01   1.700990807115e-03   2.799312786895e-01  -2.690420231352e-01   2.592593401871e-01   2.647341381251e-02  -1.437832564456e-01  -4.542758191294e-01  -2.144786768210e-01  -1.269605117102e-01  -4.176445075809e-01  
 2.042722962345e-01  -5.177247981677e-01   2.820416804108e-01  -3.633675713400e-01   6.536417090144e-02   2.617326301424e-02   6.504395133039e-02   3.143341816946e-01  -1.500777348572e-02   1.298218263987e-01  -1.054997898144e-04   2.820802886531e-01  -2.643189215797e-01   2.602813436412e-01   3.007567415619e-02  -1.397520279605e-01  -4.515749055218e-01  -2.114599387356e-01  -1.285030066674e-01  -4.153178278190e-01  
 2.078111038304e-01  -5.128199787193e-01   2.752759691115e-01  -3.602050904373e-01   5.950672745512e-02   3.039477567634e-02   6.473244657720e-02   3.072411383502e-01  -1.652044322467e-02   1.287518533903e-01  -2.026936068433e-03   2.840880347285e-01  -2.596787208974e-01   2.611437291863e-01   3.365354312076e-02  -1.356552072233e-01  -4.489325292194e-01  -2.083631726099e-01  -1.301390437514e-01  -4.130930701155e-01  
 2.110326078093e-01  -5.078453456314e-01   2.686862447231e-01  -3.567533324079e-01   5.378583614982e-02   3.445138034474e-02   6.446213954542e-02   3.000632099613e-01  -1.786881959271e-02   1.278216973515e-01  -3.962745690280e-03   2.859833950791e-01  -2.551152190253e-01   2.617958072149e-01   3.718647587618e-02  -1.315221103590e-01  -4.462969555084e-01  -2.051538875852e-01  -1.318303405616e-01  -4.109302648052e-01  
 2.140753843992e-01  -5.027569442348e-01   2.622407265237e-01  -3.530846303634e-01   4.821699993098e-02   3.834022413005e-02   6.422692244230e-02   2.928417082880e-01  -1.906456210043e-02   1.270010552686e-01  -5.951378110860e-03   2.877089788951e-01  -2.505996786234e-01   2.622585943526e-01   4.065493014107e-02  -1.273682080190e-01  -4.436611868575e-01  -2.018458173114e-01  -1.335401846386e-01  -4.087865835589e-01  
 2.168314850798e-01  -4.975662795883e-01   2.559525483647e-01  -3.491764493950e-01   4.278213329517e-02   4.205815041700e-02   6.402777369808e-02   2.855786765918e-01  -2.010563209714e-02   1.263063776304e-01  -7.949136434139e-03   2.892949662722e-01  -2.461585736185e-01   2.625245938628e-01   4.408677185551e-02  -1.231578364041e-01  -4.410318011389e-01  -1.984469200293e-01  -1.353219828406e-01  -4.067191417609e-01  
 2.192901953177e-01  -4.922437913666e-01   2.497994546543e-01  -3.450457261163e-01   3.749359624624e-02   4.561124885039e-02   6.386849502500e-02   2.782923284712e-01  -2.100499988086e-02   1.257188171752e-01  -9.947652751118e-03   2.906924504254e-01  -2.417753679117e-01   2.626075256620e-01   4.747507679933e-02  -1.188958170566e-01  -4.384457631386e-01  -1.949761843294e-01  -1.371573107747e-01  -4.047098314096e-01  
 2.217539708429e-01  -4.868724614214e-01   2.437612467846e-01  -3.407911364773e-01   3.239020290713e-02   4.900530158106e-02   6.372723776777e-02   2.710013388302e-01  -2.177661619830e-02   1.251909625078e-01  -1.206183605846e-02   2.919068676461e-01  -2.374087904959e-01   2.625350752449e-01   5.075700142627e-02  -1.146438508128e-01  -4.358289185354e-01  -1.914230223700e-01  -1.389570933181e-01  -4.026598533276e-01  
 2.238037343637e-01  -4.814429851662e-01   2.379080505273e-01  -3.363009361601e-01   2.738036094990e-02   5.220349242566e-02   6.361857098952e-02   2.636938142393e-01  -2.237634183802e-02   1.248103715075e-01  -1.409703879473e-02   2.930635389647e-01  -2.331475760110e-01   2.622410667315e-01   5.401862091567e-02  -1.103163959505e-01  -4.331844801230e-01  -1.877728051181e-01  -1.408564946215e-01  -4.007146219296e-01  
 2.257627108446e-01  -4.760457341240e-01   2.321769911654e-01  -3.316648578445e-01   2.254963111080e-02   5.524996230239e-02   6.353076231546e-02   2.563760422068e-01  -2.285556913760e-02   1.244928495146e-01  -1.621916864431e-02   2.940900172074e-01  -2.289201305140e-01   2.617827131258e-01   5.718706996051e-02  -1.059793251868e-01  -4.305134767623e-01  -1.840424215343e-01  -1.427515943551e-01  -3.987608898152e-01  
 2.274829909188e-01  -4.704029669622e-01   2.265723904309e-01  -3.269087680226e-01   1.782568421892e-02   5.810525420486e-02   6.348668222240e-02   2.491278589801e-01  -2.318851233871e-02   1.242893409434e-01  -1.830433922654e-02   2.948940965814e-01  -2.247734514746e-01   2.611697485098e-01   6.035233848318e-02  -1.015332315559e-01  -4.279348536550e-01  -1.802881588359e-01  -1.447581222467e-01  -3.969218748157e-01  
 2.290849986565e-01  -4.649025914726e-01   2.211067874074e-01  -3.220038518883e-01   1.327401501791e-02   6.080836350600e-02   6.345053560455e-02   2.418618174614e-01  -2.339424775569e-02   1.241576362082e-01  -2.046590717709e-02   2.956476228942e-01  -2.206730267991e-01   2.603866901285e-01   6.342056314183e-02  -9.708191052535e-02  -4.253496358290e-01  -1.764470714580e-01  -1.467612637421e-01  -3.950779518622e-01  
 2.304217054465e-01  -4.593021326696e-01   2.157658487184e-01  -3.169614885066e-01   8.852164208228e-03   6.333784657213e-02   6.343753955384e-02   2.346364967300e-01  -2.347162672928e-02   1.241102976399e-01  -2.259424626980e-02   2.962414282648e-01  -2.166347195573e-01   2.594368736483e-01   6.644279225064e-02  -9.256580186670e-02  -4.228033189414e-01  -1.725600452699e-01  -1.488209236421e-01  -3.932914107663e-01  
 2.316183973030e-01  -4.536608846686e-01   2.105627959365e-01  -3.118296163404e-01   4.547939838062e-03   6.568758668886e-02   6.345124591156e-02   2.274687692106e-01  -2.341364837452e-02   1.241551772610e-01  -2.472801227171e-02   2.967331346797e-01  -2.126731494765e-01   2.583263053458e-01   6.942615296842e-02  -8.797303276480e-02  -4.202438435876e-01  -1.686216895305e-01  -1.509565748232e-01  -3.915763417051e-01  
 2.326181577924e-01  -4.480319563890e-01   2.054764309598e-01  -3.065803836908e-01   3.946069572043e-04   6.787946494195e-02   6.347814854473e-02   2.203323406860e-01  -2.324365204039e-02   1.242544020670e-01  -2.686432971751e-02   2.971028276333e-01  -2.087522191093e-01   2.570543055654e-01   7.232294074120e-02  -8.336371321672e-02  -4.176753201184e-01  -1.646271272779e-01  -1.530864654503e-01  -3.898557148928e-01  
 2.335688608938e-01  -4.424466623531e-01   2.005150069730e-01  -3.012608386649e-01  -3.621304892199e-03   6.990967611974e-02   6.351680203943e-02   2.132426997495e-01  -2.295629801883e-02   1.244203945631e-01  -2.906004071923e-02   2.973955027003e-01  -2.048916637172e-01   2.556333225245e-01   7.515490194659e-02  -7.870287947130e-02  -4.150965826986e-01  -1.605791605144e-01  -1.552605269179e-01  -3.881733414009e-01  
 2.343059217537e-01  -4.367300470814e-01   1.956589624781e-01  -2.958694206996e-01  -7.512884806283e-03   7.177503103363e-02   6.356886362158e-02   2.062395450196e-01  -2.256828009164e-02   1.246321677084e-01  -3.120215451212e-02   2.975011926416e-01  -2.010777009931e-01   2.540617279811e-01   7.792420335048e-02  -7.399671216353e-02  -4.125097267770e-01  -1.565055847690e-01  -1.574504986897e-01  -3.865060099698e-01  
 2.349369060610e-01  -4.310372252853e-01   1.909092405559e-01  -2.904135080733e-01  -1.125767247949e-02   7.349435756904e-02   6.363294311572e-02   1.992963656640e-01  -2.208216577552e-02   1.248898012174e-01  -3.337656376133e-02   2.974866199088e-01  -1.973121663721e-01   2.523608567406e-01   8.062101360254e-02  -6.925260738210e-02  -4.099491431096e-01  -1.524047598311e-01  -1.596582038335e-01  -3.848567569222e-01  
 2.353230363421e-01  -4.253608632957e-01   1.862912495364e-01  -2.848756279835e-01  -1.489640502865e-02   7.504445579690e-02   6.370678797123e-02   1.924204985512e-01  -2.148447763804e-02   1.252123365820e-01  -3.548468611530e-02   2.974147854419e-01  -1.936157707277e-01   2.504915631917e-01   8.326042741416e-02  -6.445184520579e-02  -4.073264124864e-01  -1.482534750450e-01  -1.619137243662e-01  -3.832528488616e-01  
 2.356110686301e-01  -4.197987734378e-01   1.817951805737e-01  -2.792738949136e-01  -1.840813603087e-02   7.643900872835e-02   6.379438898440e-02   1.855962095802e-01  -2.077065024844e-02   1.256076558653e-01  -3.763322816739e-02   2.973112080484e-01  -1.899886962310e-01   2.484847432931e-01   8.584615412426e-02  -5.958397003093e-02  -4.047637122671e-01  -1.440643744815e-01  -1.642317867318e-01  -3.817071657453e-01  
 2.358663991613e-01  -4.141601793224e-01   1.773951064616e-01  -2.736734927754e-01  -2.179751619530e-02   7.768486057042e-02   6.389564587176e-02   1.788829137547e-01  -1.997069999166e-02   1.260377871317e-01  -3.980291861961e-02   2.970480231428e-01  -1.864137090046e-01   2.463690971383e-01   8.837743727344e-02  -5.465298451131e-02  -4.022240934874e-01  -1.398758421970e-01  -1.665850974735e-01  -3.801917701364e-01  
 2.358938891854e-01  -4.085164044747e-01   1.730976119685e-01  -2.680178246430e-01  -2.506501408855e-02   7.878272710039e-02   6.400190313436e-02   1.722542565923e-01  -1.908396885723e-02   1.265020836168e-01  -4.191166406986e-02   2.966711834827e-01  -1.828867827535e-01   2.441157552973e-01   9.083623426252e-02  -4.968791240962e-02  -3.996868080131e-01  -1.356690992807e-01  -1.689429097495e-01  -3.786828620150e-01  
 2.359259549038e-01  -4.029061558045e-01   1.689010551790e-01  -2.623597441913e-01  -2.820966165556e-02   7.974209655494e-02   6.411524946486e-02   1.657138458804e-01  -1.811389192378e-02   1.270019173369e-01  -4.407525471944e-02   2.962073397637e-01  -1.794159265019e-01   2.417530847441e-01   9.323443876610e-02  -4.466469105165e-02  -3.971566534624e-01  -1.314499271971e-01  -1.713401782841e-01  -3.772076586796e-01  
 2.356910066099e-01  -3.972985346434e-01   1.648073499321e-01  -2.566555715493e-01  -3.124324401271e-02   8.055695800632e-02   6.423407318903e-02   1.592694196399e-01  -1.706245006755e-02   1.275341018067e-01  -4.614178379236e-02   2.956439253573e-01  -1.759974834495e-01   2.392563390832e-01   9.556542863452e-02  -3.960549181025e-02  -3.946270410434e-01  -1.272211765194e-01  -1.737425803029e-01  -3.757423199338e-01  
 2.354500476957e-01  -3.917835952324e-01   1.608147312951e-01  -2.509394487299e-01  -3.415795094230e-02   8.123617209349e-02   6.435112914460e-02   1.528959654812e-01  -1.593228559858e-02   1.280927866063e-01  -4.825941782125e-02   2.950397010658e-01  -1.726267515774e-01   2.366336322482e-01   9.781438516801e-02  -3.451795254632e-02  -3.920441337706e-01  -1.229574955141e-01  -1.761546407908e-01  -3.742819687367e-01  
 2.350965651903e-01  -3.862080292482e-01   1.569118365238e-01  -2.452395464820e-01  -3.696505871661e-02   8.178909667141e-02   6.447329466670e-02   1.466519117866e-01  -1.474211389732e-02   1.286720034821e-01  -5.033773539964e-02   2.942933739368e-01  -1.693165392408e-01   2.339209851348e-01   1.000244670882e-01  -2.934853403918e-02  -3.895126769238e-01  -1.187239273657e-01  -1.786193401911e-01  -3.728713437367e-01  
 2.346360883924e-01  -3.807322447031e-01   1.531088186897e-01  -2.395186460317e-01  -3.966222767812e-02   8.221004745279e-02   6.459466737982e-02   1.404835660294e-01  -1.347872619432e-02   1.292732204333e-01  -5.240435943531e-02   2.935148554403e-01  -1.660521332099e-01   2.310781017420e-01   1.021491614059e-01  -2.416716076496e-02  -3.869233929545e-01  -1.144606202944e-01  -1.810714052134e-01  -3.714505549613e-01  
 2.340549679544e-01  -3.752938790015e-01   1.493921918072e-01  -2.337900269979e-01  -4.224459356502e-02   8.251012303174e-02   6.470412234077e-02   1.344079829082e-01  -1.216067370822e-02   1.298775534876e-01  -5.444151834398e-02   2.926531767366e-01  -1.628265507533e-01   2.281191651807e-01   1.041873964897e-01  -1.897404465970e-02  -3.842901946382e-01  -1.101880888074e-01  -1.835024377920e-01  -3.700121064175e-01  
 2.334302784225e-01  -3.698487979624e-01   1.457612156731e-01  -2.280934661903e-01  -4.472270778313e-02   8.269339269117e-02   6.482803186184e-02   1.284555597608e-01  -1.078165140864e-02   1.305066408126e-01  -5.647918689180e-02   2.916776862779e-01  -1.596625916285e-01   2.250908597570e-01   1.061872482068e-01  -1.370725105105e-02  -3.817579984739e-01  -1.059537121273e-01  -1.859787493686e-01  -3.686193663879e-01  
 2.327260273194e-01  -3.644534738035e-01   1.422288071016e-01  -2.224148138988e-01  -4.711347267851e-02   8.275103706325e-02   6.495472515561e-02   1.226098965981e-01  -9.337500453214e-03   1.311647786175e-01  -5.848974107181e-02   2.906645635001e-01  -1.565633354491e-01   2.219593161744e-01   1.081417961065e-01  -8.368290336471e-03  -3.792219964288e-01  -1.017217519901e-01  -1.885089071042e-01  -3.672756689402e-01  
 2.319876770960e-01  -3.591303008690e-01   1.387771142322e-01  -2.167487518107e-01  -4.939437822752e-02   8.270352476764e-02   6.507800345953e-02   1.168545462775e-01  -7.845745985769e-03   1.318263595426e-01  -6.051812489163e-02   2.895858625600e-01  -1.535065065327e-01   2.187367509879e-01   1.100196893560e-01  -3.012718980430e-03  -3.766832373470e-01  -9.749475050024e-02  -1.910261969526e-01  -3.659243237268e-01  
 2.310570380686e-01  -3.538427889814e-01   1.354158606351e-01  -2.110915691952e-01  -5.158953599858e-02   8.253431998979e-02   6.520502522348e-02   1.112130620263e-01  -6.300063399485e-03   1.325009599549e-01  -6.244834816330e-02   2.884554835463e-01  -1.505028147407e-01   2.154047139895e-01   1.118365234692e-01   2.383536804937e-03  -3.741219707569e-01  -9.327432661178e-02  -1.935535268653e-01  -3.645845337804e-01  
 2.301726026907e-01  -3.485942664026e-01   1.321293321200e-01  -2.054778708739e-01  -5.368062386366e-02   8.227370694473e-02   6.532391751403e-02   1.056759441498e-01  -4.720142720691e-03   1.331727745983e-01  -6.442526350718e-02   2.872423817727e-01  -1.475463045678e-01   2.120063156028e-01   1.135920830350e-01   7.817345112028e-03  -3.715799457517e-01  -8.907935245203e-02  -1.960899772220e-01  -3.632558855815e-01  
 2.291844905265e-01  -3.433875709454e-01   1.289156228883e-01  -1.998857516849e-01  -5.566898259041e-02   8.191423458470e-02   6.543464897516e-02   1.002437749645e-01  -3.106030325008e-03   1.338318818776e-01  -6.636246804656e-02   2.859474853179e-01  -1.446241274311e-01   2.085232454852e-01   1.152604248086e-01   1.324145457454e-02  -3.690131504831e-01  -8.490163133352e-02  -1.985775359826e-01  -3.618907252583e-01  
 2.281523307344e-01  -3.381911967032e-01   1.257770019250e-01  -1.943446085750e-01  -5.756611447102e-02   8.146486024843e-02   6.554318837401e-02   9.493498087004e-02  -1.466097814929e-03   1.344815782417e-01  -6.827301735291e-02   2.845646574420e-01  -1.417499979037e-01   2.049773171788e-01   1.168691175778e-01   1.869664059289e-02  -3.664413631191e-01  -8.076108001483e-02  -2.010633038856e-01  -3.605305224498e-01  
 2.270570799969e-01  -3.331189365011e-01   1.227274487270e-01  -1.888188937560e-01  -5.938851905594e-02   8.090681203500e-02   6.564470247132e-02   8.970991882491e-02   2.284121950800e-04   1.351563031732e-01  -7.017071470966e-02   2.832069536528e-01  -1.389356745297e-01   2.013296857244e-01   1.184288691598e-01   2.421335644053e-02  -3.638605299472e-01  -7.661264641574e-02  -2.035983646152e-01  -3.592154099134e-01  
 2.259019874438e-01  -3.280382244739e-01   1.197463657322e-01  -1.833530150474e-01  -6.112130475289e-02   8.027004712019e-02   6.573664362881e-02   8.461589387912e-02   1.934236621715e-03   1.358080141596e-01  -7.202151040255e-02   2.817481461446e-01  -1.361646458278e-01   1.976272740919e-01   1.199259078831e-01   2.975191109318e-02  -3.612656024016e-01  -7.251179285998e-02  -2.061169377670e-01  -3.578922978285e-01  
 2.247089324924e-01  -3.230310154468e-01   1.168324784277e-01  -1.779189635128e-01  -6.276060230170e-02   7.955209540254e-02   6.581625300818e-02   7.961641825745e-02   3.664399963905e-03   1.364473834148e-01  -7.387032640169e-02   2.802372118274e-01  -1.334315990324e-01   1.938555252974e-01   1.213467268117e-01   3.528915547248e-02  -3.586652472825e-01  -6.843270964529e-02  -2.086036003767e-01  -3.565491183774e-01  
 2.235083227396e-01  -3.180734826290e-01   1.139881587477e-01  -1.725353550803e-01  -6.431744047229e-02   7.875026150260e-02   6.590357022472e-02   7.472440760468e-02   5.423204182967e-03   1.370833140429e-01  -7.572145694577e-02   2.786675611567e-01  -1.307451438610e-01   1.900306993856e-01   1.227086909930e-01   4.084627091322e-02  -3.560868489833e-01  -6.438912728905e-02  -2.110805724776e-01  -3.552056153255e-01  
 2.221647110722e-01  -3.131407486679e-01   1.112199812675e-01  -1.672085408885e-01  -6.580765734847e-02   7.786415526428e-02   6.599024509197e-02   6.996680827687e-02   7.204553992944e-03   1.377173422396e-01  -7.746469906776e-02   2.770497107379e-01  -1.281163990109e-01   1.861496334079e-01   1.240339954405e-01   4.645728595343e-02  -3.535396489279e-01  -6.039739247148e-02  -2.135788472357e-01  -3.538890504140e-01  
 2.208505101271e-01  -3.083064523947e-01   1.085159351720e-01  -1.619172604184e-01  -6.721308397479e-02   7.690191867137e-02   6.606654914338e-02   6.528786264289e-02   9.008189812578e-03   1.383391111674e-01  -7.924602321182e-02   2.754083547069e-01  -1.255224856750e-01   1.822001683822e-01   1.252784230973e-01   5.205565476925e-02  -3.509546574684e-01  -5.641402443449e-02  -2.160417513908e-01  -3.525496758867e-01  
 2.195029941989e-01  -3.035169682878e-01   1.058784816480e-01  -1.566825960697e-01  -6.854569004433e-02   7.587105877321e-02   6.613631854658e-02   6.071987049578e-02   1.082129953917e-02   1.389451802403e-01  -8.099653188213e-02   2.737230776327e-01  -1.229745430478e-01   1.781972744805e-01   1.264678007428e-01   5.767789169729e-02  -3.483572710973e-01  -5.246794999079e-02  -2.185010884121e-01  -3.512145542920e-01  
 2.180824445552e-01  -2.987340577303e-01   1.033020630390e-01  -1.515206969272e-01  -6.980204684659e-02   7.478471802699e-02   6.619725218274e-02   5.628557692769e-02   1.263406065281e-02   1.395293734754e-01  -8.268137425237e-02   2.719514204747e-01  -1.204759779052e-01   1.741761864918e-01   1.276146999072e-01   6.332769074704e-02  -3.458127169107e-01  -4.859991401294e-02  -2.209505809318e-01  -3.498846472702e-01  
 2.166719907856e-01  -2.940751189100e-01   1.007917215915e-01  -1.463887343824e-01  -7.098993769862e-02   7.362114296646e-02   6.624816921443e-02   5.192070962039e-02   1.447198308247e-02   1.401103711698e-01  -8.438829899154e-02   2.702003371418e-01  -1.180160031769e-01   1.700751557614e-01   1.286902958699e-01   6.897867674830e-02  -3.432194734062e-01  -4.472722417578e-02  -2.233863931332e-01  -3.485494049533e-01  
 2.152017470617e-01  -2.894595343423e-01   9.834102254041e-02  -1.413164982266e-01  -7.210737705669e-02   7.240153003309e-02   6.628828255117e-02   4.766777199073e-02   1.630669078914e-02   1.406636574640e-01  -8.604046134090e-02   2.684020904486e-01  -1.155950401160e-01   1.659300500920e-01   1.297027746978e-01   7.462513325660e-02  -3.406010816193e-01  -4.089979997988e-02  -2.257872440631e-01  -3.471957781224e-01  
 2.137327110549e-01  -2.848187074633e-01   9.593878994422e-02  -1.363333520824e-01  -7.314199497626e-02   7.114551850207e-02   6.631983548506e-02   4.354810666130e-02   1.812150734489e-02   1.411704901597e-01  -8.766463928698e-02   2.664765247613e-01  -1.132084202859e-01   1.617908648531e-01   1.306486820993e-01   8.023859569643e-02  -3.380063293554e-01  -3.716157644844e-02  -2.281121660757e-01  -3.457947024745e-01  
 2.122110772952e-01  -2.802823193766e-01   9.359876954290e-02  -1.313915584874e-01  -7.411575516933e-02   6.982834768494e-02   6.633827134789e-02   3.951428227068e-02   1.994718589499e-02   1.416679645751e-01  -8.925351163388e-02   2.645627617727e-01  -1.108639534807e-01   1.575934667998e-01   1.315367967071e-01   8.585745028398e-02  -3.353873326678e-01  -3.344532924496e-02  -2.304250330161e-01  -3.443961994221e-01  
 2.107052137119e-01  -2.758378092042e-01   9.131959177994e-02  -1.264984244357e-01  -7.503170488795e-02   6.845280851461e-02   6.634381860318e-02   3.556236296256e-02   2.178315622072e-02   1.421599396191e-01  -9.085026773353e-02   2.626581954078e-01  -1.085647003207e-01   1.533446585749e-01   1.323768873735e-01   9.150455624602e-02  -3.327569655067e-01  -2.975052175418e-02  -2.327524783565e-01  -3.430184199707e-01  
 2.091211871261e-01  -2.714321278283e-01   8.910153316784e-02  -1.216808565394e-01  -7.589675407855e-02   6.702441422481e-02   6.635769403129e-02   3.173398552456e-02   2.362139171025e-02   1.426403306676e-01  -9.236305998465e-02   2.607227842686e-01  -1.063174652426e-01   1.490769314285e-01   1.331871351204e-01   9.718382299182e-02  -3.301727654409e-01  -2.612387875334e-02  -2.350829931079e-01  -3.416564110598e-01  
 2.075807439500e-01  -2.670655743350e-01   8.692828754350e-02  -1.169283238329e-01  -7.668718192602e-02   6.556187927002e-02   6.635998008776e-02   2.799852972718e-02   2.544232213933e-02   1.430792065585e-01  -9.389692178313e-02   2.587194382185e-01  -1.040970907387e-01   1.447935617210e-01   1.339189950623e-01   1.028065591831e-01  -3.275629737274e-01  -2.254887598233e-02  -2.373303255555e-01  -3.402412330853e-01  
 2.059964910594e-01  -2.627649970406e-01   8.480988706954e-02  -1.122377908711e-01  -7.742289117469e-02   6.405168265592e-02   6.635484302067e-02   2.436299293085e-02   2.726401602892e-02   1.435031154614e-01  -9.538501621580e-02   2.567005542190e-01  -1.019194767143e-01   1.404845781464e-01   1.346046869756e-01   1.084334349370e-01  -3.249697896621e-01  -1.902413955972e-02  -2.395592879780e-01  -3.388254060949e-01  
 2.044063561511e-01  -2.584904872729e-01   8.273897934042e-02  -1.076247400226e-01  -7.809596288427e-02   6.251182172045e-02   6.634106345049e-02   2.083641112532e-02   2.906487084239e-02   1.438884941766e-01  -9.684164016057e-02   2.546204424972e-01  -9.977618216272e-02   1.361727583429e-01   1.352296179370e-01   1.140234410854e-01  -3.223663829199e-01  -1.556781254966e-02  -2.417239165248e-01  -3.373743606076e-01  
 2.027825133312e-01  -2.542816332375e-01   8.071891117537e-02  -1.030746126572e-01  -7.871500576557e-02   6.093579278730e-02   6.631552045750e-02   1.740464988601e-02   3.085320087079e-02   1.442475992862e-01  -9.825500961520e-02   2.525264731247e-01  -9.766966590450e-02   1.318370042438e-01   1.357994086019e-01   1.195965302447e-01  -3.197413073079e-01  -1.215805148874e-02  -2.438529318262e-01  -3.359101978795e-01  
 2.011738431627e-01  -2.501476657026e-01   7.875242338526e-02  -9.858571479439e-02  -7.928891890923e-02   5.931768882466e-02   6.628100134383e-02   1.405797105419e-02   3.264268349003e-02   1.446001695600e-01  -9.966229132364e-02   2.504401079695e-01  -9.560915017696e-02   1.274769697317e-01   1.363363261813e-01   1.251989068915e-01  -3.171361114281e-01  -8.788795694995e-03  -2.459978479494e-01  -3.344712509677e-01  
 1.995498959141e-01  -2.460795615918e-01   7.683251041059e-02  -9.415766067091e-02  -7.980964152593e-02   5.766789352739e-02   6.623293352101e-02   1.079921096819e-02   3.441857211923e-02   1.449259331038e-01  -1.010425250715e-01   2.483377666757e-01  -9.358281573946e-02   1.230978400238e-01   1.368175266336e-01   1.307750220421e-01  -3.145173639139e-01  -5.466632456526e-03  -2.480988005732e-01  -3.330130923908e-01  
 1.979047282204e-01  -2.420262992397e-01   7.495226920855e-02  -8.981288234699e-02  -8.026786381871e-02   5.600585272897e-02   6.617199546497e-02   7.651106316747e-03   3.615930513718e-02   1.452011619298e-01  -1.023750048118e-01   2.461606232645e-01  -9.158551509698e-02   1.187378611981e-01   1.372336388898e-01   1.362811018711e-01  -3.118925143531e-01  -2.228714148339e-03  -2.501027038901e-01  -3.314986293652e-01  
 1.962507993369e-01  -2.380358774695e-01   7.312090563612e-02  -8.553662603202e-02  -8.068377657374e-02   5.431448711187e-02   6.610475855004e-02   4.593668856899e-03   3.788655722003e-02   1.454558379911e-01  -1.036724254272e-01   2.439809328401e-01  -8.962739929880e-02   1.143654235340e-01   1.376078931982e-01   1.417799341173e-01  -3.092575672486e-01   9.592209505583e-04  -2.520853624355e-01  -3.299840953498e-01  
 1.946048171349e-01  -2.341129561604e-01   7.133089633293e-02  -8.131800837108e-02  -8.104772151858e-02   5.259781920027e-02   6.602073995876e-02   1.613311639664e-03   3.959770459371e-02   1.456818394716e-01  -1.049622282174e-01   2.417857175424e-01  -8.769846948649e-02   1.099799716475e-01   1.379204551677e-01   1.472301144307e-01  -3.066021733136e-01   4.103475316485e-03  -2.540071650862e-01  -3.284395900600e-01  
 1.929580506592e-01  -2.302416582005e-01   6.958710274669e-02  -7.717296531972e-02  -8.137220003159e-02   5.085339562927e-02   6.594237903593e-02  -1.274208163619e-03   4.129753773410e-02   1.458904244920e-01  -1.062217610697e-01   2.395775899548e-01  -8.581075866391e-02   1.055987547751e-01   1.381996253602e-01   1.526732807020e-01  -3.039754552464e-01   7.185950991428e-03  -2.559071947918e-01  -3.268958276764e-01  
 1.912791110341e-01  -2.264099749565e-01   6.788716394670e-02  -7.310922102885e-02  -8.165502594044e-02   4.909554370268e-02   6.585560726709e-02  -4.058647705542e-03   4.297354879002e-02   1.460726944326e-01  -1.074190379187e-01   2.373457855742e-01  -8.396483942116e-02   1.012372632400e-01   1.384498265792e-01   1.581077275141e-01  -3.013855172254e-01   1.018830255662e-02  -2.577796546067e-01  -3.253505753278e-01  
 1.896227559254e-01  -2.226482206433e-01   6.622596700102e-02  -6.910137095955e-02  -8.189176432603e-02   4.731494723708e-02   6.575823615592e-02  -6.773839113734e-03   4.463309271125e-02   1.462279448804e-01  -1.086191622784e-01   2.351059713720e-01  -8.214627159100e-02   9.686624546581e-02   1.386397993006e-01   1.634849366049e-01  -2.987700450979e-01   1.315091059326e-02  -2.595877400832e-01  -3.237745959833e-01  
 1.879713634436e-01  -2.189383054297e-01   6.460516082050e-02  -6.516322824624e-02  -8.208801265990e-02   4.552208274814e-02   6.564901525941e-02  -9.405813776093e-03   4.626504623837e-02   1.463520608855e-01  -1.097904247377e-01   2.328567006946e-01  -8.036006179273e-02   9.249627001067e-02   1.387830538681e-01   1.688265671760e-01  -2.961320371155e-01   1.606037002769e-02  -2.613515797480e-01  -3.221830760071e-01  
 1.862915724635e-01  -2.152791938006e-01   6.302539979189e-02  -6.129972784381e-02  -8.224795200629e-02   4.371404911271e-02   6.553526334438e-02  -1.194604422343e-02   4.787739392984e-02   1.464540019565e-01  -1.109066852193e-01   2.305973787955e-01  -7.861213000874e-02   8.814270608977e-02   1.388955253032e-01   1.741497682055e-01  -2.935245425533e-01   1.889961143128e-02  -2.630835189937e-01  -3.205866441877e-01  
 1.845963676105e-01  -2.116490923455e-01   6.147857331466e-02  -5.751557928566e-02  -8.235906414338e-02   4.190552095468e-02   6.541350594059e-02  -1.439243355930e-02   4.945027491743e-02   1.465059777594e-01  -1.119749966942e-01   2.282856599209e-01  -7.688746503516e-02   8.382133321474e-02   1.389420188967e-01   1.793603745497e-01  -2.908939176040e-01   2.165862593343e-02  -2.646904851439e-01  -3.189206460039e-01  
 1.829444562957e-01  -2.080793102917e-01   5.996620730154e-02  -5.378843173883e-02  -8.242796054402e-02   4.008813136748e-02   6.527318903286e-02  -1.677572009583e-02   5.099773813859e-02   1.465285623675e-01  -1.130570896022e-01   2.259653397881e-01  -7.518966615036e-02   7.950161344457e-02   1.389341703688e-01   1.845120924000e-01  -2.882378348123e-01   2.437532292899e-02  -2.662383011349e-01  -3.172305718648e-01  
 1.812491895729e-01  -2.045778250167e-01   5.849960085839e-02  -5.013632622711e-02  -8.247914097125e-02   3.825214178223e-02   6.513158732051e-02  -1.907124176414e-02   5.253508478936e-02   1.465494343939e-01  -1.140626134490e-01   2.236827734947e-01  -7.353974967715e-02   7.519189126551e-02   1.389260212925e-01   1.897130420735e-01  -2.856320544836e-01   2.703154818330e-02  -2.678264144060e-01  -3.155888680574e-01  
 1.796283338625e-01  -2.011220463221e-01   5.706249838092e-02  -4.654063587912e-02  -8.248408195052e-02   3.641462996975e-02   6.496991671069e-02  -2.130939367640e-02   5.403986771876e-02   1.465318555699e-01  -1.151087923001e-01   2.213711190894e-01  -7.191032770816e-02   7.089118623452e-02   1.388522614285e-01   1.948209831293e-01  -2.829860015168e-01   2.964445445464e-02  -2.693242641131e-01  -3.139005320224e-01  
 1.779496129723e-01  -1.977131378585e-01   5.566316475957e-02  -4.302745046517e-02  -8.246158850468e-02   3.457130829436e-02   6.480729597994e-02  -2.345184465053e-02   5.551954785209e-02   1.464909863878e-01  -1.160650788127e-01   2.190563541714e-01  -7.031855307454e-02   6.662622989723e-02   1.387559686995e-01   1.999001001096e-01  -2.803766389572e-01   3.217530014256e-02  -2.707826707975e-01  -3.122057724137e-01  
 1.762929232061e-01  -1.943381158597e-01   5.429200093621e-02  -3.958373193654e-02  -8.239494016384e-02   3.273640145609e-02   6.462847918768e-02  -2.552079454014e-02   5.695533939706e-02   1.464009340183e-01  -1.170076271090e-01   2.167024433344e-01  -6.874575942139e-02   6.239026947287e-02   1.385924610193e-01   2.048573039634e-01  -2.777220639000e-01   3.464218889923e-02  -2.721208729534e-01  -3.104464526620e-01  
 1.746312554868e-01  -1.910269942111e-01   5.295831666909e-02  -3.620685034699e-02  -8.230733338859e-02   3.088511700395e-02   6.445466265436e-02  -2.751768484855e-02   5.838209799242e-02   1.463053356009e-01  -1.179150790723e-01   2.143679990817e-01  -6.721187073575e-02   5.817503805437e-02   1.384149535582e-01   2.098114197896e-01  -2.751169592073e-01   3.705129600587e-02  -2.734533060910e-01  -3.087043373383e-01  
 1.729943502640e-01  -1.877447543463e-01   5.165197364694e-02  -3.290167605457e-02  -8.217947056348e-02   2.904199300823e-02   6.427362734722e-02  -2.944078598402e-02   5.976663959490e-02   1.461630877561e-01  -1.188090549569e-01   2.119921290122e-01  -6.569807817066e-02   5.399805850865e-02   1.381752862454e-01   2.146387485210e-01  -2.724800645691e-01   3.939163050106e-02  -2.746631403684e-01  -3.068976766799e-01  
 1.713248725419e-01  -1.845372017692e-01   5.038428535727e-02  -2.966305434164e-02  -8.203844673388e-02   2.718888953507e-02   6.408503774521e-02  -3.129300524358e-02   6.113880798327e-02   1.460200464307e-01  -1.196379856748e-01   2.096660526639e-01  -6.422575515758e-02   4.983342042439e-02   1.379352058547e-01   2.195045628616e-01  -2.698833048315e-01   4.168165174772e-02  -2.759098181888e-01  -3.051378067615e-01  
 1.697107961944e-01  -1.813797493012e-01   4.914244441047e-02  -2.647599222143e-02  -8.186089576735e-02   2.533911031222e-02   6.387995327990e-02  -3.309599644275e-02   6.247797771348e-02   1.458432079014e-01  -1.204939363324e-01   2.073259919343e-01  -6.277282736972e-02   4.568312088656e-02   1.376378554105e-01   2.242731301504e-01  -2.672505297919e-01   4.393146705730e-02  -2.770712718220e-01  -3.033389002947e-01  
 1.680672518700e-01  -1.782437489886e-01   4.793056070237e-02  -2.337831086221e-02  -8.165463823068e-02   2.349782662232e-02   6.367622801926e-02  -3.480589951908e-02   6.378288171643e-02   1.456319462293e-01  -1.212743904008e-01   2.049519327160e-01  -6.135070915875e-02   4.160250090143e-02   1.373097023345e-01   2.289486128428e-01  -2.646555983156e-01   4.608205055770e-02  -2.781367939146e-01  -3.014977593581e-01  
 1.664253252680e-01  -1.751577778952e-01   4.675045397363e-02  -2.034996588541e-02  -8.142789857776e-02   2.166153543847e-02   6.346269228877e-02  -3.644811999979e-02   6.505905812768e-02   1.454009935777e-01  -1.220147996221e-01   2.025925894923e-01  -5.996061392571e-02   3.755197471182e-02   1.369610591656e-01   2.335962466889e-01  -2.620690940268e-01   4.817460767896e-02  -2.791792112528e-01  -2.996628721927e-01  
 1.648075745585e-01  -1.721419094670e-01   4.559804174066e-02  -1.736805438465e-02  -8.117774164732e-02   1.981958999925e-02   6.324016330817e-02  -3.804605908563e-02   6.631501591323e-02   1.451532569583e-01  -1.227575808991e-01   2.002552584657e-01  -5.859382070061e-02   3.350583270185e-02   1.365734172503e-01   2.381874288598e-01  -2.594649954297e-01   5.023770336891e-02  -2.801790604489e-01  -2.978195791114e-01  
 1.631719043543e-01  -1.691510766081e-01   4.446970269542e-02  -1.446564851112e-02  -8.089444807431e-02   1.800199450518e-02   6.300470505451e-02  -3.956538126224e-02   6.751718204193e-02   1.448539578444e-01  -1.234392846665e-01   1.978856428081e-01  -5.724588661760e-02   2.951699117505e-02   1.361310568890e-01   2.426377381708e-01  -2.568254196934e-01   5.222037337750e-02  -2.810497298525e-01  -2.959118182526e-01  
 1.615725285372e-01  -1.661978529262e-01   4.336915470695e-02  -1.162813096233e-02  -8.058894279599e-02   1.618765959740e-02   6.276524331682e-02  -4.102525424403e-02   6.869648671773e-02   1.445372707348e-01  -1.241157883279e-01   1.955100457241e-01  -5.592812746426e-02   2.557199717082e-02   1.356661910572e-01   2.470317898730e-01  -2.542181022688e-01   5.414087633499e-02  -2.818734428049e-01  -2.939954047798e-01  
 1.599613457985e-01  -1.632885127947e-01   4.229509646837e-02  -8.860117561403e-03  -8.026113168245e-02   1.438230019442e-02   6.251698085266e-02  -4.241830971583e-02   6.984610904571e-02   1.441955458737e-01  -1.247428369397e-01   1.931325298109e-01  -5.463672019523e-02   2.167658101746e-02   1.351720610512e-01   2.513447598489e-01  -2.516238383454e-01   5.599203751165e-02  -2.826263355156e-01  -2.920560030204e-01  
 1.583680395729e-01  -1.604384450267e-01   4.124907139300e-02  -6.147021356128e-03  -7.991872400115e-02   1.257922901333e-02   6.225937308317e-02  -4.376279623230e-02   7.097348301717e-02   1.438427759220e-01  -1.253528626405e-01   1.907865080566e-01  -5.337372475987e-02   1.779866410031e-02   1.346598919351e-01   2.556378648009e-01  -2.490334265149e-01   5.780616187189e-02  -2.833726269727e-01  -2.901337934877e-01  
 1.567862322042e-01  -1.576384845485e-01   4.022849943335e-02  -3.492114584092e-03  -7.955802057389e-02   1.077869163404e-02   6.200276242310e-02  -4.505431839628e-02   7.207687404784e-02   1.434717610007e-01  -1.259424148717e-01   1.884491373768e-01  -5.213576109508e-02   1.395502990599e-02   1.341206453662e-01   2.598616969524e-01  -2.464540860772e-01   5.956944780672e-02  -2.840650335946e-01  -2.881982959963e-01  
 1.551742109217e-01  -1.548688966648e-01   3.923275063697e-02  -9.184358425431e-04  -7.917715655537e-02   9.002100828721e-03   6.173820080903e-02  -4.626950152152e-02   7.313611582880e-02   1.430653688150e-01  -1.264516324888e-01   1.861042145581e-01  -5.092330323255e-02   1.017907338081e-02   1.335551891656e-01   2.639887035359e-01  -2.438807013694e-01   6.124903162365e-02  -2.846731510723e-01  -2.862317508937e-01  
 1.535969325106e-01  -1.521333360217e-01   3.825852488685e-02   1.596524169129e-03  -7.877233020927e-02   7.232074271332e-03   6.147285453130e-02  -4.743361151723e-02   7.416785503838e-02   1.426323137211e-01  -1.269614135675e-01   1.837391962008e-01  -4.973114693964e-02   6.454918142030e-03   1.329487008362e-01   2.679897538901e-01  -2.413106487085e-01   6.286871889749e-02  -2.851777416254e-01  -2.842212615281e-01  
 1.520288492557e-01  -1.494369760256e-01   3.730731636217e-02   4.048283831272e-03  -7.834851850722e-02   5.479108142594e-03   6.119791886338e-02  -4.854309078179e-02   7.516233280489e-02   1.421716895828e-01  -1.274402099531e-01   1.813776051849e-01  -4.856124348647e-02   2.775409228046e-03   1.323117956705e-01   2.719042580070e-01  -2.387309880693e-01   6.443298832007e-02  -2.856170022911e-01  -2.821911680842e-01  
 1.504661870797e-01  -1.467895953467e-01   3.638027955118e-02   6.441065347499e-03  -7.791165375891e-02   3.734624829182e-03   6.091788941017e-02  -4.960208378066e-02   7.613252278879e-02   1.416969436756e-01  -1.278876768799e-01   1.790346610550e-01  -4.741707976263e-02  -8.633018575826e-04   1.316576081736e-01   2.757637912049e-01  -2.361665467816e-01   6.594628998896e-02  -2.860193424005e-01  -2.801616582471e-01  
 1.489287372166e-01  -1.441925790316e-01   3.547510604391e-02   8.785146776653e-03  -7.745898399804e-02   1.999557374592e-03   6.062375113942e-02  -5.062207542243e-02   7.707706513135e-02   1.412073492286e-01  -1.283297720157e-01   1.767111194519e-01  -4.629503251300e-02  -4.474954196620e-03   1.309788141760e-01   2.795684897587e-01  -2.335989972937e-01   6.742385065265e-02  -2.863895000690e-01  -2.781335580706e-01  
 1.473698969653e-01  -1.416292808513e-01   3.459385634752e-02   1.105325981299e-02  -7.699496009673e-02   2.782622639227e-04   6.033273692295e-02  -5.157476994998e-02   7.799323470479e-02   1.406978625332e-01  -1.287012610146e-01   1.743904003676e-01  -4.520076105918e-02  -8.012643113180e-03   1.302891471360e-01   2.832915766560e-01  -2.310709749697e-01   6.882122839523e-02  -2.866939239442e-01  -2.760887894612e-01  
 1.458329388297e-01  -1.391061698452e-01   3.373327816270e-02   1.326671382682e-02  -7.651531514264e-02  -1.429849678845e-03   6.003424325570e-02  -5.248369933708e-02   7.887974480161e-02   1.401682607335e-01  -1.290592629624e-01   1.720768194440e-01  -4.412750103967e-02  -1.150786288798e-02   1.295732995138e-01   2.869320793591e-01  -2.285420307470e-01   7.017186666035e-02  -2.869414635590e-01  -2.740305610865e-01  
 1.442954349778e-01  -1.366109657392e-01   3.289082995675e-02   1.541398367568e-02  -7.601475822198e-02  -3.114057618614e-03   5.972736576699e-02  -5.333641191444e-02   7.972414225503e-02   1.396022146382e-01  -1.293751907301e-01   1.697454865917e-01  -4.307084923820e-02  -1.493348421490e-02   1.288161254035e-01   2.904165565062e-01  -2.259969126666e-01   7.145261379140e-02  -2.870652182922e-01  -2.719188340539e-01  
 1.427819179408e-01  -1.341573888392e-01   3.206891005503e-02   1.750920277518e-02  -7.550193943016e-02  -4.783423720469e-03   5.941245041633e-02  -5.414933298923e-02   8.053995384640e-02   1.390208337466e-01  -1.296790349956e-01   1.674307785710e-01  -4.203666642654e-02  -1.831925194909e-02   1.280416818863e-01   2.938417026496e-01  -2.234590860947e-01   7.269159077314e-02  -2.871557055266e-01  -2.698092891561e-01  
 1.412509066838e-01  -1.317454022747e-01   3.126755905139e-02   1.953983956838e-02  -7.497890973823e-02  -6.434297409061e-03   5.909076998426e-02  -5.490879710644e-02   8.132374070337e-02   1.384191882302e-01  -1.299221050379e-01   1.651322452508e-01  -4.102457281166e-02  -2.164645347879e-02   1.272496038026e-01   2.971813933729e-01  -2.209292108885e-01   7.387032169700e-02  -2.871860289861e-01  -2.676871932565e-01  
 1.397639816131e-01  -1.293735242579e-01   3.048467400604e-02   2.152745668356e-02  -7.444301181359e-02  -8.077146338396e-03   5.876830318913e-02  -5.563813755609e-02   8.208455553454e-02   1.378041962059e-01  -1.301814557305e-01   1.628416690182e-01  -4.003149340297e-02  -2.493844567575e-02   1.264327836409e-01   3.004390964715e-01  -2.184022326112e-01   7.501639619132e-02  -2.871672688553e-01  -2.655572970774e-01  
 1.382688943712e-01  -1.270496249677e-01   2.972311379110e-02   2.345817038138e-02  -7.390332679935e-02  -9.712135993662e-03   5.844553004621e-02  -5.632244586916e-02   8.282835582275e-02   1.371845768357e-01  -1.303928715416e-01   1.605822067950e-01  -3.906402193975e-02  -2.818096307696e-02   1.256150318840e-01   3.036586574445e-01  -2.159127508778e-01   7.611252164074e-02  -2.871311148901e-01  -2.634411657899e-01  
 1.367463791179e-01  -1.247335151006e-01   2.897957727879e-02   2.530045436964e-02  -7.334759374354e-02  -1.131356932039e-02   5.812450991201e-02  -5.693140083402e-02   8.352539569886e-02   1.365237975520e-01  -1.305134445499e-01   1.582891639436e-01  -3.811735794948e-02  -3.130215064862e-02   1.247714101621e-01   3.066873014212e-01  -2.134446791670e-01   7.709922028812e-02  -2.869394713862e-01  -2.612560757646e-01  
 1.352873175631e-01  -1.224749981641e-01   2.825231363371e-02   2.712403996062e-02  -7.278161425264e-02  -1.290730669066e-02   5.778532858284e-02  -5.753567948066e-02   8.420282223046e-02   1.358601398233e-01  -1.306852113403e-01   1.560353496483e-01  -3.718571005741e-02  -3.443422854965e-02   1.239032089056e-01   3.096925171868e-01  -2.109481687458e-01   7.809666157412e-02  -2.867593037985e-01  -2.590996023400e-01  
 1.338039225503e-01  -1.202555830141e-01   2.754524144353e-02   2.888123141924e-02  -7.221293110492e-02  -1.448661985044e-02   5.745047191953e-02  -5.808687905786e-02   8.485687421363e-02   1.351854713966e-01  -1.307841841434e-01   1.538045126713e-01  -3.627883573080e-02  -3.749539118539e-02   1.230350563292e-01   3.126314210304e-01  -2.084923667025e-01   7.902877368896e-02  -2.865373426970e-01  -2.569426025753e-01  
 1.323579968510e-01  -1.180602516894e-01   2.685217355523e-02   3.059106875243e-02  -7.162700006741e-02  -1.604321787592e-02   5.710901236949e-02  -5.860472827837e-02   8.547299916581e-02   1.344816956625e-01  -1.308885066313e-01   1.515588535513e-01  -3.538505534618e-02  -4.050031930699e-02   1.221277300645e-01   3.154171910914e-01  -2.060154792381e-01   7.991579816358e-02  -2.862094791541e-01  -2.547442708830e-01  
 1.308878253657e-01  -1.158921461173e-01   2.617590400202e-02   3.223066748807e-02  -7.103092798114e-02  -1.756650102900e-02   5.675646253414e-02  -5.906704137106e-02   8.604822669157e-02   1.337504171393e-01  -1.309148761279e-01   1.493167693878e-01  -3.451074905315e-02  -4.341799095233e-02   1.212049125401e-01   3.180778352234e-01  -2.035488287999e-01   8.072700234002e-02  -2.857925453022e-01  -2.525181791595e-01  
 1.294336168625e-01  -1.137657475490e-01   2.551665826938e-02   3.382494431307e-02  -7.043078347964e-02  -1.908091349352e-02   5.640845921384e-02  -5.949843800074e-02   8.660406559093e-02   1.330117846422e-01  -1.309247299098e-01   1.470967965885e-01  -3.365560373068e-02  -4.629105698124e-02   1.202705966783e-01   3.206655179493e-01  -2.010982185274e-01   8.150289419742e-02  -2.853377770320e-01  -2.502940508800e-01  
 1.280135842323e-01  -1.116798215368e-01   2.487385820477e-02   3.538193096672e-02  -6.982575181050e-02  -2.058666869393e-02   5.605311208484e-02  -5.990761732396e-02   8.714465541410e-02   1.322718257924e-01  -1.309394190140e-01   1.449027841600e-01  -3.282039294594e-02  -4.913060537166e-02   1.193296231051e-01   3.232147144360e-01  -1.986678137448e-01   8.225425804315e-02  -2.848759184526e-01  -2.480889022615e-01  
 1.265635924081e-01  -1.096265109417e-01   2.424798826487e-02   3.687113251352e-02  -6.921686593877e-02  -2.206547469773e-02   5.569382388818e-02  -6.026449074606e-02   8.765271140606e-02   1.315133712758e-01  -1.308695599795e-01   1.427262420334e-01  -3.200599453886e-02  -5.188616917673e-02   1.183846782864e-01   3.256654679997e-01  -1.962635255159e-01   8.293502716493e-02  -2.843491955096e-01  -2.458706999324e-01  
 1.251478533275e-01  -1.076036709793e-01   2.363611074741e-02   3.832017170481e-02  -6.859921746435e-02  -2.353140137155e-02   5.533451254226e-02  -6.059607459713e-02   8.813741659219e-02   1.307415501313e-01  -1.308052988878e-01   1.405530176773e-01  -3.120697726140e-02  -5.459217503814e-02   1.174178802681e-01   3.280054089484e-01  -1.938626524217e-01   8.358105390902e-02  -2.837564687792e-01  -2.436370125663e-01  
 1.237541268835e-01  -1.056060671463e-01   2.303602996277e-02   3.972404969347e-02  -6.796732963543e-02  -2.496351873812e-02   5.495883359629e-02  -6.089820611760e-02   8.857793503884e-02   1.299408505692e-01  -1.307297338643e-01   1.383783133228e-01  -3.041902823173e-02  -5.724407880189e-02   1.164165464449e-01   3.302050179890e-01  -1.914295440045e-01   8.418887437055e-02  -2.830762095235e-01  -2.413746379693e-01  
 1.223325735374e-01  -1.036444700706e-01   2.245435145593e-02   4.106199839877e-02  -6.734039428591e-02  -2.638505459098e-02   5.459687642353e-02  -6.115085585462e-02   8.900458982889e-02   1.291374441679e-01  -1.305710843860e-01   1.362306541221e-01  -2.965602078568e-02  -5.980807752214e-02   1.154301163585e-01   3.323372317912e-01  -1.890621366991e-01   8.472657925375e-02  -2.823571386433e-01  -2.391161343862e-01  
 1.209511001318e-01  -1.017232859823e-01   2.188590898825e-02   4.237344313839e-02  -6.670827543433e-02  -2.779450134804e-02   5.422670418372e-02  -6.139221264975e-02   8.941204105571e-02   1.283305300944e-01  -1.304329943739e-01   1.341092404337e-01  -2.890731646397e-02  -6.235189767757e-02   1.144289865660e-01   3.344200876979e-01  -1.866910627813e-01   8.525620074211e-02  -2.816284961526e-01  -2.368747543165e-01  
 1.195641115225e-01  -9.982663235889e-02   2.132978546899e-02   4.362871832118e-02  -6.606698633913e-02  -2.916703074600e-02   5.384888913997e-02  -6.159408089889e-02   8.977508185958e-02   1.274949980906e-01  -1.302448027853e-01   1.319905661613e-01  -2.817159833130e-02  -6.481990206090e-02   1.134048054726e-01   3.363554788820e-01  -1.843076949031e-01   8.573054375469e-02  -2.808051910291e-01  -2.346025202482e-01  
 1.181944629147e-01  -9.796112066674e-02   2.078877044243e-02   4.483964859652e-02  -6.542577486342e-02  -3.053377687193e-02   5.347489781669e-02  -6.176779459110e-02   9.012858658135e-02   1.266599526759e-01  -1.300361338277e-01   1.298892123630e-01  -2.745614796231e-02  -6.722529700627e-02   1.123828496231e-01   3.382231614677e-01  -1.819684651318e-01   8.616215406561e-02  -2.799502436695e-01  -2.323365870779e-01  
 1.168157086494e-01  -9.612916952207e-02   2.026138421682e-02   4.599941491480e-02  -6.478256003235e-02  -3.187398649896e-02   5.309389141288e-02  -6.190735072738e-02   9.045289043419e-02   1.258122883813e-01  -1.297737733126e-01   1.278123864137e-01  -2.675708496408e-02  -6.956589679086e-02   1.113563329827e-01   3.400071655901e-01  -1.796416994033e-01   8.654782325396e-02  -2.790523780463e-01  -2.300703623673e-01  
 1.154664306368e-01  -9.431679068904e-02   1.974504190746e-02   4.711766197142e-02  -6.413042003387e-02  -3.319385360918e-02   5.271629446974e-02  -6.202105198453e-02   9.074615768149e-02   1.249435191124e-01  -1.295106212023e-01   1.257253594478e-01  -2.606987654960e-02  -7.184045606935e-02   1.103024066439e-01   3.416297110960e-01  -1.773100997420e-01   8.689233222097e-02  -2.780539105987e-01  -2.277696361756e-01  
 1.141181935812e-01  -9.254768085046e-02   1.924294237000e-02   4.819740387736e-02  -6.348236464569e-02  -3.450015022803e-02   5.233341933100e-02  -6.211311131293e-02   9.102648091659e-02   1.240799983336e-01  -1.292121465657e-01   1.236847797265e-01  -2.540137066519e-02  -7.407559732581e-02   1.092594824738e-01   3.432455267577e-01  -1.750108024559e-01   8.721300961500e-02  -2.770766221778e-01  -2.255051595079e-01  
 1.127729297872e-01  -9.079785968361e-02   1.875306451108e-02   4.922333097667e-02  -6.282976589912e-02  -3.578037403008e-02   5.194991499349e-02  -6.216881649775e-02   9.127698082934e-02   1.231981784779e-01  -1.288693116284e-01   1.216441191233e-01  -2.474846825070e-02  -7.622255822770e-02   1.082060897910e-01   3.447180239931e-01  -1.727295766027e-01   8.747351519902e-02  -2.760092047920e-01  -2.232142627264e-01  
 1.114432791581e-01  -8.907834929144e-02   1.827262558743e-02   5.021495854830e-02  -6.216896278132e-02  -3.702500902205e-02   5.155072057842e-02  -6.220634533824e-02   9.148685749669e-02   1.222957925738e-01  -1.285145590531e-01   1.196188542295e-01  -2.410407137923e-02  -7.832911697483e-02   1.071272498172e-01   3.460801827908e-01  -1.704172402864e-01   8.771349747487e-02  -2.748877172393e-01  -2.209152285473e-01  
 1.101362124489e-01  -8.739023557459e-02   1.780466606218e-02   5.117285773767e-02  -6.150963689802e-02  -3.826155544098e-02   5.115585018259e-02  -6.222624357063e-02   9.168598908122e-02   1.213953871559e-01  -1.281523760013e-01   1.176162752733e-01  -2.347624854751e-02  -8.038831824539e-02   1.060497490149e-01   3.473847913648e-01  -1.681362690831e-01   8.792792774116e-02  -2.737491563720e-01  -2.186302322610e-01  
 1.088011439222e-01  -8.572281832179e-02   1.734990342144e-02   5.206398279514e-02  -6.085181560792e-02  -3.947392798076e-02   5.076633889579e-02  -6.219832977598e-02   9.186011689373e-02   1.204800611978e-01  -1.276994473803e-01   1.156226270401e-01  -2.286718767261e-02  -8.233326224811e-02   1.049768244437e-01   3.485456449831e-01  -1.659006207168e-01   8.806199439607e-02  -2.725175379066e-01  -2.163187822700e-01  
 1.075107048254e-01  -8.408771499416e-02   1.690486839679e-02   5.293772115967e-02  -6.019081902827e-02  -4.067085281059e-02   5.037270094415e-02  -6.216781350680e-02   9.201409553158e-02   1.195617436895e-01  -1.272783384289e-01   1.136494597081e-01  -2.226829776577e-02  -8.426184066136e-02   1.038885011740e-01   3.496473441514e-01  -1.636556457124e-01   8.819826976175e-02  -2.712752718032e-01  -2.140237131661e-01  
 1.062091623721e-01  -8.248639830944e-02   1.647189718032e-02   5.376638591924e-02  -5.953391107148e-02  -4.184844724458e-02   4.997593863820e-02  -6.210998252516e-02   9.215120442522e-02   1.186424450713e-01  -1.268002917018e-01   1.117118094110e-01  -2.168634130910e-02  -8.612603134859e-02   1.028106543258e-01   3.506973330649e-01  -1.614456991651e-01   8.829459126924e-02  -2.700181221177e-01  -2.117446068382e-01  
 1.049405712446e-01  -8.090835497316e-02   1.604833813349e-02   5.456729925794e-02  -5.887208401740e-02  -4.300268468933e-02   4.957313793729e-02  -6.204017306583e-02   9.226184268656e-02   1.177123935077e-01  -1.263319127284e-01   1.097817695138e-01  -2.111440517891e-02  -8.794739881822e-02   1.017156522600e-01   3.516445101191e-01  -1.592283066339e-01   8.837268838589e-02  -2.687143409098e-01  -2.094618434710e-01  
 1.036613025570e-01  -7.935668814946e-02   1.563639758829e-02   5.531885400777e-02  -5.821393123466e-02  -4.413878367574e-02   4.917738643658e-02  -6.193876822408e-02   9.235359903986e-02   1.167757123705e-01  -1.258048172384e-01   1.078719470605e-01  -2.055861096750e-02  -8.968637439715e-02   1.006265274319e-01   3.524894837195e-01  -1.570481361715e-01   8.839912060225e-02  -2.673566889161e-01  -2.071735436257e-01  
 1.023825058769e-01  -7.782548553673e-02   1.523385152779e-02   5.602511421375e-02  -5.755283550253e-02  -4.524234348966e-02   4.878034860781e-02  -6.180943398311e-02   9.241060033486e-02   1.158198864503e-01  -1.252368500589e-01   1.059683543382e-01  -2.001388309090e-02  -9.134717025323e-02   9.952456253133e-02   3.531870463344e-01  -1.548695727511e-01   8.837972295739e-02  -2.659150956610e-01  -2.048627798247e-01  
 1.011371295935e-01  -7.631533547880e-02   1.483898499574e-02   5.670678192072e-02  -5.688496278991e-02  -4.631396886047e-02   4.837112796664e-02  -6.167108321436e-02   9.243422659105e-02   1.148495451742e-01  -1.246815448445e-01   1.040717559706e-01  -1.947699571400e-02  -9.296955032241e-02   9.840118443496e-02   3.537760083741e-01  -1.526701565958e-01   8.834737337575e-02  -2.644261861316e-01  -2.025480746442e-01  
 9.989646012534e-02  -7.484430879699e-02   1.445630564248e-02   5.735900044617e-02  -5.622804363845e-02  -4.738795937289e-02   4.796857232689e-02  -6.151978067802e-02   9.246391862555e-02   1.138979113361e-01  -1.240971096901e-01   1.022236915580e-01  -1.895818056580e-02  -9.455193608129e-02   9.730245112475e-02   3.543805586965e-01  -1.505301843619e-01   8.829754752353e-02  -2.629759700965e-01  -2.002783062718e-01  
 9.864846700581e-02  -7.339524873661e-02   1.408348866968e-02   5.796443763223e-02  -5.557235434525e-02  -4.843483439215e-02   4.756451126734e-02  -6.133972728256e-02   9.246857298820e-02   1.129352502494e-01  -1.234568522795e-01   1.003909808537e-01  -1.845270790967e-02  -9.604977980995e-02   9.620429650390e-02   3.548650195903e-01  -1.484127130700e-01   8.819739583737e-02  -2.614610709682e-01  -1.979973158584e-01  
 9.742852921597e-02  -7.196607779808e-02   1.371911949810e-02   5.854279140580e-02  -5.491498329632e-02  -4.946282980240e-02   4.716196996887e-02  -6.114803342645e-02   9.245163399037e-02   1.119652052752e-01  -1.228215633015e-01   9.856570299228e-02  -1.795761564906e-02  -9.749832627636e-02   9.509538903460e-02   3.552450158993e-01  -1.463010989521e-01   8.807744436677e-02  -2.599005527857e-01  -1.957133288439e-01  
 9.620811028951e-02  -7.056877128977e-02   1.336430995106e-02   5.908852353766e-02  -5.426267810348e-02  -5.047232216628e-02   4.675797440436e-02  -6.094056054629e-02   9.241993665033e-02   1.109970324654e-01  -1.221499166907e-01   9.677628440363e-02  -1.747541986498e-02  -9.889784833443e-02   9.399530134165e-02   3.555818670313e-01  -1.442147902664e-01   8.793467922568e-02  -2.583367736193e-01  -1.934506722253e-01  
 9.499876645477e-02  -6.918729868948e-02   1.301712709348e-02   5.959705349493e-02  -5.360678713465e-02  -5.144855995282e-02   4.634961336374e-02  -6.071251435252e-02   9.235478544341e-02   1.100113726314e-01  -1.214541576684e-01   9.498933672945e-02  -1.700250377563e-02  -1.002252297271e-01   9.288130108332e-02   3.557712664070e-01  -1.421266018882e-01   8.775477361856e-02  -2.566940442880e-01  -1.911679986469e-01  
 9.379665544120e-02  -6.783145489887e-02   1.267860475743e-02   6.007436305045e-02  -5.295345131904e-02  -5.240319471525e-02   4.593983010390e-02  -6.046952609161e-02   9.227067570279e-02   1.090227340748e-01  -1.207330089011e-01   9.322566049341e-02  -1.654069077485e-02  -1.014986542906e-01   9.176823533677e-02   3.558845000671e-01  -1.400542794857e-01   8.755069763871e-02  -2.550253727640e-01  -1.888940809978e-01  
 9.261138724875e-02  -6.649886622444e-02   1.234865881895e-02   6.052431777781e-02  -5.230318702506e-02  -5.334454958695e-02   4.553216580672e-02  -6.021498150665e-02   9.217489075904e-02   1.080355850574e-01  -1.199998150388e-01   9.148241519982e-02  -1.609113410645e-02  -1.027210640814e-01   9.065865338666e-02   3.559292031861e-01  -1.380079027429e-01   8.732551854858e-02  -2.533364236795e-01  -1.866315447627e-01  
 9.143220228202e-02  -6.518602937633e-02   1.202591315561e-02   6.094059433619e-02  -5.165124313070e-02  -5.424938064404e-02   4.511722212853e-02  -5.994351471328e-02   9.204628194004e-02   1.070347507995e-01  -1.192388761113e-01   8.975287774020e-02  -1.564996910478e-02  -1.038820899797e-01   8.954045260645e-02   3.558591170444e-01  -1.359580087726e-01   8.707185203401e-02  -2.515950962527e-01  -1.843633402997e-01  
 9.026312395158e-02  -6.390407296536e-02   1.171255424949e-02   6.133285006364e-02  -5.100837071390e-02  -5.515189274867e-02   4.470918012015e-02  -5.966339352219e-02   9.191877900975e-02   1.060470669705e-01  -1.184586688791e-01   8.806066336451e-02  -1.522264961876e-02  -1.050025821137e-01   8.843960432138e-02   3.557751138297e-01  -1.339526085499e-01   8.680420908060e-02  -2.498722789162e-01  -1.821274290752e-01  
 8.911235557407e-02  -6.264241125188e-02   1.140665572326e-02   6.169985894342e-02  -5.036670529750e-02  -5.603391036683e-02   4.430090666693e-02  -5.937327945518e-02   9.177257656993e-02   1.050558384499e-01  -1.176712580016e-01   8.638378788782e-02  -1.480489852914e-02  -1.060745817123e-01   8.733587956113e-02   3.556070884039e-01  -1.319584759001e-01   8.651875636646e-02  -2.481202978374e-01  -1.798972653615e-01  
 8.795008073252e-02  -6.139458915250e-02   1.110810010594e-02   6.201960952475e-02  -4.972446206851e-02  -5.687606795127e-02   4.389202810156e-02  -5.905382695870e-02   9.158892313779e-02   1.040433735331e-01  -1.168242728717e-01   8.471100961695e-02  -1.439641475542e-02  -1.070481741827e-01   8.622481422261e-02   3.552595645337e-01  -1.299711605445e-01   8.617838622354e-02  -2.462662924560e-01  -1.776362634184e-01  
 8.681301059713e-02  -6.017312598725e-02   1.081733486577e-02   6.232436061687e-02  -4.908804756730e-02  -5.771268752360e-02   4.348530148404e-02  -5.873354990904e-02   9.140390428846e-02   1.030426864444e-01  -1.159839615353e-01   8.306804134773e-02  -1.399916091503e-02  -1.079950931173e-01   8.512335479226e-02   3.548978370599e-01  -1.280128297102e-01   8.583650109373e-02  -2.444338868465e-01  -1.754080809679e-01  
 8.568524143186e-02  -5.897879035539e-02   1.053397387735e-02   6.260736658920e-02  -4.845696308953e-02  -5.853257283282e-02   4.307761356222e-02  -5.840654553855e-02   9.120798919751e-02   1.020471537519e-01  -1.151263978341e-01   8.145767953813e-02  -1.361195449124e-02  -1.089051305543e-01   8.403032736444e-02   3.545037450263e-01  -1.260760258933e-01   8.548448262094e-02  -2.426089655371e-01  -1.732052783514e-01  
 8.456319817813e-02  -5.779793317898e-02   1.025699524669e-02   6.285595966800e-02  -4.782486080661e-02  -5.931788776508e-02   4.266727190154e-02  -5.806145363617e-02   9.098075694661e-02   1.010369292059e-01  -1.142398600427e-01   7.985316229902e-02  -1.323292865963e-02  -1.097415094771e-01   8.292977105672e-02   3.539680821175e-01  -1.241425524267e-01   8.509755942421e-02  -2.407138118946e-01  -1.709868939191e-01  
 8.345479533113e-02  -5.664279791108e-02   9.987002917458e-03   6.308606499019e-02  -4.719771813434e-02  -6.008809695125e-02   4.225463003717e-02  -5.771223119784e-02   9.074469684446e-02   1.000331074911e-01  -1.133437976815e-01   7.827874638560e-02  -1.286331137983e-02  -1.105443277670e-01   8.183636280280e-02   3.534011409673e-01  -1.222291472773e-01   8.470368842305e-02  -2.388272630106e-01  -1.687943104057e-01  
 8.235337512456e-02  -5.549818197908e-02   9.723110480501e-03   6.328127965509e-02  -4.656959106052e-02  -6.082467829625e-02   4.184237411342e-02  -5.734389773424e-02   9.047715528061e-02   9.901318856175e-02  -1.124203650847e-01   7.670447575325e-02  -1.250182876070e-02  -1.112665407228e-01   8.073403775203e-02   3.526716632185e-01  -1.203209729515e-01   8.427123391520e-02  -2.368558385747e-01  -1.665792484580e-01  
 8.125382464293e-02  -5.438076153674e-02   9.466849766089e-03   6.345237721561e-02  -4.595045835652e-02  -6.155092143404e-02   4.143619729722e-02  -5.696684709075e-02   9.020554918328e-02   9.800257581221e-02  -1.114679990245e-01   7.516649796107e-02  -1.215150046970e-02  -1.119436346920e-01   7.964927238132e-02   3.519166008533e-01  -1.184505468247e-01   8.382330470758e-02  -2.348952591061e-01  -1.643912932870e-01  
 8.017516644229e-02  -5.328688631152e-02   9.216986442608e-03   6.361041931795e-02  -4.533630350150e-02  -6.226614367977e-02   4.102918210819e-02  -5.659012246063e-02   8.992883068983e-02   9.700119998687e-02  -1.105199922457e-01   7.365671994401e-02  -1.181005342544e-02  -1.125960612064e-01   7.857184638794e-02   3.511432954412e-01  -1.166006855407e-01   8.337584825910e-02  -2.329535945403e-01  -1.622333208511e-01  
 7.910709606760e-02  -5.220775687896e-02   8.973140477541e-03   6.374221536541e-02  -4.472398210996e-02  -6.295705023880e-02   4.062190538581e-02  -5.620174708084e-02   8.963236490387e-02   9.599435817855e-02  -1.095539240368e-01   7.215851035834e-02  -1.147714977147e-02  -1.131871653601e-01   7.749408460645e-02   3.502637047050e-01  -1.147653954395e-01   8.290345177924e-02  -2.309675834654e-01  -1.600731671242e-01  
 7.803665276791e-02  -5.114894542346e-02   8.735853445706e-03   6.384415696636e-02  -4.411740266364e-02  -6.362573816130e-02   4.021896314995e-02  -5.579909899203e-02   8.931916331178e-02   9.498512720789e-02  -1.085507260828e-01   7.068307568125e-02  -1.115326962804e-02  -1.137143874090e-01   7.642433314337e-02   3.492956758818e-01  -1.129535912815e-01   8.240339976931e-02  -2.289485298076e-01  -1.579172160393e-01  
 7.698814557422e-02  -5.010758711420e-02   8.503131262031e-03   6.393303970134e-02  -4.350998140285e-02  -6.426343869704e-02   3.980531611828e-02  -5.539652094657e-02   8.898369257368e-02   9.397334567908e-02  -1.075564326680e-01   6.922538315978e-02  -1.083479541864e-02  -1.142157910520e-01   7.534845393563e-02   3.482712656371e-01  -1.111359425922e-01   8.190403197472e-02  -2.269241943036e-01  -1.557781742704e-01  
 7.595185408498e-02  -4.908324544419e-02   8.276741370555e-03   6.399991893691e-02  -4.290800176077e-02  -6.488677209117e-02   3.939903266635e-02  -5.498580031882e-02   8.863748505573e-02   9.296334908489e-02  -1.065505223204e-01   6.778480547749e-02  -1.052541144796e-02  -1.146655856868e-01   7.427945580317e-02   3.471720403248e-01  -1.093440214169e-01   8.138714051261e-02  -2.248781753776e-01  -1.536481254351e-01  
 7.491080769265e-02  -4.807941213558e-02   8.056601262086e-03   6.403807193384e-02  -4.231258415143e-02  -6.548956486558e-02   3.899410798925e-02  -5.456187840777e-02   8.827908899313e-02   9.195425847346e-02  -1.055033235690e-01   6.637026262923e-02  -1.022503234787e-02  -1.150507963914e-01   7.322248805753e-02   3.459963876204e-01  -1.075799007445e-01   8.084226908736e-02  -2.228067370089e-01  -1.515261876352e-01  
 7.389301685122e-02  -4.709529467923e-02   7.841550285162e-03   6.406750005287e-02  -4.172063376443e-02  -6.607621619646e-02   3.858628856440e-02  -5.414120967122e-02   8.791185637617e-02   9.095211211795e-02  -1.044698089343e-01   6.497937838376e-02  -9.931334842763e-03  -1.154183212721e-01   7.216881412856e-02   3.448013939738e-01  -1.058271765996e-01   8.030371414061e-02  -2.207545579309e-01  -1.494329420784e-01  
 7.287665103486e-02  -4.612633360016e-02   7.632569085142e-03   6.406831222182e-02  -4.113455398136e-02  -6.664463869363e-02   3.818647863454e-02  -5.370670132241e-02   8.753064001999e-02   8.994790257364e-02  -1.034058234620e-01   6.360420693498e-02  -9.646731969038e-03  -1.157164015398e-01   7.112371023852e-02   3.435029252139e-01  -1.041031557967e-01   7.973531273683e-02  -2.186595344954e-01  -1.473382291137e-01  
 7.187823535351e-02  -4.517782941330e-02   7.428325246860e-03   6.405961312852e-02  -4.055239690383e-02  -6.719568632023e-02   3.778199565916e-02  -5.327478017796e-02   8.714128633069e-02   8.895113879078e-02  -1.023474292384e-01   6.225604516910e-02  -9.368630234096e-03  -1.159952365479e-01   7.008436580284e-02   3.421902433560e-01  -1.023919937761e-01   7.917144534713e-02  -2.165860749071e-01  -1.452732515940e-01  
 7.088374675688e-02  -4.424551154784e-02   7.229764526089e-03   6.402698510085e-02  -3.997619253268e-02  -6.772905540624e-02   3.738364594942e-02  -5.283291483511e-02   8.674011480130e-02   8.795487745990e-02  -1.012657946565e-01   6.092628385780e-02  -9.098717434465e-03  -1.162156892042e-01   6.905387959815e-02   3.407944505094e-01  -1.007062864801e-01   7.858544025481e-02  -2.144844400657e-01  -1.432137850897e-01  
 6.989595181894e-02  -4.332607562682e-02   7.035520929739e-03   6.397116942820e-02  -3.940114662121e-02  -6.822679028513e-02   3.698325418573e-02  -5.238173509875e-02   8.631155983548e-02   8.694963767743e-02  -1.001678470934e-01   5.960827349009e-02  -8.834234604624e-03  -1.163817060659e-01   6.802058249268e-02   3.392906211506e-01  -9.902285302970e-02   7.798070807947e-02  -2.123405734373e-01  -1.411525777275e-01  
 6.892678116551e-02  -4.242805454174e-02   6.846561637214e-03   6.390869977423e-02  -3.883355805281e-02  -6.872190321221e-02   3.658445744272e-02  -5.193511280927e-02   8.588824586998e-02   8.596037768460e-02  -9.907773018181e-02   5.832100699740e-02  -8.577656263123e-03  -1.165316514348e-01   6.700183033401e-02   3.378008431111e-01  -9.736906730282e-02   7.738250207819e-02  -2.102356831142e-01  -1.391290100018e-01  
 6.795174635430e-02  -4.154300623708e-02   6.662447617623e-03   6.381531790708e-02  -3.826972952027e-02  -6.918657001966e-02   3.618581427844e-02  -5.147257771261e-02   8.544258089920e-02   8.496305549228e-02  -9.794677086487e-02   5.704769278727e-02  -8.328150400036e-03  -1.166042538554e-01   6.598773250101e-02   3.361830217442e-01  -9.573289587180e-02   7.674941846842e-02  -2.080717197546e-01  -1.370960246229e-01  
 6.700150658163e-02  -4.067491337844e-02   6.482442039378e-03   6.371766342695e-02  -3.770918565215e-02  -6.963341985771e-02   3.578565961993e-02  -5.101629589371e-02   8.498833195855e-02   8.397314907851e-02  -9.683766158536e-02   5.579557730556e-02  -8.083794965445e-03  -1.166678101474e-01   6.497669814821e-02   3.345556992123e-01  -9.410440077886e-02   7.612843393139e-02  -2.059337509709e-01  -1.350934525523e-01  
 6.605528286677e-02  -3.982470518837e-02   6.307386479724e-03   6.360198740491e-02  -3.715519685862e-02  -7.006524145231e-02   3.538786267478e-02  -5.055489458835e-02   8.452745712624e-02   8.298864423064e-02  -9.571019278850e-02   5.456816032073e-02  -7.846602261078e-03  -1.166870124365e-01   6.397753188074e-02   3.328806999155e-01  -9.250147319525e-02   7.549458402594e-02  -2.037915677368e-01  -1.331073475198e-01  
 6.511556902642e-02  -3.898645847831e-02   6.136876012761e-03   6.346475186490e-02  -3.660569612156e-02  -7.047542268518e-02   3.499569844304e-02  -5.008479403467e-02   8.405090088763e-02   8.200167176882e-02  -9.456778230277e-02   5.335334328007e-02  -7.616337499018e-03  -1.166495032523e-01   6.298375412304e-02   3.311091947752e-01  -9.091856469429e-02   7.484073005240e-02  -2.016136759708e-01  -1.311222032536e-01  
 6.418472920434e-02  -3.816453328889e-02   5.970718903647e-03   6.331300927362e-02  -3.606132031176e-02  -7.086523164794e-02   3.460461824672e-02  -4.961226003303e-02   8.356355686583e-02   8.101820821165e-02  -9.341845562074e-02   5.215982076227e-02  -7.391885506271e-03  -1.165762948970e-01   6.199757980088e-02   3.292906650225e-01  -8.935213949668e-02   7.418030700970e-02  -1.994332666587e-01  -1.291542248142e-01  
 6.327128753018e-02  -3.735997658089e-02   5.808757747473e-03   6.315526500512e-02  -3.552249234075e-02  -7.124593516751e-02   3.421310733325e-02  -4.914414657637e-02   8.307624296301e-02   8.004650684302e-02  -9.227858131737e-02   5.099170007234e-02  -7.173635564732e-03  -1.164866199667e-01   6.102192494101e-02   3.274721782368e-01  -8.780699041571e-02   7.352596928508e-02  -1.972818049065e-01  -1.272174757078e-01  
 6.235876620690e-02  -3.657145942944e-02   5.651166523082e-03   6.297844744261e-02  -3.499018157926e-02  -7.160902932582e-02   3.382388248253e-02  -4.866956841371e-02   8.258044283259e-02   7.907811851605e-02  -9.111618961803e-02   4.984641842629e-02  -6.961865018863e-03  -1.163476742385e-01   6.005804122836e-02   3.255933541631e-01  -8.628621072134e-02   7.285539611456e-02  -1.951170089434e-01  -1.252923668071e-01  
 6.146446510894e-02  -3.579654220142e-02   5.497451336905e-03   6.279371942072e-02  -3.446187327940e-02  -7.195487834148e-02   3.343644311793e-02  -4.819737246968e-02   8.207593638154e-02   7.811491419945e-02  -8.996694658089e-02   4.871773288617e-02  -6.755242466353e-03  -1.161871397765e-01   5.909874378572e-02   3.236816382769e-01  -8.477791833766e-02   7.218794123863e-02  -1.929602498094e-01  -1.233879833530e-01  
 6.056753313738e-02  -3.503104019334e-02   5.347467329875e-03   6.258167672638e-02  -3.393612242946e-02  -7.226293846500e-02   3.305035950288e-02  -4.771170341068e-02   8.154341753478e-02   7.714049956405e-02  -8.878918309499e-02   4.759749116070e-02  -6.553582162605e-03  -1.159563343079e-01   5.814009826572e-02   3.216330612584e-01  -8.327790516260e-02   7.149160978018e-02  -1.907420266706e-01  -1.214719655979e-01  
 5.968793515666e-02  -3.428395288878e-02   5.201481347904e-03   6.236784038920e-02  -3.341741575883e-02  -7.256849774010e-02   3.266391744623e-02  -4.723341476086e-02   8.101841392079e-02   7.618299473811e-02  -8.762373096229e-02   4.650654378368e-02  -6.357901871968e-03  -1.157178598083e-01   5.719623698998e-02   3.196130425044e-01  -8.180404094223e-02   7.080623630366e-02  -1.885693314801e-01  -1.195946485047e-01  
 5.881487340140e-02  -3.354892180812e-02   5.058813064750e-03   6.213806937173e-02  -3.290166700620e-02  -7.284407623867e-02   3.227677960148e-02  -4.675098220251e-02   8.047471436851e-02   7.522302918287e-02  -8.645100524503e-02   4.543039707077e-02  -6.166475970510e-03  -1.154391696141e-01   5.625501640442e-02   3.175201149185e-01  -8.033763670636e-02   7.011133274381e-02  -1.863777998746e-01  -1.177252417331e-01  
 5.795707817682e-02  -3.282980390918e-02   4.920085832684e-03   6.190319372300e-02  -3.239331312113e-02  -7.311801171310e-02   3.189416418698e-02  -4.627287243881e-02   7.993683838948e-02   7.427732212235e-02  -8.528773152621e-02   4.437887667222e-02  -5.981428795344e-03  -1.151436014667e-01   5.532845152934e-02   3.154327061031e-01  -7.890061936466e-02   6.942147259162e-02  -1.842161343511e-01  -1.158864557444e-01  
 5.709618790891e-02  -3.212494838405e-02   4.785655121806e-03   6.164727938121e-02  -3.189281356058e-02  -7.337571709267e-02   3.151955648422e-02  -4.578600942857e-02   7.939067557260e-02   7.333365037197e-02  -8.409763919159e-02   4.334726420489e-02  -5.802696559623e-03  -1.147907066600e-01   5.441601681135e-02   3.132679370520e-01  -7.749254077875e-02   6.871017865242e-02  -1.820291230021e-01  -1.140530016020e-01  
 5.625134273167e-02  -3.143190883732e-02   4.654249464316e-03   6.138452727360e-02  -3.139535799797e-02  -7.361162195170e-02   3.114380880735e-02  -4.530195255375e-02   7.883371534208e-02   7.239379532995e-02  -8.292115132596e-02   4.233122156625e-02  -5.627910333407e-03  -1.144192946838e-01   5.350693804541e-02   3.110725508045e-01  -7.609253372744e-02   6.800331966396e-02  -1.798508636067e-01  -1.122395706204e-01  
 5.542000165984e-02  -3.075260913828e-02   4.526147338908e-03   6.111574283735e-02  -3.090305506675e-02  -7.383526074920e-02   3.076846051801e-02  -4.482130808125e-02   7.827477674150e-02   7.146312732128e-02  -8.175347075192e-02   4.133578187800e-02  -5.457891663485e-03  -1.140296508536e-01   5.260729245639e-02   3.088663541468e-01  -7.471044162136e-02   6.730040191448e-02  -1.776922897106e-01  -1.104511462498e-01  
 5.459015835220e-02  -3.008579325557e-02   4.401220941268e-03   6.083077525406e-02  -3.041539183241e-02  -7.403458586046e-02   3.039322185396e-02  -4.433580718668e-02   7.770317139357e-02   7.053291034221e-02  -8.057085809879e-02   4.035824529562e-02  -5.292404254081e-03  -1.135960743935e-01   5.171559737193e-02   3.065940977449e-01  -7.334392584826e-02   6.658464017615e-02  -1.755169788927e-01  -1.086712284013e-01  
 5.376926034946e-02  -2.942925521206e-02   4.279462130386e-03   6.053302558773e-02  -2.993175767262e-02  -7.421079865272e-02   3.001991423577e-02  -4.384788289110e-02   7.711867401095e-02   6.960351274066e-02  -7.938866059330e-02   3.939381961257e-02  -5.131315566520e-03  -1.131269684527e-01   5.082926716140e-02   3.042610795295e-01  -7.199093076759e-02   6.586208569457e-02  -1.733295147411e-01  -1.069015245470e-01  
 5.295826463730e-02  -2.878968112692e-02   4.161363401654e-03   6.023103017957e-02  -2.945682588296e-02  -7.438789329251e-02   2.965225771203e-02  -4.336457259855e-02   7.654345987728e-02   6.869004907277e-02  -7.821051302498e-02   3.845706775160e-02  -4.975707282924e-03  -1.126435460645e-01   4.996093350079e-02   3.019469409885e-01  -7.066874605235e-02   6.514485657462e-02  -1.711780537061e-01  -1.051640942897e-01  
 5.215818597185e-02  -2.815632012686e-02   4.045519209670e-03   5.991585277225e-02  -2.898127936335e-02  -7.452449746604e-02   2.927819928817e-02  -4.287829259809e-02   7.594223760927e-02   6.776933533373e-02  -7.703820044865e-02   3.752533114603e-02  -4.822587115670e-03  -1.121241742225e-01   4.908754394604e-02   2.995438998504e-01  -6.934151698434e-02   6.442082119342e-02  -1.689985401367e-01  -1.034288028714e-01  
 5.136467523139e-02  -2.753957098420e-02   3.933497929784e-03   5.959399185754e-02  -2.851613937739e-02  -7.466610720912e-02   2.891495100518e-02  -4.239432904112e-02   7.535232394867e-02   6.686476779189e-02  -7.586407376791e-02   3.662108931235e-02  -4.675625307828e-03  -1.115832033471e-01   4.823562159347e-02   2.971506687399e-01  -6.805257316672e-02   6.369717275002e-02  -1.668477087663e-01  -1.017223219535e-01  
 5.057994256421e-02  -2.693593169801e-02   3.824379315044e-03   5.926519092052e-02  -2.805686105674e-02  -7.479511285153e-02   2.855355034449e-02  -4.191252683650e-02   7.476071203975e-02   6.596869806739e-02  -7.469329804929e-02   3.573748373488e-02  -4.532844505325e-03  -1.110216848981e-01   4.739486747667e-02   2.947436718735e-01  -6.678284163674e-02   6.297478877751e-02  -1.647123893782e-01  -1.000380358989e-01  
 4.980558636738e-02  -2.633903387286e-02   3.717518579938e-03   5.892470602227e-02  -2.759843074012e-02  -7.488800161717e-02   2.818950019684e-02  -4.142875160683e-02   7.414713844669e-02   6.506790516325e-02  -7.352990211389e-02   3.486048606714e-02  -4.392643145339e-03  -1.104286134175e-01   4.655218259961e-02   2.922611196415e-01  -6.551229274176e-02   6.224781354996e-02  -1.625569350976e-01  -9.835906468581e-02  
 4.903804635970e-02  -2.575802986900e-02   3.613846579041e-03   5.857973941381e-02  -2.714888281371e-02  -7.498428680244e-02   2.783052590268e-02  -4.094882329246e-02   7.354495891003e-02   6.418339080120e-02  -7.236682916615e-02   3.401116757499e-02  -4.257714565645e-03  -1.098192105989e-01   4.572894947836e-02   2.897977738050e-01  -6.427520264228e-02   6.152385961431e-02  -1.604349624392e-01  -9.671031336364e-02  
 4.827576045093e-02  -2.518563872880e-02   3.513116753043e-03   5.822047384729e-02  -2.670404064165e-02  -7.505641625131e-02   2.747655982318e-02  -4.046454059531e-02   7.292889223575e-02   6.329797440160e-02  -7.120103791515e-02   3.317213216080e-02  -4.126781228680e-03  -1.091695592050e-01   4.491226375679e-02   2.872610378125e-01  -6.305306071379e-02   6.078934243954e-02  -1.582917241261e-01  -9.506665455545e-02  
 4.752855771796e-02  -2.462628700860e-02   3.414822548539e-03   5.786252440605e-02  -2.626443302422e-02  -7.512186577006e-02   2.712224935746e-02  -3.998851091983e-02   7.231778232170e-02   6.242610122221e-02  -7.005483852644e-02   3.235462789868e-02  -3.999232097735e-03  -1.085206802770e-01   4.410619255539e-02   2.847524253340e-01  -6.184740830426e-02   6.006853470143e-02  -1.561894809476e-01  -9.345550743789e-02  
 4.678690409039e-02  -2.407796192864e-02   3.319036744811e-03   5.749538343764e-02  -2.582956294626e-02  -7.516777079697e-02   2.676831294163e-02  -3.951231871668e-02   7.169970195594e-02   6.155854997957e-02  -6.890806958143e-02   3.155376520481e-02  -3.875021048137e-03  -1.078452321836e-01   4.330868409650e-02   2.822088408089e-01  -6.065625298835e-02   5.934449026964e-02  -1.540884954865e-01  -9.185925984872e-02  
 4.605182294860e-02  -2.353914951374e-02   3.225810394120e-03   5.711859802092e-02  -2.539977536993e-02  -7.519757613745e-02   2.641756944196e-02  -3.903526923324e-02   7.107555104363e-02   6.069527357611e-02  -6.776323627558e-02   3.076742165006e-02  -3.754754652824e-03  -1.071411010671e-01   4.252043020060e-02   2.796254329685e-01  -5.948345711486e-02   5.861622387631e-02  -1.519859675073e-01  -9.027620163844e-02  
 4.532204931461e-02  -2.300869173677e-02   3.134863034761e-03   5.673047733780e-02  -2.497338761004e-02  -7.519948846363e-02   2.606756223695e-02  -3.855610824975e-02   7.043711087994e-02   5.983163041073e-02  -6.661925173752e-02   2.999237755866e-02  -3.637449499651e-03  -1.064057411999e-01   4.173707080749e-02   2.769838408715e-01  -5.832021223870e-02   5.788214559963e-02  -1.498711523370e-01  -8.870174070009e-02  
 4.460584051518e-02  -2.248992406430e-02   3.046334410652e-03   5.634211191975e-02  -2.455278928185e-02  -7.519533679882e-02   2.572026067127e-02  -3.808350894688e-02   6.980324620827e-02   5.898027364955e-02  -6.549301816073e-02   2.923593087131e-02  -3.523502926394e-03  -1.056666930760e-01   4.096493147359e-02   2.743594784794e-01  -5.717524459890e-02   5.715842282132e-02  -1.477893137813e-01  -8.715535238405e-02  
 4.389264577098e-02  -2.198428913039e-02   2.960666653334e-03   5.594633840873e-02  -2.414064686966e-02  -7.518897486237e-02   2.538025203697e-02  -3.761158374375e-02   6.917507814897e-02   5.814010877658e-02  -6.436324347159e-02   2.850150401976e-02  -3.414001536756e-03  -1.049036717855e-01   4.021034426870e-02   2.717267423722e-01  -5.606031680732e-02   5.643199515976e-02  -1.457220730075e-01  -8.562938013533e-02  
 4.319483642925e-02  -2.148766454486e-02   2.876982157808e-03   5.555058875863e-02  -2.373211698089e-02  -7.516858760094e-02   2.504004634122e-02  -3.714611721509e-02   6.854540171737e-02   5.730855244281e-02  -6.325647464142e-02   2.778083998885e-02  -3.307143452379e-03  -1.041386767570e-01   3.946195130938e-02   2.690998017359e-01  -5.495582841232e-02   5.571672782365e-02  -1.436808463376e-01  -8.412784977552e-02  
 4.249941070924e-02  -2.100060084264e-02   2.795651285849e-03   5.514389169251e-02  -2.332902040936e-02  -7.512998936746e-02   2.470369481297e-02  -3.667840027400e-02   6.790864240379e-02   5.648009430174e-02  -6.214584999359e-02   2.707474735942e-02  -3.203721485394e-03  -1.033420494700e-01   3.872379040344e-02   2.664270568663e-01  -5.386963115231e-02   5.499436536882e-02  -1.416327641381e-01  -8.263663957217e-02  
 4.180871348085e-02  -2.052235308773e-02   2.716367026992e-03   5.472836246752e-02  -2.293023244492e-02  -7.507059026261e-02   2.436828518398e-02  -3.621013693962e-02   6.726389933614e-02   5.565476178490e-02  -6.103702510725e-02   2.638225263453e-02  -3.103136942844e-03  -1.025201792548e-01   3.799343331917e-02   2.637165852488e-01  -5.279679148114e-02   5.426875027864e-02  -1.395832263709e-01  -8.115781787747e-02  
 4.113316691282e-02  -2.005336558500e-02   2.638973007455e-03   5.431429159187e-02  -2.253516354038e-02  -7.499871884034e-02   2.403207786713e-02  -3.574917472915e-02   6.661977709107e-02   5.483922162483e-02  -5.995182198782e-02   2.570393457594e-02  -3.004835166172e-03  -1.016999891836e-01   3.726979451532e-02   2.610215737160e-01  -5.173421653301e-02   5.355567519802e-02  -1.375642981002e-01  -7.970496240815e-02  
 4.046345809961e-02  -1.959442259776e-02   2.563790949166e-03   5.389451172373e-02  -2.214599212490e-02  -7.491548901815e-02   2.370021116830e-02  -3.528980802826e-02   6.597503937539e-02   5.403118150301e-02  -5.887210189637e-02   2.504150428660e-02  -2.909679894256e-03  -1.008622182733e-01   3.655759621979e-02   2.583124206703e-01  -5.069071199087e-02   5.284329022008e-02  -1.355568114109e-01  -7.826980585047e-02  
 3.979736384149e-02  -1.914333012669e-02   2.490600996908e-03   5.346471497594e-02  -2.176111178326e-02  -7.481105455908e-02   2.336938949577e-02  -3.482863936940e-02   6.532150454514e-02   5.322520484329e-02  -5.779256452136e-02   2.439107525926e-02  -2.817363946769e-03  -9.999585688008e-02   3.585313587816e-02   2.555577664318e-01  -4.966146357885e-02   5.212525369782e-02  -1.335423785599e-01  -7.684418248135e-02  
 3.914435895763e-02  -1.870404572268e-02   2.419522429043e-03   5.303889987272e-02  -2.138348206807e-02  -7.471135250383e-02   2.304455458627e-02  -3.437635122927e-02   6.468129993872e-02   5.243602178120e-02  -5.673396203258e-02   2.376092054934e-02  -2.728219977384e-03  -9.913674944006e-02   3.516388137239e-02   2.528503901940e-01  -4.865588830004e-02   5.142179858769e-02  -1.315744891735e-01  -7.545107955209e-02  
 3.849711635595e-02  -1.827226926401e-02   2.350354686529e-03   5.260556467091e-02  -2.100992391469e-02  -7.459068105711e-02   2.272204429872e-02  -3.392396440655e-02   6.403291910243e-02   5.164953207046e-02  -5.568179336557e-02   2.314138399171e-02  -2.641580153425e-03  -9.825626416603e-02   3.448153649922e-02   2.501071885812e-01  -4.766236139082e-02   5.071665802910e-02  -1.296054524850e-01  -7.406951164972e-02  
 3.785721354783e-02  -1.784987671473e-02   2.283008067655e-03   5.216903725762e-02  -2.064180249240e-02  -7.446179319415e-02   2.240197630589e-02  -3.347477310968e-02   6.338690637723e-02   5.087211332888e-02  -5.463866132883e-02   2.253776655275e-02  -2.557785870731e-03  -9.736459969054e-02   3.381054387616e-02   2.473641624287e-01  -4.668749123991e-02   5.001512025517e-02  -1.276548618515e-01  -7.270786815837e-02  
 3.722403728406e-02  -1.743604421314e-02   2.217632680254e-03   5.172796315966e-02  -2.027886727800e-02  -7.431913979559e-02   2.208570195271e-02  -3.302755591303e-02   6.273877390729e-02   5.010107249045e-02  -5.360480501450e-02   2.194706803898e-02  -2.476530344816e-03  -9.645909646315e-02   3.314913050755e-02   2.446074497167e-01  -4.572819925533e-02   4.931566688459e-02  -1.257149365119e-01  -7.136265570227e-02  
 3.660022742066e-02  -1.702878233680e-02   2.153643912688e-03   5.128328426717e-02  -1.991808157505e-02  -7.415174611010e-02   2.176679240703e-02  -3.258324699744e-02   6.208205340646e-02   4.933319128124e-02  -5.258579734691e-02   2.136550040066e-02  -2.396704711199e-03  -9.554390877006e-02   3.249075845711e-02   2.418316090705e-01  -4.477286113116e-02   4.862076710893e-02  -1.237835517118e-01  -7.003254783310e-02  
 3.598258584194e-02  -1.663278572858e-02   2.091770824775e-03   5.083741988232e-02  -1.956548585793e-02  -7.398955677477e-02   2.145563932772e-02  -3.214316309574e-02   6.143698876624e-02   4.857929262232e-02  -5.157413391326e-02   2.080371271006e-02  -2.320327420095e-03  -9.462141335153e-02   3.184993824808e-02   2.390779553519e-01  -4.384619630343e-02   4.793075697851e-02  -1.218811113365e-01  -6.872652245793e-02  
 3.537315050340e-02  -1.624309703193e-02   2.031445417313e-03   5.038737579505e-02  -1.921617865137e-02  -7.380715184072e-02   2.114568112854e-02  -3.170518062107e-02   6.078547886422e-02   4.782923597373e-02  -5.057628572949e-02   2.025093807184e-02  -2.245922194962e-03  -9.368749202353e-02   3.121465136750e-02   2.363045731621e-01  -4.292875711781e-02   4.724393820418e-02  -1.199859399456e-01  -6.743471744379e-02  
 3.476717272949e-02  -1.586088149295e-02   1.972611161053e-03   4.993038430171e-02  -1.887076052185e-02  -7.360579158948e-02   2.083561738987e-02  -3.126704475153e-02   6.012825501683e-02   4.708282560305e-02  -4.958108776854e-02   1.971036173202e-02  -2.173679960722e-03  -9.273351935048e-02   3.058738230569e-02   2.335034896546e-01  -4.202450371029e-02   4.655483843210e-02  -1.180920514587e-01  -6.615472022337e-02  
 3.417443999936e-02  -1.548764176269e-02   1.915362311006e-03   4.947817192392e-02  -1.853078766509e-02  -7.340407044809e-02   2.052877331522e-02  -3.083763095198e-02   5.948088859261e-02   4.635034277729e-02  -4.861010215193e-02   1.918483283086e-02  -2.103546125169e-03  -9.179041061536e-02   2.997101117170e-02   2.307451686639e-01  -4.113650190750e-02   4.588066617252e-02  -1.162394421978e-01  -6.490310470239e-02  
 3.358894383908e-02  -1.512283058606e-02   1.859859783139e-03   4.902404198794e-02  -1.819643959048e-02  -7.319513524255e-02   2.022685621411e-02  -3.041160492485e-02   5.883635423738e-02   4.562656035241e-02  -4.765084910392e-02   1.867232690753e-02  -2.035805170473e-03  -9.084019495845e-02   2.936567469415e-02   2.279900038138e-01  -4.026607733475e-02   4.521114412583e-02  -1.144051165097e-01  -6.366996970877e-02  
 3.300438217425e-02  -1.476395357745e-02   1.805855656187e-03   4.855883358517e-02  -1.786554179687e-02  -7.295670693030e-02   1.992644944863e-02  -2.998218928795e-02   5.817787837859e-02   4.490117687368e-02  -4.668987269718e-02   1.816752086096e-02  -1.969850755893e-03  -8.986081525870e-02   2.876602213859e-02   2.251768542370e-01  -3.940487321083e-02   4.453393134672e-02  -1.125547889075e-01  -6.244098757717e-02  
 3.243130062565e-02  -1.441296028934e-02   1.753348364590e-03   4.809678864634e-02  -1.753992765186e-02  -7.271710579278e-02   1.962974836034e-02  -2.955986870620e-02   5.752776389569e-02   4.418818704221e-02  -4.575041732243e-02   1.767619112246e-02  -1.906131317624e-03  -8.888806859713e-02   2.817720794476e-02   2.223966224590e-01  -3.856087086659e-02   4.386875159086e-02  -1.107390333813e-01  -6.123694946566e-02  
 3.186511517819e-02  -1.407105937864e-02   1.702357506761e-03   4.763492470220e-02  -1.722010576570e-02  -7.247509015571e-02   1.933659609121e-02  -2.914225440476e-02   5.688475241757e-02   4.348621565937e-02  -4.482208975448e-02   1.720017665272e-02  -1.844568210440e-03  -8.791329105841e-02   2.760068740238e-02   2.196360058959e-01  -3.773560876704e-02   4.321016461957e-02  -1.089491922083e-01  -6.005419842273e-02  
 3.130812525245e-02  -1.373547761656e-02   1.652572617974e-03   4.717274583143e-02  -1.690377586633e-02  -7.222042253920e-02   1.904420505468e-02  -2.872897815073e-02   5.624163070451e-02   4.279135107693e-02  -4.391057807791e-02   1.673421067824e-02  -1.784689148452e-03  -8.693709358794e-02   2.703101658623e-02   2.168809706107e-01  -3.692103411261e-02   4.255875825915e-02  -1.071783505538e-01  -5.888938753823e-02  
 3.075402684840e-02  -1.340786930866e-02   1.604451581124e-03   4.670553977864e-02  -1.659352851999e-02  -7.195562581947e-02   1.875761797649e-02  -2.831634653165e-02   5.559872939870e-02   4.210285453324e-02  -4.300257683052e-02   1.628062857131e-02  -1.727026263334e-03  -8.594622339124e-02   2.647321884977e-02   2.141136337540e-01  -3.612506588597e-02   4.190672207748e-02  -1.054150637719e-01  -5.773802609184e-02  
 3.020924939783e-02  -1.308489847272e-02   1.557374810182e-03   4.623671717422e-02  -1.628524080372e-02  -7.166859309215e-02   1.846941816151e-02  -2.790702896396e-02   5.494944576360e-02   4.141792721318e-02  -4.211229092393e-02   1.583340054907e-02  -1.670474456672e-03  -8.495202161047e-02   2.591839164576e-02   2.113374001897e-01  -3.533336405717e-02   4.126066271753e-02  -1.036629444594e-01  -5.660098045795e-02  
 2.967051683926e-02  -1.276953738214e-02   1.511554615438e-03   4.576689916788e-02  -1.598190953317e-02  -7.137430346480e-02   1.818422153920e-02  -2.750127063149e-02   5.430375112071e-02   4.074167352235e-02  -4.123217674808e-02   1.539886361098e-02  -1.615790600349e-03  -8.395382997385e-02   2.537402412862e-02   2.085706260535e-01  -3.455763858179e-02   4.061951741173e-02  -1.019301159799e-01  -5.548179715690e-02  
 2.913875659899e-02  -1.246034977095e-02   1.467012926943e-03   4.529524739765e-02  -1.568246228910e-02  -7.106593566814e-02   1.790066074794e-02  -2.709835941617e-02   5.365666708600e-02   4.007126106460e-02  -4.036478321438e-02   1.497340489258e-02  -1.562625472899e-03  -8.295054294214e-02   2.483685025634e-02   2.058014568196e-01  -3.379296538712e-02   3.998275152545e-02  -1.002105189105e-01  -5.437767316045e-02  
 2.861606973283e-02  -1.215993014560e-02   1.423896107180e-03   4.482789769738e-02  -1.538964994640e-02  -7.076493496344e-02   1.762357430315e-02  -2.670260130402e-02   5.302346868227e-02   3.941530294113e-02  -3.951439342744e-02   1.456297014409e-02  -1.511606138753e-03  -8.195623009168e-02   2.431376751889e-02   2.030771216116e-01  -3.304973994186e-02   3.935740068013e-02  -9.852843864414e-02  -5.329854759120e-02  
 2.810086273600e-02  -1.186527347765e-02   1.381891587678e-03   4.435978274826e-02  -1.510035268117e-02  -7.045132361147e-02   1.734796987082e-02  -2.631028710684e-02   5.238999373653e-02   3.876559705466e-02  -3.867821403281e-02   1.416132699236e-02  -1.462061323950e-03  -8.095977107808e-02   2.379762737155e-02   2.003557987811e-01  -3.231722213746e-02   3.873764487039e-02  -9.686202028230e-02  -5.223498047118e-02  
 2.758712213378e-02  -1.157696019402e-02   1.341269024859e-03   4.388489863771e-02  -1.481637217673e-02  -7.012178063289e-02   1.707772542766e-02  -2.591693215759e-02   5.175236792625e-02   3.811929390573e-02  -3.784314433311e-02   1.376908959836e-02  -1.414366703691e-03  -7.994537253631e-02   2.329149894850e-02   1.976086105895e-01  -3.160038648718e-02   3.811468871301e-02  -9.519454523726e-02  -5.118040637693e-02  
 2.708496161460e-02  -1.129392729052e-02   1.301568650395e-03   4.341373089021e-02  -1.453507392733e-02  -6.978186115425e-02   1.680702539219e-02  -2.553021513028e-02   5.111748383521e-02   3.748146199024e-02  -3.703104229872e-02   1.338463891586e-02  -1.367691230785e-03  -7.894081493747e-02   2.279042638096e-02   1.948865831085e-01  -3.089054884695e-02   3.750353854344e-02  -9.355457167113e-02  -5.014587322526e-02  
 2.658936862220e-02  -1.101795091877e-02   1.262962436703e-03   4.294368482477e-02  -1.425835988364e-02  -6.943723892543e-02   1.653846256127e-02  -2.514805291708e-02   5.048812693930e-02   3.685294275530e-02  -3.623135813267e-02   1.301187640014e-02  -1.322421006542e-03  -7.793856283980e-02   2.229896246073e-02   1.921857234368e-01  -3.019484649060e-02   3.689951018616e-02  -9.193833034391e-02  -4.912992371878e-02  
 2.609793616035e-02  -1.074787408056e-02   1.225522922625e-03   4.247044725852e-02  -1.398615315779e-02  -6.908002766185e-02   1.627379799486e-02  -2.476723858118e-02   4.985773802046e-02   3.622960026451e-02  -3.543892819118e-02   1.264797824056e-02  -1.278738999992e-03  -7.692777473120e-02   2.181637101570e-02   1.894772346493e-01  -2.951286044730e-02   3.629692477195e-02  -9.033046687045e-02  -4.812617525279e-02  
 2.561490988358e-02  -1.048302786988e-02   1.189047274663e-03   4.199843774929e-02  -1.371770711088e-02  -6.871460595097e-02   1.601158414015e-02  -2.439091215600e-02   4.923026588670e-02   3.561412126002e-02  -3.466302428510e-02   1.229243015786e-02  -1.236488518637e-03  -7.592048132833e-02   2.134133152959e-02   1.867847464656e-01  -2.884261043505e-02   3.570208705516e-02  -8.874361479138e-02  -4.713948145101e-02  
 2.514002023504e-02  -1.022485552223e-02   1.153567311108e-03   4.152964085977e-02  -1.345363133691e-02  -6.834656066693e-02   1.575124515341e-02  -2.402035399588e-02   4.860997052574e-02   3.500872963096e-02  -3.390255403938e-02   1.194771386133e-02  -1.195408268823e-03  -7.492068842484e-02   2.087521352172e-02   1.841227000397e-01  -2.818508196184e-02   3.511662849047e-02  -8.718464978226e-02  -4.617249819695e-02  
 2.466828771035e-02  -9.971719459775e-03   1.119111167513e-03   4.105648069762e-02  -1.319357188516e-02  -6.796222437184e-02   1.549441864106e-02  -2.365015782640e-02   4.798611090155e-02   3.440691171529e-02  -3.314776060538e-02   1.161043891037e-02  -1.155760301699e-03  -7.391032576147e-02   2.041693733883e-02   1.814454036686e-01  -2.753969185377e-02   3.453112932621e-02  -8.562935249873e-02  -4.521540626615e-02  
 2.420680613343e-02  -9.725256027011e-03   1.085710279786e-03   4.058933357116e-02  -1.293839957804e-02  -6.758209609379e-02   1.524140807983e-02  -2.328752551773e-02   4.737398342338e-02   3.381757945338e-02  -3.241330367873e-02   1.128372267364e-02  -1.117422166093e-03  -7.291459880021e-02   1.996852989863e-02   1.788147566666e-01  -2.690867015735e-02   3.395846704341e-02  -8.410995107725e-02  -4.428083341657e-02  
 2.375008662188e-02  -9.483340613931e-03   1.053278430652e-03   4.011920255504e-02  -1.268679126970e-02  -6.718587147964e-02   1.499113747087e-02  -2.292606634625e-02   4.675852594376e-02   3.323196426889e-02  -3.168759832098e-02   1.096326079449e-02  -1.080327909460e-03  -7.191205639387e-02   1.952672609562e-02   1.761739354647e-01  -2.628781188507e-02   3.338750769156e-02  -8.259666504827e-02  -4.335675237346e-02  
 2.329960149146e-02  -9.247935276447e-03   1.021801868382e-03   3.965138457921e-02  -1.244002029283e-02  -6.678855367064e-02   1.474439953946e-02  -2.256934269383e-02   4.615062882650e-02   3.265605468319e-02  -3.097382188317e-02   1.065346369152e-02  -1.044504341592e-03  -7.091478128615e-02   1.909500865069e-02   1.735602219743e-01  -2.568166145446e-02   3.282401581844e-02  -8.110793972796e-02  -4.245049556919e-02  
 2.285680713000e-02  -9.016036187613e-03   9.909904183594e-04   3.918340223677e-02  -1.219468430173e-02  -6.637094104904e-02   1.449567251148e-02  -2.221583576159e-02   4.553830391611e-02   3.208374501684e-02  -3.027541057983e-02   1.034790316885e-02  -1.009218790687e-03  -6.991914308459e-02   1.866559126673e-02   1.709472644814e-01  -2.507843226016e-02   3.226642015682e-02  -7.963111696941e-02  -4.155664896542e-02  
 2.241615173798e-02  -8.790044650235e-03   9.613284729736e-04   3.871209150001e-02  -1.195525611766e-02  -6.594669720199e-02   1.425451873623e-02  -2.186288712569e-02   4.492789632240e-02   3.151729341557e-02  -2.958019366408e-02   1.005135792833e-02  -9.756484448551e-04  -6.891464124018e-02   1.824772879289e-02   1.683296078904e-01  -2.449303508211e-02   3.170884541282e-02  -7.816184691352e-02  -4.067364078770e-02  
 2.198718181580e-02  -8.569818756130e-03   9.324020846925e-04   3.824943328588e-02  -1.171959140423e-02  -6.552853407342e-02   1.401477730258e-02  -2.151895042889e-02   4.433093738213e-02   3.096404647334e-02  -2.890832773972e-02   9.764473954411e-03  -9.430047745868e-04  -6.793188282987e-02   1.783797306037e-02   1.657717616822e-01  -2.391910686163e-02   3.116684173037e-02  -7.673354246384e-02  -3.981432524966e-02  
 2.156454039378e-02  -8.354480615464e-03   9.042834183285e-04   3.778792318629e-02  -1.148770076378e-02  -6.510337300385e-02   1.377771431708e-02  -2.117875159888e-02   4.373731396349e-02   3.041789348229e-02  -2.824864794212e-02   9.485055559512e-03  -9.114027042486e-04  -6.695267408383e-02   1.743569378923e-02   1.632298265749e-01  -2.335615435708e-02   3.063099137949e-02  -7.532333777474e-02  -3.896952568625e-02  
 2.114617614908e-02  -8.143609956996e-03   8.768418908122e-04   3.732541608716e-02  -1.125890803263e-02  -6.466554930748e-02   1.354168009804e-02  -2.084063102112e-02   4.314320027715e-02   2.987668055793e-02  -2.759711050240e-02   9.212781212805e-03  -8.807261339696e-04  -6.597176153081e-02   1.703986013041e-02   1.606910383076e-01  -2.280278883067e-02   3.009841437893e-02  -7.392428512738e-02  -3.813643910912e-02  
 2.073382613428e-02  -7.937188165685e-03   8.502434737495e-04   3.686337568840e-02  -1.103402404653e-02  -6.421963123829e-02   1.330938160538e-02  -2.050562162615e-02   4.255129140472e-02   2.934173302327e-02  -2.695710879867e-02   8.946850456572e-03  -8.511286811307e-04  -6.499290137277e-02   1.665141342636e-02   1.581630854443e-01  -2.226037767992e-02   2.957104133968e-02  -7.254038940621e-02  -3.731645173356e-02  
 2.032673579662e-02  -7.735447738731e-03   8.245061540928e-04   3.640099644691e-02  -1.081263171663e-02  -6.376138738285e-02   1.307974621764e-02  -2.017306541939e-02   4.195916978430e-02   2.881184789825e-02  -2.632689865418e-02   8.686565810553e-03  -8.223628617003e-04  -6.401405778019e-02   1.626930599596e-02   1.556397978492e-01  -2.172693813547e-02   2.904769251949e-02  -7.116822446798e-02  -3.650821238566e-02  
 1.992829096681e-02  -7.538470181294e-03   7.994296819846e-04   3.594382177448e-02  -1.059474600183e-02  -6.330357355976e-02   1.285182565694e-02  -1.984674814888e-02   4.137570046722e-02   2.829180619789e-02  -2.571384699390e-02   8.434069156294e-03  -7.944279341410e-04  -6.304899728430e-02   1.589438480854e-02   1.531559096348e-01  -2.120385548978e-02   2.853507051341e-02  -6.982507454375e-02  -3.571813700687e-02  
 1.953544316784e-02  -7.347072232840e-03   7.751764143483e-04   3.548948747897e-02  -1.038184452746e-02  -6.284802847736e-02   1.262915802377e-02  -1.952475680559e-02   4.080086055170e-02   2.778105461553e-02  -2.511113305329e-02   8.190563932988e-03  -7.676902342400e-04  -6.209058611830e-02   1.552969423353e-02   1.507005826399e-01  -2.069587581316e-02   2.802929229581e-02  -6.850459554589e-02  -3.494377022790e-02  
 1.914778130653e-02  -7.159506302912e-03   7.516322277805e-04   3.503496544700e-02  -1.017214135626e-02  -6.238103459020e-02   1.240894423340e-02  -1.920519339631e-02   4.022610465036e-02   2.727523329695e-02  -2.451842049460e-02   7.952267587101e-03  -7.418192398797e-04  -6.113322522567e-02   1.517104998159e-02   1.482513932241e-01  -2.019680773431e-02   2.752768101405e-02  -6.719587688117e-02  -3.418066671266e-02  
 1.876719367110e-02  -6.976785703873e-03   7.287516916888e-04   3.458460953438e-02  -9.966190859658e-03  -6.191393574571e-02   1.219139664375e-02  -1.889080182960e-02   3.965905104344e-02   2.677832346931e-02  -2.393914418111e-02   7.721567533292e-03  -7.167726096442e-04  -6.018652647708e-02   1.482010924201e-02   1.458351894533e-01  -1.970876193283e-02   2.703471089838e-02  -6.591182411412e-02  -3.343367907979e-02  
 1.839156782318e-02  -6.796814261497e-03   7.064939026060e-04   3.413227054093e-02  -9.762357309124e-03  -6.142653240500e-02   1.197469068785e-02  -1.857757072858e-02   3.908652585552e-02   2.628342985393e-02  -2.336920954387e-02   7.493330971657e-03  -6.923033636757e-04  -5.923720770073e-02   1.447233585564e-02   1.434101719679e-01  -1.922517444687e-02   2.654400823324e-02  -6.463206749344e-02  -3.269479629586e-02  
 1.802076140990e-02  -6.621871379299e-03   6.848467577902e-04   3.368275890333e-02  -9.562617375193e-03  -6.093989464629e-02   1.176108240621e-02  -1.826843638725e-02   3.852178625047e-02   2.579717425270e-02  -2.280827920987e-02   7.273916598664e-03  -6.687772486045e-04  -5.829513740575e-02   1.413355928332e-02   1.410144818626e-01  -1.875490885736e-02   2.605988659362e-02  -6.337423303672e-02  -3.197080333437e-02  
 1.765831955864e-02  -6.450622692846e-03   6.638125876447e-04   3.323786946915e-02  -9.365804543326e-03  -6.044977815834e-02   1.154926145669e-02  -1.796471398936e-02   3.796281688381e-02   2.531875289445e-02  -2.226385187628e-02   7.059415520215e-03  -6.458440188027e-04  -5.736592480985e-02   1.380010542368e-02   1.386504368778e-01  -1.829198933792e-02   2.558528081310e-02  -6.214011876758e-02  -3.126206838009e-02  
 1.730142552768e-02  -6.283689378047e-03   6.432781324362e-04   3.279593681458e-02  -9.172591222259e-03  -5.995884172466e-02   1.134020314054e-02  -1.766509773284e-02   3.741047643208e-02   2.484829253792e-02  -2.172946453478e-02   6.852335706123e-03  -6.237858563323e-04  -5.644449000390e-02   1.347443452477e-02   1.363135103825e-01  -1.784062043104e-02   2.511736040078e-02  -6.092648768591e-02  -3.056735839302e-02  
 1.694817216627e-02  -6.120602247955e-03   6.235799443000e-04   3.235259944060e-02  -8.983283181548e-03  -5.945645048667e-02   1.113591425527e-02  -1.736660870377e-02   3.685731649636e-02   2.438164432556e-02  -2.120138141400e-02   6.649293061080e-03  -6.025867379058e-04  -5.552069033873e-02   1.315547031246e-02   1.339748572022e-01  -1.739895222515e-02   2.465128698849e-02  -5.971952463638e-02  -2.988123982659e-02  
 1.660290687089e-02  -5.961986494094e-03   6.043953791319e-04   3.191608976278e-02  -8.797577554077e-03  -5.896021797840e-02   1.093406651928e-02  -1.707471331340e-02   3.631568432398e-02   2.392547962219e-02  -2.068874663252e-02   6.453650157362e-03  -5.820411342943e-04  -5.461425807276e-02   1.284399973172e-02   1.316845667599e-01  -1.696785089859e-02   2.419633383069e-02  -5.854311099911e-02  -2.921267278208e-02  
 1.626268777765e-02  -5.806713325956e-03   5.857812183504e-04   3.148030611430e-02  -8.614525952731e-03  -5.845312053282e-02   1.073395851355e-02  -1.678532361967e-02   3.577441181492e-02   2.347386789291e-02  -2.018543100312e-02   6.261956070450e-03  -5.620580389231e-04  -5.371116586369e-02   1.253733214299e-02   1.294037094396e-01  -1.654355500015e-02   2.374575851817e-02  -5.737841827922e-02  -2.855433521830e-02  
 1.592781112675e-02  -5.655299737254e-03   5.677294970980e-04   3.104716256404e-02  -8.435050263591e-03  -5.794453018138e-02   1.053726719530e-02  -1.649956930297e-02   3.523875838706e-02   2.302933684357e-02  -1.969174689086e-02   6.076237235509e-03  -5.428726014816e-04  -5.281536487544e-02   1.223788236885e-02   1.271465188561e-01  -1.612989129010e-02   2.330125459995e-02  -5.623178038301e-02  -2.790855782276e-02  
 1.559805268566e-02  -5.506884851824e-03   5.501434352901e-04   3.061550769860e-02  -8.258072612377e-03  -5.742618185886e-02   1.034174444774e-02  -1.621673261958e-02   3.470434694661e-02   2.258974044607e-02  -1.920773511114e-02   5.894616544379e-03  -5.241570054274e-04  -5.192489931696e-02   1.194301395945e-02   1.249035658773e-01  -1.572262864453e-02   2.286184858357e-02  -5.509870575936e-02  -2.727350745956e-02  
 1.527532322442e-02  -5.362015953177e-03   5.330653058852e-04   3.018833701910e-02  -8.084016769644e-03  -5.690697160631e-02   1.014837655532e-02  -1.593871819550e-02   3.417654073893e-02   2.215774093932e-02  -1.873698599758e-02   5.717842121386e-03  -5.059932888857e-04  -5.104672487594e-02   1.165375110306e-02   1.226925885297e-01  -1.532332067425e-02   2.243077383807e-02  -5.398755809763e-02  -2.665215840902e-02  
 1.495665620384e-02  -5.221509507336e-03   5.165779763186e-04   2.976373801601e-02  -7.914297757075e-03  -5.638944377073e-02   9.959933639785e-03  -1.566401379438e-02   3.365575835721e-02   2.173317990458e-02  -1.827298351247e-02   5.547791047432e-03  -4.886727952443e-04  -5.017479156419e-02   1.137315137427e-02   1.205058160624e-01  -1.493657752392e-02   2.200486902524e-02  -5.289377637984e-02  -2.604284621182e-02  
 1.464412197962e-02  -5.083804787987e-03   5.005391330435e-04   2.934178385294e-02  -7.746808142966e-03  -5.586422697989e-02   9.772638999980e-03  -1.539285617490e-02   3.313736546760e-02   2.131398919209e-02  -1.782044889805e-02   5.381042059199e-03  -4.717707204142e-04  -4.931121488807e-02   1.109654549004e-02   1.183386067756e-01  -1.455539022459e-02   2.158526330590e-02  -5.181563083496e-02  -2.544464613204e-02  
 1.433642341872e-02  -4.949053032715e-03   4.848698744073e-04   2.892205325042e-02  -7.581896224703e-03  -5.533409117444e-02   9.587123873058e-03  -1.512482396826e-02   3.262251991496e-02   2.090052237740e-02  -1.737654012898e-02   5.219101619651e-03  -4.554534677324e-04  -4.845444141397e-02   1.082538375226e-02   1.161913602741e-01  -1.418228922965e-02   2.117100485926e-02  -5.075275607907e-02  -2.485735618576e-02  
 1.403404352712e-02  -4.818188078800e-03   4.697254432402e-04   2.850635784828e-02  -7.420718633831e-03  -5.480626257076e-02   9.405392997855e-03  -1.486095941850e-02   3.211533096845e-02   2.049474660905e-02  -1.694211339232e-02   5.062770171686e-03  -4.397639967499e-04  -4.760796585846e-02   1.056139372857e-02   1.140747597740e-01  -1.381935293825e-02   2.076362180301e-02  -4.970991224881e-02  -2.428269710954e-02  
 1.373826571765e-02  -4.690555161551e-03   4.550643520323e-04   2.809541763481e-02  -7.262488663409e-03  -5.427879522994e-02   9.226239612344e-03  -1.460175667647e-02   3.161502061591e-02   2.009628700739e-02  -1.651991381922e-02   4.910639481752e-03  -4.245526451418e-04  -4.677413588160e-02   1.030282943774e-02   1.119902989008e-01  -1.346397230865e-02   2.036420755059e-02  -4.868790791353e-02  -2.372074665321e-02  
 1.344576496038e-02  -4.565566685389e-03   4.408482063972e-04   2.768417051035e-02  -7.106696855698e-03  -5.373948579258e-02   9.048886509544e-03  -1.434391457179e-02   3.111370326913e-02   1.970103432795e-02  -1.610324424792e-02   4.761648312808e-03  -4.097800136107e-04  -4.594136241312e-02   1.004858491251e-02   1.099098845383e-01  -1.311474854471e-02   1.996723786012e-02  -4.767327429379e-02  -2.316642457198e-02  
 1.315812338085e-02  -4.443222056318e-03   4.270301438668e-04   2.727510838167e-02  -6.953374975712e-03  -5.319353964643e-02   8.873401851799e-03  -1.408897752590e-02   3.061475547437e-02   1.931079112635e-02  -1.569518071671e-02   4.616008665325e-03  -3.954408483667e-04  -4.511537571010e-02   9.798840867797e-03   1.078470010176e-01  -1.277192381325e-02   1.957532640029e-02  -4.667211083001e-02  -2.262197919654e-02  
 1.287767680829e-02  -4.324663898892e-03   4.136408337750e-04   2.687353281515e-02  -6.803620238400e-03  -5.265860024760e-02   8.701606041105e-03  -1.384018488708e-02   3.012861327588e-02   1.893048405795e-02  -1.530009018548e-02   4.476308442023e-03  -3.816950489501e-04  -4.430758174130e-02   9.556353289956e-03   1.058333252939e-01  -1.243945425515e-02   1.919359647985e-02  -4.569889724770e-02  -2.209255465745e-02  
 1.260103388474e-02  -4.209193964694e-03   4.006790528038e-04   2.647384492112e-02  -6.656925925025e-03  -5.212026562246e-02   8.532853665275e-03  -1.359398128949e-02   2.964617439307e-02   1.855552931668e-02  -1.491129403074e-02   4.340877496825e-03  -3.684639762890e-04  -4.350549687648e-02   9.319681501546e-03   1.038374154560e-01  -1.211527633111e-02   1.881618231063e-02  -4.473871073870e-02  -2.157260818267e-02  
 1.233020889382e-02  -4.096284075986e-03   3.880688047211e-04   2.607847694946e-02  -6.512482506083e-03  -5.158053578250e-02   8.365718003511e-03  -1.335187213383e-02   2.916919422091e-02   1.818681831217e-02  -1.453327469178e-02   4.208945287995e-03  -3.556224761259e-04  -4.271510643648e-02   9.087384971995e-03   1.018702897511e-01  -1.179733166575e-02   1.844583706203e-02  -4.379675085079e-02  -2.106384735380e-02  
 1.206245546774e-02  -3.986002779689e-03   3.758206588604e-04   2.568361103355e-02  -6.370796148633e-03  -5.103321677072e-02   8.201127498068e-03  -1.311137390494e-02   2.869326601635e-02   1.782205134177e-02  -1.415973362605e-02   4.080585672891e-03  -3.432368964975e-04  -4.192730212088e-02   8.860130953458e-03   9.991260959681e-02  -1.148660434951e-02   1.807822958507e-02  -4.286364074278e-02  -2.056285383993e-02  
 1.180047056445e-02  -3.877994234702e-03   3.639592163357e-04   2.529214484509e-02  -6.231075233216e-03  -5.048022442368e-02   8.037750874538e-03  -1.287435088478e-02   2.822014426261e-02   1.746225713945e-02  -1.379660436960e-02   3.954269582570e-03  -3.311092410389e-04  -4.114920169873e-02   8.635994449074e-03   9.797655603044e-02  -1.118008891721e-02   1.771671832686e-02  -4.194526956532e-02  -2.007160755831e-02  
 1.154337156289e-02  -3.773423981010e-03   3.524471635991e-04   2.490612772862e-02  -6.094783577606e-03  -4.993567934530e-02   7.878161089433e-03  -1.264190262346e-02   2.775748068912e-02   1.711077671612e-02  -1.344189858517e-02   3.833722340585e-03  -3.195530240753e-04  -4.038451627067e-02   8.419059197613e-03   9.607932150750e-02  -1.088397565601e-02   1.736268138693e-02  -4.104878656175e-02  -1.959265634922e-02  
 1.129015749958e-02  -3.670608624704e-03   3.412082777755e-04   2.452118934667e-02  -5.960210567663e-03  -4.938080305374e-02   7.719364980536e-03  -1.241137004326e-02   2.729455396057e-02   1.676255321686e-02  -1.309381849289e-02   3.715288601354e-03  -3.082788071737e-04  -3.962429237198e-02   8.205066530880e-03   9.419221977105e-02  -1.059209208678e-02   1.701213733672e-02  -4.016127783983e-02  -1.912116568886e-02  
 1.104275167384e-02  -3.571313642289e-03   3.304105885461e-04   2.414256192227e-02  -5.829261216487e-03  -4.883563429986e-02   7.564904189044e-03  -1.218586806868e-02   2.684257183518e-02   1.642285072526e-02  -1.275555869813e-02   3.601653041649e-03  -2.974944654484e-04  -3.887926246785e-02   7.997916918779e-03   9.234637452161e-02  -1.030972717955e-02   1.666980991844e-02  -3.929652427621e-02  -1.866211225764e-02  
 1.080035472602e-02  -3.474242034343e-03   3.199184267554e-04   2.376776675506e-02  -5.700442945207e-03  -4.828885590224e-02   7.412202355212e-03  -1.196382803471e-02   2.639530217257e-02   1.608857344182e-02  -1.242612046269e-02   3.490874620946e-03  -2.870394070485e-04  -3.814448861523e-02   7.794739030971e-03   9.052563734769e-02  -1.003300364130e-02   1.633342698697e-02  -3.844722533226e-02  -1.821263756577e-02  
 1.056106869503e-02  -3.379618033123e-03   3.097803683815e-04   2.339417410592e-02  -5.574212320806e-03  -4.773631083677e-02   7.262125621489e-03  -1.174361316264e-02   2.594978465224e-02   1.575822387747e-02  -1.210134407916e-02   3.382911882403e-03  -2.769450012579e-04  -3.741383425835e-02   7.596053045516e-03   8.871699081000e-02  -9.762570939372e-03   1.600014921025e-02  -3.760722525465e-02  -1.777050282606e-02  
 1.032619472805e-02  -3.287015369170e-03   2.999371357465e-04   2.302351745492e-02  -5.450036926674e-03  -4.717991098220e-02   7.113666157604e-03  -1.152627433369e-02   2.550742828614e-02   1.543256207350e-02  -1.178410148977e-02   3.277388992693e-03  -2.671428409357e-04  -3.669142523811e-02   7.400987367757e-03   8.692860363764e-02  -9.497269232007e-03   1.567182757396e-02  -3.678014345033e-02  -1.733692956303e-02  
 1.009676909951e-02  -3.197286736290e-03   2.903850817669e-04   2.265914299452e-02  -5.328772793753e-03  -4.663242962474e-02   6.968296061248e-03  -1.131375461253e-02   2.507531827337e-02   1.511480261899e-02  -1.147615650573e-02   3.176325438090e-03  -2.577349941963e-04  -3.598427251714e-02   7.211712113304e-03   8.518070611645e-02  -9.240143387285e-03   1.535143926324e-02  -3.597475469073e-02  -1.691496321392e-02  
 9.872069054131e-03  -3.109234869527e-03   2.810411796207e-04   2.229817211318e-02  -5.209162736744e-03  -4.608185327563e-02   6.823875606894e-03  -1.110435614581e-02   2.464680372820e-02   1.480178574681e-02  -1.117640591424e-02   3.077582334951e-03  -2.485743839454e-04  -3.528679937916e-02   7.025483226765e-03   8.345576838415e-02  -8.987424236373e-03   1.503650493705e-02  -3.518321994876e-02  -1.650164720763e-02  
 9.649256118156e-03  -3.023435858625e-03   2.720613488800e-04   2.193691605922e-02  -5.091947023292e-03  -4.552199540143e-02   6.682109456075e-03  -1.089568144221e-02   2.421759616035e-02   1.449130590343e-02  -1.087876468630e-02   2.981020432908e-03  -2.397460872579e-04  -3.458967408108e-02   6.843337631544e-03   8.173392009756e-02  -8.740457136354e-03   1.472280315451e-02  -3.439641413650e-02  -1.609372979229e-02  
 9.433106083173e-03  -2.940098271411e-03   2.633373641688e-04   2.158364691404e-02  -4.977357041729e-03  -4.497401338199e-02   6.543052922147e-03  -1.069278780711e-02   2.380023253325e-02   1.418936344574e-02  -1.059300318134e-02   2.888163137133e-03  -2.312437211804e-04  -3.391176294433e-02   6.666176456628e-03   8.005990589145e-02  -8.500444015336e-03   1.441866742952e-02  -3.363421020685e-02  -1.569815437907e-02  
 9.220806574860e-03  -2.858894788553e-03   2.548380271705e-04   2.123370153430e-02  -4.864905371275e-03  -4.442578031774e-02   6.405958745347e-03  -1.049274175511e-02   2.338754813820e-02   1.389239288647e-02  -1.031322478910e-02   2.798331961348e-03  -2.230356240904e-04  -3.324256858231e-02   6.493136650783e-03   7.840892475682e-02  -8.266321974265e-03   1.411931681970e-02  -3.288531013132e-02  -1.531080679043e-02  
 9.011229678236e-03  -2.779665362085e-03   2.466516730952e-04   2.088486104019e-02  -4.754609573747e-03  -4.387126000300e-02   6.271097845370e-03  -1.029424211864e-02   2.297579702390e-02   1.359867263433e-02  -1.003743128609e-02   2.710414931918e-03  -2.150965771683e-04  -3.257717780570e-02   6.323659419821e-03   7.676830291094e-02  -8.037180915522e-03   1.382263018356e-02  -3.214406113702e-02  -1.492965643046e-02  
 8.807272767178e-03  -2.702557992419e-03   2.387127035875e-04   2.054250103379e-02  -4.646629139052e-03  -4.332447087633e-02   6.138623153092e-03  -1.010042955288e-02   2.257322342163e-02   1.331195893875e-02  -9.771455598697e-03   2.625486574354e-03  -2.074390031115e-04  -3.192741790719e-02   6.158484820164e-03   7.516625807246e-02  -7.814039625944e-03   1.353372790549e-02  -3.142285250559e-02  -1.455892841823e-02  
 8.606473196473e-03  -2.627496450133e-03   2.310446083405e-04   2.020222562111e-02  -4.540905135284e-03  -4.277483747651e-02   6.008568008351e-03  -9.908665286523e-03   2.217342076084e-02   1.302919389252e-02  -9.509853149472e-03   2.542820862594e-03  -2.000517803225e-04  -3.128345129314e-02   5.997163226656e-03   7.357987920696e-02  -7.596278604132e-03   1.324824002317e-02  -3.071136434555e-02  -1.419495207438e-02  
 8.409373939540e-03  -2.554212982192e-03   2.235577487472e-04   1.986565164974e-02  -4.437123345479e-03  -4.222595410507e-02   5.880207703904e-03  -9.719846099706e-03   2.177850882635e-02   1.275135204231e-02  -9.254249246828e-03   2.462904717472e-03  -1.929090421808e-04  -3.064890935633e-02   5.839560241973e-03   7.201790286971e-02  -7.383844348952e-03   1.296768217855e-02  -3.001325506881e-02  -1.383893740221e-02  
 8.216782452399e-03  -2.482673816199e-03   2.163018210702e-04   1.953358314294e-02  -4.335215906617e-03  -4.167912676957e-02   5.753553650398e-03  -9.534493897178e-03   2.138930597261e-02   1.247881034308e-02  -9.006488993944e-03   2.385068985499e-03  -1.859603107932e-04  -3.002603559612e-02   5.685167572689e-03   7.048412876537e-02  -7.175879827287e-03   1.269303351216e-02  -2.933022268402e-02  -1.349136107873e-02  
 8.027826540989e-03  -2.412945168677e-03   2.092951128699e-04   1.920453024833e-02  -4.235265433433e-03  -4.113114312793e-02   5.629027275504e-03  -9.351618078781e-03   2.100369218458e-02   1.221043022676e-02  -8.764213218151e-03   2.309111581563e-03  -1.792596515624e-04  -2.941079928541e-02   5.534155711239e-03   6.896945249122e-02  -6.972665005260e-03   1.242250149779e-02  -2.865815827718e-02  -1.315071135018e-02  
 7.841643898444e-03  -2.345457521042e-03   2.025528552038e-04   1.887816843373e-02  -4.137951572958e-03  -4.058440514500e-02   5.507766166348e-03  -9.170950368093e-03   2.062256281502e-02   1.194653392320e-02  -8.525345424461e-03   2.235895417896e-03  -1.728717022712e-04  -2.880198811565e-02   5.387803550845e-03   6.747347719678e-02  -6.775933050011e-03   1.215547397182e-02  -2.799660316835e-02  -1.281682927024e-02  
 7.660628997140e-03  -2.279635720175e-03   1.959723766481e-04   1.855817508439e-02  -4.042420153297e-03  -4.004511640131e-02   5.388079315829e-03  -8.994725374504e-03   2.024991188420e-02   1.168902929399e-02  -8.295529454953e-03   2.165207249388e-03  -1.666701190636e-04  -2.820858643325e-02   5.244835692968e-03   6.601492504791e-02  -6.583971125124e-03   1.189581725023e-02  -2.735366873926e-02  -1.249239622053e-02  
 7.482491297099e-03  -2.215443322462e-03   1.895673037108e-04   1.824061003810e-02  -3.948710400289e-03  -3.950447267299e-02   5.270258998612e-03  -8.820569720721e-03   1.988047980371e-02   1.143535722169e-02  -8.069787453656e-03   2.096678957409e-03  -1.606964166019e-04  -2.762176814499e-02   5.105201898877e-03   6.457382757267e-02  -6.396782626800e-03   1.163965388342e-02  -2.672054695668e-02  -1.217427565292e-02  
 7.308645459933e-03  -2.152975666359e-03   1.833858215499e-04   1.792795750232e-02  -3.856901747320e-03  -3.896803815786e-02   5.154463590279e-03  -8.649863985112e-03   1.951729960250e-02   1.118691583977e-02  -7.851065179485e-03   2.030120282894e-03  -1.549168313743e-04  -2.704660453258e-02   4.968853978066e-03   6.316118321263e-02  -6.214148323546e-03   1.138916840691e-02  -2.610194958261e-02  -1.186403644417e-02  
 7.137566022911e-03  -2.091828356137e-03   1.773831720697e-04   1.761704110277e-02  -3.766606194057e-03  -3.842694977121e-02   5.039972322153e-03  -8.480825071161e-03   1.915542371867e-02   1.094151148388e-02  -7.636311873729e-03   1.964871163886e-03  -1.492917916053e-04  -2.647665816714e-02   4.834895260081e-03   6.176158972781e-02  -6.034911182142e-03   1.114158162808e-02  -2.549110213492e-02  -1.155931255209e-02  
 6.969368455147e-03  -2.032207251429e-03   1.715614648570e-04   1.730915209703e-02  -3.678192900168e-03  -3.788604963043e-02   4.927473317746e-03  -8.314066743957e-03   1.879747561041e-02   1.070005744367e-02  -7.425902022711e-03   1.901593080844e-03  -1.438595951250e-04  -2.591418963744e-02   4.704201510758e-03   6.038150428061e-02  -5.860245180743e-03   1.089778321999e-02  -2.489073108911e-02  -1.126090770851e-02  
 6.805805301410e-03  -1.974515540875e-03   1.659433892177e-04   1.700745318968e-02  -3.592016422848e-03  -3.735530900519e-02   4.817747196377e-03  -8.151443403962e-03   1.844859636074e-02   1.046493526169e-02  -7.222879352417e-03   1.840835990461e-03  -1.386616683469e-04  -2.536598748708e-02   4.577541843835e-03   5.903697003296e-02  -5.691136194786e-03   1.066064783298e-02  -2.430754071195e-02  -1.097109971051e-02  
 6.645313077521e-03  -1.918571445460e-03   1.605213654392e-04   1.670930315474e-02  -3.507850011210e-03  -3.682703782987e-02   4.710340440893e-03  -7.991331547280e-03   1.810452080811e-02   1.023411345102e-02  -7.024064251550e-03   1.782166883361e-03  -1.336685545681e-04  -2.482595768321e-02   4.454405011181e-03   5.771385288811e-02  -5.526914663471e-03   1.042752817404e-02  -2.373535328410e-02  -1.068770124459e-02  
 6.487830790784e-03  -1.863893519818e-03   1.552701203250e-04   1.641391111894e-02  -3.425252928444e-03  -3.629778971915e-02   4.604581486779e-03  -7.833334722265e-03   1.776344850803e-02   1.000682898673e-02  -6.829794945066e-03   1.724769361129e-03  -1.288361701301e-04  -2.429307564718e-02   4.333786424042e-03   5.640832627864e-02  -5.366220681692e-03   1.019799836131e-02  -2.317254476539e-02  -1.041007718185e-02  
 6.333435572361e-03  -1.810695836580e-03   1.501898548064e-04   1.612204465562e-02  -3.344353451526e-03  -3.577025600836e-02   4.500606992946e-03  -7.677838091800e-03   1.742675658697e-02   9.783602868948e-03  -6.640121417726e-03   1.669102166390e-03  -1.241571887448e-04  -2.376859672820e-02   4.216056007450e-03   5.512407387006e-02  -5.209551652665e-03   9.972541988972e-03  -2.262053988591e-02  -1.013865451968e-02  
 6.182725571187e-03  -1.758404928728e-03   1.451852660848e-04   1.583431181666e-02  -3.264542342446e-03  -3.524486788096e-02   4.397343334996e-03  -7.525222261326e-03   1.709480092277e-02   9.564623375916e-03  -6.456636861636e-03   1.614939783422e-03  -1.195899983577e-04  -2.325466893404e-02   4.100317306353e-03   5.386508034749e-02  -5.055857726342e-03   9.752021255566e-03  -2.208092992113e-02  -9.873886419673e-03  
 6.034820032773e-03  -1.707992265772e-03   1.404144499219e-04   1.555009367381e-02  -3.186981753274e-03  -3.472345389791e-02   4.297133749404e-03  -7.374981367754e-03   1.676795203085e-02   9.349849565444e-03  -6.276608128939e-03   1.562673838023e-03  -1.152498834601e-04  -2.274830590087e-02   3.988391437559e-03   5.262631141580e-02  -4.907337858265e-03   9.535169107503e-03  -2.155152457245e-02  -9.614999742819e-03  
 5.890102400037e-03  -1.658766906244e-03   1.357468896283e-04   1.526977978319e-02  -3.110909054133e-03  -3.420525674441e-02   4.198340874599e-03  -7.227434469533e-03   1.644607381520e-02   9.139342188942e-03  -6.101412630073e-03   1.512190518784e-03  -1.110356979671e-04  -2.225137751497e-02   3.879071435769e-03   5.141122597382e-02  -4.762512577634e-03   9.322725688145e-03  -2.103359943523e-02  -9.362382999522e-03  
 5.748978921040e-03  -1.610920036634e-03   1.312347516317e-04   1.499415867851e-02  -3.036399521428e-03  -3.369254764636e-02   4.101387592689e-03  -7.082944554968e-03   1.613019324678e-02   8.933441513863e-03  -5.931873588489e-03   1.463262250966e-03  -1.069821960711e-04  -2.176522464175e-02   3.772487848210e-03   5.022244874603e-02  -4.621523766007e-03   9.115240780296e-03  -2.052826356224e-02  -9.116311656335e-03  
 5.610066099764e-03  -1.564439941287e-03   1.269012937251e-04   1.472073215221e-02  -2.963602317495e-03  -3.317913118274e-02   4.006463704537e-03  -6.940055572698e-03   1.581690150663e-02   8.730522595651e-03  -5.764993941009e-03   1.415613760978e-03  -1.030714652179e-04  -2.128426514679e-02   3.668591782572e-03   4.904759008823e-02  -4.484207135650e-03   8.910357967613e-03  -2.003027463614e-02  -8.874948128350e-03  
 5.474072425292e-03  -1.519400770599e-03   1.227191733163e-04   1.445115923524e-02  -2.892636959930e-03  -3.267020751077e-02   3.913794175481e-03  -6.799692215015e-03   1.550883561867e-02   8.531757793500e-03  -5.602062655258e-03   1.369668296987e-03  -9.932429560695e-05  -2.081188188162e-02   3.567783017061e-03   4.789481088215e-02  -4.351119172877e-03   8.709463431247e-03  -1.954290990585e-02  -8.639379379656e-03  
 5.341401683709e-03  -1.475125824149e-03   1.186305645838e-04   1.418565273296e-02  -2.822711102119e-03  -3.216390284996e-02   3.821907064047e-03  -6.662012035461e-03   1.520520390543e-02   8.336878621127e-03  -5.444854039737e-03   1.324735034970e-03  -9.565115814466e-05  -2.034944535915e-02   3.468602845718e-03   4.676552049066e-02  -4.220393623239e-03   8.513103716058e-03  -1.906671262735e-02  -8.409701575085e-03  
 5.211751096943e-03  -1.432431720152e-03   1.146905742314e-04   1.392448786351e-02  -2.754673766279e-03  -3.166446317887e-02   3.732490977625e-03  -6.527091811384e-03   1.490784870885e-02   8.146464627548e-03  -5.291521535028e-03   1.281729155680e-03  -9.215144557453e-05  -1.989642477711e-02   3.372764600856e-03   4.566056548880e-02  -4.094239979545e-03   8.321015235944e-03  -1.860189780287e-02  -8.185941541332e-03  
 5.084472239057e-03  -1.390805088610e-03   1.108842363255e-04   1.366601931824e-02  -2.688020280387e-03  -3.116553035055e-02   3.644695299718e-03  -6.393985059399e-03   1.461347072791e-02   7.959083065395e-03  -5.141447613391e-03   1.239756656461e-03  -8.877799791903e-05  -1.944963940827e-02   3.279120121913e-03   4.457140998667e-02  -3.971153993185e-03   8.131885267197e-03  -1.814493553506e-02  -7.966839331164e-03  
 4.959814671799e-03  -1.350084268445e-03   1.071635586559e-04   1.341067912938e-02  -2.622541546805e-03  -3.066813001766e-02   3.558026994451e-03  -6.262954519191e-03   1.432257186287e-02   7.775015018042e-03  -4.995164202865e-03   1.198940952397e-03  -8.549725204152e-05  -1.901029101403e-02   3.187386876095e-03   4.350085334193e-02  -3.850811745446e-03   7.946182589836e-03  -1.769685057714e-02  -7.752721480191e-03  
 4.838235045634e-03  -1.310478473909e-03   1.035534425798e-04   1.315980698664e-02  -2.558514588057e-03  -3.017695804214e-02   3.473036410710e-03  -6.134714284658e-03   1.403757414876e-02   7.595181235805e-03  -4.853520565980e-03   1.159618922339e-03  -8.232995637344e-05  -1.858100339218e-02   3.098141846748e-03   4.245520770358e-02  -3.733917367777e-03   7.764945069205e-03  -1.726018929475e-02  -7.544359975575e-03  
 4.719003221281e-03  -1.272158213153e-03   1.000993613018e-04   1.291206253542e-02  -2.496143773849e-03  -2.968893232308e-02   3.390247432609e-03  -6.008475563585e-03   1.375652233202e-02   7.418719719334e-03  -4.714822138120e-03   1.121460162503e-03  -7.930550383906e-05  -1.815838524590e-02   3.011517654708e-03   4.142678915948e-02  -3.620565430488e-03   7.586807398661e-03  -1.683175139622e-02  -7.340668232769e-03  
 4.602506603593e-03  -1.234736681646e-03   9.674070971264e-05   1.266795477122e-02  -2.434922356791e-03  -2.920415017318e-02   3.308606895731e-03  -5.884512781502e-03   1.347976201003e-02   7.245687102718e-03  -4.580246059569e-03   1.084385268376e-03  -7.635520635379e-05  -1.774415435175e-02   2.926735924540e-03   4.041900444352e-02  -3.509814054283e-03   7.412406960742e-03  -1.641288219123e-02  -7.141978334359e-03  
 4.488442532616e-03  -1.198390402789e-03   9.348911073766e-05   1.242706090178e-02  -2.374985073417e-03  -2.872256699812e-02   3.228581323324e-03  -5.762585534379e-03   1.320689008427e-02   7.075977203382e-03  -4.448816447129e-03   1.048465578073e-03  -7.352629546400e-05  -1.733699025227e-02   2.844137054384e-03   3.942922192145e-02  -3.402150532584e-03   7.241217070461e-03  -1.600238709306e-02  -6.947915766917e-03  
 4.376847706038e-03  -1.163145650116e-03   9.035536684657e-05   1.218980318718e-02  -2.316521749357e-03  -2.824571211650e-02   3.150428114698e-03  -5.642890201404e-03   1.293871919703e-02   6.909812461364e-03  -4.320714345843e-03   1.013787536473e-03  -7.081366990342e-05  -1.693766621249e-02   2.763959769111e-03   3.845932652389e-02  -3.297786198117e-03   7.073525190976e-03  -1.560101013793e-02  -6.758654300372e-03  
 4.268210380519e-03  -1.128904869385e-03   8.731705302245e-05   1.195702167016e-02  -2.259452681736e-03  -2.777574846362e-02   3.073910258043e-03  -5.525872545320e-03   1.267632786120e-02   6.747635908672e-03  -4.196896997205e-03   9.803463995496e-04  -6.818993919453e-05  -1.654804877605e-02   2.685991260692e-03   3.751325698540e-02  -3.196423180394e-03   6.910056545744e-03  -1.521028313375e-02  -6.574634441396e-03  
 4.161752530304e-03  -1.095333491315e-03   8.434799852153e-05   1.172712191531e-02  -2.203371782975e-03  -2.730746601009e-02   2.998405041268e-03  -5.410657992880e-03   1.241706303108e-02   6.588275746567e-03  -4.076285684327e-03   9.477883949912e-04  -6.563897502579e-05  -1.616508328032e-02   2.609600401707e-03   3.658380255605e-02  -3.097328283054e-03   6.749560774752e-03  -1.482722720299e-02  -6.394817977616e-03  
 4.056566735891e-03  -1.062612733001e-03   8.148976481933e-05   1.149832047986e-02  -2.148472275133e-03  -2.683653317569e-02   2.924315321295e-03  -5.296284751234e-03   1.215851943589e-02   6.430757546830e-03  -3.956866646048e-03   9.158380002602e-04  -6.317883152037e-05  -1.578466958965e-02   2.534876299058e-03   3.566204674435e-02  -3.000549502914e-03   6.590418836571e-03  -1.444822202692e-02  -6.218021960014e-03  
 3.955023232848e-03  -1.031104084922e-03   7.873301165227e-05   1.127577598581e-02  -2.095088425073e-03  -2.637859018843e-02   2.852264124207e-03  -5.185473838556e-03   1.190856707503e-02   6.278260028446e-03  -3.842725262349e-03   8.854363997352e-04  -6.082686784572e-05  -1.541723759880e-02   2.462804137281e-03   3.477165738499e-02  -2.907344293499e-03   6.436753232742e-03  -1.408271009160e-02  -6.047264169139e-03  
 3.855361644302e-03  -1.000565058678e-03   7.607764923549e-05   1.105598560619e-02  -2.043025384407e-03  -2.592358326577e-02   2.781906974293e-03  -5.076340885371e-03   1.166193269406e-02   6.128593792328e-03  -3.730772051653e-03   8.560225989018e-04  -5.857029804491e-05  -1.505550764447e-02   2.392788674852e-03   3.389624060574e-02  -2.816939548359e-03   6.285661283305e-03  -1.372404474040e-02  -5.880349158277e-03  
 3.758438376247e-03  -9.708112658332e-04   7.349680888276e-05   1.084044412192e-02  -1.992036641856e-03  -2.547489750889e-02   2.712808543241e-03  -4.969664480810e-03   1.142053527827e-02   5.982422246742e-03  -3.622839797550e-03   8.275639760512e-04  -5.638491798756e-05  -1.470291772000e-02   2.324516573778e-03   3.304297468061e-02  -2.728958699249e-03   6.138468693570e-03  -1.337508827550e-02  -5.718096334836e-03  
 3.663104930937e-03  -9.418428635378e-04   7.101361803014e-05   1.062684037817e-02  -1.942131450210e-03  -2.502651401237e-02   2.645049610510e-03  -4.864239572757e-03   1.118112252795e-02   5.838513998803e-03  -3.516803249935e-03   7.997320949493e-04  -5.427665380435e-05  -1.435461215690e-02   2.257812869354e-03   3.220111497284e-02  -2.643142139553e-03   5.993265410669e-03  -1.303147845123e-02  -5.559125416005e-03  
 3.569935837823e-03  -9.137029920456e-04   6.859264596872e-05   1.041677716172e-02  -1.893327882695e-03  -2.458338368336e-02   2.578665040853e-03  -4.760854016706e-03   1.094608393364e-02   5.697730182490e-03  -3.413524998585e-03   7.730007180107e-04  -5.225185345831e-05  -1.401360112453e-02   2.192994010801e-03   3.137776116387e-02  -2.559971578615e-03   5.851208228877e-03  -1.269596978181e-02  -5.404257678782e-03  
 3.478810158710e-03  -8.859751481596e-04   6.623417865579e-05   1.020945079735e-02  -1.845329036515e-03  -2.414203924337e-02   2.513024587156e-03  -4.659141072805e-03   1.071387460678e-02   5.559493830226e-03  -3.313510834104e-03   7.467359617702e-04  -5.026053483018e-05  -1.367902092859e-02   2.129209312018e-03   3.057013515453e-02  -2.478284660083e-03   5.711953375775e-03  -1.236745916557e-02  -5.253098393902e-03  
 3.389998631218e-03  -8.594714237168e-04   6.397834507711e-05   1.000619236708e-02  -1.798742238757e-03  -2.370872709676e-02   2.449472541054e-03  -4.559690362831e-03   1.048717001074e-02   5.424731914690e-03  -3.215902665227e-03   7.217394234235e-04  -4.838185403510e-05  -1.335214310064e-02   2.067882111561e-03   2.978218726011e-02  -2.399905113442e-03   5.575988000018e-03  -1.204744586387e-02  -5.106090388991e-03  
 3.302978908476e-03  -8.334471459861e-04   6.177544413613e-05   9.805544883253e-03  -1.753062353359e-03  -2.327760775802e-02   2.386920386801e-03  -4.461797278952e-03   1.026326152125e-02   5.292400103618e-03  -3.120953817864e-03   6.972829134945e-04  -4.655680496330e-05  -1.303103784929e-02   2.007786219879e-03   2.900869821822e-02  -2.323247209459e-03   5.442548837203e-03  -1.173385135156e-02  -4.962518035943e-03  
 3.218372170904e-03  -8.084540189165e-04   5.967011176145e-05   9.609050079120e-03  -1.708722102796e-03  -2.285437923712e-02   2.326190859689e-03  -4.366211035036e-03   1.004473321032e-02   5.163507017364e-03  -3.028835709161e-03   6.738745751664e-04  -4.481180139092e-05  -1.271800301516e-02   1.949820404905e-03   2.825532666831e-02  -2.249393781401e-03   5.312526820694e-03  -1.142883302015e-02  -4.823073699989e-03  
 3.135716510385e-03  -7.840549547243e-04   5.762474706807e-05   9.415668941850e-03  -1.665281508162e-03  -2.243537041392e-02   2.266567042428e-03  -4.272398007492e-03   9.829869875301e-03   5.037263913624e-03  -2.939482545752e-03   6.511362900950e-04  -4.312235514888e-05  -1.241156896658e-02   1.893217088211e-03   2.751829142020e-02  -2.177443381090e-03   5.185316630914e-03  -1.113089831434e-02  -4.687166056777e-03  
 3.054702245436e-03  -7.602250201356e-04   5.564918042678e-05   9.224828029246e-03  -1.622732966469e-03  -2.201879581551e-02   2.207992528268e-03  -4.180079974738e-03   9.617734750697e-03   4.913363964661e-03  -2.852411316556e-03   6.289249182702e-04  -4.148240203959e-05  -1.211045400381e-02   1.837859572702e-03   2.679479476491e-02  -2.107217253141e-03   5.060432250375e-03  -1.083888366935e-02  -4.554455438962e-03  
 2.975146991962e-03  -7.370822613802e-04   5.373471651212e-05   9.036238297742e-03  -1.581225610444e-03  -2.160478291671e-02   2.150777209540e-03  -4.089037326429e-03   9.408244418788e-03   4.791671415554e-03  -2.766764339062e-03   6.074467192937e-04  -3.990867879047e-05  -1.181374890651e-02   1.784072947971e-03   2.608329140397e-02  -2.039132208575e-03   4.937495942217e-03  -1.055216912138e-02  -4.424682838092e-03  
 2.898202888072e-03  -7.146899757263e-04   5.188407525742e-05   8.852337972688e-03  -1.540719101982e-03  -2.120012904106e-02   2.094906209343e-03  -4.000544283155e-03   9.204663490758e-03   4.673500726991e-03  -2.684786923408e-03   5.868353994085e-04  -3.839704161634e-05  -1.152645635982e-02   1.731920451111e-03   2.539424718464e-02  -1.973263182196e-03   4.818438052222e-03  -1.027478242011e-02  -4.299101976343e-03  
 2.822912561817e-03  -6.929699135244e-04   5.008654472110e-05   8.671110179107e-03  -1.501112284933e-03  -2.079933427864e-02   2.040222844158e-03  -3.913558796758e-03   9.004286879714e-03   4.557691832071e-03  -2.604621469545e-03   5.669585996315e-04  -3.694485062233e-05  -1.124446526181e-02   1.681196729020e-03   2.471895294860e-02  -1.909385382408e-03   4.701655140217e-03  -1.000329637984e-02  -4.176566208763e-03  
 2.748970611499e-03  -6.717953095673e-04   4.834907104477e-05   8.492059695464e-03  -1.462425485979e-03  -2.040077228147e-02   1.986701988051e-03  -3.827802668689e-03   8.806294040328e-03   4.443949365011e-03  -2.526080949671e-03   5.476006998848e-04  -3.554399981341e-05  -1.096680256928e-02   1.631753711290e-03   2.405512549859e-02  -1.847234748270e-03   4.586770026385e-03  -9.736813828403e-03  -4.056792372750e-03  
 2.676963910285e-03  -6.511717407152e-04   4.667924659876e-05   8.316374634554e-03  -1.424586642589e-03  -2.000768481210e-02   1.934250408545e-03  -3.743905227793e-03   8.612206660482e-03   4.332876758979e-03  -2.450359766241e-03   5.287365105255e-04  -3.418367014458e-05  -1.069594209144e-02   1.583496877027e-03   2.340784813064e-02  -1.786698022736e-03   4.474737193764e-03  -9.477269162676e-03  -3.940354209130e-03  
 2.606925432800e-03  -6.313096218974e-04   4.506339963257e-05   8.144259146383e-03  -1.387727697703e-03  -1.962163628498e-02   1.883176515891e-03  -3.661911861868e-03   8.422674828786e-03   4.224555467669e-03  -2.376813245933e-03   5.107396062180e-04  -3.288558966738e-05  -1.043189166999e-02   1.536870151345e-03   2.277755612640e-02  -1.728365481674e-03   4.365527008886e-03  -9.224802109159e-03  -3.827213155179e-03  
 2.538382173160e-03  -6.117693814364e-04   4.348753355694e-05   7.974596530547e-03  -1.351544324521e-03  -1.923851099528e-02   1.832875809935e-03  -3.581315703627e-03   8.235761629350e-03   4.118374887769e-03  -2.305482922525e-03   4.931341937781e-04  -3.162064858231e-05  -1.017297651724e-02   1.491135033617e-03   2.216014167123e-02  -1.671302660280e-03   4.258501360469e-03  -8.977764477697e-03  -3.716882629787e-03  
 2.471324965459e-03  -5.930796676588e-04   4.198848542339e-05   7.807725334955e-03  -1.316539983103e-03  -1.886056085722e-02   1.784253249629e-03  -3.502178633395e-03   8.052334851897e-03   4.014528333043e-03  -2.235423140775e-03   4.762222110827e-04  -3.042003343004e-05  -9.918913529681e-03   1.447128391543e-03   2.155552502925e-02  -1.616448110774e-03   4.153554465498e-03  -8.736157457870e-03  -3.609313141088e-03  
 2.405837643663e-03  -5.747973986276e-04   4.053309816320e-05   7.643665492325e-03  -1.282246327534e-03  -1.848694479098e-02   1.736501987186e-03  -3.424573954550e-03   7.872100892798e-03   3.912910016942e-03  -2.167609408899e-03   4.597714764532e-04  -2.925328825508e-05  -9.670500238015e-03   1.404118851838e-03   2.096491849590e-02  -1.562979698400e-03   4.050970612839e-03  -8.500390097067e-03  -3.504581527265e-03  
 2.342290758820e-03  -5.570660723244e-04   3.912060898479e-05   7.483077824084e-03  -1.248749993631e-03  -1.812006331318e-02   1.689835124871e-03  -3.348812007065e-03   7.696104651780e-03   3.813900325468e-03  -2.102219014866e-03   4.439356676957e-04  -2.813259265465e-05  -9.428829216146e-03   1.362342819461e-03   2.039069361260e-02  -1.511192681015e-03   3.951150664651e-03  -8.271326503539e-03  -3.402938930796e-03  
 2.279840463794e-03  -5.397397530560e-04   3.773605898410e-05   7.324268989131e-03  -1.215886310834e-03  -1.775504262000e-02   1.643977296726e-03  -3.274047548477e-03   7.521965912649e-03   3.716622742448e-03  -2.037946247526e-03   4.285895705627e-04  -2.705299537656e-05  -9.190618660184e-03   1.321522613100e-03   1.982605529630e-02  -1.460789684490e-03   3.852843761220e-03  -8.046315756677e-03  -3.303569409163e-03  
 2.219296141522e-03  -5.230781455905e-04   3.641917239494e-05   7.169304333674e-03  -1.184028801707e-03  -1.739818147691e-02   1.599524884893e-03  -3.201269916779e-03   7.352635781312e-03   3.622040733293e-03  -1.976093371050e-03   4.138358958063e-04  -2.601616345251e-05  -8.959505280762e-03   1.282144099353e-03   1.927846172212e-02  -1.412212106731e-03   3.757435605648e-03  -7.828266810568e-03  -3.207274646808e-03  
 2.160028889356e-03  -5.067446440214e-04   3.513627097232e-05   7.016529902775e-03  -1.152793136047e-03  -1.704433400940e-02   1.555844966801e-03  -3.129681053217e-03   7.185671034813e-03   3.529334154489e-03  -1.915896027932e-03   3.994624892934e-04  -2.500891317223e-05  -8.732723822937e-03   1.243608422289e-03   1.874201767949e-02  -1.364824717618e-03   3.663855576606e-03  -7.614836738066e-03  -3.113362137244e-03  
 2.101750652858e-03  -4.909739802161e-04   3.391508237867e-05   6.865639698133e-03  -1.122405484741e-03  -1.669303640263e-02   1.513337789122e-03  -3.059093610414e-03   7.020780500029e-03   3.438274905704e-03  -1.856699574983e-03   3.854493378790e-04  -2.404528013111e-05  -8.509237874499e-03   1.206210532869e-03   1.821465060113e-02  -1.318911988262e-03   3.571733083629e-03  -7.405285463704e-03  -3.021546938556e-03  
 2.045513296839e-03  -4.757172680414e-04   3.272536816876e-05   6.718742497824e-03  -1.092784239558e-03  -1.635060002507e-02   1.471899419648e-03  -2.990575137369e-03   6.860849931792e-03   3.349991426089e-03  -1.799998331324e-03   3.721005355837e-04  -2.311923321232e-05  -8.293227222339e-03   1.170024157842e-03   1.770503066008e-02  -1.274626162574e-03   3.482613973080e-03  -7.202812316627e-03  -2.932801466642e-03  
 1.990681334716e-03  -4.609052512390e-04   3.157354975916e-05   6.574396631004e-03  -1.063788628846e-03  -1.601269734446e-02   1.431322000360e-03  -2.923372597033e-03   6.703862976656e-03   3.263655655626e-03  -1.744926679874e-03   3.591907748139e-04  -2.222723271211e-05  -8.082019355326e-03   1.134779484142e-03   1.720748435000e-02  -1.231645315878e-03   3.395474966634e-03  -7.005258977091e-03  -2.846417342188e-03  
 1.936925604877e-03  -4.465829852470e-04   3.046968163320e-05   6.432254570862e-03  -1.035626324828e-03  -1.567862146158e-02   1.391893366137e-03  -2.857306883900e-03   6.549384189739e-03   3.179134625521e-03  -1.690957644453e-03   3.466870701164e-04  -2.137219310968e-05  -7.874613686755e-03   1.100649838404e-03   1.671998990969e-02  -1.190089867158e-03   3.309962150334e-03  -6.811865909063e-03  -2.762174315221e-03  
 1.884298620227e-03  -4.324464133127e-04   2.938553402113e-05   6.292095745382e-03  -1.007889361448e-03  -1.534724460117e-02   1.352954419203e-03  -2.792315314797e-03   6.397017217225e-03   3.096223333475e-03  -1.638627201958e-03   3.344657916676e-04  -2.053825122794e-05  -7.671250437751e-03   1.067085460084e-03   1.624284402246e-02  -1.149397270805e-03   3.226135762527e-03  -6.622702288415e-03  -2.680028597486e-03  
 1.833000987430e-03  -4.187760438645e-04   2.833723856610e-05   6.154593517703e-03  -9.808899390817e-04  -1.502122158168e-02   1.315046743156e-03  -2.728685747015e-03   6.247818685101e-03   3.015307858019e-03  -1.587706503955e-03   3.227236471963e-04  -1.973856317448e-05  -7.472614504858e-03   1.034579222996e-03   1.577762991439e-02  -1.110098792995e-03   3.144263002463e-03  -6.438357598553e-03  -2.600163746065e-03  
 1.783316036450e-03  -4.056281084480e-04   2.733531080255e-05   6.020414780318e-03  -9.546815244581e-04  -1.470246364149e-02   1.278264237901e-03  -2.666720589298e-03   6.102624396379e-03   2.936651120436e-03  -1.538665348140e-03   3.114320956015e-04  -1.897275573064e-05  -7.279864064672e-03   1.003192301788e-03   1.532650922277e-02  -1.072221359973e-03   3.064768575276e-03  -6.259640263944e-03  -2.522781465969e-03  
 1.734990615253e-03  -3.928895798236e-04   2.636696249120e-05   5.888877234477e-03  -9.291128692901e-04  -1.438898880164e-02   1.242389487200e-03  -2.606125317827e-03   5.960515255384e-03   2.859900936865e-03  -1.491145970728e-03   3.005359244467e-04  -1.823525776906e-05  -7.091874368258e-03   9.727194279530e-04   1.488717100165e-02  -1.035560365569e-03   2.987231654745e-03  -6.085644381969e-03  -2.447589069397e-03  
 1.687310786184e-03  -3.805366602682e-04   2.544126035565e-05   5.758804085785e-03  -9.042421582592e-04  -1.407751145125e-02   1.207453311867e-03  -2.546261645555e-03   5.819935201577e-03   2.784493091258e-03  -1.444264156873e-03   2.899142356351e-04  -1.752724634219e-05  -6.906270458337e-03   9.431181265741e-04   1.445481624249e-02  -1.000015708939e-03   2.910761343450e-03  -5.914584434131e-03  -2.374045954956e-03  
 1.641246218892e-03  -3.685325080927e-04   2.453876064072e-05   5.631912772160e-03  -8.799187488317e-04  -1.377296357725e-02   1.173276755134e-03  -2.488010670776e-03   5.683161074005e-03   2.711193228128e-03  -1.399355379727e-03   2.797194752094e-04  -1.684402749361e-05  -6.726550333213e-03   9.143421737066e-04   1.403638906230e-02  -9.655941872922e-04   2.836639189551e-03  -5.749005505692e-03  -2.302855925650e-03  
 1.595975109609e-03  -3.568129394958e-04   2.366491344812e-05   5.506669281889e-03  -8.561772210262e-04  -1.347103624395e-02   1.139877167962e-03  -2.430599291517e-03   5.548153992286e-03   2.639293995771e-03  -1.355315588938e-03   2.698079710208e-04  -1.618423707762e-05  -6.549678616107e-03   8.863088275134e-04   1.362580344846e-02  -9.321595445751e-04   2.763744334540e-03  -5.586636967796e-03  -2.233353756150e-03  
 1.552155030453e-03  -3.453861979623e-04   2.280824859225e-05   5.384200777257e-03  -8.328505870541e-04  -1.317496063742e-02   1.107073941676e-03  -2.374581534081e-03   5.416371057461e-03   2.569316504312e-03  -1.313027839164e-03   2.602614319227e-04  -1.554827253761e-05  -6.377971290758e-03   8.589297152353e-04   1.322761173294e-02  -8.996780128214e-04   2.692904811462e-03  -5.429114860028e-03  -2.166007320482e-03  
 1.509103425079e-03  -3.344515552582e-04   2.200180163455e-05   5.263672399893e-03  -8.103570819493e-04  -1.288273381247e-02   1.075453480072e-03  -2.319526743734e-03   5.286835642224e-03   2.500775888329e-03  -1.271395712380e-03   2.510198094285e-04  -1.494166780918e-05  -6.209199806891e-03   8.326052919657e-04   1.283737469391e-02  -8.684555284944e-04   2.623350077630e-03  -5.274885726242e-03  -2.100290028705e-03  
 1.467543232973e-03  -3.237679052313e-04   2.120733753386e-05   5.145993428156e-03  -7.882444285081e-04  -1.259668544154e-02   1.044377207632e-03  -2.265905181115e-03   5.160605226151e-03   2.434146577604e-03  -1.231575764657e-03   2.421274220019e-04  -1.435445980580e-05  -6.045731707047e-03   8.068777669284e-04   1.245968733592e-02  -8.381114517847e-04   2.555890139137e-03  -5.125518964022e-03  -2.036692862702e-03  
 1.426969231555e-03  -3.135114367170e-04   2.045168276725e-05   5.030581450005e-03  -7.668223724688e-04  -1.231551120806e-02   1.014294971902e-03  -2.213404526434e-03   5.037024613180e-03   2.369088902445e-03  -1.192687658269e-03   2.335677571987e-04  -1.379316172660e-05  -5.885890424594e-03   7.820744647671e-04   1.209122171835e-02  -8.089102858870e-04   2.489946508841e-03  -4.979858512213e-03  -1.974813624123e-03  
 1.387276997505e-03  -3.034048659115e-04   1.971540424194e-05   4.917028709102e-03  -7.458286199788e-04  -1.203772629503e-02   9.847555644911e-04  -2.161826864471e-03   4.915472776948e-03   2.305463156984e-03  -1.155059941717e-03   2.252036565753e-04  -1.324703858960e-05  -5.729502399370e-03   7.577795141076e-04   1.173151305777e-02  -7.804092599900e-04   2.425415570633e-03  -4.837664759204e-03  -1.914604160238e-03  
 1.348471331594e-03  -2.937393043456e-04   1.901487943947e-05   4.805556145531e-03  -7.255131239028e-04  -1.176442262866e-02   9.561939551199e-04  -2.111253345366e-03   4.796323136286e-03   2.243333286141e-03  -1.118180941612e-03   2.171597556297e-04  -1.272736939411e-05  -5.576347025833e-03   7.343900095813e-04   1.138020072656e-02  -7.530227141361e-04   2.362243776123e-03  -4.698840923686e-03  -1.856006506066e-03  
 1.310867007674e-03  -2.842145800254e-04   1.832126971231e-05   4.696498804565e-03  -7.055416841407e-04  -1.149631368457e-02   9.280939354897e-04  -2.061891320277e-03   4.679938502744e-03   2.182803984982e-03  -1.082846063442e-03   2.093872083299e-04  -1.222274661110e-05  -5.427640243163e-03   7.114746874527e-04   1.103953482968e-02  -7.263352446861e-04   2.300840053387e-03  -4.564141973108e-03  -1.799204012712e-03  
 1.274327725297e-03  -2.751413484286e-04   1.766322620700e-05   4.589812689665e-03  -6.862149334171e-04  -1.123360274885e-02   9.009550995513e-04  -2.013685543778e-03   4.566335159439e-03   2.123822860865e-03  -1.048420447801e-03   2.019362234255e-04  -1.174143590864e-05  -5.282679387150e-03   6.894497623022e-04   1.070813247280e-02  -7.007400877074e-04   2.240975476344e-03  -4.433104754334e-03  -1.744040163804e-03  
 1.238495176814e-03  -2.662901608486e-04   1.703020990574e-05   4.484835594529e-03  -6.673592850442e-04  -1.097425567446e-02   8.744569946989e-04  -1.966311901304e-03   4.454605688293e-03   2.066134808713e-03  -1.014919386143e-03   1.946663707051e-04  -1.127749353493e-05  -5.140598031949e-03   6.679832096187e-04   1.038421906905e-02  -6.758700893239e-04   2.182312718445e-03  -4.305047070056e-03  -1.690324323073e-03  
 1.203554873391e-03  -2.576519533949e-04   1.641275616965e-05   4.381765940662e-03  -6.488779584737e-04  -1.071892013421e-02   8.485009741733e-04  -1.919882080314e-03   4.345027545191e-03   2.009771914161e-03  -9.824151858426e-04   1.876551708733e-04  -1.082901559081e-05  -5.001821454606e-03   6.470492985700e-04   1.006864826745e-02  -6.517410331932e-04   2.124998453341e-03  -4.180255458267e-03  -1.638104564131e-03  
 1.169768700808e-03  -2.492879198358e-04   1.581303405567e-05   4.281108059603e-03  -6.308534549799e-04  -1.046916107460e-02   8.231999370979e-04  -1.874617904021e-03   4.238248644686e-03   1.954986967745e-03  -9.511398923679e-04   1.809090400598e-04  -1.039893750846e-05  -4.867157719659e-03   6.267280058566e-04   9.762867550319e-03  -6.284108714221e-04   2.069321154895e-03  -4.059249554679e-03  -1.587528641943e-03  
 1.136600023733e-03  -2.412640214990e-04   1.524577871942e-05   4.182221046862e-03  -6.134494476528e-04  -1.022322868779e-02   7.987793843560e-04  -1.830175200601e-03   4.133443779311e-03   1.901467153250e-03  -9.204321440121e-04   1.743922419178e-04  -9.987980676465e-06  -4.735083802944e-03   6.071804899186e-04   9.463931036612e-03  -6.059942300338e-04   2.014742305715e-03  -3.940986407158e-03  -1.538289848689e-03  
 1.104455084530e-03  -2.333888836609e-04   1.468561246403e-05   4.085394614077e-03  -5.963678922040e-04  -9.981889568338e-03   7.748156832171e-04  -1.786785228939e-03   4.031004652024e-03   1.849218702794e-03  -8.908919133851e-04   1.681041897881e-04  -9.588917559899e-06  -4.606614811854e-03   5.880630507726e-04   9.173736525531e-03  -5.841933507133e-04   1.961622425478e-03  -3.826105549694e-03  -1.490480454245e-03  
 1.073255708536e-03  -2.258108472207e-04   1.415190632665e-05   3.990757021052e-03  -5.797379927935e-04  -9.745599346866e-03   7.515283336328e-04  -1.744421621295e-03   3.931058123231e-03   1.798415237411e-03  -8.623479637830e-04   1.620319258404e-04  -9.207081414141e-06  -4.481709135620e-03   5.695546087442e-04   8.892109113652e-03  -5.631601655261e-04   1.909924990218e-03  -3.714544857055e-03  -1.444152731929e-03  
 1.042625009034e-03  -2.184212348434e-04   1.363659842648e-05   3.897645037626e-03  -5.635645923791e-04  -9.512529035895e-03   7.288602824407e-04  -1.702792464686e-03   3.832793369609e-03   1.748730199628e-03  -8.344777173412e-04   1.561453008081e-04  -8.838615905879e-06  -4.359224318011e-03   5.515820490983e-04   8.616885486992e-03  -5.427940318402e-04   1.859250248250e-03  -3.605521199320e-03  -1.399045554776e-03  
 1.012821935204e-03  -2.113358486085e-04   1.314350970766e-05   3.806501775459e-03  -5.478635585446e-04  -9.284039435704e-03   7.068946301813e-04  -1.662074451966e-03   3.736756847270e-03   1.700340433906e-03  -8.073517354713e-04   1.504824839929e-04  -8.487087694720e-06  -4.239764949317e-03   5.342348798689e-04   8.349158033772e-03  -5.232023075771e-04   1.809807362967e-03  -3.499424017003e-03  -1.355258235446e-03  
 9.840334158893e-04  -2.044618430544e-04   1.266407021944e-05   3.717565527788e-03  -5.325485181887e-04  -9.060771656188e-03   6.854847934145e-04  -1.622441271200e-03   3.643247199466e-03   1.653235166241e-03  -7.812860087874e-04   1.450373069875e-04  -8.147824263291e-06  -4.123953839649e-03   5.173912721326e-04   8.090023620317e-03  -5.042611738509e-04   1.761827450614e-03  -3.396628002092e-03  -1.312827593129e-03  
 9.559603351199e-04  -1.977517457983e-04   1.219635634570e-05   3.630268564143e-03  -5.175480236035e-04  -8.841172688350e-03   6.645259885780e-04  -1.583572541559e-03   3.551567084897e-03   1.607298662972e-03  -7.560094237191e-04   1.397739426486e-04  -7.821390682536e-06  -4.010855853925e-03   5.009584963221e-04   7.837708906822e-03  -4.858782012485e-04   1.714938129305e-03  -3.296469396753e-03  -1.271627047319e-03  
 9.280733749378e-04  -1.911363816479e-04   1.174538827636e-05   3.543681016874e-03  -5.028613538492e-04  -8.622626520767e-03   6.439937302705e-04  -1.545084560407e-03   3.460616229366e-03   1.562079561750e-03  -7.311598920675e-04   1.345986530192e-04  -7.505077092003e-06  -3.898919997926e-03   4.848518312156e-04   7.589294012484e-03  -4.679343506046e-04   1.668608296284e-03  -3.197916242726e-03  -1.231312813823e-03  
 9.014887754296e-04  -1.848730487264e-04   1.131460348978e-05   3.460086422893e-03  -4.887069404950e-04  -8.411716189753e-03   6.242567061954e-04  -1.507962055111e-03   3.373104239599e-03   1.518480734816e-03  -7.074054674714e-04   1.297003710528e-04  -7.203999980953e-06  -3.791568595736e-03   4.694705063729e-04   7.351045137611e-03  -4.508406385424e-04   1.624061882822e-03  -3.103221742601e-03  -1.192512639604e-03  
 8.755162080193e-04  -1.788435323840e-04   1.090219907514e-05   3.378081509854e-03  -4.749747427304e-04  -8.204491057511e-03   6.051293568648e-04  -1.471616364336e-03   3.287369405966e-03   1.475905272102e-03  -6.842168849828e-04   1.249751751922e-04  -6.915556439826e-06  -3.686575365354e-03   4.546082505849e-04   7.118812311542e-03  -4.343754706299e-04   1.580510705388e-03  -3.010890235813e-03  -1.154780477496e-03  
 8.503202244716e-04  -1.729610503818e-04   1.050143740341e-05   3.297891089856e-03  -4.615472149384e-04  -8.001554390127e-03   5.864429356154e-04  -1.436101645823e-03   3.203663854660e-03   1.434488869351e-03  -6.618957591217e-04   1.204066173670e-04  -6.637207216970e-06  -3.584542578476e-03   4.401280813741e-04   6.893648195386e-03  -4.184121811242e-04   1.538128473972e-03  -2.921260589643e-03  -1.118226680695e-03  
 8.257975525231e-04  -1.672648251475e-04   1.011530725033e-05   3.219339780139e-03  -4.484691718325e-04  -7.802486465040e-03   5.682617521371e-04  -1.401347665732e-03   3.121792684511e-03   1.394132170114e-03  -6.402491971572e-04   1.159968399200e-04  -6.369796764398e-06  -3.485064000351e-03   4.260847185970e-04   6.674760999877e-03  -4.029918980877e-04   1.496781643134e-03  -2.834057706068e-03  -1.082751794940e-03  
 8.016172133516e-04  -1.617198058277e-04   9.744221122494e-06   3.141931598916e-03  -4.357305415677e-04  -7.605950842256e-03   5.505746610079e-04  -1.367175953350e-03   3.041168842247e-03   1.354546383905e-03  -6.190410734515e-04   1.117098467367e-04  -6.112255871950e-06  -3.387223097514e-03   4.124315235605e-04   6.460469630543e-03  -3.880627396481e-04   1.456173413221e-03  -2.748693963799e-03  -1.048135875330e-03  
 7.782132640909e-04  -1.562551906960e-04   9.374839909042e-06   3.066090984489e-03  -4.231906722442e-04  -7.413144980735e-03   5.331714782578e-04  -1.333728236792e-03   2.962324544041e-03   1.315995034553e-03  -5.986555952619e-04   1.075793272631e-04  -5.863142587331e-06  -3.292080617236e-03   3.990421108836e-04   6.252678081555e-03  -3.735223170645e-04   1.416617945855e-03  -2.665793356659e-03  -1.014593814907e-03  
 7.557002552411e-04  -1.510854141767e-04   9.028191133671e-06   2.992563427487e-03  -4.111315143952e-04  -7.226191783144e-03   5.164735402986e-04  -1.301326948404e-03   2.886051172967e-03   1.278747332583e-03  -5.790154407903e-04   1.036265737919e-04  -5.625954629958e-06  -3.200274034997e-03   3.862482882562e-04   6.052402982412e-03  -3.596518353559e-04   1.378380405131e-03  -2.585763049933e-03  -9.822353685226e-04  
 7.335942505470e-04  -1.460847200473e-04   8.694529997212e-06   2.920199841423e-03  -3.993476584099e-04  -7.041953628952e-03   5.002061457701e-04  -1.269512123656e-03   2.811076798626e-03   1.242244032429e-03  -5.597951134112e-04   9.980596118214e-05  -5.398593737936e-06  -3.110188650098e-03   3.738147108869e-04   5.856751201490e-03  -3.462467413196e-04   1.340897467873e-03  -2.507557188883e-03  -9.507009174621e-04  
 7.120016721531e-04  -1.411906607186e-04   8.372483899477e-06   2.849250995754e-03  -3.879060939533e-04  -6.861082753861e-03   4.843924531353e-04  -1.238294306247e-03   2.737673319441e-03   1.206681616942e-03  -5.411860167258e-04   9.609366432595e-05  -5.178724995800e-06  -3.022237368676e-03   3.617380111602e-04   5.666396795484e-03  -3.332615596759e-04   1.304271418896e-03  -2.431406109037e-03  -9.200947144099e-04  
 6.910887918835e-04  -1.365091862796e-04   8.062832953350e-06   2.780012676962e-03  -3.768094767476e-04  -6.684467068217e-03   4.690927497716e-04  -1.207916388808e-03   2.666170498749e-03   1.172078966037e-03  -5.231321283374e-04   9.254151808061e-05  -4.968719974908e-06  -2.936789153970e-03   3.501080617197e-04   5.481962465903e-03  -3.208083078433e-04   1.268671914515e-03  -2.357530432021e-03  -8.904371970543e-04  
 6.707432634154e-04  -1.318883029616e-04   7.759056394155e-06   2.712181587410e-03  -3.659297337965e-04  -6.511279870051e-03   4.540986608559e-04  -1.178182508583e-03   2.596233494782e-03   1.138382367684e-03  -5.057624985791e-04   8.909686119893e-05  -4.765324311852e-06  -2.853583101172e-03   3.387191115630e-04   5.302965463889e-03  -3.086829778599e-04   1.233964468942e-03  -2.285728070500e-03  -8.616832749901e-04  
 6.509964238410e-04  -1.275029183887e-04   7.470969495120e-06   2.645959834266e-03  -3.554176583128e-04  -6.342141994753e-03   4.396566972432e-04  -1.149163171747e-03   2.528076794369e-03   1.105601888973e-03  -4.888517438337e-04   8.579450846056e-05  -4.571454190829e-06  -2.772626499109e-03   3.277909747139e-04   5.129326474093e-03  -2.970873605133e-04   1.200175833121e-03  -2.215999971951e-03  -8.338059646998e-04  
 6.316389233726e-04  -1.231630437378e-04   7.189037876834e-06   2.580800790799e-03  -3.450954944754e-04  -6.175535433055e-03   4.254761133716e-04  -1.120670706419e-03   2.461105445978e-03   1.073558368935e-03  -4.724900762446e-04   8.257974398518e-05  -4.384071572608e-06  -2.693367340185e-03   3.170637967705e-04   4.960096648986e-03  -2.857732966644e-04   1.167101090845e-03  -2.147980742177e-03  -8.067046189354e-04  
 6.129633839702e-04  -1.190513103387e-04   6.921150240917e-06   2.517438246432e-03  -3.351374618406e-04  -6.013509384379e-03   4.118443493514e-04  -1.092950932433e-03   2.396119931499e-03   1.042476463742e-03  -4.566394673523e-04   7.950971289570e-05  -4.205172197028e-06  -2.616627631116e-03   3.067960723514e-04   4.796601801385e-03  -2.749794854050e-04   1.135019840940e-03  -2.082155948874e-03  -7.804986127939e-04  
 5.948765465812e-04  -1.150469635212e-04   6.661846310624e-06   2.455528162696e-03  -3.253963459064e-04  -5.855133580126e-03   3.985381010293e-04  -1.065944868955e-03   2.332731673537e-03   1.012232102192e-03  -4.413866529263e-04   7.654311092862e-05  -4.032937272468e-06  -2.542090388017e-03   2.967905496871e-04   4.638284294684e-03  -2.645228950879e-04   1.103834486221e-03  -2.018300896930e-03  -7.551129141660e-04  
 5.770330333568e-04  -1.111628478729e-04   6.412891098526e-06   2.394551767482e-03  -3.159276832377e-04  -5.699048034300e-03   3.856222687451e-04  -1.039299378022e-03   2.270386411167e-03   9.826530425581e-04  -4.264402415716e-04   7.366972209488e-05  -3.867602516879e-06  -2.468836463625e-03   2.870897471961e-04   4.483509235031e-03  -2.544279281810e-04   1.073195447431e-03  -1.955857514204e-03  -7.303955954644e-04  
 5.598166882972e-04  -1.073543447377e-04   6.169020420723e-06   2.335068807998e-03  -3.066883631457e-04  -5.546741853443e-03   3.730262919264e-04  -1.013387594535e-03   2.209680300855e-03   9.539212528350e-04  -4.121152836557e-04   7.089757994666e-05  -3.707910118258e-06  -2.397849524140e-03   2.776445310897e-04   4.333945928451e-03  -2.446475159900e-04   1.043470278096e-03  -1.895388879281e-03  -7.064872733253e-04  
 5.431272599514e-04  -1.037377905094e-04   5.937341437397e-06   2.277125664206e-03  -2.977669867558e-04  -5.398378926487e-03   3.609032225820e-04  -9.881173322822e-04   2.150637599551e-03   9.260251560721e-04  -3.981981380167e-04   6.824494698984e-05  -3.555739492014e-06  -2.328949600682e-03   2.685899281917e-04   4.189196347908e-03  -2.353059917805e-04   1.014581469418e-03  -1.836774223042e-03  -6.833437775226e-04  
 5.269220110081e-04  -1.001923532911e-04   5.710626455859e-06   2.220314449011e-03  -2.889938037758e-04  -5.252905458031e-03   3.490161540302e-04  -9.633622200753e-04   2.092862383614e-03   8.988277863282e-04  -3.847889243676e-04   6.567633667861e-05  -3.408776020939e-06  -2.261818673346e-03   2.597130769468e-04   4.048737597061e-03  -2.262165825841e-04   9.864036331342e-04  -1.779792604348e-03  -6.608974530297e-04  
 5.109988959215e-04  -9.679077366106e-05   5.496435775492e-06   2.164661126893e-03  -2.805550843300e-04  -5.110349766212e-03   3.375906806170e-04  -9.391192491149e-04   2.036324608827e-03   8.723300143533e-04  -3.716701438359e-04   6.319670775574e-05  -3.268361338121e-06  -2.196140977383e-03   2.512017442527e-04   3.911930897461e-03  -2.175158375990e-04   9.588602979058e-04  -1.724264865384e-03  -6.390932655049e-04  
 4.956845858417e-04  -9.351356075484e-05   5.289057909367e-06   2.110523208454e-03  -2.723434703082e-04  -4.971709600322e-03   3.265032954032e-04  -9.155222045725e-04   1.981424945418e-03   8.466342053664e-04  -3.590600853741e-04   6.081981078051e-05  -3.133479743317e-06  -2.132651543727e-03   2.429640972300e-04   3.780012920647e-03  -2.091416293025e-04   9.321726344634e-04  -1.670584078487e-03  -6.180271606740e-04  
 4.807049837433e-04  -9.027757307752e-05   5.086618939965e-06   2.057325945838e-03  -2.643010504446e-04  -4.835474533966e-03   3.156533730114e-04  -8.923444270437e-04   1.927569556776e-03   8.215679420541e-04  -3.468718880690e-04   5.851007178420e-05  -3.003271661256e-06  -2.070581020553e-03   2.349013948798e-04   3.651673504971e-03  -2.009923621903e-04   9.060753901517e-04  -1.618290683061e-03  -5.975707796506e-04  
 4.660961167724e-04  -8.719660324544e-05   4.894484953779e-06   2.005346725662e-03  -2.565385896451e-04  -4.702385692600e-03   3.052156517752e-04  -8.697073934573e-04   1.875004173470e-03   7.971713186995e-04  -3.349889557257e-04   5.629086394266e-05  -2.878824931984e-06  -2.010090280212e-03   2.271655465922e-04   3.527097382391e-03  -1.932028256083e-04   8.806447266697e-04  -1.567465194518e-03  -5.777229732426e-04  
 4.520299859416e-04  -8.421847339094e-05   4.708260415987e-06   1.954672961044e-03  -2.489157327070e-04  -4.572739709286e-03   2.950156272436e-04  -8.476217376770e-04   1.823870357049e-03   7.735409487886e-04  -3.235643470053e-04   5.416236717737e-05  -2.759598550199e-06  -1.951518159827e-03   2.196190232007e-04   3.406865580863e-03  -1.856686688638e-04   8.559517056346e-04  -1.518280222381e-03  -5.585607983690e-04  
 4.383672699243e-04  -8.132818565991e-05   4.529036876896e-06   1.905208682051e-03  -2.415490841979e-04  -4.446188152271e-03   2.851591696908e-04  -8.260833302101e-04   1.774041658464e-03   7.505407697031e-04  -3.125333630249e-04   5.210376579010e-05  -2.644896649433e-06  -1.894606154236e-03   2.123392207133e-04   3.290452503435e-03  -1.784188617772e-04   8.319444226961e-04  -1.470569065384e-03  -5.399916222425e-04  
 4.248160857034e-04  -7.847553361761e-05   4.353609981146e-06   1.856284214862e-03  -2.343417715656e-04  -4.321082784825e-03   2.755319449096e-04  -8.048445574958e-04   1.724885626991e-03   7.279542110145e-04  -3.017399271388e-04   5.010512003687e-05  -2.534072564609e-06  -1.838435684393e-03   2.052178432622e-04   3.176374825951e-03  -1.713715857713e-04   8.082893854149e-04  -1.423805527692e-03  -5.218786892972e-04  
 4.119111108631e-04  -7.578207236493e-05   4.187648361767e-06   1.809092791056e-03  -2.273947828283e-04  -4.200461347218e-03   2.662830305863e-04  -7.844369730503e-04   1.677581176963e-03   7.061866053598e-04  -2.913953621841e-04   4.820056604303e-05  -2.428705783089e-06  -1.784593183583e-03   1.984106939241e-04   3.067130108558e-03  -1.646608950417e-04   7.855407604727e-04  -1.378866442968e-03  -5.044628683447e-04  
 3.993864158051e-04  -7.317796713627e-05   4.027559101421e-06   1.762979936370e-03  -2.206367896060e-04  -4.082659562953e-03   2.573144377511e-04  -7.645571540318e-04   1.631442129526e-03   6.850202748116e-04  -2.813887778184e-04   4.636442303327e-05  -2.327374288827e-06  -1.732221164482e-03   1.918154134635e-04   2.961307971026e-03  -1.581954299573e-04   7.633906266140e-04  -1.335244758175e-03  -4.875877368754e-04  
 3.870832047934e-04  -7.065298223729e-05   3.873877272081e-06   1.717736563290e-03  -2.140663924786e-04  -3.967136353634e-03   2.486235711699e-04  -7.450482657508e-04   1.586163307285e-03   6.643728262708e-04  -2.716451464765e-04   4.458842809397e-05  -2.230090395187e-06  -1.680975646421e-03   1.854272749586e-04   2.858314877583e-03  -1.519659815778e-04   7.417234994976e-04  -1.292741176442e-03  -4.711983943565e-04  
 3.752465561287e-04  -6.821362655073e-05   3.725562390501e-06   1.673719219748e-03  -2.076795645312e-04  -3.854813852912e-03   2.401907539126e-04  -7.260135138009e-04   1.542199425284e-03   6.443559946462e-04  -2.622782304620e-04   4.288298344978e-05  -2.136863172488e-06  -1.631416832301e-03   1.792410116301e-04   2.759028856401e-03  -1.459651737870e-04   7.207216332023e-04  -1.251650931045e-03  -4.553798127518e-04  
 3.636509021286e-04  -6.581447723415e-05   3.580722098544e-06   1.630387883884e-03  -2.014083891260e-04  -3.744378373097e-03   2.319381838460e-04  -7.072329967450e-04   1.499060235368e-03   6.248085574664e-04  -2.531936564043e-04   4.123130296649e-05  -2.046961609975e-06  -1.582850209428e-03   1.731814450344e-04   2.662330571775e-03  -1.401322375255e-04   7.001442808185e-04  -1.211574208014e-03  -4.399965026774e-04  
 3.523443768604e-04  -6.351060482708e-05   3.441976864365e-06   1.588012006803e-03  -1.953247798703e-04  -3.636492505806e-03   2.239615245942e-04  -6.888355531326e-04   1.456982898132e-03   6.058001143804e-04  -2.443679436744e-04   3.964204856993e-05  -1.960964548010e-06  -1.535512059827e-03   1.673293090584e-04   2.568531128629e-03  -1.345302482203e-04   6.800802790242e-04  -1.172631532956e-03  -4.250838133080e-04  
 3.415367009643e-04  -6.130634463177e-05   3.309001259436e-06   1.547032603485e-03  -1.894605315725e-04  -3.532211880554e-03   2.162904872734e-04  -6.711116015205e-04   1.416340596319e-03   5.874341072460e-04  -2.359027314462e-04   3.811959280738e-05  -1.878437024383e-06  -1.490002385740e-03   1.617201148695e-04   2.478528962588e-03  -1.291802823930e-04   6.607496065372e-04  -1.135131238039e-03  -4.107161581469e-04  
 3.310302035259e-04  -5.917626908920e-05   3.181657236374e-06   1.506995674823e-03  -1.837654930715e-04  -3.430441277560e-03   2.088573176388e-04  -6.537227185627e-04   1.376724650776e-03   5.696240082054e-04  -2.277076267853e-04   3.665267458263e-05  -1.799548971721e-06  -1.445733189796e-03   1.562903511140e-04   2.391375516744e-03  -1.240275040008e-04   6.419029406100e-04  -1.098743988793e-03  -3.968251558655e-04  
 3.206165305083e-04  -5.708811987314e-05   3.058550552117e-06   1.467511900862e-03  -1.782305381989e-04  -3.330199355190e-03   2.016464489111e-04  -6.366692722278e-04   1.337706726652e-03   5.521385828990e-04  -2.197076506070e-04   3.522901969858e-05  -1.723510524752e-06  -1.402155231258e-03   1.510171935445e-04   2.306189189566e-03  -1.190478210674e-04   6.233959626466e-04  -1.063158528318e-03  -3.832825076458e-04  
 3.106771544767e-04  -5.509008886306e-05   2.939749030557e-06   1.429255424586e-03  -1.728442934190e-04  -3.233186001572e-03   1.946642745373e-04  -6.201651978270e-04   1.299958025322e-03   5.352435643219e-04  -2.120310163999e-04   3.386709681545e-05  -1.650669563137e-06  -1.360209465762e-03   1.459227508807e-04   2.224408783755e-03  -1.142708024102e-04   6.055264711251e-04  -1.028863229410e-03  -3.702364860452e-04  
 3.009311925049e-04  -5.314736309887e-05   2.824993390994e-06   1.391677832320e-03  -1.675991606933e-04  -3.138047855627e-03   1.878819100649e-04  -6.039623931753e-04   1.262967769359e-03   5.187714347045e-04  -2.045695281238e-04   3.255299617929e-05  -1.580886511214e-06  -1.319151852991e-03   1.409720615196e-04   2.144855414950e-03  -1.096562244642e-04   5.880341654405e-04  -9.954567641668e-04  -3.575775428569e-04  
 2.915838978838e-04  -5.127791779553e-05   2.714348180533e-06   1.355172157726e-03  -1.624831665737e-04  -3.045755042422e-03   1.813013647115e-04  -5.882684279713e-04   1.227059716839e-03   5.027537595000e-04  -1.974055296801e-04   3.129018473447e-05  -1.513729399396e-06  -1.279506120948e-03   1.361727951746e-04   2.068307796208e-03  -1.052167857623e-04   5.711135099935e-04  -9.631863712971e-04  -3.453337093331e-04  
 2.824187425408e-04  -4.945585087562e-05   2.608504372921e-06   1.319409366720e-03  -1.575295519475e-04  -2.955453159766e-03   1.749396138675e-04  -5.728891890360e-04   1.191979097401e-03   4.872225173937e-04  -1.904560126107e-04   3.006983501247e-05  -1.449480722147e-06  -1.240804919622e-03   1.315343940559e-04   1.993995323859e-03  -1.009423724656e-04   5.545812648215e-04  -9.318181239309e-04  -3.334943417762e-04  
 2.735328676012e-04  -4.771877015840e-05   2.507100846171e-06   1.284614085667e-03  -1.527470610998e-04  -2.867706217321e-03   1.688224431142e-04  -5.579285737681e-04   1.157894639191e-03   4.721563464309e-04  -1.837217223903e-04   2.889956919809e-05  -1.387962880771e-06  -1.203273094555e-03   1.270815691159e-04   1.922228638120e-03  -9.686083841562e-05   5.385317448099e-04  -9.014439669787e-04  -3.220442924386e-04  
 2.649904282479e-04  -4.603364325416e-05   2.408953511485e-06   1.250705150735e-03  -1.480669772980e-04  -2.782347581620e-03   1.628648383677e-04  -5.433807809648e-04   1.124740567022e-03   4.574961761681e-04  -1.772534716074e-04   2.777298551119e-05  -1.328873394776e-06  -1.166936769757e-03   1.227453327145e-04   1.853049142290e-03  -9.291752443534e-05   5.229719732090e-04  -8.720536015951e-04  -3.109572241856e-04  
 2.566234224966e-04  -4.441257238440e-05   2.315198083201e-06   1.217571133264e-03  -1.435545350137e-04  -2.699057116944e-03   1.571334041072e-04  -5.291513836599e-04   1.092417239983e-03   4.432972486817e-04  -1.709631891824e-04   2.668882597563e-05  -1.272365251262e-06  -1.131514314203e-03   1.185776653453e-04   1.785966314652e-03  -8.914245959566e-05   5.077893138840e-04  -8.435144261905e-04  -3.002454568077e-04  
 2.484504919458e-04  -4.280558914621e-05   2.223330129240e-06   1.184971018345e-03  -1.391280145450e-04  -2.617307442897e-03   1.515201284106e-04  -5.151588496204e-04   1.060718329394e-03   4.294402685522e-04  -1.648948969638e-04   2.563902959263e-05  -1.217937180265e-06  -1.096849523298e-03   1.144872835331e-04   1.720774714453e-03  -8.546334219220e-05   4.929267804502e-04  -8.157233385039e-04  -2.898463957128e-04  
 2.405833729287e-04  -4.128995036067e-05   2.135941844180e-06   1.153431137245e-03  -1.348710737272e-04  -2.538304009340e-03   1.461533202715e-04  -5.016233670855e-04   1.030069682166e-03   4.160094390554e-04  -1.590281393313e-04   2.463456160058e-05  -1.165780941943e-06  -1.063428255999e-03   1.105859922074e-04   1.658111384026e-03  -8.197354200296e-05   4.785801853634e-04  -7.889058715465e-04  -2.797959012519e-04  
 2.329960202347e-04  -3.981733846736e-05   2.051600517760e-06   1.122620026566e-03  -1.306962028316e-04  -2.461310367723e-03   1.409126662505e-04  -4.884024419955e-04   1.000222579518e-03   4.029969069099e-04  -1.533845323383e-04   2.366752681019e-05  -1.115917913610e-06  -1.030996833780e-03   1.067738537105e-04   1.597622511715e-03  -7.859187280159e-05   4.646254404236e-04  -7.629378997101e-04  -2.700944322757e-04  
 2.255884834256e-04  -3.840509171699e-05   1.971126670993e-06   1.092605221274e-03  -1.266847728525e-04  -2.386412298891e-03   1.358904685142e-04  -4.755033486592e-04   9.711934748559e-04   3.903857994024e-04  -1.479042223348e-04   2.273797122059e-05  -1.068171842022e-06  -9.994724784222e-04   1.031255742500e-04   1.539109026096e-03  -7.536722890144e-05   4.510478544933e-04  -7.377653659200e-04  -2.607175160061e-04  
 2.183638991929e-04  -3.701945879343e-05   1.893337917407e-06   1.063189691481e-03  -1.227745919342e-04  -2.313179225427e-03   1.310063259814e-04  -4.628724543893e-04   9.428296639396e-04   3.781094395917e-04  -1.426166996106e-04   2.183882429487e-05  -1.022298678803e-06  -9.687254507254e-04   9.957353757289e-05   1.482394626281e-03  -7.224625765526e-05   4.378014588910e-04  -7.133095736261e-04  -2.516309339564e-04  
 2.113700665120e-04  -3.568343963739e-05   1.817307768126e-06   1.034471723369e-03  -1.189541321250e-04  -2.241876313492e-03   1.262706271605e-04  -4.505412623082e-04   9.151777623782e-04   3.661287772243e-04  -1.375059565722e-04   2.097548813294e-05  -9.779926282168e-07  -9.388389611244e-04   9.612424195500e-05   1.427581740108e-03  -6.924447520902e-05   4.249174596887e-04  -6.895846837197e-04  -2.428082263663e-04  
 2.046170041436e-04  -3.441090169758e-05   1.745817770604e-06   1.006581258546e-03  -1.152633024798e-04  -2.172741527667e-03   1.217093163961e-04  -4.385442831835e-04   8.883963543525e-04   3.545944128504e-04  -1.325686453507e-04   2.014833786677e-05  -9.361220157816e-07  -9.099588577494e-04   9.281049223250e-05   1.374824328546e-03  -6.637483134826e-05   4.124310479424e-04  -6.666881152756e-04  -2.343318246838e-04  
 1.980156149238e-04  -3.316331783383e-05   1.676659673787e-06   9.792867567074e-04  -1.116876333972e-04  -2.105240068465e-03   1.172971284865e-04  -4.268164927373e-04   8.622484129405e-04   3.433668115233e-04  -1.278004014344e-04   1.934749385810e-05  -8.957504617340e-07  -8.817853210929e-04   8.959972367419e-05   1.323683042601e-03  -6.360695055653e-05   4.002517501938e-04  -6.444405677129e-04  -2.261124006773e-04  
 1.916651302111e-04  -3.197298292332e-05   1.610004688037e-06   9.527899308519e-04  -1.082229659697e-04  -2.039842328989e-03   1.130461175313e-04  -4.154205502082e-04   8.368949718960e-04   3.324816675365e-04  -1.231979491154e-04   1.858108632356e-05  -8.570522168208e-07  -8.545749531825e-04   8.651028524854e-05   1.274497516989e-03  -6.096307891998e-05   3.884627984540e-04  -6.229550307868e-04  -2.181760384715e-04  
 1.855278253100e-04  -3.081469534735e-05   1.545403992792e-06   9.268747657337e-04  -1.048241371053e-04  -1.976087639931e-03   1.088989521549e-04  -4.042778355997e-04   8.121703098207e-04   3.218934896404e-04  -1.187666871637e-04   1.784145667594e-05  -8.197963149581e-07  -8.281106969798e-04   8.348859589995e-05   1.226961941873e-03  -5.840081553663e-05   3.769821421763e-04  -6.021164740236e-04  -2.104906551777e-04  
 1.795200512632e-04  -2.969327235481e-05   1.483303587759e-06   9.015471621756e-04  -1.015388824776e-04  -1.913925941278e-03   1.049026171603e-04  -3.933734303870e-04   7.880748271449e-04   3.116335638097e-04  -1.144692561811e-04   1.713121392773e-05  -7.842664930121e-07  -8.023249437666e-04   8.057720477397e-05   1.180927176527e-03  -5.594446549356e-05   3.657867737400e-04  -5.819006708885e-04  -2.030679404813e-04  
 1.736652876099e-04  -2.861477759786e-05   1.424454744048e-06   8.768610778107e-04  -9.837553577567e-05  -1.853466274938e-03   1.010631825312e-04  -3.827527367605e-04   7.646312509743e-04   3.016664498033e-04  -1.103100549675e-04   1.644743844807e-05  -7.503792252530e-07  -7.772661235508e-04   7.778311111573e-05   1.136433647221e-03  -5.359654846513e-05   3.549055832029e-04  -5.623084862222e-04  -1.958830188931e-04  
 1.680526805581e-04  -2.758001768578e-05   1.367595015110e-06   8.529198676865e-04  -9.529895866634e-05  -1.794972847394e-03   9.735223927763e-05  -3.724371380382e-04   7.419331439174e-04   2.920372083115e-04  -1.063092680145e-04   1.579169383823e-05  -7.178360803012e-07  -7.531054210324e-04   7.508149462148e-05   1.093720000924e-03  -5.134501751934e-05   3.443789093662e-04  -5.434135284874e-04  -1.889636111937e-04  
 1.626161392238e-04  -2.657942779544e-05   1.312667221851e-06   8.295790549987e-04  -9.231125576915e-05  -1.738104664519e-03   9.376584126579e-05  -3.623896211833e-04   7.198345900890e-04   2.826600931518e-04  -1.024484505010e-04   1.516005202743e-05  -6.865156753151e-07  -7.296539233849e-04   7.246831090658e-05   1.052496804537e-03  -4.918254631993e-05   3.341534691969e-04  -5.251081133990e-04  -1.822610889181e-04  
 1.572805225497e-04  -2.560216418329e-05   1.259710368193e-06   8.066244850153e-04  -8.938302635796e-05  -1.682405746385e-03   9.027599005536e-05  -3.525015564729e-04   6.981889204747e-04   2.735309046081e-04  -9.871037358347e-05   1.454949905351e-05  -6.563833259498e-07  -7.066804152648e-04   6.991609963995e-05   1.012439200362e-03  -4.709020090824e-05   3.241337561123e-04  -5.072861330393e-04  -1.757636406098e-04  
 1.521316757122e-04  -2.465735083348e-05   1.208516367929e-06   7.842333649393e-04  -8.653698512148e-05  -1.628240342075e-03   8.688880365129e-05  -3.428624248640e-04   6.771357588305e-04   2.646841080066e-04  -9.510697291730e-05   1.396512395144e-05  -6.277542523097e-07  -6.843883133574e-04   6.743925661644e-05   9.738052748398e-04  -4.507224958444e-05   3.143975839602e-04  -4.900421640277e-04  -1.694931151557e-04  
 1.471734215003e-04  -2.375851089876e-05   1.160069986478e-06   7.626126121556e-04  -8.381071098324e-05  -1.576015953534e-03   8.365692072727e-05  -3.335383353861e-04   6.568224058891e-04   2.561509710179e-04  -9.163114304379e-05   1.340431046983e-05  -6.004212743133e-07  -6.629413223378e-04   6.508085464906e-05   9.367615086927e-04  -4.315873779970e-05   3.050054648634e-04  -4.734341078410e-04  -1.634558807326e-04  
 1.423180131929e-04  -2.288834783239e-05   1.113487574505e-06   7.414747816027e-04  -8.117359435527e-05  -1.525113912544e-03   8.054450673112e-05  -3.244218538191e-04   6.370110740219e-04   2.478582070047e-04  -8.826538563738e-05   1.286452620928e-05  -5.741769213103e-07  -6.420325491102e-04   6.280655999833e-05   9.008919402556e-04  -4.132502050435e-05   2.958478683085e-04  -4.573144565581e-04  -1.576129543295e-04  
 1.376582755714e-04  -2.204793226037e-05   1.068327030597e-06   7.209183153893e-04  -7.860116931750e-05  -1.475771369529e-03   7.752723838325e-05  -3.155645738352e-04   6.177616395996e-04   2.397965615304e-04  -8.502887623974e-05   1.234514507762e-05  -5.489253591600e-07  -6.218225830679e-04   6.059964986068e-05   8.664091292282e-04  -3.956099678764e-05   2.869774598876e-04  -4.417357684525e-04  -1.519632439770e-04  
 1.331120072110e-04  -2.122861697374e-05   1.024507616465e-06   7.007663951703e-04  -7.609578952040e-05  -1.427598647812e-03   7.460159319574e-05  -3.068806597966e-04   5.989677315961e-04   2.319721893519e-04  -8.190055126055e-05   1.184472858094e-05  -5.246021251414e-07  -6.020834749750e-04   5.845225039217e-05   8.329890366257e-04  -3.785757520019e-05   2.783089830040e-04  -4.266055502807e-04  -1.465016867239e-04  
 1.286884682856e-04  -2.044453428398e-05   9.830787890071e-07   6.811856113416e-04  -7.368177780451e-05  -1.380908348952e-03   7.179557274902e-05  -2.984374528009e-04   5.807316829974e-04   2.243833917975e-04  -7.887608287908e-05   1.136482584408e-05  -5.015773394477e-07  -5.829664412431e-04   5.639619445905e-05   8.007933564957e-04  -3.623536731514e-05   2.699053257677e-04  -4.119754610608e-04  -1.412213957985e-04  
 1.244398129260e-04  -1.968960154742e-05   9.431756542790e-07   6.620699584599e-04  -7.130655423190e-05  -1.335530608419e-03   6.905444963308e-05  -2.901902967109e-04   5.630016915258e-04   2.170492412560e-04  -7.596528629694e-05   1.090465339742e-05  -4.795806577240e-07  -5.644303294922e-04   5.438104554616e-05   7.697884802984e-04  -3.466346785760e-05   2.617330528317e-04  -3.978316964223e-04  -1.361379476475e-04  
 1.202890547595e-04  -1.896026591129e-05   9.048673645914e-07   6.434938830173e-04  -6.903859602846e-05  -1.291530540484e-03   6.644357716327e-05  -2.821744105610e-04   5.457783663281e-04   2.099170435242e-04  -7.314948864564e-05   1.046112398998e-05  -4.584159831911e-07  -5.464493687060e-04   5.246370669708e-05   7.398752009901e-04  -3.317204112451e-05   2.538052541625e-04  -3.841360473074e-04  -1.312133613457e-04  
 1.163045989950e-04  -1.825819159649e-05   8.679102106647e-07   6.254397713520e-04  -6.682312258859e-05  -1.248926306885e-03   6.391365478500e-05  -2.743818659229e-04   5.290730481215e-04   2.030163898738e-04  -7.044093237591e-05   1.003533617083e-05  -4.381025895878e-07  -5.290742366573e-04   5.060075449126e-05   7.111382850668e-04  -3.173743712486e-05   2.461225117648e-04  -3.709138509062e-04  -1.264671100831e-04  
 1.124109337278e-04  -1.757323666943e-05   8.319357128880e-07   6.077390847201e-04  -6.467196918366e-05  -1.207339063927e-03   6.146566708288e-05  -2.667508798829e-04   5.127569848790e-04   1.963147286718e-04  -6.782334678381e-05   9.625341998224e-06  -4.185118502222e-07  -5.121013867384e-04   4.879369435231e-05   6.832907560929e-04  -3.035519550145e-05   2.386197872217e-04  -3.580736158770e-04  -1.218780802331e-04  
 1.086351324928e-04  -1.691957990605e-05   7.980730411914e-07   5.905656510695e-04  -6.260628636866e-05  -1.167089475618e-03   5.912162072042e-05  -2.593471576035e-04   4.969349115123e-04   1.898075562026e-04  -6.529486242940e-05   9.232037763137e-06  -3.999944162445e-07  -4.956861687036e-04   4.706645600604e-05   6.564999302050e-04  -2.904014948420e-05   2.313546844195e-04  -3.456637272252e-04  -1.174383990372e-04  
 1.050121875885e-04  -1.629009067877e-05   7.654587509105e-07   5.739010856079e-04  -6.059545495908e-05  -1.128177907316e-03   5.685475653081e-05  -2.521467133783e-04   4.816329588108e-04   1.835465258625e-04  -6.286280982326e-05   8.855018454487e-06  -3.823057371892e-07  -4.798488369494e-04   4.539264980535e-05   6.307955651818e-04  -2.777678440499e-05   2.243203865732e-04  -3.337065548366e-04  -1.131767906313e-04  
 1.014634803086e-04  -1.568122234351e-05   7.342047229168e-07   5.575484535311e-04  -5.863975932871e-05  -1.090169652702e-03   5.465931921518e-05  -2.450862611085e-04   4.666750854046e-04   1.774515868537e-04  -6.050890670704e-05   8.492594039710e-06  -3.654142609862e-07  -4.643614211675e-04   4.376887552851e-05   6.058695892523e-04  -2.656048256047e-05   2.174444356734e-04  -3.220854984895e-04  -1.090479761160e-04  
 9.804610064584e-05  -1.508884698001e-05   7.037837020867e-07   5.416064226783e-04  -5.672992723626e-05  -1.053292725960e-03   5.253223653564e-05  -2.382036629287e-04   4.521220708339e-04   1.715212935131e-04  -5.824527525961e-05   8.143389934601e-06  -3.491033877856e-07  -4.493425762195e-04   4.218913447083e-05   5.818684537883e-04  -2.538853032925e-05   2.107651505747e-04  -3.108350824217e-04  -1.050491890686e-04  
 9.472652409557e-05  -1.452352251485e-05   6.748164863614e-07   5.261734488339e-04  -5.490234751843e-05  -1.017674027595e-03   5.050503791568e-05  -2.315417359426e-04   4.380415030253e-04   1.657950415560e-04  -5.605736165688e-05   7.808494213801e-06  -3.335097176026e-07  -4.348442817576e-04   4.068555882692e-05   5.588126537534e-04  -2.427877804468e-05   2.043068388542e-04  -2.999847148557e-04  -1.012005607430e-04  
 9.154630509436e-05  -1.397653511741e-05   6.465303283085e-07   5.111743058876e-04  -5.311597209897e-05  -9.832165067698e-04   4.854312532750e-05  -2.250652914999e-04   4.243782651439e-04   1.602441604860e-04  -5.395533743962e-05   7.485894491552e-06  -3.183499213877e-07  -4.208363802912e-04   3.922338353295e-05   5.366807194006e-04  -2.321151123730e-05   1.980504929763e-04  -2.895056152802e-04  -9.748533584358e-05  
 8.843669948110e-05  -1.345192303947e-05   6.200214956183e-07   4.965516322378e-04  -5.140160949161e-05  -9.497316195400e-04   4.665939132586e-05  -2.187460585407e-04   4.111063619644e-04   1.548756121283e-04  -5.192043304476e-05   7.177407096231e-06  -3.041942115394e-07  -4.072165439778e-04   3.782321378425e-05   5.153053568676e-04  -2.219251062007e-05   1.919641069689e-04  -2.793634846793e-04  -9.390133528896e-05  
 8.542575362992e-05  -1.293874255487e-05   5.941705887799e-07   4.821737223744e-04  -4.970903955952e-05  -9.170311720588e-04   4.481524371209e-05  -2.125387347058e-04   3.981315152766e-04   1.496596956640e-04  -4.996231511061e-05   6.880557677416e-06  -2.905664376823e-07  -3.938993786215e-04   3.644302997484e-05   4.946080567042e-04  -2.119972406693e-05   1.860091597782e-04  -2.695145618877e-04  -9.043688891297e-05  
 8.251617180551e-05  -1.245119513962e-05   5.696904003027e-07   4.683183739069e-04  -4.809750667600e-05  -8.855738640111e-04   4.306544318641e-05  -2.065497776953e-04   3.856110067458e-04   1.446132905881e-04  -4.807154990816e-05   6.595907268721e-06  -2.775875114099e-07  -3.811068776879e-04   3.513718416807e-05   4.748035998497e-04  -2.026442758147e-05   1.802749305490e-04  -2.600310906584e-04  -8.709393995116e-05  
 7.971863718890e-05  -1.197980590890e-05   5.459599688659e-07   4.548547667899e-04  -4.652717221982e-05  -8.551457250077e-04   4.137349728051e-05  -2.007209415690e-04   3.734831457305e-04   1.397487364147e-04  -4.625381709006e-05   6.322409176734e-06  -2.650798787332e-07  -3.687389340925e-04   3.386938963377e-05   4.557857450662e-04  -1.936515657122e-05   1.747162736931e-04  -2.508831107980e-04  -8.388144721199e-05  
 7.697279686409e-05  -1.152270018800e-05   5.232133314816e-07   4.416149345825e-04  -4.499858188536e-05  -8.253970876632e-04   3.973622970164e-05  -1.950083733323e-04   3.616113206113e-04   1.350051163676e-04  -4.449483616419e-05   6.059649799320e-06  -2.531566247673e-07  -3.566179021228e-04   3.263905925829e-05   4.373215490849e-04  -1.849968598255e-05   1.692757500529e-04  -2.419839492315e-04  -8.076545052579e-05  
 7.435468709722e-05  -1.108255617120e-05   5.009688976169e-07   4.288521106520e-04  -4.351875486893e-05  -7.968200776205e-04   3.816511434709e-05  -1.894853424107e-04   3.501544902902e-04   1.304187904381e-04  -4.280639618032e-05   5.806416315270e-06  -2.415066733938e-07  -3.449951952083e-04   3.145441591924e-05   4.197044260010e-04  -1.767453162099e-05   1.640361649996e-04  -2.334239449127e-04  -7.776384892164e-05  
 7.179970785032e-05  -1.066016991823e-05   4.801004661814e-07   4.163625659022e-04  -4.208801037235e-05  -7.689939694163e-04   3.664755065813e-05  -1.840902422927e-04   3.389975849146e-04   1.259741927254e-04  -4.117446029019e-05   5.564578595522e-06  -2.306513565812e-07  -3.336617294219e-04   3.031080568199e-05   4.026663485812e-04  -1.688183680049e-05   1.589285372559e-04  -2.251264170540e-04  -7.486415022700e-05  
 6.934534405440e-05  -1.025351047693e-05   4.600268777405e-07   4.042791674524e-04  -4.070430896956e-05  -7.421707527649e-04   3.519015242528e-05  -1.788606951286e-04   3.282267128815e-04   1.217011980435e-04  -3.960491317898e-05   5.332343936145e-06  -2.202163637506e-07  -3.227494450780e-04   2.921021908845e-05   3.863547071706e-04  -1.612524320823e-05   1.539952352770e-04  -2.171431071228e-04  -7.208364212746e-05  
 6.693768571319e-05  -9.860249114286e-06   4.409042736554e-07   3.924448478205e-04  -3.936973416137e-05  -7.160343720993e-04   3.378955213703e-05  -1.737377207134e-04   3.177141691205e-04   1.175371674368e-04  -3.808708765839e-05   5.109535352209e-06  -2.103250013617e-07  -3.120864383217e-04   2.815085368834e-05   3.705523852415e-04  -1.540112820213e-05   1.491763721216e-04  -2.093886793318e-04  -6.938612054731e-05  
 6.462916252414e-05  -9.482893463502e-06   4.223591032425e-07   3.809858073388e-04  -3.806529665438e-05  -6.908531355186e-04   3.243778576729e-05  -1.687740841916e-04   3.075440503338e-04   1.135125048169e-04  -3.662776198153e-05   4.895321083963e-06  -2.007423530936e-07  -3.018205125083e-04   2.712396959106e-05   3.554357973282e-04  -1.470842082467e-05   1.445218655492e-04  -2.019167770244e-04  -6.678809830437e-05  
 6.239642236122e-05  -9.119061597642e-06   4.045405339855e-07   3.698523828436e-04  -3.680946725593e-05  -6.664866364417e-04   3.114039557826e-05  -1.639430009355e-04   2.976794036890e-04   1.096127147527e-04  -3.522106118039e-05   4.689608995580e-06  -1.915765408034e-07  -2.918867817906e-04   2.613740325761e-05   3.409075294216e-04  -1.404685099889e-05   1.400081377475e-04  -1.947000655411e-04  -6.428086499280e-05  
 6.022557906002e-05  -8.765084752167e-06   3.873940244423e-07   3.589187116324e-04  -3.558096734627e-05  -6.427230139978e-04   2.987979622211e-05  -1.592202003324e-04   2.880539747974e-04   1.058354261276e-04  -3.386626605520e-05   4.492059433606e-06  -1.828235163601e-07  -2.821715788649e-04   2.517357562402e-05   3.268396211156e-04  -1.340662259007e-05   1.355998082677e-04  -1.876979053299e-04  -6.186167639762e-05  
 5.813598565164e-05  -8.425404726508e-06   3.707315504273e-07   3.483174141674e-04  -3.439152028176e-05  -6.197918892014e-04   2.866920732722e-05  -1.546371687651e-04   2.787235826022e-04   1.021694149035e-04  -3.256188428797e-05   4.302155887026e-06  -1.743516219611e-07  -2.727961632805e-04   2.424538322618e-05   3.133555673052e-04  -1.279608392998e-05   1.313355246760e-04  -1.809383193154e-04  -5.952344876618e-05  
 5.611353841177e-05  -8.101678507363e-06   3.552470919098e-07   3.380777040595e-04  -3.325370516960e-05  -5.977049366676e-04   2.751279161987e-05  -1.501903889427e-04   2.697394062059e-04   9.865655298307e-05  -3.130377350027e-05   4.121349969424e-06  -1.664855227645e-07  -2.637700562750e-04   2.336044018848e-05   3.004426837101e-04  -1.221613851541e-05   1.272145705143e-04  -1.744440644896e-04  -5.728620938848e-05  
 5.414441808992e-05  -7.786790002804e-06   3.401754264431e-07   3.280544842964e-04  -3.215002918883e-05  -5.762180801607e-04   2.639902423927e-05  -1.458533756836e-04   2.609754795018e-04   9.524060149684e-05  -3.009187415416e-05   3.946978041364e-06  -1.588407744159e-07  -2.549653594672e-04   2.250458838654e-05   2.879614484071e-04  -1.166019224315e-05   1.232005925017e-04  -1.681425798304e-04  -5.512055402332e-05  
 5.225555664755e-05  -7.483868508933e-06   3.256100262629e-07   3.183558956241e-04  -3.107715278911e-05  -5.555313114481e-04   2.532684767472e-05  -1.416398824042e-04   2.524828037397e-04   9.191653398279e-05  -2.892590384841e-05   3.779083613153e-06  -1.514757598339e-07  -2.464911996683e-04   2.167755373018e-05   2.760289655421e-04  -1.112887569549e-05   1.193193054892e-04  -1.620610867477e-04  -5.302267888562e-05  
 5.042259540264e-05  -7.193225339937e-06   3.118226156850e-07   3.088733509433e-04  -3.003546349259e-05  -5.354248645970e-04   2.428902065848e-05  -1.375275586354e-04   2.442552031044e-04   8.873435398749e-05  -2.780252712940e-05   3.619330690082e-06  -1.445665990070e-07  -2.382403591653e-04   2.087541695135e-05   2.645129331125e-04  -1.061700153220e-05   1.155408792277e-04  -1.561953498356e-04  -5.101881322040e-05  
 4.864198265763e-05  -6.912576507607e-06   2.985683954872e-07   2.996281104717e-04  -2.902105236502e-05  -5.159457802169e-04   2.328996079949e-05  -1.335136584580e-04   2.362388477909e-04   8.562658659282e-05  -2.671943561099e-05   3.465498756682e-06  -1.379268181729e-07  -2.302294644830e-04   2.009950164841e-05   2.534260977555e-04  -1.012767782842e-05   1.118652591499e-04  -1.505086464609e-04  -4.907144827020e-05  
 4.693265020617e-05  -6.642740971482e-06   2.857771783094e-07   2.906998453831e-04  -2.804454000115e-05  -4.972082193587e-04   2.233419493312e-05  -1.296390718893e-04   2.285029036097e-04   8.263290778779e-05  -2.567817314703e-05   3.317799526973e-06  -1.315444052167e-07  -2.225262091999e-04   1.935579614841e-05   2.428303394181e-04  -9.662302565657e-06   1.083228664356e-04  -1.450379477407e-04  -4.720084550876e-05  
 4.528053077098e-05  -6.381679939767e-06   2.733052429637e-07   2.820360100277e-04  -2.710049626031e-05  -4.791243516484e-04   2.141749097464e-05  -1.258783986813e-04   2.210019444525e-04   7.973114919033e-05  -2.467647877761e-05   3.175613725863e-06  -1.253629133396e-07  -2.150811509509e-04   1.863914269159e-05   2.326672789433e-04  -9.218189135783e-06   1.048937771861e-04  -1.397549079963e-04  -4.539457275554e-05  
 4.366915155210e-05  -6.132451425200e-06   2.617844977067e-07   2.735713368057e-04  -2.619432961913e-05  -4.615431812283e-04   2.053670331763e-05  -1.222001403772e-04   2.137306622705e-04   7.694261441076e-05  -2.370939096553e-05   3.040593516862e-06  -1.196588846796e-07  -2.078255360858e-04   1.795199899626e-05   2.228451331725e-04  -8.793410786388e-06   1.015505600249e-04  -1.346532546484e-04  -4.366290998083e-05  
 4.212157585083e-05  -5.890975988716e-06   2.504725163674e-07   2.653326417863e-04  -2.530762759570e-05  -4.445548532185e-04   1.968400946196e-05  -1.186243772325e-04   2.066682774646e-04   7.423676652287e-05  -2.278077031357e-05   2.910359725580e-06  -1.140797285120e-07  -2.008034580425e-04   1.728182692644e-05   2.134239715570e-04  -8.384377660045e-06   9.830959687934e-05  -1.297230673447e-04  -4.199015030339e-05  
 4.062623873238e-05  -5.658674448292e-06   2.396486806805e-07   2.573600107748e-04  -2.445298445276e-05  -4.281899131987e-04   1.886833595537e-05  -1.151566930198e-04   1.998222520936e-04   7.160564585417e-05  -2.188633311511e-05   2.785012394517e-06  -1.087444134712e-07  -1.940359658978e-04   1.664003706089e-05   2.044062380434e-04  -7.996128428513e-06   9.517688267919e-05  -1.249619195495e-04  -4.037009772078e-05  
 3.917012565046e-05  -5.436383866969e-06   2.294182151368e-07   2.495570235806e-04  -2.362387711201e-05  -4.122818141001e-04   1.808170661719e-05  -1.117661087885e-04   1.931920166286e-04   6.908760103767e-05  -2.102443668319e-05   2.665977878008e-06  -1.037328988463e-07  -1.874338230214e-04   1.601855626381e-05   1.956913650536e-04  -7.623203438048e-06   9.212196319067e-05  -1.203701327085e-04  -3.882322333737e-05  
 3.777228023129e-05  -5.221005283325e-06   2.194292165223e-07   2.420221366122e-04  -2.281774294547e-05  -3.970053428723e-04   1.732589848129e-05  -1.084735544937e-04   1.867602493201e-04   6.662648589122e-05  -2.019525344149e-05   2.550789457726e-06  -9.885161339887e-08  -1.810946628592e-04   1.541859958294e-05   1.873826858924e-04  -7.267678397482e-06   8.917091672684e-05  -1.159351096721e-04  -3.731912530063e-05  
 3.641251858119e-05  -5.013614789705e-06   2.099021897946e-07   2.346357398955e-04  -2.204169570283e-05  -3.821273298027e-04   1.659998379838e-05  -1.052651530382e-04   1.805096679726e-04   6.425793054817e-05  -1.939710486041e-05   2.440803456742e-06  -9.422496870912e-08  -1.748950560528e-04   1.484094861997e-05   1.793363157519e-04  -6.927109741407e-06   8.629521017896e-05  -1.116444998826e-04  -3.587582295522e-05  
 3.511155344371e-05  -4.814258568386e-06   2.006684347821e-07   2.275314474032e-04  -2.128990471046e-05  -3.678872018625e-04   1.590481580241e-05  -1.021725828190e-04   1.744863319412e-04   6.197127503354e-05  -1.863037783968e-05   2.334985035010e-06  -8.975506640510e-08  -1.689637872814e-04   1.428496262760e-05   1.716863301485e-04  -6.603367246969e-06   8.353154962257e-05  -1.075224533928e-04  -3.448685844402e-05  
 3.385223795245e-05  -4.623551883513e-06   1.920265846157e-07   2.206280346660e-04  -2.056320657648e-05  -3.541260619784e-04   1.523585444515e-05  -9.916268032036e-05   1.686572921655e-04   5.976649894076e-05  -1.789173785789e-05   2.234261493349e-06  -8.560123287849e-08  -1.632259257373e-04   1.374987970392e-05   1.643439189252e-04  -6.293841345218e-06   8.085126192844e-05  -1.035489355839e-04  -3.315143149087e-05  
 3.262933677469e-05  -4.439195021296e-06   1.836243261831e-07   2.138990059355e-04  -1.986404956923e-05  -3.407993281188e-04   1.459643983224e-05  -9.623029711437e-05   1.629955959861e-04   5.763164017147e-05  -1.718071646284e-05   2.137201392939e-06  -8.154296205066e-08  -1.576453436244e-04   1.323580269142e-05   1.572674249588e-04  -5.999050236303e-06   7.824534128543e-05  -9.970476142688e-05  -3.186314391553e-05  
 3.145108112050e-05  -4.261586666284e-06   1.756519502289e-07   2.073121213942e-04  -1.917765929924e-05  -3.278638203237e-04   1.397266239357e-05  -9.335617852455e-05   1.574782899831e-04   5.555420363815e-05  -1.649641432838e-05   2.044357726702e-06  -7.773367070510e-08  -1.522179884985e-04   1.273247567128e-05   1.504574235420e-04  -5.713167304909e-06   7.570376075615e-05  -9.598124717039e-05  -3.061584987084e-05  
 3.030915805703e-05  -4.090850478423e-06   1.679246575042e-07   2.009630429128e-04  -1.852263493679e-05  -3.154465962206e-04   1.338294612179e-05  -9.057914762282e-05   1.521616958889e-04   5.355566348805e-05  -1.583769897745e-05   1.955129355925e-06  -7.402980706245e-08  -1.469970652218e-04   1.225471304829e-05   1.439476298789e-04  -5.444393720859e-06   7.325348477679e-05  -9.240132132897e-05  -2.941880911147e-05  
 2.921311359685e-05  -3.927026845705e-06   1.605810071309e-07   1.948149468973e-04  -1.788718270590e-05  -3.034924811186e-04   1.281439892818e-05  -8.788896430551e-05   1.470254861364e-04   5.162940433988e-05  -1.520468170234e-05   1.869847622724e-06  -7.053354501949e-08  -1.419690959230e-04   1.179310123076e-05   1.377279365202e-04  -5.186983133840e-06   7.088695565262e-05  -8.895660811645e-05  -2.826880398973e-05  
 2.814836874248e-05  -3.770167579167e-06   1.536080793568e-07   1.888186668851e-04  -1.727153883064e-05  -2.919163013553e-04   1.226866947852e-05  -8.526771376446e-05   1.420509758249e-04   4.977594037474e-05  -1.459532460636e-05   1.788628956776e-06  -6.723803522758e-08  -1.370811607791e-04   1.134790977254e-05   1.317367695201e-04  -4.941194921666e-06   6.858624919532e-05  -8.563327866424e-05  -2.716529507795e-05  
 2.712424017841e-05  -3.617609298565e-06   1.467945349516e-07   1.829762022391e-04  -1.667430110632e-05  -2.807201318530e-04   1.174246571196e-05  -8.271312561392e-05   1.372056003874e-04   4.796731409750e-05  -1.400949796499e-05   1.710082939362e-06  -6.402915430634e-08  -1.323416073400e-04   1.091647894267e-05   1.259845578614e-04  -4.705158400320e-06   6.635122790167e-05  -8.241314222619e-05  -2.609400353847e-05  
 2.613350833843e-05  -3.470858692068e-06   1.401981002359e-07   1.773264879387e-04  -1.609861549424e-05  -2.699560187185e-04   1.124137594602e-05  -8.024502392079e-05   1.325265536232e-04   4.622486296297e-05  -1.344657704935e-05   1.634513944416e-06  -6.091429309951e-08  -1.277725263629e-04   1.050329100933e-05   1.204819184206e-04  -4.481902512046e-06   6.419520212976e-05  -7.931361721027e-05  -2.506515740434e-05  
 2.518121577043e-05  -3.331844982410e-06   1.341295266897e-07   1.718310774908e-04  -1.553809126759e-05  -2.595580658012e-04   1.075510747772e-05  -7.784320294623e-05   1.280178049879e-04   4.456042215718e-05  -1.290525308671e-05   1.563412805496e-06  -5.808780329101e-08  -1.233541792644e-04   1.010207079020e-05   1.152076515680e-04  -4.266457425966e-06   6.210426490064e-05  -7.633836010638e-05  -2.408426857099e-05  
 2.425662093288e-05  -3.196747249172e-06   1.281446129877e-07   1.665033763816e-04  -1.499921503657e-05  -2.495389106256e-04   1.029286809485e-05  -7.550803173504e-05   1.236382626419e-04   4.293965323756e-05  -1.238422761525e-05   1.494424795715e-06  -5.528143315548e-08  -1.190823539034e-04   9.718418650475e-06   1.101512021845e-04  -4.062915938222e-06   6.007837907097e-05  -7.346042184212e-05  -2.313360591498e-05  
 2.336189791944e-05  -3.066160686835e-06   1.224256613142e-07   1.613001134623e-04  -1.447944027150e-05  -2.398300328620e-04   9.848472587960e-06  -7.322509505551e-05   1.193696394470e-04   4.135882161886e-05  -1.188262705299e-05   1.428053920935e-06  -5.260933358346e-08  -1.149249860230e-04   9.348426059287e-06   1.052805014824e-04  -3.867887012288e-06   5.810431688168e-05  -7.066813051711e-05  -2.221028112055e-05  
 2.250313954060e-05  -2.941567569958e-06   1.169881212157e-07   1.562888322257e-04  -1.397595468088e-05  -2.305307985875e-04   9.422120333125e-06  -7.101875373653e-05   1.152719898460e-04   3.984776108118e-05  -1.140061029055e-05   1.365010886240e-06  -5.009312642090e-08  -1.109418539891e-04   8.991922376259e-06   1.006473317742e-04  -3.681978807386e-06   5.620359499860e-05  -6.799570586534e-05  -2.132975645549e-05  
 2.167184839902e-05  -2.821961686020e-06   1.117925378208e-07   1.514086421805e-04  -1.348755537755e-05  -2.215419040426e-04   9.012520692012e-06  -6.887564608147e-05   1.113025451316e-04   3.839105800757e-05  -1.093759597440e-05   1.304645247932e-06  -4.768918376322e-08  -1.070785273938e-04   8.648005135081e-06   9.619609330229e-05  -3.504644283696e-06   5.436084113355e-05  -6.541832984446e-05  -2.048392897869e-05  
 2.086777612563e-05  -2.707043798392e-06   1.068538443819e-07   1.466294602854e-04  -1.301494707056e-05  -2.128143351895e-04   8.617906754937e-06  -6.677787448635e-05   1.074405618166e-04   3.697882388731e-05  -1.049209840712e-05   1.247077138361e-06  -4.543176172621e-08  -1.033082132682e-04   8.315145808661e-06   9.189907199345e-05  -3.334147813575e-06   5.256212959192e-05  -6.292216007127e-05  -1.966693728789e-05  
 2.009744683603e-05  -2.596467589616e-06   1.020882701420e-07   1.420430630401e-04  -1.255989414326e-05  -2.044790051874e-04   8.241571442243e-06  -6.476722647602e-05   1.037355924241e-04   3.562789441526e-05  -1.006518954826e-05   1.191746874088e-06  -4.324198644640e-08  -9.970664137999e-05   7.996502529137e-06   8.782210104864e-05  -3.172747084590e-06   5.084017379682e-05  -6.053431483307e-05  -1.888750371456e-05  
 1.935068348051e-05  -2.488798820564e-06   9.736650679175e-08   1.375855632675e-04  -1.211847222009e-05  -1.964436573699e-04   7.881946051088e-06  -6.280354110912e-05   1.001243078209e-04   3.430469786629e-05  -9.653929427560e-06   1.137969890140e-06  -4.107869969281e-08  -9.621925703104e-05   7.689053265199e-06   8.391371076994e-05  -3.019411122167e-06   4.916641216405e-05  -5.821755664578e-05  -1.812792110952e-05  
 1.863023354244e-05  -2.387264373269e-06   9.308619461227e-08   1.332682992277e-04  -1.169537557969e-05  -1.887032935591e-04   7.537234201831e-06  -6.090122473605e-05   9.665311524515e-05   3.304210319172e-05  -9.258636626877e-06   1.087564093264e-06  -3.913918297528e-08  -9.285370522454e-05   7.395131157992e-06   8.017105313401e-05  -2.873180884236e-06   4.754832064672e-05  -5.599630783186e-05  -1.740394256186e-05  
 1.793367715983e-05  -2.289310581153e-06   8.896511085504e-08   1.290447183457e-04  -1.128466785719e-05  -1.811978244553e-04   7.205279389570e-06  -5.904359376962e-05   9.327823430516e-05   3.181967219520e-05  -8.878983720255e-06   1.039177420683e-06  -3.727282174361e-08  -8.957483874981e-05   7.110552405032e-06   7.656457565318e-05  -2.732989645964e-06   4.597255663936e-05  -5.384807102019e-05  -1.670616634478e-05  
 1.726314639407e-05  -2.194904898463e-06   8.493220261525e-08   1.249393421414e-04  -1.088094539016e-05  -1.739711589558e-04   6.884047247533e-06  -5.723204447673e-05   9.000831283890e-05   3.063686750618e-05  -8.513977865144e-06   9.926608498093e-07  -3.545180911344e-08  -8.640636716179e-05   6.832474233100e-06   7.311641109742e-05  -2.598264392606e-06   4.444298648939e-05  -5.177656759523e-05  -1.603393032126e-05  
 1.661534061171e-05  -2.103103366950e-06   8.100179120932e-08   1.209862173715e-04  -1.049643810586e-05  -1.670491651439e-04   6.580104581034e-06  -5.548179411148e-05   8.684451691740e-05   2.948819110170e-05  -8.163071977101e-06   9.474397702673e-07  -3.366171736119e-08  -8.336353552561e-05   6.568344920436e-06   6.983077909263e-05  -2.471448599082e-06   4.296950006618e-05  -4.977856313256e-05  -1.538360544342e-05  
 1.599026363336e-05  -2.016752911823e-06   7.740393059933e-08   1.171325734148e-04  -1.012752537812e-05  -1.603450316919e-04   6.288773046994e-06  -5.378234010221e-05   8.380147570877e-05   2.839665396555e-05  -7.826441050631e-06   9.053853165205e-07  -3.206484830773e-08  -8.040600259260e-05   6.315212625353e-06   6.666587604563e-05  -2.350259291374e-06   4.154009688231e-05  -4.786321761273e-05  -1.476650405653e-05  
 1.538743735814e-05  -1.932452057392e-06   7.385643115571e-08   1.134182960137e-04  -9.769478392821e-06  -1.539340023349e-04   6.010051125768e-06  -5.213288106028e-05   8.084468376207e-05   2.732710109775e-05  -7.502290195050e-06   8.641847756073e-07  -3.047141436539e-08  -7.756956187074e-05   6.071091826362e-06   6.365901277431e-05  -2.235236878289e-06   4.015971261532e-05  -4.600902196942e-05  -1.416451741581e-05  
 1.480693855610e-05  -1.852946792323e-06   7.057627466240e-08   1.098113052953e-04  -9.424647516887e-06  -1.477485862332e-04   5.742805988998e-06  -5.053801417126e-05   7.801030643227e-05   2.631463731364e-05  -7.191842188346e-06   8.257509360587e-07  -2.902902144716e-08  -7.482496121362e-05   5.836589293372e-06   6.077448560216e-05  -2.125377176732e-06   3.882600049143e-05  -4.423768035565e-05  -1.359571931012e-05  
 1.424497351184e-05  -1.774559557807e-06   6.727440443863e-08   1.062650746655e-04  -9.086951094332e-06  -1.417401488478e-04   5.484739640864e-06  -4.896600371147e-05   7.521768663612e-05   2.531081430925e-05  -6.892725889273e-06   7.877480488391e-07  -2.755009446982e-08  -7.213903255276e-05   5.607542442914e-06   5.799038721304e-05  -2.019798449067e-06   3.751791385692e-05  -4.250385076433e-05  -1.303564457341e-05  
 1.370642698593e-05  -1.699990667415e-06   6.414329480356e-08   1.028674499413e-04  -8.762572125071e-06  -1.360113584959e-04   5.239488711140e-06  -4.746493996964e-05   7.255713684801e-05   2.436249265047e-05  -6.606896345845e-06   7.518028155381e-07  -2.616189699673e-08  -6.957479814710e-05   5.388875741983e-06   5.535026516800e-05  -1.920112245012e-06   3.626892233800e-05  -4.085564247670e-05  -1.250742797354e-05  
 1.318601525919e-05  -1.629699133737e-06   6.130201886076e-08   9.956241580316e-05  -8.447624450704e-06  -1.304831032344e-04   5.002658703347e-06  -4.599990771752e-05   6.998758323417e-05   2.345044547727e-05  -6.331846156663e-06   7.181308048154e-07  -2.491947584026e-08  -6.709404688283e-05   5.177779219231e-06   5.282060298271e-05  -1.824535614092e-06   3.505517301530e-05  -3.926956388921e-05  -1.200049654152e-05  
 1.268293758570e-05  -1.561158770237e-06   5.848147343825e-08   9.635213817686e-05  -8.147115772833e-06  -1.251549440691e-04   4.778155177512e-06  -4.457346933271e-05   6.748928214066e-05   2.256232238196e-05  -6.067365253000e-06   6.853627124032e-07  -2.367855813764e-08  -6.468792735167e-05   4.976171346877e-06   5.039203568208e-05  -1.734106545776e-06   3.387676146881e-05  -3.773349181794e-05  -1.150901058127e-05  
 1.219934494813e-05  -1.495453756807e-06   5.579740565983e-08   9.323384673527e-05  -7.853527453652e-06  -1.200255202046e-04   4.561160684749e-06  -4.318976621001e-05   6.507445603150e-05   2.170678852890e-05  -5.813779271594e-06   6.540921194839e-07  -2.251139330678e-08  -6.236536655996e-05   4.780286796157e-06   4.807259763902e-05  -1.647310712371e-06   3.273709655102e-05  -3.625585283506e-05  -1.103745063911e-05  
 1.173172256897e-05  -1.431792086842e-06   5.316095907386e-08   9.021521289284e-05  -7.572311616770e-06  -1.150977179154e-04   4.355515033046e-06  -4.184499813318e-05   6.273748647290e-05   2.087896124953e-05  -5.569918727968e-06   6.237952516545e-07  -2.134739497859e-08  -6.012087316145e-05   4.593098065710e-06   4.585242537465e-05  -1.565372578092e-06   3.163284742125e-05  -3.483035799325e-05  -1.058270337035e-05  
 1.128239054661e-05  -1.372109756007e-06   5.077037674974e-08   8.730630543596e-05  -7.301632142000e-06  -1.103746537077e-04   4.158221582495e-06  -4.054902405423e-05   6.050151260378e-05   2.009229151645e-05  -5.336165721944e-06   5.956998421089e-07  -2.032559591327e-08  -5.796995294285e-05   4.413837205017e-06   4.374112306118e-05  -1.487319771675e-06   3.057150165298e-05  -3.347066212719e-05  -1.015133479743e-05  
 1.084826228853e-05  -1.313714962237e-06   4.840264396158e-08   8.448361777579e-05  -7.039134221716e-06  -1.058372860444e-04   3.969531732183e-06  -3.928593179507e-05   5.832434340863e-05   1.932306341483e-05  -5.111135534246e-06   5.681714223726e-07  -1.930116786240e-08  -5.588971450210e-05   4.240530535032e-06   4.172244780578e-05  -1.412995501733e-06   2.954091126307e-05  -3.215155631595e-05  -9.731191880751e-06  
 1.042971415801e-05  -1.258383477030e-06   4.620685909057e-08   8.172441557432e-05  -6.785060452801e-06  -1.014408655826e-04   3.788048385303e-06  -3.805532673163e-05   5.621931069268e-05   1.858486506406e-05  -4.895448005025e-06   5.422668451642e-07  -1.836289017968e-08  -5.386549479870e-05   4.073481667278e-06   3.977888227676e-05  -1.341905810515e-06   2.853910769019e-05  -3.088242563174e-05  -9.329527112508e-06  
 1.002753618353e-05  -1.204418677022e-06   4.402846338484e-08   7.905200532764e-05  -6.538474213899e-06  -9.722268605753e-05   3.613988489074e-06  -3.686444145308e-05   5.418107616063e-05   1.787037675637e-05  -4.688707979531e-06   5.169839606078e-07  -1.742104227171e-08  -5.191317375894e-05   3.911691274530e-06   3.792532490606e-05  -1.274017244288e-06   2.757168301958e-05  -2.965880714601e-05  -8.942419436463e-06  
 9.640083085495e-06  -1.152615001596e-06   4.190201185795e-08   7.646344691297e-05  -6.300072447037e-06  -9.316815122955e-05   3.448450857328e-06  -3.571108055019e-05   5.221944238578e-05   1.718666335008e-05  -4.490682502855e-06   4.928421314376e-07  -1.650580253797e-08  -5.002887938067e-05   3.756379293786e-06   3.615319598368e-05  -1.209889139818e-06   2.663720288113e-05  -2.848615616538e-05  -8.573470905165e-06  
 9.265794443136e-06  -1.103638422211e-06   3.999365655668e-08   7.397245172595e-05  -6.072533293069e-06  -8.929171528093e-05   3.290309067788e-06  -3.459312598229e-05   5.032735324156e-05   1.652552357562e-05  -4.299794329713e-06   4.701361802516e-07  -1.569682176519e-08  -4.822225321085e-05   3.608383708822e-06   3.446865313466e-05  -1.148884999357e-06   2.573495544672e-05  -2.735673151264e-05  -8.216979035796e-06  
 8.905473951265e-06  -1.056995228937e-06   3.818709071171e-08   7.155002868686e-05  -5.854262634371e-06  -8.555017018257e-05   3.139436673574e-06  -3.350953153708e-05   4.850397516131e-05   1.589283839179e-05  -4.117063345317e-06   4.486324629201e-07  -1.493627338899e-08  -4.647143308945e-05   3.466843878345e-06   3.285195083698e-05  -1.090993604700e-06   2.486169933637e-05  -2.627264108773e-05  -7.876890426139e-06  
 8.558591835746e-06  -1.011201539831e-06   3.634838063570e-08   6.918875008896e-05  -5.638989084557e-06  -8.194913062920e-05   2.993642315259e-06  -3.245138796107e-05   4.672897845713e-05   1.527671192424e-05  -3.941642801563e-06   4.275675023750e-07  -1.416155630823e-08  -4.477395896868e-05   3.327797762811e-06   3.130570481428e-05  -1.035286665469e-06   2.401259012083e-05  -2.522353236286e-05  -7.547714348002e-06  
 8.223180123412e-06  -9.671087927101e-07   3.458975969865e-08   6.689925888821e-05  -5.431795172131e-06  -7.848718276722e-05   2.854603460587e-06  -3.142130746314e-05   4.500863194156e-05   1.467916983015e-05  -3.772825492410e-06   4.072504143660e-07  -1.340988880637e-08  -4.313456368539e-05   3.194593286986e-06   2.982777520585e-05  -9.825459258733e-07   2.318932884680e-05  -2.421050353510e-05  -7.229577441994e-06  
 7.901099145707e-06  -9.257343882106e-07   3.298508026183e-08   6.470206369528e-05  -5.234272273766e-06  -7.518208765538e-05   2.722337520186e-06  -3.043171134618e-05   4.336707229236e-05   1.411243379872e-05  -3.611249620487e-06   3.883778979979e-07  -1.273782885723e-08  -4.156622262465e-05   3.067856153264e-06   2.842463552563e-05  -9.325567659378e-07   2.239958751212e-05  -2.324556130276e-05  -6.928098425238e-06  
 7.590467982897e-06  -8.856784616565e-07   3.140805690471e-08   6.256483062886e-05  -5.043157215276e-06  -7.199789280115e-05   2.596221466963e-06  -2.946881352923e-05   4.177590311424e-05   1.356417510075e-05  -3.456231669413e-06   3.701868936394e-07  -1.208431088577e-08  -4.004621742531e-05   2.945859614600e-06   2.707991434717e-05  -8.851833136180e-07   2.163359608586e-05  -2.231470764877e-05  -6.637844902371e-06  
 7.290798799090e-06  -8.473549105842e-07   2.994979225837e-08   6.048086034459e-05  -4.857186996405e-06  -6.892759936499e-05   2.474167535435e-06  -2.852715749656e-05   4.022823443568e-05   1.303055867147e-05  -3.307017727485e-06   3.527918175578e-07  -1.147780005000e-08  -3.857206731175e-05   2.827412754619e-06   2.579196447413e-05  -8.395014126397e-07   2.088743303267e-05  -2.141284050015e-05  -6.356182403359e-06  
 7.004798801070e-06  -8.107979644489e-07   2.852162512160e-08   5.847793721027e-05  -4.679389327579e-06  -6.599265953832e-05   2.358981853053e-06  -2.763031580969e-05   3.875847921188e-05   1.253009187380e-05  -3.165546145949e-06   3.363286653489e-07  -1.088681248380e-08  -3.715851558028e-05   2.714723540130e-06   2.456649077725e-05  -7.966714401992e-07   2.017575453611e-05  -2.055958728165e-05  -6.092967093612e-06  
 6.726376705667e-06  -7.749135058334e-07   2.712365197064e-08   5.652463444832e-05  -4.505679123058e-06  -6.316788300012e-05   2.248104410298e-06  -2.674405695211e-05   3.731094266127e-05   1.203169405700e-05  -3.028049334165e-06   3.200858592821e-07  -1.030059817237e-08  -3.578678094183e-05   2.605000895992e-06   2.339412580675e-05  -7.556439742743e-07   1.947783901518e-05  -1.972251497382e-05  -5.831867752983e-06  
 6.460894484072e-06  -7.410904433573e-07   2.582381395071e-08   5.463282363372e-05  -4.339041205197e-06  -6.045128099899e-05   2.141993947434e-06  -2.589412166793e-05   3.593116336894e-05   1.156288019207e-05  -2.897626037214e-06   3.049518605367e-07  -9.811394144602e-09  -3.446375859058e-05   2.499954081487e-06   2.227368860118e-05  -7.165271251706e-07   1.880805840416e-05  -1.892830339403e-05  -5.587197242111e-06  
 6.204950409723e-06  -7.092914445117e-07   2.464353531377e-08   5.281607668430e-05  -4.180545266631e-06  -5.785754645050e-05   2.041601545055e-06  -2.507419034976e-05   3.460763254428e-05   1.111377277594e-05  -2.772376780325e-06   2.907995818669e-07  -9.305804353822e-09  -3.319606089266e-05   2.400486247314e-06   2.120869568986e-05  -6.797335870303e-07   1.816340803235e-05  -1.816734531884e-05  -5.352938280167e-06  
 5.957471274539e-06  -6.782404336009e-07   2.347510317187e-08   5.105191647697e-05  -4.026218386678e-06  -5.536719794635e-05   1.945418069795e-06  -2.427337932069e-05   3.331975588068e-05   1.067556689287e-05  -2.651705732458e-06   2.769550932916e-07  -8.821080975752e-09  -3.197115272622e-05   2.304167691681e-06   2.019252384153e-05  -6.447127176808e-07   1.753709770383e-05  -1.743023552616e-05  -5.125393079531e-06  
 5.719636162843e-06  -6.484781426348e-07   2.234493603282e-08   4.934398947081e-05  -3.876813582069e-06  -5.297864252243e-05   1.853349461703e-06  -2.349734762281e-05   3.207862779473e-05   1.025466999336e-05  -2.536139364395e-06   2.638275461684e-07  -8.365427424940e-09  -3.079021187231e-05   2.211128786378e-06   1.922378028804e-05  -6.113185910412e-07   1.693190071963e-05  -1.672278588283e-05  -4.907643986432e-06  
 5.489697706117e-06  -6.190242229471e-07   2.118501825019e-08   4.766075803755e-05  -3.729294651967e-06  -5.066158033393e-05   1.764275153962e-06  -2.273116962628e-05   3.085965185485e-05   9.840875567864e-06  -2.424837637659e-06   2.507246078832e-07  -7.926316055276e-09  -2.963282431021e-05   2.119640546824e-06   1.828944535166e-05  -5.791821819755e-07   1.633744775359e-05  -1.603263186676e-05  -4.694980841637e-06  
 5.269401743514e-06  -5.922596011397e-07   2.021256389083e-08   4.606291026331e-05  -3.592188190233e-06  -4.846322143737e-05   1.680661389272e-06  -2.200350673382e-05   2.970928441221e-05   9.453166334063e-06  -2.318670584309e-06   2.390093598739e-07  -7.509249190429e-09  -2.853578244769e-05   2.034813273872e-06   1.740733174154e-05  -5.491690994266e-07   1.577271806540e-05  -1.538086779074e-05  -4.495362470749e-06  
 5.057279771427e-06  -5.660276936077e-07   1.922315799212e-08   4.451238155911e-05  -3.458279966301e-06  -4.635475238815e-05   1.600784464696e-06  -2.129560833573e-05   2.859434145094e-05   9.077612612056e-06  -2.216821195767e-06   2.275317632116e-07  -7.113398726544e-09  -2.747567709102e-05   1.952360231843e-06   1.656594302506e-05  -5.206408911399e-07   1.522548535728e-05  -1.475240300536e-05  -4.303055249860e-06  
 4.852490530853e-06  -5.408491218087e-07   1.830514084262e-08   4.300000732312e-05  -3.329857040911e-06  -4.431976023556e-05   1.524266879625e-06  -2.060424979275e-05   2.750860714377e-05   8.711600045345e-06  -2.118785028054e-06   2.164959507666e-07  -6.743327535586e-09  -2.644563305788e-05   1.873338234637e-06   1.575833441542e-05  -4.934152012177e-07   1.469271409301e-05  -1.414272658209e-05  -4.116235232509e-06  
 4.658139823854e-06  -5.172078531353e-07   1.743552652180e-08   4.154994577823e-05  -3.206049751000e-06  -4.238066472049e-05   1.451454290488e-06  -1.994729598900e-05   2.648470713330e-05   8.371394400619e-06  -2.026365863563e-06   2.062600355143e-07  -6.383657110655e-09  -2.546158537569e-05   1.797604887754e-06   1.499302144856e-05  -4.676629484764e-07   1.418572324917e-05  -1.356984289012e-05  -3.943115499194e-06  
 4.468111113362e-06  -4.936313875453e-07   1.655077818325e-08   4.013051318407e-05  -3.084458683481e-06  -4.051242489091e-05   1.381311664831e-06  -1.929444009692e-05   2.546893073404e-05   8.029467196461e-06  -1.936023486185e-06   1.960052067595e-07  -6.046047044580e-09  -2.450370376128e-05   1.723492012901e-06   1.426043225149e-05  -4.429926175863e-07   1.368641033110e-05  -1.300411255762e-05  -3.769927643079e-06  
 4.288450167478e-06  -4.713882976070e-07   1.570856271185e-08   3.876057008557e-05  -2.967834731697e-06  -3.872085662256e-05   1.314805332123e-06  -1.867350857743e-05   2.450967196763e-05   7.712184350216e-06  -1.851286148829e-06   1.864142682976e-07  -5.727815368919e-09  -2.358165677228e-05   1.652731588493e-06   1.356104596748e-05  -4.197090548793e-07   1.321023376253e-05  -1.247273802621e-05  -3.610056163852e-06  
 4.113849941738e-06  -4.506260292808e-07   1.497594104827e-08   3.744241284473e-05  -2.856519284829e-06  -3.701166544958e-05   1.251269396742e-06  -1.806784708721e-05   2.358000455685e-05   7.402610045270e-06  -1.768955199161e-06   1.775090676753e-07  -5.424412023790e-09  -2.269820407249e-05   1.585460178468e-06   1.289779377508e-05  -3.975890150911e-07   1.274833598004e-05  -1.195762705092e-05  -3.453847801906e-06  
 3.946969939154e-06  -4.308177257596e-07   1.427383028687e-08   3.616918868365e-05  -2.749831545681e-06  -3.537347139003e-05   1.190869897385e-06  -1.748549440981e-05   2.269092101213e-05   7.108910757791e-06  -1.690754925302e-06   1.690736610875e-07  -5.135035801432e-09  -2.184783997475e-05   1.521168606670e-06   1.226568402665e-05  -3.766658842846e-07   1.230470056539e-05  -1.146737054516e-05  -3.306332843037e-06  
 3.786148795531e-06  -4.115651202381e-07   1.356927345017e-08   3.492515660987e-05  -2.646182383432e-06  -3.379317249076e-05   1.133239090866e-06  -1.691570943214e-05   2.182620863071e-05   6.823581190819e-06  -1.615645197459e-06   1.609071920940e-07  -4.862797028071e-09  -2.101963514189e-05   1.458818252485e-06   1.165841616819e-05  -3.567549338812e-07   1.187199268394e-05  -1.099258716410e-05  -3.163587044699e-06  
 3.629433635472e-06  -3.923858599421e-07   1.286524402855e-08   3.371796085444e-05  -2.544899677764e-06  -3.228168044684e-05   1.077803846378e-06  -1.635567606261e-05   2.097620538570e-05   6.540299038845e-06  -1.542492144477e-06   1.526475302298e-07  -4.604165987146e-09  -2.022068614732e-05   1.398145991886e-06   1.108181036950e-05  -3.377425709722e-07   1.145004770495e-05  -1.052800719395e-05  -3.022566230087e-06  
 3.480995637376e-06  -3.746616730486e-07   1.221229276495e-08   3.256281588932e-05  -2.448500412177e-06  -3.084133880683e-05   1.025423375902e-06  -1.582405610019e-05   2.017679363193e-05   6.277590737542e-06  -1.473698396106e-06   1.452098773237e-07  -4.353345034472e-09  -1.945794392378e-05   1.340643259165e-06   1.053499278900e-05  -3.198667634273e-07   1.104880079744e-05  -1.009232484683e-05  -2.892058205656e-06  
 3.337433060368e-06  -3.580546636365e-07   1.164013284547e-08   3.143951616409e-05  -2.356736576360e-06  -2.945460644318e-05   9.755363531987e-07  -1.530511490311e-05   1.940176682161e-05   6.022817996498e-06  -1.407357681601e-06   1.382503973696e-07  -4.115798806045e-09  -1.871876130976e-05   1.286023941881e-06   1.001079016136e-05  -3.028867048585e-07   1.065839886055e-05  -9.670669445263e-06  -2.765595155531e-06  
 3.198829502690e-06  -3.414479899056e-07   1.104311354761e-08   3.035156484190e-05  -2.266070330258e-06  -2.813032666288e-05   9.275752115821e-07  -1.479913876673e-05   1.864627414727e-05   5.773552537678e-06  -1.343406353803e-06   1.312078769801e-07  -3.895374455403e-09  -1.800686011724e-05   1.232422780900e-06   9.513952753388e-06  -2.867043342741e-07   1.027998380952e-05  -9.262254037375e-06  -2.642735674260e-06  
 3.067627708260e-06  -3.260740967799e-07   1.050720719046e-08   2.930669625382e-05  -2.180106969577e-06  -2.686564063299e-05   8.821206259198e-07  -1.431869707998e-05   1.793492518789e-05   5.542207458890e-06  -1.283411663824e-06   1.247849790687e-07  -3.683936702010e-09  -1.732490247409e-05   1.181732319428e-06   9.041366502913e-06  -2.714161120965e-07   9.919705975095e-06  -8.878731240269e-06  -2.528930272615e-06  
 2.941194021277e-06  -3.113443736778e-07   9.987505276471e-09   2.828298777507e-05  -2.096608535980e-06  -2.564197432435e-05   8.385390481791e-07  -1.384722889169e-05   1.724328974709e-05   5.317826812420e-06  -1.225798861334e-06   1.187130829682e-07  -3.478932038488e-09  -1.665976455766e-05   1.132580954501e-06   8.586633831331e-06  -2.568036809158e-07   9.567538572937e-06  -8.507688366259e-06  -2.419006612941e-06  
 2.817963261544e-06  -2.965565122088e-07   9.486061881637e-09   2.730028875817e-05  -2.015771630768e-06  -2.448218800714e-05   7.972458849009e-07  -1.338828663812e-05   1.656699013962e-05   5.095997813910e-06  -1.169663462595e-06   1.125432117212e-07  -3.288808431181e-09  -1.602358735197e-05   1.085218297537e-06   8.158213597551e-06  -2.430610022544e-07   9.227086516586e-06  -8.145885559683e-06  -2.310727910764e-06  
 2.700749207904e-06  -2.828866393404e-07   9.004687259974e-09   2.634815869662e-05  -1.938615796562e-06  -2.336679774971e-05   7.579806181156e-07  -1.294662047464e-05   1.592341335382e-05   4.887291263824e-06  -1.116593142426e-06   1.068633758689e-07  -3.106613001902e-09  -1.540906773549e-05   1.040164672551e-06   7.747989375528e-06  -2.300398752859e-07   8.899294216291e-06  -7.802881262545e-06  -2.209150123271e-06  
 2.588243845082e-06  -2.701256967067e-07   8.551966503324e-09   2.543446193088e-05  -1.865056643841e-06  -2.230482051650e-05   7.205379792562e-07  -1.252187440268e-05   1.530770116450e-05   4.688112022412e-06  -1.065871518449e-06   1.016295601277e-07  -2.936362797565e-09  -1.482174831022e-05   9.973525814689e-07   7.359776039998e-06  -2.176872863607e-07   8.584761908439e-06  -7.475413046710e-06  -2.112351810265e-06  
 2.479298647200e-06  -2.575371381678e-07   8.121339255032e-09   2.453455504403e-05  -1.792692422836e-06  -2.127618705680e-05   6.844214927658e-07  -1.210196925571e-05   1.470314496974e-05   4.492313593888e-06  -1.016843610494e-06   9.643462983774e-08  -2.774066893950e-09  -1.424649932098e-05   9.553703914622e-07   6.985865427502e-06  -2.058244027182e-07   8.275456537633e-06  -7.155716689824e-06  -2.017700947530e-06  
 2.376572213533e-06  -2.461282398855e-07   7.710416051890e-09   2.368220992279e-05  -1.724215019212e-06  -2.030454562930e-05   6.504601396804e-07  -1.170699303208e-05   1.413985175962e-05   4.312346123642e-06  -9.710634737485e-07   9.186564997229e-08  -2.621579021038e-09  -1.370277733974e-05   9.158620016390e-07   6.634308010001e-06  -1.947231084418e-07   7.983920401324e-06  -6.858383960916e-06  -1.930811560610e-06  
 2.274916760289e-06  -2.341478755503e-07   7.318843192014e-09   2.284640467695e-05  -1.657341284433e-06  -1.936960097185e-05   6.181183018787e-07  -1.131215719395e-05   1.357327595447e-05   4.128059541602e-06  -9.255378211295e-07   8.689943652730e-08  -2.476883699379e-09  -1.317173122892e-05   8.772932118740e-07   6.298016657061e-06  -1.842181912689e-07   7.695495763332e-06  -6.560769477045e-06  -1.842348857840e-06  
 2.179057789987e-06  -2.232800281605e-07   6.943707594544e-09   2.204520773493e-05  -1.592815269087e-06  -1.847944705031e-05   5.871901156649e-07  -1.093664381666e-05   1.304227389113e-05   3.957867001073e-06  -8.830394561279e-07   8.256649776814e-08  -2.338490112858e-09  -1.266494566326e-05   8.403586246476e-07   5.979526880790e-06  -1.742177632527e-07   7.420850316636e-06  -6.282689766406e-06  -1.760808869098e-06  
 2.086372091562e-06  -2.131113819671e-07   6.582870152003e-09   2.126411096305e-05  -1.531723977584e-06  -1.762033796689e-05   5.577201088844e-07  -1.056955897689e-05   1.252582828668e-05   3.792245966671e-06  -8.419760309984e-07   7.848097903387e-08  -2.204580936188e-09  -1.217269347751e-05   8.053909437181e-07   5.673701770129e-06  -1.647156574166e-07   7.153227197870e-06  -6.012958600510e-06  -1.681606177637e-06  
 1.997169017466e-06  -2.028220029621e-07   6.247399933926e-09   2.051336853537e-05  -1.471815902049e-06  -1.680609616173e-05   5.297048576874e-07  -1.021498429859e-05   1.202642581660e-05   3.631826033223e-06  -8.025708795239e-07   7.427473292818e-08  -2.082314668310e-09  -1.170124866234e-05   7.712572577460e-07   5.385554095932e-06  -1.557470180296e-07   6.895834981724e-06  -5.753518387023e-06  -1.605379053393e-06  
 1.913019325030e-06  -1.934070080751e-07   5.926197678892e-09   1.978719932665e-05  -1.414767414109e-06  -1.602392154777e-05   5.030011026544e-07  -9.875918292426e-06   1.155493214897e-05   3.482544313119e-06  -7.657755117951e-07   7.050430159267e-08  -1.964770508697e-09  -1.124701491311e-05   7.388775651639e-07   5.109975519344e-06  -1.472325039003e-07   6.649268589876e-06  -5.509623176853e-06  -1.534678956532e-06  
 1.831924182293e-06  -1.845007459768e-07   5.612561250913e-09   1.908972640960e-05  -1.359963375665e-06  -1.527989761309e-05   4.776492509521e-07  -9.547968603677e-06   1.110165676047e-05   3.338974576821e-06  -7.304226372564e-07   6.700148567577e-08  -1.849968594710e-09  -1.081230867852e-05   7.078987827405e-07   4.849371692627e-06  -1.391872821943e-07   6.411692826498e-06  -5.275544212393e-06  -1.466754159607e-06  
 1.752590415491e-06  -1.754118494834e-07   5.320168919367e-09   1.840398604200e-05  -1.306156043893e-06  -1.456217420645e-05   4.534116252567e-07  -9.222465488749e-06   1.065121150031e-05   3.195094624944e-06  -6.957435556652e-07   6.335655417212e-08  -1.744424067946e-09  -1.038674798159e-05   6.775487027939e-07   4.599211543495e-06  -1.315286967331e-07   6.177576793389e-06  -5.044240155399e-06  -1.399105484770e-06  
 1.678165195622e-06  -1.670087862448e-07   5.043240251365e-09   1.774994563672e-05  -1.254786232943e-06  -1.388112728223e-05   4.305235570093e-07  -8.914989536712e-06   1.023091221610e-05   3.062886163202e-06  -6.636319244573e-07   6.005063749541e-08  -1.645181292371e-09  -9.982086518435e-06   6.487132371853e-07   4.362995004477e-06  -1.243387704339e-07   5.956053753367e-06  -4.829347362773e-06  -1.337184706628e-06  
 1.605384216120e-06  -1.591622878406e-07   4.778934811149e-09   1.711779857521e-05  -1.205826569689e-06  -1.323048875771e-05   4.085906343512e-07  -8.613643240684e-06   9.819774012298e-06   2.932439558957e-06  -6.320588209130e-07   5.694945607906e-08  -1.550789276863e-09  -9.592735594292e-06   6.213501821929e-07   4.138786286781e-06  -1.174823569899e-07   5.740174310712e-06  -4.619073145828e-06  -1.276015302927e-06  
 1.536553320081e-06  -1.517766574270e-07   4.528900309075e-09   1.650634403705e-05  -1.158815734788e-06  -1.260701505245e-05   3.877455839514e-07  -8.324515813969e-06   9.429595115282e-06   2.810028314143e-06  -6.024902694213e-07   5.406506154165e-08  -1.461028652760e-09  -9.217547516949e-06   5.951448265730e-07   3.924866722922e-06  -1.109918826418e-07   5.533014654046e-06  -4.420576402814e-06  -1.218894820081e-06  
 1.470202082812e-06  -1.446169977069e-07   4.291315045070e-09   1.591264521746e-05  -1.113286937599e-06  -1.200943466539e-05   3.679234596084e-07  -8.042767154584e-06   9.051391536625e-06   2.691387062191e-06  -5.740845085032e-07   5.129886341418e-08  -1.377163851570e-09  -8.854562761374e-06   5.698266546402e-07   3.720857236079e-06  -1.048435502267e-07   5.331915218018e-06  -4.228912968410e-06  -1.163732297998e-06  
 1.405066413474e-06  -1.373588474734e-07   4.065510463637e-09   1.533930952453e-05  -1.069016652999e-06  -1.144188166742e-05   3.490737786515e-07  -7.766272566165e-06   8.678757685674e-06   2.573226615022e-06  -5.460430513720e-07   4.839915261687e-08  -1.297895270834e-09  -8.505348905485e-06   5.452818691440e-07   3.528334549753e-06  -9.903372708393e-08   5.136080919424e-06  -4.040642823943e-06  -1.108992091684e-06  
 1.344058553098e-06  -1.306705696041e-07   3.847101573154e-09   1.478814182633e-05  -1.026409673463e-06  -1.090001649316e-05   3.312342136087e-07  -7.503301008777e-06   8.329576221026e-06   2.464162569100e-06  -5.201837648392e-07   4.587246847283e-08  -1.221260417869e-09  -8.170756584654e-06   5.217893683323e-07   3.345253108352e-06  -9.356218107316e-08   4.949571232318e-06  -3.865106888791e-06  -1.058687587014e-06  
 1.284816261605e-06  -1.245212644266e-07   3.637647675787e-09   1.425292716702e-05  -9.863878057733e-07  -1.037910860175e-05   3.142076339564e-07  -7.246378257833e-06   7.989818658167e-06   2.357725438767e-06  -4.949528891110e-07   4.350349780940e-08  -1.147209937077e-09  -7.847168081295e-06   4.997407556694e-07   3.170207170873e-06  -8.835178777932e-08   4.767927636071e-06  -3.694366633591e-06  -1.009558962092e-06  
 1.229295527665e-06  -1.184981529733e-07   3.444911481618e-09   1.374019627588e-05  -9.473011207923e-07  -9.885131893071e-06   2.980576384690e-07  -7.002446812577e-06   7.670381057861e-06   2.258966026072e-06  -4.716826568445e-07   4.120054259075e-08  -1.080706464781e-09  -7.538217617952e-06   4.783305557750e-07   3.005034065991e-06  -8.344496473912e-08   4.595461715072e-06  -3.535086062776e-06  -9.643545249550e-07  
 1.174681652609e-06  -1.125130901975e-07   3.265428624009e-09   1.323847905963e-05  -9.088921206024e-07  -9.411171788404e-06   2.825070266656e-07  -6.760424960531e-06   7.353276307775e-06   2.159931699451e-06  -4.485988479491e-07   3.884843683732e-08  -1.018711691797e-09  -7.237630382935e-06   4.574180287765e-07   2.847558321499e-06  -7.874913123892e-08   4.425680926565e-06  -3.377466442604e-06  -9.191636705959e-07  
 1.124005743289e-06  -1.073528103177e-07   3.089547381386e-09   1.275941886220e-05  -8.735030641538e-07  -8.958323450082e-06   2.679058265234e-07  -6.532966554855e-06   7.060149330641e-06   2.070092454639e-06  -4.275436999457e-07   3.692805365546e-08  -9.582138463775e-10  -6.951133558852e-06   4.381277633441e-07   2.697578726420e-06  -7.433935821491e-08   4.265301123911e-06  -3.232097098358e-06  -8.782067326129e-07  
 1.074782289693e-06  -1.021961742306e-07   2.922096057475e-09   1.229813832492e-05  -8.387684149932e-07  -8.529038170478e-06   2.540697577566e-07  -6.311423915898e-06   6.774896163999e-06   1.982197195380e-06  -4.070909011559e-07   3.501135022582e-08  -9.009053899298e-10  -6.676359166996e-06   4.193282368569e-07   2.556285288452e-06  -7.019651543905e-08   4.110127224351e-06  -3.091147333728e-06  -8.382955058783e-07  
 1.027074364319e-06  -9.700186997873e-08   2.765976689781e-09   1.184930271052e-05  -8.048568640965e-07  -8.118512806515e-06   2.408824623695e-07  -6.094572451803e-06   6.496218967753e-06   1.896105471957e-06  -3.872718976455e-07   3.304442676396e-08  -8.483274385114e-10  -6.409910915840e-06   4.009893075343e-07   2.421777128161e-06  -6.626214026155e-08   3.958947826138e-06  -2.954095600384e-06  -7.994002322974e-07  
 9.815385378039e-07  -9.216664415594e-08   2.615296373972e-09   1.141458306803e-05  -7.725692085968e-07  -7.724482606622e-06   2.283311213572e-07  -5.884863149723e-06   6.229436224705e-06   1.814148679809e-06  -3.684713725676e-07   3.122980026689e-08  -7.972851127597e-10  -6.153017219416e-06   3.835812071890e-07   2.293412189116e-06  -6.253437132221e-08   3.813025608813e-06  -2.823384626146e-06  -7.624810904541e-07  
 9.372641345921e-07  -8.764670745168e-08   2.472828789233e-09   1.099646382912e-05  -7.417546551077e-07  -7.350354868662e-06   2.163622277254e-07  -5.681068308987e-06   5.970587765900e-06   1.734240635706e-06  -3.500760321000e-07   2.951708538661e-08  -7.492601140065e-10  -5.906759954390e-06   3.670408717817e-07   2.172113526853e-06  -5.899459767391e-08   3.671751972334e-06  -2.696543933674e-06  -7.264648733691e-07  
 8.956787702886e-07  -8.337656746651e-08   2.337516329591e-09   1.059472701882e-05  -7.123229308710e-07  -6.993459818367e-06   2.050661428298e-07  -5.486860533677e-06   5.726444770419e-06   1.659708022384e-06  -3.330349861659e-07   2.791951294222e-08  -7.031985335293e-10  -5.671020754719e-06   3.512989097675e-07   2.057056585539e-06  -5.567442365580e-08   3.537147904152e-06  -2.577655725643e-06  -6.930769783457e-07  
 8.563253481301e-07  -7.940814182864e-08   2.210278090787e-09   1.020569406203e-05  -6.838637982197e-07  -6.651746004293e-06   1.942998812110e-07  -5.299472686285e-06   5.494230539112e-06   1.589418364934e-06  -3.170997145096e-07   2.650147090079e-08  -6.606506481491e-10  -5.443683633553e-06   3.361468675907e-07   1.947271734959e-06  -5.251701802339e-08   3.407363327295e-06  -2.465012028002e-06  -6.616849055270e-07  
 8.165083474015e-07  -7.516108107552e-08   2.088876518108e-09   9.826937707053e-06  -6.557267547512e-07  -6.327124415458e-06   1.840760150692e-07  -5.111910864313e-06   5.259040674203e-06   1.516738412869e-06  -3.006634957927e-07   2.488265228166e-08  -6.205261060143e-10  -5.223131174829e-06   3.212193391974e-07   1.843730077246e-06  -4.954476276380e-08   3.279043347330e-06  -2.351145506120e-06  -6.293147211058e-07  
 7.798691292604e-07  -7.144305994003e-08   1.973527185485e-09   9.465835979552e-06  -6.291773901437e-07  -6.018361432277e-06   1.744128571178e-07  -4.935724102498e-06   5.042043636916e-06   1.450881608106e-06  -2.858505448710e-07   2.354439545722e-08  -5.827021399971e-10  -5.013522853550e-06   3.071812788995e-07   1.745617660325e-06  -4.674136058747e-08   3.158049380074e-06  -2.246585639597e-06  -6.000993173397e-07  
 7.440662899357e-07  -6.789882103531e-08   1.859807758452e-09   9.112126109044e-06  -6.036702149286e-07  -5.720735420073e-06   1.651446940580e-07  -4.761930836237e-06   4.828888221756e-06   1.385932555251e-06  -2.712693467313e-07   2.225037569704e-08  -5.447812620051e-10  -4.809314797342e-06   2.937406440513e-07   1.651540328313e-06  -4.406226009077e-08   3.039267013554e-06  -2.144057707970e-06  -5.713165951862e-07  
 7.113492467346e-07  -6.460833568856e-08   1.756876920262e-09   8.778233779739e-06  -5.795780353865e-07  -5.440359924563e-06   1.564423474387e-07  -4.600532088972e-06   4.633721640981e-06   1.327622818131e-06  -2.583122252701e-07   2.106923823110e-08  -5.114422144464e-10  -4.616896451676e-06   2.810708176377e-07   1.563316792588e-06  -4.155974179099e-08   2.928503543062e-06  -2.050863830218e-06  -5.456718559654e-07  
 6.781767391373e-07  -6.099560457693e-08   1.660620926137e-09   8.450160470217e-06  -5.554383779968e-07  -5.172600273417e-06   1.481424100541e-07  -4.437883808805e-06   4.435064760542e-06   1.267119720809e-06  -2.449386457398e-07   1.972074834412e-08  -4.806468589576e-10  -4.428564607396e-06   2.684103588812e-07   1.479585261316e-06  -3.919057849879e-08   2.818252766980e-06  -1.956310681781e-06  -5.191696697154e-07  
 6.479849104636e-07  -5.811969297250e-08   1.567616887407e-09   8.137044719680e-06  -5.332988732686e-07  -4.916025523152e-06   1.402718429082e-07  -4.285639590731e-06   4.253664228209e-06   1.213065912986e-06  -2.330140511710e-07   1.871134181930e-08  -4.503751321878e-10  -4.249647860991e-06   2.568750757006e-07   1.399621309408e-06  -3.694557064069e-08   2.714371576806e-06  -1.870131699346e-06  -4.954881732115e-07  
 6.191848126830e-07  -5.534561550080e-08   1.476305982722e-09   7.835234381774e-06  -5.116907642269e-07  -4.672165454699e-06   1.327645441767e-07  -4.138569038707e-06   4.079982129600e-06   1.161487698229e-06  -2.217464326688e-07   1.776895476850e-08  -4.211242166186e-10  -4.078025939674e-06   2.456642690563e-07   1.324082468533e-06  -3.481581072414e-08   2.614366880438e-06  -1.787992484983e-06  -4.729878628936e-07  
 5.900440703599e-07  -5.233321840274e-08   1.394069809503e-09   7.539938485677e-06  -4.906391248535e-07  -4.439318069142e-06   1.256911003980e-07  -3.991507695167e-06   3.903918717219e-06   1.108268370377e-06  -2.100751790043e-07   1.663655924532e-08  -3.952487992084e-10  -3.910281872634e-06   2.347246450963e-07   1.252281913460e-06  -3.282057502464e-08   2.515341279177e-06  -1.704947368613e-06  -4.498594826878e-07  
 5.627893359720e-07  -4.954640573337e-08   1.314566038682e-09   7.257089648790e-06  -4.699632055763e-07  -4.218751051706e-06   1.189588123187e-07  -3.851037710594e-06   3.738672584698e-06   1.058837464481e-06  -1.994071506411e-07   1.568021963205e-08  -3.700771390117e-10  -3.750493064823e-06   2.240723313321e-07   1.184659107070e-06  -3.093255769280e-08   2.420927271505e-06  -1.627399919176e-06  -4.284708532943e-07  
 5.367431740092e-07  -4.702589186457e-08   1.238547130628e-09   6.985010086863e-06  -4.509748201257e-07  -4.007709343202e-06   1.126106705342e-07  -3.716184443196e-06   3.580612066218e-06   1.011695959672e-06  -1.891578627955e-07   1.477398064489e-08  -3.459275414289e-10  -3.597115520450e-06   2.142931817831e-07   1.120211485053e-06  -2.915692672305e-08   2.330244415668e-06  -1.553310774882e-06  -4.080869229150e-07  
 5.120265832517e-07  -4.466284482038e-08   1.167101461085e-09   6.722621100572e-06  -4.325845887212e-07  -3.806785008076e-06   1.065278985903e-07  -3.586176605473e-06   3.430026316835e-06   9.670320547956e-07  -1.795328057186e-07   1.394599970671e-08  -3.236925124730e-10  -3.449994371538e-06   2.048590968786e-07   1.059205818199e-06  -2.746162441543e-08   2.242997769980e-06  -1.483001566426e-06  -3.888380761555e-07  
 4.879568177333e-07  -4.238910472679e-08   1.099943572196e-09   6.468505447335e-06  -4.148135043747e-07  -3.615133940915e-06   1.007839944514e-07  -3.459068001732e-06   3.283208925854e-06   9.233279201919e-07  -1.701232661440e-07   1.316900956203e-08  -3.026899061132e-10  -3.307979534558e-06   1.957952263596e-07   1.001287439215e-06  -2.587116088110e-08   2.158133052693e-06  -1.414593621979e-06  -3.700360630619e-07  
 4.649504738681e-07  -4.013937974356e-08   1.036868241669e-09   6.224639716829e-06  -3.976475449826e-07  -3.433793224425e-06   9.534888216244e-08  -3.336788125844e-06   3.142641139542e-06   8.815915576652e-07  -1.611914536999e-07   1.237613049243e-08  -2.833472388322e-10  -3.172082789375e-06   1.870538106952e-07   9.467790704687e-07  -2.437264761311e-08   2.076735297036e-06  -1.349412324061e-06  -3.521733238917e-07  
 4.424018339141e-07  -3.789335366801e-08   9.775542311118e-10   5.986935307993e-06  -3.809177250572e-07  -3.260361742554e-06   9.020620837183e-08  -3.216420062660e-06   3.004457760223e-06   8.403739068551e-07  -1.524060690170e-07   1.159740347582e-08  -2.653455303768e-10  -3.040030026061e-06   1.785458169058e-07   8.948760529764e-07  -2.296220954830e-08   1.997084471017e-06  -1.285542903006e-06  -3.345889013170e-07  
 4.216668341774e-07  -3.603245480503e-08   9.192505674566e-10   5.759822095137e-06  -3.651345804483e-07  -3.095162258755e-06   8.528856526961e-08  -3.102631146539e-06   2.876372844306e-06   8.027029640852e-07  -1.444341389663e-07   1.096954619109e-08  -2.473857120513e-10  -2.914659529269e-06   1.705957918993e-07   8.457109333384e-07  -2.161611195520e-08   1.921614575063e-06  -1.226540778423e-06  -3.185514438827e-07  
 4.023384206313e-07  -3.423463082872e-08   8.641877385273e-10   5.542896903415e-06  -3.503082493255e-07  -2.938386893353e-06   8.067634881319e-08  -2.994862800243e-06   2.756286700646e-06   7.677536713687e-07  -1.371558009403e-07   1.035826253963e-08  -2.307312541080e-10  -2.795137041383e-06   1.631363081146e-07   7.992071973149e-07  -2.036083785483e-08   1.850040581544e-06  -1.171538507269e-06  -3.037619132151e-07  
 3.830009871028e-07  -3.224452974992e-08   8.151798620192e-10   5.330936808856e-06  -3.354151721871e-07  -2.789481938279e-06   7.627507604642e-08  -2.887670447375e-06   2.636218927917e-06   7.324367894395e-07  -1.298245803538e-07   9.741561004259e-09  -2.161228084385e-10  -2.678725620132e-06   1.556272632754e-07   7.553321874402e-07  -1.917046131265e-08   1.779536750242e-06  -1.116812186909e-06  -2.889002412871e-07  
 3.651637965914e-07  -3.052853785546e-08   7.670338035126e-10   5.127841797721e-06  -3.213915590008e-07  -2.647296774586e-06   7.210783771663e-08  -2.785934915822e-06   2.524425032188e-06   6.999788655399e-07  -1.231818382420e-07   9.153746909271e-09  -2.016109921074e-10  -2.567732428370e-06   1.486221078719e-07   7.135805859439e-07  -1.804708189831e-08   1.712489524527e-06  -1.066046698410e-06  -2.752793843540e-07  
 3.482726449196e-07  -2.903908840764e-08   7.206550838219e-10   4.932834371403e-06  -3.083437770263e-07  -2.511590019565e-06   6.816422266131e-08  -2.688451065078e-06   2.418251941226e-06   6.692923957037e-07  -1.168901285826e-07   8.598713060685e-09  -1.877524028717e-10  -2.461598210177e-06   1.421225987075e-07   6.739279887527e-07  -1.698638512585e-08   1.648243242619e-06  -1.017871746149e-06  -2.623988537034e-07  
 3.308408031212e-07  -2.738123780863e-08   6.774577143428e-10   4.742467033501e-06  -2.952824894595e-07  -2.383280471791e-06   6.442265502159e-08  -2.590452436602e-06   2.309872828723e-06   6.373503465191e-07  -1.101930956502e-07   8.082053350764e-09  -1.751698808248e-10  -2.358090120166e-06   1.356141218883e-07   6.366708884911e-07  -1.598705855623e-08   1.584432008617e-06  -9.687624879798e-07  -2.490223121276e-07  
 3.156941058825e-07  -2.597831820983e-08   6.374218309569e-10   4.562149707729e-06  -2.829146169352e-07  -2.261285046636e-06   6.090213523440e-08  -2.500135491802e-06   2.213411397515e-06   6.097320513780e-07  -1.047201650742e-07   7.593607774761e-09  -1.635207203254e-10  -2.260669003730e-06   1.295101200996e-07   6.013640895771e-07  -1.505071726263e-08   1.525264014651e-06  -9.254709730090e-07  -2.375580110729e-07  
 2.999594524792e-07  -2.446190610510e-08   5.981785886037e-10   4.385151891089e-06  -2.707197215770e-07  -2.145084598593e-06   5.755663334579e-08  -2.408932958660e-06   2.114552201977e-06   5.808508394023e-07  -9.881907932863e-08   7.114846249419e-09  -1.519521632505e-10  -2.165178190080e-06   1.234851951863e-07   5.679250897048e-07  -1.416559666696e-08   1.466173292650e-06  -8.810648861844e-07  -2.255613585928e-07  
 2.853659540888e-07  -2.316963379046e-08   5.623331503616e-10   4.215645773809e-06  -2.594917561097e-07  -2.033994609182e-06   5.437557034629e-08  -2.322429374899e-06   2.022180680972e-06   5.541515740304e-07  -9.339097503087e-08   6.689645852061e-09  -1.417697919249e-10  -2.074212776950e-06   1.179623192637e-07   5.361100891814e-07  -1.332579741547e-08   1.409994314239e-06  -8.396890297410e-07  -2.144917986378e-07  
 2.709216078645e-07  -2.186558906473e-08   5.275496071528e-10   4.051455851991e-06  -2.484867501637e-07  -1.928738714351e-06   5.135073171388e-08  -2.237374189793e-06   1.931276081814e-06   5.277047950473e-07  -8.795721255763e-08   6.269524798701e-09  -1.317842567527e-10  -1.986333706565e-06   1.125733656525e-07   5.061200968381e-07  -1.253234007029e-08   1.355101934778e-06  -7.990353578013e-07  -2.035448410512e-07  
 2.584376718425e-07  -2.080711522602e-08   4.952739347306e-10   3.897135930275e-06  -2.382084385737e-07  -1.829176983012e-06   4.852160214598e-08  -2.159426390991e-06   1.850587575845e-06   5.048472591749e-07  -8.353500880974e-08   5.880659688392e-09  -1.225965113987e-10  -1.904204900937e-06   1.075752801928e-07   4.778615012189e-07  -1.179266985822e-08   1.304498976281e-06  -7.632542503508e-07  -1.941554978133e-07  
 2.449916116026e-07  -1.955450807435e-08   4.646063583647e-10   3.743360353425e-06  -2.280192432443e-07  -1.733690529029e-06   4.581751150699e-08  -2.079162054525e-06   1.765548292379e-06   4.801282159211e-07  -7.850012551007e-08   5.509099153491e-09  -1.138913879008e-10  -1.822393179685e-06   1.025847839891e-07   4.509028569088e-07  -1.108816530525e-08   1.253049389852e-06  -7.255059557276e-07  -1.839994237775e-07  
 2.328353904590e-07  -1.844359256870e-08   4.367151828512e-10   3.597247309086e-06  -2.181003608562e-07  -1.643547927727e-06   4.326874560016e-08  -2.003576618905e-06   1.687330291290e-06   4.577240642354e-07  -7.412840712594e-08   5.175821338989e-09  -1.062415651248e-10  -1.745144151740e-06   9.778485640102e-08   4.255895077723e-07  -1.042899861750e-08   1.204630792093e-06  -6.910433017254e-07  -1.748573446019e-07  
 2.212647842498e-07  -1.741448671464e-08   4.096182451754e-10   3.457402892713e-06  -2.089110544973e-07  -1.557960751971e-06   4.086373334610e-08  -1.931287791816e-06   1.612774352033e-06   4.364340706686e-07  -6.993178760273e-08   4.847188444478e-09  -9.866139934937e-11  -1.671315658855e-06   9.334124958488e-08   4.016423684788e-07  -9.842933714500e-09   1.158293790512e-06  -6.582669488574e-07  -1.661900355023e-07  
 2.110536641638e-07  -1.657464572444e-08   3.835051902093e-10   3.324598305507e-06  -2.001889587741e-07  -1.476653053252e-06   3.857883962448e-08  -1.863788999196e-06   1.545317637913e-06   4.175711505115e-07  -6.640943094741e-08   4.541429256666e-09  -9.157443952879e-11  -1.601786101440e-06   8.917572018677e-08   3.790009379414e-07  -9.254555393501e-09   1.114892208803e-06  -6.288048728589e-07  -1.585511039999e-07  
 2.006744271875e-07  -1.564433639924e-08   3.603068639660e-10   3.194374846162e-06  -1.917194378104e-07  -1.398964618579e-06   3.641689624042e-08  -1.796539475387e-06   1.477441922900e-06   3.983691985117e-07  -6.275154877599e-08   4.256696281482e-09  -8.528565287871e-11  -1.533635098075e-06   8.509832770880e-08   3.574628726391e-07  -8.700580421501e-09   1.071955540126e-06  -5.992236136690e-07  -1.507960445277e-07  
 1.905700409495e-07  -1.464759607716e-08   3.384046519228e-10   3.067698599607e-06  -1.831360041249e-07  -1.325430620667e-06   3.436156060052e-08  -1.730424366442e-06   1.411093945332e-06   3.795661204348e-07  -5.923703503178e-08   3.991153674621e-09  -7.946603167319e-11  -1.467624826746e-06   8.098670324665e-08   3.371972149755e-07  -8.178349628976e-09   1.030086217397e-06  -5.705100956960e-07  -1.432586804913e-07  
 1.810391860944e-07  -1.388994877640e-08   3.163292627610e-10   2.948207323592e-06  -1.755394909712e-07  -1.255722292044e-06   3.244183808194e-08  -1.668108010065e-06   1.348862674828e-06   3.619786443932e-07  -5.583075914204e-08   3.728150380123e-09  -7.350319927460e-11  -1.405488740150e-06   7.737642105840e-08   3.180585590737e-07  -7.686194650184e-09   9.904883628458e-07  -5.434384709227e-07  -1.361616325971e-07  
 1.718632995921e-07  -1.311090128186e-08   2.962692675523e-10   2.831465640521e-06  -1.680196216301e-07  -1.189110141944e-06   3.061229633649e-08  -1.607033805317e-06   1.288369180544e-06   3.449144019304e-07  -5.258155522980e-08   3.486269670524e-09  -6.816000669149e-11  -1.345076772548e-06   7.380525791771e-08   2.998605623906e-07  -7.223184876808e-09   9.518834081815e-07  -5.173123563925e-07  -1.293269182204e-07  
 1.631702886530e-07  -1.232347846923e-08   2.780889452258e-10   2.719241080967e-06  -1.606841792136e-07  -1.126091900340e-06   2.887408617484e-08  -1.548211907787e-06   1.230815598872e-06   3.287563068171e-07  -4.960182482505e-08   3.262302045147e-09  -6.342913624889e-11  -1.287237135201e-06   7.033088655526e-08   2.827300099889e-07  -6.787664236821e-09   9.148033063729e-07  -4.925924172749e-07  -1.228904762842e-07  
 1.552424281750e-07  -1.169968843428e-08   2.598623335856e-10   2.612452397344e-06  -1.538597735733e-07  -1.066186366383e-06   2.724550018509e-08  -1.492632378057e-06   1.177350031057e-06   3.138960955886e-07  -4.689047791735e-08   3.046271297141e-09  -5.864667737101e-11  -1.232475784924e-06   6.713514068010e-08   2.665003562653e-07  -6.377155180096e-09   8.797176610352e-07  -4.696818780895e-07  -1.169790264988e-07  
 1.468061002103e-07  -1.096784176535e-08   2.428182219593e-10   2.507527067148e-06  -1.470474417803e-07  -1.009524973980e-06   2.570160192885e-08  -1.436403516950e-06   1.122127557847e-06   2.982361728326e-07  -4.388819128601e-08   2.844656147255e-09  -5.421359338232e-11  -1.178627814654e-06   6.392097462780e-08   2.512552693958e-07  -5.991049383727e-09   8.446345880809e-07  -4.460049604498e-07  -1.107505592060e-07  
 1.393941509864e-07  -1.030112351745e-08   2.273440662955e-10   2.408185308721e-06  -1.406350628573e-07  -9.558530127416e-07   2.423913421380e-08  -1.384084850056e-06   1.072266758599e-06   2.843826964616e-07  -4.142795638669e-08   2.657185460033e-09  -5.025980470571e-11  -1.127965476546e-06   6.091664866772e-08   2.368648058761e-07  -5.627686476857e-09   8.118776691712e-07  -4.248349861889e-07  -1.052925730498e-07  
 1.319397602582e-07  -9.751700513581e-09   2.116651802325e-10   2.311998503725e-06  -1.347216290787e-07  -9.045549126363e-07   2.286494304141e-08  -1.332786522990e-06   1.022936009166e-06   2.705448632203e-07  -3.878870247237e-08   2.473984698644e-09  -4.631501354252e-11  -1.078999191439e-06   5.815457429599e-08   2.231771040613e-07  -5.285718166001e-09   7.798631927678e-07  -4.037829402146e-07  -9.980820044793e-08  
 1.249367858175e-07  -9.178294651631e-09   1.975141971552e-10   2.219153049373e-06  -1.288034982656e-07  -8.560289497226e-07   2.155084418983e-08  -1.283117155655e-06   9.759347544920e-07   2.574342355040e-07  -3.637448850663e-08   2.307295772336e-09  -4.273743977263e-11  -1.032006106552e-06   5.541123718414e-08   2.102992990072e-07  -4.963929376830e-09   7.490048625165e-07  -3.838709120465e-07  -9.464942666762e-08  
 1.182333460912e-07  -8.637831138688e-09   1.846452626650e-10   2.129714877931e-06  -1.230380314973e-07  -8.101712682599e-07   2.031839351376e-08  -1.235079651795e-06   9.307046155847e-07   2.448331356394e-07  -3.410682130586e-08   2.148587065604e-09  -3.949685915901e-11  -9.868330372251e-07   5.273505777478e-08   1.981859058672e-07  -4.661311682550e-09   7.192885941479e-07  -3.648154253790e-07  -8.972050924861e-08  
 1.123731788313e-07  -8.128934547808e-09   1.725483111020e-10   2.044854900708e-06  -1.176850650721e-07  -7.665034372069e-07   1.915844492135e-08  -1.190314251103e-06   8.897906730873e-07   2.336559180303e-07  -3.223896115908e-08   2.001196883973e-09  -3.649733276984e-11  -9.442560433088e-07   5.026725746445e-08   1.866807862834e-07  -4.376222030048e-09   6.914735780273e-07  -3.477143367368e-07  -8.538079533531e-08  
 1.063675576061e-07  -7.628397124189e-09   1.603133163001e-10   1.962690166220e-06  -1.125085663181e-07  -7.252878774728e-07   1.805994270656e-08  -1.146143814032e-06   8.489604209795e-07   2.223738794815e-07  -3.023276212170e-08   1.858512945563e-09  -3.350522012989e-11  -9.030515848705e-07   4.788927553652e-08   1.758902858425e-07  -4.108227635491e-09   6.642241571977e-07  -3.306334044853e-07  -8.099721775135e-08  
 1.009282184335e-07  -7.166490403375e-09   1.493701519353e-10   1.884037131329e-06  -1.077310454421e-07  -6.858506423375e-07   1.701859391915e-08  -1.104282946659e-06   8.110699003627e-07   2.120273663254e-07  -2.845105396932e-08   1.727426820618e-09  -3.082925486008e-11  -8.638674031604e-07   4.570437014614e-08   1.656004225163e-07  -3.856272254462e-09   6.383252807945e-07  -3.148374929844e-07  -7.698697219028e-08  
 9.546806958555e-08  -6.739626146463e-09   1.395127900122e-10   1.806826543102e-06  -1.026984892262e-07  -6.487369021660e-07   1.602846308543e-08  -1.062477221928e-06   7.732342889816e-07   2.016325905819e-07  -2.673244342385e-08   1.606985836811e-09  -2.845705093737e-11  -8.254714412970e-07   4.339219955010e-08   1.559779169238e-07  -3.619435970316e-09   6.127594898711e-07  -2.992078179725e-07  -7.299937163296e-08  
 9.051951738280e-08  -6.328774016877e-09   1.299487202132e-10   1.734103805545e-06  -9.823430166139e-08  -6.134673228325e-07   1.510737347811e-08  -1.023424543159e-06   7.383571955703e-07   1.921336211256e-07  -2.513977643410e-08   1.492669248067e-09  -2.618435982937e-11  -7.894536418527e-07   4.136074482405e-08   1.468581703116e-07  -3.396650949900e-09   5.887697006792e-07  -2.847811977715e-07  -6.934604499540e-08  
 8.595269061499e-08  -5.932460983374e-09   1.205493754572e-10   1.665474122160e-06  -9.410618097347e-08  -5.802586677243e-07   1.423936987711e-08  -9.866318742549e-07   7.059482443377e-07   1.833661627910e-07  -2.367851130724e-08   1.384309350790e-09  -2.399729726296e-11  -7.556255463539e-07   3.950282503379e-08   1.383149948031e-07  -3.187137156125e-09   5.661451303334e-07  -2.713816685086e-07  -6.597252371695e-08  
 8.104725263461e-08  -5.579941283559e-09   1.127048611892e-10   1.596678594037e-06  -8.983441371890e-08  -5.485026892542e-07   1.341286923840e-08  -9.488759506814e-07   6.722059886015e-07   1.741038711941e-07  -2.208945848735e-08   1.288134315524e-09  -2.219274680987e-11  -7.216885419962e-07   3.756048627796e-08   1.301886872691e-07  -2.990657593450e-09   5.432206248740e-07  -2.575143350670e-07  -6.243461467649e-08  
 7.657707634081e-08  -5.236891798986e-09   1.049636912816e-10   1.531403013823e-06  -8.586015717138e-08  -5.184455544261e-07   1.262710110985e-08  -9.132041712959e-07   6.408794498440e-07   1.655732452442e-07  -2.064627828844e-08   1.195461004863e-09  -2.041745592447e-11  -6.897210062297e-07   3.577185884109e-08   1.225391999702e-07  -2.805542231848e-09   5.215383385449e-07  -2.446560994998e-07  -5.917653931775e-08  
 7.249582138063e-08  -4.893076503651e-09   9.707487699815e-11   1.469438242285e-06  -8.211997167139e-08  -4.900458333147e-07   1.189722364271e-08  -8.794658370850e-07   6.117353850873e-07   1.577053559456e-07  -1.936115513440e-08   1.102000660972e-09  -1.858661616497e-11  -6.594666797863e-07   3.410142906567e-08   1.153268678936e-07  -2.631452246553e-09   5.010215395082e-07  -2.327474449470e-07  -5.618440276902e-08  
 6.827249273745e-08  -4.588822185220e-09   9.025524592255e-11   1.408061395863e-06  -7.823130948509e-08  -4.631170978147e-07   1.119524992717e-08  -8.453071803909e-07   5.820567850417e-07   1.496051925569e-07  -1.800521561338e-08   1.022061450685e-09  -1.709307091415e-11  -6.295937410039e-07   3.236396096783e-08   1.085413652965e-07  -2.467640813674e-09   4.804996163380e-07  -2.206688457544e-07  -5.311737004497e-08  
 6.420826605811e-08  -4.298290822519e-09   8.382603521200e-11   1.349570162240e-06  -7.473397953302e-08  -4.375759036998e-07   1.054313198326e-08  -8.128027881718e-07   5.538355981626e-07   1.419192319305e-07  -1.670129649767e-08   9.456709759790e-10  -1.564933313870e-11  -6.011205675729e-07   3.079451964587e-08   1.021213445708e-07  -2.314112797200e-09   4.609368526164e-07  -2.091835287330e-07  -5.020689465340e-08  
 6.065792963517e-08  -4.024712318667e-09   7.769537716233e-11   1.294629302050e-06  -7.153243141134e-08  -4.133872556883e-07   9.959716339856e-09  -7.825595410951e-07   5.282779870824e-07   1.350525189806e-07  -1.556473409432e-08   8.755241483112e-10  -1.433260467365e-11  -5.746348969188e-07   2.938527046814e-08   9.607437570654e-08  -2.169832824897e-09   4.426785995724e-07  -1.988123128680e-07  -4.761031919942e-08  
 5.721053169197e-08  -3.767780180500e-09   7.207087476289e-11   1.241068850887e-06  -6.829474688271e-08  -3.905252106408e-07   9.375112858400e-09  -7.529034869973e-07   5.033742385355e-07   1.283675991914e-07  -1.452984459528e-08   8.099026214865e-10  -1.312357957405e-11  -5.488320597304e-07   2.794827997521e-08   9.037674055506e-08  -2.034330503236e-09   4.248887673377e-07  -1.888006917404e-07  -4.510877980747e-08  
 5.429330569451e-08  -3.533104430641e-09   6.703965640903e-11   1.190788147819e-06  -6.529011661482e-08  -3.689505693465e-07   8.822579925747e-09  -7.254294760072e-07   4.809860630239e-07   1.224575880101e-07  -1.369958485086e-08   7.511693044579e-10  -1.205887395555e-11  -5.248020571495e-07   2.662752260329e-08   8.501964858115e-08  -1.906803888016e-09   4.083544460998e-07  -1.798622787835e-07  -4.291094585076e-08  
 5.118704559594e-08  -3.306227357605e-09   6.219370846123e-11   1.140702453043e-06  -6.223053610531e-08  -3.483377650772e-07   8.302614148020e-09  -6.974848069068e-07   4.580202803371e-07   1.163249860205e-07  -1.279016294834e-08   6.941364245229e-10  -1.102339722265e-11  -5.008969227899e-07   2.527929798622e-08   7.993269056562e-08  -1.787340550566e-09   3.917122964124e-07  -1.707197644809e-07  -4.063776510360e-08  
 4.841407012717e-08  -3.086123198658e-09   5.738276364775e-11   1.093822325999e-06  -5.942083100592e-08  -3.289893242115e-07   7.811672947560e-09  -6.714766107045e-07   4.370712316145e-07   1.107893971241e-07  -1.200101601216e-08   6.403673686506e-10  -1.005191331043e-11  -4.786489626974e-07   2.405674817171e-08   7.517807875163e-08  -1.675049279799e-09   3.761843783826e-07  -1.624021807498e-07  -3.858985710323e-08  
 4.572910534095e-08  -2.876367933663e-09   5.290091373824e-11   1.048958614223e-06  -5.680426385229e-08  -3.106723320630e-07   7.347440881305e-09  -6.464668625596e-07   4.169393915538e-07   1.054650013614e-07  -1.121127622791e-08   5.885465611648e-10  -9.128705408038e-12  -4.573909987843e-07   2.292435859219e-08   7.069529035857e-08  -1.569334376099e-09   3.612838400268e-07  -1.544098828616e-07  -3.661967482849e-08  
 4.288268061447e-08  -2.692082256693e-09   4.911176978581e-11   1.004181637963e-06  -5.410252962293e-08  -2.932845257848e-07   6.911729676846e-09  -6.210237122629e-07   3.962133571898e-07   9.992124391510e-08  -1.038790132113e-08   5.440276160645e-10  -8.364475970541e-12  -4.361411937197e-07   2.173440836605e-08   6.646263374982e-08  -1.470438256335e-09   3.462853800890e-07  -1.462162533149e-07  -3.457875183304e-08  
 4.048189486595e-08  -2.514836635611e-09   4.553501285874e-11   9.620451104365e-07  -5.158569877718e-08  -2.767658440511e-07   6.501169986180e-09  -5.973561035241e-07   3.775963060458e-07   9.502199024939e-08  -9.768269753708e-09   5.008709045030e-10  -7.642096585176e-12  -4.163822824815e-07   2.065043871708e-08   6.245873040308e-08  -1.377672328080e-09   3.322984161085e-07  -1.389005957199e-07  -3.278366019804e-08  
 3.844341475755e-08  -2.340022218793e-09   4.185128586557e-11   9.233126636992e-07  -4.939388535912e-08  -2.613173670259e-07   6.112999381111e-09  -5.758942547224e-07   3.611062798011e-07   9.075064753788e-08  -9.076455382985e-09   4.597086740194e-10  -6.929495208889e-12  -3.982899579805e-07   1.971343351665e-08   5.872116592313e-08  -1.290345909349e-09   3.195187748909e-07  -1.324373360915e-07  -3.122152420523e-08  
 3.596964549005e-08  -2.187092795159e-09   3.884129615428e-11   8.840811749695e-07  -4.715793363948e-08  -2.465562817069e-07   5.747728890182e-09  -5.533864797246e-07   3.431974663999e-07   8.599083955292e-08  -8.441459738944e-09   4.237498254372e-10  -6.342968277303e-12  -3.798933880198e-07   1.875171990181e-08   5.517973149801e-08  -1.208467180365e-09   3.063127208758e-07  -1.253895165615e-07  -2.947482906772e-08  
 3.368377706789e-08  -2.043782268538e-09   3.603247036435e-11   8.458315683522e-07  -4.487609509705e-08  -2.325536279050e-07   5.404210843277e-09  -5.313641480490e-07   3.259884244580e-07   8.143844987956e-08  -7.832253793575e-09   3.905770379248e-10  -5.804991164186e-12  -3.620531623937e-07   1.776926949506e-08   5.183126770544e-08  -1.131778304026e-09   2.934649869745e-07  -1.186793597076e-07  -2.781983315858e-08  
 3.172414510843e-08  -1.900234628180e-09   3.317529992283e-11   8.106427042306e-07  -4.289744479724e-08  -2.194219124589e-07   5.079915312660e-09  -5.113880783570e-07   3.107288545253e-07   7.745997292511e-08  -7.225017326001e-09   3.573160122990e-10  -5.254254357372e-12  -3.457406480186e-07   1.692722603288e-08   4.870211582454e-08  -1.059747202762e-09   2.817329847849e-07  -1.127420567042e-07  -2.637526018889e-08  
 2.979147339818e-08  -1.765103209305e-09   3.043181894514e-11   7.761528969558e-07  -4.083960083364e-08  -2.070035339544e-07   4.774084425607e-09  -4.914536251140e-07   2.955990690355e-07   7.349621632031e-08  -6.653028671305e-09   3.272060470251e-10  -4.752207555819e-12  -3.298137572745e-07   1.606249468682e-08   4.575666131421e-08  -9.920741954189e-10   2.701374668590e-07  -1.068733088428e-07  -2.494025719052e-08  
 2.787065058101e-08  -1.649681826536e-09   2.821652484835e-11   7.432053304076e-07  -3.899544181003e-08  -1.952660210193e-07   4.487362095765e-09  -4.724119537220e-07   2.810463433433e-07   6.968034525398e-08  -6.155457196270e-09   3.019691619791e-10  -4.348802092819e-12  -3.145894892755e-07   1.527899763181e-08   4.298712094611e-08  -9.288404718555e-10   2.590561049179e-07  -1.012311379816e-07  -2.355963180743e-08  
 2.591440254175e-08  -1.535334768041e-09   2.600536445269e-11   7.104963200349e-07  -3.715306843176e-08  -1.839949260525e-07   4.216962025477e-09  -4.532797168010e-07   2.664613058542e-07   6.584118613158e-08  -5.685895170148e-09   2.770676526267e-10  -3.948003955428e-12  -2.995316129861e-07   1.449670533240e-08   4.034116649698e-08  -8.694841019492e-10   2.479958101912e-07  -9.559262854489e-08  -2.217439808514e-08  
 2.468232084347e-08  -1.425857885112e-09   2.383203096822e-11   6.818381639782e-07  -3.556383335372e-08  -1.735799457618e-07   3.961786775616e-09  -4.371783677801e-07   2.551093311403e-07   6.298275675179e-08  -5.266607738505e-09   2.540071827408e-10  -3.567730059176e-12  -2.865592106629e-07   1.383705352325e-08   3.789614292386e-08  -8.137050595287e-10   2.385553160528e-07  -9.128000303508e-08  -2.116000202334e-08  
 2.307947144226e-08  -1.320286727975e-09   2.176687341982e-11   6.523861779303e-07  -3.386572445585e-08  -1.636599670760e-07   3.721284794830e-09  -4.199985975615e-07   2.424660056688e-07   5.970327712092e-08  -4.884724146403e-09   2.318104200456e-10  -3.203702852895e-12  -2.731144853617e-07   1.312068229010e-08   3.558517678970e-08  -7.613574057809e-10   2.286574658023e-07  -8.646275074850e-08  -1.999400810760e-08  
 2.177865088450e-08  -1.228708092091e-09   2.004338975338e-11   6.241647035461e-07  -3.217779004981e-08  -1.542326189280e-07   3.495654737911e-09  -4.036241153660e-07   2.308812328389e-07   5.674156129868e-08  -4.562187451130e-09   2.130136257576e-10  -2.907884740068e-12  -2.603945430436e-07   1.241605771370e-08   3.339640409543e-08  -7.124177022829e-10   2.192410537017e-07  -8.209672805317e-08  -1.895177299569e-08  
 2.032981175404e-08  -1.137265979600e-09   1.834753114566e-11   5.971926640355e-07  -3.067634978000e-08  -1.453793983144e-07   3.282866736953e-09  -3.877898339272e-07   2.194007943196e-07   5.377673853362e-08  -4.236216596992e-09   1.937420825801e-10  -2.608725107449e-12  -2.481581202007e-07   1.178680614990e-08   3.135227975587e-08  -6.664770762315e-10   2.101509199581e-07  -7.774434300033e-08  -1.790241224616e-08  
 1.922756062834e-08  -1.049716227285e-09   1.670609495968e-11   5.722376333496e-07  -2.931034059653e-08  -1.369815855296e-07   3.082247261379e-09  -3.733812156534e-07   2.094783277277e-07   5.127287196804e-08  -3.919443062114e-09   1.758480918366e-10  -2.337193331656e-12  -2.370201947854e-07   1.123006093910e-08   2.941711471221e-08  -6.233580306996e-10   2.018246463700e-07  -7.400799199272e-08  -1.702073584570e-08  
 1.803071611026e-08  -9.708497961707e-10   1.530319908488e-11   5.479928699291e-07  -2.798477383544e-08  -1.291097101567e-07   2.894100187507e-09  -3.591370774474e-07   1.994873048144e-07   4.872296666111e-08  -3.623332055860e-09   1.596206054548e-10  -2.097530215103e-12  -2.261454598614e-07   1.068683556782e-08   2.761319511455e-08  -5.830582627482e-10   1.936544113586e-07  -7.024260137064e-08  -1.612258663915e-08  
 1.662196649616e-08  -9.017771657756e-10   1.412954767185e-11   5.229388944873e-07  -2.654205040114e-08  -1.216053498750e-07   2.717333895074e-09  -3.440058869404e-07   1.885645449667e-07   4.588158264732e-08  -3.342790231788e-09   1.455779491809e-10  -1.905057546744e-12  -2.148381468911e-07   1.008084841407e-08   2.590703612586e-08  -5.453277843745e-10   1.851129952194e-07  -6.613539444296e-08  -1.512523296682e-08  
 1.572366699739e-08  -8.312905822876e-10   1.287045398319e-11   5.008339024730e-07  -2.529802070227e-08  -1.145571456368e-07   2.550659133064e-09  -3.310699129938e-07   1.799458571722e-07   4.372269958081e-08  -3.069158633660e-09   1.316796739115e-10  -1.703391988321e-12  -2.050914995213e-07   9.621320965489e-09   2.430346131469e-08  -5.099373731462e-10   1.777163029248e-07  -6.293430155566e-08  -1.437520289993e-08  
 1.463529944814e-08  -7.653786099507e-10   1.168001931548e-11   4.793204678654e-07  -2.417094406438e-08  -1.079207533622e-07   2.393641081253e-09  -3.182438149661e-07   1.710520138038e-07   4.145376390900e-08  -2.809271839956e-09   1.190479247006e-10  -1.520997570519e-12  -1.955132223461e-07   9.122601078273e-09   2.280366324235e-08  -4.767350821004e-10   1.704137470266e-07  -5.959858929449e-08  -1.357942198438e-08  
 1.362882579337e-08  -7.087615462929e-10   1.073128278198e-11   4.581008703181e-07  -2.299346885202e-08  -1.016187742517e-07   2.246459071217e-09  -3.054902692017e-07   1.623837866825e-07   3.924956843617e-08  -2.571276822753e-09   1.083254510188e-10  -1.374818131299e-12  -1.861281850705e-07   8.662596303628e-09   2.138693473907e-08  -4.457046528389e-10   1.632111778325e-07  -5.638245762371e-08  -1.281484910535e-08  
 1.269516115198e-08  -6.534134107310e-10   9.772149373757e-12   4.379373055707e-07  -2.188873410040e-08  -9.566327303613e-08   2.107826288855e-09  -2.933557375811e-07   1.542321096379e-07   3.718446431179e-08  -2.340608552736e-09   9.812710629166e-11  -1.231017337025e-12  -1.772503751834e-07   8.218164632887e-09   2.005161777120e-08  -4.166122645348e-10   1.563634059208e-07  -5.336334538173e-08  -1.209943693626e-08  
 1.169292233741e-08  -5.999220434560e-10   8.829912259435e-12   4.185044257366e-07  -2.087091872869e-08  -9.006703649621e-08   1.977285439022e-09  -2.815442739561e-07   1.461716390717e-07   3.512848081135e-08  -2.121367931111e-09   8.859838622230e-11  -1.091757743921e-12  -1.686649287826e-07   7.791363526580e-09   1.880494918880e-08  -3.893369653185e-10   1.497193758895e-07  -5.036914330882e-08  -1.138521494930e-08  
 1.094149254191e-08  -5.530850605297e-10   8.052957346602e-12   3.999566367430e-07  -1.980732933972e-08  -8.477367771876e-08   1.854897204796e-09  -2.702966389511e-07   1.389117682087e-07   3.330923117577e-08  -1.924592415852e-09   8.017472176392e-11  -9.772692232579e-13  -1.606014723391e-07   7.389575888585e-09   1.762752013688e-08  -3.638464205854e-10   1.434184380514e-07  -4.771527245523e-08  -1.076290984934e-08  
 1.002987412382e-08  -5.064109566931e-10   7.264987254079e-12   3.820825472105e-07  -1.888404863376e-08  -7.979133937260e-08   1.739632061071e-09  -2.593287296734e-07   1.315471019573e-07   3.143686535126e-08  -1.746554488737e-09   7.205333471766e-11  -8.622288426468e-13  -1.527568199357e-07   7.005714108850e-09   1.652727409870e-08  -3.399547782110e-10   1.372815585595e-07  -4.499431952596e-08  -1.011572177973e-08  
 9.463606650288e-09  -4.662184582678e-10   6.597783072514e-12   3.654687121902e-07  -1.798893808744e-08  -7.508099163114e-08   1.631499611039e-09  -2.493227805720e-07   1.252791206553e-07   2.988786229061e-08  -1.596552716020e-09   6.530272271367e-11  -7.698940340829e-13  -1.456066767251e-07   6.643843103009e-09   1.548738428862e-08  -3.176128739287e-10   1.316627066626e-07  -4.272416581428e-08  -9.619318659373e-09  
 8.797775076273e-09  -4.271539682757e-10   5.985454505725e-12   3.490311092604e-07  -1.710215885794e-08  -7.065132585787e-08   1.529924655969e-09  -2.392372401621e-07   1.188128631456e-07   2.826926216407e-08  -1.458104303139e-09   5.851477555673e-11  -6.802900074826e-13  -1.384872661917e-07   6.303724488663e-09   1.451724394344e-08  -2.967111719640e-10   1.260526100110e-07  -4.038106729905e-08  -9.088596046904e-09  
 8.212328594835e-09  -3.915768624333e-10   5.409417876067e-12   3.341606834400e-07  -1.632575399847e-08  -6.649137636847e-08   1.434125637089e-09  -2.302322440768e-07   1.133038965667e-07   2.691833040501e-08  -1.345168004002e-09   5.267100542574e-11  -6.037837580893e-13  -1.321393533478e-07   5.973223981931e-09   1.360588624794e-08  -2.770836872584e-10   1.210045639421e-07  -3.839405174975e-08  -8.596932973127e-09  
 7.644527345110e-09  -3.572816286740e-10   4.867331088905e-12   3.193108012992e-07  -1.552828931434e-08  -6.256567232586e-08   1.344356795697e-09  -2.210833883657e-07   1.076091174613e-07   2.550555463842e-08  -1.236362529984e-09   4.705605453420e-11  -5.302145256370e-13  -1.257747167639e-07   5.660545133201e-09   1.275227000366e-08  -2.587668471687e-10   1.159281043460e-07  -3.634367356930e-08  -8.126347386348e-09  
 7.137096863036e-09  -3.294949566835e-10   4.457584736351e-12   3.047484630622e-07  -1.471311984186e-08  -5.882233604988e-08   1.260389923146e-09  -2.120606244608e-07   1.021241933133e-07   2.415151552174e-08  -1.139126862758e-09   4.255757350996e-11  -4.765368478644e-13  -1.195860807625e-07   5.371466815777e-09   1.194177852451e-08  -2.416823655115e-10   1.109532769670e-07  -3.438851034821e-08  -7.693073494077e-09  
 6.633586231379e-09  -3.002817101043e-10   3.999002764324e-12   2.913179875258e-07  -1.402668736852e-08  -5.532741107485e-08   1.180986807294e-09  -2.037417711034e-07   9.705626008274e-08   2.290240710810e-08  -1.044577991818e-09   3.802134117300e-11  -4.188644319974e-13  -1.138731498320e-07   5.083709552014e-09   1.118677894822e-08  -2.256152811348e-10   1.063434944614e-07  -3.257042882721e-08  -7.266609661492e-09  
 6.165581417344e-09  -2.748945830829e-10   3.606756713363e-12   2.789682072456e-07  -1.340444053271e-08  -5.205888371676e-08   1.106410556282e-09  -1.961501509036e-07   9.259080149582e-08   2.181817636412e-08  -9.560397843740e-10   3.417840004404e-11  -3.721764720169e-13  -1.086842160585e-07   4.814502194213e-09   1.048408985824e-08  -2.105782772870e-10   1.021229762804e-07  -3.097996910725e-08  -6.866081792390e-09  
 5.709739272875e-09  -2.517810373577e-10   3.282215219399e-12   2.656549680947e-07  -1.265568783898e-08  -4.892352252429e-08   1.036764063527e-09  -1.876769915788e-07   8.746218334249e-08   2.054471922758e-08  -8.686132640814e-10   3.056439658054e-11  -3.311074300829e-13  -1.030343841542e-07   4.565048411760e-09   9.856117283741e-09  -1.965768398717e-10   9.751489708231e-08  -2.916272547995e-08  -6.484873846558e-09  
 5.283786389627e-09  -2.307941670632e-10   2.978614676724e-12   2.540077855536e-07  -1.206747177639e-08  -4.599463603110e-08   9.713068202053e-10  -1.803785130069e-07   8.319834530699e-08   1.950499416534e-08  -7.874391441432e-10   2.745551729032e-11  -2.956351276358e-13  -9.816824797156e-08   4.327522707929e-09   9.229988156378e-09  -1.834757939559e-10   9.349562330965e-08  -2.764797811215e-08  -6.123488091317e-09  
 4.862079950407e-09  -2.096230850864e-10   2.663947093964e-12   2.424954928241e-07  -1.148534968438e-08  -4.323283480192e-08   9.096388617300e-10  -1.730778104374e-07   7.886078762680e-08   1.843795881820e-08  -7.075903138205e-10   2.437723128074e-11  -2.594251916036e-13  -9.332648638038e-08   4.093239471628e-09   8.641148258558e-09  -1.711899616566e-10   8.950054296451e-08  -2.610716085006e-08  -5.769342132430e-09  
 4.456920804378e-09  -1.911135568727e-10   2.409294095590e-12   2.316539121389e-07  -1.094485621700e-08  -4.063573144565e-08   8.519399288001e-10  -1.662300895684e-07   7.488276738565e-08   1.746799912106e-08  -6.297999945781e-10   2.169408225843e-11  -2.299635448501e-13  -8.880313568066e-08   3.878680046911e-09   8.088743835700e-09  -1.597310003132e-10   8.575429550838e-08  -2.470458622809e-08  -5.434884812229e-09  
 4.062044659725e-09  -1.732303900801e-10   2.161458540828e-12   2.208056488529e-07  -1.037019644711e-08  -3.818024094303e-08   7.978993669480e-10  -1.592672042987e-07   7.083927291675e-08   1.647664752239e-08  -5.547267989018e-10   1.916110017178e-11  -2.011688408543e-13  -8.427490909240e-08   3.674781530260e-09   7.570436202450e-09  -1.490382543779e-10   8.198298192301e-08  -2.328635874521e-08  -5.113067552010e-09  
 3.710591429266e-09  -1.567022183852e-10   1.915368638742e-12   2.103272909242e-07  -9.888377428012e-09  -3.584558922802e-08   7.469575933156e-10  -1.524813650574e-07   6.685941611386e-08   1.549649414651e-08  -4.908023000766e-10   1.702188967202e-11  -1.750771228805e-13  -7.989964927060e-08   3.475652769069e-09   7.084527942462e-09  -1.390112712847e-10   7.831555591944e-08  -2.188336822532e-08  -4.811373442821e-09  
 3.390190024099e-09  -1.417037148287e-10   1.702196830195e-12   2.007905159784e-07  -9.385951110869e-09  -3.367508888638e-08   6.990350657238e-10  -1.463298797615e-07   6.333855301079e-08   1.463836304941e-08  -4.343363648526e-10   1.506421008025e-11  -1.521400881800e-13  -7.594586406420e-08   3.285106648412e-09   6.628549478233e-09  -1.296121725756e-10   7.497206840158e-08  -2.064459234939e-08  -4.528500126159e-09  
 3.105480897233e-09  -1.285842809229e-10   1.524481160945e-12   1.913910648891e-07  -8.922070048691e-09  -3.163226905764e-08   6.542558685883e-10  -1.402198130186e-07   6.004292191385e-08   1.384616698902e-08  -3.860456405269e-10   1.337789306523e-11  -1.328966589540e-13  -7.211559745669e-08   3.110734014958e-09   6.201661436640e-09  -1.208560857390e-10   7.169621483465e-08  -1.951476064132e-08  -4.269304944997e-09  
 2.859609415837e-09  -1.167044060363e-10   1.362411165607e-12   1.827783217961e-07  -8.478226651183e-09  -2.970806302106e-08   6.123286245467e-10  -1.346708794933e-07   5.709039419609e-08   1.314279707970e-08  -3.476640280141e-10   1.192717321535e-11  -1.164315689128e-13  -6.862655810087e-08   2.944044575788e-09   5.802308285924e-09  -1.126889087680e-10   6.869621870800e-08  -1.850139627816e-08  -4.029435927647e-09  
 2.650830374410e-09  -1.059186865395e-10   1.214709352671e-12   1.748061835766e-07  -8.047759103889e-09  -2.791212072941e-08   5.728635889228e-10  -1.295489306357e-07   5.437879738974e-08   1.249956314801e-08  -3.184420336650e-10   1.065139974304e-11  -1.019487822413e-13  -6.540450208975e-08   2.783258321049e-09   5.427786940203e-09  -1.050372713125e-10   6.591775192359e-08  -1.756976570070e-08  -3.808373168187e-09  
 2.449668569744e-09  -9.586505804107e-11   1.089499439286e-12   1.665431067318e-07  -7.647745921841e-09  -2.620630242598e-08   5.359798708553e-10  -1.241360230703e-07   5.144059010608e-08   1.179198568843e-08  -2.905800382915e-10   9.414344732767e-12  -8.910368335933e-14  -6.203458281719e-08   2.634196523665e-09   5.076734392435e-09  -9.790607881610e-11   6.302294713894e-08  -1.656322838494e-08  -3.598472829829e-09  
 2.260003400562e-09  -8.648287550044e-11   9.697965754358e-13   1.590335714210e-07  -7.265027384522e-09  -2.459770737353e-08   5.014345341265e-10  -1.192069507168e-07   4.892810210882e-08   1.119878858652e-08  -2.646163878259e-10   8.303150470484e-12  -7.750270612960e-14  -5.904198265009e-08   2.492063226610e-09   4.748002856520e-09  -9.125757970281e-11   6.038019057599e-08  -1.570990775794e-08  -3.398462410595e-09  
 2.076613693686e-09  -7.731681313571e-11   8.507174271694e-13   1.515532956945e-07  -6.895420779063e-09  -2.309060871532e-08   4.689758536543e-10  -1.142632761041e-07   4.632397234438e-08   1.057621572029e-08  -2.399239948747e-10   7.253301369329e-12  -6.627105017087e-14  -5.602429696013e-08   2.355114960977e-09   4.439601848692e-09  -8.503814821139e-11   5.774603092714e-08  -1.482353851929e-08  -3.205632829134e-09  
 1.906363337909e-09  -6.989145832825e-11   7.646261052567e-13   1.445731688050e-07  -6.552794061606e-09  -2.167398810401e-08   4.386495188086e-10  -1.096371639517e-07   4.396584172413e-08   1.001808551317e-08  -2.164752115561e-10   6.384586826859e-12  -5.812454599789e-14  -5.324131752423e-08   2.229575017129e-09   4.150545560279e-09  -7.924315629007e-11   5.528278645873e-08  -1.402672477571e-08  -3.026505213908e-09  
 1.740633370313e-09  -6.232824796252e-11   6.706801843104e-13   1.379246519089e-07  -6.215858656528e-09  -2.034169909330e-08   4.101574801932e-10  -1.052078146056e-07   4.169487977667e-08   9.497768525095e-09  -1.942122172138e-10   5.548523928481e-12  -4.975204725636e-14  -5.058574499239e-08   2.105514399961e-09   3.879703567542e-09  -7.382629581028e-11   5.292454516579e-08  -1.325661851382e-08  -2.850903346586e-09  
 1.581739882692e-09  -5.558438057781e-11   5.905887444766e-13   1.316785762458e-07  -5.899069111426e-09  -1.908361923165e-08   3.834605277166e-10  -1.010485565825e-07   3.958468417756e-08   8.972847897827e-09  -1.727591361148e-10   4.811847974636e-12  -4.278320617001e-14  -4.810577308897e-08   1.989838853832e-09   3.625557242393e-09  -6.876751638585e-11   5.070532479060e-08  -1.254117097024e-08  -2.684490032193e-09  
 1.429935202835e-09  -4.942027969853e-11   5.185983038437e-13   1.250371370581e-07  -5.597975308568e-09  -1.789277874037e-08   3.584464560884e-10  -9.651489646208e-08   3.729092198793e-08   8.471490141112e-09  -1.522504671759e-10   4.150098028625e-12  -3.658901988448e-14  -4.546270051052e-08   1.880376201973e-09   3.387526074570e-09  -6.404624873700e-11   4.833803320162e-08  -1.177422462125e-08  -2.525891787918e-09  
 1.283075511140e-09  -4.390324923252e-11   4.553585569267e-13   1.190765679303e-07  -5.308077411664e-09  -1.677258607682e-08   3.349745361195e-10  -9.246404494190e-08   3.525419943445e-08   7.987515096915e-09  -1.322683348605e-10   3.571554720897e-12  -3.140207576519e-14  -4.310233445439e-08   1.775108333226e-09   3.164448954637e-09  -5.963322009626e-11   4.620058135576e-08  -1.108747630063e-08  -2.373169222761e-09  
 1.143021663443e-09  -3.864246249181e-11   3.931497838573e-13   1.134510283626e-07  -5.025721784945e-09  -1.573132176831e-08   3.129081025848e-10  -8.863121500188e-08   3.338122237450e-08   7.520058206679e-09  -1.136614233454e-10   3.048711223975e-12  -2.639404747543e-14  -4.089538967483e-08   1.672779478471e-09   2.955417589900e-09  -5.550518952319e-11   4.418656490218e-08  -1.046279282493e-08  -2.226160604318e-09  
 1.011672319408e-09  -3.440003254734e-11   3.455878199830e-13   1.078933468192e-07  -4.769546053865e-09  -1.474812946081e-08   2.924124310013e-10  -8.481706128903e-08   3.147527798158e-08   7.086097430437e-09  -9.581027088841e-11   2.635503143387e-12  -2.267395466049e-14  -3.869757996046e-08   1.580964209449e-09   2.760072660297e-09  -5.167845247825e-11   4.218964913271e-08  -9.861809108437e-09  -2.089796773365e-09  
 8.997592998510e-10  -3.077247114293e-11   3.045084210360e-13   1.026396268085e-07  -4.528178382199e-09  -1.381770143066e-08   2.732693359889e-10  -8.119176141121e-08   2.970956434456e-08   6.685453471363e-09  -8.118751268659e-11   2.302546098371e-12  -1.961380633521e-14  -3.664205793032e-08   1.494792392720e-09   2.577890140778e-09  -4.811869087029e-11   4.029505776405e-08  -9.293928661979e-09  -1.964552735178e-09  
 7.986225443084e-10  -2.723323663458e-11   2.646547550887e-13   9.775073370892e-08  -4.291854944761e-09  -1.295504830135e-08   2.552488907853e-10  -7.781013357759e-08   2.809017086658e-08   6.301575169181e-09  -6.867623044117e-11   1.987667348915e-12  -1.661460841789e-14  -3.473779802663e-08   1.410520874598e-09   2.406995527757e-09  -4.478226838415e-11   3.852759360146e-08  -8.751487734113e-09  -1.845157373421e-09  
 7.152704457714e-10  -2.420303896169e-11   2.310779759836e-13   9.334056522839e-08  -4.067936222842e-09  -1.215027413142e-08   2.383919842272e-10  -7.477692933413e-08   2.671449216131e-08   5.949599148772e-09  -5.907060363925e-11   1.730197107627e-12  -1.414942254086e-14  -3.305208085023e-08   1.331342582344e-09   2.247407821114e-09  -4.167332521883e-11   3.693480390340e-08  -8.253989218091e-09  -1.736355876684e-09  
 6.504982849262e-10  -2.159297772523e-11   2.004544451291e-13   8.858173230036e-08  -3.857268271396e-09  -1.137740974376e-08   2.226553438091e-10  -7.141781154845e-08   2.518208533712e-08   5.627597312545e-09  -5.237435047961e-11   1.526125998864e-12  -1.207836297849e-14  -3.122585913102e-08   1.257105755326e-09   2.098497531388e-09  -3.878064714899e-11   3.520737871506e-08  -7.798752812361e-09  -1.637470246748e-09  
 5.973209906942e-10  -1.913223458742e-11   1.736951782121e-13   8.446503257200e-08  -3.655596237283e-09  -1.066762886563e-08   2.078796183484e-10  -6.853172584621e-08   2.390696345031e-08   5.326968905704e-09  -4.774052967984e-11   1.327981484629e-12  -1.019190208577e-14  -2.966486358124e-08   1.186203043286e-09   1.959206671442e-09  -3.607564396104e-11   3.370802110328e-08  -7.374274882947e-09  -1.545711293831e-09  
 5.465334298399e-10  -1.680615410761e-11   1.480276234416e-13   8.060248116432e-08  -3.461309291617e-09  -1.003654592745e-08   1.940308169017e-10  -6.583472840936e-08   2.273767747483e-08   5.035983802009e-09  -4.338011432337e-11   1.147874495728e-12  -8.484932168199e-15  -2.821095230793e-08   1.117917655411e-09   1.828595636611e-09  -3.355077281431e-11   3.230387636750e-08  -6.964499501654e-09  -1.457111098474e-09  
 4.974730402577e-10  -1.482386970175e-11   1.289100901685e-13   7.676977644233e-08  -3.281094314461e-09  -9.403826384017e-09   1.811437244883e-10  -6.312395174392e-08   2.154894521882e-08   4.763247589454e-09  -3.908077985206e-11   9.895959485554e-13  -7.176597796790e-15  -2.676311659841e-08   1.055233880462e-09   1.706766312798e-09  -3.120860163193e-11   3.090265771491e-08  -6.580041447950e-09  -1.374190096622e-09  
 4.507572152655e-10  -1.293559291188e-11   1.098735418520e-13   7.306176284310e-08  -3.106620772401e-09  -8.808162552744e-09   1.690367041333e-10  -6.049166855006e-08   2.038420734271e-08   4.497838756602e-09  -3.505954976113e-11   8.461820910864e-13  -5.968931325214e-15  -2.535714668804e-08   9.945031713346e-10   1.592591755438e-09  -2.901802527698e-11   2.954400625282e-08  -6.207103616732e-09  -1.293704554483e-09  
 4.047937484928e-10  -1.122797727950e-11   9.435651909460e-14   6.940618644428e-08  -2.942569520810e-09  -8.249205183869e-09   1.577395206386e-10  -5.783731028263e-08   1.923223516583e-08   4.245945707822e-09  -3.101328722859e-11   7.110547859209e-13  -4.945305300544e-15  -2.398003004487e-08   9.377746625139e-10   1.485895214725e-09  -2.698103370824e-11   2.819013471039e-08  -5.853295563968e-09  -1.217415353814e-09  
 3.589094002359e-10  -9.597629372952e-12   7.980826246140e-14   6.586659338767e-08  -2.787754779070e-09  -7.723096643529e-09   1.471901234243e-10  -5.527152346004e-08   1.812048160562e-08   4.002695442396e-09  -2.699450461878e-11   5.853065335076e-13  -4.013116234467e-15  -2.264528157456e-08   8.844977712677e-10   1.385888381688e-09  -2.508550991598e-11   2.688327588183e-08  -5.512040975180e-09  -1.143805168781e-09  
 3.180306793789e-10  -8.285211386871e-12   6.874558839939e-14   6.288995856650e-08  -2.634966350308e-09  -7.229852272791e-09   1.372686420749e-10  -5.313883140174e-08   1.723957601744e-08   3.772263967584e-09  -2.340248062811e-11   4.847121701474e-13  -3.331843268830e-15  -2.154690483557e-08   8.321986030485e-10   1.292541500845e-09  -2.331180936164e-11   2.578132529589e-08  -5.189629566363e-09  -1.074451487431e-09  
 2.811602572094e-10  -7.135248209681e-12   5.839123857879e-14   5.972173436506e-08  -2.494703842165e-09  -6.766929865036e-09   1.280419783109e-10  -5.082502736210e-08   1.624087494715e-08   3.555192417034e-09  -2.025001128033e-11   4.034408163661e-13  -2.751954482571e-15  -2.035518397650e-08   7.842808433642e-10   1.205237880449e-09  -2.166638582341e-11   2.460123896104e-08  -4.885833921962e-09  -1.009245526113e-09  
 2.460081819051e-10  -6.213943325682e-12   5.091261050924e-14   5.670237544371e-08  -2.364567554936e-09  -6.332958663411e-09   1.194525557542e-10  -4.858850157751e-08   1.534097766936e-08   3.351722264457e-09  -1.718303465080e-11   3.375909053142e-13  -2.340716710444e-15  -1.924796700689e-08   7.402435682085e-10   1.123716313593e-09  -2.013953460463e-11   2.347255705388e-08  -4.600909847918e-09  -9.482446398284e-10  
 2.103600883638e-10  -5.314556916636e-12   4.326894987802e-14   5.388513138868e-08  -2.237615807859e-09  -5.924225882686e-09   1.113712488312e-10  -4.651209494957e-08   1.447037430287e-08   3.151442213183e-09  -1.409168396666e-11   2.762413354550e-13  -1.935482772437e-15  -1.819892265404e-08   6.973647610594e-10   1.047289421849e-09  -1.870940356855e-11   2.241671791621e-08  -4.321386137357e-09  -8.882848325783e-10  
 1.776267764804e-10  -4.600345159999e-12   3.714411089068e-14   5.117797941033e-08  -2.115571898384e-09  -5.541174941237e-09   1.038190137384e-10  -4.449728361083e-08   1.364435315973e-08   2.961073464136e-09  -1.126535664362e-11   2.305307632674e-13  -1.631122073488e-15  -1.719953217704e-08   6.562790271615e-10   9.759638068813e-10  -1.737867251340e-11   2.139806786537e-08  -4.056174749329e-09  -8.315034157668e-10  
 1.485885438103e-10  -3.966709650015e-12   3.162089727912e-14   4.856322264994e-08  -2.003030423510e-09  -5.182764571944e-09   9.680029010381e-11  -4.253859351039e-08   1.284202096598e-08   2.784228004586e-09  -8.793608175868e-12   1.913799062417e-13  -1.359081557312e-15  -1.623466883471e-08   6.186457275567e-10   9.094430667310e-10  -1.614507150045e-11   2.040949392893e-08  -3.809671056576e-09  -7.788979289364e-10  
 1.250459588876e-10  -3.456002041839e-12   2.712292570889e-14   4.599895232796e-08  -1.896364719497e-09  -4.847761809488e-09   9.024755606134e-11  -4.061364389356e-08   1.205252788886e-08   2.621424188211e-09  -6.853765809674e-12   1.618704899941e-13  -1.147482870751e-15  -1.528778870387e-08   5.831902042017e-10   8.474949031363e-10  -1.499792136882e-11   1.944263957322e-08  -3.582856931725e-09  -7.307395315014e-10  
 1.063196668855e-10  -2.974532740040e-12   2.266053034558e-14   4.378742350637e-08  -1.792845869585e-09  -4.533063200403e-09   8.409055802770e-11  -3.893623608196e-08   1.143647997960e-08   2.467408984936e-09  -5.429956745402e-12   1.362724156122e-13  -9.374679491726e-16  -1.450297368818e-08   5.487173738353e-10   7.895205705863e-10  -1.392426493187e-11   1.859921041884e-08  -3.368851351267e-09  -6.854562829109e-10  
 9.280825540668e-11  -2.577253682324e-12   1.900257166720e-14   4.173193481885e-08  -1.694205605827e-09  -4.239367880589e-09   7.834356085494e-11  -3.738030168532e-08   1.085672129586e-08   2.326562526814e-09  -4.508706389154e-12   1.164123185716e-13  -7.703687971754e-16  -1.377021917227e-08   5.161040981815e-10   7.356098495442e-10  -1.292650156050e-11   1.781366514102e-08  -3.173283736008e-09  -6.443313828507e-10  
 8.434422537480e-11  -2.241476480155e-12   1.600346045339e-14   3.951180307263e-08  -1.601215219431e-09  -3.965420182190e-09   7.298452008088e-11  -3.567737273843e-08   1.021387142757e-08   2.199309089479e-09  -4.072988872694e-12   1.002005898576e-13  -6.367201636765e-16  -1.297292691574e-08   4.856273840202e-10   6.854801639909e-10  -1.199930766573e-11   1.696639561822e-08  -2.996550507890e-09  -6.074554999742e-10  
 7.573810024368e-11  -1.897453074032e-12   1.308115532905e-14   3.761235006127e-08  -1.512322951598e-09  -3.707258122049e-09   6.796274235817e-11  -3.419830240232e-08   9.711728358673e-09   2.074776744061e-09  -3.637723700122e-12   8.338630205503e-14  -5.034612707848e-16  -1.230474998522e-08   4.564759348603e-10   6.384574084962e-10  -1.113392953184e-11   1.622775564004e-08  -2.824025021712e-09  -5.714062450092e-10  
 6.779067578999e-11  -1.601860828128e-12   1.069259068733e-14   3.578675110851e-08  -1.428242877393e-09  -3.465341184964e-09   6.327363662917e-11  -3.277863790810e-08   9.178603499001e-09   1.956856242197e-09  -3.236641123084e-12   6.909029684772e-14  -3.976107754727e-16  -1.166273513601e-08   4.290112350164e-10   5.945684226173e-10  -1.032878904253e-11   1.551919021575e-08  -2.660803631008e-09  -5.373553298938e-10  
 6.049698233966e-11  -1.352702881799e-12   8.835277341105e-15   3.386122182898e-08  -1.351385142130e-09  -3.239488559651e-09   5.893916267660e-11  -3.127330549317e-08   8.681815920792e-09   1.847325987235e-09  -2.869144842999e-12   5.710609430604e-14  -3.162455064049e-16  -1.097840293252e-08   4.041552960529e-10   5.537375578436e-10  -9.586608913059e-12   1.477562347160e-08  -2.509019193525e-09  -5.057841659389e-10  
 5.381904853241e-11  -1.140379358756e-12   7.306489437506e-15   3.227444616251e-08  -1.275504848155e-09  -3.027273402728e-09   5.485908293467e-11  -3.003881424424e-08   8.201752945620e-09   1.741573414438e-09  -2.533717965722e-12   4.704367199703e-14  -2.518888474065e-16  -1.042450650853e-08   3.796225428373e-10   5.155387432417e-10  -8.891200909598e-12   1.415754224315e-08  -2.362959269594e-09  -4.754270861288e-10  
 4.764732255595e-11  -9.523289163195e-13   5.930252623440e-15   3.063575002092e-08  -1.203437319724e-09  -2.827898997094e-09   5.104205108184e-11  -2.875332875348e-08   7.740264322429e-09   1.639964617888e-09  -2.226708548024e-12   3.842721666122e-14  -1.977967309189e-16  -9.860086274890e-09   3.563614843666e-10   4.798039056068e-10  -8.243021888500e-12   1.351982661116e-08  -2.222870565221e-09  -4.463228756788e-10  
 4.168007039979e-11  -7.945936450902e-13   4.933177161247e-15   2.900693443982e-08  -1.138598430891e-09  -2.642177611921e-09   4.752978536234e-11  -2.742495415171e-08   7.314153433997e-09   1.546475581797e-09  -1.927062293845e-12   3.107413719454e-14  -1.391403118295e-16  -9.323546265849e-09   3.357347763470e-10   4.466250019754e-10  -7.648171093246e-12   1.287196648063e-08  -2.093685093186e-09  -4.195698234096e-10  
 3.582758873202e-11  -6.495197823842e-13   3.994535352945e-15   2.751176413503e-08  -1.074262401868e-09  -2.467087682233e-09   4.421931494591e-11  -2.622508188898e-08   6.891110562879e-09   1.453457725911e-09  -1.634900872226e-12   2.453660472272e-14  -1.164852847703e-16  -8.793910703031e-09   3.151681185397e-10   4.154956611039e-10  -7.090097404327e-12   1.228112509553e-08  -1.965725207639e-09  -3.930149717530e-10  
 3.026886655050e-11  -5.270404777424e-13   3.259895402405e-15   2.616162499574e-08  -1.010975561552e-09  -2.302486693323e-09   4.110525365077e-11  -2.514686183706e-08   6.483415870620e-09   1.363934421906e-09  -1.357269410199e-12   1.906839937960e-14  1*0.0 -8.283995174784e-09   2.950984844228e-10   3.863613824250e-10  -6.567774803832e-12   1.174742781704e-08  -1.842893147036e-09  -3.675537165779e-10  
 2.483784539176e-11  -4.212282507559e-13   2.635623172817e-15   2.468227576691e-08  -9.556128800692e-10  -2.148929183148e-09   3.825289008990e-11  -2.395306312906e-08   6.103570095023e-09   1.280665355559e-09  -1.085500385518e-12   1.442580416101e-14  1*0.0 -7.808674902709e-09   2.776418214132e-10   3.592683852375e-10  -6.089877616942e-12   1.116569416982e-08  -1.728375478452e-09  -3.438507888924e-10  
 1.937354045621e-11  -3.328882226406e-13   2.145798640537e-15   2.329038983357e-08  -9.025487429753e-10  -2.004769516986e-09   3.558772918406e-11  -2.279887473934e-08   5.733262425201e-09   1.199425772608e-09  -8.108534655694e-13   1.060434071833e-14  1*0.0 -7.346895878107e-09   2.609175812688e-10   3.339444702057e-10  -5.645196420439e-12   1.060687609074e-08  -1.616893233183e-09  -3.207587330020e-10  
 1.466242895809e-11  -2.630927331580e-13   1.699716206824e-15   2.215368954771e-08  -8.507420430758e-10  -1.869395725748e-09   3.308273658384e-11  -2.187187929938e-08   5.378926455272e-09   1.121841081389e-09  -5.776795014585e-13   7.849238986576e-15  1*0.0 -6.904701963406e-09   2.446649803227e-10   3.102652571468e-10  -5.229203782525e-12   1.015043421629e-08  -1.510702997507e-09  -2.988022761403e-10  
 1.106470678603e-11  -2.161851015025e-13   1.404620039113e-15   2.085540921360e-08  -8.029181562183e-10  -1.743976039909e-09   3.076582622059e-11  -2.080075050771e-08   5.063355985595e-09   1.053308830007e-09  -4.010917580639e-13   6.080425823680e-15  1*0.0 -6.506605103645e-09   2.298931389550e-10   2.883795042446e-10  -4.845514216039e-12   9.674667115201e-09  -1.416775494379e-09  -2.795311783132e-10  
 8.309532629672e-12  -1.814215637359e-13   1.175538751899e-15   1.975521761069e-08  -7.582561950183e-10  -1.627210263074e-09   2.861493334536e-11  -1.987284108532e-08   4.770980379210e-09   9.900969544278e-10  -2.686220010847e-13   4.870230674797e-15  1*0.0 -6.135669907800e-09   2.161355027747e-10   2.680799055740e-10  -4.490739896907e-12   9.228773865720e-09  -1.330210576766e-09  -2.618470836635e-10  
 6.369868102460e-12  -1.512329125839e-13   9.411670152677e-16   1.883396461338e-08  -7.152254743280e-10  -1.517944017349e-09   2.659948831371e-11  -1.908961474816e-08   4.495364238769e-09   9.307049426587e-10  -1.808251677741e-13   3.955549229817e-15  1*0.0 -5.784603558769e-09   2.028752570112e-10   2.491507613468e-10  -4.159437629228e-12   8.801792009110e-09  -1.249048091185e-09  -2.453202291363e-10  
 5.393244392261e-12  -1.285110995958e-13   7.598048321165e-16   1.780176750833e-08  -6.737476567555e-10  -1.416168010308e-09   2.471400614729e-11  -1.820739429705e-08   4.243132526464e-09   8.767595275027e-10  -1.434899104453e-13   3.339151531723e-15  1*0.0 -5.460176028818e-09   1.901762598129e-10   2.315855859261e-10  -3.850963997583e-12   8.398456113950e-09  -1.175454100171e-09  -2.304445877306e-10  
 4.930664159880e-12  -1.118331328547e-13   6.326149923982e-16   1.692623758026e-08  -6.351733875847e-10  -1.321830118632e-09   2.296866787603e-11  -1.746375595767e-08   4.015393117625e-09   8.283967144592e-10  -1.310694603760e-13   2.897600776395e-15  1*0.0 -5.164590303898e-09   1.784383850767e-10   2.153474642709e-10  -3.566230686675e-12   8.023731127076e-09  -1.109453690990e-09  -2.171961404935e-10  
 4.435651618584e-12  -9.368583953801e-14   4.953480697844e-16   1.596073458644e-08  -5.973099477129e-10  -1.232773867531e-09   2.132507498489e-11  -1.662482829724e-08   3.788768719022e-09   7.801381713891e-10  -1.177772347341e-13   2.417592576306e-15  1*0.0 -4.872382142619e-09   1.669158780412e-10   2.000987934380e-10  -3.299446510435e-12   7.653006107182e-09  -1.043834518315e-09  -2.039870038546e-10  
 3.983059285119e-12  -7.859075477837e-14   3.922283011241e-16   1.524460026407e-08  -5.625158816446e-10  -1.149751473205e-09   1.980583411661e-11  -1.599293807742e-08   3.577824772324e-09   7.353665446370e-10  -1.056121413587e-13   2.017309989141e-15  1*0.0 -4.599784195440e-09   1.564174723598e-10   1.859293763416e-10  -3.053462337030e-12   7.303097765184e-09  -9.829149335672e-10  -1.917616352462e-10  
 3.568289880363e-12  -6.581803776375e-14   3.102470283287e-16   1.438366194798e-08  -5.287799822324e-10  -1.071857425438e-09   1.838257113701e-11  -1.523018384166e-08   3.373560623762e-09   6.920158671063e-10  -9.449265270544e-14   1.681870675563e-15  1*0.0 -4.336301634029e-09   1.462408637458e-10   1.726976161439e-10  -2.824104052812e-12   6.963148771373e-09  -9.240909430506e-10  -1.799569254376e-10  
 3.152016406719e-12  -5.435403584596e-14   2.459574894313e-16   1.362815551962e-08  -4.988911776897e-10  -9.993510420797e-10   1.707882104971e-11  -1.456184490424e-08   3.184194648566e-09   6.519329222371e-10  -8.330236139393e-14   1.378937037141e-15  1*0.0 -4.091831162548e-09   1.373386593230e-10   1.604183994977e-10  -2.614380004063e-12   6.645151072369e-09  -8.695736862525e-10  -1.690426742318e-10  
 2.717716355457e-12  -4.252389717707e-14   1.639665296232e-16   1.288469862957e-08  -4.679982055250e-10  -9.307049387785e-10   1.583668943773e-11  -1.390779425548e-08   2.991437020936e-09   6.109851903974e-10  -7.163311359725e-14   1.067287522869e-15  1*0.0 -3.844647743715e-09   1.280792423125e-10   1.488581286680e-10  -2.415769531754e-12   6.323968735408e-09  -8.142084972540e-10  -1.579193175500e-10  
 2.295044045724e-12  -3.243735334132e-14   1.119246006266e-16   1.219946922520e-08  -4.405365191224e-10  -8.668724592825e-10   1.469941286474e-11  -1.330156228185e-08   2.812734058009e-09   5.731172744136e-10  -6.025275255947e-14   8.004142477976e-16  1*0.0 -3.615222768934e-09   1.199237707776e-10   1.381412190119e-10  -2.234264326958e-12   6.023677067924e-09  -7.629166231683e-10  -1.476378613302e-10  
 1.914031887407e-12  -2.414532526493e-14  1*0.0  1.145052064186e-08  -4.147787566594e-10  -8.071900857979e-10   1.364239497733e-11  -1.261061008209e-08   2.642879974573e-09   5.371734218300e-10  -5.002179367397e-14   5.835793783534e-16  1*0.0 -3.397246450508e-09   1.123184120043e-10   1.281608891533e-10  -2.066194515391e-12   5.736162449572e-09  -7.142761767533e-10  -1.378997232816e-10  
 1.531114487969e-12  -1.713463592552e-14  1*0.0  1.085183468908e-08  -3.903072493781e-10  -7.513669308844e-10   1.265747277735e-11  -1.207006813390e-08   2.480684248746e-09   5.028921984455e-10  -3.971186164606e-14   3.992815868706e-16  1*0.0 -3.189343501430e-09   1.051566883622e-10   1.188628908452e-10  -1.910218212667e-12   5.459430831243e-09  -6.679343010237e-10  -1.286315972985e-10  
 1.200342524396e-12  -1.229388949291e-14  1*0.0  1.026301480891e-08  -3.661777371489e-10  -6.990647407104e-10   1.173294432714e-11  -1.152918711129e-08   2.324422974905e-09   4.699104710387e-10  -3.083694851874e-14   2.591835116472e-16  1*0.0 -2.989041120929e-09   9.810649244525e-11   1.101898266954e-10  -1.764500305250e-12   5.190301632813e-09  -6.234898512498e-10  -1.197545185224e-10  
 8.696332983996e-13  -8.473856796887e-15  1*0.0  9.691041202165e-09  -3.455689885148e-10  -6.505467540595e-10   1.089536495403e-11  -1.098058779018e-08   2.181779561784e-09   4.398977765250e-10  -2.193810783447e-14   1.425776998910e-16  1*0.0 -2.805995914201e-09   9.218772926543e-11   1.021654141841e-10  -1.632626903186e-12   4.942029135629e-09  -5.829093555402e-10  -1.116723179897e-10  
 5.963222188804e-13  -5.960908926724e-15  1*0.0  9.136512814590e-09  -3.250618538629e-10  -6.051286606411e-10   1.010512606702e-11  -1.044168854592e-08   2.044066830318e-09   4.109588718851e-10  -1.461701111957e-14  2*0.0 -2.629185887942e-09   8.626993150856e-11   9.468821679815e-11  -1.508837360898e-12   4.700203473887e-09  -5.439294032692e-10  -1.039184305129e-10  
 3.652285005557e-13  -4.045321708812e-15  1*0.0  8.616673947919e-09  -3.059927152703e-10  -5.628355287815e-10   9.373166233180e-12  -9.997946462887e-09   1.916141570076e-09   3.841666636068e-10  -8.439496391416e-15  2*0.0 -2.464554142690e-09   8.078956244892e-11   8.774827515884e-11  -1.394497841479e-12   4.472083160666e-09  -5.078584988343e-10  -9.676582684618e-11  
 2.147843843521e-13  -3.020327559472e-15  1*0.0  8.141837270375e-09  -2.878842458147e-10  -5.238332353920e-10   8.692980163279e-12  -9.544354265636e-09   1.801671315206e-09   3.603702827945e-10  -4.457490977612e-15  2*0.0 -2.316513649871e-09   7.566246999173e-11   8.136841376437e-11  -1.288731599022e-12   4.259948563256e-09  -4.758483087555e-10  -9.046322740413e-11  
 1.217724977796e-13  -2.443981011150e-15  1*0.0  7.699791933414e-09  -2.709377757581e-10  -4.875901067931e-10   8.061954945464e-12  -9.117635364655e-09   1.696780070824e-09   3.386887531629e-10  -2.034352470179e-15  2*0.0 -2.180185353440e-09   7.087622064799e-11   7.545977255894e-11  -1.190925462761e-12   4.060660825647e-09  -4.467129493889e-10  -8.475834863936e-11  
 8.782067931607e-14  -2.044952600156e-15  1*0.0  7.282727530708e-09  -2.546227669651e-10  -4.538631898615e-10   7.471853390661e-12  -8.710940841559e-09   1.599078853137e-09   3.185805763386e-10  -1.231181509790e-15  2*0.0 -2.052719312539e-09   6.625672285309e-11   6.998158440504e-11  -1.099806040569e-12   3.871171958979e-09  -4.197566877022e-10  -7.950280942059e-11  
 7.920547952075e-14  -1.723543192199e-15  1*0.0  6.888460322881e-09  -2.389327707243e-10  -4.224270912683e-10   6.920919044702e-12  -8.321094766341e-09   1.507813402158e-09   2.998805706192e-10  -1.110173901072e-15  2*0.0 -1.933391694813e-09   6.184540813521e-11   6.489595089590e-11  -1.015104266188e-12   3.690141566063e-09  -3.947350621843e-10  -7.464554501297e-11  
 7.128587869062e-14  -1.453374704043e-15  1*0.0  6.513876967364e-09  -2.240997996234e-10  -3.930795607265e-10   6.407894853821e-12  -7.946843336131e-09   1.421381626986e-09   2.822017554725e-10  -9.989504088945e-16  2*0.0 -1.820491648417e-09   5.770455442583e-11   6.016643636290e-11  -9.365424924018e-13   3.516770162543e-09  -3.711020260022e-10  -7.006504320460e-11  
 6.291802000213e-14  -1.168557948129e-15  1*0.0  6.145823776415e-09  -2.100378521983e-10  -3.654412410684e-10   5.930834920819e-12  -7.579942895422e-09   1.335868211681e-09   2.646656703604e-10  -8.814501590039e-16  2*0.0 -1.709014919677e-09   5.374862328067e-11   5.573185370268e-11  -8.637036945226e-13   3.347238291393e-09  -3.477054496226e-10  -6.551880862144e-11  
 5.526306657063e-14  -9.320978418213e-16  1*0.0  5.802914734037e-09  -1.969940684783e-10  -3.397913067580e-10   5.490624562197e-12  -7.232745117158e-09   1.256711577212e-09   2.484897734495e-10  -7.739487341041e-16  2*0.0 -1.605900667587e-09   5.014258841687e-11   5.163031278247e-11  -7.967528478856e-13   3.187158462252e-09  -3.261197660997e-10  -6.133790004115e-11  
 4.829594160020e-14  -7.372427311566e-16  1*0.0  5.475799794976e-09  -1.846113287869e-10  -3.158449776194e-10   5.080697339863e-12  -6.899032265902e-09   1.181469305510e-09   2.331361361269e-10  -6.761211391246e-16  2*0.0 -1.507927399627e-09   4.672855551195e-11   4.781728390281e-11  -7.346589449326e-13   3.033685895905e-09  -3.056617988316e-10  -5.738068881590e-11  
 4.199110605978e-14  -5.782701009193e-16  1*0.0  5.171693631245e-09  -1.735638829933e-10  -2.935985092438e-10   4.705841761837e-12  -6.586461824330e-09   1.111879339623e-09   2.189787273983e-10  -5.876045165146e-16  2*0.0 -1.417255911494e-09   4.371498265624e-11   4.428582078931e-11  -6.780089046091e-13   2.889939865421e-09  -2.867739840306e-10  -5.373746759902e-11  
 3.576683528986e-14  -4.397148407023e-16  1*0.0  4.879600608047e-09  -1.631363309475e-10  -2.728154549768e-10   4.358443762690e-12  -6.285000815477e-09   1.044981106846e-09   2.053683496611e-10  -5.002209239806e-16  2*0.0 -1.330190793727e-09   4.087803642568e-11   4.099974363244e-11  -6.256888262192e-13   2.751624527079e-09  -2.686392604617e-10  -5.023916579532e-11  
 3.020085352190e-14  -3.290539925708e-16  1*0.0  4.598242368735e-09  -1.527773016990e-10  -2.533882552038e-10   4.031277808325e-12  -5.989478862393e-09   9.808950039874e-10   1.923578258429e-10  -4.220912907395e-16  2*0.0 -1.246941060922e-09   3.808453016905e-11   3.794168214086e-11  -5.766903597515e-13   2.616769387121e-09  -2.513565191520e-10  -4.691161850322e-11  
 2.484741787732e-14  -2.194040733377e-16  1*0.0  4.324596103897e-09  -1.430415016414e-10  -2.351419331062e-10   3.726672718262e-12  -5.702292831019e-09   9.184428027083e-10   1.796699645803e-10  -3.469716223279e-16  2*0.0 -1.165824022767e-09   3.544427092705e-11   3.508130330021e-11  -5.311891224528e-13   2.485950332324e-09  -2.345261922507e-10  -4.366891408444e-11  
 1.951066323838e-14  -1.478099296107e-16  1*0.0  4.065258402951e-09  -1.341572775292e-10  -2.181373983187e-10   3.446748746494e-12  -5.427999732986e-09   8.591949978373e-10   1.676407712893e-10  -2.720848809838e-16  2*0.0 -1.088978688628e-09   3.305922893158e-11   3.242498286666e-11  -4.895080333114e-13   2.361239664271e-09  -2.185671701040e-10  -4.059559816117e-11  
 1.410279414629e-14  2*0.0  3.811749281201e-09  -1.255621896404e-10  -2.021777175131e-10   3.185615545172e-12  -5.158151813082e-09   8.012061638699e-10   1.558636789833e-10  -1.863240194950e-16  2*0.0 -1.013869886580e-09   3.076189476885e-11   2.994255246279e-11  -4.507987511974e-13   2.239048643152e-09  -2.029769461736e-10  -3.759227160516e-11  
 9.462040057699e-15  2*0.0  3.572048221210e-09  -1.172348163662e-10  -1.873373730697e-10   2.941643589905e-12  -4.899081843319e-09   7.467661095642e-10   1.448384679855e-10  -1.251481468021e-16  2*0.0 -9.434374370349e-10   2.855575542220e-11   2.764343381220e-11  -4.148032881710e-13   2.122143615085e-09  -1.884115641890e-10  -3.479370189154e-11  
 5.548104413711e-15  2*0.0  3.354844184244e-09  -1.101121734319e-10  -1.736742026676e-10   2.721447208888e-12  -4.663047415010e-09   6.978077081746e-10   1.349637089192e-10  3*0.0 -8.800082647226e-10   2.668700970955e-11   2.553220864381e-11  -3.823578621913e-13   2.015416862438e-09  -1.753383492023e-10  -3.229146394177e-11  
 2.670103021960e-15  2*0.0  3.152250113610e-09  -1.032115434820e-10  -1.610366533977e-10   2.516199162250e-12  -4.438748124443e-09   6.527132696176e-10   1.259114306631e-10  3*0.0 -8.215843346696e-10   2.488653988225e-11   2.358682507229e-11  -3.522565936807e-13   1.914342388709e-09  -1.633816713073e-10  -3.001330860532e-11  
 8.998035853835e-16  2*0.0  2.967491210365e-09  -9.675115713858e-11  -1.494015373318e-10   2.326037216750e-12  -4.231474038678e-09   6.122099556970e-10   1.178286921569e-10  3*0.0 -7.690563267193e-10   2.320252786379e-11   2.180183230886e-11  -3.244527668951e-13   1.820953517341e-09  -1.527180316318e-10  -2.799313720992e-11  
 2.060062975082e-16  2*0.0  2.798701925634e-09  -9.049917823136e-11  -1.386851098891e-10   2.148298851585e-12  -4.035687586653e-09   5.759221648584e-10   1.106482327730e-10  3*0.0 -7.220601308053e-10   2.159576245996e-11   2.016389835249e-11  -2.985988022162e-13   1.733127415377e-09  -1.432668148420e-10  -2.621728520443e-11  
 1.857687238430e-16  2*0.0  2.640463011201e-09  -8.466774075862e-11  -1.287339780031e-10   1.983650338340e-12  -3.850642886542e-09   5.421876758095e-10   1.039957847909e-10  3*0.0 -6.783188357645e-10   2.009110514756e-11   1.864875140485e-11  -2.747208858418e-13   1.650219623872e-09  -1.345229215870e-10  -2.457993156150e-11  
 1.671112829169e-16  2*0.0  2.490895734849e-09  -7.923739613106e-11  -1.194900659534e-10   1.832196000629e-12  -3.674351921243e-09   5.103759715477e-10   9.773144198174e-11  3*0.0 -6.370954223795e-10   1.869738887079e-11   1.724579208872e-11  -2.528170647429e-13   1.571365461443e-09  -1.262928542162e-10  -2.304083962329e-11  
 1.500038938136e-16  2*0.0  2.347627036404e-09  -7.402071192301e-11  -1.108497525591e-10   1.690634280906e-12  -3.503010836729e-09   4.800047979943e-10   9.176236771412e-11  3*0.0 -5.978376563867e-10   1.737119900405e-11   1.594069905545e-11  -2.324542022317e-13   1.495020649381e-09  -1.184655228729e-10  -2.157961596120e-11  
 1.121219925517e-16  2*0.0  2.207089926757e-09  -6.898256822586e-11  -1.027259192608e-10   1.558268652834e-12  -3.334395876241e-09   4.500983763550e-10   8.587490905546e-11  3*0.0 -5.592089572328e-10   1.608791119037e-11   1.471833342658e-11  -2.134740099260e-13   1.420131815335e-09  -1.107599737631e-10  -2.013868471523e-11  
 1.138563769751e-16  2*0.0  2.077181569322e-09  -6.461069485931e-11  -9.522487350010e-11   1.438983408744e-12  -3.178863199497e-09   4.225528669631e-10   8.046398243758e-11  3*0.0 -5.235718932909e-10   1.497855946116e-11   1.359330499930e-11  -1.964025153776e-13   1.350934396681e-09  -1.036667317673e-10  -1.881502223396e-11  
3*0.0  1.953464163963e-09  -6.036456437015e-11  -8.823003954985e-11   1.327389707784e-12  -3.027540354273e-09   3.963921854844e-10   7.533578152418e-11  3*0.0 -4.898590574237e-10   1.391579452826e-11   1.254843589161e-11  -1.805143787919e-13   1.283920020897e-09  -9.695710844087e-11  -1.756526879367e-11  
3*0.0  1.832506095264e-09  -5.615664753342e-11  -8.166546322023e-11   1.222155415501e-12  -2.877843466407e-09   3.708619504318e-10   7.033361922519e-11  3*0.0 -4.570074256717e-10   1.286137540294e-11   1.157233447115e-11  -1.655983904916e-13   1.217950110068e-09  -9.043327189289e-11  -1.635060329761e-11  
3*0.0  1.721643797596e-09  -5.258119195229e-11  -7.561981463864e-11   1.128160315951e-12  -2.740351712452e-09   3.474961054667e-10   6.576506960154e-11  3*0.0 -4.269241849163e-10   1.197698515299e-11   1.067563933203e-11  -1.523005786839e-13   1.157261624003e-09  -8.445993270841e-11  -1.524061037821e-11  
3*0.0  1.614338600714e-09  -4.908442016788e-11  -6.996260123471e-11   1.039918954766e-12  -2.605780595884e-09   3.249271116148e-10   6.135579061784e-11  3*0.0 -3.979127639027e-10   1.111258372253e-11   9.840277755375e-12  -1.398715497418e-13   1.098103650055e-09  -7.871008715443e-11  -1.417288215649e-11  
3*0.0  1.511921805725e-09  -4.582063148173e-11  -6.469166415581e-11   9.585537926283e-13  -2.476155633190e-09   3.033969572605e-10   5.715349371945e-11  3*0.0 -3.702777120782e-10   1.031555922054e-11   9.064786142992e-12  -1.284578397123e-13   1.041258237741e-09  -7.323359227757e-11  -1.315674875864e-11  
3*0.0  1.410913801649e-09  -4.264574257588e-11  -5.973077477453e-11   8.823648828540e-13  -2.347713530217e-09   2.821479984600e-10   5.300327092044e-11  3*0.0 -3.429996584306e-10   9.538600214327e-12   8.338121388875e-12  -1.178121533732e-13   9.851622157212e-10  -6.783818898239e-11  -1.215495030796e-11  
3*0.0  1.318918563175e-09  -3.998430350701e-11  -5.517573798871e-11   8.146030713681e-13  -2.230764553758e-09   2.628286446986e-10   4.923773471169e-11  3*0.0 -3.181856826309e-10   8.897027538389e-12   7.672596281736e-12  -1.083621750655e-13   9.339663699017e-10  -6.293019674138e-11  -1.124542872816e-11  
3*0.0  1.229783133454e-09  -3.726061226386e-11  -5.092032425670e-11   7.501346776777e-13  -2.114693027646e-09   2.442021541163e-10   4.561513381499e-11  3*0.0 -2.943546813972e-10   8.241920630066e-12   7.053798215790e-12  -9.942152282661e-14   8.834880723076e-10  -5.822813939833e-11  -1.037580950590e-11  
3*0.0  1.149817923943e-09  -3.481731557384e-11  -4.703844550536e-11   6.915190641338e-13  -2.008681972948e-09   2.275999623645e-10   4.240031951264e-11  3*0.0 -2.732064262611e-10   7.663296894081e-12   6.491075139419e-12  -9.132357905357e-14   8.373869908041e-10  -5.405385909629e-11  -9.606965012041e-12  
3*0.0  1.077075802424e-09  -3.250560290061e-11  -4.347919643759e-11   6.371557324970e-13  -1.909664558333e-09   2.126596312932e-10   3.952408328004e-11  3*0.0 -2.542816020307e-10   7.119252403702e-12   5.977212158512e-12  -8.384301829716e-14   7.944311853749e-10  -5.032651844283e-11  -8.924269845373e-12  
3*0.0  1.010995769714e-09  -3.034901363475e-11  -4.022573881154e-11   5.870217184709e-13  -1.817795600702e-09   1.992351148634e-10   3.695437496421e-11  3*0.0 -2.373543401510e-10   6.612866016036e-12   5.509290334172e-12  -7.696694279918e-14   7.546349678158e-10  -4.700173476956e-11  -8.318691409151e-12  
3*0.0  9.490432364500e-10  -2.823933599637e-11  -3.720979551439e-11   5.398402442997e-13  -1.729717021628e-09   1.867591804011e-10   3.457655198684e-11  3*0.0 -2.216987385426e-10   6.116289484362e-12   5.077483670443e-12  -7.052046914793e-14   7.166109588330e-10  -4.393474829002e-11  -7.762438187188e-12  
3*0.0  8.940319754527e-10  -2.630398239305e-11  -3.447049417861e-11   4.967215840778e-13  -1.649375594653e-09   1.758039039278e-10   3.250349805277e-11  3*0.0 -2.080658892290e-10   5.666902065306e-12   4.686771868955e-12  -6.465534669385e-14   6.819485457513e-10  -4.126284198343e-11  -7.281237585769e-12  
3*0.0  8.394276909720e-10  -2.440320805614e-11  -3.188229873038e-11   4.561715553080e-13  -1.569128374259e-09   1.649003382092e-10   3.043680830111e-11  3*0.0 -1.944898996044e-10   5.224549182717e-12   4.319145562559e-12  -5.915902849031e-14   6.474836163802e-10  -3.860571448078e-11  -6.801861171545e-12  
3*0.0  7.885881297980e-10  -2.270545799092e-11  -2.949204444334e-11   4.193650410105e-13  -1.494001148542e-09   1.547642194604e-10   2.851868893824e-11  3*0.0 -1.818743908448e-10   4.831508587303e-12   3.980756772466e-12  -5.418426363490e-14   6.152297617567e-10  -3.613824519097e-11  -6.357378375544e-12  
3*0.0  7.407698323580e-10  -2.115552389775e-11  -2.727341853588e-11   3.857243274896e-13  -1.422538574507e-09   1.452524137059e-10   2.672244262295e-11  3*0.0 -1.700581047120e-10   4.475707818208e-12   3.667763544437e-12  -4.965210758434e-14   5.845988928621e-10  -3.382776180153e-11  -5.941979878381e-12  
3*0.0  6.951306728054e-10  -1.965109666019e-11  -2.520923618594e-11   3.542986701899e-13  -1.353044013326e-09   1.361847943425e-10   2.501279652486e-11  3*0.0 -1.588470092477e-10   4.133640609376e-12   3.377830261251e-12  -4.544200387720e-14   5.549325757241e-10  -3.163364159395e-11  -5.548059022445e-12  
3*0.0  6.509813117578e-10  -1.829380053156e-11  -2.327671084619e-11   3.256797493509e-13  -1.286281438409e-09   1.274067931213e-10   2.335613429882e-11  3*0.0 -1.479434256279e-10   3.823971722475e-12   3.107177444817e-12  -4.161118450086e-14   5.264456058877e-10  -2.950663140749e-11  -5.165807604770e-12  
3*0.0  6.095787776435e-10  -1.704143451870e-11  -2.148843314768e-11   2.993951691738e-13  -1.223166799110e-09   1.191913332360e-10   2.180819050929e-11  3*0.0 -1.377606578326e-10   3.539870719521e-12   2.857692285949e-12  -3.810736640076e-14   4.995483025568e-10  -2.752065440289e-11  -4.809449818424e-12  
3*0.0  5.674545070306e-10  -1.571319408376e-11  -1.978504797443e-11   2.739605259600e-13  -1.157274137223e-09   1.108269798999e-10   2.023192304718e-11  3*0.0 -1.274349966185e-10   3.240921351656e-12   2.621279595574e-12  -3.473950687827e-14   4.717140367385e-10  -2.550769608216e-11  -4.448118493983e-12  
3*0.0  5.286738159783e-10  -1.457223216230e-11  -1.821909139179e-11   2.512794512314e-13  -1.096490548384e-09   1.031346573351e-10   1.878467989915e-11  3*0.0 -1.179355494827e-10   2.986578379149e-12   2.404586014583e-12  -3.174423615039e-14   4.460199944323e-10  -2.365703123864e-11  -4.116435104110e-12  
3*0.0  4.912124012045e-10  -1.351377548618e-11  -1.675648826728e-11   2.304483301491e-13  -1.037748781494e-09   9.571538207282e-11   1.738894804450e-11  3*0.0 -1.087522578910e-10   2.750338041126e-12   2.202865273372e-12  -2.899934979065e-14   4.212330715083e-10  -2.187345447166e-11  -3.796803206464e-12  
3*0.0  4.570450091563e-10  -1.259144045018e-11  -1.541721331229e-11   2.118049777400e-13  -9.836220048269e-10   8.895649092403e-11   1.612044021931e-11  3*0.0 -1.004102583517e-10   2.547703741603e-12   2.018723885017e-12  -2.655257428060e-14   3.983952222333e-10  -2.025126286566e-11  -3.506733329906e-12  
3*0.0  4.221756011272e-10  -1.163587153423e-11  -1.413861189391e-11   1.938611192684e-13  -9.277129403527e-10   8.206034200880e-11   1.482523478264e-11  3*0.0 -9.190102407155e-11   2.337900186982e-12   1.843783692409e-12  -2.420988283878e-14   3.749545822040e-10  -1.860087629804e-11  -3.211378973548e-12  
3*0.0  3.919722817778e-10  -1.086826932744e-11  -1.299393182066e-11   1.783223439230e-13  -8.788305202229e-10   7.610692552783e-11   1.371177572289e-11  3*0.0 -8.458381636346e-11   2.172662973240e-12   1.687568076697e-12  -2.218678706397e-14   3.544044934200e-10  -1.717860831946e-11  -2.957876514003e-12  
3*0.0  3.640678523094e-10  -1.012167005400e-11  -1.194489410969e-11   1.638014741283e-13  -8.327017487036e-10   7.063419791058e-11   1.269178906050e-11  3*0.0 -7.790965050563e-11   2.011775667653e-12   1.545020722155e-12  -2.030243209925e-14   3.350557031873e-10  -1.587885066542e-11  -2.726984561845e-12  
3*0.0  3.396121962337e-10  -9.430713398424e-12  -1.100149048998e-11   1.505095150380e-13  -7.906645080074e-10   6.585502395208e-11   1.180640190797e-11  3*0.0 -7.217086212215e-11   1.865583049953e-12   1.417404069078e-12  -1.858758223494e-14   3.174626854195e-10  -1.475231511289e-11  -2.528005013880e-12  
3*0.0  3.164855700721e-10  -8.743940866148e-12  -1.012693619773e-11   1.379158807124e-13  -7.497659461649e-10   6.134765121356e-11   1.097380674983e-11  3*0.0 -6.680627857805e-11   1.720159404674e-12   1.299682220646e-12  -1.696992395363e-14   3.004260621556e-10  -1.369640686246e-11  -2.342014220426e-12  
3*0.0  2.963629536821e-10  -8.101370673590e-12  -9.342743341273e-12   1.263556176027e-13  -7.123305304666e-10   5.744789630711e-11   1.025935943389e-11  3*0.0 -6.226193126833e-11   1.585954588680e-12   1.194641783890e-12  -1.549266873329e-14   2.848812250666e-10  -1.279255786457e-11  -2.184083387932e-12  
3*0.0  2.784852884011e-10  -7.516271649691e-12  -8.631470491906e-12   1.158100851705e-13  -6.783859154475e-10   5.400173930959e-11   9.631381479583e-12  3*0.0 -5.829236411757e-11   1.463332369910e-12   1.099747862065e-12  -1.414722473216e-14   2.707775257394e-10  -1.199887744762e-11  -2.046142961182e-12  
3*0.0  2.616126319083e-10  -6.973486983481e-12  -7.971271250440e-12   1.061162770990e-13  -6.459187969400e-10   5.075041153440e-11   9.039841253444e-12  3*0.0 -5.456051603973e-11   1.350429366209e-12   1.011990276129e-12  -1.291511697229e-14   2.573129326089e-10  -1.125169348892e-11  -1.916472816043e-12  
3*0.0  2.445925167401e-10  -6.429477383732e-12  -7.343692714743e-12   9.690163312737e-14  -6.128160479801e-10   4.746852773650e-11   8.442108856125e-12  3*0.0 -5.078888453120e-11   1.237282141195e-12   9.289646673172e-13  -1.174964703976e-14   2.436623881372e-10  -1.049892906273e-11  -1.785673424425e-12  
3*0.0  2.286225284221e-10  -5.931134839190e-12  -6.763877750169e-12   8.852435075027e-14  -5.816063331124e-10   4.439372158422e-11   7.882799824811e-12  3*0.0 -4.725992971647e-11   1.134133153805e-12   8.525005152189e-13  -1.069304805791e-14   2.307989936157e-10  -9.794716281353e-12  -1.663458921481e-12  
3*0.0  2.138632697814e-10  -5.497490957703e-12  -6.230950598472e-12   8.105105477097e-14  -5.525282916556e-10   4.155602225983e-11   7.367619897800e-12  3*0.0 -4.400582622611e-11   1.044978581841e-12   7.824397895237e-13  -9.753117040854e-15   2.188224138158e-10  -9.145510115474e-12  -1.550997572253e-12  
3*0.0  1.991747214222e-10  -5.075922989501e-12  -5.726497715677e-12   7.403199102851e-14  -5.235323852311e-10   3.873247955414e-11   6.854416973363e-12  3*0.0 -4.075593589202e-11   9.580037024852e-13   7.163642108733e-13  -8.872660134181e-15   2.069189037437e-10  -8.499860415527e-12  -1.439013238764e-12  
3*0.0  1.852568900307e-10  -4.670420252418e-12  -5.259296518175e-12   6.751053209153e-14  -4.953648426045e-10   3.605410342447e-11   6.368438539237e-12  3*0.0 -3.769553675829e-11   8.754280182837e-13   6.554314275883e-13  -8.059852519563e-15   1.954058862520e-10  -7.889733212895e-12  -1.333352829404e-12  
3*0.0  1.720283437888e-10  -4.318554865350e-12  -4.824994602281e-12   6.170217861349e-14  -4.687886601101e-10   3.351610933396e-11   5.908187728011e-12  3*0.0 -3.477918850186e-11   8.038800297331e-13   5.989397866608e-13  -7.336750444206e-15   1.845387124092e-10  -7.311258397050e-12  -1.233228919751e-12  
3*0.0  1.597049141370e-10  -3.993624989033e-12  -4.425270905429e-12   5.638774447115e-14  -4.436530055881e-10   3.115145091367e-11   5.480116541555e-12  3*0.0 -3.207570210073e-11   7.384003137263e-13   5.471386595131e-13  -6.678053752387e-15   1.742794373223e-10  -6.773710388319e-12  -1.140339396883e-12  
3*0.0  1.477892280051e-10  -3.683648572769e-12  -4.051815186777e-12   5.145970132597e-14  -4.189004345833e-10   2.886508620203e-11   5.066728678152e-12  3*0.0 -2.947111160535e-11   6.766750655619e-13   4.989500618575e-13  -6.070768376562e-15   1.642179670645e-10  -6.255489091018e-12  -1.050884844738e-12  
3*0.0  1.364742231323e-10  -3.396024381705e-12  -3.705593138789e-12   4.694819655288e-14  -3.951712483211e-10   2.669509733793e-11   4.674738902742e-12  3*0.0 -2.700302938778e-11   6.197651586070e-13   4.544352163567e-13  -5.517070821041e-15   1.545933916526e-10  -5.764559528083e-12  -9.662103055791e-13  
3*0.0  1.254108843358e-10  -3.128195258052e-12  -3.380309846216e-12   4.280234641729e-14  -3.719571218822e-10   2.457867455457e-11   4.292430212864e-12  3*0.0 -2.458695204098e-11   5.666613287072e-13   4.127563116944e-13  -5.009253483580e-15   1.451995388622e-10  -5.286160369247e-12  -8.836948748851e-13  
3*0.0  1.155317247667e-10  -2.904714146746e-12  -3.087646714278e-12   3.919912545484e-14  -3.510230353143e-10   2.268953238733e-11   3.952019327486e-12  3*0.0 -2.243770552166e-11   5.232963164616e-13   3.753565962841e-13  -4.570105957003e-15   1.367251253324e-10  -4.859712615284e-12  -8.103161908574e-13  
3*0.0  1.058545517335e-10  -2.669381647335e-12  -2.812484395952e-12   3.568994555562e-14  -3.297923607358e-10   2.083632157087e-11   3.618661969330e-12  3*0.0 -2.035264913757e-11   4.777851985200e-13   3.403982501946e-13  -4.145092438660e-15   1.281874562880e-10  -4.443827070005e-12  -7.388612250626e-13  
3*0.0  9.789268461790e-11  -2.480864385840e-12  -2.573869873510e-12   3.269538431387e-14  -3.119567953481e-10   1.930974796276e-11   3.345456028548e-12  3*0.0 -1.865988302877e-11   4.420041677078e-13   3.101697934607e-13  -3.783484478641e-15   1.209923169082e-10  -4.102431263872e-12  -6.804967515726e-13  
3*0.0  9.056293259758e-11  -2.298108282678e-12  -2.356007558071e-12   2.989252555037e-14  -2.950671861375e-10   1.790438585287e-11   3.094743260695e-12  3*0.0 -1.712221540791e-11   4.071750112168e-13   2.827141183633e-13  -3.445960940168e-15   1.141988133643e-10  -3.789947139168e-12  -6.272380929623e-13  
3*0.0  8.409411331346e-11  -2.122009643952e-12  -2.160702824432e-12   2.727848577047e-14  -2.793740498382e-10   1.665953395529e-11   2.873967112198e-12  3*0.0 -1.579640063642e-11   3.740040345286e-13   2.582527430095e-13  -3.133109049897e-15   1.079081790167e-10  -3.515626737641e-12  -5.807490000153e-13  
3*0.0  7.865539272431e-11  -1.954976179243e-12  -1.988760311361e-12   2.485478553113e-14  -2.653158202829e-10   1.560655502296e-11   2.688691584905e-12  3*0.0 -1.471738704413e-11   3.426940887679e-13   2.368547259114e-13  -2.844201433781e-15   1.022867437199e-10  -3.286202664247e-12  -5.421723587402e-13  
3*0.0  7.363161410787e-11  -1.798948454801e-12  -1.831278392134e-12   2.263183511350e-14  -2.518328257118e-10   1.463031967672e-11   2.517491928439e-12  3*0.0 -1.373190945235e-11   3.138208474329e-13   2.173444798056e-13  -2.580741737006e-15   9.691819105754e-11  -3.074572128612e-12  -5.067004900201e-13  
3*0.0  6.860622812051e-11  -1.650179504768e-12  -1.681465585069e-12   2.056113979721e-14  -2.385348700544e-10   1.365889301347e-11   2.346915656463e-12  3*0.0 -1.274083157915e-11   2.859611523449e-13   1.988514808974e-13  -2.335412667654e-15   9.162919479101e-11  -2.863888387839e-12  -4.713403380782e-13  
3*0.0  6.389877709475e-11  -1.514331376558e-12  -1.543438945768e-12   1.868333007528e-14  -2.259219569488e-10   1.274846504991e-11   2.187265874056e-12  3*0.0 -1.181498625875e-11   2.607051344549e-13   1.818644299857e-13  -2.113704194796e-15   8.662012014799e-11  -2.666749540904e-12  -4.382952168591e-13  
3*0.0  5.949841725099e-11  -1.392764821078e-12  -1.416007175430e-12   1.699417625168e-14  -2.139853795664e-10   1.189729068867e-11   2.038278479052e-12  3*0.0 -1.095263859710e-11   2.382838360991e-13   1.662398023573e-13  -1.915063863046e-15   8.188657046065e-11  -2.482815315538e-12  -4.075163651793e-13  
3*0.0  5.504014769467e-11  -1.269079594204e-12  -1.294373776001e-12   1.537155765638e-14  -2.017120747660e-10   1.103471328527e-11   1.887194095387e-12  3*0.0 -1.007783385728e-11   2.155130809292e-13   1.513888862854e-13  -1.725203668904e-15   7.704569918253e-11  -2.296797268086e-12  -3.763622324254e-13  
3*0.0  5.107878184884e-11  -1.170926342144e-12  -1.184746265378e-12   1.400139806585e-14  -1.909461474009e-10   1.027102306271e-11   1.753651175005e-12  3*0.0 -9.299901661802e-12   1.974931688603e-13   1.380227484228e-13  -1.564855115429e-15   7.278337785965e-11  -2.131892906276e-12  -3.487914295276e-13  
3*0.0  4.726832831138e-11  -1.074762581646e-12  -1.082715774825e-12   1.271513246586e-14  -1.803082815206e-10   9.534572670063e-12   1.625050822916e-12  3*0.0 -8.555989053623e-12   1.799937702862e-13   1.256397586766e-13  -1.415187262306e-15   6.859136277489e-11  -1.973479150587e-12  -3.223382157915e-13  
3*0.0  4.372574950803e-11  -9.870376791598e-13  -9.889803678422e-13   1.154914586801e-14  -1.702654354913e-10   8.848930644208e-12   1.505518552617e-12  3*0.0 -7.867568386820e-12   1.641676688171e-13   1.143061715864e-13  -1.280127512468e-15   6.464056676574e-11  -1.826354715724e-12  -2.978079313470e-13  
3*0.0  4.027907274433e-11  -9.036933484721e-13  -9.011807353234e-13   1.047175857661e-14  -1.602418462094e-10   8.180736435544e-12   1.389170784289e-12  3*0.0 -7.199648692579e-12   1.493378273080e-13   1.037351803336e-13  -1.156189314023e-15   6.071762173761e-11  -1.683395832450e-12  -2.739964764148e-13  
3*0.0  3.713833151570e-11  -8.317375707583e-13  -8.213946128336e-13   9.522252358480e-15  -1.511257229671e-10   7.572847962338e-12   1.283467613706e-12  3*0.0 -6.592472076018e-12   1.365493085601e-13   9.415427949324e-14  -1.047042342125e-15   5.714446039378e-11  -1.553416197120e-12  -2.523764808944e-13  
3*0.0  3.394654044568e-11  -7.599355920129e-13  -7.450039512546e-13   8.619175624726e-15  -1.417806656070e-10   6.956472823591e-12   1.176281546724e-12  3*0.0 -5.975608220583e-12   1.238047912554e-13   8.502404981872e-14  -9.437244749583e-16   5.349757256801e-11  -1.421928437123e-12  -2.305013869815e-13  
3*0.0  3.097846666488e-11  -6.963114153927e-13  -6.749659988274e-13   7.815985641005e-15  -1.328851769838e-10   6.381817062598e-12   1.076511588163e-12  3*0.0 -5.403293407245e-12   1.127414677575e-13   7.667868110547e-14  -8.524709438574e-16   5.003759342791e-11  -1.299576603576e-12  -2.101757100086e-13  
3*0.0  2.798896457780e-11  -6.331023488357e-13  -6.080351489324e-13   7.052823744705e-15  -1.237883601231e-10   5.803386407971e-12   9.761248770533e-13  3*0.0 -4.827692220878e-12   1.017800705640e-13   6.873948384744e-14  -7.661782388292e-16   4.651558518422e-11  -1.176755112768e-12  -1.897767957626e-13  
3*0.0  2.555016322728e-11  -5.852991718106e-13  -5.510607360621e-13   6.428361904503e-15  -1.163559124158e-10   5.330969440412e-12   8.943927360532e-13  3*0.0 -4.361396179474e-12   9.359890054674e-14   6.199517859172e-14  -6.956455454632e-16   4.362497644160e-11  -1.076522119235e-12  -1.731825274469e-13  
3*0.0  2.319989221398e-11  -5.339644944680e-13  -4.979522280998e-13   5.810299337085e-15  -1.087912201567e-10   4.871591693589e-12   8.151105118134e-13  3*0.0 -3.917887377643e-12   8.487179988170e-14   5.575183713464e-14  -6.263875115450e-16   4.070511212250e-11  -9.797522098885e-13  -1.571958173894e-13  
3*0.0  2.136581276912e-11  -4.918130974201e-13  -4.536677070170e-13   5.284294279665e-15  -1.026131146555e-10   4.508615673891e-12   7.528264692053e-13  3*0.0 -3.579179342155e-12   7.785301635188e-14   5.057027244952e-14  -5.677406389379e-16   3.831688481419e-11  -9.037391650040e-13  -1.447099981671e-13  
3*0.0  1.974701402057e-11  -4.515987076256e-13  -4.141839003828e-13   4.795132794902e-15  -9.687594408480e-11   4.184875589014e-12   6.975153972999e-13  3*0.0 -3.286102820833e-12   7.114963193303e-14   4.598068619606e-14  -5.133605782621e-16   3.610684439846e-11  -8.364469570752e-13  -1.337031289983e-13  
3*0.0  1.840585417198e-11  -4.139716245051e-13  -3.799990876443e-13   4.344574718703e-15  -9.177003148454e-11   3.911850838970e-12   6.512100711511e-13  3*0.0 -3.051618668354e-12   6.491801260104e-14   4.203884079403e-14  -4.634875557016e-16   3.414361193192e-11  -7.802821941890e-13  -1.245832191515e-13  
3*0.0  1.717347791243e-11  -3.782503704366e-13  -3.487717191667e-13   3.927866353098e-15  -8.695457897788e-11   3.659502722447e-12   6.084968255992e-13  3*0.0 -2.838315619757e-12   5.901022436977e-14   3.845439755521e-14  -4.175202159003e-16   3.229594593149e-11  -7.285732022105e-13  -1.162030950733e-13  
3*0.0  1.606122298337e-11  -3.489140310226e-13  -3.204667768802e-13   3.572671805437e-15  -8.267201934726e-11   3.432818451952e-12   5.701754541450e-13  3*0.0 -2.645643245935e-12   5.416147266496e-14   3.520966295469e-14  -3.783089706580e-16   3.064726319329e-11  -6.820645194237e-13  -1.086756927071e-13  
3*0.0  1.487090930817e-11  -3.157952072065e-13  -2.925749428171e-13   3.208381724562e-15  -7.781534528428e-11   3.188307837409e-12   5.288566079245e-13  3*0.0 -2.440260984529e-12   4.873137216501e-14   3.203541561839e-14  -3.384824677897e-16   2.880012373072e-11  -6.322139273324e-13  -1.006069319763e-13  
3*0.0  1.376925208642e-11  -2.870856849772e-13  -2.669987756081e-13   2.888174882552e-15  -7.336514448051e-11   2.962885944640e-12   4.908038600967e-13  3*0.0 -2.250334369922e-12   4.401944132663e-14   2.913181963990e-14  -3.034911575287e-16   2.710419191537e-11  -5.862503355740e-13  -9.317544271413e-14  
3*0.0  1.278570195580e-11  -2.638979112813e-13  -2.440366581987e-13   2.619623075247e-15  -6.945276594374e-11   2.762568010558e-12   4.570251140515e-13  3*0.0 -2.080566198622e-12   4.022007777637e-14   2.652776934946e-14  -2.741295014646e-16   2.560850503790e-11  -5.453564272071e-13  -8.657131785248e-14  
3*0.0  1.174956202403e-11  -2.389291871945e-13  -2.215150166086e-13   2.351093751515e-15  -6.519545665694e-11   2.551010404143e-12   4.213547707367e-13  3*0.0 -1.902010346641e-12   3.613745935509e-14   2.398852294474e-14  -2.449627504160e-16   2.399375723284e-11  -5.023449705739e-13  -7.962390918406e-14  
3*0.0  1.077736204306e-11  -2.154487312863e-13  -2.007657214390e-13   2.104030446755e-15  -6.103567419505e-11   2.350838364500e-12   3.876717716051e-13  3*0.0 -1.735489271583e-12   3.236208696207e-14   2.165920742853e-14  -2.183365813383e-16   2.242351817522e-11  -4.618042452520e-13  -7.308733322625e-14  
3*0.0  9.893191448973e-12  -1.959342992054e-13  -1.820037041211e-13   1.893273597920e-15  -5.730630505320e-11   2.169726944040e-12   3.572291172340e-13  3*0.0 -1.584105657395e-12   2.921865886039e-14   1.955720569255e-14  -1.956127945729e-16   2.101227872193e-11  -4.251066157321e-13  -6.717713877947e-14  
3*0.0  9.079279338474e-12  -1.783748772096e-13  -1.649541534216e-13   1.705251059746e-15  -5.382377824180e-11   2.002634569764e-12   3.291786997274e-13  3*0.0 -1.445267520939e-12   2.641466961721e-14   1.765345086548e-14  -1.754310420561e-16   1.969641194617e-11  -3.913130529812e-13  -6.174122354036e-14  
3*0.0  8.259702990642e-12  -1.606988588747e-13  -1.486164782022e-13   1.524240722031e-15  -5.019418936064e-11   1.833609500483e-12   3.008416178578e-13  3*0.0 -1.306089198660e-12   2.361645209168e-14   1.583917797381e-14  -1.561385951964e-16   1.833300806607e-11  -3.572693544181e-13  -5.627103521175e-14  
3*0.0  7.503676094428e-12  -1.455100753690e-13  -1.337604852033e-13   1.367409590100e-15  -4.679796303464e-11   1.677532502276e-12   2.747077219961e-13  3*0.0 -1.177763822848e-12   2.124685107139e-14   1.419354444608e-14  -1.395159089708e-16   1.705988084192e-11  -3.258696448666e-13  -5.123144938280e-14  
3*0.0  6.751803666783e-12  -1.312738492886e-13  -1.196277739507e-13   1.223419284119e-15  -4.342306001893e-11   1.523021912016e-12   2.488475409416e-13  3*0.0 -1.050184613666e-12   1.902011433906e-14   1.263398632709e-14  -1.048990952354e-16   1.579698124318e-11  -2.948254563911e-13  -4.625079606591e-14  
3*0.0  6.052139024004e-12  -1.195720384443e-13  -1.067105156545e-13   1.101972893054e-15  -4.028510879152e-11   1.379761510042e-12   2.248853006280e-13  3*0.0 -9.310904773032e-13   1.721341394549e-14   1.121039513531e-14  -1.098253255941e-16   1.462372905076e-11  -2.660328037166e-13  -4.163411880422e-14  
3*0.0  5.362192519095e-12  -1.073570993705e-13  -9.446790856165e-14   9.821397322995e-16  -3.703730436100e-11   1.237062742079e-12   2.010647460923e-13  3*0.0 -8.146775042934e-13   1.534954385534e-14   9.869846419115e-15  1*0.0  1.341680398367e-11  -2.375077767902e-13  -3.706820266343e-14  
3*0.0  4.814946641246e-12  -9.778899522293e-14  -8.440983221850e-14   8.846739897166e-16  -3.441685355379e-11   1.122999960413e-12   1.820719897058e-13  3*0.0 -7.231621792986e-13   1.391538437099e-14   8.771764984381e-15  1*0.0  1.244148056279e-11  -2.147540388498e-13  -3.343534338082e-14  
3*0.0  4.338673309011e-12  -8.899801928744e-14  -7.560448622071e-14   7.958401865434e-16  -3.207224961642e-11   1.022783541425e-12   1.654306056940e-13  3*0.0 -6.446020866547e-13   1.259210862602e-14   7.816069153326e-15  1*0.0  1.156898476479e-11  -1.948468555266e-13  -3.026557488559e-14  
3*0.0  3.974302559680e-12  -8.145843446527e-14  -6.848206295497e-14   7.190606928100e-16  -3.014114712858e-11   9.440024006145e-13   1.524137153704e-13  3*0.0 -5.858795676455e-13   1.148688022746e-14   7.047928693009e-15  1*0.0  1.085194965055e-11  -1.793075988081e-13  -2.780335551881e-14  
3*0.0  3.667344494517e-12  -7.373580815970e-14  -6.234377414931e-14   6.442581597473e-16  -2.835165200602e-11   8.754130532749e-13   1.411443221913e-13  3*0.0 -5.380847820862e-13   1.035509824270e-14   6.393026812665e-15  1*0.0  1.019100606447e-11  -1.659253376405e-13  -2.569449936439e-14  
3*0.0  3.444520998603e-12  -6.813385622768e-14  -5.743398396029e-14   5.859181885659e-16  -2.705984286376e-11   8.250885998330e-13   1.329096984405e-13  3*0.0 -5.041063840973e-13   9.533314661579e-15   5.870091035058e-15  1*0.0  9.709119261167e-12  -1.561138196026e-13  -2.415534767367e-14  
3*0.0  3.200835460239e-12  -6.168061487537e-14  -5.251045437658e-14   5.247010173454e-16  -2.553677389328e-11   7.693274789612e-13   1.237970185852e-13  3*0.0 -4.671544194858e-13   8.592739510689e-15   5.349970515995e-15  1*0.0  9.148236612532e-12  -1.453200133289e-13  -2.246334991888e-14  
3*0.0  2.973393628646e-12  -5.589559825658e-14  -4.798395601691e-14   4.701842443458e-16  -2.409660959756e-11   7.171833233875e-13   1.152864295618e-13  3*0.0 -4.327639253822e-13   7.755233112609e-15   4.873395768197e-15  1*0.0  8.618663923025e-12  -1.352430224210e-13  -2.088564837683e-14  
3*0.0  2.743321128740e-12  -5.044157523643e-14  -4.361094308577e-14   4.197480814892e-16  -2.263972560373e-11   6.647665643598e-13   1.067333155839e-13  3*0.0 -3.978562010572e-13   6.959843382291e-15   4.414406938473e-15  1*0.0  8.084200482844e-12  -1.251197890487e-13  -1.930088304460e-14  
3*0.0  2.524168441042e-12  -4.535071197750e-14  -3.955032876616e-14   3.735869227382e-16  -2.121458059448e-11   6.145351384798e-13   9.855057965728e-14  3*0.0 -3.647674961965e-13   6.222732332997e-15   3.990064038668e-15  1*0.0  7.562840990310e-12  -1.154473666865e-13  -1.778900983876e-14  
3*0.0  2.314388273661e-12  -4.049752095724e-14  -3.575682097976e-14   3.305927348164e-16  -1.983020843915e-11   5.663153822777e-13   9.070043734234e-14  3*0.0 -3.331591814677e-13   5.521477428816e-15   3.595070842077e-15  1*0.0  7.057454210665e-12  -1.061797393557e-13  -1.634117105999e-14  
3*0.0  2.129385871452e-12  -3.671850351379e-14  -3.240159271617e-14   2.959692518440e-16  -1.865242283172e-11   5.242886233342e-13   8.386056767410e-14  3*0.0 -3.051868753848e-13   4.972864455728e-15   3.245668132116e-15  1*0.0  6.625516418284e-12  -9.808150472718e-14  -1.507661367633e-14  
3*0.0  1.935896229270e-12  -3.268406030703e-14  -2.909242975116e-14   2.612638604753e-16  -1.731062335578e-11   4.795025938958e-13   7.659158367224e-14  3*0.0 -2.761774886717e-13   4.399776436254e-15   2.903672331508e-15  1*0.0  6.139035911138e-12  -8.951525954090e-14  -1.374200377181e-14  
3*0.0  1.760647858180e-12  -2.926899981169e-14  -2.612500069499e-14   2.316546186250e-16  -1.611124536214e-11   4.391339049315e-13   7.004368881252e-14  3*0.0 -2.499150061942e-13   3.914100741824e-15   2.597553258665e-15  1*0.0  5.703322106726e-12  -8.178982065499e-14  -1.253920946652e-14  
3*0.0  1.601043938975e-12  -2.636095933262e-14  -2.345072529094e-14   2.062984827321e-16  -1.500806676020e-11   4.023234731564e-13   6.408163532885e-14  3*0.0 -2.260738712932e-13   3.503057170581e-15   2.322579794474e-15  1*0.0  5.302903141415e-12  -7.475562172678e-14  -1.144557026852e-14  
3*0.0  1.428860002535e-12  -2.331147414190e-14  -2.074671797660e-14   1.810916320328e-16  -1.377295431273e-11   3.624839711237e-13   5.763415230566e-14  3*0.0 -2.003515794700e-13   3.074898256676e-15   2.045846207265e-15  1*0.0  4.857679758364e-12  -6.716703505962e-14  -1.026633179534e-14  
3*0.0  1.258879366666e-12  -2.028134873081e-14  -1.817050951310e-14   1.569031081255e-16  -1.249279081147e-11   3.226645290446e-13   5.120299022432e-14  3*0.0 -1.751339888677e-13   2.655416012676e-15   1.783813150359e-15  1*0.0  4.398764929121e-12  -5.961982629948e-14  -9.095621196951e-15  
3*0.0  1.118240908057e-12  -1.822920682304e-14  -1.601472227293e-14   1.394642664958e-16  -1.148608248512e-11   2.902583264550e-13   4.597077421744e-14  3*0.0 -1.541977090197e-13   2.370600289940e-15   1.564341581848e-15  1*0.0  4.035652990094e-12  -5.345543127197e-14  -8.139947975289e-15  
3*0.0  9.720729042964e-13  -1.601289228222e-14  -1.388236556252e-14   1.036114272502e-16  -1.035640836685e-11   2.559277799134e-13   4.044211332560e-14  3*0.0 -1.326206407536e-13   2.070123475533e-15   1.348839197676e-15  1*0.0  3.631844542001e-12  -4.696888763891e-14  -7.136528945790e-15  
3*0.0  8.459083952233e-13  -1.432131219983e-14  -1.204900125080e-14   1.086373000227e-16  -9.401296117275e-12   2.265300856332e-13   3.570847464172e-14  3*0.0 -1.139472649070e-13   1.841686907048e-15   1.163580093909e-15  1*0.0  3.289761209070e-12  -4.140696524894e-14  -6.276339906182e-15  
3*0.0  7.397355513478e-13  -1.276568755205e-14  -1.050333276865e-14  1*0.0 -8.563673931428e-12   2.013641159513e-13   3.166589315289e-14  3*0.0 -9.843469911391e-14   1.632845500869e-15   1.008407522332e-15  1*0.0  2.990229490620e-12  -3.666622138344e-14  -5.544829842559e-15  
3*0.0  6.597202701441e-13  -1.164315601675e-14  -9.298154874395e-15  1*0.0 -7.941634332344e-12   1.823888611915e-13   2.862042473595e-14  3*0.0 -8.679342821920e-14   1.483181618101e-15   8.875231253468e-16  1*0.0  2.766782244591e-12  -3.308787413568e-14  -4.993267062358e-15  
3*0.0  5.920028805251e-13  -1.035117945800e-14  -8.275998272573e-15  1*0.0 -7.328218985938e-12   1.653917254694e-13   2.590667984454e-14  3*0.0 -7.724159988104e-14   1.314828438875e-15   7.863241473497e-16  1*0.0  2.548919425200e-12  -2.992338766148e-14  -4.507823345676e-15  
3*0.0  5.512610974381e-13  -9.495446184598e-15  -7.582706690914e-15  1*0.0 -6.966091114052e-12   1.549978307095e-13   2.425116880817e-14  3*0.0 -7.163222377691e-14   1.202504710672e-15   7.178713865744e-16  1*0.0  2.418737167265e-12  -2.798675313665e-14  -4.211612321956e-15  
3*0.0  5.105398709961e-13  -8.451335125235e-15  -6.917083032016e-15  1*0.0 -6.538220433564e-12   1.440022654784e-13   2.250903989047e-14  3*0.0 -6.620160033699e-14   1.067403875717e-15   6.531130764166e-16  1*0.0  2.267313379589e-12  -2.596659489885e-14  -3.904069453730e-15  
3*0.0  4.725645466948e-13  -7.537127200990e-15  -6.303811678117e-15  1*0.0 -6.134762197800e-12   1.337296435837e-13   2.088380776421e-14  3*0.0 -6.114888152547e-14   9.495251892499e-16   5.936000234302e-16  1*0.0  2.124652471242e-12  -2.408174525538e-14  -3.617530071973e-15  
3*0.0  4.360228676251e-13  -6.659356029658e-15  -5.726332983397e-15  1*0.0 -5.738709624855e-12   1.237904281764e-13   1.931262777320e-14  3*0.0 -5.630252347510e-14   8.366452309538e-16   5.377789760137e-16  1*0.0  1.984909931417e-12  -2.226192221345e-14  -3.341081963181e-15  
3*0.0  4.022607086315e-13  -5.918552278985e-15  -5.198356384744e-15  1*0.0 -5.371316652951e-12   1.146190806636e-13   1.786513500750e-14  3*0.0 -5.183361376602e-14   7.414316692247e-16   4.868721916053e-16  1*0.0  1.855300305095e-12  -2.058394716385e-14  -3.086579152435e-15  
3*0.0  3.658918774187e-13  -5.134672036067e-15  -4.660891125236e-15  1*0.0 -4.958183465318e-12   1.046481069870e-13   1.629403288933e-14  3*0.0 -4.703553768637e-14   6.407433620337e-16   4.353684141051e-16  1*0.0  1.710358064504e-12  -1.876723167215e-14  -2.811412928619e-15  
3*0.0  3.338284712428e-13  -4.544287545683e-15  -4.185499643205e-15  1*0.0 -4.610534572338e-12   9.600935712732e-14   1.493334046279e-14  3*0.0 -4.278717758963e-14   5.640380631803e-16   3.897689722975e-16  1*0.0  1.587766572900e-12  -1.718823278177e-14  -2.572379036217e-15  
3*0.0  3.032335294320e-13  -3.981439529046e-15  -3.743616979138e-15  1*0.0 -4.257523378603e-12   8.761164869239e-14   1.361368955130e-14  3*0.0 -3.876268380066e-14   4.921202626324e-16   3.476042776394e-16  1*0.0  1.464047806684e-12  -1.566056347514e-14  -2.341593379218e-15  
3*0.0  2.708601313795e-13  -3.402526773936e-15  -3.298060120642e-15  1*0.0 -3.872031424759e-12   7.867229391916e-14   1.221073957440e-14  3*0.0 -3.451382277281e-14   4.182172684831e-16   3.053108482488e-16  1*0.0  1.329515804668e-12  -1.403949111216e-14  -2.096963122565e-15  
3*0.0  2.415655993992e-13  -2.928152054918e-15  -2.899552090101e-15  1*0.0 -3.521845871770e-12   7.059341049317e-14   1.094441608110e-14  3*0.0 -3.067273307177e-14   3.577247223174e-16   2.675538274578e-16  1*0.0  1.207346081091e-12  -1.257516986166e-14  -1.876254451470e-15  
3*0.0  2.150425836068e-13  -2.522889323401e-15  -2.543729353282e-15  1*0.0 -3.201228953156e-12   6.326295835103e-14   9.796542158464e-15  3*0.0 -2.720187903020e-14   3.063644028146e-16   2.339298404773e-16  1*0.0  1.095617196164e-12  -1.124816793309e-14  -1.676432343940e-15  
3*0.0  1.880138660326e-13  -2.116717373460e-15  -2.196327308378e-15  1*0.0 -2.853485831865e-12   5.566119453989e-14   8.609065737217e-15  3*0.0 -2.369038909769e-14   2.556986207470e-16   2.013182914249e-16  1*0.0  9.752104576003e-13  -9.879141039640e-15  -1.470722970314e-15  
3*0.0  1.634682089722e-13  -1.817289690388e-15  -1.885273320915e-15  1*0.0 -2.548039954210e-12   4.886907739100e-14   7.548460948467e-15  3*0.0 -2.048792629589e-14   2.180023294384e-16   1.721196020278e-16  1*0.0  8.691973714905e-13  -8.653485313131e-15  -1.286639055202e-15  
3*0.0  1.383675557929e-13  -1.516161282875e-15  -1.579911708127e-15  1*0.0 -2.216762555867e-12   4.180489738292e-14   6.447889370614e-15  3*0.0 -1.723631427270e-14   1.807638821736e-16   1.259174335951e-16  1*0.0  7.549058059801e-13  -7.385220698382e-15  -1.096542201558e-15  
3*0.0  1.150246375447e-13  -1.302430677922e-15  -1.301470113498e-15  1*0.0 -1.917816512425e-12   3.534081281818e-14   5.441231287724e-15  3*0.0 -1.419832616837e-14   1.540972446049e-16   1.162771724335e-16  1*0.0  6.515860294161e-13  -6.222536065152e-15  -9.223513672965e-16  
3*0.0  9.266069514145e-14  -1.086796344120e-15  -1.042725667541e-15  1*0.0 -1.615080911634e-12   2.903406972617e-14   4.460891638393e-15  3*0.0 -1.130913758776e-14   1.098047392725e-16  2*0.0  5.474886896011e-13  -5.093471646187e-15  -7.534753020054e-16  
3*0.0  7.654364532834e-14  -9.537977951754e-16  -8.548450925251e-16  1*0.0 -1.404190402431e-12   2.454311495287e-14   3.762571290889e-15  3*0.0 -9.220675225972e-15   1.108913697827e-16  2*0.0  4.747320558064e-13  -4.287603779336e-15  -6.329183216541e-16  
3*0.0  6.345393015996e-14  -8.166650570014e-16  -7.043901095306e-16  1*0.0 -1.219069562978e-12   2.077923246094e-14   3.178510337122e-15  3*0.0 -7.546865702116e-15  3*0.0  4.112258095970e-13  -3.616360410846e-15  -5.326863648506e-16  
3*0.0  5.462683295878e-14  -7.118558596506e-16  -6.016665532619e-16  1*0.0 -1.090129317521e-12   1.819534303090e-14   2.778019271215e-15  3*0.0 -6.429128031976e-15  3*0.0  3.670195187653e-13  -3.156642605004e-15  -4.641188419475e-16  
3*0.0  4.932796048431e-14  -6.147410843854e-16  -5.377001905134e-16  1*0.0 -1.005532671054e-12   1.656149587556e-14   2.525106542019e-15  3*0.0 -5.775142705053e-15  3*0.0  3.380955716707e-13  -2.867963343274e-15  -4.211169589115e-16  
3*0.0  4.579989749783e-14  -5.342333437294e-16  -4.930464174967e-16  1*0.0 -9.451926749696e-13   1.542592412880e-14   2.349706308692e-15  3*0.0 -5.351543735122e-15  3*0.0  3.174772912395e-13  -2.668307329536e-15  -3.914414745389e-16  
3*0.0  4.153628857367e-14  -4.414679700527e-16  -4.424188918562e-16  1*0.0 -8.652442499201e-13   1.401464016997e-14   2.132611865342e-15  3*0.0 -4.845527115949e-15  3*0.0  2.903901726887e-13  -2.422020415268e-15  -3.549701707112e-16  
3*0.0  3.754750574495e-14  -3.650289566247e-16  -3.953776043803e-16  1*0.0 -7.905472583593e-13   1.269932850270e-14   1.930600258341e-15  3*0.0 -4.372667334097e-15  3*0.0  2.650789851285e-13  -2.192556896374e-15  -3.210438585374e-16  
3*0.0  3.384661954342e-14  -3.027170840185e-16  -3.520833946626e-16  1*0.0 -7.211207400594e-13   1.148187177456e-14   1.743901823425e-15  3*0.0 -3.934560083401e-15  3*0.0  2.415575390428e-13  -1.980295915987e-15  -2.897085135058e-16  
3*0.0  2.963771542849e-14  -2.348143701119e-16  -3.050282795835e-16  1*0.0 -6.373428589268e-13   1.007078155212e-14   1.528080643670e-15  3*0.0 -3.439941648117e-15  3*0.0  2.133205356828e-13  -1.735475527340e-15  -2.536534876066e-16  
3*0.0  2.578385762907e-14  -1.611693139790e-16  -2.623141850309e-16  1*0.0 -5.602939742435e-13   8.779732804790e-15   1.330891528413e-15  3*0.0 -2.987344158859e-15  3*0.0  1.873573486041e-13  -1.511586579317e-15  -2.207258380656e-16  
3*0.0  2.227961870586e-14  -1.277142858833e-16  -2.238643731267e-16  1*0.0 -4.897946904977e-13   7.606252490249e-15   1.151901471400e-15  3*0.0 -2.576443374687e-15  3*0.0  1.636140004851e-13  -1.308217269175e-15  -1.908553542754e-16  
3*0.0  1.875308198150e-14  1*0.0 -1.861976757914e-16  1*0.0 -4.168412278075e-13   6.418178708324e-15   9.710965610016e-16  3*0.0 -2.164655985185e-15  3*0.0  1.391049545291e-13  -1.102757792894e-15  -1.407562885991e-16  
3*0.0  1.560256919261e-14  1*0.0 -1.346108015505e-16  1*0.0 -3.510066648796e-13   5.355361173094e-15   8.095553759756e-16  3*0.0 -1.797379838731e-15  3*0.0  1.170050206785e-13  -9.190871299449e-16  -1.371602597602e-16  
3*0.0  1.233909491593e-14  1*0.0 -1.123026722190e-16  1*0.0 -2.805999129747e-13   4.246069364230e-15   6.413348386489e-16  3*0.0 -1.418942200167e-15  3*0.0  9.344243866831e-14  -7.279506669686e-16  1*0.0 
3*0.0  9.056322019470e-15  3*0.0 -2.079363896581e-13   3.123768171907e-15   4.714682487438e-16  3*0.0 -1.039973268529e-15  3*0.0  6.918425614875e-14  -5.350252388361e-16  1*0.0 
3*0.0  5.862198128438e-15  3*0.0 -1.355884684004e-13   2.025252639169e-15   3.054717042213e-16  3*0.0 -6.724215163481e-16  3*0.0  4.508148801215e-14  -3.466013205466e-16  1*0.0 
3*0.0  2.375868245811e-15  3*0.0 -5.621826112582e-14   8.254231408593e-16   1.242633963762e-16  3*0.0 -2.718309279022e-16  3*0.0  1.865398251815e-14  -1.409240574695e-16  1*0.0 
20*0.0 
20*0.0 
20*0.0 
20*0.0 
20*0.0 
20*0.0 
20*0.0 
20*0.0 
20*0.0 
20*0.0 
20*0.0 
20*0.0 
20*0.0 
20*0.0 
20*0.0 
20*0.0 
20*0.0 
20*0.0 
20*0.0 
20*0.0 
20*0.0 
20*0.0 
20*0.0 
20*0.0 
20*0.0 
20*0.0 
20*0.0 
20*0.0 
20*0.0 
20*0.0 
20*0.0 
20*0.0 
20*0.0 
20*0.0 
20*0.0 
20*0.0 
20*0.0 
20*0.0 
20*0.0 
20*0.0 
20*0.0 
20*0.0 
20*0.0 
20*0.0 
20*0.0 
20*0.0 
20*0.0 
20*0.0 
20*0.0 
20*0.0 
20*0.0 
20*0.0 
20*0.0 
20*0.0 
20*0.0 
20*0.0 
20*0.0 
20*0.0 
20*0.0 
20*0.0 
20*0.0 
20*0.0 
20*0.0 
20*0.0 
20*0.0 
20*0.0 
20*0.0 
20*0.0 
20*0.0 
20*0.0 
20*0.0 
20*0.0 
20*0.0 
20*0.0 
20*0.0 
20*0.0 
20*0.0 
20*0.0 
20*0.0 
20*0.0 
20*0.0 
20*0.0 
20*0.0 
20*0.0 


Spline
101 6.80301405
1.57063359 5.80178231 -2.23848469
1.88972613 1.98421243 14.77004536 -26.71416858 20.97908523 -8.36792056
1.98421243 2.03193279 12.42615774 -22.97381394 18.60712351 -7.84822179
2.03193279 2.07965315 11.37135902 -21.25155347 17.48356368 -7.56803547
2.07965315 2.12737350 10.39621903 -19.63461221 16.40011562 -7.17287629
2.12737350 2.17509386 9.49581572 -18.11837639 15.37323898 -6.85816504
2.17509386 2.22281422 8.66546350 -16.69799640 14.39141673 -6.51630269
2.22281422 2.27053457 7.90069363 -15.36898673 13.45853587 -6.20516401
2.27053457 2.31825493 7.19725399 -14.12688627 12.57019795 -5.89344998
2.31825493 2.36597529 6.55109876 -12.96743987 11.72648534 -5.59767133
2.36597529 2.41369564 5.95838354 -11.88649734 10.92511672 -5.30873619
2.41369564 2.46141600 5.41545777 -10.88006409 10.16511237 -5.03125810
2.46141600 2.50913636 4.91885881 -9.94427054 9.44483207 -4.76251560
2.50913636 2.55685671 4.46530520 -9.07538510 8.76302524 -4.50371362
2.55685671 2.60457707 4.05169062 -8.26980373 8.11826878 -4.25395346
2.60457707 2.65229743 3.67507754 -7.52405208 7.50926825 -4.01346382
2.65229743 2.70001778 3.33269129 -6.83478093 6.93469648 -3.78187087
2.70001778 2.74773814 3.02191405 -6.19876515 6.39327980 -3.55912123
2.74773814 2.79545850 2.74027898 -5.61290081 5.88375219 -3.34499076
2.79545850 2.84317885 2.48546452 -5.07420326 5.40487973 -3.13934770
2.84317885 2.89089921 2.25528874 -4.57980476 4.95544736 -2.94200996
2.89089921 2.93861957 2.04770382 -4.12695225 4.53426606 -2.75282184
2.93861957 2.98633992 1.86079062 -3.71300511 4.14016914 -2.57161451
2.98633992 3.03406028 1.69275336 -3.33543290 3.77201406 -2.39822645
3.03406028 3.08178064 1.54191445 -2.99181315 3.42868139 -2.23249074
3.08178064 3.12950099 1.40670935 -2.67982905 3.10907563 -2.07424428
3.12950099 3.17722135 1.28568163 -2.39726726 2.81212460 -1.92332258
3.17722135 3.22494171 1.17747804 -2.14201564 2.53677968 -1.77956065
3.22494171 3.27266206 1.08084374 -1.91206100 2.28201587 -1.64279408
3.27266206 3.32038242 0.99461766 -1.70548685 2.04683171 -1.51285881
3.32038242 3.36810278 0.91772793 -1.52047116 1.83024923 -1.38959020
3.36810278 3.41582313 0.84918740 -1.35528413 1.63131401 -1.27282339
3.41582313 3.46354349 0.78808932 -1.20828590 1.44909525 -1.16239429
3.46354349 3.51126385 0.73360310 -1.07792434 1.28268564 -1.05813866
3.51126385 3.55898420 0.68497015 -0.96273279 1.13120138 -0.95989138
3.55898420 3.60670456 0.64149989 -0.86132781 0.99378230 -0.86748834
3.60670456 3.65442492 0.60256583 -0.77240694 0.86959174 -0.78076526
3.65442492 3.70214527 0.56760171 -0.69474644 0.75781655 -0.69955733
3.70214527 3.74986563 0.53609786 -0.62719905 0.65766718 -0.62370010
3.74986563 3.79758599 0.50759758 -0.56869175 0.56837760 -0.55302931
3.79758599 3.84530634 0.48169364 -0.51822352 0.48920533 -0.48738046
3.84530634 3.89302670 0.45802490 -0.47486305 0.41943143 -0.42658879
3.89302670 3.94074706 0.43627305 -0.43774654 0.35836052 -0.37049009
3.94074706 3.98846741 0.41615944 -0.40607543 0.30532076 -0.31891997
3.98846741 4.03618777 0.39744200 -0.37911416 0.25966384 -0.27171366
4.03618777 4.08390813 0.37991233 -0.35618793 0.22076502 -0.22870684
4.08390813 4.13162848 0.36339279 -0.33668041 0.18802310 -0.18973513
4.13162848 4.17934884 0.34773384 -0.32003157 0.16086042 -0.15463394
4.17934884 4.22706920 0.33281133 -0.30573535 0.13872286 -0.12323876
4.22706920 4.27478955 0.31852404 -0.29333747 0.12107986 -0.09538523
4.27478955 4.32250991 0.30479123 -0.28243316 0.10742441 -0.07090886
4.32250991 4.37023027 0.29155035 -0.27266493 0.09727303 -0.04964507
4.37023027 4.41795062 0.27875480 -0.26372028 0.09016578 -0.03142949
4.41795062 4.46567098 0.26637188 -0.25532951 0.08566630 -0.01609767
4.46567098 4.51339134 0.25438080 -0.24726343 0.08336174 -0.00348503
4.51339134 4.56111169 0.24277076 -0.23933114 0.08286282 0.00657284
4.56111169 4.60883205 0.23153920 -0.23137775 0.08380380 0.01424039
4.60883205 4.65655241 0.22069016 -0.22328217 0.08584247 0.01968214
4.65655241 4.70427276 0.21023268 -0.21495484 0.08866018 0.02306254
4.70427276 4.75199312 0.20017937 -0.20633549 0.09196184 0.02454606
4.75199312 4.79971348 0.19054505 -0.19739089 0.09547588 0.02429718
4.79971348 4.84743383 0.18134555 -0.18811262 0.09895429 0.02248038
4.84743383 4.89515419 0.17259653 -0.17851477 0.10217261 0.01926011
4.89515419 4.94287455 0.16431250 -0.16863176 0.10492991 0.01480087
4.94287455 4.99059491 0.15650589 -0.15851606 0.10704881 0.00926711
4.99059491 5.03831526 0.14918623 -0.14823594 0.10837550 0.00282330
5.03831526 5.08603562 0.14235946 -0.13787322 0.10877969 -0.00436606
5.08603562 5.13375598 0.13602735 -0.12752103 0.10815464 -0.01213650
5.13375598 5.18147633 0.13018697 -0.11728159 0.10641717 -0.02032359
5.18147633 5.22919669 0.12483038 -0.10726390 0.10350762 -0.02876283
5.22919669 5.27691705 0.11994430 -0.09758156 0.09938990 -0.03728971
5.27691705 5.32463740 0.11550995 -0.08835047 0.09405147 -0.04573983
5.32463740 5.37235776 0.11150304 -0.07968661 0.08750330 -0.05394867
5.37235776 5.42007812 0.10789377 -0.07170379 0.07977995 -0.06175175
5.42007812 5.46779847 0.10464701 -0.06451141 0.07093951 -0.06898464
5.46779847 5.51551883 0.10172255 -0.05821217 0.06106359 -0.07548283
5.51551883 5.56323919 0.09907550 -0.05289990 0.05025739 -0.08108187
5.56323919 5.61095954 0.09665673 -0.04865722 0.03864962 -0.08561725
5.61095954 5.65867990 0.09441350 -0.04555339 0.02639256 -0.08892457
5.65867990 5.70640026 0.09229011 -0.04364197 0.01366203 -0.09083925
5.70640026 5.75412061 0.09022874 -0.04295864 0.00065738 -0.09119698
5.75412061 5.80184097 0.08817033 -0.04351893 -0.01239848 -0.08983302
5.80184097 5.84956133 0.08605559 -0.04531596 -0.02525907 -0.08658338
5.84956133 5.89728168 0.08382617 -0.04831821 -0.03765444 -0.08128265
5.89728168 5.94500204 0.08142583 -0.05246728 -0.04929095 -0.07376817
5.94500204 5.99272240 0.07880181 -0.05767560 -0.05985168 -0.06387205
5.99272240 6.04044275 0.07590627 -0.06382424 -0.06899567 -0.05143616
6.04044275 6.08816311 0.07269784 -0.07076064 -0.07635932 -0.03628425
6.08816311 6.13588347 0.06914329 -0.07829631 -0.08155381 -0.01827388
6.13588347 6.18360382 0.06521926 -0.08620470 -0.08416992 0.00280074
6.18360382 6.23132418 0.06091417 -0.09421881 -0.08376896 0.02702678
6.23132418 6.27904454 0.05623019 -0.10202914 -0.07989978 0.05471303
6.27904454 6.32676489 0.05118532 -0.10928105 -0.07206701 0.08575459
6.32676489 6.37448525 0.04581560 -0.11557332 -0.05979029 0.12081907
6.37448525 6.42220561 0.04017737 -0.12045435 -0.04249370 0.15913084
6.42220561 6.46992596 0.03434977 -0.12342285 -0.01971236 0.20261074
6.46992596 6.51764632 0.02843711 -0.12392003 0.00929361 0.24814260
6.51764632 6.56536668 0.02257174 -0.12133781 0.04481797 0.30201636
6.56536668 6.61308703 0.01691633 -0.11499707 0.08805496 0.35297765
6.61308703 6.66080739 0.01166751 -0.10418160 0.13858762 0.42232812
6.66080739 6.70852775 0.00705742 -0.08806948 0.19904856 0.47175047
6.70852775 6.80301405 0.00335926 -0.06584929 0.26658487 0.57113178 -0.15491916 1.75189732
