# Supplementary material for: DFTB Parametrization at the Example of Platinum—Implementation, Validation and Practical Considerations
Source: J Comput Chem. 2026 Mar 11;47(7):e70342. doi: 10.1002/jcc.70342 (PMC12979722; doi:10.1002/jcc.70342)
Supplement: Supplementary file 2 — Data S2: Slater‐Koster files for the interactions of Pt‐{H, C, N, O, F, Cl, Na, Mg, Zn, Zr, Pt} and STO‐coefficients for Pt. [file JCC-47-0-s002.zip › Pt-X-skf/N-Pt.skf]

0.020000000000, 900
14.007, 19*0.0
3*0.0  2.098513607386e-02   1.856974644996e-02   1.849890808704e-01   1.835805943900e-01  -4.745101998629e-02   7.029756780694e-02   1.846844463600e-01  3*0.0 -1.718038911969e-02  -1.487684975906e-02   2.449686539929e-01   2.448547392144e-01  -2.792765666206e-04   5.267837646301e-03   3.604800970298e-01  
3*0.0  3.595367115904e-02   3.434400274718e-02   1.882864525796e-01   1.849694982205e-01  -1.442016021084e-01   6.097633989660e-02   1.846708081011e-01  3*0.0 -3.434310608708e-02  -2.974595186010e-02   2.451898883569e-01   2.449307393064e-01  -6.698259679927e-04   1.056363235378e-02   3.606652142554e-01  
3*0.0  4.280083744710e-02   4.577397755195e-02   1.882140300251e-01   1.854748832083e-01  -2.369572693161e-01  -3.020230909556e-03   1.435292602562e-01  3*0.0 -5.147373930371e-02  -4.459926897372e-02   2.455612170686e-01   2.450596146768e-01  -1.399176253827e-03   1.588057407219e-02   3.609641367940e-01  
3*0.0  4.296074241057e-02   5.306831873680e-02   1.840418206907e-01   1.855668074992e-01  -2.910140835952e-01  -6.616335118558e-02   9.294256757413e-02  3*0.0 -6.856594370954e-02  -5.943631407117e-02   2.460815756429e-01   2.452297589570e-01  -2.540442493661e-03   2.118102273170e-02   3.613620853999e-01  
3*0.0  4.016045140640e-02   5.692444897392e-02   1.765524901233e-01   1.843756925981e-01  -2.875431908523e-01  -1.035289015496e-01   5.921534402275e-02  3*0.0 -8.561396240988e-02  -7.425072909866e-02   2.467471152703e-01   2.454545290866e-01  -4.132790323986e-03   2.643911480870e-02   3.618349902224e-01  
3*0.0  3.849842559980e-02   5.919748031675e-02   1.689718774095e-01   1.826425613073e-01  -2.271961614676e-01  -9.992047712453e-02   5.372069975253e-02  3*0.0 -1.026191560299e-01  -8.904687210939e-02   2.475528971658e-01   2.457153960573e-01  -6.178636370183e-03   3.164192374989e-02   3.623675141852e-01  
3*0.0  4.086653882895e-02   6.069917915162e-02   1.636413799146e-01   1.803104704446e-01  -1.244061749253e-01  -5.728407618353e-02   7.639427051444e-02  3*0.0 -1.195734487412e-01  -1.038159792179e-01   2.484932796729e-01   2.460243852367e-01  -8.647176551209e-03   3.679791382440e-02   3.629606690934e-01  
3*0.0  5.094688891123e-02   6.307783350805e-02   1.623747756652e-01   1.778607277453e-01   1.175795031549e-02   1.432016826816e-02   1.190767066914e-01  3*0.0 -1.364675270551e-01  -1.185487666454e-01   2.495650782119e-01   2.464019880849e-01  -1.150324983907e-02   4.195034270310e-02   3.636617196011e-01  
3*0.0  7.039816395775e-02   6.803748351199e-02   1.669209356707e-01   1.764864573195e-01   1.657772258958e-01   1.049220983062e-01   1.742763448691e-01  3*0.0 -1.532993720678e-01  -1.332582349022e-01   2.507686121925e-01   2.468142990865e-01  -1.465926958616e-02   4.714096742096e-02   3.644829762931e-01  
3*0.0  9.930804556257e-02   7.639523711984e-02   1.776122994065e-01   1.765126370310e-01   3.217795105809e-01   2.027551991311e-01   2.329337145769e-01  3*0.0 -1.700570132888e-01  -1.479530982849e-01   2.521079570465e-01   2.472363245874e-01  -1.798891720999e-02   5.242285937912e-02   3.654410478073e-01  
3*0.0  1.377061437051e-01   8.809817559787e-02   1.936372995951e-01   1.770391675811e-01   4.712486809262e-01   2.969780614570e-01   2.863958821693e-01  3*0.0 -1.866832149910e-01  -1.625684484225e-01   2.535858354301e-01   2.477821534599e-01  -2.148639245915e-02   5.787560320448e-02   3.666452102487e-01  
3*0.0  1.858393709142e-01   1.046357255538e-01   2.145158444688e-01   1.797163044969e-01   6.065555359308e-01   3.819655312088e-01   3.313087554374e-01  3*0.0 -2.031912667864e-01  -1.771720974858e-01   2.552189147176e-01   2.483067678303e-01  -2.497952916332e-02   6.351982360239e-02   3.680160648661e-01  
3*0.0  2.412361197548e-01   1.251877929503e-01   2.391301564578e-01   1.834016289659e-01   7.221906758688e-01   4.524234691555e-01   3.639491761400e-01  3*0.0 -2.195147291868e-01  -1.916981573846e-01   2.570123221539e-01   2.489017226918e-01  -2.844301030854e-02   6.941613162077e-02   3.696349038525e-01  
3*0.0  3.021975756400e-01   1.498470230979e-01   2.660939098094e-01   1.881675994589e-01   8.146100472832e-01   5.055530770501e-01   3.827690103551e-01  3*0.0 -2.356195738138e-01  -2.061532083462e-01   2.589802948122e-01   2.495595044082e-01  -3.177748596116e-02   7.559271242148e-02   3.715086461812e-01  
3*0.0  3.680166003016e-01   1.787989319816e-01   2.938427107203e-01   1.944689258426e-01   8.827759952054e-01   5.400885451934e-01   3.877118692653e-01  3*0.0 -2.514622336495e-01  -2.205287828396e-01   2.611467441647e-01   2.502591015635e-01  -3.495356905593e-02   8.206925268356e-02   3.736185775720e-01  
3*0.0  4.369907714459e-01   2.114394554793e-01   3.213057575624e-01   2.016052789955e-01   9.275533008117e-01   5.567212324540e-01   3.796031456217e-01  3*0.0 -2.670017072393e-01  -2.348184651933e-01   2.635187760747e-01   2.510012419623e-01  -3.788625992927e-02   8.884957565486e-02   3.759606827057e-01  
3*0.0  5.073406530428e-01   2.472911249449e-01   3.472042056743e-01   2.096360272234e-01   9.503387801497e-01   5.569470611821e-01   3.603886190013e-01  3*0.0 -2.821741441970e-01  -2.489746511736e-01   2.661138576937e-01   2.518180783853e-01  -4.062967229884e-02   9.593034983229e-02   3.785171524323e-01  
3*0.0  5.768608562391e-01   2.856294367001e-01   3.703886608227e-01   2.176641116280e-01   9.530037908151e-01   5.422692942464e-01   3.311126587338e-01  3*0.0 -2.969379960446e-01  -2.630030261049e-01   2.689359658863e-01   2.526921721628e-01  -4.307669747143e-02   1.033036368326e-01   3.812811045604e-01  
3*0.0  6.445020922534e-01   3.266069063184e-01   3.898003230247e-01   2.265362449219e-01   9.378908804412e-01   5.152371025798e-01   2.947461293305e-01  3*0.0 -3.112300478773e-01  -2.768738334196e-01   2.720128354977e-01   2.536295094611e-01  -4.533054246368e-02   1.109337813614e-01   3.841870960100e-01  
3*0.0  7.098095379948e-01   3.689953172450e-01   4.054741435274e-01   2.350218352684e-01   9.076403405229e-01   4.779133998463e-01   2.523878094237e-01  3*0.0 -3.250310725474e-01  -2.905908944599e-01   2.753332386296e-01   2.546280928843e-01  -4.727248237306e-02   1.188071325677e-01   3.872507216812e-01  
3*0.0  7.716604044583e-01   4.123847579124e-01   4.167792096974e-01   2.433770293821e-01   8.651550085160e-01   4.327590448401e-01   2.064164274191e-01  3*0.0 -3.382646566574e-01  -3.040863620841e-01   2.789049274572e-01   2.557103367968e-01  -4.904186787621e-02   1.268852237296e-01   3.904053997212e-01  
3*0.0  8.289728254897e-01   4.568713763122e-01   4.231368399958e-01   2.515474596203e-01   8.127132782682e-01   3.819802200254e-01   1.583833823842e-01  3*0.0 -3.509102962334e-01  -3.174068066317e-01   2.827405217983e-01   2.568210388572e-01  -5.057660423668e-02   1.351186334808e-01   3.936054261507e-01  
3*0.0  8.811531776960e-01   5.010969870227e-01   4.246917958333e-01   2.587060510857e-01   7.532325909797e-01   3.274569902347e-01   1.094113424983e-01  3*0.0 -3.629087900400e-01  -3.304584633706e-01   2.868116539144e-01   2.580893814264e-01  -5.193752839257e-02   1.435104111965e-01   3.969248370646e-01  
3*0.0  9.274314368370e-01   5.456421840016e-01   4.209133485146e-01   2.657565336400e-01   6.882849604631e-01   2.712132630147e-01   6.147550994658e-02  3*0.0 -3.742372906287e-01  -3.432978791597e-01   2.911501650211e-01   2.593378030660e-01  -5.317291199488e-02   1.519555598815e-01   4.001498288149e-01  
3*0.0  9.681767634919e-01   5.895236608612e-01   4.125468577789e-01   2.718125488525e-01   6.202397214367e-01   2.145599855023e-01   1.496143177717e-02  3*0.0 -3.848678169721e-01  -3.558697829732e-01   2.957167323248e-01   2.606888795666e-01  -5.427938403565e-02   1.604643346863e-01   4.033909980431e-01  
3*0.0  1.002838040179e+00   6.322517713176e-01   3.996727982716e-01   2.767594296031e-01   5.510736546374e-01   1.586608261904e-01  -2.936958931093e-02  3*0.0 -3.947429951625e-01  -3.681082351519e-01   3.004953249248e-01   2.621924310585e-01  -5.533933695678e-02   1.690186080577e-01   4.066469987719e-01  
3*0.0  1.031747297548e+00   6.740358980566e-01   3.826631881367e-01   2.809947783062e-01   4.814068186924e-01   1.046933563701e-01  -7.064458666505e-02  3*0.0 -4.039031625893e-01  -3.801219575154e-01   3.054909996559e-01   2.636423397079e-01  -5.630491923949e-02   1.775140566129e-01   4.097354170737e-01  
3*0.0  1.054470085094e+00   7.143696655246e-01   3.615872139658e-01   2.842058247572e-01   4.133344821511e-01   5.346647933673e-02  -1.085564060006e-01  3*0.0 -4.122556304900e-01  -3.917663139888e-01   3.106743017660e-01   2.652414718907e-01  -5.732367436121e-02   1.859796968055e-01   4.127770517666e-01  
3*0.0  1.071022005294e+00   7.529847626937e-01   3.368669047346e-01   2.862367718225e-01   3.476738386214e-01   5.466177845206e-03  -1.430673022129e-01  3*0.0 -4.198135379524e-01  -4.030749153970e-01   3.160173979177e-01   2.669591978535e-01  -5.835302031726e-02   1.943888571465e-01   4.157694180563e-01  
3*0.0  1.082078702344e+00   7.900834113191e-01   3.089143254899e-01   2.875840191271e-01   2.848580690738e-01  -3.860611585700e-02  -1.735324126096e-01  3*0.0 -4.265886707990e-01  -4.140834210056e-01   3.215268402153e-01   2.686370575111e-01  -5.944599607224e-02   2.026494298469e-01   4.185347437397e-01  
3*0.0  1.087608365956e+00   8.251507196061e-01   2.782994292943e-01   2.877033204851e-01   2.258340647294e-01  -7.877931674351e-02  -2.005168083245e-01  3*0.0 -4.325609521566e-01  -4.247422402916e-01   3.271442676516e-01   2.704089868060e-01  -6.061531478183e-02   2.107958984725e-01   4.211975592544e-01  
3*0.0  1.087587200970e+00   8.581105954022e-01   2.451512612227e-01   2.868597831317e-01   1.713785843792e-01  -1.146872195021e-01  -2.237032763551e-01  3*0.0 -4.376894838261e-01  -4.349807340261e-01   3.328587198367e-01   2.723248823680e-01  -6.193812593236e-02   2.188220944650e-01   4.237766142581e-01  
3*0.0  1.082999011974e+00   8.888068301360e-01   2.103931255847e-01   2.848918021815e-01   1.213007579175e-01  -1.465227981913e-01  -2.435595380862e-01  3*0.0 -4.420469774780e-01  -4.448811260850e-01   3.386254930285e-01   2.742485638785e-01  -6.336295352555e-02   2.266805015183e-01   4.261827293128e-01  
3*0.0  1.073596127556e+00   9.177024559534e-01   1.738691911363e-01   2.822786173894e-01   7.605853684649e-02  -1.739830518252e-01  -2.597849555974e-01  3*0.0 -4.455890532838e-01  -4.544252577434e-01   3.444593472852e-01   2.761750114211e-01  -6.497016538693e-02   2.343334623809e-01   4.283792236142e-01  
3*0.0  1.059814013472e+00   9.440816855943e-01   1.362889215211e-01   2.785244915266e-01   3.588919774958e-02  -1.975377284794e-01  -2.731179547347e-01  3*0.0 -4.483255616150e-01  -4.635420641336e-01   3.502826288773e-01   2.782317832259e-01  -6.675186704056e-02   2.418400445117e-01   4.304976454688e-01  
3*0.0  1.042301156623e+00   9.682582200428e-01   9.800100586389e-02   2.740085216483e-01   7.131845819831e-04  -2.171796249674e-01  -2.834718815268e-01  3*0.0 -4.502630595871e-01  -4.722322238582e-01   3.560865651147e-01   2.803660971890e-01  -6.877025116278e-02   2.491619578441e-01   4.324692539998e-01  
3*0.0  1.021161301384e+00   9.903640768633e-01   5.930270075054e-02   2.686721519116e-01  -2.979454714767e-02  -2.332469410168e-01  -2.913697772864e-01  3*0.0 -4.514620690828e-01  -4.806132460838e-01   3.618531617955e-01   2.824424580215e-01  -7.092774309212e-02   2.562629217565e-01   4.342470056602e-01  
3*0.0  9.967260653398e-01   1.010200154647e+00   2.034448071354e-02   2.626581946820e-01  -5.537449546056e-02  -2.458282960944e-01  -2.967889384449e-01  3*0.0 -4.518806561055e-01  -4.885524371542e-01   3.675520048211e-01   2.845921429453e-01  -7.332773484443e-02   2.631760251209e-01   4.358939706739e-01  
3*0.0  9.694838711005e-01   1.027802635230e+00  -1.824783603979e-02   2.558967820947e-01  -7.630390961553e-02  -2.553794218884e-01  -3.002517987961e-01  3*0.0 -4.515507032138e-01  -4.960628703440e-01   3.731336374317e-01   2.868100123823e-01  -7.597366464143e-02   2.699048015651e-01   4.374172761006e-01  
3*0.0  9.397921950448e-01   1.043217721807e+00  -5.633762402371e-02   2.484713232018e-01  -9.271975328650e-02  -2.621011639621e-01  -3.019387787972e-01  3*0.0 -4.504992473360e-01  -5.031403916881e-01   3.785748705323e-01   2.890659728718e-01  -7.885979215746e-02   2.764526282798e-01   4.388174420869e-01  
3*0.0  9.077298993656e-01   1.056894068526e+00  -9.395621923633e-02   2.406560867301e-01  -1.049923930770e-01  -2.661038325448e-01  -3.019278749814e-01  3*0.0 -4.487666058693e-01  -5.099042853788e-01   3.838885268086e-01   2.912770102201e-01  -8.192831915458e-02   2.827748349514e-01   4.400540505988e-01  
3*0.0  8.738676457093e-01   1.068305102903e+00  -1.304722241527e-01   2.321614678685e-01  -1.133166211673e-01  -2.680171993303e-01  -3.008166437672e-01  3*0.0 -4.463569833613e-01  -5.162236083819e-01   3.889930539566e-01   2.935393117977e-01  -8.522898520391e-02   2.889389921414e-01   4.412035598572e-01  
3*0.0  8.383015338245e-01   1.077865143188e+00  -1.659764890239e-01   2.233252363434e-01  -1.178311989521e-01  -2.678672995844e-01  -2.985161990399e-01  3*0.0 -4.432630117909e-01  -5.221043035272e-01   3.939006211335e-01   2.958148148440e-01  -8.880476452872e-02   2.949167887205e-01   4.422199918698e-01  
3*0.0  8.015494556415e-01   1.085463700721e+00  -2.001833813680e-01   2.140577468971e-01  -1.190260111628e-01  -2.660662535085e-01  -2.954190773213e-01  3*0.0 -4.395466158098e-01  -5.275682702654e-01   3.985745428358e-01   2.981292313354e-01  -9.259133709863e-02   3.007332977821e-01   4.431501582004e-01  
3*0.0  7.637804081366e-01   1.091369469634e+00  -2.329349342945e-01   2.044330191324e-01  -1.171775657248e-01  -2.628802036900e-01  -2.917508702461e-01  3*0.0 -4.352508001597e-01  -5.327029133026e-01   4.029895916534e-01   3.004094876213e-01  -9.654610539238e-02   3.063875451809e-01   4.439996827720e-01  
3*0.0  7.253145816085e-01   1.095762462398e+00  -2.641759565610e-01   1.946425159942e-01  -1.125615034254e-01  -2.584483503897e-01  -2.875335977742e-01  3*0.0 -4.303688335474e-01  -5.374553968146e-01   4.071519997418e-01   3.026298340049e-01  -1.007322229291e-01   3.118535820098e-01   4.447062788167e-01  
3*0.0  6.862069544825e-01   1.098355712236e+00  -2.938542414434e-01   1.845558517742e-01  -1.052595683224e-01  -2.530596068214e-01  -2.829970340473e-01  3*0.0 -4.249208309524e-01  -5.417577547360e-01   4.110076755097e-01   3.049016609610e-01  -1.051331449633e-01   3.171991389654e-01   4.453664234379e-01  
3*0.0  6.467430714765e-01   1.099312506776e+00  -3.217993732641e-01   1.742620381237e-01  -9.562010713773e-02  -2.469640413764e-01  -2.783129008145e-01  3*0.0 -4.189383830649e-01  -5.456241110744e-01   4.145421557099e-01   3.071951510992e-01  -1.097503699321e-01   3.224202424770e-01   4.459604459217e-01  
3*0.0  6.069873193410e-01   1.099077670773e+00  -3.482218912835e-01   1.639181855941e-01  -8.395136995240e-02  -2.401592221853e-01  -2.734699615828e-01  3*0.0 -4.124760988453e-01  -5.492107102998e-01   4.177788884800e-01   3.093861492854e-01  -1.145040728059e-01   3.274785041513e-01   4.464620380588e-01  
3*0.0  5.673602196921e-01   1.097300008042e+00  -3.726998872707e-01   1.533633120918e-01  -7.056288754799e-02  -2.331287493637e-01  -2.688348916560e-01  3*0.0 -4.055614774497e-01  -5.524065778459e-01   4.206413868840e-01   3.115793561393e-01  -1.194049696362e-01   3.324479848731e-01   4.469451722480e-01  
3*0.0  5.279674919730e-01   1.094339972867e+00  -3.953860184768e-01   1.428141394052e-01  -5.565775938879e-02  -2.258532168957e-01  -2.643114901822e-01  3*0.0 -3.982019927632e-01  -5.552422120834e-01   4.231559499269e-01   3.137358887929e-01  -1.244741787349e-01   3.372934884283e-01   4.473571556835e-01  
3*0.0  4.887055320096e-01   1.090251094833e+00  -4.164600320137e-01   1.323409063290e-01  -3.927991986629e-02  -2.183478403177e-01  -2.598494770612e-01  3*0.0 -3.903823313511e-01  -5.576712186733e-01   4.253347421312e-01   3.158540283956e-01  -1.297298796150e-01   3.420135056365e-01   4.476854790517e-01  
3*0.0  4.501000210281e-01   1.084689466723e+00  -4.354773882288e-01   1.217067391556e-01  -2.195055584943e-02  -2.111555261703e-01  -2.559013020209e-01  3*0.0 -3.822073024318e-01  -5.596975895925e-01   4.270805275267e-01   3.179766353634e-01  -1.350874889046e-01   3.466952544998e-01   4.480286931916e-01  
3*0.0  4.121486210059e-01   1.078531725226e+00  -4.527618964234e-01   1.112654763022e-01  -3.834629840282e-03  -2.040168875991e-01  -2.522374266936e-01  3*0.0 -3.736890106305e-01  -5.615206865672e-01   4.284787837684e-01   3.199593210591e-01  -1.405325649032e-01   3.512360721166e-01   4.482931759256e-01  
3*0.0  3.746964524750e-01   1.071271819785e+00  -4.684532132743e-01   1.008898149551e-01   1.514854848910e-02  -1.970484057178e-01  -2.488612771111e-01  3*0.0 -3.648117377342e-01  -5.629398910700e-01   4.294811088402e-01   3.219572362402e-01  -1.460882286878e-01   3.557212100060e-01   4.485564205363e-01  
3*0.0  3.381304796041e-01   1.062996963526e+00  -4.822553841325e-01   9.054713713574e-02   3.457597542978e-02  -1.905521665581e-01  -2.460139550427e-01  3*0.0 -3.556468392914e-01  -5.640162975553e-01   4.300551060676e-01   3.238980722420e-01  -1.517177031559e-01   3.601511910678e-01   4.488008849111e-01  
3*0.0  3.023363147674e-01   1.054064357518e+00  -4.945013365576e-01   8.042993776399e-02   5.446491163156e-02  -1.843309319695e-01  -2.434737315429e-01  3*0.0 -3.461724563694e-01  -5.647684008851e-01   4.302589071544e-01   3.257434901931e-01  -1.574594591950e-01   3.644756943322e-01   4.489635024943e-01  
3*0.0  2.674835461181e-01   1.044399262153e+00  -5.050726961175e-01   7.046416730143e-02   7.457052291890e-02  -1.785861346097e-01  -2.413963595127e-01  3*0.0 -3.364420694668e-01  -5.652115932344e-01   4.300568459232e-01   3.275016613462e-01  -1.632620163069e-01   3.687319986770e-01   4.490896187694e-01  
3*0.0  2.334206097026e-01   1.033799543609e+00  -5.141552635851e-01   6.056487480949e-02   9.486500359048e-02  -1.733506454535e-01  -2.397968544893e-01  3*0.0 -3.265002530048e-01  -5.653295750517e-01   4.294054077413e-01   3.292944071399e-01  -1.690501443355e-01   3.730030438423e-01   4.493002871249e-01  
3*0.0  2.005236135466e-01   1.022934941990e+00  -5.216632144100e-01   5.097310798257e-02   1.150618824872e-01  -1.686082406233e-01  -2.386174354373e-01  3*0.0 -3.163435532751e-01  -5.652414650133e-01   4.283793638348e-01   3.309275948654e-01  -1.748959310172e-01   3.771618137195e-01   4.494224442696e-01  
3*0.0  1.686782715606e-01   1.011305629341e+00  -5.276289025666e-01   4.151933503518e-02   1.351359143654e-01  -1.645052282816e-01  -2.379328103948e-01  3*0.0 -3.060053431905e-01  -5.648066360066e-01   4.269147421478e-01   3.325200432481e-01  -1.807483663437e-01   3.813068160770e-01   4.495531837376e-01  
3*0.0  1.378723431175e-01   9.992187918768e-01  -5.322619450989e-01   3.234859409987e-02   1.550617659071e-01  -1.609000629551e-01  -2.375773270694e-01  3*0.0 -2.954683157465e-01  -5.640462654142e-01   4.250681404541e-01   3.340065482340e-01  -1.866513766027e-01   3.853785463716e-01   4.496128846796e-01  
3*0.0  1.082254205253e-01   9.867224955468e-01  -5.355123617194e-01   2.338261847737e-02   1.746180073387e-01  -1.579208558696e-01  -2.376966397183e-01  3*0.0 -2.848085712176e-01  -5.630629086947e-01   4.228107118086e-01   3.354078955126e-01  -1.925248809096e-01   3.894139059709e-01   4.496693458101e-01  
3*0.0  7.970221836972e-02   9.738255894429e-01  -5.374791649386e-01   1.463549380292e-02   1.937776984005e-01  -1.555478341327e-01  -2.382492234902e-01  3*0.0 -2.740489028337e-01  -5.618622144237e-01   4.201279360473e-01   3.367598008273e-01  -1.983394903908e-01   3.934421920705e-01   4.497650077229e-01  
3*0.0  5.217665931534e-02   9.605133207444e-01  -5.383232987731e-01   6.142984502577e-03   2.125903139628e-01  -1.537019549608e-01  -2.391192478710e-01  3*0.0 -2.631669782669e-01  -5.603616397691e-01   4.170547945390e-01   3.380382338279e-01  -2.041362697523e-01   3.974344685723e-01   4.498360965373e-01  
3*0.0  2.596816906273e-02   9.468720457223e-01  -5.378742249577e-01  -2.128710800033e-03   2.307613028862e-01  -1.525499562195e-01  -2.404428630189e-01  3*0.0 -2.522429479100e-01  -5.586470387334e-01   4.135578819249e-01   3.392243922580e-01  -2.098631054243e-01   4.014125375490e-01   4.499091993041e-01  
3*0.0  6.135095204749e-04   9.331523240364e-01  -5.365724974079e-01  -1.004413107438e-02   2.486332254336e-01  -1.517533398010e-01  -2.419260539657e-01  3*0.0 -2.411763483806e-01  -5.566795408781e-01   4.097462602483e-01   3.402610909495e-01  -2.156113213755e-01   4.052863332104e-01   4.498783498835e-01  
3*0.0 -2.341664042888e-02   9.190192944099e-01  -5.340764397021e-01  -1.777856769286e-02   2.657447180507e-01  -1.516712125495e-01  -2.438356913935e-01  3*0.0 -2.301174087613e-01  -5.544624787451e-01   4.055004181435e-01   3.412403612511e-01  -2.212483819632e-01   4.091755934046e-01   4.498705856294e-01  
3*0.0 -4.619551157944e-02   9.047072048562e-01  -5.305390498795e-01  -2.525043886178e-02   2.821444368936e-01  -1.521829098800e-01  -2.460832350024e-01  3*0.0 -2.190633876205e-01  -5.520538472615e-01   4.008566614412e-01   3.421572020907e-01  -2.267827585354e-01   4.130631845612e-01   4.498839456327e-01  
3*0.0 -6.825976935898e-02   8.904638804527e-01  -5.264076475887e-01  -3.238138058989e-02   2.981837763089e-01  -1.529722795356e-01  -2.484383876947e-01  3*0.0 -2.079208417111e-01  -5.494890358553e-01   3.959153122401e-01   3.429372507783e-01  -2.322853893100e-01   4.168611548413e-01   4.498358653588e-01  
3*0.0 -8.894244924390e-02   8.758470764858e-01  -5.212222267914e-01  -3.933562065027e-02   3.132962492947e-01  -1.544587214082e-01  -2.511642535330e-01  3*0.0 -1.968655093307e-01  -5.466862535757e-01   3.905400876983e-01   3.436776401536e-01  -2.376243267520e-01   4.206995541561e-01   4.498278741288e-01  
3*0.0 -1.087553736225e-01   8.613642219899e-01  -5.154226233351e-01  -4.594014675938e-02   3.279130449017e-01  -1.562518866545e-01  -2.539860060333e-01  3*0.0 -1.857571212102e-01  -5.437181418410e-01   3.848800694907e-01   3.442720075587e-01  -2.429260576448e-01   4.244418073592e-01   4.497362399355e-01  
3*0.0 -1.273211123077e-01   8.466122533394e-01  -5.087735545223e-01  -5.233950338800e-02   3.416598716340e-01  -1.586156164789e-01  -2.570602127789e-01  3*0.0 -1.747396104015e-01  -5.405071583132e-01   3.788378432461e-01   3.447909129513e-01  -2.480780224056e-01   4.281932556649e-01   4.496386386319e-01  
3*0.0 -1.449983225900e-01   8.320030975404e-01  -5.015741577788e-01  -5.841706313138e-02   3.548420613406e-01  -1.612793170258e-01  -2.602137916511e-01  3*0.0 -1.637130981560e-01  -5.371487146467e-01   3.725170098425e-01   3.451564590125e-01  -2.531645327999e-01   4.318575865595e-01   4.494633716288e-01  
3*0.0 -1.617797041555e-01   8.173323248315e-01  -4.938369403870e-01  -6.425117087420e-02   3.673460241494e-01  -1.643096538379e-01  -2.635053043808e-01  3*0.0 -1.527542525470e-01  -5.336382472919e-01   3.658660727751e-01   3.454738795150e-01  -2.581037508965e-01   4.355107913347e-01   4.493024319067e-01  
3*0.0 -1.773739015376e-01   8.026157379231e-01  -4.854324379600e-01  -6.985121688733e-02   3.789842817776e-01  -1.677930678626e-01  -2.669739547287e-01  3*0.0 -1.419272260686e-01  -5.299791244730e-01   3.588626235202e-01   3.457330205369e-01  -2.628665866636e-01   4.391727893370e-01   4.491589590801e-01  
3*0.0 -1.922343037223e-01   7.880615513463e-01  -4.766616374067e-01  -7.516377484360e-02   3.900886737118e-01  -1.714944401495e-01  -2.704673563194e-01  3*0.0 -1.311243267066e-01  -5.261982880263e-01   3.516101628447e-01   3.458586011401e-01  -2.675428989719e-01   4.427505058293e-01   4.489467671313e-01  
3*0.0 -2.060344643035e-01   7.735113559943e-01  -4.673591369157e-01  -8.024281355542e-02   4.003820900877e-01  -1.755628328622e-01  -2.740619498738e-01  3*0.0 -1.204463633173e-01  -5.222639262812e-01   3.440573493179e-01   3.458707615180e-01  -2.720628418269e-01   4.462920329119e-01   4.486935443017e-01  
3*0.0 -2.191048729893e-01   7.589596544532e-01  -4.577553849661e-01  -8.506668548141e-02   4.100965688508e-01  -1.798294316992e-01  -2.776315631559e-01  3*0.0 -1.098473286995e-01  -5.181339676357e-01   3.362525379612e-01   3.457995447170e-01  -2.764482817955e-01   4.497806508519e-01   4.483873654146e-01  
3*0.0 -2.311806100041e-01   7.445202234818e-01  -4.477282603380e-01  -8.964559782020e-02   4.190413716861e-01  -1.843864624288e-01  -2.812530173002e-01  3*0.0 -9.938265911402e-02  -5.138878224344e-01   3.281856428698e-01   3.456002659140e-01  -2.806841418355e-01   4.532169974147e-01   4.480281934252e-01  
3*0.0 -2.425203986395e-01   7.303114615765e-01  -4.374283367673e-01  -9.397662095191e-02   4.273917734831e-01  -1.891242592611e-01  -2.848925436672e-01  3*0.0 -8.901415041549e-02  -5.096019753255e-01   3.198794887408e-01   3.453089930947e-01  -2.847808752314e-01   4.565969639044e-01   4.476515941635e-01  
3*0.0 -2.530585570909e-01   7.160537402435e-01  -4.268792549984e-01  -9.810068411042e-02   4.350527349122e-01  -1.940587821103e-01  -2.885032053165e-01  3*0.0 -7.881552993672e-02  -5.051389460835e-01   3.113144129856e-01   3.449824308500e-01  -2.886795672764e-01   4.599620437004e-01   4.472582042138e-01  
3*0.0 -2.628627965048e-01   7.020419036392e-01  -4.161045914701e-01  -1.019699630762e-01   4.421274965594e-01  -1.991308896827e-01  -2.920800314271e-01  3*0.0 -6.871942056706e-02  -5.006053695967e-01   3.025512185724e-01   3.445357715553e-01  -2.924530856988e-01   4.632423251943e-01   4.468016490276e-01  
3*0.0 -2.717160527206e-01   6.881296309884e-01  -4.050360550789e-01  -1.056375456548e-01   4.484213748881e-01  -2.044213148967e-01  -2.956570603387e-01  3*0.0 -5.882995296546e-02  -4.959796817529e-01   2.935443973856e-01   3.439904338370e-01  -2.960269542027e-01   4.664889435635e-01   4.463133537323e-01  
3*0.0 -2.800849753801e-01   6.743947095234e-01  -3.939125671531e-01  -1.090706767705e-01   4.542795632640e-01  -2.097377956467e-01  -2.991166350654e-01  3*0.0 -4.902838090623e-02  -4.912430779967e-01   2.843883097303e-01   3.433263980852e-01  -2.994848878945e-01   4.696328664461e-01   4.457374791672e-01  
3*0.0 -2.878413090171e-01   6.608074993968e-01  -3.826866602070e-01  -1.122954056976e-01   4.595921070093e-01  -2.151265305104e-01  -3.024895180726e-01  3*0.0 -3.937009770600e-02  -4.864164098213e-01   2.750612443115e-01   3.425450819193e-01  -3.027887919456e-01   4.726951647429e-01   4.450937549446e-01  
3*0.0 -2.947465978809e-01   6.473235739408e-01  -3.712826473109e-01  -1.153270898316e-01   4.641895251001e-01  -2.206476124428e-01  -3.058052407807e-01  3*0.0 -2.994142369087e-02  -4.814870455696e-01   2.655325402093e-01   3.417076863464e-01  -3.058795424874e-01   4.757221012839e-01   4.444193041834e-01  
3*0.0 -3.012126619614e-01   6.340660703666e-01  -3.598816580008e-01  -1.181508781777e-01   4.683720814631e-01  -2.261616305951e-01  -3.090141078066e-01  3*0.0 -2.063494141707e-02  -4.765129459009e-01   2.558656563601e-01   3.408044094560e-01  -3.088316535166e-01   4.786700819251e-01   4.437034852917e-01  
3*0.0 -3.069406098703e-01   6.210157627022e-01  -3.483625164316e-01  -1.207981514001e-01   4.719205718253e-01  -2.317641364206e-01  -3.121684504011e-01  3*0.0 -1.154064460556e-02  -4.715200116485e-01   2.460224556947e-01   3.398074270168e-01  -3.115935221670e-01   4.815615781384e-01   4.429553624357e-01  
3*0.0 -3.122809741291e-01   6.081340506072e-01  -3.368993077344e-01  -1.232342094926e-01   4.751018621484e-01  -2.373039295932e-01  -3.151464981711e-01  3*0.0 -2.564008661637e-03  -4.664053467524e-01   2.360982954848e-01   3.387115208075e-01  -3.142285030315e-01   4.843330285637e-01   4.421028716532e-01  
3*0.0 -3.168967499755e-01   5.953782706686e-01  -3.253743979553e-01  -1.255124391322e-01   4.776396288945e-01  -2.428981821848e-01  -3.180339872777e-01  3*0.0  6.153519679263e-03  -4.612351081553e-01   2.260146136179e-01   3.375433005997e-01  -3.166412212464e-01   4.870575003077e-01   4.412149223472e-01  
3*0.0 -3.212304172686e-01   5.829044643017e-01  -3.139420453883e-01  -1.275876788392e-01   4.799084520409e-01  -2.483946685524e-01  -3.207552451514e-01  3*0.0  1.479097788712e-02  -4.560164914378e-01   2.158871091065e-01   3.362400934883e-01  -3.189692894362e-01   4.896376074845e-01   4.402180367714e-01  
3*0.0 -3.248608770273e-01   5.705494055516e-01  -3.024854823969e-01  -1.295250018976e-01   4.815412761975e-01  -2.539216756334e-01  -3.233778788352e-01  3*0.0  2.313937652188e-02  -4.507647986003e-01   2.056059821772e-01   3.348760955169e-01  -3.210542431311e-01   4.921806672146e-01   4.392010364952e-01  
3*0.0 -3.281495476581e-01   5.584507967855e-01  -2.911214337861e-01  -1.312835355165e-01   4.828520283659e-01  -2.593608633163e-01  -3.258510648848e-01  3*0.0  3.135480958433e-02  -4.454776315671e-01   1.952718017908e-01   3.334391937337e-01  -3.230165134570e-01   4.946111444107e-01   4.381105957591e-01  
3*0.0 -3.310047082638e-01   5.465084794174e-01  -2.798410048797e-01  -1.328886560577e-01   4.837462576293e-01  -2.647284951128e-01  -3.281688307289e-01  3*0.0  3.936678524187e-02  -4.401253379907e-01   1.848718983653e-01   3.319408764984e-01  -3.248006561188e-01   4.969473024300e-01   4.369511663653e-01  
3*0.0 -3.334288437937e-01   5.347871128032e-01  -2.686447857188e-01  -1.343449020734e-01   4.842397125882e-01  -2.700266906815e-01  -3.303514454778e-01  3*0.0  4.717813193447e-02  -4.347659564847e-01   1.744022096367e-01   3.303684310850e-01  -3.264198929968e-01   4.991978165374e-01   4.357415987121e-01  
3*0.0 -3.353944172786e-01   5.232599311279e-01  -2.575299859923e-01  -1.356618692314e-01   4.843131580054e-01  -2.752525188346e-01  -3.323904167723e-01  3*0.0  5.477051912487e-02  -4.293814434547e-01   1.638782187491e-01   3.287114143385e-01  -3.278644866752e-01   5.013520175936e-01   4.344649226214e-01  
3*0.0 -3.370639171155e-01   5.119556907407e-01  -2.465492812328e-01  -1.368330361136e-01   4.840911665634e-01  -2.803625533531e-01  -3.342747788889e-01  3*0.0  6.219558957908e-02  -4.239880801376e-01   1.533254243025e-01   3.269770474443e-01  -3.291688171759e-01   5.033977711959e-01   4.331242549494e-01  
3*0.0 -3.384160226228e-01   5.008250711409e-01  -2.357115535277e-01  -1.378621850444e-01   4.835646469595e-01  -2.853397018361e-01  -3.359691722202e-01  3*0.0  6.944166912314e-02  -4.185164529403e-01   1.427894913626e-01   3.251473331281e-01  -3.303304944785e-01   5.053018439926e-01   4.316670404910e-01  
3*0.0 -3.394418977257e-01   4.898988634567e-01  -2.250108948471e-01  -1.387603707218e-01   4.827218247911e-01  -2.902008324311e-01  -3.375132418100e-01  3*0.0  7.648789891822e-02  -4.130431718574e-01   1.322356826802e-01   3.232461041276e-01  -3.313362289558e-01   5.071061702877e-01   4.301523591887e-01  
3*0.0 -3.400386819313e-01   4.792059506119e-01  -2.144125424201e-01  -1.395511041056e-01   4.814908155424e-01  -2.949820346666e-01  -3.389470169603e-01  3*0.0  8.328915895282e-02  -4.076219160321e-01   1.216287000303e-01   3.213062734693e-01  -3.321588414291e-01   5.088454378492e-01   4.286215349591e-01  
3*0.0 -3.404857250337e-01   4.687444876078e-01  -2.039927221101e-01  -1.402146520896e-01   4.800915044780e-01  -2.996023055645e-01  -3.402162456719e-01  3*0.0  8.996530507104e-02  -4.021870786965e-01   1.110617940843e-01   3.192976188568e-01  -3.328803649804e-01   5.104443390340e-01   4.270047368790e-01  
3*0.0 -3.405581246814e-01   4.583688920900e-01  -1.937504470691e-01  -1.407722230596e-01   4.783202167679e-01  -3.040802658925e-01  -3.412957319212e-01  3*0.0  9.635219695577e-02  -3.966824305735e-01   1.005088547346e-01   3.172523178977e-01  -3.333809136242e-01   5.119466712496e-01   4.253115703983e-01  
3*0.0 -3.404686650424e-01   4.482682835020e-01  -1.836655133316e-01  -1.412103300533e-01   4.763966526102e-01  -3.084068996780e-01  -3.422278104733e-01  3*0.0  1.026276241489e-01  -3.911934485937e-01   9.001802647232e-02   3.151096800601e-01  -3.338058284385e-01   5.132950320728e-01   4.235242103703e-01  
3*0.0 -3.400721083531e-01   4.383844988656e-01  -1.737309310256e-01  -1.415519017853e-01   4.741881302994e-01  -3.126078368523e-01  -3.430289173071e-01  3*0.0  1.086814389412e-01  -3.857521882204e-01   7.953118974750e-02   3.129011048096e-01  -3.340751903052e-01   5.145512880858e-01   4.216969038423e-01  
3*0.0 -3.394181069118e-01   4.286331084790e-01  -1.639951303678e-01  -1.417920458992e-01   4.717152389247e-01  -3.166431570303e-01  -3.436537346654e-01  3*0.0  1.144883685797e-01  -3.802776334871e-01   6.908983851720e-02   3.106701277060e-01  -3.341601250796e-01   5.157038381294e-01   4.198045552644e-01  
3*0.0 -3.386066904305e-01   4.191374365772e-01  -1.544250360097e-01  -1.419325695238e-01   4.690944718866e-01  -3.205261949295e-01  -3.441413675611e-01  3*0.0  1.201627748555e-01  -3.748447194858e-01   5.871516649654e-02   3.083352876281e-01  -3.341629430018e-01   5.167139370428e-01   4.178321808715e-01  
3*0.0 -3.374702869939e-01   4.097565898578e-01  -1.450453812990e-01  -1.419839795950e-01   4.661659620739e-01  -3.242473327773e-01  -3.444495380355e-01  3*0.0  1.255502943128e-01  -3.693696141471e-01   4.840762243451e-02   3.059663537151e-01  -3.339611816777e-01   5.176099953710e-01   4.157782210477e-01  
3*0.0 -3.363262924348e-01   4.006136824039e-01  -1.358667838362e-01  -1.419492001319e-01   4.631954062429e-01  -3.277921417519e-01  -3.446278586516e-01  3*0.0  1.308423029673e-01  -3.639297781616e-01   3.819142013301e-02   3.035596838367e-01  -3.336948012226e-01   5.183721765204e-01   4.136645038738e-01  
3*0.0 -3.348751514606e-01   3.916956930799e-01  -1.268375135103e-01  -1.418431148884e-01   4.599613773164e-01  -3.312139744376e-01  -3.446985729844e-01  3*0.0  1.358924295310e-01  -3.585706405737e-01   2.799976592481e-02   3.011158369704e-01  -3.332744630024e-01   5.190561746308e-01   4.115302952779e-01  
3*0.0 -3.333189402758e-01   3.829259240471e-01  -1.180203819134e-01  -1.416545131502e-01   4.566011867335e-01  -3.344477025418e-01  -3.446012634910e-01  3*0.0  1.407665383455e-01  -3.531897773351e-01   1.792912761958e-02   2.986125834584e-01  -3.327339093238e-01   5.195911705470e-01   4.093010601200e-01  
3*0.0 -3.316462600150e-01   3.743270587686e-01  -1.094028546869e-01  -1.413875679556e-01   4.531141305505e-01  -3.375066651297e-01  -3.443586144230e-01  3*0.0  1.454631193798e-01  -3.478174405406e-01   7.966393715511e-03   2.960699790148e-01  -3.320759400290e-01   5.199955686960e-01   4.070011963033e-01  
3*0.0 -3.298081836688e-01   3.659045241940e-01  -1.009702992083e-01  -1.410457451832e-01   4.494807172111e-01  -3.403944317629e-01  -3.439633463222e-01  3*0.0  1.499762564518e-01  -3.424402007009e-01  -1.861731902547e-03   2.934507857494e-01  -3.313072326949e-01   5.202465815114e-01   4.046016249465e-01  
3*0.0 -3.277758390666e-01   3.576702146502e-01  -9.272241040966e-02  -1.406424917234e-01   4.456626406654e-01  -3.431367439144e-01  -3.434644304353e-01  3*0.0  1.542546831911e-01  -3.371492423923e-01  -1.164232451082e-02   2.908283612591e-01  -3.303889961540e-01   5.204310367827e-01   4.022000961059e-01  
3*0.0 -3.257206668157e-01   3.496371529638e-01  -8.466218481574e-02  -1.401662755715e-01   4.418141325673e-01  -3.457042817283e-01  -3.428358159777e-01  3*0.0  1.584316153193e-01  -3.318836745738e-01  -2.127918830776e-02   2.881328351358e-01  -3.294177539121e-01   5.204604199714e-01   3.997160155446e-01  
3*0.0 -3.234795439195e-01   3.417071063490e-01  -7.681870243664e-02  -1.396341169190e-01   4.377760111185e-01  -3.480907721494e-01  -3.420524247540e-01  3*0.0  1.623354350894e-01  -3.266017639630e-01  -3.078385711908e-02   2.854417911433e-01  -3.282635686914e-01   5.203734295156e-01   3.971633515658e-01  
3*0.0 -3.212145267125e-01   3.340083735833e-01  -6.913947790961e-02  -1.390488347462e-01   4.337199585103e-01  -3.503275935838e-01  -3.411766437477e-01  3*0.0  1.661532880858e-01  -3.213908357171e-01  -4.016132558071e-02   2.826878185658e-01  -3.270769625522e-01   5.201520809001e-01   3.945563637028e-01  
3*0.0 -3.188028890345e-01   3.264567884073e-01  -6.165152372773e-02  -1.384116625228e-01   4.295285615909e-01  -3.523992457446e-01  -3.401725662828e-01  3*0.0  1.697552996358e-01  -3.161988090314e-01  -4.939961422042e-02   2.799102364043e-01  -3.257596064451e-01   5.198071633742e-01   3.918848096669e-01  
3*0.0 -3.162976522925e-01   3.190594236795e-01  -5.436101893393e-02  -1.377210823966e-01   4.252410917763e-01  -3.543053104065e-01  -3.390547544580e-01  3*0.0  1.731599662542e-01  -3.110530249273e-01  -5.851671600447e-02   2.771252399656e-01  -3.243232263307e-01   5.193602904331e-01   3.891772827928e-01  
3*0.0 -3.137190275863e-01   3.118326500103e-01  -4.725079922822e-02  -1.369810780357e-01   4.208906566705e-01  -3.560502349599e-01  -3.378238325662e-01  3*0.0  1.764133935794e-01  -3.059426066694e-01  -6.747701188219e-02   2.742877416889e-01  -3.228097504015e-01   5.187768088020e-01   3.864010642158e-01  
3*0.0 -3.110462292032e-01   3.047676168578e-01  -4.032438863517e-02  -1.361976658483e-01   4.164531021345e-01  -3.576412465223e-01  -3.364937030137e-01  3*0.0  1.794792608285e-01  -3.008923436109e-01  -7.631225345072e-02   2.714393452898e-01  -3.211904079788e-01   5.180916907616e-01   3.835921681367e-01  
3*0.0 -3.083672082009e-01   2.978252822203e-01  -3.359760528787e-02  -1.353595473301e-01   4.119983092410e-01  -3.590459770517e-01  -3.350224826889e-01  3*0.0  1.824113870189e-01  -2.958182342324e-01  -8.492404374224e-02   2.685253401688e-01  -3.195004475747e-01   5.172279415948e-01   3.806712353968e-01  
3*0.0 -3.056075660961e-01   2.910493453288e-01  -2.704410549535e-02  -1.344822700684e-01   4.074761503622e-01  -3.603055865030e-01  -3.334651492660e-01  3*0.0  1.851728802961e-01  -2.908128755612e-01  -9.340210598541e-02   2.655999414449e-01  -3.177222206777e-01   5.162652364026e-01   3.777224290934e-01  
3*0.0 -3.028205400618e-01   2.844382135629e-01  -2.066362956716e-02  -1.335719488310e-01   4.029259132659e-01  -3.614217942828e-01  -3.318318544776e-01  3*0.0  1.877924287912e-01  -2.858814423808e-01  -1.017477234863e-01   2.626744508679e-01  -3.158736860239e-01   5.152090094859e-01   3.747552286555e-01  
3*0.0 -2.999511142121e-01   2.779687936928e-01  -1.445865643599e-02  -1.326305037893e-01   3.983063728807e-01  -3.623882405522e-01  -3.301037137538e-01  3*0.0  1.902292768471e-01  -2.809915494430e-01  -1.099283417922e-01   2.597417470805e-01  -3.139278407113e-01   5.140374029402e-01   3.717405917254e-01  
3*0.0 -2.970116662587e-01   2.716382764321e-01  -8.427395442533e-03  -1.316556701428e-01   3.936338454548e-01  -3.632027796682e-01  -3.282763886202e-01  3*0.0  1.924993896873e-01  -2.761333608933e-01  -1.179227672878e-01   2.567764734284e-01  -3.118997612656e-01   5.127340688059e-01   3.686621441088e-01  
3*0.0 -2.941196129656e-01   2.654437412668e-01  -2.569699584119e-03  -1.306469904753e-01   3.889913045210e-01  -3.638662537206e-01  -3.263666554593e-01  3*0.0  1.946708668786e-01  -2.713151306856e-01  -1.257350690559e-01   2.537998497397e-01  -3.098291924261e-01   5.113079173645e-01   3.655396447506e-01  
3*0.0 -2.910977569637e-01   2.593793032149e-01   3.114258094672e-03  -1.296115730955e-01   3.842513689482e-01  -3.643844249730e-01  -3.243621529466e-01  3*0.0  1.966240498692e-01  -2.665402169086e-01  -1.333696593632e-01   2.508048246513e-01  -3.076462754242e-01   5.097692428141e-01   3.623660695620e-01  
3*0.0 -2.881167426798e-01   2.534684980624e-01   8.642233251613e-03  -1.285432894634e-01   3.795494364593e-01  -3.647684537327e-01  -3.222956810833e-01  3*0.0  1.984984989322e-01  -2.618362158648e-01  -1.408448210080e-01   2.477895640913e-01  -3.054421071738e-01   5.081257665934e-01   3.591692737029e-01  
3*0.0 -2.850229421289e-01   2.476605382225e-01   1.398896616072e-02  -1.274525268060e-01   3.747532609265e-01  -3.650028554962e-01  -3.201319607624e-01  3*0.0  2.001331546969e-01  -2.571544847332e-01  -1.481193892986e-01   2.447923459608e-01  -3.031043502343e-01   5.063675419465e-01   3.559184348829e-01  
3*0.0 -2.820364167846e-01   2.420061293580e-01   1.919000219910e-02  -1.263303878332e-01   3.700542866788e-01  -3.651086317753e-01  -3.179151674357e-01  3*0.0  2.017554211006e-01  -2.525399265678e-01  -1.552199490721e-01   2.417487840641e-01  -3.007941789232e-01   5.044936817833e-01   3.526378375135e-01  
3*0.0 -2.789646894244e-01   2.364687643964e-01   2.422609654147e-02  -1.251879983194e-01   3.652959063433e-01  -3.650763610316e-01  -3.156149879298e-01  3*0.0  2.031872252618e-01  -2.479639245911e-01  -1.621222371769e-01   2.386924039611e-01  -2.983916843094e-01   5.025029173151e-01   3.493059677786e-01  
3*0.0 -2.758681111560e-01   2.310473014823e-01   2.910313757073e-02  -1.240324609398e-01   3.605186958430e-01  -3.649148344407e-01  -3.132507357452e-01  3*0.0  2.044594826462e-01  -2.434350994682e-01  -1.688373027419e-01   2.356603243482e-01  -2.959125509223e-01   5.004129982047e-01   3.459451880632e-01  
3*0.0 -2.727666599439e-01   2.257633404151e-01   3.383634961050e-02  -1.228603538706e-01   3.557512861130e-01  -3.646374953796e-01  -3.108387194397e-01  3*0.0  2.056183945863e-01  -2.389787746314e-01  -1.753875171189e-01   2.326280247249e-01  -2.933959069100e-01   4.982350385938e-01   3.425694302724e-01  
3*0.0 -2.697077773662e-01   2.206023466553e-01   3.842330905301e-02  -1.216674876039e-01   3.510290937361e-01  -3.642367044547e-01  -3.083712705351e-01  3*0.0  2.067006570012e-01  -2.345765990887e-01  -1.817506081018e-01   2.295749152726e-01  -2.908637563469e-01   4.959498317775e-01   3.391633765098e-01  
3*0.0 -2.665662440144e-01   2.155440536909e-01   4.284948086866e-02  -1.204628714489e-01   3.462457474122e-01  -3.637101914797e-01  -3.058377957479e-01  3*0.0  2.075693207529e-01  -2.302221661354e-01  -1.879211237284e-01   2.265506560749e-01  -2.882237300841e-01   4.935727518583e-01   3.357278471376e-01  
3*0.0 -2.634680783467e-01   2.106049118020e-01   4.714031419241e-02  -1.192423352891e-01   3.415134949767e-01  -3.630688237137e-01  -3.032545762073e-01  3*0.0  2.083736959998e-01  -2.259163376071e-01  -1.938924053429e-01   2.235022787095e-01  -2.855790004911e-01   4.910835603315e-01   3.322571872926e-01  
3*0.0 -2.603694303997e-01   2.057539518344e-01   5.127607166359e-02  -1.180034051259e-01   3.367892577552e-01  -3.622956219244e-01  -3.005976658335e-01  3*0.0  2.090476680721e-01  -2.216292079076e-01  -1.996260769197e-01   2.204321361130e-01  -2.828825667554e-01   4.884645722555e-01   3.287270344550e-01  
3*0.0 -2.572805914321e-01   2.010431579436e-01   5.529083891268e-02  -1.167571886281e-01   3.320927181185e-01  -3.614364907227e-01  -2.979297163683e-01  3*0.0  2.096310334437e-01  -2.174484946508e-01  -2.052394769679e-01   2.173969553981e-01  -2.801671624267e-01   4.858049691734e-01   3.252273445110e-01  
3*0.0 -2.541804611282e-01   1.964202783606e-01   5.915706480755e-02  -1.154953323711e-01   3.273959065479e-01  -3.604565746809e-01  -2.952007393017e-01  3*0.0  2.100714239993e-01  -2.132997272291e-01  -2.106326716698e-01   2.143640379592e-01  -2.773920854012e-01   4.830361917546e-01   3.216866083100e-01  
3*0.0 -2.510953183180e-01   1.919111566933e-01   6.289907170780e-02  -1.142266785901e-01   3.227326106000e-01  -3.593784406656e-01  -2.924373190799e-01  3*0.0  2.104299341406e-01  -2.092091153321e-01  -2.158383622689e-01   2.113257664638e-01  -2.746039114377e-01   4.801764979569e-01   3.181263401037e-01  
3*0.0 -2.480148677255e-01   1.874965203787e-01   6.650613164243e-02  -1.129528230809e-01   3.180860045108e-01  -3.581950553825e-01  -2.896304093494e-01  3*0.0  2.106724679215e-01  -2.051652657248e-01  -2.208416762443e-01   2.082959503461e-01  -2.717763964401e-01   4.772232349887e-01   3.145413905753e-01  
3*0.0 -2.449323970454e-01   1.831685924422e-01   6.997733268232e-02  -1.116733923165e-01   3.134508390499e-01  -3.569040595180e-01  -2.867755241357e-01  3*0.0  2.107895284544e-01  -2.011572305921e-01  -2.256254721315e-01   2.052702212974e-01  -2.689036327468e-01   4.741673498486e-01   3.109212652569e-01  
3*0.0 -2.418860889132e-01   1.789660687492e-01   7.334164065905e-02  -1.103893980399e-01   3.088694123339e-01  -3.555404601173e-01  -2.839193336347e-01  3*0.0  2.108529788078e-01  -1.972459663129e-01  -2.302836099300e-01   2.022702700222e-01  -2.660385837849e-01   4.710733939710e-01   3.073309768884e-01  
3*0.0 -2.387894262507e-01   1.748313632614e-01   7.656054702441e-02  -1.090982182769e-01   3.042586618049e-01  -3.540608686957e-01  -2.809988719116e-01  3*0.0  2.107312416854e-01  -1.933515734098e-01  -2.346875908197e-01   1.992783836866e-01  -2.630884567635e-01   4.678603738174e-01   3.036852267974e-01  
3*0.0 -2.357725252344e-01   1.708144565057e-01   7.968163588079e-02  -1.078045558595e-01   2.997374046811e-01  -3.525150018672e-01  -2.780832269852e-01  3*0.0  2.106074533630e-01  -1.895459989497e-01  -2.389634680071e-01   1.962967929127e-01  -2.601799102416e-01   4.646065064582e-01   3.000677862183e-01  
3*0.0 -2.327694862786e-01   1.668817412661e-01   8.268030668201e-02  -1.065062058912e-01   2.952433859813e-01  -3.508779471621e-01  -2.751360698551e-01  3*0.0  2.103823900772e-01  -1.857874281302e-01  -2.430415018835e-01   1.933276022128e-01  -2.572433274897e-01   4.612711290570e-01   2.964339966510e-01  
3*0.0 -2.297599871696e-01   1.630233372118e-01   8.555129253754e-02  -1.052002456744e-01   2.907633006171e-01  -3.491414241442e-01  -2.721432069272e-01  3*0.0  2.100426929816e-01  -1.820576746969e-01  -2.468878396531e-01   1.903474208797e-01  -2.542716305372e-01   4.578297463385e-01   2.927600545885e-01  
3*0.0 -2.267629744291e-01   1.592577323245e-01   8.831242820477e-02  -1.038956860842e-01   2.863139369376e-01  -3.473309182190e-01  -2.691380344460e-01  3*0.0  2.096116805572e-01  -1.783933972622e-01  -2.505649621894e-01   1.873962977308e-01  -2.512815645920e-01   4.543335152451e-01   2.890922723689e-01  
3*0.0 -2.238150902275e-01   1.555820296105e-01   9.097313365471e-02  -1.025909078099e-01   2.819250805623e-01  -3.454513768631e-01  -2.661249271285e-01  3*0.0  2.091362079979e-01  -1.747888323442e-01  -2.540740616663e-01   1.844628066361e-01  -2.483019757163e-01   4.507788131493e-01   2.854304680051e-01  
3*0.0 -2.208475134358e-01   1.519937967803e-01   9.352156896679e-02  -1.012910109409e-01   2.775414864810e-01  -3.434985611789e-01  -2.630968860129e-01  3*0.0  2.085338368415e-01  -1.712512372083e-01  -2.574129726719e-01   1.815641079645e-01  -2.452818445594e-01   4.471725962869e-01   2.817740660414e-01  
3*0.0 -2.179340073876e-01   1.484785642345e-01   9.596583337553e-02  -9.998836142090e-02   2.732215433868e-01  -3.414696656021e-01  -2.600491205163e-01  3*0.0  2.078937649090e-01  -1.677496972824e-01  -2.605507047238e-01   1.786625574280e-01  -2.422752082133e-01   4.434846219573e-01   2.781016584862e-01  
3*0.0 -2.150093508163e-01   1.450437583421e-01   9.830333533296e-02  -9.869151450798e-02   2.689145032332e-01  -3.393716497226e-01  -2.569869600195e-01  3*0.0  2.071412304409e-01  -1.643057508432e-01  -2.635068146604e-01   1.757891943423e-01  -2.392373190850e-01   4.397386155827e-01   2.744282215124e-01  
3*0.0 -2.121214997371e-01   1.416798599449e-01   1.005378351857e-01  -9.739335196581e-02   2.646600235177e-01  -3.372009196670e-01  -2.539060376829e-01  3*0.0  2.063390892420e-01  -1.608999836260e-01  -2.662637674962e-01   1.729112273507e-01  -2.362073247207e-01   4.359157966562e-01   2.707402756119e-01  
3*0.0 -2.092719257675e-01   1.383976124612e-01   1.026805857473e-01  -9.609592750924e-02   2.604579644964e-01  -3.349758163662e-01  -2.508296550607e-01  3*0.0  2.054853090426e-01  -1.575611316816e-01  -2.688753415998e-01   1.700689769136e-01  -2.331833609082e-01   4.320602086374e-01   2.670755110530e-01  
3*0.0 -2.064197780239e-01   1.351963920723e-01   1.047273362125e-01  -9.480587009211e-02   2.562781774304e-01  -3.326949352971e-01  -2.477515673897e-01  3*0.0  2.045381502303e-01  -1.542893668409e-01  -2.713311111222e-01   1.672614079596e-01  -2.301415462610e-01   4.281671881513e-01   2.634258045136e-01  
3*0.0 -2.036139355202e-01   1.320567959899e-01   1.066803679972e-01  -9.351844874297e-02   2.521567539311e-01  -3.303492720986e-01  -2.446587935524e-01  3*0.0  2.035550254337e-01  -1.510446149236e-01  -2.735794687303e-01   1.644541132995e-01  -2.271136402369e-01   4.241945074640e-01   2.597581832968e-01  
3*0.0 -2.007954239170e-01   1.289922493759e-01   1.085335979043e-01  -9.223345049395e-02   2.480486759425e-01  -3.279471872251e-01  -2.415632552846e-01  3*0.0  2.024611084191e-01  -1.478681071663e-01  -2.756737776614e-01   1.616846241875e-01  -2.240570214309e-01   4.201902407417e-01   2.561078364456e-01  
3*0.0 -1.980345694296e-01   1.259952973948e-01   1.102997800781e-01  -9.094768620110e-02   2.440131092224e-01  -3.254917990462e-01  -2.384658023987e-01  3*0.0  2.013627115777e-01  -1.447366779947e-01  -2.776049432511e-01   1.589103127393e-01  -2.210376946650e-01   4.161357343157e-01   2.524632652203e-01  
3*0.0 -1.952899354081e-01   1.230660275885e-01   1.119789837042e-01  -8.967323037754e-02   2.400115542129e-01  -3.229882070189e-01  -2.353705185670e-01  3*0.0  2.001903158024e-01  -1.416586073844e-01  -2.793714006994e-01   1.561746598752e-01  -2.180091475259e-01   4.120409804944e-01   2.488300512235e-01  
3*0.0 -1.925548197226e-01   1.202035844329e-01   1.135735332216e-01  -8.840885082710e-02   2.360405064145e-01  -3.204383031861e-01  -2.322772272472e-01  3*0.0  1.989413941167e-01  -1.386307903498e-01  -2.809680271961e-01   1.534740048080e-01  -2.149711029835e-01   4.079041287789e-01   2.452045434412e-01  
3*0.0 -1.898686122700e-01   1.174095278262e-01   1.150894456974e-01  -8.714934084915e-02   2.321350788135e-01  -3.178484261224e-01  -2.291942259966e-01  3*0.0  1.976806041350e-01  -1.356589194542e-01  -2.824287504336e-01   1.507885114034e-01  -2.119655821180e-01   4.037413384935e-01   2.416017371952e-01  
3*0.0 -1.871935493276e-01   1.146801895181e-01   1.165192323369e-01  -8.589331441548e-02   2.282626814533e-01  -3.152140007058e-01  -2.261148646572e-01  3*0.0  1.963509696794e-01  -1.327446349632e-01  -2.837415151242e-01   1.481319621977e-01  -2.089564271013e-01   3.995503591720e-01   2.380166654735e-01  
3*0.0 -1.845558502149e-01   1.120074861219e-01   1.178709772102e-01  -8.464634947230e-02   2.244414976197e-01  -3.125379300183e-01  -2.230397076490e-01  3*0.0  1.949840083360e-01  -1.298697499361e-01  -2.848865972303e-01   1.455001811377e-01  -2.059595895027e-01   3.953159345392e-01   2.344382922917e-01  
3*0.0 -1.819178242124e-01   1.093892348411e-01   1.191323794048e-01  -8.340495945075e-02   2.206449518033e-01  -3.098112389840e-01  -2.199564223348e-01  3*0.0  1.935386942579e-01  -1.270333226184e-01  -2.858459579113e-01   1.428793945330e-01  -2.029532557304e-01   3.910284460075e-01   2.308547441283e-01  
3*0.0 -1.793289977154e-01   1.068313497203e-01   1.203220808665e-01  -8.216863538226e-02   2.169128247323e-01  -3.070529189941e-01  -2.168879501678e-01  3*0.0  1.920866190831e-01  -1.242484975042e-01  -2.866767890566e-01   1.402801306022e-01  -1.999804259962e-01   3.867228299824e-01   2.272972939509e-01  
3*0.0 -1.767469827984e-01   1.043405708517e-01   1.214424042102e-01  -8.094552433364e-02   2.132103099387e-01  -3.042701300859e-01  -2.138400052244e-01  3*0.0  1.905644904006e-01  -1.215312413510e-01  -2.873889367515e-01   1.377352505451e-01  -1.970028682802e-01   3.824149657117e-01   2.237748988183e-01  
3*0.0 -1.742100367372e-01   1.019011745376e-01   1.224905064083e-01  -7.972718693087e-02   2.095678765495e-01  -3.014532880515e-01  -2.108003843530e-01  3*0.0  1.890320836866e-01  -1.188521658680e-01  -2.879523438587e-01   1.352043357988e-01  -1.940549097898e-01   3.780753143204e-01   2.202657941449e-01  
3*0.0 -1.716942966741e-01   9.952113939700e-02   1.234678837997e-01  -7.851748922124e-02   2.059679180743e-01  -2.986096245879e-01  -2.077768925145e-01  3*0.0  1.874600887064e-01  -1.162299744668e-01  -2.883946067857e-01   1.327048978363e-01  -1.911208379813e-01   3.737266924298e-01   2.167854710133e-01  
3*0.0 -1.691955723657e-01   9.718230209105e-02   1.243659648137e-01  -7.731717242622e-02   2.024033775796e-01  -2.957235034693e-01  -2.047478810343e-01  3*0.0  1.858359677117e-01  -1.136298479476e-01  -2.886422037940e-01   1.302156659240e-01  -1.881892004519e-01   3.693200364494e-01   2.132944819447e-01  
3*0.0 -1.667305374543e-01   9.490533946173e-02   1.252026415761e-01  -7.612670874512e-02   1.988923783043e-01  -2.928221631363e-01  -2.017464138711e-01  3*0.0  1.841965747084e-01  -1.110946830196e-01  -2.888022284461e-01   1.277641644451e-01  -1.852864565109e-01   3.649263120062e-01   2.098485853345e-01  
3*0.0 -1.642700219195e-01   9.267749525053e-02   1.259686122882e-01  -7.494659675792e-02   1.954077665636e-01  -2.898921249385e-01  -1.987533390397e-01  3*0.0  1.824900113836e-01  -1.086022141970e-01  -2.888080567294e-01   1.253468609857e-01  -1.823782697338e-01   3.605061228759e-01   2.064146571652e-01  
3*0.0 -1.618707298762e-01   9.050394031575e-02   1.266807628432e-01  -7.377542497050e-02   1.919975112189e-01  -2.869514378310e-01  -1.957897454881e-01  3*0.0  1.808119385233e-01  -1.061617435830e-01  -2.887293182343e-01   1.229561983971e-01  -1.795230906446e-01   3.560966674530e-01   2.030238252532e-01  
3*0.0 -1.594759036485e-01   8.837359896691e-02   1.273195299535e-01  -7.261348320493e-02   1.886143886785e-01  -2.839789264132e-01  -1.928291909782e-01  3*0.0  1.790748033228e-01  -1.037548090665e-01  -2.884862455707e-01   1.205847039128e-01  -1.766671381542e-01   3.516513629067e-01   1.996362508466e-01  
3*0.0 -1.571042357804e-01   8.629402958087e-02   1.279011133813e-01  -7.146349360956e-02   1.852728629422e-01  -2.809930033516e-01  -1.898910925127e-01  3*0.0  1.773034610838e-01  -1.013984906087e-01  -2.881314017690e-01   1.182554574435e-01  -1.738251817478e-01   3.472066812368e-01   1.962802642907e-01  
3*0.0 -1.547731832022e-01   8.426551122493e-02   1.284251710980e-01  -7.031990184129e-02   1.819899585549e-01  -2.779957591474e-01  -1.869790914864e-01  3*0.0  1.755382409067e-01  -9.909514552591e-02  -2.876945187719e-01   1.159506886549e-01  -1.710232758545e-01   3.427759603231e-01   1.929655595132e-01  
3*0.0 -1.524529156083e-01   8.227752925298e-02   1.288813096852e-01  -6.918569521237e-02   1.787387482803e-01  -2.749733444176e-01  -1.840745393808e-01  3*0.0  1.737265838994e-01  -9.682621211529e-02  -2.871103584772e-01   1.136671727218e-01  -1.682272234614e-01   3.383203220422e-01   1.896608831604e-01  
3*0.0 -1.501621364941e-01   8.032912961508e-02   1.292800652361e-01  -6.806242820482e-02   1.755328182672e-01  -2.719344650513e-01  -1.811851408528e-01  3*0.0  1.718967520034e-01  -9.458882408832e-02  -2.863912082955e-01   1.114092384097e-01  -1.654523194067e-01   3.338470400644e-01   1.863722379552e-01  
3*0.0 -1.478940636741e-01   7.843273131491e-02   1.296284496851e-01  -6.695252414652e-02   1.723705939556e-01  -2.688929773483e-01  -1.783264697443e-01  3*0.0  1.700471233015e-01  -9.240901510618e-02  -2.855960708130e-01   1.091923642449e-01  -1.627011950358e-01   3.293960555570e-01   1.831277416591e-01  
3*0.0 -1.456683964641e-01   7.658229614145e-02   1.299290720154e-01  -6.585336777145e-02   1.692660775413e-01  -2.658491981940e-01  -1.754978725816e-01  3*0.0  1.682090159291e-01  -9.027718116255e-02  -2.847272052974e-01   1.070074352106e-01  -1.599904035228e-01   3.249648865007e-01   1.799258937543e-01  
3*0.0 -1.434539546850e-01   7.477010462145e-02   1.301696795029e-01  -6.476330864315e-02   1.661930640685e-01  -2.627887826225e-01  -1.726821367025e-01  3*0.0  1.663307939671e-01  -8.818060173251e-02  -2.837287082389e-01   1.048484967048e-01  -1.572880019972e-01   3.205202610875e-01   1.767401315197e-01  
3*0.0 -1.412625757282e-01   7.299427315923e-02   1.303549885036e-01  -6.368634298593e-02   1.631605025132e-01  -2.597159056838e-01  -1.698821513142e-01  3*0.0  1.644333579955e-01  -8.611463151728e-02  -2.826049129449e-01   1.027125409473e-01  -1.546056950471e-01   3.160639140537e-01   1.735713120031e-01  
3*0.0 -1.391120165101e-01   7.126558665467e-02   1.304988750156e-01  -6.261949895459e-02   1.601851327477e-01  -2.566496098626e-01  -1.671189186618e-01  3*0.0  1.625523506937e-01  -8.410339648084e-02  -2.814373470963e-01   1.006140655535e-01  -1.519665857903e-01   3.116462399296e-01   1.704564534302e-01  
3*0.0 -1.369612305351e-01   6.956788439409e-02   1.305782337100e-01  -6.156141610369e-02   1.572314623878e-01  -2.535619343056e-01  -1.643602682416e-01  3*0.0  1.606173418228e-01  -8.211743819099e-02  -2.801162145928e-01   9.853312147087e-02  -1.493267436185e-01   3.072007352147e-01   1.673443957077e-01  
3*0.0 -1.348612517085e-01   6.791573913132e-02   1.306242212853e-01  -6.051474930603e-02   1.543421135290e-01  -2.504878917949e-01  -1.616439622699e-01  3*0.0  1.587174900335e-01  -8.018438897143e-02  -2.787676540165e-01   9.649195179783e-02  -1.467395848269e-01   3.028025475687e-01   1.642915709008e-01  
3*0.0 -1.327695371045e-01   6.630077827063e-02   1.306217149781e-01  -5.948344004621e-02   1.514812502001e-01  -2.474095118577e-01  -1.589473002781e-01  3*0.0  1.567802244413e-01  -7.828758441125e-02  -2.773076835289e-01   9.448480174043e-02  -1.441611253488e-01   2.984032037600e-01   1.612602061329e-01  
3*0.0 -1.307061569620e-01   6.471906467899e-02   1.305702849043e-01  -5.846168599232e-02   1.486650540749e-01  -2.443270787903e-01  -1.562718574422e-01  3*0.0  1.548433023498e-01  -7.642328387712e-02  -2.757565787291e-01   9.249927848478e-02  -1.416129540193e-01   2.940107796560e-01   1.582564274283e-01  
3*0.0 -1.286664448276e-01   6.317465223979e-02   1.304753403769e-01  -5.745024344082e-02   1.458902913929e-01  -2.412472108376e-01  -1.536232175804e-01  3*0.0  1.528996401316e-01  -7.459971672941e-02  -2.741324359219e-01   9.054507192697e-02  -1.390915959460e-01   2.896385184217e-01   1.552885168954e-01  
3*0.0 -1.266483676561e-01   6.166476250692e-02   1.303361925847e-01  -5.644883763813e-02   1.431546830760e-01  -2.381684886484e-01  -1.509989540594e-01  3*0.0  1.509464474343e-01  -7.281330733335e-02  -2.724282126933e-01   8.862038055830e-02  -1.365944518261e-01   2.852812932590e-01   1.523523845143e-01  
3*0.0 -1.246599621197e-01   6.018716343157e-02   1.301527433566e-01  -5.545720029315e-02   1.404646433128e-01  -2.350914596417e-01  -1.483993290792e-01  3*0.0  1.490006263784e-01  -7.106037403470e-02  -2.706507709159e-01   8.671803956805e-02  -1.341311722657e-01   2.809416806241e-01   1.494489283068e-01  
3*0.0 -1.226977652932e-01   5.874875644067e-02   1.299378001270e-01  -5.448154898283e-02   1.378172189916e-01  -2.320286932079e-01  -1.458351875195e-01  3*0.0  1.470557255849e-01  -6.935262897925e-02  -2.688270753811e-01   8.485797137755e-02  -1.316977254307e-01   2.766378280939e-01   1.465908148674e-01  
3*0.0 -1.207503924156e-01   5.733682948189e-02   1.296748854411e-01  -5.351807528674e-02   1.352019236544e-01  -2.289610319777e-01  -1.432858779793e-01  3*0.0  1.450943945381e-01  -6.766701687031e-02  -2.668907908316e-01   8.301704796281e-02  -1.292821488288e-01   2.723272688330e-01   1.437470289058e-01  
3*0.0 -1.188281352160e-01   5.596051862373e-02   1.293777998275e-01  -5.256444618915e-02   1.326283694734e-01  -2.259058702387e-01  -1.407694254168e-01  3*0.0  1.431344077986e-01  -6.602450543036e-02  -2.649110567052e-01   8.121157765357e-02  -1.268965989051e-01   2.680535772660e-01   1.409473785558e-01  
3*0.0 -1.169386217930e-01   5.461838139403e-02   1.290485779864e-01  -5.162324912864e-02   1.301022359458e-01  -2.228650025140e-01  -1.382869029256e-01  3*0.0  1.411927455887e-01  -6.442178858315e-02  -2.628965224626e-01   7.943826409232e-02  -1.245498814441e-01   2.638191995289e-01   1.381933089953e-01  
3*0.0 -1.150679439195e-01   5.330492912549e-02   1.286809229033e-01  -5.069378653768e-02   1.276110867648e-01  -2.198297046383e-01  -1.358278351185e-01  3*0.0  1.392438986810e-01  -6.284883778376e-02  -2.608056814505e-01   7.769231689217e-02  -1.222258804465e-01   2.595996154251e-01   1.354668362363e-01  
3*0.0 -1.132114157195e-01   5.201531664900e-02   1.282663648875e-01  -4.977315993511e-02   1.251513429625e-01  -2.167919260922e-01  -1.333838050693e-01  3*0.0  1.372829707018e-01  -6.129818347817e-02  -2.586179184022e-01   7.596224828281e-02  -1.199215334957e-01   2.553811528582e-01   1.327577027766e-01  
3*0.0 -1.113813706264e-01   5.075783920478e-02   1.278213348343e-01  -4.886338371636e-02   1.227333775610e-01  -2.137700350610e-01  -1.309728808145e-01  3*0.0  1.353321770287e-01  -5.978657569874e-02  -2.563974401980e-01   7.426500474987e-02  -1.176504245679e-01   2.512031196985e-01   1.300926134820e-01  
3*0.0 -1.095889153938e-01   4.953226347408e-02   1.273535957507e-01  -4.796765880046e-02   1.203651277778e-01  -2.107703438844e-01  -1.286000727698e-01  3*0.0  1.334111931956e-01  -5.831226828020e-02  -2.541600942147e-01   7.260293559270e-02  -1.154224312481e-01   2.470730779085e-01   1.274766039612e-01  
3*0.0 -1.077991002770e-01   4.833567823105e-02   1.268509738526e-01  -4.708538262820e-02   1.180186830707e-01  -2.077791836883e-01  -1.262501906817e-01  3*0.0  1.314589818244e-01  -5.687046117048e-02  -2.518449117523e-01   7.097388095846e-02  -1.132028324117e-01   2.429576122430e-01   1.248852566314e-01  
3*0.0 -1.060434172067e-01   4.716462170618e-02   1.263174828360e-01  -4.621382795087e-02   1.157187733279e-01  -2.048022395301e-01  -1.239293903843e-01  3*0.0  1.295352463219e-01  -5.545637581657e-02  -2.494940235824e-01   6.936674675155e-02  -1.110245738960e-01   2.388763462455e-01   1.223320875291e-01  
3*0.0 -1.043067131820e-01   4.601913827094e-02   1.257491124519e-01  -4.534981036828e-02   1.134534114859e-01  -2.018357807992e-01  -1.216337321491e-01  3*0.0  1.276129005943e-01  -5.407295071715e-02  -2.470954690702e-01   6.778395843689e-02  -1.088725440899e-01   2.348236257749e-01   1.198123311018e-01  
3*0.0 -1.025903912098e-01   4.489981183663e-02   1.251537075963e-01  -4.450146628835e-02   1.112228683737e-01  -1.988849912451e-01  -1.193660957002e-01  3*0.0  1.256956899483e-01  -5.271703494987e-02  -2.446459222334e-01   6.623053639496e-02  -1.067475907137e-01   2.307973903773e-01   1.173242613033e-01  
3*0.0 -1.009064299538e-01   4.380392542529e-02   1.245273637015e-01  -4.365868106905e-02   1.090368450130e-01  -1.959491733309e-01  -1.171273352382e-01  3*0.0  1.238061579157e-01  -5.138994228834e-02  -2.421743010799e-01   6.469769108126e-02  -1.046626023990e-01   2.268116539660e-01   1.148768505027e-01  
3*0.0 -9.923243911553e-02   4.273763220207e-02   1.238803144692e-01  -4.283412344407e-02   1.068773411248e-01  -1.930344080692e-01  -1.149195364089e-01  3*0.0  1.219034219301e-01  -5.009683952619e-02  -2.396583320216e-01   6.320376244103e-02  -1.025944712553e-01   2.228578107036e-01   1.124632329277e-01  
3*0.0 -9.758468750315e-02   4.169525680721e-02   1.232073480549e-01  -4.201885390695e-02   1.047569342520e-01  -1.901378126326e-01  -1.127414559239e-01  3*0.0  1.200193404821e-01  -4.883235113824e-02  -2.371175075803e-01   6.173524358203e-02  -1.005603217263e-01   2.189428599710e-01   1.100879696665e-01  
3*0.0 -9.595782971221e-02   4.067718364085e-02   1.225081608568e-01  -4.121516995183e-02   1.026713689848e-01  -1.872588142697e-01  -1.105915603678e-01  3*0.0  1.181453802339e-01  -4.759663149339e-02  -2.345471198708e-01   6.029211569092e-02  -9.855540953703e-02   2.150641500577e-01   1.077483727149e-01  
3*0.0 -9.435060314326e-02   3.968179197049e-02   1.217838703653e-01  -4.042334775677e-02   1.006188830222e-01  -1.843971582479e-01  -1.084687131108e-01  3*0.0  1.162799101065e-01  -4.638659248902e-02  -2.319399129214e-01   5.887519207394e-02  -9.657764633851e-02   2.112167427772e-01   1.054411059248e-01  
3*0.0 -9.276115214568e-02   3.870875599484e-02   1.210359256957e-01  -3.964372159082e-02   9.859776036306e-02  -1.815535639384e-01  -1.063726666268e-01  3*0.0  1.144197112584e-01  -4.520165894018e-02  -2.292940820502e-01   5.748502669281e-02  -9.462495495133e-02   2.073997139253e-01   1.031648512250e-01  
3*0.0 -9.119852349514e-02   3.775700329295e-02   1.202621387660e-01  -3.886930179417e-02   9.661544065175e-02  -1.787286857035e-01  -1.043053475070e-01  3*0.0  1.125828855399e-01  -4.404468636526e-02  -2.266396519516e-01   5.611560056134e-02  -9.270784699417e-02   2.036279476359e-01   1.009288123634e-01  
3*0.0 -8.965642568694e-02   3.682863167564e-02   1.194707677258e-01  -3.810923468954e-02   9.466624488446e-02  -1.759274005994e-01  -1.022688330223e-01  3*0.0  1.107583461740e-01  -4.291485423480e-02  -2.239649092313e-01   5.477600064668e-02  -9.081905663556e-02   1.998957500237e-01   9.872886345354e-02  
3*0.0 -8.812827866597e-02   3.592113277907e-02   1.186561233792e-01  -3.736256691836e-02   9.274480376825e-02  -1.731437590592e-01  -1.002570159787e-01  3*0.0  1.089355499617e-01  -4.180787954471e-02  -2.212498578243e-01   5.346129209828e-02  -8.895234409299e-02   1.961910784326e-01   9.655661166724e-02  
3*0.0 -8.663099204231e-02   3.503411420556e-02   1.178230717002e-01  -3.662439582919e-02   9.086423740143e-02  -1.703846642241e-01  -9.827714856809e-02  3*0.0  1.071464157916e-01  -4.072695596097e-02  -2.185402114199e-01   5.216930201468e-02  -8.712525418183e-02   1.925375679813e-01   9.442698585934e-02  
3*0.0 -8.514568989840e-02   3.417108347115e-02   1.169757070270e-01  -3.590016918919e-02   8.900959267120e-02  -1.676509784992e-01  -9.632763839148e-02  3*0.0  1.053543765504e-01  -3.967578805880e-02  -2.158108859489e-01   5.091045811328e-02  -8.531760950438e-02   1.889236285527e-01   9.233179004708e-02  
3*0.0 -8.368763506608e-02   3.332699357153e-02   1.161096615384e-01  -3.518418503216e-02   8.719231310672e-02  -1.649400221025e-01  -9.440723577332e-02  3*0.0  1.035903163044e-01  -3.864809785643e-02  -2.130800947059e-01   4.967291538042e-02  -8.354552182306e-02   1.853556228390e-01   9.027482804595e-02  
3*0.0 -8.223531539551e-02   3.249835168899e-02   1.152139233298e-01  -3.448019524323e-02   8.539523083953e-02  -1.622393201643e-01  -9.250311799653e-02  3*0.0  1.018180136910e-01  -3.763500561086e-02  -2.102850862770e-01   4.845281417396e-02  -8.178795556053e-02   1.817985630502e-01   8.823348956602e-02  
3*0.0 -8.081714271602e-02   3.169243970055e-02   1.143125100642e-01  -3.378508207275e-02   8.364068094491e-02  -1.595739896935e-01  -9.063819409167e-02  3*0.0  1.000855373889e-01  -3.665357020023e-02  -2.075309861664e-01   4.726207245209e-02  -8.007259979022e-02   1.783112513881e-01   8.624432638975e-02  
3*0.0 -7.941450623096e-02   3.090314939139e-02   1.133887576501e-01  -3.309979266310e-02   8.191362935202e-02  -1.569264710014e-01  -8.879605804088e-02  3*0.0  9.836294684679e-02  -3.569133600418e-02  -2.047513686675e-01   4.609047987405e-02  -7.838155333985e-02   1.748549375230e-01   8.428265536932e-02  
3*0.0 -7.802519907589e-02   3.013528423670e-02   1.124559716022e-01  -3.242908347076e-02   8.021223039349e-02  -1.543070413245e-01  -8.698421409615e-02  3*0.0  9.664379114646e-02  -3.475498404368e-02  -2.019603772187e-01   4.495046519933e-02  -7.671136363077e-02   1.714393688439e-01   8.235411562898e-02  
3*0.0 -7.666263341757e-02   2.938318164192e-02   1.115065564337e-01  -3.176754369534e-02   7.854627766595e-02  -1.517108957074e-01  -8.519951153529e-02  3*0.0  9.495658755863e-02  -3.383717898068e-02  -1.991717596608e-01   4.382837619490e-02  -7.507658311412e-02   1.680679230468e-01   8.046063651560e-02  
3*0.0 -7.531692240854e-02   2.865140927779e-02   1.105484828316e-01  -3.111740255309e-02   7.690841084111e-02  -1.491439435050e-01  -8.344571477775e-02  3*0.0  9.328061849154e-02  -3.294597657407e-02  -1.963886865482e-01   4.273465266100e-02  -7.346663085232e-02   1.647446760274e-01   7.860399546868e-02  
3*0.0 -7.398817874670e-02   2.793374237813e-02   1.095700402797e-01  -3.047553540556e-02   7.529808830919e-02  -1.465954720477e-01  -8.171388076981e-02  3*0.0  9.162005788259e-02  -3.207102157263e-02  -1.935878177146e-01   4.165728046111e-02  -7.188245517059e-02   1.614538376520e-01   7.677421690162e-02  
3*0.0 -7.267781558568e-02   2.723346273478e-02   1.085799895092e-01  -2.984369773089e-02   7.371638845977e-02  -1.440731817975e-01  -8.000993704895e-02  3*0.0  8.997593828225e-02  -3.121807633223e-02  -1.907897613664e-01   4.060319180135e-02  -7.032483940471e-02   1.582073685251e-01   7.497824237969e-02  
3*0.0 -7.138802268720e-02   2.654848950635e-02   1.075768993641e-01  -2.922143839248e-02   7.216444102558e-02  -1.415753268208e-01  -7.833211010263e-02  3*0.0  8.835401481912e-02  -3.038354546816e-02  -1.879930194823e-01   3.956871621314e-02  -6.879609799936e-02   1.550028001549e-01   7.321429670447e-02  
3*0.0 -7.011222973148e-02   2.588178182326e-02   1.065668121333e-01  -2.861103952220e-02   7.063729672769e-02  -1.391062007557e-01  -7.668280208525e-02  3*0.0  8.674038802388e-02  -2.957223309939e-02  -1.851977338826e-01   3.856110788838e-02  -6.728898267740e-02   1.518415337779e-01   7.148274147006e-02  
3*0.0 -6.886345949017e-02   2.523103679197e-02   1.055507490850e-01  -2.801077768088e-02   6.914430433034e-02  -1.366674871819e-01  -7.506420843820e-02  3*0.0  8.516131984130e-02  -2.878100978697e-02  -1.824287408443e-01   3.757459012222e-02  -6.581684815235e-02   1.487343252105e-01   6.978983321783e-02  
3*0.0 -6.762426575413e-02   2.459324053343e-02   1.045151055215e-01  -2.741927746970e-02   6.767224843857e-02  -1.342462204734e-01  -7.346466437056e-02  3*0.0  8.358674072508e-02  -2.800491417837e-02  -1.796369958205e-01   3.660425617429e-02  -6.436311433347e-02   1.456542406809e-01   6.811889226204e-02  
3*0.0 -6.640311519766e-02   2.397204541584e-02   1.034755698669e-01  -2.683925376696e-02   6.622708586809e-02  -1.318550677454e-01  -7.189380384234e-02  3*0.0  8.202982648375e-02  -2.724928343164e-02  -1.768565199471e-01   3.565855808002e-02  -6.293480427354e-02   1.426203344187e-01   6.648103064323e-02  
3*0.0 -6.520403788854e-02   2.336691574080e-02   1.024327332537e-01  -2.626898265355e-02   6.481177742394e-02  -1.294955355440e-01  -7.035316640672e-02  3*0.0  8.049832678743e-02  -2.651498995434e-02  -1.741026345680e-01   3.473555171904e-02  -6.153589444178e-02   1.396394478460e-01   6.488006328545e-02  
3*0.0 -6.402617389519e-02   2.277545004630e-02   1.013824516417e-01  -2.570759790035e-02   6.342524531796e-02  -1.271632967590e-01  -6.883904188296e-02  3*0.0  7.899296423068e-02  -2.579779019926e-02  -1.713656799301e-01   3.383114293024e-02  -6.016600673772e-02   1.367049617902e-01   6.331168433312e-02  
3*0.0 -6.285725723933e-02   2.219690876338e-02   1.003185970352e-01  -2.515428113071e-02   6.205813834426e-02  -1.248517479110e-01  -6.734512417508e-02  3*0.0  7.749089072749e-02  -2.509658685764e-02  -1.686156161171e-01   3.294462255022e-02  -5.881290355020e-02   1.338010828239e-01   6.176610338925e-02  
3*0.0 -6.170570743496e-02   2.162994522302e-02   9.924260843501e-02  -2.460984154010e-02   6.071652422927e-02  -1.225629361230e-01  -6.587322188327e-02  3*0.0  7.601024925016e-02  -2.440865747685e-02  -1.658683748219e-01   3.207327158263e-02  -5.748543492777e-02   1.309344586943e-01   6.024715530219e-02  
3*0.0 -6.056920123612e-02   2.107912540538e-02   9.816696681466e-02  -2.407716728901e-02   5.939851917384e-02  -1.203059248914e-01  -6.442976492734e-02  3*0.0  7.454326279220e-02  -2.374176060468e-02  -1.631402238411e-01   3.122665267318e-02  -5.618001284054e-02   1.281152430323e-01   5.876042144077e-02  
3*0.0 -5.945768096970e-02   2.054270525763e-02   9.709362363535e-02  -2.355404669093e-02   5.811114067632e-02  -1.180831603218e-01  -6.301697206612e-02  3*0.0  7.310903428959e-02  -2.309364517692e-02  -1.604516966842e-01   3.040111582964e-02  -5.490609092491e-02   1.253524734999e-01   5.731088080556e-02  
3*0.0 -5.835900112938e-02   2.001755741120e-02   9.600982621280e-02  -2.303968362246e-02   5.684510679908e-02  -1.158826015248e-01  -6.162461495738e-02  3*0.0  7.168809143415e-02  -2.245874850155e-02  -1.577616971109e-01   2.959153694188e-02  -5.365265361621e-02   1.226231768447e-01   5.588493463055e-02  
3*0.0 -5.727240445412e-02   1.950546362145e-02   9.492088588807e-02  -2.253511223821e-02   5.559980247234e-02  -1.137082372005e-01  -6.025546123708e-02  3*0.0  7.027814974927e-02  -2.184020744946e-02  -1.550788676127e-01   2.880106953314e-02  -5.241874781168e-02   1.199324193052e-01   5.448509603464e-02  
3*0.0 -5.620872815870e-02   1.900467400366e-02   9.382904769339e-02  -2.203634976941e-02   5.438289643049e-02  -1.115630159595e-01  -5.891244141971e-02  3*0.0  6.889913340789e-02  -2.123720884725e-02  -1.524301747841e-01   2.802644600019e-02  -5.121436772154e-02   1.172926358105e-01   5.311837550690e-02  
3*0.0 -5.515679027455e-02   1.851657591460e-02   9.273354973054e-02  -2.154862044314e-02   5.318592840785e-02  -1.094441046358e-01  -5.759203011279e-02  3*0.0  6.753123997005e-02  -2.064940558494e-02  -1.497884571635e-01   2.727104503705e-02  -5.002877724077e-02   1.146898073581e-01   5.177647907941e-02  
3*0.0 -5.412252827474e-02   1.803856980686e-02   9.163237417274e-02  -2.106735397311e-02   5.201301876485e-02  -1.073506954992e-01  -5.629406588429e-02  3*0.0  6.618664567706e-02  -2.007431715177e-02  -1.471651187415e-01   2.652992302784e-02  -4.886789791392e-02   1.121284183094e-01   5.046169305555e-02  
3*0.0 -5.310461014366e-02   1.757355025305e-02   9.053340896855e-02  -2.059722174996e-02   5.086298763041e-02  -1.052880661892e-01  -5.502177033462e-02  3*0.0  6.486166205210e-02  -1.951552807201e-02  -1.445676493210e-01   2.580878895950e-02  -4.772981261438e-02   1.096126618531e-01   4.917620075546e-02  
3*0.0 -5.210220009233e-02   1.712092310058e-02   8.943631800237e-02  -2.013597608163e-02   4.973504805366e-02  -1.032555204204e-01  -5.377453831004e-02  3*0.0  6.355403075248e-02  -1.897279776018e-02  -1.419946215558e-01   2.510687497588e-02  -4.661315982493e-02   1.071413697270e-01   4.791901801105e-02  
3*0.0 -5.111465697255e-02   1.667859099599e-02   8.833597322211e-02  -1.968338874356e-02   4.862840751813e-02  -1.012486379284e-01  -5.254882549390e-02  3*0.0  6.226547893776e-02  -1.844256993483e-02  -1.394384117835e-01   2.442016821310e-02  -4.551820103860e-02   1.047090750991e-01   4.668687075356e-02  
3*0.0 -5.014019347603e-02   1.624530350095e-02   8.722876326115e-02  -1.923707096754e-02   4.754169809122e-02  -9.926463842754e-02  -5.134244893349e-02  3*0.0  6.099295487199e-02  -1.792405433856e-02  -1.368943578748e-01   2.374621847544e-02  -4.444323667454e-02   1.023127506754e-01   4.547775531001e-02  
3*0.0 -4.918665872397e-02   1.582423488139e-02   8.613006693574e-02  -1.880035389629e-02   4.648019755497e-02  -9.731506499185e-02  -5.016381731906e-02  3*0.0  5.974844025723e-02  -1.742124377743e-02  -1.343938377252e-01   2.309165354930e-02  -4.339425659550e-02   9.996860344327e-02   4.430067092759e-02  
3*0.0 -4.823888674762e-02   1.541252992784e-02   8.502344026132e-02  -1.837188971658e-02   4.543298294001e-02  -9.538558913476e-02  -4.900151807638e-02  3*0.0  5.850734060269e-02  -1.692942185804e-02  -1.318875750378e-01   2.245141715236e-02  -4.235822153940e-02   9.765064922484e-02   4.314074480167e-02  
3*0.0 -4.731444997264e-02   1.501068693290e-02   8.392236431821e-02  -1.794992376855e-02   4.441226322835e-02  -9.348825208781e-02  -4.786525443686e-02  3*0.0  5.729990189936e-02  -1.645109141563e-02  -1.294299541776e-01   2.182584115502e-02  -4.135050548972e-02   9.538559273153e-02   4.201272788524e-02  
3*0.0 -4.640230636443e-02   1.461939732734e-02   8.282348322355e-02  -1.753678027136e-02   4.341000515896e-02  -9.161845846660e-02  -4.675054085670e-02  3*0.0  5.610633213262e-02  -1.598606465276e-02  -1.269926220880e-01   2.121705038135e-02  -4.036074327342e-02   9.315908728779e-02   4.090841919231e-02  
3*0.0 -4.549959225595e-02   1.423627456423e-02   8.171829393396e-02  -1.713204157027e-02   4.242403156578e-02  -8.976960934120e-02  -4.565247044780e-02  3*0.0  5.492477811173e-02  -1.553008856781e-02  -1.245597196080e-01   2.062017530430e-02  -3.938742503852e-02   9.096173674809e-02   3.982241848865e-02  
3*0.0 -4.461526574949e-02   1.386334243592e-02   8.062048976391e-02  -1.673431556474e-02   4.146045062690e-02  -8.795230115024e-02  -4.457896716266e-02  3*0.0  5.376746975597e-02  -1.508813417245e-02  -1.221683253158e-01   2.003949893423e-02  -3.843702381054e-02   8.881258788179e-02   3.876504144588e-02  
3*0.0 -4.374902846388e-02   1.350017716506e-02   7.952980380695e-02  -1.634484840867e-02   4.051875645537e-02  -8.616575296148e-02  -4.352913480261e-02  3*0.0  5.263505446574e-02  -1.465850813109e-02  -1.198150396198e-01   1.947422446346e-02  -3.750935393595e-02   8.670895819561e-02   3.773463537387e-02  
3*0.0 -4.289146038911e-02   1.314625124328e-02   7.843919978717e-02  -1.596358040834e-02   3.959220622347e-02  -8.440340686536e-02  -4.249749949419e-02  3*0.0  5.151123499914e-02  -1.424027114813e-02  -1.174735036942e-01   1.892373845906e-02  -3.659599878678e-02   8.463734243674e-02   3.672358304546e-02  
3*0.0 -4.204815045749e-02   1.279977569659e-02   7.734792361080e-02  -1.558839405514e-02   3.868453128119e-02  -8.266522230274e-02  -4.148463328950e-02  3*0.0  5.040774562262e-02  -1.383148344044e-02  -1.151566692297e-01   1.838429968347e-02  -3.570250478319e-02   8.260290827014e-02   3.573454984885e-02  
3*0.0 -4.122048177971e-02   1.246163549670e-02   7.626090931850e-02  -1.522052422717e-02   3.779650159197e-02  -8.095459381450e-02  -4.049254497797e-02  3*0.0  4.932616506645e-02  -1.343317225186e-02  -1.128716023606e-01   1.785785097810e-02  -3.482947682086e-02   8.060895788888e-02   3.476918338276e-02  
3*0.0 -4.040319687834e-02   1.213154914063e-02   7.517460862859e-02  -1.485866028545e-02   3.692423945065e-02  -7.926780981079e-02  -3.951820595340e-02  3*0.0  4.825648029341e-02  -1.304543859879e-02  -1.106049444710e-01   1.734428535866e-02  -3.397182559358e-02   7.864869124955e-02   3.382357916234e-02  
3*0.0 -3.960382169814e-02   1.181071837459e-02   7.409938771401e-02  -1.450558517831e-02   3.607277821601e-02  -7.761269629523e-02  -3.856728462060e-02  3*0.0  4.721228430434e-02  -1.266921145825e-02  -1.083816482997e-01   1.684561097563e-02  -3.313601501484e-02   7.673382292805e-02   3.290400184466e-02  
3*0.0 -3.881201125500e-02   1.149824525687e-02   7.302548932560e-02  -1.416095446508e-02   3.523479550401e-02  -7.598069242098e-02  -3.763298260164e-02  3*0.0  4.617603118155e-02  -1.230285763180e-02  -1.061698401805e-01   1.636032423472e-02  -3.231309058421e-02   7.484823989456e-02   3.200154419467e-02  
3*0.0 -3.803683855339e-02   1.119275610570e-02   7.195657516749e-02  -1.382186373436e-02   3.441637710123e-02  -7.437548262713e-02  -3.671842024619e-02  3*0.0  4.516403694140e-02  -1.194580913054e-02  -1.039953232988e-01   1.588588880419e-02  -3.151094116691e-02   7.300360270748e-02   3.112232089771e-02  
3*0.0 -3.727666264175e-02   1.089560802463e-02   7.089700866328e-02  -1.349000092594e-02   3.361614821363e-02  -7.279914377234e-02  -3.582476425292e-02  3*0.0  4.417234550291e-02  -1.159940201548e-02  -1.018575091459e-01   1.542491977931e-02  -3.072745595350e-02   7.119957032736e-02   3.026601783570e-02  
3*0.0 -3.652242600220e-02   1.060373307144e-02   6.983007791842e-02  -1.316313795316e-02   3.282785979508e-02  -7.123903629993e-02  -3.494295328328e-02  3*0.0  4.318868063984e-02  -1.125921031551e-02  -9.972266648882e-02   1.497191288480e-02  -2.995606466711e-02   6.941828554507e-02   2.942299493162e-02  
3*0.0 -3.578761401790e-02   1.032094537818e-02   6.878066581911e-02  -1.284407029155e-02   3.206036090448e-02  -6.971318223906e-02  -3.408530669980e-02  3*0.0  4.223156477468e-02  -1.093100386319e-02  -9.764159505169e-02   1.453401765032e-02  -2.920617087730e-02   6.768537512164e-02   2.860668600938e-02  
3*0.0 -3.506263697269e-02   1.004513430608e-02   6.773467979290e-02  -1.253148384998e-02   3.130710175939e-02  -6.821062717360e-02  -3.324413807489e-02  3*0.0  4.128724016108e-02  -1.061143168321e-02  -9.558168849897e-02   1.410729668316e-02  -2.847053913880e-02   6.598376129321e-02   2.780793909450e-02  
3*0.0 -3.435034406134e-02   9.775468663775e-03   6.669247427214e-02  -1.222477332540e-02   3.056977390178e-02  -6.673157584367e-02  -3.241958970280e-02  3*0.0  4.036146002520e-02  -1.029948222977e-02  -9.354987638423e-02   1.369022660390e-02  -2.775173375257e-02   6.431606870091e-02   2.702800010564e-02  
3*0.0 -3.364774130755e-02   9.513633676035e-03   6.565816059704e-02  -1.192616996932e-02   2.984622854395e-02  -6.527803301726e-02  -3.161247192591e-02  3*0.0  3.944755584275e-02  -9.996917422065e-03  -9.154191803287e-02   1.328603654256e-02  -2.704643091173e-02   6.268041698067e-02   2.626579173533e-02  
3*0.0 -3.296161844904e-02   9.258118829571e-03   6.463369106182e-02  -1.163287913715e-02   2.914076699533e-02  -6.385169371297e-02  -3.082439598485e-02  3*0.0  3.855764450847e-02  -9.702710337167e-03  -8.957620081904e-02   1.289199606143e-02  -2.636033123104e-02   6.108476318020e-02   2.552530624368e-02  
3*0.0 -3.228340917209e-02   9.007867140366e-03   6.360853956709e-02  -1.134428188501e-02   2.844764802438e-02  -6.244454799041e-02  -3.004957387251e-02  3*0.0  3.767860860157e-02  -9.415170409034e-03  -8.762595207423e-02   1.250622366133e-02  -2.568675924255e-02   5.951550672175e-02   2.479935820850e-02  
3*0.0 -3.161612924173e-02   8.764434298780e-03   6.259133161249e-02  -1.106325064949e-02   2.776859498921e-02  -6.106188473162e-02  -2.929133326139e-02  3*0.0  3.681474240980e-02  -9.135529065866e-03  -8.570274561449e-02   1.213151453070e-02  -2.502766436405e-02   5.797822217764e-02   2.409075096913e-02  
3*0.0 -3.096480903618e-02   8.527687303503e-03   6.158758996042e-02  -1.078795389026e-02   2.710684156429e-02  -5.970787526731e-02  -2.855255070234e-02  3*0.0  3.597309867947e-02  -8.864744666509e-03  -8.382377187486e-02   1.176788482657e-02  -2.438642206437e-02   5.648078674766e-02   2.340342862949e-02  
3*0.0 -3.032353088150e-02   8.296919203420e-03   6.059027863976e-02  -1.051817665917e-02   2.645824139935e-02  -5.837660899105e-02  -2.782899536193e-02  3*0.0  3.514473223983e-02  -8.601515662911e-03  -8.197016408535e-02   1.141397820515e-02  -2.375846226855e-02   5.501359296444e-02   2.273229450165e-02  
3*0.0 -2.969059707436e-02   8.072085309990e-03   5.959813470011e-02  -1.025483261735e-02   2.582161366844e-02  -5.706688560721e-02  -2.711967793192e-02  3*0.0  3.432773529776e-02  -8.345310363305e-03  -8.013718731839e-02   1.106980230504e-02  -2.314259128172e-02   5.357381014567e-02   2.207587458755e-02  
3*0.0 -2.906970251016e-02   7.851503131862e-03   5.860958072189e-02  -9.995365323066e-03   2.519924798894e-02  -5.577794225621e-02  -2.642447490724e-02  3*0.0  3.352914299676e-02  -8.094539127961e-03  -7.833276229044e-02   1.073211732316e-02  -2.254201381568e-02   5.216443915506e-02   2.143552177293e-02  
3*0.0 -2.846114970014e-02   7.637627452054e-03   5.763433307350e-02  -9.742428193906e-03   2.459110143230e-02  -5.451551901051e-02  -2.574659931623e-02  3*0.0  3.274667801692e-02  -7.852231363996e-03  -7.656423371989e-02   1.040564261526e-02  -2.195566367656e-02   5.078934532216e-02   2.081316746520e-02  
3*0.0 -2.786258980096e-02   7.429464409097e-03   5.666756517895e-02  -9.495792084920e-03   2.399554340685e-02  -5.327592221951e-02  -2.508356409106e-02  3*0.0  3.197821908536e-02  -7.616671294979e-03  -7.482250027352e-02   1.008853247473e-02  -2.138220799099e-02   4.944342510527e-02   2.020612230820e-02  
3*0.0 -2.727686756354e-02   7.226955578783e-03   5.571260920789e-02  -9.254534312278e-03   2.341425162513e-02  -5.206130276640e-02  -2.443683748448e-02  3*0.0  3.122747461713e-02  -7.388284950579e-03  -7.311684619309e-02   9.780667348785e-03  -2.082336407131e-02   4.813079148247e-02   1.961633224417e-02  
3*0.0 -2.669988095146e-02   7.028857482649e-03   5.476154837787e-02  -9.018028198482e-03   2.284443742757e-02  -5.086582403763e-02  -2.380250643759e-02  3*0.0  3.048968130371e-02  -7.165186739355e-03  -7.143283985927e-02   9.479869070773e-03  -2.027652160956e-02   4.684375441786e-02   1.903987016657e-02  
3*0.0 -2.613028805735e-02   6.835475999382e-03   5.381496547576e-02  -8.786000832443e-03   2.228516101550e-02  -4.968954599188e-02  -2.318042788727e-02  3*0.0  2.976176035394e-02  -6.948072114019e-03  -6.976841436318e-02   9.186788094616e-03  -1.974020590069e-02   4.558129472962e-02   1.847612297897e-02  
3*0.0 -2.557454812740e-02   6.647493238163e-03   5.288256615426e-02  -8.559420639532e-03   2.174034172261e-02  -4.853879497644e-02  -2.257479800942e-02  3*0.0  2.905343316294e-02  -6.737697631899e-03  -6.814419379827e-02   8.902553043197e-03  -1.921889912441e-02   4.435281965998e-02   1.792973830009e-02  
3*0.0 -2.502625720325e-02   6.464015673739e-03   5.195511809104e-02  -8.337753360469e-03   2.120581477350e-02  -4.740685609196e-02  -2.198101323985e-02  3*0.0  2.835565695246e-02  -6.532612627161e-03  -6.653942588383e-02   8.625695968363e-03  -1.870804638336e-02   4.314794967736e-02   1.739547576011e-02  
3*0.0 -2.449140648925e-02   6.286095693514e-03   5.104355217400e-02  -8.121858027614e-03   2.068519593665e-02  -4.630082670579e-02  -2.140354703589e-02  3*0.0  2.767629564586e-02  -6.334505169737e-03  -6.497510133233e-02   8.358042344220e-03  -1.821140545417e-02   4.197657929214e-02   1.687813749984e-02  
3*0.0 -2.396501263145e-02   6.112307022029e-03   5.013791830020e-02  -7.910411249537e-03   2.017523936800e-02  -4.521369554869e-02  -2.083803067400e-02  3*0.0  2.700928057001e-02  -6.141341276794e-03  -6.343380714943e-02   8.096937700215e-03  -1.772579814706e-02   4.082968510269e-02   1.637319572965e-02  
3*0.0 -2.344817846119e-02   5.943305688912e-03   4.924258998133e-02  -7.704108346443e-03   1.967650285232e-02  -4.414801392851e-02  -2.028577737801e-02  3*0.0  2.635537986636e-02  -5.953953807144e-03  -6.192045493876e-02   7.843800111864e-03  -1.725151139422e-02   3.970948160437e-02   1.588168611728e-02  
3*0.0 -2.294005146824e-02   5.778142119352e-03   4.835376792584e-02  -7.501711349055e-03   1.918828479556e-02  -4.310092555746e-02  -1.974507088795e-02  3*0.0  2.571406402211e-02  -5.771385370808e-03  -6.043153066693e-02   7.596894320010e-03  -1.678814211111e-02   3.861378174001e-02   1.540243628284e-02  
3*0.0 -2.244130341665e-02   5.617605639812e-03   4.747559438759e-02  -7.304317219516e-03   1.871097471723e-02  -4.207498527818e-02  -1.921740671156e-02  3*0.0  2.508556437139e-02  -5.594354162349e-03  -5.897045643027e-02   7.357469570096e-03  -1.633570978257e-02   3.754403861376e-02   1.493611613409e-02  
3*0.0 -2.195411304607e-02   5.461469179227e-03   4.661053050902e-02  -7.111615588427e-03   1.824568206386e-02  -4.107130413997e-02  -1.870340923021e-02  3*0.0  2.447329429920e-02  -5.422772187843e-03  -5.754397213168e-02   7.125389959764e-03  -1.589567233335e-02   3.650300851688e-02   1.448399626564e-02  
3*0.0 -2.147297678822e-02   5.308782452766e-03   4.574907054798e-02  -6.922919104795e-03   1.778898971993e-02  -4.008357178652e-02  -1.819907612558e-02  3*0.0  2.386999724198e-02  -5.255177185312e-03  -5.613383411025e-02   6.898763639088e-03  -1.546441450058e-02   3.548161616823e-02   1.404160347000e-02  
3*0.0 -2.100239124121e-02   5.160604208385e-03   4.490136289564e-02  -6.738784583339e-03   1.734346833503e-02  -3.911782232841e-02  -1.770807751327e-02  3*0.0  2.328085140025e-02  -5.093196435515e-03  -5.475631854885e-02   6.679638281399e-03  -1.504438517339e-02   3.448750964086e-02   1.361258072027e-02  
3*0.0 -2.054205451263e-02   5.016179243965e-03   4.406467270165e-02  -6.558732040285e-03   1.690886144686e-02  -3.817227167245e-02  -1.722926509186e-02  3*0.0  2.270630986707e-02  -4.935824680625e-03  -5.340925523196e-02   6.466679444205e-03  -1.463557183185e-02   3.351906086966e-02   1.319608794492e-02  
3*0.0 -2.008839593922e-02   4.875458384785e-03   4.323483992770e-02  -6.382983839048e-03   1.648282612589e-02  -3.724364496388e-02  -1.676056422577e-02  3*0.0  2.214108153599e-02  -4.782756087451e-03  -5.208191812413e-02   6.259613085399e-03  -1.423539515171e-02   3.257103006804e-02   1.278954379751e-02  
3*0.0 -1.964189679637e-02   4.737847961295e-03   4.241077150330e-02  -6.210780574520e-03   1.606560429777e-02  -3.633120912159e-02  -1.630153684655e-02  3*0.0  2.158659596576e-02  -4.633379235531e-03  -5.077534759901e-02   6.057540470717e-03  -1.384437202056e-02   3.164348743489e-02   1.239292963512e-02  
3*0.0 -1.920671609826e-02   4.604951731691e-03   4.160458467680e-02  -6.043761744970e-03   1.565956219506e-02  -3.544220080140e-02  -1.585630686936e-02  3*0.0  2.104672938406e-02  -4.489692439254e-03  -4.950466003088e-02   5.863290374204e-03  -1.346434142076e-02   3.074357320535e-02   1.200961266496e-02  
3*0.0 -1.878028920517e-02   4.475198927025e-03   4.080747400712e-02  -5.880184965504e-03   1.526304087445e-02  -3.457088318166e-02  -1.542159492459e-02  3*0.0  2.051943785702e-02  -4.349805754741e-03  -4.825988894745e-02   5.674131247564e-03  -1.309408638123e-02   2.986590207320e-02   1.163697655505e-02  
3*0.0 -1.835995877160e-02   4.349126117280e-03   4.001858745294e-02  -5.721054393755e-03   1.487433522154e-02  -3.371618753712e-02  -1.499650177305e-02  3*0.0  2.000044065351e-02  -4.214127378497e-03  -4.703435022033e-02   5.490899478521e-03  -1.273158784219e-02   2.900736757812e-02   1.127348572398e-02  
3*0.0 -1.794765041952e-02   4.225252484071e-03   3.923521247255e-02  -5.564055526064e-03   1.449452313513e-02  -3.287659890287e-02  -1.458036261268e-02  3*0.0  1.949363007752e-02  -4.081308727488e-03  -4.583174702462e-02   5.311167143516e-03  -1.237844670129e-02   2.816899329645e-02   1.091957794208e-02  
3*0.0 -1.754518137825e-02   4.105707720879e-03   3.846866917502e-02  -5.412047885456e-03   1.412454742808e-02  -3.205848552009e-02  -1.417658714713e-02  3*0.0  1.899936109809e-02  -3.953584965785e-03  -4.466079994735e-02   5.138602672067e-03  -1.203487687378e-02   2.735509241142e-02   1.057725798472e-02  
3*0.0 -1.714888492382e-02   3.988718634228e-03   3.770749903303e-02  -5.262912124203e-03   1.376214946723e-02  -3.125465407537e-02  -1.378108637944e-02  3*0.0  1.851426001406e-02  -3.828903974795e-03  -4.350822247299e-02   4.970101313379e-03  -1.169908715713e-02   2.655883817285e-02   1.024326475033e-02  
3*0.0 -1.676222238882e-02   3.875533359309e-03   3.696161883926e-02  -5.118305193269e-03   1.340928258851e-02  -3.047092817829e-02  -1.339710011325e-02  3*0.0  1.804186081722e-02  -3.708630267719e-03  -4.238605321913e-02   4.807746458874e-03  -1.137269988576e-02   2.578580191925e-02   9.920164409760e-03  
3*0.0 -1.638137180224e-02   3.765137220690e-03   3.622238320685e-02  -4.977074894439e-03   1.306354977189e-02  -2.970160861224e-02  -1.302130716381e-02  3*0.0  1.757783764582e-02  -3.591570202655e-03  -4.128198010120e-02   4.649814241543e-03  -1.105355505062e-02   2.502984628500e-02   9.605060401728e-03  
3*0.0 -1.600790809376e-02   3.657391117725e-03   3.549193281335e-02  -4.838917994163e-03   1.272585755473e-02  -2.894800829173e-02  -1.265446085214e-02  3*0.0  1.712432509178e-02  -3.477642202417e-03  -4.020038276020e-02   4.496129929478e-03  -1.074254385179e-02   2.429273151058e-02   9.298723305440e-03  
3*0.0 -1.564352172373e-02   3.552994756809e-03   3.477590944885e-02  -4.704533659593e-03   1.239702227560e-02  -2.821304128929e-02  -1.229818128337e-02  3*0.0  1.668279826341e-02  -3.367716630550e-03  -3.914778538690e-02   4.347921656084e-03  -1.044030856574e-02   2.357735179020e-02   9.002468304940e-03  
3*0.0 -1.528507512283e-02   3.451242259255e-03   3.406761916697e-02  -4.573247729776e-03   1.207517202002e-02  -2.749255945007e-02  -1.194999989259e-02  3*0.0  1.624951180803e-02  -3.260851434553e-03  -3.811366846125e-02   4.203911488789e-03  -1.014499169780e-02   2.287852460602e-02   8.713859208045e-03  
3*0.0 -1.493373172168e-02   3.351656358590e-03   3.336690913537e-02  -4.444501550600e-03   1.176086400282e-02  -2.678623395639e-02  -1.160981347220e-02  3*0.0  1.582665236262e-02  -3.156591294317e-03  -3.710114454229e-02   4.063377033470e-03  -9.857471423903e-03   2.219732145205e-02   8.433347197569e-03  
3*0.0 -1.459077448360e-02   3.255301147612e-03   3.268053585701e-02  -4.319506225848e-03   1.145477683200e-02  -2.609784073497e-02  -1.127961200572e-02  3*0.0  1.541463229715e-02  -3.056095586554e-03  -3.611557596788e-02   3.928050748677e-03  -9.577933255011e-03   2.153620339433e-02   8.162043180027e-03  
3*0.0 -1.425288930615e-02   3.161411301641e-03   3.200095642813e-02  -4.197627609975e-03   1.115488506155e-02  -2.542254212272e-02  -1.095663674025e-02  3*0.0  1.500980449970e-02  -2.958344579794e-03  -3.514610147742e-02   3.796557061909e-03  -9.304578061600e-03   2.088986884216e-02   7.897479839626e-03  
3*0.0 -1.392376006197e-02   3.070288086805e-03   3.133513451345e-02  -4.079014394468e-03   1.086322947733e-02  -2.476438324895e-02  -1.064312038285e-02  3*0.0  1.461669123605e-02  -2.863858229155e-03  -3.420426086804e-02   3.669545476918e-03  -9.039395811368e-03   2.026335932344e-02   7.641932147572e-03  
3*0.0 -1.360013423142e-02   2.981377074081e-03   3.067644409402e-02  -3.963192591016e-03   1.057786301971e-02  -2.411912965725e-02  -1.033670747505e-02  3*0.0  1.423147417001e-02  -2.771828116866e-03  -3.327959765605e-02   3.545949625597e-03  -8.780533717465e-03   1.965162907084e-02   7.393069197082e-03  
3*0.0 -1.328252380367e-02   2.894731183652e-03   3.002641489041e-02  -3.849849311286e-03   1.029899469940e-02  -2.348748475039e-02  -1.003774082901e-02  3*0.0  1.385438964293e-02  -2.682536969438e-03  -3.237414701041e-02   3.425986726786e-03  -8.528073261140e-03   1.905548885805e-02   7.151223692691e-03  
3*0.0 -1.297305701658e-02   2.810793232483e-03   2.939019666248e-02  -3.739901680908e-03   1.002775721723e-02  -2.287225889157e-02  -9.747702538582e-03  3*0.0  1.348804335573e-02  -2.596316290525e-03  -3.149449884337e-02   3.310348540625e-03  -8.283095098843e-03   1.847769724922e-02   6.917633269739e-03  
3*0.0 -1.266711896742e-02   2.728937287252e-03   2.875859970433e-02  -3.632739911816e-03   9.761443180070e-03  -2.226778464014e-02  -9.463407163335e-03  3*0.0  1.312695545689e-02  -2.512320655068e-03  -3.062649176076e-02   3.197843101781e-03  -8.043040531314e-03   1.791164389861e-02   6.689277418367e-03  
3*0.0 -1.237025629253e-02   2.649521522218e-03   2.814205565013e-02  -3.528326116071e-03   9.503132725176e-03  -2.168004729904e-02  -9.188242384077e-03  3*0.0  1.277765677564e-02  -2.431232301759e-03  -2.978673767681e-02   3.089268932071e-03  -7.810794418610e-03   1.736460565755e-02   6.469410163491e-03  
3*0.0 -1.207890523413e-02   2.572314576313e-03   2.753456854532e-02  -3.426581351956e-03   9.250714096122e-03  -2.110525973098e-02  -8.919959897602e-03  3*0.0  1.243566978291e-02  -2.352684013857e-03  -2.896475325420e-02   2.984198443824e-03  -7.584275068370e-03   1.683171339655e-02   6.255814003140e-03  
3*0.0 -1.179304227896e-02   2.497061088356e-03   2.693517794351e-02  -3.327388740137e-03   9.004099113063e-03  -2.054265565930e-02  -8.658196530234e-03  3*0.0  1.210141229783e-02  -2.276279531546e-03  -2.816016051227e-02   2.882121478511e-03  -7.363558359810e-03   1.631250392838e-02   6.048268252528e-03  
3*0.0 -1.151210033173e-02   2.423550125485e-03   2.634259620237e-02  -3.230231277462e-03   8.762921825149e-03  -1.999138025277e-02  -8.402457361545e-03  3*0.0  1.177404243393e-02  -2.201930847308e-03  -2.737127857206e-02   2.782769060395e-03  -7.148223792696e-03   1.580608053840e-02   5.846343283584e-03  
3*0.0 -1.123909714969e-02   2.352308877928e-03   2.576404562974e-02  -3.135824262158e-03   8.528781259844e-03  -1.945535506749e-02  -8.154824377257e-03  3*0.0  1.145684413257e-02  -2.130171718822e-03  -2.660711401224e-02   2.686987208360e-03  -6.939684694938e-03   1.531633561123e-02   5.651749813755e-03  
3*0.0 -1.097139402828e-02   2.283340700370e-03   2.519554269411e-02  -3.044401495371e-03   8.300134197189e-03  -1.893202832599e-02  -7.913830677229e-03  3*0.0  1.114646279123e-02  -2.060850326859e-03  -2.586013004703e-02   2.594676576211e-03  -6.736378644451e-03   1.483975763897e-02   5.462916788156e-03  
3*0.0 -1.070870948256e-02   2.216098671363e-03   2.463474046711e-02  -2.955205367407e-03   8.076748230763e-03  -1.841988209367e-02  -7.678706509987e-03  3*0.0  1.084309649688e-02  -1.993448382421e-03  -2.512921527870e-02   2.505015558418e-03  -6.538304481144e-03   1.437558887565e-02   5.279481604360e-03  
3*0.0 -1.045136900546e-02   2.150695620280e-03   2.408297551188e-02  -2.868291092968e-03   7.858745935657e-03  -1.791952473223e-02  -7.449724741889e-03  3*0.0  1.054679001505e-02  -1.928121393746e-03  -2.441528966068e-02   2.418188819631e-03  -6.345437375276e-03   1.392411294769e-02   5.101553168703e-03  
3*0.0 -1.020030596140e-02   2.086806677500e-03   2.354090187446e-02  -2.783076639724e-03   7.646591534311e-03  -1.743123169946e-02  -7.227067236053e-03  3*0.0  1.025888304199e-02  -1.864614284136e-03  -2.372070055028e-02   2.333753458103e-03  -6.158292351629e-03   1.348613547765e-02   4.929460548746e-03  
3*0.0 -9.953591376142e-03   2.025137009259e-03   2.300818517722e-02  -2.700914274200e-03   7.439119405316e-03  -1.695440224948e-02  -7.010264980508e-03  3*0.0  9.976475650901e-03  -1.803402706199e-03  -2.304067682499e-02   2.252645458861e-03  -5.975565786473e-03   1.305955396888e-02   4.762279015980e-03  
3*0.0 -9.713375130502e-03   1.964900983522e-03   2.248568210576e-02  -2.620387376964e-03   7.237493147915e-03  -1.648960820153e-02  -6.799724678644e-03  3*0.0  9.702670818380e-03  -1.743902673255e-03  -2.238046661885e-02   2.173777014016e-03  -5.798523405107e-03   1.264634032828e-02   4.600841360114e-03  
3*0.0 -9.478109565847e-03   1.906527263046e-03   2.197280442927e-02  -2.542262541241e-03   7.040758131372e-03  -1.603611733166e-02  -6.594970639070e-03  3*0.0  9.435216276909e-03  -1.686440986589e-03  -2.173633866481e-02   2.097771219582e-03  -5.626148005788e-03   1.224482336560e-02   4.444409227346e-03  
3*0.0 -9.246458543008e-03   1.849765892374e-03   2.146621513422e-02  -2.466391522323e-03   6.848158455004e-03  -1.559201084617e-02  -6.394965951937e-03  3*0.0  9.172776902933e-03  -1.630622003178e-03  -2.110403747483e-02   2.024076755819e-03  -5.457782564200e-03   1.185294693573e-02   4.292073177757e-03  
3*0.0 -9.021082858573e-03   1.794398542425e-03   2.097008909243e-02  -2.392144742075e-03   6.661068760831e-03  -1.515947505870e-02  -6.200902733321e-03  3*0.0  8.918535865730e-03  -1.576458375704e-03  -2.049103957254e-02   1.952572595944e-03  -5.294756314522e-03   1.147377769223e-02   4.145146727213e-03  
3*0.0 -8.800092368118e-03   1.740891532021e-03   2.048331876458e-02  -2.320396338753e-03   6.478398375136e-03  -1.473761901911e-02  -6.012209147494e-03  3*0.0  8.669788381484e-03  -1.524246480857e-03  -1.989239793837e-02   1.883846400721e-03  -5.135866995350e-03   1.110514058500e-02   4.002680514841e-03  
3*0.0 -8.583878455045e-03   1.688652765280e-03   2.000432321889e-02  -2.250191183374e-03   6.300321422414e-03  -1.432551772247e-02  -5.828480519876e-03  3*0.0  8.427410730418e-03  -1.473461390051e-03  -1.930855119262e-02   1.817010083814e-03  -4.981414750311e-03   1.074697166223e-02   3.864625335828e-03  
3*0.0 -8.373021013604e-03   1.637822020044e-03   1.953499285063e-02  -2.181769225979e-03   6.127072195156e-03  -1.392403126277e-02  -5.650087957496e-03  3*0.0  8.191961640551e-03  -1.424263384888e-03  -1.874141249572e-02   1.752336730259e-03  -4.831595690422e-03   1.039999159495e-02   3.731281249379e-03  
3*0.0 -8.166238843497e-03   1.588710765256e-03   1.907448239586e-02  -2.115695517533e-03   5.957919501548e-03  -1.353246972356e-02  -5.476620411943e-03  3*0.0  7.961606519578e-03  -1.376831361080e-03  -1.818753872454e-02   1.690177130938e-03  -4.685587403174e-03   1.006266014775e-02   3.601978025001e-03  
3*0.0 -7.964241138200e-03   1.540803928402e-03   1.862219278051e-02  -2.051126017564e-03   5.793193135973e-03  -1.315044357426e-02  -5.307954658981e-03  3*0.0  7.737512280967e-03  -1.330730707508e-03  -1.764836106840e-02   1.629779222946e-03  -4.543821250950e-03   9.735361057803e-03   3.476861797745e-03  
3*0.0 -7.766401545844e-03   1.494222199444e-03   1.817777596798e-02  -1.988291375648e-03   5.632493238566e-03  -1.277756059662e-02  -5.143802583735e-03  3*0.0  7.518833502637e-03  -1.286083197249e-03  -1.712248135247e-02   1.571394836674e-03  -4.405893040451e-03   9.417413860573e-03   3.355636232210e-03  
3*0.0 -7.573051495498e-03   1.449131093024e-03   1.774263834956e-02  -1.927440396999e-03   5.475957330580e-03  -1.241445139368e-02  -4.984462570955e-03  3*0.0  7.305713241341e-03  -1.242993371029e-03  -1.661067482827e-02   1.515181493110e-03  -4.271832454228e-03   9.109063420057e-03   3.238393127733e-03  
3*0.0 -7.384621359997e-03   1.405311988564e-03   1.731686389778e-02  -1.868237313417e-03   5.323750490112e-03  -1.206101739989e-02  -4.829934564829e-03  3*0.0  7.098780593485e-03  -1.201262412021e-03  -1.611388052351e-02   1.460811425282e-03  -4.141845501193e-03   8.810536361253e-03   3.125216588420e-03  
3*0.0 -7.199410060693e-03   1.362530662823e-03   1.689670472995e-02  -1.810334376691e-03   5.174933643743e-03  -1.171511307992e-02  -4.679067542560e-03  3*0.0  6.896214993303e-03  -1.160699045828e-03  -1.562753244137e-02   1.407999740105e-03  -4.015111403542e-03   8.519764556633e-03   3.015221931743e-03  
3*0.0 -7.018121413977e-03   1.320958854158e-03   1.648406052036e-02  -1.754129012665e-03   5.029829383398e-03  -1.137763503573e-02  -4.532313660337e-03  3*0.0  6.698733760358e-03  -1.121365600118e-03  -1.515339820554e-02   1.356891074444e-03  -3.891893612800e-03   8.237404012133e-03   2.908678534159e-03  
3*0.0 -6.841530591428e-03   1.280836958182e-03   1.608178723726e-02  -1.699837436939e-03   4.888794229442e-03  -1.104992802432e-02  -4.390322005527e-03  3*0.0  6.506790541133e-03  -1.083534165098e-03  -1.469364615969e-02   1.307880645368e-03  -3.772364410815e-03   7.964324290573e-03   2.805945745671e-03  
3*0.0 -6.669532492169e-03   1.241817378747e-03   1.568841944213e-02  -1.646970157648e-03   4.751733272868e-03  -1.073114588211e-02  -4.252661370957e-03  3*0.0  6.320570716047e-03  -1.046904488314e-03  -1.424783322982e-02   1.260490534596e-03  -3.656544307958e-03   7.700171809557e-03   2.706857647462e-03  
3*0.0 -6.500118895161e-03   1.203902419558e-03   1.530027002781e-02  -1.595647434814e-03   4.617527706948e-03  -1.041910819412e-02  -4.118224863785e-03  3*0.0  6.137811486701e-03  -1.011388589075e-03  -1.381056219974e-02   1.214649033839e-03  -3.543429593941e-03   7.442558665401e-03   2.610417187099e-03  
3*0.0 -6.335247262682e-03   1.166912400655e-03   1.492061396935e-02  -1.545451235525e-03   4.487201236589e-03  -1.011557041309e-02  -3.987903607845e-03  3*0.0  5.960688057935e-03  -9.769075457824e-04  -1.338675630118e-02   1.170155655143e-03  -3.433908946656e-03   7.193451096275e-03   2.517426031793e-03  
3*0.0 -6.173908496894e-03   1.131062734911e-03   1.454849696590e-02  -1.496783613785e-03   4.360135408328e-03  -9.819760302091e-03  -3.861274035008e-03  3*0.0  5.787914097995e-03  -9.436190266983e-04  -1.297401717883e-02   1.127306259354e-03  -3.327405009404e-03   6.951780393079e-03   2.427439832089e-03  
3*0.0 -6.016269383032e-03   1.096194100623e-03   1.418377299067e-02  -1.449435572563e-03   4.236416960213e-03  -9.531604353499e-03  -3.738290166299e-03  3*0.0  5.619741802128e-03  -9.113423483891e-04  -1.257242394420e-02   1.085831030329e-03  -3.223980936757e-03   6.717454296992e-03   2.340409513285e-03  
3*0.0 -5.862567841594e-03   1.062533328648e-03   1.382791344826e-02  -1.403745014428e-03   4.116107154806e-03  -9.251669792182e-03  -3.619206815164e-03  3*0.0  5.456228442040e-03  -8.802791876349e-04  -1.218283541825e-02   1.046041239094e-03  -3.123639494317e-03   6.490783378127e-03   2.256459139833e-03  
3*0.0 -5.712704336878e-03   1.029774101611e-03   1.347963470888e-02  -1.359250675274e-03   3.999103730748e-03  -8.979201164732e-03  -3.503672931159e-03  3*0.0  5.297463116343e-03  -8.501708854117e-04  -1.180475314675e-02   1.007535950363e-03  -3.026363345386e-03   6.271417207657e-03   2.175433138523e-03  
3*0.0 -5.565596317201e-03   9.979496336830e-04   1.313714284164e-02  -1.316034605133e-03   3.884838715511e-03  -8.713182178554e-03  -3.391158686302e-03  3*0.0  5.142155999553e-03  -8.209980136359e-04  -1.143520835331e-02   9.702956840194e-04  -2.931586665178e-03   6.058040146614e-03   2.096787283588e-03  
3*0.0 -5.421753016765e-03   9.669416824106e-04   1.280107955671e-02  -1.273902853172e-03   3.773508551621e-03  -8.453793045947e-03  -3.281763107072e-03  3*0.0  4.991012411521e-03  -7.926941570491e-04  -1.107570517314e-02   9.342173733584e-04  -2.839566743970e-03   5.851185787207e-03   2.020733225366e-03  
3*0.0 -5.281802246328e-03   9.369695588768e-04   1.247378233924e-02  -1.233146738679e-03   3.665420353006e-03  -8.202185514481e-03  -3.176012575861e-03  3*0.0  4.844333694171e-03  -7.654470917473e-04  -1.072766032386e-02   8.995862010529e-04  -2.750410150435e-03   5.651398926919e-03   1.947489975426e-03  
3*0.0 -5.144723029130e-03   9.077862562128e-04   1.215224072480e-02  -1.193476221428e-03   3.559994174749e-03  -7.956658309896e-03  -3.073102545768e-03  3*0.0  4.701300032799e-03  -7.389954066681e-04  -1.038837370457e-02   8.660221763325e-04  -2.663727319177e-03   5.457428035655e-03   1.876541153049e-03  
3*0.0 -5.010814226727e-03   8.794980903154e-04   1.183761737292e-02  -1.155034205749e-03   3.457367479173e-03  -7.717749652854e-03  -2.973252777843e-03  3*0.0  4.562105337841e-03  -7.134522341512e-04  -1.005871047637e-02   8.336922064316e-04  -2.579581692687e-03   5.269592200754e-03   1.808009211164e-03  
3*0.0 -4.880515109468e-03   8.521040987364e-04   1.153102123260e-02  -1.117790466250e-03   3.357711968298e-03  -7.485904836342e-03  -2.876691475829e-03  3*0.0  4.427071119117e-03  -6.888086762037e-04  -9.739520029161e-03   8.025814898403e-04  -2.498073072558e-03   5.088158703679e-03   1.741999010657e-03  
3*0.0 -4.752633865922e-03   8.253877051005e-04   1.122915578114e-02  -1.081474806886e-03   3.260399777694e-03  -7.259350361902e-03  -2.782562393430e-03  3*0.0  4.295213280896e-03  -6.648528026206e-04  -9.427870675912e-03   7.723803879626e-04  -2.418756059755e-03   4.911809227602e-03   1.677972185247e-03  
3*0.0 -4.628369244488e-03   7.995931720827e-04   1.093562570713e-02  -1.046415713974e-03   3.166000494497e-03  -7.039829779812e-03  -2.691665502075e-03  3*0.0  4.167447760050e-03  -6.418169071327e-04  -9.126702005127e-03   7.434359948758e-04  -2.341997936627e-03   4.741736654143e-03   1.616404295375e-03  
3*0.0 -4.506653414659e-03   7.745037448717e-04   1.064745917112e-02  -1.012332607677e-03   3.073945281222e-03  -6.825746500890e-03  -2.603261148117e-03  3*0.0  4.042846708204e-03  -6.194750755163e-04  -8.833197883531e-03   7.154144916883e-04  -2.267374434615e-03   4.576671546351e-03   1.556780238565e-03  
3*0.0 -4.387759693725e-03   7.501753108070e-04   1.036565445407e-02  -9.792780292284e-04   2.984334399749e-03  -6.617496024626e-03  -2.517513709500e-03  3*0.0  3.921583649376e-03  -5.979001451739e-04  -8.548074192140e-03   6.884259698676e-04  -2.194938240133e-03   4.416861772901e-03   1.499196241391e-03  
3*0.0 -4.272024662821e-03   7.265169192582e-04   1.009053972428e-02  -9.471069436839e-04   2.897306980795e-03  -6.415188278049e-03  -2.434476908744e-03  3*0.0  3.804023184708e-03  -5.770159984802e-04  -8.272019671667e-03   6.623459619269e-04  -2.124807222560e-03   4.262507850134e-03   1.443726573768e-03  
3*0.0 -4.158928443571e-03   7.035525573038e-04   9.821254700181e-03  -9.159029967335e-04   2.812575044957e-03  -6.218300020075e-03  -2.353891979486e-03  3*0.0  3.689601931218e-03  -5.568071600147e-04  -8.003684748041e-03   6.371687918125e-04  -2.056723887140e-03   4.112995506086e-03   1.390123476991e-03  
3*0.0 -4.048035200390e-03   6.813295188018e-04   9.557149170372e-03  -8.857640390939e-04   2.729889464305e-03  -6.026389324593e-03  -2.275544651366e-03  3*0.0  3.577839782105e-03  -5.372888071351e-04  -7.741995548937e-03   6.129306691588e-04  -1.990474812989e-03   3.967841485839e-03   1.338191300049e-03  
3*0.0 -3.940523311403e-03   6.597566273559e-04   9.300520123338e-03  -8.564718720782e-04   2.649815444814e-03  -5.840575241271e-03  -2.199951490078e-03  3*0.0  3.469856825804e-03  -5.184468984075e-04  -7.489718612485e-03   5.895875071614e-04  -1.926491256337e-03   3.828102479636e-03   1.288345314614e-03  
3*0.0 -3.835272255608e-03   6.388683916250e-04   9.049154211033e-03  -8.281486571610e-04   2.571749703490e-03  -5.659623450487e-03  -2.126526716293e-03  3*0.0  3.364546092646e-03  -5.002546863060e-04  -7.244114436344e-03   5.671199753858e-04  -1.864295088917e-03   3.692609520842e-03   1.240119837746e-03  
3*0.0 -3.732367641472e-03   6.184779429033e-04   8.802666240549e-03  -8.004814878038e-04   2.495734435555e-03  -5.483316856580e-03  -2.055176876448e-03  3*0.0  3.262075645809e-03  -4.825674806029e-04  -7.005258350831e-03   5.452935871427e-04  -1.803931845522e-03   3.561313025899e-03   1.193490622405e-03  
3*0.0 -3.631847090661e-03   5.987153362505e-04   8.561677689456e-03  -7.736762265513e-04   2.421745899781e-03  -5.311857321151e-03  -1.985982261163e-03  3*0.0  3.162350669467e-03  -4.654950112493e-04  -6.773264395126e-03   5.242849117800e-04  -1.745345296338e-03   3.434231976042e-03   1.148463908505e-03  
3*0.0 -3.534462208585e-03   5.796447800817e-04   8.328075098377e-03  -7.478439977502e-04   2.350120377739e-03  -5.146122845700e-03  -1.919332558870e-03  3*0.0  3.066018377445e-03  -4.490741763046e-04  -6.549809910611e-03   5.041571917006e-04  -1.688774181893e-03   3.311996797959e-03   1.105282909021e-03  
3*0.0 -3.439201813734e-03   5.611786283936e-04   8.099516207468e-03  -7.228569060199e-04   2.280352823855e-03  -4.984876477662e-03  -1.854654911625e-03  3*0.0  2.972116512393e-03  -4.332201796941e-04  -6.332414145111e-03   4.847836617025e-04  -1.633810436876e-03   3.193541790172e-03   1.063528339206e-03  
3*0.0 -3.346081563076e-03   5.432021431393e-04   7.875599871910e-03  -6.985441280628e-04   2.212415043984e-03  -4.827851718754e-03  -1.791834819996e-03  3*0.0  2.880777587949e-03  -4.178473434856e-04  -6.121172645455e-03   4.660324955132e-04  -1.580481087665e-03   3.078844366485e-03   1.023187285901e-03  
3*0.0 -3.255201458061e-03   5.257708941763e-04   7.656892142626e-03  -6.749769586292e-04   2.146339310898e-03  -4.675269879864e-03  -1.730962226494e-03  3*0.0  2.791953592206e-03  -4.029964492714e-04  -5.916156339836e-03   4.479652346057e-04  -1.528752326519e-03   2.967896411245e-03   9.842552225559e-04  
3*0.0 -3.166815069836e-03   5.088102401420e-04   7.443760090736e-03  -6.520310035176e-04   2.082222124389e-03  -4.527256004052e-03  -1.672091809033e-03  3*0.0  2.705918460752e-03  -3.886204185386e-04  -5.717937469801e-03   4.305096284734e-04  -1.478711214740e-03   2.860873392362e-03   9.467966769261e-04  
3*0.0 -3.080264745858e-03   4.924507378555e-04   7.235211588254e-03  -6.299619967359e-04   2.019711525665e-03  -4.383221862549e-03  -1.614942129598e-03  3*0.0  2.621990129154e-03  -3.747842636546e-04  -5.525027167349e-03   4.137828851044e-04  -1.430068778217e-03   2.757149700309e-03   9.105690655870e-04  
3*0.0 -2.996302943047e-03   4.765483511914e-04   7.032532343893e-03  -6.084930575035e-04   1.959178503217e-03  -4.243792960931e-03  -1.559804127154e-03  3*0.0  2.540866406667e-03  -3.613940371612e-04  -5.338954930173e-03   3.976247827744e-04  -1.383087707674e-03   2.657275605182e-03   8.757805000391e-04  
3*0.0 -2.914319262727e-03   4.611750759018e-04   6.834667701916e-03  -5.877708024638e-04   1.900276985856e-03  -4.108332569643e-03  -1.506378411749e-03  3*0.0  2.461962315188e-03  -3.484990538118e-04  -5.158440001489e-03   3.821247599088e-04  -1.337514792186e-03   2.560708637492e-03   8.422213616633e-04  
3*0.0 -2.833994667208e-03   4.461977685049e-04   6.640412950928e-03  -5.676092672002e-04   1.842842603984e-03  -3.976254551730e-03  -1.454405318485e-03  3*0.0  2.385056271291e-03  -3.359714802196e-04  -4.982612294934e-03   3.670900212964e-04  -1.293236000031e-03   2.467040982876e-03   8.097319024524e-04  
3*0.0 -2.756099741016e-03   4.317664039929e-04   6.452183918524e-03  -5.482010690633e-04   1.787218523097e-03  -3.848632819030e-03  -1.404356336235e-03  3*0.0  2.310663227466e-03  -3.239465581111e-04  -4.813147870869e-03   3.527215634360e-04  -1.250450608692e-03   2.376926582228e-03   7.785619508853e-04  
3*0.0 -2.680097687779e-03   4.176930755347e-04   6.268115598008e-03  -5.292676185993e-04   1.733132713663e-03  -3.724527553432e-03  -1.355814338807e-03  3*0.0  2.238465218075e-03  -3.122772337301e-04  -4.648909533637e-03   3.387972704580e-04  -1.209007848261e-03   2.289847721997e-03   7.485102787718e-04  
3*0.0 -2.605776605474e-03   4.041248607505e-04   6.088328246727e-03  -5.110642141959e-04   1.680470766312e-03  -3.603944670808e-03  -1.308767461543e-03  3*0.0  2.168097191549e-03  -3.010531330485e-04  -4.489260310786e-03   3.254646789158e-04  -1.168756160271e-03   2.205537523322e-03   7.194747179586e-04  
3*0.0 -2.533359938587e-03   3.909173746478e-04   5.912872107338e-03  -4.933434776476e-04   1.629309982961e-03  -3.486852696128e-03  -1.263215292478e-03  3*0.0  2.099848639777e-03  -2.901772063759e-04  -4.334697372831e-03   3.125692460822e-04  -1.129786965716e-03   2.124139546996e-03   6.915070618143e-04  
3*0.0 -2.463002022010e-03   3.781120082928e-04   5.742286413653e-03  -4.761742694475e-04   1.579702650497e-03  -3.373454868501e-03  -1.219233889044e-03  3*0.0  2.033811859065e-03  -2.796784069390e-04  -4.185535864633e-03   3.001587026583e-04  -1.092122717283e-03   2.045747168999e-03   6.646417718891e-04  
3*0.0 -2.394179258829e-03   3.657618779472e-04   5.575613689623e-03  -4.596586950369e-04   1.531404066015e-03  -3.263252180632e-03  -1.176594267878e-03  3*0.0  1.969454438822e-03  -2.695769867077e-04  -4.040551638393e-03   2.882694522860e-04  -1.055548878766e-03   1.969853957418e-03   6.386856471115e-04  
3*0.0 -2.327232947240e-03   3.537458975325e-04   5.413234429167e-03  -4.435904080300e-04   1.484520310821e-03  -3.156374729858e-03  -1.135362844913e-03  3*0.0  1.907131318336e-03  -2.597958508870e-04  -3.900436936545e-03   2.767802931428e-04  -1.020173042502e-03   1.896684680403e-03   6.137213936540e-04  
3*0.0 -2.261900663770e-03   3.421034280920e-04   5.254767733991e-03  -4.280470075024e-04   1.438936087422e-03  -3.052584685949e-03  -1.095431456951e-03  3*0.0  1.846568325324e-03  -2.503510891746e-04  -3.764593361950e-03   2.657219067259e-04  -9.858871273063e-04   1.825977970692e-03   5.896497864303e-04  
3*0.0 -2.198250844766e-03   3.308648454201e-04   5.100510940647e-03  -4.130740631703e-04   1.394675026569e-03  -2.952007912381e-03  -1.056836772706e-03  3*0.0  1.787765232349e-03  -2.412610237182e-04  -3.633083567376e-03   2.551231806489e-04  -9.526780273164e-04   1.757733671023e-03   5.664695571833e-04  
3*0.0 -2.136433464758e-03   3.199658210497e-04   4.950596185189e-03  -3.985622123381e-04   1.351760509514e-03  -2.854621210387e-03  -1.019581310321e-03  3*0.0  1.730896920644e-03  -2.324875771404e-04  -3.506258912470e-03   2.449247977704e-04  -9.205933430414e-04   1.692051370159e-03   5.442163294833e-04  
3*0.0 -2.075949915598e-03   3.093688602743e-04   4.803863696295e-03  -3.844670477563e-04   1.309964582016e-03  -2.759871049892e-03  -9.834188269616e-04  3*0.0  1.675495523349e-03  -2.239902290300e-04  -3.382916423653e-03   2.350704722041e-04  -8.894407099434e-04   1.628430034214e-03   5.227014746539e-04  
3*0.0 -2.016971913468e-03   2.990780775238e-04   4.660632599681e-03  -3.707957606701e-04   1.269335640478e-03  -2.667851356725e-03  -9.483885561427e-04  3*0.0  1.621729627436e-03  -2.157670849495e-04  -3.263440042379e-03   2.255562333846e-04  -8.592690311802e-04   1.566991821454e-03   5.019694666915e-04  
3*0.0 -1.959820368540e-03   2.891694792065e-04   4.522075546667e-03  -3.576597160158e-04   1.230044154701e-03  -2.579074563556e-03  -9.146990056019e-04  3*0.0  1.569784654165e-03  -2.078787361619e-04  -3.148499568963e-03   2.164755799763e-04  -8.301565218425e-04   1.507981742499e-03   4.821110933354e-04  
3*0.0 -1.904000537887e-03   2.795820118528e-04   4.386778562116e-03  -3.449795315930e-04   1.191798314380e-03  -2.492837037879e-03  -8.820527354953e-04  3*0.0  1.519238857066e-03  -2.002680924180e-04  -3.036902373562e-03   2.077480811555e-04  -8.019057654026e-04   1.450902339755e-03   4.629402398083e-04  
3*0.0 -1.849836378979e-03   2.702923222610e-04   4.255535962675e-03  -3.327048409624e-04   1.154775987330e-03  -2.409473534009e-03  -8.505896121723e-04  3*0.0  1.470391634236e-03  -1.929264269679e-04  -2.929412778914e-03   1.993551163777e-04  -7.746399474742e-04   1.396024444709e-03   4.445555893454e-04  
3*0.0 -1.796663556049e-03   2.612679592228e-04   4.126632736114e-03  -3.208007147143e-04   1.118624286192e-03  -2.328153377152e-03  -8.199540221449e-04  3*0.0  1.422675898846e-03  -1.858195512488e-04  -2.824547453779e-03   1.912523035339e-04  -7.481133167180e-04   1.342745754688e-03   4.267345046777e-04  
3*0.0 -1.745114832966e-03   2.524942083571e-04   4.001583431600e-03  -3.092240376681e-04   1.083637362657e-03  -2.249552261076e-03  -7.904330314347e-04  3*0.0  1.376598518650e-03  -1.789423795925e-04  -2.723571020678e-03   1.834260734383e-04  -7.225177934227e-04   1.291532201439e-03   4.096470450626e-04  
3*0.0 -1.694921891972e-03   2.440562366346e-04   3.880065682481e-03  -2.981346329939e-04   1.049666454807e-03  -2.173461170559e-03  -7.619305009669e-04  3*0.0  1.331882558339e-03  -1.723493857010e-04  -2.625941686302e-03   1.759691535837e-04  -6.977366056197e-04   1.242161295589e-03   3.932120080821e-04  
3*0.0 -1.646070149881e-03   2.358522863184e-04   3.761707139804e-03  -2.873606907594e-04   1.016699867522e-03  -2.099700624345e-03  -7.343728799089e-04  3*0.0  1.288561664089e-03  -1.659643575782e-04  -2.531567539102e-03   1.687622398491e-04  -6.737694823720e-04   1.194564909565e-03   3.774019766470e-04  
3*0.0 -1.598518013665e-03   2.279537863977e-04   3.646740550207e-03  -2.770148279003e-04   9.847266421394e-04  -2.028329320876e-03  -7.077805427317e-04  3*0.0  1.246534663054e-03  -1.598339456303e-04  -2.440354063726e-03   1.618762634314e-04  -6.505813565476e-04   1.148693761096e-03   3.621993703009e-04  
3*0.0 -1.552312688086e-03   2.202850306975e-04   3.534967989962e-03  -2.669866920927e-04   9.537073331383e-04  -1.959227655785e-03  -6.821022079926e-04  3*0.0  1.205871129586e-03  -1.539103157824e-04  -2.352342065453e-03   1.552450904133e-04  -6.281663312938e-04   1.104534588055e-03   3.475980916719e-04  
3*0.0 -1.507163694052e-03   2.128540010483e-04   3.425820529949e-03  -2.572807849701e-04   9.235442894280e-04  -1.892109562819e-03  -6.572196519661e-04  3*0.0  1.166318809945e-03  -1.481889997545e-04  -2.266938786750e-03   1.488570593440e-04  -6.064386994057e-04   1.061843307385e-03   3.335084167617e-04  
3*0.0 -1.463200734965e-03   2.056375571324e-04   3.319530227344e-03  -2.478704464071e-04   8.942622011978e-04  -1.827053588236e-03  -6.331616279488e-04  3*0.0  1.127984087304e-03  -1.426553003694e-04  -2.184374201225e-03   1.426961835661e-04  -5.854195945646e-04   1.020686606558e-03   3.199541328704e-04  
3*0.0 -1.420550356506e-03   1.986869824247e-04   3.216594741730e-03  -2.388331831287e-04   8.658997533720e-04  -1.764242378127e-03  -6.100026278388e-04  3*0.0  1.090905417596e-03  -1.373470114308e-04  -2.104843040592e-03   1.368195472806e-04  -5.651163974630e-04   9.811265902453e-04   3.069577294458e-04  
3*0.0 -1.379094256453e-03   1.919398967226e-04   3.116550640559e-03  -2.300700121000e-04   8.384083178132e-04  -1.703452679748e-03  -5.876488093375e-04  3*0.0  1.055026412575e-03  -1.322148297719e-04  -2.028113194882e-03   1.311532611794e-04  -5.455011034731e-04   9.430491559819e-04   2.944766598144e-04  
3*0.0 -1.338442404797e-03   1.854121062817e-04   3.018534269138e-03  -2.216119453116e-04   8.116084001520e-04  -1.644262717413e-03  -5.659252566534e-04  3*0.0  1.020020454217e-03  -1.272614106969e-04  -1.953394102380e-03   1.257009500802e-04  -5.264464426210e-04   9.061402919932e-04   2.823972661792e-04  
3*0.0 -1.299162545336e-03   1.791110413488e-04   2.923956257459e-03  -2.134733932723e-04   7.857027104501e-04  -1.587269038655e-03  -5.450764978044e-04  3*0.0  9.862961131628e-04  -1.225031922937e-04  -1.881731818917e-03   1.204936955501e-04  -5.080844151847e-04   8.707815783547e-04   2.708568745616e-04  
3*0.0 -1.260909351133e-03   1.729871984710e-04   2.831876779819e-03  -2.055627516740e-04   7.605920650020e-04  -1.532048507710e-03  -5.249254743973e-04  3*0.0  9.536172385912e-04  -1.178974191374e-04  -1.812490505290e-03   1.154612475246e-04  -4.903398740755e-04   8.367107959491e-04   2.597599304800e-04  
3*0.0 -1.223587538295e-03   1.670888784216e-04   2.742189190369e-03  -1.979762682130e-04   7.361677919334e-04  -1.478505440261e-03  -5.054339080137e-04  3*0.0  9.218550207639e-04  -1.134729830487e-04  -1.745392180282e-03   1.106535895406e-04  -4.731390023153e-04   8.038128970424e-04   2.490654975170e-04  
3*0.0 -1.187307387850e-03   1.613663459696e-04   2.655050759182e-03  -1.906253138509e-04   7.124897876988e-04  -1.426697324521e-03  -4.866232105045e-04  3*0.0  8.911199344832e-04  -1.091982198965e-04  -1.680667914652e-03   1.060219928210e-04  -4.565213018689e-04   7.721555565612e-04   2.387969874162e-04  
3*0.0 -1.152141546318e-03   1.558345877016e-04   2.570700966054e-03  -1.835374889853e-04   6.895784337611e-04  -1.376704113572e-03  -4.685245637433e-04  3*0.0  8.614363026874e-04  -1.050823624284e-04  -1.618404817007e-03   1.015825363290e-04  -4.404896056130e-04   7.417587103439e-04   2.289611941015e-04  
3*0.0 -1.117757350458e-03   1.504710637950e-04   2.488293509648e-03  -1.766735520305e-04   6.672901594356e-04  -1.328133064914e-03  -4.509764434388e-04  3*0.0  8.325524511605e-04  -1.011100127562e-04  -1.557969509149e-03   9.731122331701e-05  -4.249468193553e-04   7.123705101642e-04   2.194678429466e-04  
3*0.0 -1.084472812204e-03   1.453010726316e-04   2.408669659197e-03  -1.700829786822e-04   6.457313777841e-04  -1.281322682537e-03  -4.341160013372e-04  3*0.0  8.046885375531e-04  -9.729244278452e-05  -1.499920155249e-03   9.322839890041e-05  -4.099601780425e-04   6.841871679492e-04   2.103866444546e-04  
3*0.0 -1.051843523646e-03   1.402731427287e-04   2.330624839566e-03  -1.636779698818e-04   6.247289986919e-04  -1.235738935115e-03  -4.177271536215e-04  3*0.0  7.775188163978e-04  -9.359171514670e-05  -1.443402049844e-03   8.927532703359e-05  -3.954109619461e-04   6.568718959553e-04   2.015976146932e-04  
3*0.0 -1.020379230631e-03   1.354321384585e-04   2.255517284925e-03  -1.575343950941e-04   6.044599092104e-04  -1.191941105119e-03  -4.020309284790e-04  3*0.0  7.513939781688e-04  -9.004530086651e-05  -1.389340848446e-03   8.551224711973e-05  -3.814123728921e-04   6.307637749469e-04   1.932206182890e-04  
3*0.0 -9.897749695420e-04   1.307477211604e-04   2.182582189101e-03  -1.516021889757e-04   5.848183212572e-04  -1.149583410561e-03  -3.868881924470e-04  3*0.0  7.260900590865e-04  -8.662671591367e-05  -1.337166225347e-03   8.189844031898e-05  -3.678872757187e-04   6.056344735396e-04   1.851744589456e-04  
3*0.0 -9.599319345836e-04   1.262277464647e-04   2.111571384326e-03  -1.458936229417e-04   5.657432350853e-04  -1.108536597280e-03  -3.722484858665e-04  3*0.0  7.015132944472e-04  -8.333492663108e-05  -1.286638798530e-03   7.843217717575e-05  -3.547909930971e-04   5.813835552675e-04   1.774236585164e-04  
3*0.0 -9.308903521030e-04   1.218205637339e-04   2.042451510626e-03  -1.403356177862e-04   5.472182488664e-04  -1.068765118880e-03  -3.580959751227e-04  3*0.0  6.777178345927e-04  -8.014489393034e-05  -1.237848377349e-03   7.508176103246e-05  -3.421272877721e-04   5.580298108415e-04   1.699744728205e-04  
3*0.0 -9.026172989840e-04   1.175680595355e-04   1.975295354909e-03  -1.349848285074e-04   5.292583860434e-04  -1.030286020610e-03  -3.444359234197e-04  3*0.0  6.546467151801e-04  -7.707664065734e-05  -1.190714116710e-03   7.187273150352e-05  -3.298851579072e-04   5.355368597231e-04   1.628140598580e-04  
3*0.0 -8.753105721292e-04   1.134804244205e-04   1.910622249888e-03  -1.298589432183e-04   5.119415945223e-04  -9.933107624417e-04  -3.313493915469e-04  3*0.0  6.324265903678e-04  -7.413489656098e-05  -1.145556357921e-03   6.881325461352e-05  -3.181057093856e-04   5.140139226196e-04   1.559801119271e-04  
3*0.0 -8.487634205887e-04   1.095182963731e-04   1.847810908559e-03  -1.249107305894e-04   4.951272226597e-04  -9.575370429917e-04  -3.187200547663e-04  3*0.0  6.109202351302e-04  -7.129729325564e-05  -1.101993504455e-03   6.587684489684e-05  -3.067161055539e-04   4.933053255030e-04   1.494183171119e-04  
3*0.0 -8.227898056390e-04   1.056892667761e-04   1.786436781185e-03  -1.201354073306e-04   4.787797459820e-04  -9.227884241837e-04  -3.064738378105e-04  3*0.0  5.899759374416e-04  -6.856096476586e-05  -1.059667182593e-03   6.305248611317e-05  -2.956740211672e-04   4.732706683210e-04   1.430794538127e-04  
3*0.0 -7.977254383624e-04   1.019888855502e-04   1.727330379747e-03  -1.155360191178e-04   4.629976881144e-04  -8.893849892362e-04  -2.947392018892e-04  3*0.0  5.698308724594e-04  -6.592857307029e-05  -1.019160948881e-03   6.035010626143e-05  -2.850491806151e-04   4.541157673124e-04   1.370348660668e-04  
3*0.0 -7.732104837160e-04   9.840351307262e-05   1.669576555023e-03  -1.110864292775e-04   4.476443064784e-04  -8.569332931568e-04  -2.833590031731e-04  3*0.0  5.502269546212e-04  -6.338810236212e-05  -9.798360645825e-04   5.774960609621e-05  -2.747494389317e-04   4.355955856566e-04   1.311994914198e-04  
3*0.0 -7.495085487617e-04   9.493341471806e-05   1.613852733242e-03  -1.067898840380e-04   4.328210093082e-04  -8.257019347330e-04  -2.724390286749e-04  3*0.0  5.313423548361e-04  -6.094056423926e-05  -9.421340655199e-04   5.525497932163e-05  -2.648344904890e-04   4.178643907878e-04   1.256263279332e-04  
3*0.0 -7.263718968755e-04   9.159040694210e-05   1.559571936987e-03  -1.026703948991e-04   4.184140482541e-04  -7.954276023949e-04  -2.618750749023e-04  3*0.0  5.129856955242e-04  -5.858742087512e-05  -9.055932648457e-04   5.286906612242e-05  -2.552293439367e-04   4.007450089483e-04   1.202543286797e-04  
3*0.0 -7.040162467963e-04   8.835300544280e-05   1.507224087087e-03  -9.868877127517e-05   4.045077160554e-04  -7.663028899758e-04  -2.517417864521e-04  3*0.0  4.953170107104e-04  -5.632064241026e-05  -8.705974186426e-04   5.058056218637e-05  -2.459878493040e-04   3.843686854306e-04   1.151283726687e-04  
3*0.0 -6.822666944966e-04   8.523471427314e-05   1.456411882497e-03  -9.486843725218e-05   3.910206914302e-04  -7.381464867391e-04  -2.419679694315e-04  3*0.0  4.781910344593e-04  -5.414329586923e-05  -8.368009483732e-04   4.839430776736e-05  -2.370517157459e-04   3.686020458766e-04   1.102026200927e-04  
3*0.0 -6.610618195883e-04   8.220294281626e-05   1.406900156690e-03  -9.115694697885e-05   3.779245125626e-04  -7.108472994239e-04  -2.325113824640e-04  3*0.0  4.615817615865e-04  -5.203443951311e-05  -8.041068139430e-04   4.627919662854e-05  -2.284089687981e-04   3.533997322844e-04   1.054612052453e-04  
3*0.0 -6.405533360053e-04   7.929239933414e-05   1.359174862384e-03  -8.761209611696e-05   3.652688187114e-04  -6.845929847021e-04  -2.234430635744e-04  3*0.0  4.455640413817e-04  -5.001689072766e-05  -7.727432278694e-04   4.427113631990e-05  -2.200799679631e-04   3.388413481216e-04   1.009314920186e-04  
3*0.0 -6.206380752242e-04   7.646706026888e-05   1.312921325447e-03  -8.417443431343e-05   3.530362941190e-04  -6.592483469221e-04  -2.147096746543e-04  3*0.0  4.300826969493e-04  -4.806727253875e-05  -7.425566140601e-04   4.233523724848e-05  -2.120526666683e-04   3.248614255725e-04   9.659066078838e-05  
3*0.0 -6.012278063604e-04   7.374257721618e-05   1.267915068236e-03  -8.087894540167e-05   3.411317498556e-04  -6.346948410798e-04  -2.062667279990e-04  3*0.0  4.150573308507e-04  -4.619380576191e-05  -7.133438000253e-04   4.048722960346e-05  -2.042740485742e-04   3.113801808030e-04   9.241183069554e-05  
3*0.0 -5.824003205174e-04   7.110528104736e-05   1.224354260556e-03  -7.769258861023e-05   3.296244719799e-04  -6.110143543371e-04  -1.981450569832e-04  3*0.0  4.005441015390e-04  -4.438732253599e-05  -6.852477543309e-04   3.871040849111e-05  -1.967769940620e-04   2.984429097937e-04   8.840998481139e-05  
3*0.0 -5.641815334411e-04   6.855893883909e-05   1.182305328454e-03  -7.462513923225e-05   3.185039238915e-04  -5.882183228472e-04  -1.903479080601e-04  3*0.0  3.865536364669e-04  -4.264995163187e-05  -6.582943238633e-04   3.700965877693e-05  -1.895559142201e-04   2.860525914480e-04   8.458613612668e-05  
3*0.0 -5.464097270694e-04   6.610808709630e-05   1.141397371504e-03  -7.168310782819e-05   3.077184573583e-04  -5.661465515431e-04  -1.828131037179e-04  3*0.0  3.729697860467e-04  -4.098212059940e-05  -6.322163872142e-04   3.538520598696e-05  -1.825728329149e-04   2.741079597056e-04   8.090590919850e-05  
3*0.0 -5.292072661727e-04   6.372652126973e-05   1.101862994081e-03  -6.883827252886e-05   2.972671464597e-04  -5.448762016259e-04  -1.755719656526e-04  3*0.0  3.598724077430e-04  -3.937128436225e-05  -6.071792409974e-04   3.382498380586e-05  -1.758364646326e-04   2.626606032217e-04   7.738669665945e-05  
3*0.0 -5.124805248578e-04   6.143338313629e-05   1.063531969633e-03  -6.610139550363e-05   2.871640641427e-04  -5.243375072172e-04  -1.685953226923e-04  3*0.0  3.471933129188e-04  -3.782291147479e-05  -5.830416604653e-04   3.232924348340e-05  -1.693395951072e-04   2.516558484865e-04   7.400985019722e-05  
3*0.0 -4.962364005639e-04   5.922140038866e-05   1.026399022353e-03  -6.347168727429e-05   2.773801166852e-04  -5.045146159524e-04  -1.618775386270e-04  3*0.0  3.349311626900e-04  -3.633419338988e-05  -5.597937130233e-04   3.089848144481e-05  -1.630684111810e-04   2.410842529761e-04   7.077227597595e-05  
3*0.0 -4.805194201660e-04   5.708429510186e-05   9.905630445590e-04  -6.094222894670e-05   2.679211043429e-04  -4.854344027852e-04  -1.554283196119e-04  3*0.0  3.231106217481e-04  -3.490387630545e-05  -5.374970352901e-04   2.953274087341e-05  -1.570279908745e-04   2.309631767151e-04   6.767963074380e-05  
3*0.0 -4.652815074209e-04   5.502207107144e-05   9.559117157135e-04  -5.851249021473e-05   2.587643995980e-04  -4.670478675801e-04  -1.492287120931e-04  3*0.0  3.116878829036e-04  -3.352691909511e-05  -5.160401608435e-04   2.822476567539e-05  -1.511972933391e-04   2.212467687562e-04   6.471655121202e-05  
3*0.0 -4.504270510422e-04   5.302464447436e-05   9.221864722794e-04  -5.616222779257e-05   2.498762739510e-04  -4.492351235078e-04  -1.432345907173e-04  3*0.0  3.006102217302e-04  -3.219961703572e-05  -4.952959567083e-04   2.696744020675e-05  -1.455608563035e-04   2.118851359759e-04   6.186623960143e-05  
3*0.0 -4.359982957475e-04   5.109286924841e-05   8.895117098604e-04  -5.389001566953e-05   2.412946756341e-04  -4.320483211932e-04  -1.374632016187e-04  3*0.0  2.899023350619e-04  -3.092013001098e-05  -4.753324603743e-04   2.575772885631e-05  -1.401319172006e-04   2.028984759333e-04   5.913528209340e-05  
3*0.0 -4.220310205167e-04   4.923294314582e-05   8.579751929166e-04  -5.172420262041e-05   2.329669509611e-04  -4.155011100931e-04  -1.319216651351e-04  3*0.0  2.795649853240e-04  -2.969285897635e-05  -4.561486512373e-04   2.460962086835e-05  -1.348860457852e-04   1.942815903959e-04   5.652231320422e-05  
3*0.0 -4.085290511130e-04   4.744542826856e-05   8.276065877159e-04  -4.964319446356e-05   2.249574426054e-04  -3.996114458936e-04  -1.266135518280e-04  3*0.0  2.696087976788e-04  -2.851628487495e-05  -4.377785898781e-04   2.351206991323e-05  -1.298487295601e-04   1.860436519969e-04   5.402982366141e-05  
3*0.0 -3.954088579141e-04   4.571708648568e-05   7.981663969266e-04  -4.763619270073e-05   2.172027605335e-04  -3.842660900331e-04  -1.214988494928e-04  3*0.0  2.599793742876e-04  -2.738351682359e-05  -4.200847934952e-04   2.245966562271e-05  -1.249888943644e-04   1.781302477484e-04   5.163996068201e-05  
3*0.0 -3.826253956422e-04   4.404098050188e-05   7.695294226893e-04  -4.570277057573e-05   2.096550269103e-04  -3.694083781379e-04  -1.165561059836e-04  3*0.0  2.506368451306e-04  -2.628930661833e-05  -4.029634594820e-04   2.144913846588e-05  -1.202794193801e-04   1.705002367265e-04   4.933916504346e-05  
3*0.0 -3.702637583569e-04   4.241891782489e-05   7.419106826648e-04  -4.383233027183e-05   2.023762974228e-04  -3.551180181107e-04  -1.118141505290e-04  3*0.0  2.416411713706e-04  -2.523570368972e-05  -3.865666278086e-04   2.047884510746e-05  -1.157529946036e-04   1.632046126390e-04   4.714405607594e-05  
3*0.0 -3.582653155716e-04   4.086544514209e-05   7.152102144508e-04  -4.205180704376e-05   1.953379974479e-04  -3.413506767156e-04  -1.072562917665e-04  3*0.0  2.329375723472e-04  -2.422816723660e-05  -3.707756771213e-04   1.955789048405e-05  -1.113854030609e-04   1.561984647409e-04   4.503998533907e-05  
3*0.0 -3.466349341797e-04   3.935701172081e-05   6.893820743457e-04  -4.032786436993e-05   1.885252433042e-04  -3.280775550852e-04  -1.028720629000e-04  3*0.0  2.245403545430e-04  -2.325511855874e-05  -3.556073076374e-04   1.867167917405e-05  -1.071757955608e-04   1.494829748288e-04   4.302715900461e-05  
3*0.0 -3.353595009814e-04   3.791432654524e-05   6.644482522659e-04  -3.868360717978e-05   1.819557761037e-04  -3.153059262128e-04  -9.866323338898e-05  3*0.0  2.164267512344e-04  -2.232550460029e-05  -3.410255775505e-04   1.782934869425e-05  -1.031234269061e-04   1.430436929902e-04   4.110084916646e-05  
3*0.0 -3.244605340633e-04   3.651225105152e-05   6.403965000456e-04  -3.709808297165e-05   1.755810716090e-04  -3.030157255993e-04  -9.462373172102e-05  3*0.0  2.086111289930e-04  -2.142768733486e-05  -3.270467886848e-04   1.702220607410e-05  -9.921159177145e-05   1.368809018772e-04   3.926124461649e-05  
3*0.0 -3.138713555405e-04   3.516045782017e-05   6.171115573240e-04  -3.556771595952e-05   1.694434656746e-04  -2.911673133557e-04  -9.073703529273e-05  3*0.0  2.010529427289e-04  -2.056428133499e-05  -3.135907595439e-04   1.624668932191e-05  -9.544982130021e-05   1.309651957490e-04   3.749844485011e-05  
3*0.0 -3.035577589045e-04   3.385508772140e-05   5.944770014764e-04  -3.409651920548e-05   1.634758323984e-04  -2.796996795676e-04  -8.698234733602e-05  3*0.0  1.937265207662e-04  -1.973386291037e-05  -3.005881608936e-04   1.550489462737e-05  -9.180904924773e-05   1.252684056288e-04   3.580350760243e-05  
3*0.0 -2.936085738808e-04   3.260135947693e-05   5.727482885585e-04  -3.269323252726e-05   1.577293341428e-04  -2.687122174438e-04  -8.339508227143e-05  3*0.0  1.866776877599e-04  -1.893866724586e-05  -2.881581416183e-04   1.480030202520e-05  -8.831067868367e-05   1.198301870232e-04   3.418925001757e-05  
3*0.0 -2.839836723115e-04   3.138925132427e-05   5.517838035517e-04  -3.134015629369e-05   1.521762100590e-04  -2.581425244103e-04  -7.995217349578e-05  3*0.0  1.798860757094e-04  -1.817302593930e-05  -2.762430345558e-04   1.412471982755e-05  -8.494237828579e-05   1.146267564276e-04   3.264788180168e-05  
3*0.0 -2.745988260984e-04   3.021905845062e-05   5.313993847076e-04  -3.003797366166e-05   1.467948797867e-04  -2.479141090226e-04  -7.662637376085e-05  3*0.0  1.732977582602e-04  -1.743671149800e-05  -2.647229324677e-04   1.347770933764e-05  -8.168877830192e-05   1.096142353971e-04   3.116518995442e-05  
3*0.0 -2.655327983484e-04   2.908562712730e-05   5.117712287622e-04  -2.878265099411e-05   1.415923294082e-04  -2.380881787653e-04  -7.343997775615e-05  3*0.0  1.669589189181e-04  -1.672687641550e-05  -2.537012348236e-04   1.285731864908e-05  -7.855634411291e-05   1.048254353842e-04   2.975179195133e-05  
3*0.0 -2.567550005533e-04   2.800002635074e-05   4.928445374740e-04  -2.758668514870e-05   1.365713400704e-04  -2.286421712269e-04  -7.038388825457e-05  3*0.0  1.608410716301e-04  -1.604852726379e-05  -2.431194521573e-04   1.226855973681e-05  -7.554104850041e-05   1.002387021961e-04   2.840066462685e-05  
3*0.0 -2.482444848596e-04   2.694807775679e-05   4.745596131687e-04  -2.642968562231e-05   1.317280999612e-04  -2.195473204291e-04  -6.744810545097e-05  3*0.0  1.549395810131e-04  -1.539413291738e-05  -2.329645320110e-04   1.170246240217e-05  -7.263984471161e-05   9.584642844081e-05   2.710929194080e-05  
3*0.0 -2.399668178313e-04   2.593785977460e-05   4.568242475518e-04  -2.532326393279e-05   1.270329960888e-04  -2.107625729880e-04  -6.461755789138e-05  3*0.0  1.492249074385e-04  -1.476752722009e-05  -2.231668913366e-04   1.116329871657e-05  -6.983772053126e-05   9.162267727209e-05   2.586940637992e-05  
3*0.0 -2.319569796358e-04   2.495864099085e-05   4.397282436559e-04  -2.425800007726e-05   1.224931782242e-04  -2.023172699714e-04  -6.190325155556e-05  3*0.0  1.437173113747e-04  -1.416305374391e-05  -2.137758537737e-04   1.064672487948e-05  -6.713878695176e-05   8.758187608980e-05   2.468562867264e-05  
3*0.0 -2.242245066638e-04   2.402173381470e-05   4.232958732637e-04  -2.323854051174e-05   1.181351592515e-04  -1.942212194296e-04  -5.930750834210e-05  3*0.0  1.384174310355e-04  -1.358537477417e-05  -2.047933865267e-04   1.015426029793e-05  -6.454999061122e-05   8.372344225869e-05   2.355766531937e-05  
3*0.0 -2.166922784144e-04   2.311085726871e-05   4.073339205719e-04  -2.225592534707e-05   1.138981857360e-04  -1.863901810355e-04  -5.680128642281e-05  3*0.0  1.332820126623e-04  -1.302743088000e-05  -1.961210689165e-04   9.682753291490e-06  -6.204465419736e-05   8.001063991944e-05   2.247389742858e-05  
3*0.0 -2.094266060398e-04   2.223803080706e-05   3.920061056809e-04  -2.131697651382e-05   1.098188127554e-04  -1.788860748000e-04  -5.440582606492e-05  3*0.0  1.283448065254e-04  -1.249408998187e-05  -1.878366186502e-04   9.234242090936e-06  -5.963837557235e-05   7.646888139350e-05   2.144236100863e-05  
3*0.0 -2.023584972365e-04   2.139173496272e-05   3.771415289449e-04  -2.041201865962e-05   1.058692747255e-04  -1.716398906865e-04  -5.209706781403e-05  3*0.0  1.235638557572e-04  -1.197893595761e-05  -1.798444319898e-04   8.803450457087e-06  -5.731491431371e-05   7.306310509594e-05   2.045190966797e-05  
3*0.0 -1.955258441364e-04   2.057800789550e-05   3.628296260841e-04  -1.954318880384e-05   1.020624081862e-04  -1.646818708187e-04  -4.988533365790e-05  3*0.0  1.189609027902e-04  -1.148525264297e-05  -1.721933884720e-04   8.391984906825e-06  -5.508099889784e-05   6.980866857063e-05   1.950738556963e-05  
3*0.0 -1.889226942664e-04   1.979677327960e-05   3.490623145974e-04  -1.871270009096e-05   9.840156195342e-05  -1.580067613480e-04  -4.776832778871e-05  3*0.0  1.145297784000e-04  -1.101272447110e-05  -1.648732692134e-04   8.000868912228e-06  -5.293565946366e-05   6.670064351863e-05   1.860721686630e-05  
3*0.0 -1.825062388395e-04   1.904164525065e-05   3.357353557777e-04  -1.791579210619e-05   9.485350508705e-05  -1.515693724134e-04  -4.573085790606e-05  3*0.0  1.102430266492e-04  -1.055782444600e-05  -1.578209490881e-04   7.626851364881e-06  -5.086461856229e-05   6.371536505660e-05   1.774396443783e-05  
3*0.0 -1.763109984578e-04   1.831563983025e-05   3.229260275040e-04  -1.715120671742e-05   9.143149750907e-05  -1.453959402178e-04  -4.378177723780e-05  3*0.0  1.061203555622e-04  -1.012180276396e-05  -1.510809632425e-04   7.269932029561e-06  -4.887559807928e-05   6.086675748413e-05   1.692196887787e-05  
3*0.0 -1.702814081438e-04   1.760857236646e-05   3.104932090270e-04  -1.640872320436e-05   8.810429291761e-05  -1.394294040317e-04  -4.190149547707e-05  3*0.0  1.021298034006e-04  -9.699601704450e-06  -1.445809511833e-04   6.925295062763e-06  -4.695272813205e-05   5.812805133248e-05   1.613284679972e-05  
3*0.0 -1.644598889444e-04   1.693649963814e-05   2.985453691508e-04  -1.570539978520e-05   8.491658044964e-05  -1.337111557346e-04  -4.010340318796e-05  3*0.0  9.828837109771e-05  -9.298577103474e-06  -1.383598710956e-04   6.600059570198e-06  -4.511210772092e-05   5.551269311266e-05   1.538071670835e-05  
3*0.0 -1.588325223195e-04   1.628507772114e-05   2.870580184376e-04  -1.503061024984e-05   8.181553017676e-05  -1.282241967172e-04  -3.838259941160e-05  3*0.0  9.458853513562e-05  -8.911599292291e-06  -1.324073370872e-04   6.289265668251e-06  -4.333343203929e-05   5.301399322656e-05   1.466367051074e-05  
3*0.0 -1.533733518079e-04   1.565998621580e-05   2.759481664918e-04  -1.438398250888e-05   7.883051217071e-05  -1.229378659048e-04  -3.672774662394e-05  3*0.0  9.101550546644e-05  -8.541423937941e-06  -1.266830682748e-04   5.993010363620e-06  -4.162522850535e-05   5.061829001683e-05   1.397725013375e-05  
3*0.0 -1.480928251510e-04   1.505486764475e-05   2.652499850880e-04  -1.376115536338e-05   7.593680988835e-05  -1.178610703206e-04  -3.514213621748e-05  3*0.0  8.757266422692e-05  -8.184447513063e-06  -1.211995546994e-04   5.708812276814e-06  -3.997739205382e-05   4.832763039921e-05   1.332219532701e-05  
3*0.0 -1.429983055375e-04   1.447511397597e-05   2.549702189696e-04  -1.316594444631e-05   7.316291567761e-05  -1.129956731553e-04  -3.362592845076e-05  3*0.0  8.426239787042e-05  -7.843484748512e-06  -1.159588278864e-04   5.438765946616e-06  -3.840015736508e-05   4.614246883387e-05   1.269854693818e-05  
3*0.0 -1.380389090886e-04   1.391304361764e-05   2.450015321720e-04  -1.259349448555e-05   7.045767479187e-05  -1.082956374597e-04  -3.216408023570e-05  3*0.0  8.105487925807e-05  -7.514373588479e-06  -1.109010973419e-04   5.180005773677e-06  -3.687166297952e-05   4.404048382052e-05   1.209949890507e-05  
3*0.0 -1.332509745318e-04   1.337359364559e-05   2.354059302356e-04  -1.204280511816e-05   6.786376666648e-05  -1.037859315381e-04  -3.076416230127e-05  3*0.0  7.796921598292e-05  -7.199285521223e-06  -1.060611112956e-04   4.932400967451e-06  -3.540768311603e-05   4.203313669113e-05   1.152847512688e-05  
3*0.0 -1.286218963261e-04   1.285519659104e-05   2.261814661473e-04  -1.151927522319e-05   6.535494630774e-05  -9.946070715962e-05  -2.942476786913e-05  3*0.0  7.499656603948e-05  -6.897744345319e-06  -1.014282156207e-04   4.698041747885e-06  -3.399796430048e-05   4.011549536010e-05   1.098404680739e-05  
3*0.0 -1.241471118357e-04   1.235144427884e-05   2.173147264595e-04  -1.101547363765e-05   6.292142665718e-05  -9.531148824032e-05  -2.814312170888e-05  3*0.0  7.213555801425e-05  -6.606274172650e-06  -9.700182164728e-05   4.473822158763e-06  -3.263763274464e-05   3.828581340512e-05   1.046569934249e-05  
3*0.0 -1.198204294105e-04   1.187358586070e-05   2.087612241064e-04  -1.053537237673e-05   6.059236921685e-05  -9.132473454299e-05  -2.691380762673e-05  3*0.0  6.937651350170e-05  -6.329645565302e-06  -9.274804785739e-05   4.260595754939e-06  -3.133582071019e-05   3.653294706459e-05   9.969839085479e-06  
3*0.0 -1.156199388261e-04   1.140910678309e-05   2.004831560253e-04  -1.006986803032e-05   5.833749608771e-05  -8.748095922803e-05  -2.573070137173e-05  3*0.0  6.671305471401e-05  -6.062156109306e-06  -8.866108954916e-05   4.055058783676e-06  -3.008114444389e-05   3.485312354860e-05   9.495402212974e-06  
3*0.0 -1.115649020601e-04   1.096014111644e-05   1.925429432494e-04  -9.627915905579e-06   5.615405180671e-05  -8.380013732168e-05  -2.460079798775e-05  3*0.0  6.414978340796e-05  -5.804981271891e-06  -8.475738343552e-05   3.860988984769e-06  -2.887143326058e-05   3.325108331852e-05   9.043906278666e-06  
3*0.0 -1.076504631291e-04   1.053139028407e-05   1.849068816437e-04  -9.202627846216e-06   5.405878061909e-05  -8.027099705998e-05  -2.351972614591e-05  3*0.0  6.168555606847e-05  -5.559849546566e-06  -8.102516739081e-05   3.675078882500e-06  -2.771347520209e-05   3.172242283353e-05   8.613879296435e-06  
3*0.0 -1.038513136461e-04   1.012089998019e-05   1.775208987345e-04  -8.797089651490e-06   5.203648847396e-05  -7.687102118820e-05  -2.248004208494e-05  3*0.0  5.930321937818e-05  -5.325373609859e-06  -7.743002658145e-05   3.498137557459e-06  -2.659853835725e-05   3.025479417832e-05   8.201589950614e-06  
3*0.0 -1.001885798039e-04   9.722878752438e-06   1.704368470360e-04  -8.408717449346e-06   5.008206565760e-05  -7.361590696529e-05  -2.148707193452e-05  3*0.0  5.701380174058e-05  -5.099429438948e-06  -7.400147549251e-05   3.329897294159e-06  -2.552522392231e-05   2.885690414590e-05   7.809748198011e-06  
3*0.0 -9.663588947148e-05   9.334523306278e-06   1.636057944771e-04  -8.032594301560e-06   4.818480486068e-05  -7.048592665018e-05  -2.053443085249e-05  3*0.0  5.480524923365e-05  -4.880477523031e-06  -7.071566619972e-05   3.167949553609e-06  -2.448931003608e-05   2.751995107432e-05   7.435658707157e-06  
3*0.0 -9.321659466103e-05   8.969041945098e-06   1.570480241274e-04  -7.677053639881e-06   4.637666648598e-05  -6.749047905566e-05  -1.962445571392e-05  3*0.0  5.268350131702e-05  -4.673950910170e-06  -6.757227803930e-05   3.015104202123e-06  -2.350117115770e-05   2.624409470358e-05   7.079270344591e-06  
3*0.0 -8.989569758911e-05   8.614709692915e-06   1.507111925465e-04  -7.335595071823e-06   4.461868025753e-05  -6.460540565771e-05  -1.874975191387e-05  3*0.0  5.063257436288e-05  -4.474662097685e-06  -6.455091612483e-05   2.868907604958e-06  -2.254538464836e-05   2.502098069296e-05   6.738165800018e-06  
3*0.0 -8.669663931675e-05   8.272047117540e-06   1.446338440181e-04  -7.006696326247e-06   4.292861431500e-05  -6.184448664826e-05  -1.791464358842e-05  3*0.0  4.866385405113e-05  -4.282979405616e-06  -6.167079657360e-05   2.729094727405e-06  -2.162917931944e-05   2.385662948758e-05   6.414113410744e-06  
3*0.0 -8.360030406813e-05   7.942496336827e-06   1.387734577490e-04  -6.692370535595e-06   4.129950783393e-05  -5.919124049193e-05  -1.711351871071e-05  3*0.0  4.676537969280e-05  -4.099205024420e-06  -5.890643960183e-05   2.595964567027e-06  -2.074833974235e-05   2.274209578133e-05   6.104410355875e-06  
3*0.0 -8.060470447941e-05   7.627760302877e-06   1.331330354062e-04  -6.392891112545e-06   3.972661360115e-05  -5.664477654103e-05  -1.634634455987e-05  3*0.0  4.493527424920e-05  -3.923827128216e-06  -5.625678017812e-05   2.469454757249e-06  -1.990049822270e-05   2.167636164674e-05   5.808772892759e-06  
3*0.0 -7.772259119321e-05   7.325991253601e-06   1.277294359290e-04  -6.106578200633e-06   3.822060222798e-05  -5.421094853071e-05  -1.561463532776e-05  3*0.0  4.318021748039e-05  -3.756285834148e-06  -5.373191141141e-05   2.349163224897e-06  -1.909028538855e-05   2.066239184695e-05   5.528051393389e-06  
3*0.0 -7.492986677745e-05   7.031623662024e-06   1.225293995188e-04  -5.831465746699e-06   3.675529377237e-05  -5.187394776652e-05  -1.491374288817e-05  3*0.0  4.148682340313e-05  -3.593988228339e-06  -5.131468208393e-05   2.234274712737e-06  -1.830622381342e-05   1.969343127655e-05   5.260301726517e-06  
3*0.0 -7.222807976697e-05   6.750508441772e-06   1.175110767170e-04  -5.568504641641e-06   3.534846719438e-05  -4.962746036049e-05  -1.424105175629e-05  3*0.0  3.985463177614e-05  -3.439191581083e-06  -4.899266115295e-05   2.124754250661e-06  -1.755495233698e-05   1.876549558332e-05   5.004237836504e-06  
3*0.0 -6.961785634735e-05   6.478829704473e-06   1.126838292735e-04  -5.314990349141e-06   3.399095610207e-05  -4.747232851202e-05  -1.359705038636e-05  3*0.0  3.828379623379e-05  -3.290155151320e-06  -4.677171195586e-05   2.019711573307e-06  -1.683216976772e-05   1.787965932077e-05   4.760228018535e-06  
3*0.0 -6.709778474900e-05   6.220209519816e-06   1.080451153887e-04  -5.074548275034e-06   3.268707458098e-05  -4.540731435950e-05  -1.298122468241e-05  3*0.0  3.677266397139e-05  -3.148556098908e-06  -4.464668005119e-05   1.920458279898e-06  -1.613978678443e-05   1.703409668867e-05   4.527708212614e-06  
3*0.0 -6.466894555256e-05   5.969868581219e-06   1.036042527990e-04  -4.844559605850e-06   3.142664898797e-05  -4.343378370324e-05  -1.239408918671e-05  3*0.0  3.532004340934e-05  -3.012051232417e-06  -4.262145316622e-05   1.825946766390e-06  -1.547247753360e-05   1.622920665804e-05   4.306843813535e-06  
3*0.0 -6.232387932589e-05   5.728226570554e-06   9.933745944538e-05  -4.624504628120e-06   3.021440178857e-05  -4.154245500368e-05  -1.183261610393e-05  3*0.0  3.392365693168e-05  -2.881074872811e-06  -4.068625800696e-05   1.736037963120e-06  -1.483312995425e-05   1.546168870840e-05   4.096602173844e-06  
3*0.0 -6.005252561124e-05   5.498163535855e-06   9.520923888714e-05  -4.413464671500e-06   2.904889758278e-05  -3.972098247806e-05  -1.129252944111e-05  3*0.0  3.257561834451e-05  -2.756240306591e-06  -3.882196100001e-05   1.649942063715e-06  -1.421921681177e-05   1.472490023896e-05   3.895005146965e-06  
3*0.0 -5.786067178267e-05   5.275123667909e-06   9.125563351061e-05  -4.210633615407e-06   2.792216725811e-05  -3.797915386002e-05  -1.077739846221e-05  3*0.0  3.128064584195e-05  -2.636058239820e-06  -3.704745608814e-05   1.567855564072e-06  -1.362855612562e-05   1.402435634372e-05   3.703738062750e-06  
3*0.0 -5.573998712284e-05   5.062098678231e-06   8.745108288080e-05  -4.018393130381e-06   2.683545782750e-05  -3.630836298381e-05  -1.028417994550e-05  3*0.0  3.003181013266e-05  -2.521407302017e-06  -3.534549595390e-05   1.490192504858e-06  -1.306042972335e-05   1.335425663079e-05   3.521069887959e-06  
3*0.0 -5.370611663928e-05   4.856329095201e-06   8.381516621087e-05  -3.834190413037e-06   2.579558266927e-05  -3.471442675356e-05  -9.814711452373e-06  3*0.0  2.883686474069e-05  -2.411152479361e-06  -3.372800006664e-05   1.416208430862e-06  -1.251752049195e-05   1.271812503151e-05   3.348015949236e-06  
3*0.0 -5.173427712575e-05   4.658959890251e-06   8.030410372546e-05  -3.657599703757e-06   2.479239337664e-05  -3.318111726358e-05  -9.363823684393e-06  3*0.0  2.768351429859e-05  -2.305782546508e-06  -3.217321311125e-05   1.345485405199e-06  -1.199570749649e-05   1.210854912551e-05   3.182403974659e-06  
3*0.0 -4.983069693398e-05   4.469145578204e-06   7.693602745199e-05  -3.489653276773e-06   2.382292915493e-05  -3.171342733265e-05  -8.933182734087e-06  3*0.0  2.657348931677e-05  -2.204616532094e-06  -3.068831912685e-05   1.278529894156e-06  -1.149286663123e-05   1.152740429485e-05   3.024817114848e-06  
3*0.0 -4.799595498585e-05   4.287590005921e-06   7.370483382808e-05  -3.328086363772e-06   2.289372582501e-05  -3.030918812053e-05  -8.521992075993e-06  3*0.0  2.550851346232e-05  -2.108324689978e-06  -2.927220365573e-05   1.214510642183e-06  -1.101258227602e-05   1.097421837608e-05   2.875073313505e-06  
3*0.0 -4.621237600860e-05   4.111069732535e-06   7.058594414903e-05  -3.174019856472e-06   2.198824174920e-05  -2.895780643121e-05  -8.127073877935e-06  3*0.0  2.447777132765e-05  -2.014973928254e-06  -2.791130240965e-05   1.153600292814e-06  -1.054666967449e-05   1.044399443308e-05   2.731771078722e-06  
3*0.0 -4.450482935831e-05   3.943029721969e-06   6.761086526897e-05  -3.026846923144e-06   2.112738589508e-05  -2.767143048699e-05  -7.751968997987e-06  3*0.0  2.349365503194e-05  -1.926416801711e-06  -2.661951944144e-05   1.095724057960e-06  -1.010430678144e-05   9.941365645987e-06   2.596191199028e-06  
3*0.0 -4.286187476219e-05   3.783085076265e-06   6.474899135362e-05  -2.886860429333e-06   2.030472259413e-05  -2.643823950029e-05  -7.392914537152e-06  3*0.0  2.254884000369e-05  -1.842324759822e-06  -2.538221469471e-05   1.040896374602e-06  -9.681858789173e-06   9.461279214532e-06   2.466871606628e-06  
3*0.0 -4.126896291182e-05   3.625997685189e-06   6.200678147136e-05  -2.752397706885e-06   1.950194511783e-05  -2.525812576855e-05  -7.050251201217e-06  3*0.0  2.163759733568e-05  -1.760273104349e-06  -2.420334243410e-05   9.885556498339e-07  -9.272180418283e-06   9.004302386431e-06   2.344049380429e-06  
3*0.0 -3.972825119646e-05   3.477692041640e-06   5.935880637080e-05  -2.624074705308e-06   1.873184988512e-05  -2.412341908124e-05  -6.721193664347e-06  3*0.0  2.075948553199e-05  -1.682797000091e-06  -2.306964652313e-05   9.386778838342e-07  -8.880049995014e-06   8.566378350968e-06   2.226476571220e-06  
3*0.0 -3.824678205134e-05   3.334535648137e-06   5.682893112106e-05  -2.501107390699e-06   1.799194382370e-05  -2.304114122474e-05  -6.408092692052e-06  3*0.0  1.991789901464e-05  -1.608315033506e-06  -2.199210633092e-05   8.911302326296e-07  -8.504337703110e-06   8.150611019014e-06   2.115081004091e-06  
3*0.0 -3.681484263169e-05   3.196853084430e-06   5.440015069057e-05  -2.384367440828e-06   1.727769267318e-05  -2.200474666018e-05  -6.108851097177e-06  3*0.0  1.910769582277e-05  -1.536972280318e-06  -2.096213624911e-05   8.462134345625e-07  -8.143050205442e-06   7.754056652967e-06   2.009015657242e-06  
3*0.0 -3.543412965707e-05   3.064482519839e-06   5.206831035614e-05  -2.272483131367e-06   1.659070759710e-05  -2.101241308044e-05  -5.822880475150e-06  3*0.0  1.832906771241e-05  -1.468665556892e-06  -1.997824917868e-05   8.033863320874e-07  -7.796432342541e-06   7.376021676896e-06   1.908072202112e-06  
3*0.0 -3.410106923526e-05   2.936379003743e-06   4.982811522841e-05  -2.165396555823e-06   1.592943744486e-05  -2.006177107295e-05  -5.549446895095e-06  3*0.0  1.758026462639e-05  -1.402839195729e-06  -1.903741719577e-05   7.624820895141e-07  -7.463922277907e-06   7.015345933273e-06   1.811914571411e-06  
3*0.0 -3.281766956307e-05   2.814502631552e-06   4.768055436275e-05  -2.063310729451e-06   1.529460087494e-05  -1.915271964383e-05  -5.288494500857e-06  3*0.0  1.686135011022e-05  -1.340254634283e-06  -1.813930748749e-05   7.236697084860e-07  -7.145306525733e-06   6.671755779160e-06   1.720465568819e-06  
3*0.0 -3.157968550663e-05   2.697766103066e-06   4.562476358330e-05  -1.966213267175e-06   1.468344636996e-05  -1.828437473846e-05  -5.039755933199e-06  3*0.0  1.617086552978e-05  -1.280578676409e-06  -1.728392546639e-05   6.869511495386e-07  -6.839824992333e-06   6.345052555654e-06   1.633675236479e-06  
3*0.0 -3.038341126438e-05   2.585235947844e-06   4.364726075335e-05  -1.873045904387e-06   1.409418693189e-05  -1.745162913667e-05  -4.801638297579e-06  3*0.0  1.550605438908e-05  -1.223184380974e-06  -1.646488047683e-05   6.518176914037e-07  -6.546128316239e-06   6.032980754308e-06   1.550895013591e-06  
3*0.0 -2.923770828201e-05   2.478016113620e-06   4.175769235659e-05  -1.784477842176e-06   1.353396296523e-05  -1.665800939335e-05  -4.575107023986e-06  3*0.0  1.487100504411e-05  -1.168734012703e-06  -1.568548787383e-05   6.185894264392e-07  -6.267343790063e-06   5.736612636004e-06   1.472408365282e-06  
3*0.0 -2.812897550751e-05   2.374672178763e-06   3.994427683056e-05  -1.699780886534e-06   1.299053172750e-05  -1.589794828591e-05  -4.358639012511e-06  3*0.0  1.425876476767e-05  -1.116396053206e-06  -1.494115986632e-05   5.869404047106e-07  -5.997900998454e-06   5.454059899285e-06   1.397718602588e-06  
3*0.0 -2.704987686766e-05   2.272746093044e-06   3.819396776690e-05  -1.618344077370e-06   1.246097815362e-05  -1.516654761089e-05  -4.150729221700e-06  3*0.0  1.366626535628e-05  -1.065175068635e-06  -1.422660753546e-05   5.566622103727e-07  -5.736874042968e-06   5.183503620366e-06   1.326306508100e-06  
3*0.0 -2.602394927428e-05   2.178578562824e-06   3.653023488871e-05  -1.541500531708e-06   1.196210250517e-05  -1.447289227302e-05  -3.953897408683e-06  3*0.0  1.310327235204e-05  -1.017728928986e-06  -1.354969550106e-05   5.281721073844e-07  -5.490690913466e-06   4.927597212116e-06   1.258881208708e-06  
3*0.0 -2.503340787319e-05   2.087396709647e-06   3.493451305084e-05  -1.468075165820e-06   1.148128963756e-05  -1.380917848253e-05  -3.765939845825e-06  3*0.0  1.256209142993e-05  -9.720222809670e-07  -1.290375608668e-05   5.010770101241e-07  -5.254402680984e-06   4.683876580208e-06   1.194774933968e-06  
3*0.0 -2.407116756320e-05   1.999102926488e-06   3.339814669001e-05  -1.397863998717e-06   1.101321277169e-05  -1.317187870663e-05  -3.585823910604e-06  3*0.0  1.203865040059e-05  -9.278844454570e-07  -1.228459386044e-05   4.752540017554e-07  -5.025354931494e-06   4.450796119530e-06   1.133565971841e-06  
3*0.0 -2.314942289597e-05   1.915461925027e-06   3.192790510990e-05  -1.330692993646e-06   1.056885938701e-05  -1.256386837256e-05  -3.414249269081e-06  3*0.0  1.153889228931e-05  -8.862391782912e-07  -1.169500494195e-05   4.506671823674e-07  -4.808357657596e-06   4.229352215671e-06   1.075496363281e-06  
3*0.0 -2.225502265384e-05   1.833858860681e-06   3.051627371536e-05  -1.266530274210e-06   1.013595535536e-05  -1.198130950896e-05  -3.250221221345e-06  3*0.0  1.105594438160e-05  -8.457878940879e-07  -1.113147190692e-05   4.272961624255e-07  -4.597845579193e-06   4.018065181402e-06   1.020192629914e-06  
3*0.0 -2.139877363787e-05   1.756170501404e-06   2.916937159538e-05  -1.205617308932e-06   9.723474160522e-06  -1.142661468464e-05  -3.094344121496e-06  3*0.0  1.059480122551e-05  -8.073826822580e-07  -1.059615069161e-05   4.051888689580e-07  -4.397652190766e-06   3.817683852117e-06   9.678351259422e-07  
3*0.0 -2.057583666911e-05   1.680995663600e-06   2.788141609148e-05  -1.147574411400e-06   9.327889581198e-06  -1.089740262563e-05  -2.945916344086e-06  3*0.0  1.015285041317e-05  -7.703747697424e-07  -1.008618511537e-05   3.842075417878e-07  -4.206140532880e-06   3.627145748867e-06   9.181324886245e-07  
3*0.0 -1.978058653974e-05   1.610885580419e-06   2.664112058902e-05  -1.092350064853e-06   8.948072117958e-06  -1.038970151432e-05  -2.803709253836e-06  3*0.0  9.727505387368e-06  -7.358409481273e-07  -9.597506091303e-06   3.643014036460e-07  -4.022766866705e-06   3.445111519455e-06   8.707071512599e-07  
3*0.0 -1.901523782387e-05   1.542076113280e-06   2.545557381778e-05  -1.039292977905e-06   8.582537983645e-06  -9.905259450474e-06  -2.668318070926e-06  3*0.0  9.319815558545e-06  -7.021920033746e-07  -9.132843981894e-06   3.452906621455e-07  -3.846987198017e-06   3.272258795268e-06   8.257563192276e-07  
3*0.0 -1.827117855746e-05   1.475443863585e-06   2.431748146590e-05  -9.889566644746e-07   8.226029500154e-06  -9.441193674017e-06  -2.538914099943e-06  3*0.0  8.925194509014e-06  -6.696902134143e-07  -8.688506449025e-06   3.273103936750e-07  -3.676352018577e-06   3.107282679738e-06   7.829325657180e-07  
3*0.0 -1.756004682778e-05   1.412502469997e-06   2.323118523673e-05  -9.408246689199e-07   7.887761912547e-06  -8.999371750626e-06  -2.415931833814e-06  3*0.0  8.549113481694e-06  -6.390715662252e-07  -8.266405678509e-06   3.101941739473e-07  -3.514706499174e-06   2.950859106966e-06   7.423912214525e-07  
3*0.0 -1.688041462991e-05   1.352948871562e-06   2.219312486662e-05  -8.950933544848e-07   7.566835997658e-06  -8.578415755165e-06  -2.298921387159e-06  3*0.0  8.190581591483e-06  -6.101844537545e-07  -7.864769841043e-06   2.939996530264e-07  -3.361549662199e-06   2.802347477889e-06   7.039555948767e-07  
3*0.0 -1.621575836090e-05   1.293422332910e-06   2.119117387444e-05  -8.511870783710e-07   7.251129681254e-06  -8.173044924999e-06  -2.186496437603e-06  3*0.0  7.842053395821e-06  -5.815207454954e-07  -7.479112082460e-06   2.785307823933e-07  -3.211881757526e-06   2.660060203690e-06   6.671918459728e-07  
3*0.0 -1.558143779843e-05   1.238057978186e-06   2.023972324254e-05  -8.096425913797e-07   6.951247069737e-06  -7.788747556917e-06  -2.080135216495e-06  3*0.0  7.509969527272e-06  -5.548497384559e-07  -7.114304817968e-06   2.639398433140e-07  -3.069819024128e-06   2.525618420337e-06   6.325228422462e-07  
3*0.0 -1.497189586249e-05   1.185019827084e-06   1.932680550348e-05  -7.701757559126e-07   6.664861030356e-06  -7.421237509900e-06  -1.978565739140e-06  3*0.0  7.191935905743e-06  -5.293823027576e-07  -6.765558423665e-06   2.501131658909e-07  -2.934515108177e-06   2.397457567489e-06   5.995131567927e-07  
3*0.0 -1.438217944638e-05   1.134093443725e-06   1.845019346669e-05  -7.321236528075e-07   6.388046519734e-06  -7.069252937005e-06  -1.881466360145e-06  3*0.0  6.885700218937e-06  -5.050071138731e-07  -6.432751283826e-06   2.368581749554e-07  -2.804249651101e-06   2.275386183117e-06   5.681234138743e-07  
3*0.0 -1.381252308865e-05   1.084631536383e-06   1.761359337430e-05  -6.961901234250e-07   6.120130110077e-06  -6.733803431155e-06  -1.789156095392e-06  3*0.0  6.590958109644e-06  -4.814660077088e-07  -6.116158682094e-06   2.243975448554e-07  -2.678702598678e-06   2.159426958219e-06   5.383641495097e-07  
3*0.0 -1.326808446537e-05   1.037810885733e-06   1.681570424896e-05  -6.619518809800e-07   5.865465192441e-06  -6.414649108810e-06  -1.701474165895e-06  3*0.0  6.310001257993e-06  -4.592031492124e-07  -5.815656556020e-06   2.125639516487e-07  -2.559549165558e-06   2.049548424005e-06   5.102108042654e-07  
3*0.0 -1.274548675143e-05   9.935528406887e-07   1.605066491831e-05  -6.294097982168e-07   5.622641127978e-06  -6.109646218281e-06  -1.617799035283e-06  3*0.0  6.041142236625e-06  -4.382168081669e-07  -5.528533811231e-06   2.013497358743e-07  -2.446187114700e-06   1.944861556884e-06   4.834187173214e-07  
3*0.0 -1.223683536857e-05   9.492552615438e-07   1.531690781798e-05  -5.980955442688e-07   5.384867113582e-06  -5.817526975631e-06  -1.537854909232e-06  3*0.0  5.780926105735e-06  -4.173684023937e-07  -5.254774546554e-06   1.906246770339e-07  -2.335864534382e-06   1.845161360878e-06   4.579549205169e-07  
3*0.0 -1.175115834286e-05   9.080044301141e-07   1.461576767937e-05  -5.684236867686e-07   5.159803801439e-06  -5.539317948059e-06  -1.461813483149e-06  3*0.0  5.532964748651e-06  -3.979768723877e-07  -4.994068514374e-06   1.804971651997e-07  -2.231518152272e-06   1.750465014963e-06   4.337985702865e-07  
3*0.0 -1.128560366443e-05   8.691348338068e-07   1.394688026699e-05  -5.403449344321e-07   4.944797254045e-06  -5.274478896660e-06  -1.389561256309e-06  3*0.0  5.295905655274e-06  -3.797098982194e-07  -4.746372393216e-06   1.709404567684e-07  -2.132035296763e-06   1.660652104621e-06   4.109261690154e-07  
3*0.0 -1.083472276102e-05   8.309845722456e-07   1.330558284839e-05  -5.134079644179e-07   4.736457259320e-06  -5.021128661317e-06  -1.320584679279e-06  3*0.0  5.067420137863e-06  -3.618902832844e-07  -4.510036068047e-06   1.618066075781e-07  -2.036103634700e-06   1.575115263904e-06   3.891789704347e-07  
3*0.0 -1.040057812351e-05   7.940984487954e-07   1.269358057291e-05  -4.878547541278e-07   4.535857528936e-06  -4.779759958535e-06  -1.255009654467e-06  3*0.0  4.848265201756e-06  -3.447407669284e-07  -4.285482578745e-06   1.531939404300e-07  -1.944096093936e-06   1.493963581205e-06   3.685843502519e-07  
3*0.0 -9.985766295158e-06   7.600956353784e-07   1.210861472396e-05  -4.635821843377e-07   4.345860420652e-06  -4.549826564625e-06  -1.192616254468e-06  3*0.0  4.639341494470e-06  -3.289419594132e-07  -4.071778516085e-06   1.450347017438e-07  -1.857018342528e-06   1.416926972089e-06   3.490585144936e-07  
3*0.0 -9.580646105170e-06   7.259788776829e-07   1.154846757045e-05  -4.402334423431e-07   4.158662443007e-06  -4.329819212969e-06  -1.133092140484e-06  3*0.0  4.436310837202e-06  -3.131698153261e-07  -3.868100503552e-06   1.372250608299e-07  -1.771712318159e-06   1.343561411285e-06   3.305049611094e-07  
3*0.0 -9.199007331001e-06   6.945127017823e-07   1.101256651168e-05  -4.182216101699e-07   3.985476005294e-06  -4.120378735363e-06  -1.076426651049e-06  3*0.0  4.245501120294e-06  -2.986609839114e-07  -3.673940129947e-06   1.298772498783e-07  -1.692841916027e-06   1.273905516750e-06   3.128952423037e-07  
3*0.0 -8.827535516084e-06   6.635158069210e-07   1.050212739855e-05  -3.972596599561e-07   3.815378657913e-06  -3.920917948976e-06  -1.022630785742e-06  3*0.0  4.060478160299e-06  -2.844335333961e-07  -3.489780422524e-06   1.229168140600e-07  -1.615727816892e-06   1.207848576017e-06   2.962383487045e-07  
3*0.0 -8.470998400965e-06   6.342297071231e-07   1.001426418452e-05  -3.773308230835e-07   3.652718893821e-06  -3.730747975320e-06  -9.714270284900e-07  3*0.0  3.883449449340e-06  -2.710000730663e-07  -3.314587346621e-06   1.163251714355e-07  -1.542160541041e-06   1.145133644987e-06   2.804480337948e-07  
3*0.0 -8.126692188336e-06   6.061738820626e-07   9.546130236987e-06  -3.583031940330e-07   3.496148474415e-06  -3.548828547267e-06  -9.225209020236e-07  3*0.0  3.713151857012e-06  -2.581882356507e-07  -3.147139119702e-06   1.100526065469e-07  -1.471585818042e-06   1.085344382460e-06   2.654141016954e-07  
3*0.0 -7.795808869122e-06   5.791317318485e-07   9.099154314465e-06  -3.400908199298e-07   3.345954040565e-06  -3.375479547210e-06  -8.760088320533e-07  3*0.0  3.550131601612e-06  -2.458856961231e-07  -2.988067654233e-06   1.040781458857e-07  -1.404120369651e-06   1.028637356286e-06   2.511787206812e-07  
3*0.0 -7.481261807717e-06   5.533788874436e-07   8.674123167028e-06  -3.229272854778e-07   3.204216671688e-06  -3.211076639254e-06  -8.319549112259e-07  3*0.0  3.395619073602e-06  -2.342253267021e-07  -2.837319654265e-06   9.846558406647e-08  -1.340618516507e-06   9.750105061415e-07   2.377345789722e-07  
3*0.0 -7.174102893572e-06   5.286440590346e-07   8.266221446748e-06  -3.065926451785e-07   3.065147416865e-06  -3.053566464878e-06  -7.898542762075e-07  3*0.0  3.245300627114e-06  -2.230382284038e-07  -2.693271656304e-06   9.314115297510e-08  -1.278536101800e-06   9.238475659150e-07   2.249333158965e-07  
3*0.0 -6.880417730409e-06   5.052103654931e-07   7.877647213585e-06  -2.910506497255e-07   2.932731388175e-06  -2.903837899752e-06  -7.499034216936e-07  3*0.0  3.102078790291e-06  -2.124692799460e-07  -2.556728967949e-06   8.810205624150e-08  -1.219589983012e-06   8.754310315828e-07   2.128383907042e-07  
3*0.0 -6.601805345785e-06   4.829844041760e-07   7.505164529112e-06  -2.762418620333e-07   2.808758765154e-06  -2.760990240680e-06  -7.117980153296e-07  3*0.0  2.966684837993e-06  -2.024896725008e-07  -2.426288989961e-06   8.330685210678e-08  -1.164534018708e-06   8.293560455692e-07   2.013327681390e-07  
3*0.0 -6.330021327306e-06   4.610003155389e-07   7.150937157469e-06  -2.621617467776e-07   2.686558919826e-06  -2.625066819150e-06  -6.756662756951e-07  3*0.0  2.835149640009e-06  -1.926666061592e-07  -2.302842653911e-06   7.877763937874e-08  -1.110531259266e-06   7.857380383953e-07   1.904714279433e-07  
3*0.0 -6.069199259913e-06   4.401629382591e-07   6.812515314030e-06  -2.487265887793e-07   2.569714261007e-06  -2.495551805072e-06  -6.412917040516e-07  3*0.0  2.709297185723e-06  -1.833668549640e-07  -2.185392417487e-06   7.447418711531e-08  -1.059012265341e-06   7.443251198830e-07   1.801737884208e-07  
3*0.0 -5.820190902337e-06   4.205806382027e-07   6.489075746518e-06  -2.360446096020e-07   2.458976169807e-06  -2.372179901196e-06  -6.085834289368e-07  3*0.0  2.589515296813e-06  -1.746458776528e-07  -2.073557124659e-06   7.042073582620e-08  -1.010300713790e-06   7.050012708585e-07   1.704059446134e-07  
3*0.0 -5.580969069074e-06   4.017606066459e-07   6.180099411551e-06  -2.239198431316e-07   2.352942998374e-06  -2.254609779992e-06  -5.774655913728e-07  3*0.0  2.474913615596e-06  -1.663147905772e-07  -1.967224014917e-06   6.656265279895e-08  -9.638292467291e-07   6.676857262845e-07   1.611504674147e-07  
3*0.0 -5.347340835020e-06   3.831945092308e-07   5.884874030490e-06  -2.124258829207e-07   2.248668002326e-06  -2.142354868557e-06  -5.478411449992e-07  3*0.0  2.363441654300e-06  -1.581246667786e-07  -1.866010142280e-06   6.291778242087e-08  -9.183403366560e-07   6.321968379520e-07   1.523682600934e-07  
3*0.0 -5.127554468980e-06   3.663727765584e-07   5.604763175655e-06  -2.015621284577e-07   2.151750385552e-06  -2.036192223372e-06  -5.198474609330e-07  3*0.0  2.258740635648e-06  -1.507084979411e-07  -1.770362111072e-06   5.948528858261e-08  -8.760636526797e-07   5.987411902763e-07   1.440974687517e-07  
3*0.0 -4.912636103302e-06   3.494033654890e-07   5.336809312795e-06  -1.911580224482e-07   2.056253484775e-06  -1.934702610184e-06  -4.931626705417e-07  3*0.0  2.156923609261e-06  -1.432671350164e-07  -1.679335082685e-06   5.621793069911e-08  -8.346676574620e-07   5.669234086476e-07   1.362496324923e-07  
3*0.0 -4.708532500255e-06   3.337433611125e-07   5.079638954253e-06  -1.812547221617e-07   1.966718712846e-06  -1.837788980333e-06  -4.676843765381e-07  3*0.0  2.060477451065e-06  -1.364146925418e-07  -1.592242034341e-06   5.311075724638e-08  -7.958957587803e-07   5.366065055864e-07   1.287739379663e-07  
3*0.0 -4.510669182607e-06   3.181545551399e-07   4.835800210645e-06  -1.718453070649e-07   1.879307335218e-06  -1.745860881480e-06  -4.435945873635e-07  3*0.0  1.967380254630e-06  -1.296357324508e-07  -1.510069137634e-06   5.017779003458e-08  -7.582335815459e-07   5.079935565964e-07   1.217374509917e-07  
3*0.0 -4.323808127718e-06   3.037868006666e-07   4.603062374862e-06  -1.629833851862e-07   1.797792502350e-06  -1.658494228626e-06  -4.207081531769e-07  3*0.0  1.879698771576e-06  -1.233947935454e-07  -1.431865112500e-06   4.741926919915e-08  -7.231715270955e-07   4.808604790632e-07   1.150680335745e-07  
3*0.0 -4.142704738076e-06   2.900469099682e-07   4.381419037685e-06  -1.545412539710e-07   1.718454883489e-06  -1.575353679547e-06  -3.989872573682e-07  3*0.0  1.794957466635e-06  -1.174285861933e-07  -1.357778446165e-06   4.480495932780e-08  -6.891294908185e-07   4.551682880303e-07   1.087675331933e-07  
3*0.0 -3.970112098311e-06   2.769563731263e-07   4.168988843864e-06  -1.465115736865e-07   1.643597337527e-06  -1.496010198146e-06  -3.782692516655e-07  3*0.0  1.714543676731e-06  -1.117870949075e-07  -1.286993450398e-06   4.232405003317e-08  -6.571283659942e-07   4.307117657698e-07   1.027729371975e-07  
3*0.0 -3.801351157887e-06   2.639446390358e-07   3.966845607324e-06  -1.388236259341e-07   1.569696122183e-06  -1.420476158918e-06  -3.586134272821e-07  3*0.0  1.636237605952e-06  -1.061916876035e-07  -1.220015401859e-06   3.996367059633e-08  -6.256801630720e-07   4.075606696257e-07   9.711449102959e-08  
3*0.0 -3.642739351101e-06   2.520108117839e-07   3.774480663259e-06  -1.316222696625e-07   1.501184270324e-06  -1.348901634086e-06  -3.399924996491e-07  3*0.0  1.562819499795e-06  -1.010808493119e-07  -1.156431881094e-06   3.775533913597e-08  -5.965677337390e-07   3.856617436192e-07   9.176430584237e-08  
3*0.0 -3.488875018680e-06   2.405752041231e-07   3.590913930665e-06  -1.247760681252e-07   1.434512161226e-06  -1.280680880091e-06  -3.222886695748e-07  3*0.0  1.491814192411e-06  -9.618960202400e-08  -1.096023367237e-06   3.566566286848e-08  -5.683172919213e-07   3.648779667338e-07   8.669712650853e-08  
3*0.0 -3.337436156032e-06   2.291458466295e-07   3.414934224573e-06  -1.181733951991e-07   1.368326633877e-06  -1.215323143840e-06  -3.053778479088e-07  3*0.0  1.422249138072e-06  -9.131553727937e-08  -1.038444200691e-06   3.366109429356e-08  -5.404068228913e-07   3.450772644780e-07   8.188150854671e-08  
3*0.0 -3.198984323734e-06   2.188261340477e-07   3.248717808202e-06  -1.120202806718e-07   1.309254264331e-06  -1.153930015220e-06  -2.894768440210e-07  3*0.0  1.358824129350e-06  -8.694148954513e-08  -9.841351125218e-07   3.179451391207e-08  -5.155359050055e-07   3.264868385624e-07   7.735776088493e-08  
3*0.0 -3.061383297703e-06   2.084349186474e-07   3.089226798522e-06  -1.060970363278e-07   1.249743350010e-06  -1.095001407176e-06  -2.742702814790e-07  3*0.0  1.296083146359e-06  -8.254801145291e-08  -9.323517976295e-07   3.001064739761e-08  -4.906069486355e-07   3.087574249414e-07   7.305635675753e-08  
3*0.0 -2.932111844835e-06   1.988182849003e-07   2.937719821625e-06  -1.005029684456e-07   1.194525740328e-06  -1.039246676044e-06  -2.598882319623e-07  3*0.0  1.237290954828e-06  -7.849387819078e-08  -8.832677880354e-07   2.832569601902e-08  -4.675186866512e-07   2.920072134614e-07   6.899443039688e-08  
3*0.0 -2.806342098982e-06   1.896270736582e-07   2.793258061107e-06  -9.521405353354e-08   1.140520831562e-06  -9.861128857670e-07  -2.462206538504e-07  3*0.0  1.180275046099e-06  -7.461822206151e-08  -8.367331450977e-07   2.674302113979e-08  -4.450035797985e-07   2.761347688621e-07   6.515466883609e-08  
3*0.0 -2.687631222921e-06   1.809701368966e-07   2.656078842410e-06  -9.021047209318e-08   1.090050806268e-06  -9.358353004170e-07  -2.332963529333e-07  3*0.0  1.126612181095e-06  -7.099218552503e-08  -7.926483982303e-07   2.524816854169e-08  -4.240101020505e-07   2.611406440006e-07   6.153007204333e-08  
3*0.0 -2.570324398832e-06   1.722369866075e-07   2.524221138726e-06  -8.539431081089e-08   1.039742285454e-06  -8.875377350389e-07  -2.209195302986e-07  3*0.0  1.073893547107e-06  -6.734968541879e-08  -7.505264871960e-07   2.381857038414e-08  -4.032144448193e-07   2.468251413395e-07   5.807773636719e-08  
3*0.0 -2.460955409694e-06   1.642917851417e-07   2.399490363318e-06  -8.086383588805e-08   9.934854533022e-07  -8.420271169564e-07  -2.092598975401e-07  3*0.0  1.024844055278e-06  -6.405102382691e-08  -7.107880748003e-07   2.247618359649e-08  -3.841138559440e-07   2.333615967976e-07   5.483232902801e-08  
3*0.0 -2.355352811331e-06   1.568427344784e-07   2.280844094485e-06  -7.659924418202e-08   9.487280036644e-07  -7.987893884380e-07  -1.982079343722e-07  3*0.0  9.775491798874e-07  -6.095031496813e-08  -6.731300719683e-07   2.121542408276e-08  -3.656504092789e-07   2.206148971642e-07   5.176617320839e-08  
3*0.0 -2.251790863233e-06   1.491913612040e-07   2.166937701004e-06  -7.249042473965e-08   9.046164472255e-07  -7.573299756402e-07  -1.876374044908e-07  3*0.0  9.315099783175e-07  -5.779146560454e-08  -6.371875837012e-07   2.001003752711e-08  -3.475985776473e-07   2.084645942649e-07   4.884914101446e-08  
3*0.0 -2.155414915498e-06   1.424144037846e-07   2.059493787869e-06  -6.865554684995e-08   8.640743919472e-07  -7.183627031035e-07  -1.777060712761e-07  3*0.0  8.886477145458e-07  -5.498743076549e-08  -6.033285086861e-07   1.888373933238e-08  -3.309798928127e-07   1.970505559796e-07   4.611060710575e-08  
3*0.0 -2.062329197143e-06   1.355693171273e-07   1.956941012560e-06  -6.498109710533e-08   8.249032910219e-07  -6.812282443431e-07  -1.682605748675e-07  3*0.0  8.475398773515e-07  -5.217751553679e-08  -5.711898457845e-07   1.781230440163e-08  -3.150429418071e-07   1.862324828808e-07   4.351924487378e-08  
3*0.0 -1.972866412025e-06   1.290162944880e-07   1.858780498402e-06  -6.147348394601e-08   7.874261574674e-07  -6.457982125401e-07  -1.592595213243e-07  3*0.0  8.081872463606e-07  -4.951048351682e-08  -5.405416060026e-07   1.679338241777e-08  -2.998474693353e-07   1.759446329684e-07   4.105737181151e-08  
3*0.0 -1.887088120695e-06   1.230257454571e-07   1.765831728508e-06  -5.818211949260e-08   7.514604189703e-07  -6.122820165554e-07  -1.507640242453e-07  3*0.0  7.704581004876e-07  -4.705756812830e-08  -5.116361496985e-07   1.583997503316e-08  -2.852546793892e-07   1.662474452793e-07   3.874194372307e-08  
3*0.0 -1.806154919352e-06   1.173915121878e-07   1.677567974194e-06  -5.507873455235e-08   7.178314547439e-07  -5.805569085325e-07  -1.427290106132e-07  3*0.0  7.350079855698e-07  -4.476265217703e-08  -4.842739329141e-07   1.494298763403e-08  -2.716622893373e-07   1.570942525127e-07   3.655788292912e-08  
3*0.0 -1.725749987021e-06   1.116686194343e-07   1.592812358548e-06  -5.210641337739e-08   6.840744276762e-07  -5.500995263992e-07  -1.350409898411e-07  3*0.0  6.999457094419e-07  -4.244166614778e-08  -4.581302412180e-07   1.408796325444e-08  -2.580843640137e-07   1.483515958877e-07   3.447742953828e-08  
3*0.0 -1.649362262773e-06   1.062081214527e-07   1.512329970669e-06  -4.927617171309e-08   6.521879717678e-07  -5.212533063771e-07  -1.277683338762e-07  3*0.0  6.667734629945e-07  -4.024090079768e-08  -4.334056840329e-07   1.327781499810e-08  -2.453075352732e-07   1.401014161953e-07   3.251630153748e-08  
3*0.0 -1.576686727540e-06   1.012328208605e-07   1.436087173781e-06  -4.662653902983e-08   6.219612285843e-07  -4.939818178787e-07  -1.209034411023e-07  3*0.0  6.352412849760e-07  -3.823486678940e-08  -4.100647957911e-07   1.252131015960e-08  -2.331976065329e-07   1.323251836425e-07   3.067073785949e-08  
3*0.0 -1.507163820562e-06   9.645498791532e-08   1.363273267006e-06  -4.411287074525e-08   5.931909710337e-07  -4.680185435980e-07  -1.143746764644e-07  3*0.0  6.052122440178e-07  -3.631815008907e-08  -3.878582688792e-07   1.180558594617e-08  -2.217194700808e-07   1.249470948559e-07   2.892128042592e-08  
3*0.0 -1.440163499586e-06   9.174242220839e-08   1.294186472786e-06  -4.171148897523e-08   5.654065550073e-07  -4.434022074181e-07  -1.081997820176e-07  3*0.0  5.764038913597e-07  -3.442975483389e-08  -3.668766900277e-07   1.112538101356e-08  -2.106876396052e-07   1.179808205417e-07   2.727275295943e-08  
3*0.0 -1.378042575152e-06   8.749472756304e-08   1.228384898190e-06  -3.945046645110e-08   5.401038956258e-07  -4.200940481503e-07  -1.023469239565e-07  3*0.0  5.497940102639e-07  -3.273846791400e-08  -3.469497279134e-07   1.048588054149e-08  -2.006662280456e-07   1.113972629180e-07   2.571381454839e-08  
3*0.0 -1.315856254221e-06   8.313496606855e-08   1.165839002771e-06  -3.729490989327e-08   5.143241945225e-07  -3.978789677476e-07  -9.679671505355e-08  3*0.0  5.232264929108e-07  -3.100335623602e-08  -3.281062957014e-07   9.915935682615e-09  -1.904919497901e-07   1.051574746006e-07   2.424245088070e-08  
3*0.0 -1.258645283295e-06   7.915688874401e-08   1.106460079196e-06  -3.526901546009e-08   4.910694895836e-07  -3.769149808722e-07  -9.155196550809e-08  3*0.0  4.989165047257e-07  -2.943556354770e-08  -3.102739624316e-07   9.343782094790e-09  -1.813555836314e-07   9.928257344080e-08   2.285589117065e-08  
3*0.0 -1.203048320747e-06   7.540719060191e-08   1.050140500339e-06  -3.335319141957e-08   4.683354662177e-07  -3.570309631056e-07  -8.659295989253e-08  3*0.0  4.752987340852e-07  -2.794823150220e-08  -2.934147433750e-07   8.803930556741e-09  -1.724240515610e-07   9.372802099072e-08   2.154839556447e-08  
3*0.0 -1.148558178321e-06   7.172235153447e-08   9.959644672425e-07  -3.151522400851e-08   4.460067222486e-07  -3.379420656576e-07  -8.184254835483e-08  3*0.0  4.522583745656e-07  -2.649691828801e-08  -2.772863155430e-07   8.294766980613e-09  -1.636896676230e-07   8.842381690782e-08   2.030202221507e-08  
3*0.0 -1.097599684834e-06   6.826555825337e-08   9.450486808635e-07  -2.979252358557e-08   4.252829556314e-07  -3.200426847450e-07  -7.739234303022e-08  3*0.0  4.307831889081e-07  -2.514104890501e-08  -2.621694595044e-07   7.814269652935e-09  -1.556094099084e-07   8.346143430978e-08   1.913716334427e-08  
3*0.0 -1.047544251098e-06   6.485387454066e-08   8.962968171298e-07  -2.815415044510e-08   4.048229718757e-07  -3.029189288327e-07  -7.314688821992e-08  3*0.0  4.097665431395e-07  -2.380954982290e-08  -2.477651604928e-07   7.360866507604e-09  -1.476614744322e-07   7.873704864040e-08   1.803072733039e-08  
3*0.0 -1.001027885520e-06   6.179830648785e-08   8.503249425996e-07  -2.661422496111e-08   3.860254513533e-07  -2.868305527300e-07  -6.915889189940e-08  3*0.0  3.902672710075e-07  -2.261892507819e-08  -2.342140765476e-07   6.932714826817e-09  -1.403645607282e-07   7.430561054087e-08   1.699330083200e-08  
3*0.0 -9.556910635725e-07   5.892723638501e-08   8.062493310821e-07  -2.515880863819e-08   3.676738602939e-07  -2.714350961552e-07  -6.535091735338e-08  3*0.0  3.713051153221e-07  -2.150035099882e-08  -2.212795717848e-07   6.529470615758e-09  -1.332525186330e-07   7.008312279093e-08   1.600656746980e-08  
3*0.0 -9.115294543728e-07   5.580166799616e-08   7.644155991442e-07  -2.374437139873e-08   3.497062648851e-07  -2.568208554426e-07  -6.174627725512e-08  3*0.0  3.530130078860e-07  -2.029131792450e-08  -2.090756269730e-07   6.148672064721e-09  -1.263654241196e-07   6.609882395759e-08   1.507764932718e-08  
3*0.0 -8.717469643787e-07   5.324334575922e-08   7.250507158333e-07  -2.245213898683e-08   3.338859244183e-07  -2.431591236079e-07  -5.837021835267e-08  3*0.0  3.365210103070e-07  -1.930152749137e-08  -1.975891215182e-07   5.789327900453e-09  -1.202857034711e-07   6.236949159359e-08   1.420709447851e-08  
3*0.0 -8.317385951947e-07   5.052392509039e-08   6.871959414459e-07  -2.119672606439e-08   3.177724507543e-07  -2.300097479702e-07  -5.513410651916e-08  3*0.0  3.200440768364e-07  -1.825680872819e-08  -1.866188027967e-07   5.450232860730e-09  -1.141383345053e-07   5.880575700620e-08   1.337788851948e-08  
3*0.0 -7.950281368030e-07   4.808028311626e-08   6.517012689059e-07  -2.002543238213e-08   3.031974286544e-07  -2.177301805949e-07  -5.211102419124e-08  3*0.0  3.049566200215e-07  -1.732443004092e-08  -1.763483206516e-07   5.131801513549e-09  -1.085850336421e-07   5.548020254884e-08   1.260411271007e-08  
3*0.0 -7.587689907282e-07   4.572844063558e-08   6.177095574915e-07  -1.891475248149e-08   2.886894681668e-07  -2.059717011519e-07  -4.922573723430e-08  3*0.0  2.900890942680e-07  -1.642465867593e-08  -1.665693830441e-07   4.830556898987e-09  -1.030688485747e-07   5.231435088245e-08   1.186954363947e-08  
3*0.0 -7.241602546161e-07   4.348229720851e-08   5.855047609369e-07  -1.786688005693e-08   2.748743717148e-07  -1.948532240969e-07  -4.650187229010e-08  3*0.0  2.759388764328e-07  -1.556579357895e-08  -1.573245176678e-07   4.546676820757e-09  -9.783124253943e-08   4.932657267653e-08   1.117724440183e-08  
3*0.0 -6.909610380438e-07   4.137765656110e-08   5.547292404182e-07  -1.686904655486e-08   2.616737668913e-07  -1.842599155394e-07  -4.390965281306e-08  3*0.0  2.624068850716e-07  -1.476623814557e-08  -1.485317691287e-07   4.279064757934e-09  -9.283783435490e-08   4.649196759941e-08   1.052114491385e-08  
3*0.0 -6.584528471905e-07   3.922556878811e-08   5.255580459248e-07  -1.591708482549e-08   2.486596648283e-07  -1.742102660691e-07  -4.145913315207e-08  3*0.0  2.492248520735e-07  -1.395243332276e-08  -1.402393460648e-07   4.026745712146e-09  -8.794397780676e-08   4.381693143961e-08   9.940085821804e-09  
3*0.0 -6.284033358114e-07   3.729239385518e-08   4.980147858106e-07  -1.503001124759e-08   2.367890368148e-07  -1.647661700416e-07  -3.915491492420e-08  3*0.0  2.370693621969e-07  -1.322693461930e-08  -1.324241340769e-07   3.788589573565e-09  -8.348701747103e-08   4.130589808953e-08   9.356343007303e-09  
3*0.0 -5.991077726383e-07   3.548427380251e-08   4.716811499439e-07  -1.419111955612e-08   2.251819952715e-07  -1.557478660419e-07  -3.696011231298e-08  3*0.0  2.252390109316e-07  -1.254369740517e-08  -1.249845201336e-07   3.564259916681e-09  -7.913463817311e-08   3.891825598616e-08   8.806821121800e-09  
3*0.0 -5.717516993559e-07   3.370850341575e-08   4.468245562613e-07  -1.339069374554e-08   2.144473591052e-07  -1.472647061869e-07  -3.489573510295e-08  3*0.0  2.142751081149e-07  -1.187993638186e-08  -1.179888387164e-07   3.353411030412e-09  -7.513988385729e-08   3.667967538607e-08   8.288980658585e-09  
3*0.0 -5.456391799530e-07   3.199395231681e-08   4.233026063890e-07  -1.263620441874e-08   2.042166370210e-07  -1.392502303238e-07  -3.294871702621e-08  3*0.0  2.038489484757e-07  -1.123933060648e-08  -1.113888333879e-07   3.154393178087e-09  -7.134724145580e-08   3.457081250842e-08   7.800579921997e-09  
3*0.0 -5.207315557071e-07   3.045511018991e-08   4.008865134298e-07  -1.192821655513e-08   1.945024589763e-07  -1.316353792398e-07  -3.110082474724e-08  3*0.0  1.939090563482e-07  -1.066654137329e-08  -1.051206638867e-07   2.967083317122e-09  -6.774416674934e-08   3.257305612766e-08   7.341304792185e-09  
3*0.0 -4.961917462687e-07   2.886377912838e-08   3.796102616652e-07  -1.125137690097e-08   1.848509408539e-07  -1.243996239665e-07  -2.935152382936e-08  3*0.0  1.841677187793e-07  -1.007395855076e-08  -9.920121580422e-08   2.790396360988e-09  -6.418617271546e-08   3.068475984278e-08   6.907641708956e-09  
3*0.0 -4.739769075237e-07   2.746585709782e-08   3.595941234414e-07  -1.062112866163e-08   1.762817688748e-07  -1.176332786197e-07  -2.771282006761e-08  3*0.0  1.753792189644e-07  -9.578791791517e-09  -9.364418075730e-08   2.624220824231e-09  -6.103415327770e-08   2.892108519081e-08   6.498980722707e-09  
3*0.0 -4.512441960023e-07   2.602969673684e-08   3.402478664645e-07  -1.001161085660e-08   1.673716586962e-07  -1.110834786205e-07  -2.613436739026e-08  3*0.0  1.664108163088e-07  -9.068470328231e-09  -8.830422981270e-08   2.467588993913e-09  -5.776693958957e-08   2.722430921741e-08   6.113652145691e-09  
3*0.0 -4.305264542546e-07   2.476267952167e-08   3.221932437254e-07  -9.478814397381e-09   1.593578400508e-07  -1.049944938288e-07  -2.466628477141e-08  3*0.0  1.582520531351e-07  -8.584302262405e-09  -8.332824495120e-08   2.320007019712e-09  -5.483181623424e-08   2.564823890855e-08   5.750290343412e-09  
3*0.0 -4.102499745587e-07   2.353946444483e-08   3.048878552690e-07  -8.938808822770e-09   1.514960005990e-07  -9.916714139340e-08  -2.326454495592e-08  3*0.0  1.502903879348e-07  -8.122305012953e-09  -7.858106636192e-08   2.180760167830e-09  -5.195965137078e-08   2.414669583471e-08   5.407406066498e-09  
3*0.0 -3.902160131931e-07   2.227459055303e-08   2.884583902409e-07  -8.430457515417e-09   1.436657244492e-07  -9.362788627817e-08  -2.193732563676e-08  3*0.0  1.424605970766e-07  -7.689025729658e-09  -7.409658512021e-08   2.050080862604e-09  -4.911440596504e-08   2.272679053123e-08   5.084869686354e-09  
3*0.0 -3.719721223242e-07   2.116374742256e-08   2.729877892729e-07  -7.949275084429e-09   1.366492467580e-07  -8.844149155826e-08  -2.069281869788e-08  3*0.0  1.353535481967e-07  -7.274807303242e-09  -6.988251756960e-08   1.926853396858e-09  -4.657042376681e-08   2.139897774898e-08   4.780988118214e-09  
3*0.0 -3.541983242468e-07   2.009868036664e-08   2.582489438907e-07  -7.494128233010e-09   1.297913685257e-07  -8.350431665632e-08  -1.951123664316e-08  3*0.0  1.284461521324e-07  -6.877536599800e-09  -6.588290256535e-08   1.810717904445e-09  -4.408978420953e-08   2.013973073655e-08   4.494914160057e-09  
3*0.0 -3.377562392209e-07   1.907074545030e-08   2.444006236679e-07  -7.066205361474e-09   1.235141668441e-07  -7.888215668115e-08  -1.840473890965e-08  3*0.0  1.221029410796e-07  -6.510657977735e-09  -6.213893573544e-08   1.701820352185e-09  -4.183564872888e-08   1.896454028850e-08   4.226202914869e-09  
3*0.0 -3.215796793333e-07   1.806333161761e-08   2.311650016093e-07  -6.660625785607e-09   1.173078921614e-07  -7.446671038805e-08  -1.735095696859e-08  3*0.0  1.158774996238e-07  -6.155998419113e-09  -5.857307325525e-08   1.598997859182e-09  -3.961256306598e-08   1.784593641548e-08   3.972932825003e-09  
3*0.0 -3.069117421691e-07   1.720142944333e-08   2.187659778568e-07  -6.278389477360e-09   1.117652563250e-07  -7.035025718716e-08  -1.636742575660e-08  3*0.0  1.102436110155e-07  -5.823931845401e-09  -5.524155379125e-08   1.502417495464e-09  -3.762873941798e-08   1.680503595566e-08   3.734950626806e-09  
3*0.0 -2.919226045848e-07   1.624852773301e-08   2.068531928058e-07  -5.917135096051e-09   1.060183128850e-07  -6.638663914343e-08  -1.542525705115e-08  3*0.0  1.045198436224e-07  -5.507567237475e-09  -5.205798414992e-08   1.411438570005e-09  -3.558584546218e-08   1.580859108728e-08   3.510632197239e-09  
3*0.0 -2.786424818151e-07   1.547480243157e-08   1.956926668553e-07  -5.576400145146e-09   1.010390573057e-07  -6.269990470266e-08  -1.454639803632e-08  3*0.0  9.945695752168e-08  -5.209539086382e-09  -4.908106611547e-08   1.325920838708e-09  -3.381572828402e-08   1.488259629215e-08   3.299542518556e-09  
3*0.0 -2.651122190279e-07   1.465271542217e-08   1.850446530177e-07  -5.253816665872e-09   9.588255532315e-08  -5.917145371142e-08  -1.370997754389e-08  3*0.0  9.431089941469e-08  -4.923685383393e-09  -4.625441787397e-08   1.245250722214e-09  -3.198861382111e-08   1.400089001821e-08   3.100420428185e-09  
3*0.0 -2.522926932955e-07   1.388754906282e-08   1.749328531729e-07  -4.950662343753e-09   9.102226590021e-08  -5.583077676233e-08  -1.291869574472e-08  3*0.0  8.945504481064e-08  -4.657715163405e-09  -4.357938429225e-08   1.169651929893e-09  -3.027288928242e-08   1.316881266516e-08   2.913081901286e-09  
3*0.0 -2.400565654874e-07   1.318334922341e-08   1.653544445624e-07  -4.663130808512e-09   8.639348017530e-08  -5.267244813005e-08  -1.217176369639e-08  3*0.0  8.482533952657e-08  -4.399270182628e-09  -4.105600329853e-08   1.098244204797e-09  -2.863956920036e-08   1.238506714350e-08   2.736356312174e-09  
3*0.0 -2.283332910255e-07   1.249659853562e-08   1.562718412347e-07  -4.391871553693e-09   8.196701993492e-08  -4.968339794861e-08  -1.146597733140e-08  3*0.0  8.040844723018e-08  -4.155995874879e-09  -3.866975768982e-08   1.031079737359e-09  -2.708440243709e-08   1.164523832938e-08   2.569965743161e-09  
3*0.0 -2.169580797894e-07   1.181993831023e-08   1.476480500944e-07  -4.136906020297e-09   7.766461035701e-08  -4.684730309348e-08  -1.079794209025e-08  3*0.0  7.614139796846e-08  -3.930463114363e-09  -3.641548651324e-08   9.681335459428e-10  -2.557952652153e-08   1.094676403537e-08   2.413823822097e-09  
3*0.0 -2.062658013971e-07   1.120241855820e-08   1.395069346436e-07  -3.895896579418e-09   7.364366919910e-08  -4.417776727475e-08  -1.016959800912e-08  3*0.0  7.214000079336e-08  -3.713799426191e-09  -3.429242078292e-08   9.088489476722e-10  -2.417569933751e-08   1.029060552575e-08   2.267057108964e-09  
3*0.0 -1.969521205447e-07   1.067616564157e-08   1.319257382969e-07  -3.668397964951e-09   7.022770474985e-08  -4.171119779788e-08  -9.617765306729e-09  3*0.0  6.867746194534e-08  -3.508270986726e-09  -3.231877125253e-08   8.530946449105e-10  -2.298969158700e-08   9.717750664859e-09   2.129116330709e-09  
3*0.0 -1.873701155299e-07   1.008675004519e-08   1.246707241531e-07  -3.454738190592e-09   6.665347672926e-08  -3.934242991979e-08  -9.060340535211e-09  3*0.0  6.513267030856e-08  -3.318296778999e-09  -3.043982742886e-08   8.008452314475e-10  -2.175634743550e-08   9.138377626686e-09   1.999658134807e-09  
3*0.0 -1.782523679097e-07   9.594377670056e-09   1.177789909028e-07  -3.252857718112e-09   6.326405086035e-08  -3.709861340875e-08  -8.534009579314e-09  3*0.0  6.176450887374e-08  -3.135916210966e-09  -2.866169218597e-08   7.516798338506e-10  -2.058763293010e-08   8.592416604876e-09   1.877849177648e-09  
3*0.0 -1.699341156242e-07   9.086146167405e-09   1.112976043517e-07  -3.061710208647e-09   6.021323376567e-08  -3.499892092384e-08  -8.036816158374e-09  3*0.0  5.869839331999e-08  -2.960431228841e-09  -2.699272453410e-08   7.052955555179e-10  -1.953685564759e-08   8.077432338638e-09   1.763153368989e-09  
3*0.0 -1.612078619439e-07   8.609236296236e-09   1.050691090853e-07  -2.881829490170e-09   5.694583482778e-08  -3.297133683743e-08  -7.567066937693e-09  3*0.0  5.549304510493e-08  -2.796198162408e-09  -2.540009654407e-08   6.617755952013e-10  -1.841671657831e-08   7.591786280784e-09   1.655141965507e-09  
3*0.0 -1.536020767319e-07   8.158136943214e-09   9.928826818618e-08  -2.712289021425e-09   5.416216893455e-08  -3.110360898081e-08  -7.124154351581e-09  3*0.0  5.271120266987e-08  -2.641472900993e-09  -2.392189231259e-08   6.208911142521e-10  -1.746539894402e-08   7.134725037123e-09   1.553615701352e-09  
3*0.0 -1.459229967703e-07   7.723959698033e-09   9.372727815474e-08  -2.552081937925e-09   5.132347948194e-08  -2.930519559387e-08  -6.705785995593e-09  3*0.0  4.990717199128e-08  -2.492855008957e-09  -2.250784837596e-08   5.823995707998e-10  -1.649697870292e-08   6.703661664058e-09   1.458048928721e-09  
3*0.0 -1.387804366596e-07   7.315707183929e-09   8.850392841501e-08  -2.401305211176e-09   4.870308779381e-08  -2.762151189583e-08  -6.311180939244e-09  3*0.0  4.731146544598e-08  -2.353657568151e-09  -2.118348369043e-08   5.462782705849e-10  -1.560704561464e-08   6.297759943456e-09   1.368171405034e-09  
3*0.0 -1.318703006492e-07   6.924716494293e-09   8.355618284121e-08  -2.258924620394e-09   4.616254361111e-08  -2.602753742831e-08  -5.938340435201e-09  3*0.0  4.480051080645e-08  -2.220765233651e-09  -1.993369101428e-08   5.122959591328e-10  -1.474405179219e-08   5.914940547612e-09   1.283545077445e-09  
3*0.0 -1.249353011945e-07   6.553818931014e-09   7.881172419176e-08  -2.124830740550e-09   4.359414611015e-08  -2.449776291015e-08  -5.587506922989e-09  3*0.0  4.228890725514e-08  -2.095107282123e-09  -1.874069276830e-08   4.803961468527e-10  -1.387485113144e-08   5.555386847371e-09   1.204146554536e-09  
3*0.0 -1.187418337589e-07   6.208525838267e-09   7.439705203461e-08  -1.999001716287e-09   4.133667362297e-08  -2.308252006725e-08  -5.257416032280e-09  3*0.0  4.006053775979e-08  -1.978479298167e-09  -1.763323681945e-08   4.505379823948e-10  -1.311536982768e-08   5.217813907665e-09   1.129652543124e-09  
3*0.0 -1.128732694992e-07   5.874114809915e-09   7.022715417103e-08  -1.879794040782e-09   3.920444276299e-08  -2.174868468951e-08  -4.945936671268e-09  3*0.0  3.795864339000e-08  -1.865961599861e-09  -1.659015348359e-08   4.223671098937e-10  -1.240125760891e-08   4.899881618107e-09   1.059589358221e-09  
3*0.0 -1.076611831417e-07   5.559497835238e-09   6.631688233410e-08  -1.767736086680e-09   3.734706919679e-08  -2.050673610970e-08  -4.653481978837e-09  3*0.0  3.609974439632e-08  -1.760524852655e-09  -1.561406904512e-08   3.959670342404e-10  -1.178102243643e-08   4.602036139277e-09   9.939903402910e-10  
3*0.0 -1.020896321020e-07   5.267829675756e-09   6.255019862731e-08  -1.662694787593e-09   3.531461308473e-08  -1.930324121328e-08  -4.378531536977e-09  3*0.0  3.411731625965e-08  -1.662947349229e-09  -1.468011454117e-08   3.712743001567e-10  -1.110476265257e-08   4.322610964124e-09   9.324807485027e-10  
3*0.0 -9.697698594767e-08   4.985717901171e-09   5.902183541239e-08  -1.563301577017e-09   3.346693947397e-08  -1.818028353965e-08  -4.118687146554e-09  3*0.0  3.230461642285e-08  -1.568909306082e-09  -1.380683994049e-08   3.480022575262e-10  -1.049190134906e-08   4.058984700817e-09   8.745561764040e-10  
3*0.0 -9.250480840808e-08   4.714768106383e-09   5.572740934416e-08  -1.469455626165e-09   3.188534622007e-08  -1.713998720403e-08  -3.873341451068e-09  3*0.0  3.072486569951e-08  -1.478857779311e-09  -1.299253749820e-08   3.261140925304e-10  -9.960580408636e-09   3.810425926341e-09   8.200518419605e-10  
3*0.0 -8.755250258855e-08   4.460624302983e-09   5.252529465516e-08  -1.381351786423e-09   3.008178905594e-08  -1.612082051162e-08  -3.642281185769e-09  3*0.0  2.897908285463e-08  -1.394695466721e-09  -1.220733125346e-08   3.056164189809e-10  -9.410410062145e-09   3.576755601741e-09   7.688664339988e-10  
3*0.0 -8.322752762965e-08   4.223475156581e-09   4.955012298528e-08  -1.298676497360e-09   2.853641388282e-08  -1.518082826727e-08  -3.424859832777e-09  3*0.0  2.745624218882e-08  -1.316473525273e-09  -1.147862854663e-08   2.864377544882e-10  -8.892778757600e-09   3.357316015818e-09   7.208468721203e-10  
3*0.0 -7.890207457532e-08   3.991588023473e-09   4.670547635670e-08  -1.220240243824e-09   2.698114849561e-08  -1.428151082927e-08  -3.219017717809e-09  3*0.0  2.594114700937e-08  -1.240139205732e-09  -1.078456703413e-08   2.683190400039e-10  -8.388035658558e-09   3.149833539943e-09   6.755533457799e-10  
3*0.0 -7.502722865550e-08   3.778275484465e-09   4.406251598652e-08  -1.146837775575e-09   2.560559829864e-08  -1.344993544387e-08  -3.025596142029e-09  3*0.0  2.458780849472e-08  -1.170231408645e-09  -1.014125204622e-08   2.514041063845e-10  -7.915975298916e-09   2.955242568237e-09   6.331065707390e-10  
3*0.0 -7.110047608289e-08   3.571703298192e-09   4.152027546814e-08  -1.077457556192e-09   2.419924697015e-08  -1.264918799768e-08  -2.843248286678e-09  3*0.0  2.321985813354e-08  -1.102769224886e-09  -9.561426736545e-09   2.354771772828e-10  -7.465659824470e-09   2.772108853882e-09   5.932206659401e-10  
3*0.0 -6.739398470797e-08   3.377608247914e-09   3.912942423642e-08  -1.012299831877e-09   2.287626499838e-08  -1.189766249438e-08  -2.671929605445e-09  3*0.0  2.193037420435e-08  -1.039552226444e-09  -8.984312747938e-09   2.205633027403e-10  -7.044154146454e-09   2.600415987954e-09   5.558567827895e-10  
3*0.0 -6.390442237179e-08   3.192390207017e-09   3.688066977101e-08  -9.508507308493e-10   2.163633955718e-08  -1.119238665495e-08  -2.510684613201e-09  3*0.0  2.072587466171e-08  -9.794125709714e-10  -8.441228718795e-09   2.065475443350e-10  -6.646319477505e-09   2.439135436428e-09   5.207975290437e-10  
3*0.0 -6.067520644867e-08   3.017991381793e-09   3.476281983266e-08  -8.930717131402e-10   2.049888434208e-08  -1.053102915709e-08  -2.359245651718e-09  3*0.0  1.961726672475e-08  -9.230191319732e-10  -7.931038123327e-09   1.934078080068e-10  -6.275235566582e-09   2.287982448511e-09   4.879610310159e-10  
3*0.0 -5.771470020228e-08   2.850709459589e-09   3.278566907790e-08  -8.385949352190e-10   1.946472355094e-08  -9.947285132861e-09  -2.216822190322e-09  3*0.0  1.860439073288e-08  -8.690907384384e-10  -7.451377859910e-09   1.810651601534e-10  -5.925795474113e-09   2.146136178344e-09   4.571788603545e-10  
3*0.0 -5.481031762255e-08   2.694594375835e-09   3.089359360281e-08  -7.875453328667e-10   1.844830984740e-08  -9.359046682953e-09  -2.082997680009e-09  3*0.0  1.761363004247e-08  -8.188921068790e-10  -7.000498203453e-09   1.695260226976e-10  -5.599201691355e-09   2.013108249961e-09   4.283311140930e-10  
3*0.0 -5.193686666466e-08   2.547427745820e-09   2.910300105898e-08  -7.395519468321e-10   1.743620068109e-08  -8.803815581829e-09  -1.956923102114e-09  3*0.0  1.663530947340e-08  -7.716812402389e-10  -6.575932261158e-09   1.587126783829e-10  -5.287034850492e-09   1.887978909139e-09   4.012432787486e-10  
3*0.0 -4.934619712050e-08   2.406408208887e-09   2.742796310526e-08  -6.942466541522e-10   1.653499338721e-08  -8.279714770583e-09  -1.838083983465e-09  3*0.0  1.575662914216e-08  -7.266343642903e-10  -6.175764859634e-09   1.485390609201e-10  -4.990988617299e-09   1.770241082156e-09   3.757867947522e-10  
3*0.0 -4.672227038707e-08   2.272701700601e-09   2.582926099749e-08  -6.516997695161e-10   1.561273584070e-08  -7.784393297123e-09  -1.726019818703e-09  3*0.0  1.486538491378e-08  -6.840238047086e-10  -5.798664621317e-09   1.390162992264e-10  -4.706062973304e-09   1.659373410424e-09   3.518643651353e-10  
3*0.0 -4.440733688617e-08   2.146287880290e-09   2.433704019302e-08  -6.116735534348e-10   1.481444763236e-08  -7.317947635997e-09  -1.620620047346e-09  3*0.0  1.408922045065e-08  -6.439289519952e-10  -5.443966846671e-09   1.300869733276e-10  -4.437237525118e-09   1.555283955898e-09   3.294290937125e-10  
3*0.0 -4.198488682910e-08   2.024820368531e-09   2.290162774829e-08  -5.738824665819e-10   1.396436588867e-08  -6.876325648214e-09  -1.521066979457e-09  3*0.0  1.327066693456e-08  -6.054887605541e-10  -5.109176046008e-09   1.216869351100e-10  -4.177296725879e-09   1.457098341832e-09   3.083116418459e-10  
3*0.0 -3.976190824029e-08   1.911935406035e-09   2.156158212138e-08  -5.385121488519e-10   1.319175805049e-08  -6.461189982409e-09  -1.427555857909e-09  3*0.0  1.252694859298e-08  -5.699345863622e-10  -4.794597049394e-09   1.138448235256e-10  -3.934137770078e-09   1.365055878904e-09   2.885293408498e-10  
3*0.0 -3.755756247393e-08   1.804575273894e-09   2.028235548092e-08  -5.052349982630e-10   1.242146030932e-08  -6.068605618187e-09  -1.339341644120e-09  3*0.0  1.178799689657e-08  -5.361516951721e-10  -4.498061457171e-09   1.064900811008e-10  -3.699071692264e-09   1.278332775300e-09   2.699319391893e-10  
3*0.0 -3.561646922481e-08   1.703480795234e-09   1.909479918144e-08  -4.739911128470e-10   1.175326937918e-08  -5.701645686022e-09  -1.256881806990e-09  3*0.0  1.113888413874e-08  -5.045316593886e-10  -4.220718567434e-09   9.960752608706e-11  -3.483374245201e-09   1.197468148238e-09   2.525900184485e-10  
3*0.0 -3.366581497086e-08   1.608748010019e-09   1.796455349054e-08  -4.446828410560e-10   1.107723916473e-08  -5.356452514114e-09  -1.179385735841e-09  3*0.0  1.049130831594e-08  -4.749635556649e-10  -3.960028695319e-09   9.316902825539e-11  -3.280983232817e-09   1.121621896567e-09   2.363378939453e-10  
3*0.0 -3.201344129683e-08   1.520627819554e-09   1.692535321424e-08  -4.172597124805e-10   1.051770896620e-08  -5.033891467324e-09  -1.106967529750e-09  3*0.0  9.976045506098e-09  -4.475726701814e-10  -3.716291310617e-09   8.715989025177e-11  -3.095424462075e-09   1.050920500130e-09   2.211878913085e-10  
3*0.0 -3.034049583791e-08   1.436087494739e-09   1.592648009935e-08  -3.914171195298e-10   9.982071412150e-09  -4.730888658050e-09  -1.039013925929e-09  3*0.0  9.432923889936e-09  -4.213649272723e-10  -3.487637726085e-09   8.151742553433e-11  -2.921341417956e-09   9.847167260552e-10   2.070150454033e-10  
3*0.0 -2.882184731383e-08   1.354644391166e-09   1.499931022803e-08  -3.670240532977e-10   9.449412879982e-09  -4.445758438781e-09  -9.751400145937e-10  3*0.0  8.920302085866e-09  -3.962334842955e-10  -3.272753654618e-09   7.621273484420e-11  -2.757556251955e-09   9.226206367833e-10   1.937344124302e-10  
3*0.0 -2.735743289476e-08   1.278171016130e-09   1.412203251957e-08  -3.441291506147e-10   8.940405108334e-09  -4.176720271941e-09  -9.149757965626e-10  3*0.0  8.431014625651e-09  -3.726796710963e-10  -3.070377453115e-09   7.124656269921e-11  -2.601324605869e-09   8.642120699188e-10   1.812620929406e-10  
3*0.0 -2.583193174784e-08   1.206424495849e-09   1.327515495555e-08  -3.226948255834e-10   8.457057476183e-09  -3.923586314328e-09  -8.584536529649e-10  3*0.0  7.966835562214e-09  -3.506280533883e-10  -2.880304358126e-09   6.660987857339e-11  -2.453341335306e-09   8.094314814473e-10   1.695807868920e-10  
3*0.0 -2.452092381701e-08   1.136833191552e-09   1.249428654735e-08  -3.024054759743e-10   7.988779705357e-09  -3.683949830880e-09  -8.050689686040e-10  3*0.0  7.518732576262e-09  -3.293245851478e-10  -2.700934281523e-09   6.223890372868e-11  -2.310378910895e-09   7.577713738726e-10   1.585875920463e-10  
3*0.0 -2.321329075581e-08   1.070738667345e-09   1.175068118377e-08  -2.833153130309e-10   7.540513950451e-09  -3.457753369231e-09  -7.547667895310e-10  3*0.0  7.090521738254e-09  -3.091528755073e-10  -2.531961547122e-09   5.813866445614e-11  -2.173866854984e-09   7.091671185060e-10   1.482610095876e-10  
3*0.0 -2.192131589712e-08   1.010801437339e-09   1.104293361150e-08  -2.655897522063e-10   7.121324235493e-09  -3.245706320113e-09  -7.076485245148e-10  3*0.0  6.689377150146e-09  -2.909564215542e-10  -2.373615637308e-09   5.434007394536e-11  -2.046426344709e-09   6.637194427580e-10   1.386125088377e-10  
3*0.0 -2.074572033244e-08   9.523963020521e-10   1.038221505102e-08  -2.488238705526e-10   6.712378228726e-09  -3.044826537088e-09  -6.631335027487e-10  3*0.0  6.299725178895e-09  -2.732374331400e-10  -2.224163543469e-09   5.076034611130e-11  -1.922428779037e-09   6.208340731106e-10   1.295302205388e-10  
3*0.0 -1.962518225959e-08   8.975559745270e-10   9.791720898132e-09  -2.331067432051e-10   6.324325689324e-09  -2.855685092357e-09  -6.212755077851e-10  3*0.0  5.930239221373e-09  -2.566869744010e-10  -2.083642607124e-09   4.741513993927e-11  -1.805072302962e-09   5.805798056937e-10   1.210155008109e-10  
3*0.0 -1.847628036479e-08   8.463192634076e-10   9.201300007099e-09  -2.184098270879e-10   5.960821120909e-09  -2.678386853340e-09  -5.820691333601e-10  3*0.0  5.584144356201e-09  -2.412474338081e-10  -1.951980287585e-09   4.429409879145e-11  -1.695532774313e-09   5.429460064084e-10   1.130605398242e-10  
3*0.0 -1.746516994118e-08   7.977011626136e-10   8.647177890733e-09  -2.046002798952e-10   5.622293946124e-09  -2.512434997601e-09  -5.453878026476e-10  3*0.0  5.261930246926e-09  -2.266738731847e-10  -1.828790311630e-09   4.137212037990e-11  -1.593992817969e-09   5.078206082914e-10   1.056385987464e-10  
3*0.0 -1.651670139343e-08   7.511440506621e-10   8.125526633551e-09  -1.915854452439e-10   5.302822817979e-09  -2.356529374889e-09  -5.109639230522e-10  3*0.0  4.958349094856e-09  -2.127398946929e-10  -1.713199913650e-09   3.862714005346e-11  -1.498597282346e-09   4.749242263208e-10   9.869405451930e-11  
3*0.0 -1.568943944382e-08   7.080807640759e-10   7.638069855549e-09  -1.794428086855e-10   5.011154754057e-09  -2.211371400731e-09  -4.788990440202e-10  3*0.0  4.680663953834e-09  -1.999207229596e-10  -1.605462562406e-09   3.607335809486e-11  -1.411952763454e-09   4.443658785965e-10   9.224041154591e-11  
3*0.0 -1.483938049068e-08   6.674496045976e-10   7.180450596028e-09  -1.680609533189e-10   4.738452350883e-09  -2.075420430439e-09  -4.488902010181e-10  3*0.0  4.421133131561e-09  -1.878487382010e-10  -1.504615890197e-09   3.368615408675e-11  -1.331282439596e-09   4.158236739773e-10   8.621652117140e-11  
3*0.0 -1.407474636080e-08   6.288076037997e-10   6.749873518069e-09  -1.573575822973e-10   4.481409167661e-09  -1.947763843263e-09  -4.207425543488e-10  3*0.0  4.176766507542e-09  -1.764394401464e-10  -1.410050657489e-09   3.144995464238e-11  -1.255544602954e-09   3.891086873501e-10   8.058369737744e-11  
3*0.0 -1.333346971180e-08   5.921158728629e-10   6.342501662349e-09  -1.473047360704e-10   4.232428426412e-09  -1.827060172584e-09  -3.941928254778e-10  3*0.0  3.940681839023e-09  -1.656124469735e-10  -1.320903877632e-09   2.935557812518e-11  -1.182285583385e-09   3.639367252293e-10   7.528798897843e-11  
3*0.0 -1.261024528768e-08   5.582018590332e-10   5.958935401113e-09  -1.379384077943e-10   3.996408963989e-09  -1.713599131464e-09  -3.692723573421e-10  3*0.0  3.716907815904e-09  -1.556330035004e-10  -1.237221025664e-09   2.740845223095e-11  -1.112955089195e-09   3.403421427178e-10   7.033086044259e-11  
3*0.0 -1.190969269851e-08   5.256870004731e-10   5.596376240708e-09  -1.291005182128e-10   3.769579768030e-09  -1.606474481577e-09  -3.457895651612e-10  3*0.0  3.502378735208e-09  -1.460942267362e-10  -1.158406591376e-09   2.557778000289e-11  -1.046508073610e-09   3.181424189794e-10   6.567497258900e-11  
3*0.0 -1.124995060887e-08   4.946404116702e-10   5.254679906037e-09  -1.207963502989e-10   3.553084705572e-09  -1.505647227428e-09  -3.237251884780e-10  3*0.0  3.298024422254e-09  -1.370250814898e-10  -1.084382228783e-09   2.386370276597e-11  -9.832723953413e-10   2.973163011666e-10   6.131396621423e-11  
3*0.0 -1.062369678629e-08   4.660599239941e-10   4.932304578624e-09  -1.130690898133e-10   3.345802491443e-09  -1.410631504520e-09  -3.029729980456e-10  3*0.0  3.102470416384e-09  -1.286843005725e-10  -1.014762431326e-09   2.227148707563e-11  -9.227713597056e-10   2.777485910185e-10   5.722391961138e-11  
3*0.0 -1.003613670629e-08   4.384710993088e-10   4.628146056257e-09  -1.057713532969e-10   3.147609859426e-09  -1.321109403520e-09  -2.834543518666e-10  3*0.0  2.915957046051e-09  -1.206799014784e-10  -9.493240066801e-10   2.077462131679e-11  -8.651393096727e-10   2.593790200661e-10   5.339020643169e-11  
3*0.0 -9.481303688643e-09   4.125774741893e-10   4.342641633111e-09  -9.893594376294e-11   2.962033367028e-09  -1.237275428923e-09  -2.651893595446e-10  3*0.0  2.741380127714e-09  -1.131913662717e-10  -8.880730454594e-10   1.937615293130e-11  -8.113709727676e-10   2.422222327073e-10   4.981188206658e-11  
3*0.0 -8.951467518815e-09   3.885928746652e-10   4.075290823566e-09  -9.257621057021e-11   2.789727029206e-09  -1.158980660269e-09  -2.481377918436e-10  3*0.0  2.579213673206e-09  -1.062823761408e-10  -8.308747673804e-10   1.807832391065e-11  -7.616222464276e-10   2.262398398368e-10   4.647970209242e-11  
3*0.0 -8.448959598369e-09   3.656381703157e-10   3.823804938717e-09  -8.658788542823e-11   2.626688985454e-09  -1.085464212282e-09  -2.321469149003e-10  3*0.0  2.426076181163e-09  -9.967840713873e-11  -7.772541726253e-10   1.686019687080e-11  -7.147483795795e-10   2.112818637383e-10   4.336449577112e-11  
3*0.0 -7.986237502859e-09   3.441950692165e-10   3.589125927977e-09  -8.099143311092e-11   2.477514025215e-09  -1.017092243040e-09  -2.172701624949e-10  3*0.0  2.285839394813e-09  -9.355047155331e-11  -7.273466590417e-10   1.572550958354e-11  -6.720842190966e-10   1.974035546224e-10   4.047316584023e-11  
3*0.0 -7.556354393699e-09   3.240623474735e-10   3.369601846171e-09  -7.575173337239e-11   2.339668468472e-09  -9.533233029941e-10  -2.033972786437e-10  3*0.0  2.156258231616e-09  -8.780677562090e-11  -6.807903116305e-10   1.466579795985e-11  -6.328668063467e-10   1.844925930085e-10   3.778361537643e-11  
3*0.0 -7.145330749217e-09   3.047480090057e-10   3.162697206822e-09  -7.082142472674e-11   2.208012372055e-09  -8.932966476425e-10  -1.903611263704e-10  3*0.0  2.032788973422e-09  -8.231022545421e-11  -6.370647765448e-10   1.367209727558e-11  -5.955370468707e-10   1.723805814335e-10   3.526441552862e-11  
3*0.0 -6.752252450412e-09   2.865572937127e-10   2.967657379293e-09  -6.620359810810e-11   2.082184900769e-09  -8.367783216102e-10  -1.781091197870e-10  3*0.0  1.914957931164e-09  -7.714125712524e-11  -5.959856382906e-10   1.274395801717e-11  -5.599293795963e-10   1.610129953561e-10   3.290403589189e-11  
3*0.0 -6.376884834282e-09   2.690562008180e-10   2.783882882716e-09  -6.184896422414e-11   1.962222834490e-09  -7.836019797199e-10  -1.666004053078e-10  3*0.0  1.802864027650e-09  -7.219712064309e-11  -5.574140921317e-10   1.187230606697e-11  -5.261067723672e-10   1.503533561390e-10   3.069385644530e-11  
3*0.0 -6.018188640318e-09   2.526828503926e-10   2.610573591903e-09  -5.777691290443e-11   1.847674384743e-09  -7.335181159451e-10  -1.557797970002e-10  3*0.0  1.695943702330e-09  -6.757974446311e-11  -5.211553964610e-10   1.105920171595e-11  -4.938634727593e-10   1.403441237389e-10   2.862186290107e-11  
3*0.0 -5.678469206625e-09   2.376345968532e-10   2.447838218795e-09  -5.399973729528e-11   1.739372585378e-09  -6.865630833307e-10  -1.456497739176e-10  3*0.0  1.594853070386e-09  -6.334752841494e-11  -4.872075910504e-10   1.030647406486e-11  -4.634245764336e-10   1.309857517630e-10   2.668723219745e-11  
3*0.0 -5.352828443657e-09   2.231408005928e-10   2.294255711257e-09  -5.043881570819e-11   1.635683517686e-09  -6.423093022662e-10  -1.361191463901e-10  3*0.0  1.498320939307e-09  -5.928332676614e-11  -4.552884628134e-10   9.599473794294e-12  -4.343910594478e-10   1.221974125579e-10   2.487327328214e-11  
3*0.0 -5.044610904481e-09   2.094900860935e-10   2.149897528084e-09  -4.710152870340e-11   1.537759701209e-09  -6.007892100739e-10  -1.271879144395e-10  3*0.0  1.407239006804e-09  -5.547804341619e-11  -4.253820717289e-10   8.939230497379e-12  -4.070514610274e-10   1.139768542819e-10   2.317833894538e-11  
3*0.0 -4.752919658512e-09   1.972236713627e-10   2.014396321404e-09  -4.402832826025e-11   1.445244532019e-09  -5.618805778188e-10  -1.188304389249e-10  3*0.0  1.321107250029e-09  -5.206643463238e-11  -3.973833449715e-10   8.331888002036e-12  -3.812360441118e-10   1.062918528782e-10   2.159600896617e-11  
3*0.0 -4.470543714701e-09   1.852229565859e-10   1.886248537357e-09  -4.111823609636e-11   1.355663734946e-09  -5.251095139254e-10  -1.109503706102e-10  3*0.0  1.238006031002e-09  -4.873826202152e-11  -3.710065012300e-10   7.759144337847e-12  -3.563231327206e-10   9.905646458334e-11   2.010933239207e-11  
3*0.0 -4.205598238538e-09   1.737869195680e-10   1.766204635396e-09  -3.838306045970e-11   1.271899267935e-09  -4.907428303781e-10  -1.035904629142e-10  3*0.0  1.160412118919e-09  -4.557707812764e-11  -3.463764866815e-10   7.222666260123e-12  -3.331367358418e-10   9.231471430978e-11   1.872484848983e-11  
3*0.0 -3.963667472522e-09   1.634212224161e-10   1.654647531019e-09  -3.585410294395e-11   1.195900103794e-09  -4.589214257430e-10  -9.677135372052e-11  3*0.0  1.089877832216e-09  -4.272928269313e-11  -3.235370852946e-10   6.727734318403e-12  -3.121867471890e-10   8.608428889794e-11   1.744460769241e-11  
3*0.0 -3.731873561011e-09   1.532858015182e-10   1.549534692521e-09  -3.346018953353e-11   1.123155549536e-09  -4.289731198110e-10  -9.036509684223e-11  3*0.0  1.022595586204e-09  -3.994422767313e-11  -3.020955280219e-10   6.260830262850e-12  -2.922221929840e-10   8.024142396044e-11   1.624587700973e-11  
3*0.0 -3.521932757224e-09   1.440385028128e-10   1.452113020168e-09  -3.124391840749e-11   1.057764253751e-09  -4.013252892033e-10  -8.444483681628e-11  3*0.0  9.620141923551e-10  -3.741505180314e-11  -2.822681398446e-10   5.829605741068e-12  -2.743756263186e-10   7.485851682872e-11   1.514042057692e-11  
3*0.0 -3.325998976526e-09   1.352248923122e-10   1.360940680045e-09  -2.916185514556e-11   9.970160902037e-10  -3.755200387964e-10  -7.892126908006e-11  3*0.0  9.058005614357e-10  -3.501295197496e-11  -2.637680830290e-10   5.425756256425e-12  -2.578895371823e-10   6.984857226536e-11   1.411182666695e-11  
3*0.0 -3.141604162608e-09   1.269736746100e-10   1.275473681572e-09  -2.721813139178e-11   9.400015040015e-10  -3.513764569599e-10  -7.375851032031e-11  3*0.0  8.530713040813e-10  -3.277402735093e-11  -2.464765088767e-10   5.049882780564e-12  -2.424646621773e-10   6.517419091329e-11   1.315299728549e-11  
3*0.0 -2.965226568433e-09   1.191935646007e-10   1.195007675004e-09  -2.540034727336e-11   8.854906599554e-10  -3.286694097381e-10  -6.891200871808e-11  3*0.0  8.027383081369e-10  -3.066587752493e-11  -2.302491221532e-10   4.699348143491e-12  -2.277458399001e-10   6.079147125733e-11   1.225554898916e-11  
3*0.0 -2.798314554889e-09   1.120885635125e-10   1.119437927815e-09  -2.371746205352e-11   8.340046508276e-10  -3.073802475892e-10  -6.437431177469e-11  3*0.0  7.551814957940e-10  -2.874788282461e-11  -2.150506321752e-10   4.375474753186e-12  -2.138626150460e-10   5.669290640369e-11   1.141735773468e-11  
3*0.0 -2.636995919933e-09   1.049904032785e-10   1.047981532596e-09  -2.210873964263e-11   7.842540775933e-10  -2.872682268963e-10  -6.009630796965e-11  3*0.0  7.094238991815e-10  -2.684173395413e-11  -2.007392123881e-10   4.067571367911e-12  -2.005065285799e-10   5.283660440320e-11   1.063014980891e-11  
3*0.0 -2.484821528106e-09   9.858478790625e-11   9.810478286619e-10  -2.062989521602e-11   7.374055613581e-10  -2.684594154722e-10  -5.610095061673e-11  3*0.0  6.663032067590e-10  -2.512348828212e-11  -1.873642944637e-10   3.784758787029e-12  -1.879399066475e-10   4.923790580166e-11   9.896468031605e-12  
3*0.0 -2.338550426943e-09   9.255733139854e-11   9.179016446072e-10  -1.924707517018e-11   6.923814064247e-10  -2.507314042364e-10  -5.234291621764e-11  3*0.0  6.249282153914e-10  -2.351125092747e-11  -1.747897589852e-10   3.521094573226e-12  -1.758823812374e-10   4.585720685957e-11   9.208555252882e-12  
3*0.0 -2.197374913904e-09   8.679695617949e-11   8.582826225790e-10  -1.794755450685e-11   6.489245265073e-10  -2.340062773297e-10  -4.880547180763e-11  3*0.0  5.850857831786e-10  -2.197630111888e-11  -1.629601287780e-10   3.274180520253e-12  -1.642703418511e-10   4.267879030534e-11   8.563141491241e-12  
3*0.0 -2.062528847312e-09   8.122056968573e-11   8.021780586962e-10  -1.672051267359e-11   6.074811909277e-10  -2.182898938616e-10  -4.548668730632e-11  3*0.0  5.471865037941e-10  -2.049775644622e-11  -1.518680142441e-10   3.042020567524e-12  -1.532410252512e-10   3.970244452954e-11   7.959619135879e-12  
3*0.0 -1.935742373935e-09   7.623990753173e-11   7.496818305857e-10  -1.559550136682e-11   5.685848746205e-10  -2.036092716870e-10  -4.239030819335e-11  3*0.0  5.115803650553e-10  -1.917826585278e-11  -1.415132971056e-10   2.829321586110e-12  -1.428954509315e-10   3.692823070561e-11   7.397728638058e-12  
3*0.0 -1.816045021517e-09   7.134947572216e-11   7.004649144226e-10  -1.452777443471e-11   5.319720248596e-10  -1.898735258286e-10  -3.949588994573e-11  3*0.0  4.781637310870e-10  -1.788801043955e-11  -1.318402852892e-10   2.628347049299e-12  -1.332137066606e-10   3.434158814140e-11   6.874217052675e-12  
3*0.0 -1.707780441761e-09   6.688872609121e-11   6.549772553551e-10  -1.354095042673e-11   4.990675750324e-10  -1.772252764012e-10  -3.682796577954e-11  3*0.0  4.481053622578e-10  -1.671640310029e-11  -1.229217403220e-10   2.443067111036e-12  -1.245575520501e-10   3.196504819223e-11   6.392760652670e-12  
3*0.0 -1.609253041102e-09   6.275453288897e-11   6.128173190335e-10  -1.262388518272e-11   4.693175853352e-10  -1.655445494714e-10  -3.436227595757e-11  3*0.0  4.209182468802e-10  -1.563559805370e-11  -1.146744186781e-10   2.271292717195e-12  -1.167773321459e-10   2.977494136737e-11   5.948721804006e-12  
3*0.0 -1.518654151346e-09   5.888647348172e-11   5.736553106145e-10  -1.176860768708e-11   4.421135881832e-10  -1.547271976691e-10  -3.207849810226e-11  3*0.0  3.960698426872e-10  -1.462747029680e-11  -1.070349830232e-10   2.111556662474e-12  -1.097047798686e-10   2.775206771643e-11   5.538499751302e-12  
3*0.0 -1.432710379651e-09   5.517169307021e-11   5.368667905732e-10  -1.096416374392e-11   4.163606100214e-10  -1.445819216357e-10  -2.993941530725e-11  3*0.0  3.726007287511e-10  -1.366073458662e-11  -9.988225832882e-11   1.961790814273e-12  -1.030382512369e-10   2.586095561257e-11   5.155431241291e-12  
3*0.0 -1.352069286339e-09   5.179354455467e-11   5.024948467764e-10  -1.022220610792e-11   3.922547453227e-10  -1.351199689956e-10  -2.794659431083e-11  3*0.0  3.506195136478e-10  -1.278665830966e-11  -9.321691185255e-11   1.824004300574e-12  -9.680794133519e-11   2.410152015695e-11   4.799414426185e-12  
3*0.0 -1.271641234112e-09   4.841233935599e-11   4.696567210032e-10  -9.513079874997e-12   3.681331695918e-10  -1.260749929498e-10  -2.604853583008e-11  3*0.0  3.287317154711e-10  -1.191133242376e-11  -8.687626231578e-11   1.692812063849e-12  -9.058397494825e-11   2.242666594643e-11   4.461647998783e-12  
3*0.0 -1.196090545604e-09   4.529832094778e-11   4.389552284493e-10  -8.855473642997e-12   3.455198103548e-10  -1.176326809259e-10  -2.427884872025e-11  3*0.0  3.082156684472e-10  -1.110696654347e-11  -8.096428467831e-11   1.571414689124e-12  -8.476065073033e-11   2.086740871737e-11   4.147513713599e-12  
3*0.0 -1.123956785272e-09   4.240363681575e-11   4.100765087242e-10  -8.244830012096e-12   3.239526018300e-10  -1.097015015340e-10  -2.261929213362e-11  3*0.0  2.886647047922e-10  -1.036204755955e-11  -7.541999188393e-11   1.458991060845e-12  -7.921659746277e-11   1.940674772345e-11   3.853735935571e-12  
3*0.0 -1.055918949725e-09   3.966239772548e-11   3.830524921504e-10  -7.673025959583e-12   3.036534964575e-10  -1.022920078102e-10  -2.107070194801e-11  3*0.0  2.702880016608e-10  -9.661948249780e-12  -7.024823361233e-11   1.354166135433e-12  -7.401569621136e-11   1.804630504587e-11   3.580402404194e-12  
3*0.0 -9.913890792394e-10   3.715629926734e-11   3.576890429438e-10  -7.145239179425e-12   2.844285792892e-10  -9.534823389941e-11  -1.962159644534e-11  3*0.0  2.528886027442e-10  -9.021636849125e-12  -6.540790952189e-11   1.257506238767e-12  -6.909788029218e-11   1.677476835171e-11   3.325288345240e-12  
3*0.0 -9.299755208729e-10   3.482362437208e-11   3.338651989293e-10  -6.653861294754e-12   2.661576012409e-10  -8.883513506014e-11  -1.826456337767e-11  3*0.0  2.363678275113e-10  -8.428446267084e-12  -6.087555598081e-11   1.167783221247e-12  -6.443417040500e-11   1.558563399146e-11   3.087063071826e-12  
3*0.0 -8.691598796741e-10   3.252876849047e-11   3.111684500877e-10  -6.187443009150e-12   2.480249397916e-10  -8.262779411225e-11  -1.697568043166e-11  3*0.0  2.200336954179e-10  -7.846274026884e-12  -5.657562585794e-11   1.082977222178e-12  -5.981332737464e-11   1.445693893472e-11   2.861667414484e-12  
3*0.0 -8.139672037506e-10   3.042249462255e-11   2.902295276664e-10  -5.756206232702e-12   2.316607660618e-10  -7.692084734270e-11  -1.578982992524e-11  3*0.0  2.052887274889e-10  -7.315755689572e-12  -5.261800841111e-11   1.004801125536e-12  -5.566400323640e-11   1.342151002272e-11   2.654738926480e-12  
3*0.0 -7.627088592853e-10   2.849235303817e-11   2.707363307313e-10  -5.358091169214e-12   2.165102113651e-10  -7.162007543362e-11  -1.468886869728e-11  3*0.0  1.916394461626e-10  -6.829492467006e-12  -4.894252798555e-11   9.327154952437e-13  -5.183421379659e-11   1.246197051902e-11   2.463049911037e-12  
3*0.0 -7.149357682411e-10   2.659976986649e-11   2.525516007080e-10  -4.979804634750e-12   2.024499165634e-10  -6.668803689831e-11  -1.366475128224e-11  3*0.0  1.790109057500e-10  -6.354698472947e-12  -4.552676846956e-11   8.645431276672e-13  -4.830535040456e-11   1.157246308480e-11   2.285367044047e-12  
3*0.0 -6.719476973344e-10   2.489498733610e-11   2.358318418287e-10  -4.633111742807e-12   1.898767908936e-10  -6.216936754568e-11  -1.272559528265e-11  3*0.0  1.677053931779e-10  -5.929038897802e-12  -4.239201334082e-11   8.021697297320e-13  -4.516503743785e-11   1.075890606048e-11   2.122703967032e-12  
3*0.0 -6.326993260487e-10   2.327586012967e-11   2.203477675792e-10  -4.308389698481e-12   1.784682633307e-10  -5.799873146662e-11  -1.185828124854e-11  3*0.0  1.574610423498e-10  -5.526152556062e-12  -3.949738211426e-11   7.439427319578e-13  -4.233657984986e-11   1.001010501714e-11   1.972887343100e-12  
3*0.0 -5.955408875829e-10   2.176618876243e-11   2.058262507033e-10  -4.006109809757e-12   1.676844132111e-10  -5.409307219877e-11  -1.104719386362e-11  3*0.0  1.477873190872e-10  -5.151207047966e-12  -3.679081865135e-11   6.898687078543e-13  -3.966956158668e-11   9.310884451247e-12   1.833168980830e-12  
3*0.0 -5.597531000899e-10   2.031523563463e-11   1.921299543945e-10  -3.721479573187e-12   1.573002990954e-10  -5.041236246323e-11  -1.028442001945e-11  3*0.0  1.384932397042e-10  -4.791443050605e-12  -3.424658096704e-11   6.391073784542e-13  -3.710751693328e-11   8.654049449414e-12   1.702173228457e-12  
3*0.0 -5.270565033446e-10   1.903402143010e-11   1.794755998937e-10  -3.462978384638e-12   1.478523111961e-10  -4.702036498894e-11  -9.581505936302e-12  3*0.0  1.300204530988e-10  -4.475741449730e-12  -3.189990482730e-11   5.930950956568e-13  -3.478088981553e-11   8.049680222711e-12   1.581648759706e-12  
3*0.0 -4.945059560720e-10   1.775082755236e-11   1.673831975481e-10  -3.215335215319e-12   1.384275836597e-10  -4.377852114417e-11  -8.911988114030e-12  3*0.0  1.216063453795e-10  -4.159795258733e-12  -2.966736296243e-11   5.491912979281e-13  -3.246579096143e-11   7.474546456856e-12   1.467313298769e-12  
3*0.0 -4.646988207987e-10   1.661087179340e-11   1.561985175371e-10  -2.989704660784e-12   1.298304906611e-10  -4.078765859275e-11  -8.294332810770e-12  3*0.0  1.139206867394e-10  -3.880490712148e-12  -2.760656683493e-11   5.092611906046e-13  -3.035871536505e-11   6.944931120631e-12   1.362033104170e-12  
3*0.0 -4.360260784588e-10   1.554912647965e-11   1.456695407578e-10  -2.780408877311e-12   1.215591421227e-10  -3.797397833574e-11  -7.714577033101e-12  3*0.0  1.065340541519e-10  -3.620612937300e-12  -2.567218056927e-11   4.722941027132e-13  -2.833315187030e-11   6.448068191543e-12   1.263473672790e-12  
3*0.0 -4.084841103440e-10   1.452863920224e-11   1.357418497265e-10  -2.583186564230e-12   1.136212776023e-10  -3.532409852548e-11  -7.169589124190e-12  3*0.0  9.946125702210e-11  -3.372561287207e-12  -2.385485061090e-11   4.376235649841e-13  -2.639517989323e-11   5.981756997618e-12   1.171132741130e-12  
3*0.0 -3.816003325448e-10   1.354508146438e-11   1.263293252652e-10  -2.397327017597e-12   1.058666526133e-10  -3.281251014277e-11  -6.654432539020e-12  3*0.0  9.256951442903e-11  -3.133807243553e-12  -2.213823598805e-11   4.050545376990e-13  -2.450518128491e-11   5.541371351579e-12   1.084145117162e-12  
3*0.0 -3.567507798255e-10   1.267366324475e-11   1.176120127751e-10  -2.228649978273e-12   9.872182765195e-11  -3.049167985267e-11  -6.178673349078e-12  3*0.0  8.621439394871e-11  -2.922948898084e-12  -2.055186866500e-11   3.755279075584e-13  -2.276764645252e-11   5.135270898551e-12   1.003971634385e-12  
3*0.0 -3.325741438689e-10   1.183127025763e-11   1.093505380881e-10  -2.069385363632e-12   9.176763197746e-11  -2.829335978855e-11  -5.729138930981e-12  3*0.0  8.004447547668e-11  -2.719503001464e-12  -1.905390173484e-11   3.477391497544e-13  -2.107995181344e-11   4.751951708044e-12   9.284693170575e-13  
3*0.0 -3.105095378209e-10   1.102272122377e-11   1.017235934069e-10  -1.919466279959e-12   8.545262489238e-11  -2.627021975521e-11  -5.315194389304e-12  3*0.0  7.445311195839e-11  -2.525559039807e-12  -1.767535807924e-11   3.217034661481e-13  -1.955773961356e-11   4.400258694552e-12   8.591495970426e-13  
3*0.0 -2.905780435551e-10   1.029004116707e-11   9.472378984414e-11  -1.782077224252e-12   7.977664678159e-11  -2.441915276699e-11  -4.936226581687e-12  3*0.0  6.942651556960e-11  -2.350273701763e-12  -1.641279795776e-11   2.978830726281e-13  -1.819578858414e-11   4.079111918849e-12   7.958097539988e-13  
3*0.0 -2.725307284259e-10   9.620614940866e-12   8.827716585460e-11  -1.655490399295e-12   7.466469322316e-11  -2.271983003199e-11  -4.588099487988e-12  3*0.0  6.490002787973e-11  -2.190496441718e-12  -1.525276530987e-11   2.759713723114e-13  -1.697562142189e-11   3.784958780549e-12   7.377529875165e-13  
3*0.0 -2.560936364935e-10   8.984765679233e-12   8.232681110226e-11  -1.536928294680e-12   7.003590609311e-11  -2.115639994109e-11  -4.267640492088e-12  3*0.0  6.080840403869e-11  -2.039544564719e-12  -1.418529912389e-11   2.555313105881e-13  -1.587888282598e-11   3.515124651172e-12   6.844614011364e-13  
3*0.0 -2.410554755199e-10   8.390629204477e-12   7.682744466681e-11  -1.426787529738e-12   6.582105046254e-11  -1.971538579373e-11  -3.972232512453e-12  3*0.0  5.708582378235e-11  -1.898928224504e-12  -1.320112318483e-11   2.365888316518e-13  -1.488563931775e-11   3.266994320466e-12   6.354449254599e-13  
3*0.0 -2.265167686439e-10   7.833882214951e-12   7.163589886733e-11  -1.324258307264e-12   6.174427888145e-11  -1.835575755975e-11  -3.694175669818e-12  3*0.0  5.348995317399e-11  -1.767458043039e-12  -1.227507467852e-11   2.190055032126e-13  -1.392564099345e-11   3.033612681060e-12   5.894468446941e-13  
3*0.0 -2.127163450714e-10   7.309569491450e-12   6.676884910131e-11  -1.228650570850e-12   5.787933373045e-11  -1.708272262042e-11  -3.434217567233e-12  3*0.0  5.008579612638e-11  -1.643934619395e-12  -1.140961261680e-11   2.026518853980e-13  -1.301785076127e-11   2.815747071810e-12   5.465669425737e-13  
3*0.0 -1.994236124083e-10   6.802928336037e-12   6.218027116945e-11  -1.138408857295e-12   5.415778473710e-11  -1.588354572012e-11  -3.189842249881e-12  3*0.0  4.681606890048e-11  -1.524876539818e-12  -1.059646677901e-11   1.872691783948e-13  -1.214613437003e-11   2.611199676343e-12   5.063841176465e-13  
3*0.0 -1.871065465206e-10   6.358388759541e-12   5.792548059114e-11  -1.056912565734e-12   5.071791083866e-11  -1.477366836579e-11  -2.963850492337e-12  3*0.0  4.378884064643e-11  -1.420932771579e-12  -9.843826136817e-12   1.734003225791e-13  -1.134090149500e-11   2.422200123748e-12   4.692861724412e-13  
3*0.0 -1.750774127059e-10   5.913647043641e-12   5.389195765432e-11  -9.788774738167e-13   4.735759885950e-11  -1.372206723275e-11  -2.750259114143e-12  3*0.0  4.084362940349e-11  -1.317130067033e-12  -9.133309258093e-12   1.601759428370e-13  -1.055726873841e-11   2.243852579463e-12   4.343584424961e-13  
3*0.0 -1.636837905802e-10   5.509030887183e-12   5.011761519924e-11  -9.072593787073e-13   4.417860454921e-11  -1.273928908888e-11  -2.550965626402e-12  3*0.0  3.805780395062e-11  -1.222944596811e-12  -8.470197628189e-12   1.480602993331e-13  -9.816837590381e-12   2.077595598716e-12   4.018479459093e-13  
3*0.0 -1.526989013000e-10   5.130296783958e-12   4.655518530477e-11  -8.405835499019e-13   4.111426062763e-11  -1.181246333957e-11  -2.363425842162e-12  3*0.0  3.537553539552e-11  -1.135030588626e-12  -7.846265708340e-12   1.368116481384e-13  -9.104003128159e-12   1.921270315717e-12   3.713425006843e-13  
3*0.0 -1.421092590163e-10   4.771173533807e-12   4.320065996882e-11  -7.782992615048e-13   3.816085982186e-11  -1.094033912104e-11  -2.187354370029e-12  3*0.0  3.279452907462e-11  -1.052083897954e-12  -7.260649806798e-12   1.263427923197e-13  -8.418192267827e-12   1.774627431981e-12   3.427877862960e-13  
3*0.0 -1.319696030636e-10   4.428210658685e-12   4.004389165579e-11  -7.198392105156e-13   3.533608140105e-11  -1.012061640303e-11  -2.022153660085e-12  3*0.0  3.033133871352e-11  -9.731144112220e-13  -6.711489053339e-12   1.165496424861e-13  -7.764360451996e-12   1.637265246907e-12   3.160830069836e-13  
3*0.0 -1.228087991612e-10   4.130851207219e-12   3.715550655917e-11  -6.673993165159e-13   3.279334786506e-11  -9.372526786785e-12  -1.871354026836e-12  3*0.0  2.811095117130e-11  -9.048709391770e-13  -6.209810629383e-12   1.077706676885e-13  -7.176998091678e-12   1.512092021769e-12   2.917425448247e-13  
3*0.0 -1.145166486166e-10   3.855533615677e-12   3.450251826659e-11  -6.188417746934e-13   3.050277199278e-11  -8.687542469929e-12  -1.733186415323e-12  3*0.0  2.611253944413e-11  -8.420293322060e-13  -5.750180323785e-12   9.966546627213e-14  -6.650756514884e-12   1.397756666729e-12   2.694934156179e-13  
3*0.0 -1.068340898072e-10   3.586925248024e-12   3.204357453660e-11  -5.728787667853e-13   2.838858400756e-11  -8.054185788284e-12  -1.605463851448e-12  3*0.0  2.427402463904e-11  -7.809295790954e-13  -5.325747068036e-12   9.202629307162e-14  -6.168382157643e-12   1.292422478412e-12   2.489973373412e-13  
3*0.0 -1.000243798823e-10   3.342195085859e-12   2.980593693703e-11  -5.306907458408e-13   2.652669649581e-11  -7.479959447557e-12  -1.489504446206e-12  3*0.0  2.265571912852e-11  -7.255023689638e-13  -4.940355880810e-12   8.502977366924e-14  -5.746436777178e-12   1.197124536006e-12   2.304271152377e-13  
3*0.0 -9.400998191667e-11   3.115431184344e-12   2.777156182117e-11  -4.916898963702e-13   2.489387672159e-11  -6.959859566381e-12  -1.384311016356e-12  3*0.0  2.123825237795e-11  -6.742520824907e-13  -4.590826664481e-12   7.857506938329e-14  -5.379410069435e-12   1.111014425768e-12   2.136196164558e-13  
3*0.0 -8.827670766413e-11   2.899650943124e-12   2.585977671376e-11  -4.551138061232e-13   2.333922543906e-11  -6.471709524263e-12  -1.285736121583e-12  3*0.0  1.989114648472e-11  -6.256283216064e-13  -4.263405520466e-12   7.254220262248e-14  -5.030979226203e-12   1.030442527898e-12   1.979158644236e-13  
3*0.0 -8.287862046084e-11   2.699335179282e-12   2.407692067105e-11  -4.213136449834e-13   2.187745046465e-11  -6.017057463082e-12  -1.194047844780e-12  3*0.0  1.862554864765e-11  -5.805994864684e-13  -3.958859120276e-12   6.697962155634e-14  -4.704038788861e-12   9.555865362594e-13   1.833444031260e-13  
3*0.0 -7.771027079394e-11   2.515109895149e-12   2.240222846910e-11  -3.901712903411e-13   2.047873993738e-11  -5.590406542996e-12  -1.108183026201e-12  3*0.0  1.741512026805e-11  -5.393530603445e-13  -3.673578325770e-12   6.186710968246e-14  -4.391508028083e-12   8.855249093723e-13   1.697329092659e-13  
3*0.0 -7.281527426221e-11   2.341669867469e-12   2.083450844178e-11  -3.611694773530e-13   1.915580157542e-11  -5.191536282342e-12  -1.028021285415e-12  3*0.0  1.627193928712e-11  -5.006196885399e-13  -3.407335371266e-12   5.711974309046e-14  -4.096704162248e-12   8.202179343345e-13   1.570615631300e-13  
3*0.0 -6.805802258480e-11   2.177462902942e-12   1.935131313524e-11  -3.340594474747e-13   1.786927504091e-11  -4.814334477127e-12  -9.524039758220e-13  3*0.0  1.516191918194e-11  -4.640161565641e-13  -3.156236869178e-12   5.269373016623e-14  -3.810248202267e-12   7.586438299475e-13   1.451430042790e-13  
3*0.0 -6.345500149056e-11   2.024747002060e-12   1.795195388455e-11  -3.089988351056e-13   1.662414021338e-11  -4.458639156815e-12  -8.812739861659e-13  3*0.0  1.408864789243e-11  -4.299963244839e-13  -2.920018835328e-12   4.861002763070e-14  -3.533198413615e-12   7.007413868922e-13   1.339616772231e-13  
3*0.0 -5.898160512402e-11   1.873662610700e-12   1.662665184121e-11  -2.850331670244e-13   1.541449958840e-11  -4.122031425501e-12  -8.141108421257e-13  3*0.0  1.304907461168e-11  -3.965180968176e-13  -2.697169478118e-12   4.472448521247e-14  -3.264912424177e-12   6.461504370242e-13   1.234415199469e-13  
3*0.0 -5.491516566272e-11   1.740847731663e-12   1.541076473626e-11  -2.634584206350e-13   1.431900593701e-11  -3.814001090611e-12  -7.526513241613e-13  3*0.0  1.210691984510e-11  -3.671813892958e-13  -2.493098192168e-12   4.122959565286e-14  -3.022631512818e-12   5.962827794528e-13   1.138314343672e-13  
3*0.0 -5.098300809712e-11   1.616262331770e-12   1.426281134305e-11  -2.433861652671e-13   1.325969232827e-11  -3.523375410652e-12  -6.947985143779e-13  3*0.0  1.119705225638e-11  -3.397694306292e-13  -2.301051011331e-12   3.798897286117e-14  -2.788634938010e-12   5.493782034491e-13   1.048124029917e-13  
3*0.0 -4.721904890257e-11   1.501536280218e-12   1.318509183358e-11  -2.249238383143e-13   1.224617590816e-11  -3.250769670118e-12  -6.406437616898e-13  3*0.0  1.032711114417e-11  -3.146153539315e-13  -2.121237696681e-12   3.501491109079e-14  -2.565001096336e-12   5.054953161574e-13   9.639082522905e-14  
3*0.0 -4.378681581880e-11   1.393853497945e-12   1.219490741380e-11  -2.077294485866e-13   1.132568672341e-11  -3.000984785426e-12  -5.910118798997e-13  3*0.0  9.538319278029e-12  -2.911764569667e-13  -1.956522784200e-12   3.225727356711e-14  -2.362989540722e-12   4.654027592076e-13   8.869413380205e-14  
3*0.0 -4.071539945495e-11   1.297506076031e-12   1.129401304481e-11  -1.921361301267e-13   1.050549087357e-11  -2.774366893986e-12  -5.459535698398e-13  3*0.0  8.835586691658e-12  -2.702369334161e-13  -1.806951366019e-12   2.975889934614e-14  -2.183749231218e-12   4.290972079201e-13   8.171943691114e-14  
3*0.0 -3.794853656256e-11   1.208956270679e-12   1.047184319365e-11  -1.778091034216e-13   9.769760203172e-12  -2.568111315906e-12  -5.049241999824e-13  3*0.0  8.205783476335e-12  -2.510564596570e-13  -1.670761659918e-12   2.746812511581e-14  -2.023762004780e-12   3.961269718730e-13   7.538197154221e-14  
3*0.0 -3.540279875019e-11   1.121611323744e-12   9.711740943049e-12  -1.641254184054e-13   9.095943112401e-12  -2.377957451111e-12  -4.670929272521e-13  3*0.0  7.631107941251e-12  -2.322121486368e-13  -1.545363543991e-12   2.529062083610e-14  -1.878420023413e-12   3.658508357370e-13   6.956050801305e-14  
3*0.0 -3.315712616410e-11   1.040670945060e-12   9.023354066907e-12  -1.514857735640e-13   8.505374706378e-12  -2.206347408413e-12  -4.329031379510e-13  3*0.0  7.128203584331e-12  -2.148158362967e-13  -1.432086663907e-12   2.328472897007e-14  -1.752027676352e-12   3.385958854340e-13   6.431208133659e-14  
3*0.0 -3.110092230725e-11   9.669783659286e-13   8.389915811291e-12  -1.399363618201e-13   7.966391150760e-12  -2.048757667616e-12  -4.015172166330e-13  3*0.0  6.669362710247e-12  -1.990298807637e-13  -1.328075520721e-12   2.145546197867e-14  -1.637070617035e-12   3.136192706972e-13   5.950374048196e-14  
3*0.0 -2.906974995149e-11   8.959134540794e-13   7.785357454611e-12  -1.290412719007e-13   7.433390873899e-12  -1.898389092316e-12  -3.716578949711e-13  3*0.0  6.216682352418e-12  -1.838058783969e-13  -1.229184586257e-12   1.973451297305e-14  -1.523525767021e-12   2.898744827945e-13   5.494535401070e-14  
3*0.0 -2.715997507129e-11   8.299228947110e-13   7.221912706882e-12  -1.189676495266e-13   6.932986375360e-12  -1.758431002939e-12  -3.439002430165e-13  3*0.0  5.792031056363e-12  -1.697202689557e-13  -1.137257746342e-12   1.814769213108e-14  -1.417156629482e-12   2.678286988032e-13   5.071806675818e-14  
3*0.0 -2.539874879394e-11   7.724158680933e-13   6.702432076272e-12  -1.099817812244e-13   6.472512735796e-12  -1.629610842602e-12  -3.183742593002e-13  3*0.0  5.400817238992e-12  -1.574586514061e-13  -1.052631466878e-12   1.673207262605e-14  -1.319366414647e-12   2.475661125829e-13   4.683606404490e-14  
3*0.0 -2.371603819281e-11   7.157359196047e-13   6.214294858348e-12  -1.013963309764e-13   6.033169602021e-12  -1.508715507057e-12  -2.944547705921e-13  3*0.0  5.028687910741e-12  -1.454628606801e-13  -9.734258702723e-13   1.538758513430e-14  -1.226459027044e-12   2.286228645739e-13   4.321178013420e-14  
3*0.0 -2.206291908429e-11   6.613816054092e-13   5.749785667208e-12  -9.332230582969e-14   5.601306456161e-12  -1.393720576578e-12  -2.717655791163e-13  3*0.0  4.663605163120e-12  -1.339635111082e-13  -8.983178958933e-13   1.412632877881e-14  -1.135255041424e-12   2.106646885015e-13   3.978498605567e-14  
3*0.0 -2.055426470775e-11   6.155834072680e-13   5.324399764499e-12  -8.625862128588e-14   5.208005272876e-12  -1.288588150997e-12  -2.510371348900e-13  3*0.0  4.330391740730e-12  -1.243021354962e-13  -8.295967452448e-13   1.302246593976e-14  -1.052177905901e-12   1.942601436765e-13   3.665695530063e-14  
3*0.0 -1.905869504895e-11   5.691783101373e-13   4.917289473713e-12  -7.941018885285e-14   4.818005984347e-12  -1.188021470204e-12  -2.312638745991e-13  3*0.0  4.001246941829e-12  -1.145493340558e-13  -7.641351689086e-13   1.195822239137e-14  -9.700851297491e-13   1.786388504984e-13   3.368597073244e-14  
3*0.0 -1.762380385308e-11   5.256513770030e-13   4.534534643187e-12  -7.304903352472e-14   4.444130545576e-12  -1.093568538704e-12  -2.127298942355e-13  3*0.0  3.686064873551e-12  -1.054478635650e-13  -7.027661883254e-13   1.097307701440e-14  -8.915303748155e-13   1.640073513904e-13   3.090849996860e-14  
3*0.0 -1.628388299188e-11   4.880389210993e-13   4.180072348020e-12  -6.740911367640e-14   4.095278669505e-12  -1.006193853436e-12  -1.956090687226e-13  3*0.0  3.391647717731e-12  -9.757808791865e-14  -6.460173709968e-13   1.009890228208e-14  -8.182061552411e-13   1.504912676800e-13   2.834636546789e-14  
3*0.0 -1.503307051923e-11   4.525107776238e-13   3.851099989195e-12  -6.214380308889e-14   3.770518557449e-12  -9.252663643957e-13  -1.797644828235e-13  3*0.0  3.118122953926e-12  -9.019715993191e-14  -5.935346797085e-13   9.286659919434e-15  -7.502595847010e-13   1.380153461481e-13   2.598302154683e-14  
3*0.0 -1.391530336825e-11   4.193972355897e-13   3.553299863019e-12  -5.727159569170e-14   3.481381026690e-12  -8.521886041002e-13  -1.654475872055e-13  3*0.0  2.874955465117e-12  -8.334218438663e-14  -5.461307538642e-13   8.536955882804e-15  -6.900674182055e-13   1.267740744280e-13   2.385199641373e-14  
3*0.0 -1.292887269462e-11   3.898786338502e-13   3.284914295086e-12  -5.287015167171e-14   3.227449418028e-12  -7.865278081878e-13  -1.525712927319e-13  3*0.0  2.661475361970e-12  -7.726852780044e-14  -5.034961830540e-13   7.861471844840e-15  -6.374670194897e-13   1.166937865896e-13   2.193912010529e-14  
3*0.0 -1.205339096530e-11   3.625926554314e-13   3.042461316929e-12  -4.881765344724e-14   3.003225156222e-12  -7.273879208442e-13  -1.409638677441e-13  3*0.0  2.473321512283e-12  -7.166736661832e-14  -4.650872314614e-13   7.241004775381e-15  -5.913352872167e-13   1.076391962399e-13   2.021921781871e-14  
3*0.0 -1.124390202484e-11   3.359827545040e-13   2.818083655897e-12  -4.496795030455e-14   2.796615717542e-12  -6.727775549536e-13  -1.302480327643e-13  3*0.0  2.300499589724e-12  -6.620941779730e-14  -4.296680601114e-13   6.653219318325e-15  -5.491034658310e-13   9.930719337687e-14   1.863667920540e-14  
3*0.0 -1.052504165981e-11   3.112522502740e-13   2.615060464882e-12  -4.141453325946e-14   2.614180739750e-12  -6.235152344972e-13  -1.205736441771e-13  3*0.0  2.148230876253e-12  -6.115481694968e-14  -3.977122912157e-13   6.112199797975e-15  -5.121017142556e-13   9.181249736220e-14   1.721180597790e-14  
3*0.0 -9.838876213559e-12   2.875382532751e-13   2.424323398405e-12  -3.807332343484e-14   2.440128333167e-12  -5.772746889013e-13  -1.115071590630e-13  3*0.0  2.003230497225e-12  -5.632602401560e-14  -3.677826591075e-13   5.605425159504e-15  -4.768788481791e-13   8.479845820692e-14   1.588031313356e-14  
3*0.0 -9.181937883737e-12   2.650665837238e-13   2.245049425188e-12  -3.495123388685e-14   2.273646206819e-12  -5.338600953832e-13  -1.030102348351e-13  3*0.0  1.864767028754e-12  -5.176432796590e-14  -3.397421905710e-13   5.133352886677e-15  -4.432718758865e-13   7.823344615036e-14   1.463618376140e-14  
3*0.0 -8.556670601309e-12   2.448125675634e-13   2.077054445313e-12  -3.211623076881e-14   2.115332790524e-12  -4.932218748084e-13  -9.507156444309e-14  3*0.0  1.733091079896e-12  -4.766202411778e-14  -3.135312877377e-13   4.705339654655e-15  -4.113379638150e-13   7.210288175119e-14   1.347648679485e-14  
3*0.0 -7.955572598401e-12   2.252600183105e-13   1.918894224855e-12  -2.944194823426e-14   1.963251185802e-12  -4.550005829606e-13  -8.761905913038e-14  3*0.0  1.606878823886e-12  -4.371353958790e-14  -2.889366883157e-13   4.303022593894e-15  -3.807490927209e-13   6.635537450924e-14   1.239114681494e-14  
3*0.0 -7.418687457726e-12   2.090643819982e-13   1.775800625879e-12  -2.713733409984e-14   1.827786130486e-12  -4.204865979662e-13  -8.089020221084e-14  3*0.0  1.494188857101e-12  -4.044900256029e-14  -2.666969789402e-13   3.956027113045e-15  -3.535094162450e-13   6.116798521864e-14   1.141174039949e-14  
3*0.0 -6.859082791095e-12   1.923180381583e-13   1.634935222042e-12  -2.487007775061e-14   1.686238401690e-12  -3.864947485825e-13  -7.429161270462e-14  3*0.0  1.376859055998e-12  -3.707766165244e-14  -2.449084792322e-13   3.616225020818e-15  -3.250760403664e-13   5.608244824673e-14   1.045550254522e-14  
3*0.0 -6.350379061318e-12   1.775189208274e-13   1.506387587308e-12  -2.283850503821e-14   1.557885781613e-12  -3.555320871090e-13  -6.828343524142e-14  3*0.0  1.270454284912e-12  -3.411311567961e-14  -2.250635030483e-13   3.312441196432e-15  -2.993506351150e-13   5.145871183933e-14   9.586420761106e-15  
3*0.0 -5.871800132143e-12   1.641716169102e-13   1.386857230516e-12  -2.100046689263e-14   1.437327912348e-12  -3.267832456092e-13  -6.271312339508e-14  3*0.0  1.170557404940e-12  -3.144501070385e-14  -2.066541829430e-13   3.037920013746e-15  -2.752361662500e-13   4.717537128794e-14   8.782439973111e-15  
3*0.0 -5.423165731072e-12   1.519765867882e-13   1.275975338346e-12  -1.931933381992e-14   1.324477172028e-12  -3.001508508213e-13  -5.755960872814e-14  3*0.0  1.077086704609e-12  -2.902366530228e-14  -1.896172899384e-13   2.787779866364e-15  -2.527026203611e-13   4.321631082365e-14   8.040253168523e-15  
3*0.0 -4.973484430647e-12   1.397215245029e-13   1.168894195335e-12  -1.768878225374e-14   1.211330600007e-12  -2.744446338366e-13  -5.260015646590e-14  3*0.0  9.836429254655e-13  -2.660205696278e-14  -1.732363465510e-13   2.546501332877e-15  -2.301666177932e-13   3.941094499375e-14   7.328896953181e-15  
3*0.0 -4.585865652442e-12   1.295335383473e-13   1.074420284656e-12  -1.628334739483e-14   1.114176577923e-12  -2.518234380390e-13  -4.823159583687e-14  3*0.0  9.032951296358e-13  -2.459557383130e-14  -1.587891280524e-13   2.338445991622e-15  -2.108615926934e-13   3.606349119424e-14   6.702517490615e-15  
3*0.0 -4.219273695984e-12   1.197352580551e-13   9.862925992177e-13  -1.496092811604e-14   1.022420902946e-12  -2.307497037615e-13  -4.416717000945e-14  3*0.0  8.275926387599e-13  -2.266637826198e-14  -1.453572851802e-13   2.143153871382e-15  -1.926960432265e-13   3.295508962898e-14   6.121550194594e-15  
3*0.0 -3.905122165118e-12   1.108378427856e-13   9.085380544756e-13  -1.375747084533e-14   9.442350669203e-13  -2.122177339647e-13  -4.058676049086e-14  3*0.0  7.632076799746e-13  -2.092583968070e-14  -1.335374489794e-13   1.966050199687e-15  -1.773304466589e-13   3.022874558864e-14   5.611058483342e-15  
3*0.0 -3.632909467674e-12   1.027333001328e-13   8.393416802782e-13  -1.265850637139e-14   8.768346290186e-13  -1.957736300647e-13  -3.740520530325e-14  3*0.0  7.077919354142e-13  -1.934785971142e-14  -1.230430763229e-13   1.804781016285e-15  -1.641709629796e-13   2.781516119992e-14   5.158452064459e-15  
3*0.0 -3.398077947300e-12   9.522806336705e-14   7.779076399761e-13  -1.164908395792e-14   8.190604555322e-13  -1.812227119510e-13  -3.458553121259e-14  3*0.0  6.604198908130e-13  -1.788886371988e-14  -1.137507168311e-13   1.656927124632e-15  -1.529926745366e-13   2.568514171361e-14   4.758332678603e-15  
3*0.0 -3.173887266877e-12   8.786576680476e-14   7.201735124263e-13  -1.068615449958e-14   7.639837272000e-13  -1.675658089068e-13  -3.194283018037e-14  3*0.0  6.154073609344e-13  -1.645752420098e-14  -1.050513522171e-13   1.516257158120e-15  -1.423858865603e-13   2.369345356384e-14   4.384662628318e-15  
3*0.0 -2.963748831155e-12   8.121540289964e-14   6.664901951795e-13  -9.812294901881e-15   7.124477052978e-13  -1.548852450512e-13  -2.949227741369e-14  3*0.0  5.733006293812e-13  -1.516792467335e-14  -9.698136302661e-14   1.388819659905e-15  -1.324797968072e-13   2.184832558406e-14   4.038921600618e-15  
3*0.0 -2.764717147750e-12   7.490943540012e-14   6.163172273048e-13  -8.995529389445e-15   6.637020020956e-13  -1.430487330359e-13  -2.720804388702e-14  3*0.0  5.335442415036e-13  -1.395088872880e-14  -8.946324410926e-14   1.270190311057e-15  -1.231381825195e-13   2.013134599183e-14   3.717613699574e-15  
3*0.0 -2.564206350607e-12   6.869440181921e-14   5.677999411047e-13  -8.215562468878e-15   6.145289257627e-13  -1.316047285983e-13  -2.500667141301e-14  3*0.0  4.935347044419e-13  -1.275076760462e-14  -8.222120032202e-14   1.157172875670e-15  -1.137239077320e-13   1.847744093054e-14   3.409062166385e-15  
3*0.0 -2.381726262509e-12   6.325418707636e-14   5.235144893422e-13  -7.522827848171e-15   5.698786137106e-13  -1.211758148309e-13  -2.300177212874e-14  3*0.0  4.571808141996e-13  -1.170612580091e-14  -7.562063177640e-14   1.057028093922e-15  -1.051880936133e-13   1.697238040845e-14   3.128445908694e-15  
3*0.0 -2.209950972336e-12   5.815496863933e-14   4.822928478202e-13  -6.880008077561e-15   5.279076173596e-13  -1.114808502370e-13  -2.114035345703e-14  3*0.0  4.230603922381e-13  -1.073054880153e-14  -6.949514395769e-14   9.644038416894e-16  -9.718720433789e-14   1.557730689232e-14   2.868646158266e-15  
3*0.0 -2.045195247328e-12   5.349419900286e-14   4.435552625341e-13  -6.294584053954e-15   4.876791137393e-13  -1.023795687644e-13  -1.939655948677e-14  3*0.0  3.903757533592e-13  -9.841439086983e-15  -6.375427093686e-14   8.802371187134e-16  -8.952759189134e-14   1.427103865331e-14   2.625872383977e-15  
3*0.0 -1.889900209629e-12   4.938843862941e-14   4.075259319853e-13  -5.773334371000e-15   4.497841475897e-13  -9.392276249129e-14  -1.777900469885e-14  3*0.0  3.595710971233e-13  -9.058060172093e-15  -5.842327155212e-14   8.052800906850e-16  -8.231286475936e-14   1.305912227186e-14   2.401007124431e-15  
3*0.0 -1.740398090299e-12   4.540686337349e-14   3.735508339737e-13  -5.278906733811e-15   4.133541026113e-13  -8.595884547345e-14  -1.625851111034e-14  3*0.0  3.300290435691e-13  -8.304754163685e-15  -5.341643152877e-14   7.346384624519e-16  -7.540223623433e-14   1.192225259577e-14   2.190426747929e-15  
3*0.0 -1.593050842465e-12   4.161118844178e-14   3.410418968772e-13  -4.815773164499e-15   3.774515388735e-13  -7.834433695800e-14  -1.480850317231e-14  3*0.0  3.009617418185e-13  -7.586679837444e-15  -4.864152164208e-14   6.685794892399e-16  -6.860275696192e-14   1.083872463596e-14   1.990222761228e-15  
3*0.0 -1.453572193363e-12   3.828456030927e-14   3.107486927995e-13  -4.405465006359e-15   3.434777413319e-13  -7.125477015527e-14  -1.346095866265e-14  3*0.0  2.734394787407e-13  -6.957426552275e-15  -4.419887511391e-14   6.100425997764e-16  -6.216681134456e-14   9.831366839715e-15   1.804431739888e-15  
3*0.0 -1.326585174000e-12   3.518264688099e-14   2.831867427664e-13  -4.025966037868e-15   3.126389022919e-13  -6.481773957130e-14  -1.223793484851e-14  3*0.0  2.485068650178e-13  -6.375608652896e-15  -4.017019521597e-14   5.562005608169e-16  -5.635273784497e-14   8.919686724406e-15   1.636336364779e-15  
3*0.0 -1.214523027613e-12   3.222188087425e-14   2.585964559301e-13  -3.669378495518e-15   2.855195533719e-13  -5.908740393949e-14  -1.114843210247e-14  3*0.0  2.266304840251e-13  -5.824064279686e-15  -3.658508740022e-14   5.058524413382e-16  -5.126811579373e-14   8.110121051884e-15   1.486950737892e-15  
3*0.0 -1.119282324966e-12   2.983423728653e-14   2.371759386873e-13  -3.370637593579e-15   2.625550665685e-13  -5.410721917825e-14  -1.020071695632e-14  3*0.0  2.080841961252e-13  -5.378301887185e-15  -3.346362412409e-14   4.635418005018e-16  -4.697308289272e-14   7.406903161814e-15   1.357074306306e-15  
3*0.0 -1.036291539019e-12   2.755658605639e-14   2.181857053256e-13  -3.090480615478e-15   2.426422635235e-13  -4.970413697029e-14  -9.361969410240e-15  3*0.0  1.920534473408e-13  -4.955339377153e-15  -3.070575506691e-14   4.240338385316e-16  -4.327810821040e-14   6.787261399024e-15   1.242500910849e-15  
3*0.0 -9.653114520017e-13   2.539625086538e-14   2.014765434659e-13  -2.828522490006e-15   2.257039651431e-13  -4.584071541986e-14  -8.624758355161e-15  3*0.0  1.784605062353e-13  -4.555601644636e-15  -2.828611040573e-14   3.872164828278e-16  -4.016174308166e-14   6.245120719988e-15   1.142073293173e-15  
3*0.0 -9.026993597848e-13   2.337339358639e-14   1.865191415218e-13  -2.586071175074e-15   2.108362500818e-13  -4.239120058545e-14  -7.966163049581e-15  3*0.0  1.665580985775e-13  -4.183523005606e-15  -2.612620326115e-14   3.532849956609e-16  -3.744608410797e-14   5.762383784906e-15   1.052588216024e-15  
3*0.0 -8.405289612113e-13   2.146581174462e-14   1.721283585657e-13  -2.360491436932e-15   1.960604722879e-13  -3.907397629486e-14  -7.334552153866e-15  3*0.0  1.547425245061e-13  -3.831461044614e-15  -2.405422961744e-14   3.217151948499e-16  -3.474775075578e-14   5.299477476157e-15   9.670041130320e-16  
3*0.0 -7.823954063379e-13   1.972298012616e-14   1.588031612449e-13  -2.155122675294e-15   1.822612535610e-13  -3.600592682895e-14  -6.751137997530e-15  3*0.0  1.437141345553e-13  -3.510689502626e-15  -2.213997928069e-14   2.930345923816e-16  -3.223209750368e-14   4.872267862547e-15   8.881171751917e-16  
3*0.0 -7.281835280336e-13   1.816196610916e-14   1.464704630637e-13  -1.970677189388e-15   1.694143099080e-13  -3.317036834107e-14  -6.212624227163e-15  3*0.0  1.334503614046e-13  -3.224182853954e-15  -2.037233596298e-14   2.673237182571e-16  -2.989453682348e-14   4.478300922154e-15   8.154573951111e-16  
3*0.0 -6.734363532268e-13   1.657026132463e-14   1.344772717406e-13  -1.789346409339e-15   1.564341379085e-13  -3.041443215672e-14  -5.690686431567e-15  3*0.0  1.231130759274e-13  -2.933243036421e-15  -1.866120887356e-14   2.421825944744e-16  -2.753866969902e-14   4.097078396649e-15   7.453336384015e-16  
3*0.0 -6.232778544435e-13   1.522197009119e-14   1.235155592891e-13  -1.632949961776e-15   1.445605157932e-13  -2.789895807252e-14  -5.214827600813e-15  3*0.0  1.136476114563e-13  -2.686534735826e-15  -1.709896378165e-14   2.204660711754e-16  -2.538483050155e-14   3.749491595086e-15   6.814671952260e-16  
3*0.0 -5.745547195849e-13   1.393896050508e-14   1.131158564758e-13  -1.486692630317e-15   1.330341467947e-13  -2.551489283403e-14  -4.764783255623e-15  3*0.0  1.044722988538e-13  -2.453114170777e-15  -1.562161273079e-14   2.002491569696e-16  -2.329811041206e-14   3.421087505622e-15   6.212478425629e-16  
3*0.0 -5.273699570308e-13   1.266632448730e-14   1.032468073135e-13  -1.345343334374e-15   1.218884159472e-13  -2.325567399176e-14  -4.339026630509e-15  3*0.0  9.562653877247e-14  -2.222619334501e-15  -1.422568134224e-14   1.808083615269e-16  -2.128897744045e-14   3.111173995398e-15   5.645070657716e-16  
3*0.0 -4.840784488592e-13   1.158266449243e-14   9.424990896596e-14  -1.223265097459e-15   1.116724916171e-13  -2.119833423307e-14  -3.951806070446e-15  3*0.0  8.750988521248e-14  -2.026844487817e-15  -1.295431812322e-14   1.640267706521e-16  -1.944724863078e-14   2.829210965981e-15   5.129487892105e-16  
3*0.0 -4.422509797473e-13   1.059234031454e-14   8.573133107091e-14  -1.111938733779e-15   1.018093557126e-13  -1.925260281315e-14  -3.586343245892e-15  3*0.0  7.967886383780e-14  -1.847450064049e-15  -1.175368089319e-14   1.487134717577e-16  -1.767153795555e-14   2.563209934152e-15   4.644043708729e-16  
3*0.0 -4.025742967055e-13   9.699864964561e-15   7.778686564212e-14  -1.011921190700e-15   9.246197358790e-14  -1.744003276043e-14  -3.246515103218e-15  3*0.0  7.226102350640e-14  -1.687172655220e-15  -1.063685813232e-14   1.350301102293e-16  -1.599087454278e-14   2.316030319982e-15   4.193756569512e-16  
3*0.0 -3.648581635955e-13   8.846183114820e-15   7.035772877048e-14  -9.178550363474e-16   8.359227259438e-14  -1.574766897292e-14  -2.929708079079e-15  3*0.0  6.523793308023e-14  -1.534536310019e-15  -9.596356632980e-15   1.023574912899e-16  -1.440225227429e-14   2.086073780415e-15   3.775427317267e-16  
3*0.0 -3.325634867736e-13   8.180974313204e-15   6.391651668397e-14  -8.415109704923e-16   7.600943819048e-14  -1.428218098829e-14  -2.655362923832e-15  3*0.0  5.921876494365e-14  -1.415452580568e-15  -8.693375189133e-15   1.104302968388e-16  -1.304290837620e-14   1.886765988930e-15   3.412856007080e-16  
3*0.0 -3.028954490691e-13   7.483761924059e-15   5.802235734588e-14  -7.648094449058e-16   6.906632063642e-14  -1.294398248518e-14  -2.404881083602e-15  3*0.0  5.373159371818e-14  -1.291610719092e-15  -7.871012928164e-15  1*0.0 -1.180744321542e-14   1.705607057539e-15   3.083289449018e-16  
3*0.0 -2.773022212579e-13   6.860095611699e-15   5.287206463201e-14  -6.962459917583e-16   6.309623696088e-14  -1.177696561330e-14  -2.186322013110e-15  3*0.0  4.901862350717e-14  -1.181301066408e-15  -7.153777885616e-15  1*0.0 -1.074961071244e-14   1.547909849432e-15   2.796233305719e-16  
3*0.0 -2.565851886424e-13   6.306555381745e-15   4.855207434699e-14  -6.352590345269e-16   5.828790037662e-14  -1.080050029666e-14  -2.003048481336e-15  3*0.0  4.522796095272e-14  -1.083678275641e-15  -6.552982487296e-15  1*0.0 -9.902979668554e-15   1.416139965262e-15   2.555836082605e-16  
3*0.0 -2.393629251574e-13   5.792597624115e-15   4.484411752902e-14  -5.789940352401e-16   5.431608178237e-14  -9.964901056997e-15  -1.845922110953e-15  3*0.0  4.210664416175e-14  -9.931592304185e-16  -6.038789191579e-15  1*0.0 -9.210200343725e-15   1.303699470087e-15   2.350289524708e-16  
3*0.0 -2.223073771572e-13   5.279197589995e-15   4.127108070993e-14  -5.244028331789e-16   5.038480385533e-14  -9.160553856220e-15  -1.694992724431e-15  3*0.0  3.902710000464e-14  -9.028456329176e-16  -5.545501454213e-15  1*0.0 -8.526970126475e-15   1.195930152876e-15   2.153670545359e-16  
3*0.0 -2.061648589329e-13   4.801688436359e-15   3.793107722461e-14  -4.741442998744e-16   4.667088456565e-14  -8.409795565117e-15  -1.554327900720e-15  3*0.0  3.612164680671e-14  -8.193523726617e-16  -5.085850888496e-15  1*0.0 -7.883451438001e-15   1.095648527023e-15   1.970970163517e-16  
3*0.0 -1.910198620081e-13   4.359097650885e-15   3.482962934440e-14  -4.280441764542e-16   4.319156073750e-14  -7.713548625672e-15  -1.424043177765e-15  3*0.0  3.340184252463e-14  -7.423526420545e-16  -4.659976137871e-15  1*0.0 -7.281867357592e-15   1.002846462488e-15   1.802100701652e-16  
3*0.0 -1.760024207468e-13   3.954719218213e-15   3.183514493570e-14  -3.859960469753e-16   3.973980701157e-14  -7.041771949768e-15  -1.298657637664e-15  3*0.0  3.070468813689e-14  -6.715427447142e-16  -4.249771673123e-15  1*0.0 -6.684997148992e-15   9.135139307671e-16   1.639944371457e-16  
3*0.0 -1.621256419820e-13   3.599475039359e-15   2.908880960098e-14  -3.490266682054e-16   3.655472002196e-14  -6.426445458268e-15  -1.183956384788e-15  3*0.0  2.821645747712e-14  -6.094928389946e-16  -3.874300844647e-15  1*0.0 -6.135106074730e-15   8.318453918566e-16   1.491884401709e-16  
3*0.0 -1.490381577421e-13   3.259143855684e-15   2.653049026860e-14  -3.142190913681e-16   3.355588914328e-14  -5.854031255090e-15  -1.077386386347e-15  3*0.0  2.587791224775e-14  -5.504835528200e-16  -3.525650487203e-15  1*0.0 -5.619080614598e-15   7.561056598991e-16   1.354731073542e-16  
3*0.0 -1.372065475866e-13   2.979452661187e-15   2.422396226751e-14  -2.851018769312e-16   3.084794123779e-14  -5.338552785319e-15  -9.815280343715e-16  3*0.0  2.376371089847e-14  -5.018635815437e-16  -3.211508650194e-15  1*0.0 -5.153111127064e-15   6.879414910796e-16   1.231437019421e-16  
3*0.0 -1.258034966220e-13   2.721990353069e-15   2.204642377138e-14  -2.585620899636e-16   2.823986834389e-14  -4.852433272918e-15  -8.913099765428e-16  3*0.0  2.172930335638e-14  -4.572212097140e-16  -2.915735278316e-15  1*0.0 -4.704998900066e-15   6.238270167353e-16   9.361229246201e-17  
3*0.0 -1.142518180953e-13   2.448349957548e-15   1.990855579628e-14  -2.314320900669e-16   2.560217624388e-14  -4.375944800729e-15  -8.030841622424e-16  3*0.0  1.967982252183e-14  -4.102070473860e-16  -2.627009130761e-15  1*0.0 -4.254174799649e-15   5.613273820845e-16   1.000241553007e-16  
3*0.0 -1.038389520187e-13   2.223003928309e-15   1.798913520722e-14  -2.087827876841e-16   2.322650137039e-14  -3.948563083575e-15  -7.240401088242e-16  3*0.0  1.783162794937e-14  -3.715464995970e-16  -2.367922729535e-15  1*0.0 -3.847976918454e-15   5.052986020304e-16  1*0.0 
3*0.0 -9.346972235507e-14   2.015460973203e-15   1.612906655593e-14  -1.880666913715e-16   2.086217797644e-14  -3.534902828088e-15  -6.477322376268e-16  3*0.0  1.599387882920e-14  -3.358920929738e-16  -2.117585804219e-15  1*0.0 -3.444282144765e-15   4.512217560260e-16  1*0.0 
3*0.0 -8.368998262684e-14   1.827470714196e-15   1.440205682794e-14  -1.694941687651e-16   1.863480618171e-14  -3.151297351865e-15  -5.770872619475e-16  3*0.0  1.426398643863e-14  -3.039414835649e-16  -1.885778313049e-15  1*0.0 -3.064664002954e-15   4.012034654802e-16  1*0.0 
3*0.0 -7.507738293637e-14   1.650543890546e-15   1.288037552956e-14  -1.521685566553e-16   1.667801900641e-14  -2.813828480439e-15  -5.149427850126e-16  3*0.0  1.274792913175e-14  -2.739043745251e-16  -1.682167752807e-15  1*0.0 -2.732735752510e-15   3.573352324329e-16  1*0.0 
3*0.0 -6.838479126004e-14   1.523941223681e-15   1.166447450785e-14  -1.391980465848e-16   1.516013311097e-14  -2.544441789584e-15  -4.652788830528e-16  3*0.0  1.156866131975e-14  -2.523296361905e-16  -1.519127739695e-15  1*0.0 -2.475041497309e-15   3.222473945336e-16  1*0.0 
3*0.0 -6.214576021078e-14   1.382503848269e-15   1.054269485905e-14  -1.254092472398e-16   1.374982368963e-14  -2.296403669466e-15  -4.195672619236e-16  3*0.0  1.047951533936e-14  -2.284722465660e-16  -1.369690894126e-15  1*0.0 -2.237748279363e-15   2.901446950968e-16  1*0.0 
3*0.0 -5.714637661673e-14   1.252296142529e-15   9.621420966610e-15  -9.502066391275e-17   1.262493316942e-14  -2.093130413211e-15  -3.820411549942e-16  3*0.0  9.613329611509e-15  -2.066616692886e-16  -1.247269754143e-15  1*0.0 -2.049874760699e-15   2.639002257950e-16  1*0.0 
3*0.0 -5.337276342231e-14   1.148317458227e-15   8.891363188448e-15  -1.004872933055e-16   1.177941563539e-14  -1.932304805859e-15  -3.522695163639e-16  3*0.0  8.962196883491e-15  -1.890827468874e-16  -1.150186953469e-15  1*0.0 -1.909267346074e-15   2.431236882284e-16  1*0.0 
3*0.0 -4.969508219922e-14   1.044926460225e-15   8.193864403029e-15  1*0.0  1.095721674029e-14  -1.778919410575e-15  -3.239240221092e-16  3*0.0  8.330730639654e-15  -1.717337468398e-16  -1.057840456589e-15  1*0.0 -1.773171963764e-15   2.233915205584e-16  1*0.0 
3*0.0 -4.589542155507e-14   9.394489272708e-16   7.498463485599e-15  1*0.0  1.010801595203e-14  -1.626172285879e-15  -2.957727888323e-16  3*0.0  7.680259340598e-15  -1.540684180916e-16  -9.661795280454e-16  1*0.0 -1.632997843355e-15   2.038252079369e-16  1*0.0 
3*0.0 -4.246726457137e-14   8.522996456310e-16   6.871381394045e-15  1*0.0  9.342788835280e-15  -1.488592548768e-15  -2.704446947383e-16  3*0.0  7.092866325928e-15  -1.394771602585e-16  -8.835010326744e-16  1*0.0 -1.506573818907e-15   1.861965555292e-16  1*0.0 
3*0.0 -3.919329256505e-14   7.709518206401e-16   6.282192059824e-15  1*0.0  8.613095300060e-15  -1.359512354883e-15  -2.467208172943e-16  3*0.0  6.533506293045e-15  -1.064655918592e-16  -8.060652881511e-16  1*0.0 -1.386348384421e-15   1.697074434129e-16  1*0.0 
3*0.0 -3.582845093606e-14   6.897416322079e-16   5.694668786796e-15  1*0.0  7.863569503296e-15  -1.230956025736e-15  -2.231525104226e-16  3*0.0  5.959823310586e-15  -1.122416187592e-16  -7.291187590808e-16  1*0.0 -1.263092672781e-15   1.533401501625e-16  1*0.0 
3*0.0 -3.269577239537e-14   6.158194657614e-16   5.154269924508e-15  1*0.0  7.166885148655e-15  -1.112873824374e-15  -2.015354373411e-16  3*0.0  5.427373558898e-15  1*0.0 -6.585491987616e-16  1*0.0 -1.148867167658e-15   1.383488192529e-16  1*0.0 
3*0.0 -2.980076778339e-14   5.495850920904e-16   4.658908245102e-15  1*0.0  6.523842268905e-15  -1.004756801260e-15  -1.817654682011e-16  3*0.0  4.936247374869e-15  1*0.0 -5.939970119527e-16  1*0.0 -1.043629513061e-15   1.246508514037e-16  1*0.0 
3*0.0 -2.689631837219e-14   4.867017487286e-16   4.174352294389e-15  1*0.0  5.879648467666e-15  -8.991759809310e-16  -1.625063441572e-16  3*0.0  4.445074710475e-15  1*0.0 -5.311077526881e-16  1*0.0 -9.385195448720e-16   9.412278948394e-17  1*0.0 
3*0.0 -2.433978763140e-14   4.348945853248e-16   3.748588346295e-15  1*0.0  5.313154674266e-15  -8.064891313374e-16  -1.456138001861e-16  3*0.0  4.013133065202e-15  1*0.0 -4.759058712284e-16  1*0.0 -8.461754608315e-16   1.000675093831e-16  1*0.0 
3*0.0 -2.180231394907e-14   3.869168288506e-16   3.335759029463e-15  1*0.0  4.751434357556e-15  -7.167442986023e-16  -1.093928159476e-16  3*0.0  3.585173983249e-15  1*0.0 -4.225427698755e-16  1*0.0 -7.547631746065e-16  2*0.0 
3*0.0 -1.942798725936e-14   3.493508646530e-16   2.954057863983e-15  1*0.0  4.226303286413e-15  -6.338765025631e-16  -1.143510308890e-16  3*0.0  3.184561039098e-15  1*0.0 -3.732457062469e-16  1*0.0 -6.692702908247e-16  2*0.0 
3*0.0 -1.696646744513e-14   3.077491779019e-16   2.570222543805e-15  1*0.0  3.683007520091e-15  -5.507026139011e-16  4*0.0  2.771537111911e-15  1*0.0 -3.239420684995e-16  1*0.0 -5.812822405270e-16  2*0.0 
3*0.0 -1.501021778775e-14   2.772194283986e-16   2.262779474069e-15  1*0.0  3.251573037117e-15  -4.841240034628e-16  4*0.0  2.443272708006e-15  1*0.0 -2.844342199133e-16  1*0.0 -5.114148958421e-16  2*0.0 
3*0.0 -1.321206727447e-14   2.487554021280e-16   1.982788798138e-15  1*0.0  2.855602914514e-15  -4.235659866640e-16  4*0.0  2.142494437930e-15  1*0.0 -2.485614281752e-16  1*0.0 -4.474859457499e-16  2*0.0 
3*0.0 -1.178510680927e-14   2.207213299780e-16   1.758953440761e-15  1*0.0  2.542166635384e-15  -3.752032069812e-16  4*0.0  1.905647055011e-15  1*0.0 -2.200167050429e-16  1*0.0 -3.972663896917e-16  2*0.0 
3*0.0 -1.066467541936e-14   1.964997647311e-16   1.580818877275e-15  1*0.0  2.296685982665e-15  -3.367593765272e-16  4*0.0  1.720574931463e-15  1*0.0 -1.973465781048e-16  1*0.0 -3.581236547444e-16  2*0.0 
3*0.0 -9.882791339449e-15   1.784083526581e-16   1.451169192247e-15  1*0.0  2.125919369361e-15  -3.088079868392e-16  4*0.0  1.591779076898e-15  1*0.0 -1.808281597389e-16  1*0.0 -3.309738530895e-16  2*0.0 
3*0.0 -9.163227348181e-15   1.588214976087e-16   1.332766192004e-15  1*0.0  1.969213908401e-15  -2.833196027598e-16  4*0.0  1.474148501194e-15  1*0.0 -1.658145660240e-16  1*0.0 -3.062419054584e-16  2*0.0 
3*0.0 -8.493217144423e-15   1.416093952003e-16   1.223354560455e-15  1*0.0  1.823518025597e-15  -2.598001464761e-16  4*0.0  1.364604016260e-15  1*0.0 -1.519460730493e-16  1*0.0 -2.832417195734e-16  2*0.0 
3*0.0 -7.769958568883e-15   1.061074702859e-16   1.109186765445e-15  1*0.0  1.666556969342e-15  -2.353123709296e-16  4*0.0  1.246757073870e-15  1*0.0 -1.375450284096e-16  1*0.0 -2.585388235871e-16  2*0.0 
3*0.0 -7.098793977994e-15   1.104065757236e-16   1.003959600042e-15  1*0.0  1.521110226803e-15  -2.127729017045e-16  4*0.0  1.137499091155e-15  1*0.0 -1.045802928019e-16  1*0.0 -2.356670313593e-16  2*0.0 
3*0.0 -6.479602830779e-15  1*0.0  9.076458705813e-16  1*0.0  1.387100447227e-15  -1.921686479445e-16  4*0.0  1.036767398043e-15  1*0.0 -1.099968968811e-16  1*0.0 -2.146056822188e-16  2*0.0 
3*0.0 -5.826338094651e-15  1*0.0  8.088300739047e-16  1*0.0  1.245946670788e-15  -1.710696360884e-16  4*0.0  9.306920291247e-16  3*0.0 -1.924573136430e-16  2*0.0 
3*0.0 -5.227701656080e-15  1*0.0  7.189697284835e-16  1*0.0  1.116748639126e-15  -1.519055414593e-16  4*0.0  8.335448551035e-16  3*0.0 -1.721955317210e-16  2*0.0 
3*0.0 -4.687385385350e-15  1*0.0  6.384624397531e-16  1*0.0  1.000286311150e-15  -1.347583922066e-16  4*0.0  7.459021000172e-16  3*0.0 -1.539384086998e-16  2*0.0 
3*0.0 -4.157071828422e-15  1*0.0  5.609592555467e-16  1*0.0  8.861461482129e-16  -1.009683718335e-16  4*0.0  6.600707279652e-16  3*0.0 -1.360826435909e-16  2*0.0 
3*0.0 -3.651721355552e-15  1*0.0  4.884947377418e-16  1*0.0  7.775513614782e-16  -1.026033083379e-16  4*0.0  5.786710980515e-16  3*0.0 -1.016121683640e-16  2*0.0 
3*0.0 -3.174984084887e-15  1*0.0  4.209066976997e-16  1*0.0  6.752071598324e-16  5*0.0  5.017719249352e-16  3*0.0 -1.011322734947e-16  2*0.0 
3*0.0 -2.690824706959e-15  1*0.0  3.539720204863e-16  1*0.0  5.714612717230e-16  5*0.0  4.240625845174e-16  6*0.0 
3*0.0 -2.235148143734e-15  1*0.0  2.916790640306e-16  1*0.0  4.739056190482e-16  5*0.0  3.508124408670e-16  6*0.0 
3*0.0 -1.860665072801e-15  1*0.0  2.410508343883e-16  1*0.0  3.938301444371e-16  5*0.0  2.908774981627e-16  6*0.0 
3*0.0 -1.541718504034e-15  1*0.0  1.982732235951e-16  1*0.0  3.256811310818e-16  5*0.0  2.399390707334e-16  6*0.0 
3*0.0 -1.318733668799e-15  1*0.0  1.682995918616e-16  1*0.0  2.780545644607e-16  5*0.0  2.044907531848e-16  6*0.0 
3*0.0 -1.164197339072e-15  1*0.0  1.474040387723e-16  1*0.0  2.450714474838e-16  5*0.0  1.800186133668e-16  6*0.0 
3*0.0 -1.064601632518e-15  1*0.0  1.339080755673e-16  1*0.0  2.238715455437e-16  5*0.0  1.645205701722e-16  6*0.0 
3*0.0 -9.705192282074e-16  1*0.0  1.022366319208e-16  1*0.0  2.038826025646e-16  5*0.0  1.498744906889e-16  6*0.0 
3*0.0 -8.823651045980e-16  1*0.0  1.083109685581e-16  1*0.0  1.851863021773e-16  5*0.0  1.361495506704e-16  6*0.0 
3*0.0 -7.792145117780e-16  3*0.0  1.633689275818e-16  5*0.0  1.020428078611e-16  6*0.0 
3*0.0 -6.838412102778e-16  3*0.0  1.432273502133e-16  5*0.0  1.041655013644e-16  6*0.0 
3*0.0 -5.962730150313e-16  3*0.0  1.065195802200e-16  12*0.0 
3*0.0 -5.066690631644e-16  3*0.0  1.062959068670e-16  12*0.0 
3*0.0 -4.180952254869e-16  16*0.0 
3*0.0 -3.329671517600e-16  16*0.0 
3*0.0 -2.312293382827e-16  16*0.0 
3*0.0 -1.626983528360e-16  16*0.0 
20*0.0 
20*0.0 
20*0.0 
20*0.0 
20*0.0 
20*0.0 
20*0.0 
20*0.0 
20*0.0 
20*0.0 
20*0.0 
20*0.0 


Spline
101 4.53534270
2.53265062 5.81087643 -0.03444277
3.12938646 3.22387277 0.08621873 -0.30559343 0.38698070 -0.18825007
3.22387277 3.23616553 0.06064038 -0.23750658 0.33361954 -0.20742425
3.23616553 3.24845830 0.05777079 -0.22939840 0.32597009 -0.17267608
3.24845830 3.26075106 0.05499979 -0.22146253 0.31960209 -0.20618378
3.26075106 3.27304383 0.05232532 -0.21369842 0.31199838 -0.18430493
3.27304383 3.28533659 0.04974518 -0.20611132 0.30520153 -0.19626137
3.28533659 3.29762935 0.04725725 -0.19869676 0.29796375 -0.18926013
3.29762935 3.30992212 0.04485939 -0.19145696 0.29098416 -0.19220644
3.30992212 3.32221488 0.04254947 -0.18439009 0.28389591 -0.18955747
3.32221488 3.33450765 0.04032536 -0.17749630 0.27690535 -0.18965058
3.33450765 3.34680041 0.03818493 -0.17077441 0.26991136 -0.18802974
3.34680041 3.35909317 0.03612608 -0.16422373 0.26297715 -0.18708828
3.35909317 3.37138594 0.03414670 -0.15784312 0.25607765 -0.18555306
3.37138594 3.38367870 0.03224473 -0.15163143 0.24923477 -0.18411354
3.38367870 3.39597147 0.03041808 -0.14558733 0.24244498 -0.18240863
3.39597147 3.40826423 0.02866471 -0.13970938 0.23571806 -0.18063958
3.40826423 3.42055699 0.02698258 -0.13399602 0.22905638 -0.17870665
3.42055699 3.43284976 0.02536968 -0.12844556 0.22246599 -0.17667119
3.43284976 3.44514252 0.02382401 -0.12305621 0.21595065 -0.17450834
3.44514252 3.45743528 0.02234362 -0.11782606 0.20951509 -0.17223936
3.45743528 3.46972805 0.02092655 -0.11275310 0.20316319 -0.16986086
3.46972805 3.48202081 0.01957089 -0.10783523 0.19689901 -0.16738262
3.48202081 3.49431358 0.01827474 -0.10307025 0.19072623 -0.16480737
3.49431358 3.50660634 0.01703624 -0.09845586 0.18464841 -0.16214161
3.50660634 3.51889910 0.01585355 -0.09398968 0.17866891 -0.15938986
3.51889910 3.53119187 0.01472486 -0.08966927 0.17279088 -0.15655765
3.53119187 3.54348463 0.01364839 -0.08549209 0.16701730 -0.15364999
3.54348463 3.55577740 0.01262241 -0.08145553 0.16135096 -0.15067218
3.55577740 3.56807016 0.01164520 -0.07755694 0.15579442 -0.14762935
3.56807016 3.58036292 0.01071508 -0.07379358 0.15035010 -0.14452672
3.58036292 3.59265569 0.00983040 -0.07016266 0.14502021 -0.14136947
3.59265569 3.60494845 0.00898956 -0.06666135 0.13980674 -0.13816280
3.60494845 3.61724122 0.00819098 -0.06328676 0.13471153 -0.13491189
3.61724122 3.62953398 0.00743312 -0.06003597 0.12973621 -0.13162194
3.62953398 3.64182674 0.00671447 -0.05690600 0.12488222 -0.12829814
3.64182674 3.65411951 0.00603357 -0.05389387 0.12015080 -0.12494569
3.65411951 3.66641227 0.00538899 -0.05099654 0.11554302 -0.12156977
3.66641227 3.67870503 0.00477933 -0.04821097 0.11105974 -0.11817557
3.67870503 3.69099780 0.00420325 -0.04553408 0.10670162 -0.11476829
3.69099780 3.70329056 0.00365942 -0.04296279 0.10246916 -0.11135313
3.70329056 3.71558333 0.00314657 -0.04049401 0.09836265 -0.10793525
3.71558333 3.72787609 0.00266345 -0.03812465 0.09438218 -0.10451988
3.72787609 3.74016885 0.00220886 -0.03585159 0.09052767 -0.10111218
3.74016885 3.75246162 0.00178164 -0.03367176 0.08679882 -0.09771737
3.75246162 3.76475438 0.00138065 -0.03158207 0.08319517 -0.09434061
3.76475438 3.77704715 0.00100482 -0.02957944 0.07971605 -0.09098712
3.77704715 3.78933991 0.00065308 -0.02766082 0.07636060 -0.08766208
3.78933991 3.80163267 0.00032443 -0.02582320 0.07312778 -0.08437068
3.80163267 3.81392544 0.00001788 -0.02406356 0.07001633 -0.08111811
3.81392544 3.82621820 -0.00026749 -0.02237895 0.06702483 -0.07790957
3.82621820 3.83851097 -0.00053261 -0.02076642 0.06415166 -0.07475025
3.83851097 3.85080373 -0.00077833 -0.01922311 0.06139500 -0.07164534
3.85080373 3.86309649 -0.00100549 -0.01774616 0.05875284 -0.06860003
3.86309649 3.87538926 -0.00121489 -0.01633279 0.05622299 -0.06561950
3.87538926 3.88768202 -0.00140729 -0.01498026 0.05380305 -0.06270897
3.88768202 3.89997478 -0.00158343 -0.01368592 0.05149045 -0.05987361
3.89997478 3.91226755 -0.00174399 -0.01244714 0.04928242 -0.05711862
3.91226755 3.92456031 -0.00188966 -0.01126140 0.04717598 -0.05444918
3.92456031 3.93685308 -0.00202107 -0.01012624 0.04516799 -0.05187050
3.93685308 3.94914584 -0.00213882 -0.00903927 0.04325509 -0.04938776
3.94914584 3.96143860 -0.00224349 -0.00799821 0.04143376 -0.04700615
3.96143860 3.97373137 -0.00233564 -0.00700085 0.03970025 -0.04473087
3.97373137 3.98602413 -0.00241578 -0.00604508 0.03805065 -0.04256711
3.98602413 3.99831690 -0.00248442 -0.00512888 0.03648085 -0.04052005
3.99831690 4.01060966 -0.00254203 -0.00425035 0.03498654 -0.03859490
4.01060966 4.02290242 -0.00258907 -0.00340768 0.03356323 -0.03679684
4.02290242 4.03519519 -0.00262595 -0.00259919 0.03220622 -0.03513106
4.03519519 4.04748795 -0.00265310 -0.00182331 0.03091065 -0.03360276
4.04748795 4.05978072 -0.00267091 -0.00107859 0.02967144 -0.03221712
4.05978072 4.07207348 -0.00267974 -0.00036371 0.02848332 -0.03097935
4.07207348 4.08436624 -0.00267997 0.00032253 0.02734086 -0.02989463
4.08436624 4.09665901 -0.00267193 0.00098116 0.02623839 -0.02896814
4.09665901 4.10895177 -0.00265595 0.00161311 0.02517010 -0.02820511
4.10895177 4.12124453 -0.00263237 0.00221915 0.02412994 -0.02761065
4.12124453 4.13353730 -0.00260150 0.00279988 0.02311171 -0.02719013
4.13353730 4.14583006 -0.00256364 0.00335577 0.02210898 -0.02694839
4.14583006 4.15812283 -0.00251910 0.00388711 0.02111517 -0.02689126
4.15812283 4.17041559 -0.00246817 0.00439405 0.02012347 -0.02702277
4.17041559 4.18270835 -0.00241117 0.00487654 0.01912692 -0.02735028
4.18270835 4.19500112 -0.00234838 0.00533439 0.01811828 -0.02787490
4.19500112 4.20729388 -0.00228012 0.00576720 0.01709031 -0.02860948
4.20729388 4.21958665 -0.00220670 0.00617440 0.01603524 -0.02954489
4.21958665 4.23187941 -0.00212843 0.00655525 0.01494567 -0.03071309
4.23187941 4.24417217 -0.00204564 0.00690877 0.01381303 -0.03206925
4.24417217 4.25646494 -0.00195869 0.00723383 0.01263037 -0.03371201
4.25646494 4.26875770 -0.00186792 0.00752907 0.01138712 -0.03547199
4.26875770 4.28105047 -0.00177371 0.00779295 0.01007898 -0.03768051
4.28105047 4.29334323 -0.00167646 0.00802367 0.00868939 -0.03973351
4.29334323 4.30563599 -0.00157659 0.00821929 0.00722408 -0.04277435
4.30563599 4.31792876 -0.00147454 0.00837750 0.00564664 -0.04468191
4.31792876 4.33022152 -0.00137078 0.00849607 0.00399884 -0.04943374
4.33022152 4.34251428 -0.00126583 0.00857198 0.00217581 -0.04961399
4.34251428 4.35480705 -0.00116022 0.00860298 0.00034613 -0.05909147
4.35480705 4.36709981 -0.00105453 0.00858470 -0.00183306 -0.05197317
4.36709981 4.37939258 -0.00094937 0.00851607 -0.00374974 -0.07663418
4.37939258 4.39168534 -0.00084539 0.00838914 -0.00657588 -0.04281893
4.39168534 4.40397810 -0.00074334 0.00820806 -0.00815497 -0.11831714
4.40397810 4.41627087 -0.00064389 0.00795393 -0.01251830 0.00348934
4.41627087 4.42856363 -0.00054800 0.00764774 -0.01238962 -0.19627794
4.42856363 4.44085640 -0.00045623 0.00725415 -0.01962802 0.00443306
4.44085640 4.53534270 -0.00037001 0.00677360 -0.01946453 -0.11380559 0.04165816 -0.47135746
