# Supplementary material for: DFTB Parametrization at the Example of Platinum—Implementation, Validation and Practical Considerations
Source: J Comput Chem. 2026 Mar 11;47(7):e70342. doi: 10.1002/jcc.70342 (PMC12979722; doi:10.1002/jcc.70342)
Supplement: Supplementary file 2 — Data S2: Slater‐Koster files for the interactions of Pt‐{H, C, N, O, F, Cl, Na, Mg, Zn, Zr, Pt} and STO‐coefficients for Pt. [file JCC-47-0-s002.zip › Pt-X-skf/H-Pt.skf]

0.020000000000, 900
1.008, 19*0.0
7*0.0  2.769170025970e-03  -2.525717741513e-02  -6.657929040064e-03  7*0.0  2.622020198267e-04  -4.981459848110e-03  -3.868277383119e-01  
7*0.0  1.506596581515e-03  -1.245279020746e-02  -1.391425858843e-02  7*0.0  5.842415337803e-04  -9.984460238714e-03  -3.868930112787e-01  
7*0.0 -3.298085900198e-03  -8.775487813553e-03  -1.030514905398e-02  7*0.0  1.134606290591e-03  -1.499495880376e-02  -3.870192916470e-01  
7*0.0 -7.279937119435e-03  -9.505712155885e-03  -9.546846530622e-03  7*0.0  1.894098578804e-03  -2.000710511498e-02  -3.871836735120e-01  
7*0.0 -8.573453540042e-03  -1.255742046611e-02  -9.850850108568e-03  7*0.0  2.872670308117e-03  -2.502241219644e-02  -3.873996030602e-01  
7*0.0 -6.589850771031e-03  -1.456756077862e-02  -1.012786329765e-02  7*0.0  4.050949018704e-03  -3.004103110994e-02  -3.876518208837e-01  
7*0.0 -3.866516159717e-03  -1.529074889284e-02  -9.434509615052e-03  7*0.0  5.451419841827e-03  -3.506851688736e-02  -3.879528822099e-01  
7*0.0  8.329050323288e-04  -1.532456864230e-02  -8.182929468963e-03  7*0.0  7.087308277794e-03  -4.010690806459e-02  -3.883189172132e-01  
7*0.0  7.048259551679e-03  -1.424530706699e-02  -6.469020301347e-03  7*0.0  8.925747481769e-03  -4.515047404950e-02  -3.887180492297e-01  
7*0.0  1.300832635292e-02  -1.275091913773e-02  -4.614758000019e-03  7*0.0  1.094725781030e-02  -5.019448277602e-02  -3.891403267909e-01  
7*0.0  1.761023061980e-02  -1.181044585673e-02  -3.028430442848e-03  7*0.0  1.326592521575e-02  -5.525744591841e-02  -3.896577936118e-01  
7*0.0  2.271086450202e-02  -1.136745982216e-02  -2.163036947002e-03  7*0.0  1.575007590011e-02  -6.031155751446e-02  -3.901668016759e-01  
7*0.0  2.586351520701e-02  -1.152136376553e-02  -1.571920581787e-03  7*0.0  1.848807418430e-02  -6.537849555423e-02  -3.907332709696e-01  
7*0.0  2.694524083667e-02  -1.250543200967e-02  -1.412533358878e-03  7*0.0  2.144404047919e-02  -7.045663145810e-02  -3.913585077858e-01  
7*0.0  2.671095037709e-02  -1.480561591756e-02  -2.400112385582e-03  7*0.0  2.463374768526e-02  -7.553162953241e-02  -3.920032511810e-01  
7*0.0  2.511847396209e-02  -1.800424594393e-02  -3.898886287349e-03  7*0.0  2.801885068791e-02  -8.061517890568e-02  -3.926926702957e-01  
7*0.0  2.195334415904e-02  -2.215647405879e-02  -6.130476432152e-03  7*0.0  3.165771434840e-02  -8.570927013713e-02  -3.934182371446e-01  
7*0.0  1.666216692238e-02  -2.720335794942e-02  -8.561091584793e-03  7*0.0  3.548247673993e-02  -9.082627826189e-02  -3.942113472592e-01  
7*0.0  9.660720030989e-03  -3.342358613915e-02  -1.199455574403e-02  7*0.0  3.955869784979e-02  -9.594393671854e-02  -3.950123201371e-01  
7*0.0  1.618962670227e-03  -3.992981519073e-02  -1.516714572152e-02  7*0.0  4.378410182903e-02  -1.010926734673e-01  -3.958902991846e-01  
7*0.0 -7.568978459727e-03  -4.683452535037e-02  -1.857092617381e-02  7*0.0  4.825263652668e-02  -1.062669479816e-01  -3.968033849613e-01  
7*0.0 -1.782483278961e-02  -5.427471186587e-02  -2.215111275369e-02  7*0.0  5.288185586945e-02  -1.114553729130e-01  -3.977405067431e-01  
7*0.0 -2.916938487278e-02  -6.175091269753e-02  -2.536408477355e-02  7*0.0  5.769194288129e-02  -1.167083949488e-01  -3.988063530964e-01  
7*0.0 -4.147376309869e-02  -6.975103028174e-02  -2.898435407156e-02  7*0.0  6.268541636306e-02  -1.219595360024e-01  -3.998267117962e-01  
7*0.0 -5.418582249957e-02  -7.752196488579e-02  -3.209312930794e-02  7*0.0  6.781657591954e-02  -1.272659984301e-01  -4.009380554711e-01  
7*0.0 -6.759063502355e-02  -8.509343645699e-02  -3.484460671683e-02  7*0.0  7.312525418327e-02  -1.326405852250e-01  -4.021547587034e-01  
7*0.0 -8.093169820950e-02  -9.234265497769e-02  -3.721171244272e-02  7*0.0  7.851938898875e-02  -1.380328982086e-01  -4.033443451322e-01  
7*0.0 -9.472973918506e-02  -9.937720810674e-02  -3.929180270775e-02  7*0.0  8.408829144571e-02  -1.434905778063e-01  -4.046223416262e-01  
7*0.0 -1.088498752541e-01  -1.060598030568e-01  -4.086525800645e-02  7*0.0  8.975746048029e-02  -1.490209456721e-01  -4.060037766376e-01  
7*0.0 -1.227081967451e-01  -1.124009163622e-01  -4.221616644713e-02  7*0.0  9.552743315699e-02  -1.545698349611e-01  -4.073429496241e-01  
7*0.0 -1.364972396835e-01  -1.181538610910e-01  -4.288927315503e-02  7*0.0  1.013756951756e-01  -1.601928020134e-01  -4.087685563107e-01  
7*0.0 -1.504217324313e-01  -1.235419139891e-01  -4.328258054863e-02  7*0.0  1.073358502394e-01  -1.658915636928e-01  -4.102851823855e-01  
7*0.0 -1.637797282015e-01  -1.281306405329e-01  -4.295511346783e-02  7*0.0  1.133263404889e-01  -1.716555746551e-01  -4.118364928099e-01  
7*0.0 -1.769699797222e-01  -1.323955604566e-01  -4.243575683552e-02  7*0.0  1.193945563967e-01  -1.774476015320e-01  -4.133751606826e-01  
7*0.0 -1.899128954989e-01  -1.359904478580e-01  -4.130842207452e-02  7*0.0  1.255023166852e-01  -1.833371825909e-01  -4.150258131662e-01  
7*0.0 -2.023832085164e-01  -1.389988712568e-01  -3.980100486789e-02  7*0.0  1.316742312271e-01  -1.892950145011e-01  -4.167224215054e-01  
7*0.0 -2.143641472546e-01  -1.414262510182e-01  -3.778469965201e-02  7*0.0  1.378198329325e-01  -1.952904673891e-01  -4.184156664320e-01  
7*0.0 -2.259824484710e-01  -1.434114237239e-01  -3.555379756082e-02  7*0.0  1.440024004980e-01  -2.013489570357e-01  -4.201503585258e-01  
7*0.0 -2.370890452102e-01  -1.447275641438e-01  -3.281993330197e-02  7*0.0  1.502033331018e-01  -2.074821272736e-01  -4.219397789040e-01  
7*0.0 -2.476681616140e-01  -1.454759301305e-01  -2.972193067705e-02  7*0.0  1.564064755951e-01  -2.136863196455e-01  -4.237675718403e-01  
7*0.0 -2.577822157320e-01  -1.458891966149e-01  -2.646820941593e-02  7*0.0  1.625595295991e-01  -2.199096144691e-01  -4.255820027722e-01  
7*0.0 -2.673278560286e-01  -1.456557385033e-01  -2.276273076016e-02  7*0.0  1.686886252738e-01  -2.262135942144e-01  -4.274506658805e-01  
7*0.0 -2.764587547493e-01  -1.450285393638e-01  -1.888792588350e-02  7*0.0  1.748294803642e-01  -2.325588393515e-01  -4.293172420397e-01  
7*0.0 -2.849662587310e-01  -1.439180427263e-01  -1.474812353320e-02  7*0.0  1.809146306208e-01  -2.389631410539e-01  -4.312180668801e-01  
7*0.0 -2.929098558806e-01  -1.423466756251e-01  -1.033593052639e-02  7*0.0  1.869172193670e-01  -2.454080461704e-01  -4.331354107019e-01  
7*0.0 -3.002654473911e-01  -1.404034450486e-01  -5.774185268200e-03  7*0.0  1.928843843161e-01  -2.518641636243e-01  -4.350092965233e-01  
7*0.0 -3.071791531688e-01  -1.380973186626e-01  -1.069666662574e-03  7*0.0  1.987986473431e-01  -2.583801188940e-01  -4.369176655685e-01  
7*0.0 -3.136049027000e-01  -1.354083612433e-01   3.803969649641e-03  7*0.0  2.046619601414e-01  -2.649436581070e-01  -4.388369946612e-01  
7*0.0 -3.195784557487e-01  -1.325391883599e-01   8.686146145668e-03  7*0.0  2.104207996940e-01  -2.714974139325e-01  -4.407137063527e-01  
7*0.0 -3.249985809872e-01  -1.292496124092e-01   1.378676243485e-02  7*0.0  2.160781859414e-01  -2.781034208668e-01  -4.426168361841e-01  
7*0.0 -3.299215940912e-01  -1.257024760648e-01   1.894179060860e-02  7*0.0  2.216583457921e-01  -2.847175363621e-01  -4.444921328336e-01  
7*0.0 -3.345229816539e-01  -1.220372972582e-01   2.402592357411e-02  7*0.0  2.271875741405e-01  -2.913212638718e-01  -4.463146117241e-01  
7*0.0 -3.385508023244e-01  -1.179549679977e-01   2.930788605641e-02  7*0.0  2.325952620344e-01  -2.979841132700e-01  -4.481655105178e-01  
7*0.0 -3.420777014905e-01  -1.137387161789e-01   3.457802161145e-02  7*0.0  2.378822787065e-01  -3.045979039266e-01  -4.499445895333e-01  
7*0.0 -3.453118888472e-01  -1.094319349407e-01   3.976297800923e-02  7*0.0  2.430710547908e-01  -3.112272097444e-01  -4.517196375659e-01  
7*0.0 -3.480718122633e-01  -1.048621431410e-01   4.502834969718e-02  7*0.0  2.481379985596e-01  -3.178649920553e-01  -4.534687682491e-01  
7*0.0 -3.505114831245e-01  -1.002515322549e-01   5.017741724910e-02  7*0.0  2.531261563559e-01  -3.244540079921e-01  -4.551291500365e-01  
7*0.0 -3.525713592410e-01  -9.550721920123e-02   5.530519785546e-02  7*0.0  2.580001624097e-01  -3.310160266116e-01  -4.567320455457e-01  
7*0.0 -3.543591963257e-01  -9.068832384480e-02   6.037827699938e-02  7*0.0  2.627022816295e-01  -3.376107278603e-01  -4.583778131747e-01  
7*0.0 -3.557404961198e-01  -8.579617088888e-02   6.538706876327e-02  7*0.0  2.673062414272e-01  -3.441209504726e-01  -4.599105159761e-01  
7*0.0 -3.568018496655e-01  -8.078425117590e-02   7.036291089792e-02  7*0.0  2.717761770474e-01  -3.506223677094e-01  -4.614112704734e-01  
7*0.0 -3.576081769583e-01  -7.577946050172e-02   7.518716638172e-02  7*0.0  2.761599412368e-01  -3.570540629259e-01  -4.628053173209e-01  
7*0.0 -3.580823631335e-01  -7.071304974478e-02   7.996272897068e-02  7*0.0  2.803964132210e-01  -3.634403596458e-01  -4.641488071170e-01  
7*0.0 -3.582683939623e-01  -6.561597297330e-02   8.466139159968e-02  7*0.0  2.844696389293e-01  -3.697977514407e-01  -4.654740828148e-01  
7*0.0 -3.582786538890e-01  -6.055982058180e-02   8.921157767165e-02  7*0.0  2.884224050569e-01  -3.760951890636e-01  -4.667238319726e-01  
7*0.0 -3.579332411495e-01  -5.542021040077e-02   9.372331335708e-02  7*0.0  2.922177907325e-01  -3.823465529331e-01  -4.679194688667e-01  
7*0.0 -3.575490525672e-01  -5.044086973172e-02   9.800581400389e-02  7*0.0  2.959470708576e-01  -3.884637326057e-01  -4.689627327019e-01  
7*0.0 -3.568190554785e-01  -4.536755870995e-02   1.022559824964e-01  7*0.0  2.994986124776e-01  -3.945500476055e-01  -4.699690989969e-01  
7*0.0 -3.558124346178e-01  -4.027911319504e-02   1.064271952790e-01  7*0.0  3.028864782899e-01  -4.005852082590e-01  -4.709352008096e-01  
7*0.0 -3.548445230275e-01  -3.539976177079e-02   1.103660132594e-01  7*0.0  3.061877512373e-01  -4.064813955191e-01  -4.717794920193e-01  
7*0.0 -3.535076699997e-01  -3.042117092457e-02   1.142772084545e-01  7*0.0  3.092874872930e-01  -4.123555574649e-01  -4.726004227329e-01  
7*0.0 -3.521424816129e-01  -2.559545546954e-02   1.179944151255e-01  7*0.0  3.123075252946e-01  -4.180803693477e-01  -4.732827292680e-01  
7*0.0 -3.504956967434e-01  -2.073615399109e-02   1.216352771880e-01  7*0.0  3.151533023434e-01  -4.237470328767e-01  -4.738980026952e-01  
7*0.0 -3.488012208304e-01  -1.600677830848e-02   1.251023563918e-01  7*0.0  3.179094019527e-01  -4.292646001478e-01  -4.743775375311e-01  
7*0.0 -3.470077857950e-01  -1.136391500454e-02   1.284416080346e-01  7*0.0  3.205053093671e-01  -4.347019434240e-01  -4.748108893846e-01  
7*0.0 -3.449666345361e-01  -6.723422568830e-03   1.317013041516e-01  7*0.0  3.229202241633e-01  -4.400748897882e-01  -4.752009200965e-01  
7*0.0 -3.429369034811e-01  -2.228322141979e-03   1.347957498744e-01  7*0.0  3.252427555599e-01  -4.452962450497e-01  -4.754669705471e-01  
7*0.0 -3.407187079650e-01   2.239311683212e-03   1.377924080344e-01  7*0.0  3.274155362145e-01  -4.504081108066e-01  -4.756357486507e-01  
7*0.0 -3.384848052020e-01   6.579671289070e-03   1.406219204655e-01  7*0.0  3.294615693691e-01  -4.553955426493e-01  -4.757002101279e-01  
7*0.0 -3.360904863961e-01   1.087177229776e-02   1.433457632695e-01  7*0.0  3.313734859503e-01  -4.602564907792e-01  -4.756576661945e-01  
7*0.0 -3.336682730462e-01   1.505938579262e-02   1.459581347460e-01  7*0.0  3.331646736529e-01  -4.649882898784e-01  -4.755436716343e-01  
7*0.0 -3.311421235331e-01   1.916148984323e-02   1.484382550637e-01  7*0.0  3.347841993985e-01  -4.696305457207e-01  -4.753664063852e-01  
7*0.0 -3.285818447565e-01   2.316494788460e-02   1.507984898579e-01  7*0.0  3.363025249010e-01  -4.741184371837e-01  -4.750795821040e-01  
7*0.0 -3.258394569182e-01   2.713333165116e-02   1.530688220732e-01  7*0.0  3.376583028557e-01  -4.784958690078e-01  -4.747114601603e-01  
7*0.0 -3.231623035434e-01   3.095666111192e-02   1.551878531727e-01  7*0.0  3.389283740037e-01  -4.827024533907e-01  -4.742143810580e-01  
7*0.0 -3.204656714054e-01   3.467930543465e-02   1.571834364516e-01  7*0.0  3.400830995615e-01  -4.867560762215e-01  -4.736055563345e-01  
7*0.0 -3.176102727588e-01   3.835282850352e-02   1.590857458518e-01  7*0.0  3.410681844269e-01  -4.907039713855e-01  -4.729281152295e-01  
7*0.0 -3.148108238595e-01   4.189865226129e-02   1.608706119291e-01  7*0.0  3.419525999796e-01  -4.945081175072e-01  -4.721734400943e-01  
7*0.0 -3.118986077450e-01   4.539413439193e-02   1.625802156754e-01  7*0.0  3.426964753166e-01  -4.981855001483e-01  -4.713457726602e-01  
7*0.0 -3.090539615356e-01   4.875652877887e-02   1.641477959776e-01  7*0.0  3.433544154428e-01  -5.016839634661e-01  -4.703865805206e-01  
7*0.0 -3.060711668194e-01   5.206613241992e-02   1.656293003649e-01  7*0.0  3.438462106915e-01  -5.050673602174e-01  -4.693569332299e-01  
7*0.0 -3.032038976178e-01   5.524478444060e-02   1.669895429959e-01  7*0.0  3.442950886011e-01  -5.082488345739e-01  -4.681892205342e-01  
7*0.0 -3.001859610114e-01   5.837619122630e-02   1.682707937715e-01  7*0.0  3.445637399973e-01  -5.113261359072e-01  -4.669675091940e-01  
7*0.0 -2.972240457505e-01   6.139947282370e-02   1.694513539426e-01  7*0.0  3.447550469435e-01  -5.142387348381e-01  -4.656515576958e-01  
7*0.0 -2.942447255513e-01   6.433482209093e-02   1.705348287318e-01  7*0.0  3.448221935444e-01  -5.170040293732e-01  -4.642469213384e-01  
7*0.0 -2.912464165117e-01   6.718769408495e-02   1.715314155012e-01  7*0.0  3.447798298357e-01  -5.196279579207e-01  -4.627675097232e-01  
7*0.0 -2.882069215155e-01   6.996854481409e-02   1.724453595126e-01  7*0.0  3.446201846936e-01  -5.221020394060e-01  -4.611988986593e-01  
7*0.0 -2.852043692113e-01   7.265733819680e-02   1.732720234938e-01  7*0.0  3.443738181599e-01  -5.244182042886e-01  -4.595462895106e-01  
7*0.0 -2.822195463873e-01   7.525299808507e-02   1.739946829681e-01  7*0.0  3.440369661610e-01  -5.265493008457e-01  -4.577654239279e-01  
7*0.0 -2.792367109538e-01   7.776801013776e-02   1.746372874815e-01  7*0.0  3.436003504036e-01  -5.285328372015e-01  -4.559086465457e-01  
7*0.0 -2.761949002602e-01   8.022993973663e-02   1.752304030304e-01  7*0.0  3.430406567672e-01  -5.304041116477e-01  -4.540182172164e-01  
7*0.0 -2.732391723667e-01   8.260107178210e-02   1.757444761833e-01  7*0.0  3.424276267596e-01  -5.320993867083e-01  -4.520339534413e-01  
7*0.0 -2.702169145441e-01   8.489048050058e-02   1.761628134697e-01  7*0.0  3.416550540662e-01  -5.336595840156e-01  -4.499672281465e-01  
7*0.0 -2.672707976185e-01   8.710586131779e-02   1.765177642808e-01  7*0.0  3.408530032379e-01  -5.350316046309e-01  -4.477973832876e-01  
7*0.0 -2.643039050476e-01   8.925952250362e-02   1.768129158313e-01  7*0.0  3.399542068380e-01  -5.362702746175e-01  -4.455725301678e-01  
7*0.0 -2.613181754712e-01   9.133018019110e-02   1.770259784051e-01  7*0.0  3.389268133073e-01  -5.373749254820e-01  -4.432811119904e-01  
7*0.0 -2.583883008637e-01   9.333439281443e-02   1.771807268625e-01  7*0.0  3.378667024444e-01  -5.383028438827e-01  -4.408983475098e-01  
7*0.0 -2.553946482200e-01   9.526670289563e-02   1.772528151011e-01  7*0.0  3.366601299390e-01  -5.390897383369e-01  -4.384351478463e-01  
7*0.0 -2.525123430652e-01   9.712468952985e-02   1.772777405947e-01  7*0.0  3.354300981464e-01  -5.397207523372e-01  -4.359124843348e-01  
7*0.0 -2.495820364059e-01   9.893731962111e-02   1.772638835019e-01  7*0.0  3.341022096590e-01  -5.402423172887e-01  -4.333615756958e-01  
7*0.0 -2.466915477348e-01   1.006747355596e-01   1.771791866321e-01  7*0.0  3.327016810866e-01  -5.405941044553e-01  -4.307173333513e-01  
7*0.0 -2.438339919781e-01   1.023432265348e-01   1.770337450748e-01  7*0.0  3.312301855054e-01  -5.407962119657e-01  -4.280049536933e-01  
7*0.0 -2.409859884520e-01   1.039493531148e-01   1.768252714686e-01  7*0.0  3.296937584420e-01  -5.408247495120e-01  -4.251936548538e-01  
7*0.0 -2.381189227498e-01   1.055011977028e-01   1.765797894131e-01  7*0.0  3.280603700804e-01  -5.407641147945e-01  -4.223780528715e-01  
7*0.0 -2.353312562618e-01   1.069917637407e-01   1.762838248156e-01  7*0.0  3.264127482432e-01  -5.405318244485e-01  -4.194803801822e-01  
7*0.0 -2.325058422517e-01   1.084137188553e-01   1.759234216155e-01  7*0.0  3.246307317555e-01  -5.401740432661e-01  -4.165260644717e-01  
7*0.0 -2.297561439440e-01   1.097920454520e-01   1.755368822523e-01  7*0.0  3.228525557256e-01  -5.396659785425e-01  -4.135167087029e-01  
7*0.0 -2.269954017241e-01   1.111141277456e-01   1.751006127015e-01  7*0.0  3.209872933857e-01  -5.390242342097e-01  -4.104503136679e-01  
7*0.0 -2.242462846993e-01   1.123766823687e-01   1.746203936097e-01  7*0.0  3.190457082477e-01  -5.382703291895e-01  -4.073536760859e-01  
7*0.0 -2.215265124657e-01   1.135860652056e-01   1.740955893407e-01  7*0.0  3.170646740617e-01  -5.373688439488e-01  -4.041919118236e-01  
7*0.0 -2.188151761666e-01   1.147453303296e-01   1.735360391853e-01  7*0.0  3.150183568106e-01  -5.363575348260e-01  -4.010034042753e-01  
7*0.0 -2.161530409122e-01   1.158401090877e-01   1.729150517955e-01  7*0.0  3.129335310506e-01  -5.351630144368e-01  -3.977110605833e-01  
7*0.0 -2.135043284732e-01   1.168886049080e-01   1.722641612244e-01  7*0.0  3.107973033369e-01  -5.338627746802e-01  -3.943965539925e-01  
7*0.0 -2.108908488858e-01   1.178929724522e-01   1.715908614212e-01  7*0.0  3.086244784071e-01  -5.324646911730e-01  -3.910705993044e-01  
7*0.0 -2.082797270294e-01   1.188512581680e-01   1.708837159627e-01  7*0.0  3.063884615604e-01  -5.309504188230e-01  -3.877076806676e-01  
7*0.0 -2.056780653770e-01   1.197619352064e-01   1.701377846481e-01  7*0.0  3.041023726184e-01  -5.293018643206e-01  -3.842887592304e-01  
7*0.0 -2.031394550041e-01   1.206259392365e-01   1.693637351014e-01  7*0.0  3.017999036237e-01  -5.275319665210e-01  -3.808354752396e-01  
7*0.0 -2.005733799044e-01   1.214418375351e-01   1.685501865269e-01  7*0.0  2.994194004945e-01  -5.256475016892e-01  -3.773390885880e-01  
7*0.0 -1.980708130496e-01   1.222159408449e-01   1.677144269166e-01  7*0.0  2.970430700960e-01  -5.236567387475e-01  -3.738244761522e-01  
7*0.0 -1.955350555253e-01   1.229397451038e-01   1.668397224091e-01  7*0.0  2.945642732161e-01  -5.215589538253e-01  -3.702721372306e-01  
7*0.0 -1.930969150617e-01   1.236253999563e-01   1.659465374951e-01  7*0.0  2.921324162484e-01  -5.193416061548e-01  -3.666908433649e-01  
7*0.0 -1.906452578437e-01   1.242646999990e-01   1.650174693000e-01  7*0.0  2.896363344320e-01  -5.170103225589e-01  -3.630680434415e-01  
7*0.0 -1.882043788347e-01   1.248651284551e-01   1.640676724123e-01  7*0.0  2.870872620664e-01  -5.145892023002e-01  -3.594310485308e-01  
7*0.0 -1.857924279314e-01   1.254290470470e-01   1.631012379648e-01  7*0.0  2.845229214893e-01  -5.120831213561e-01  -3.557867656995e-01  
7*0.0 -1.834316804626e-01   1.259538690615e-01   1.621129480191e-01  7*0.0  2.819623510087e-01  -5.094721056538e-01  -3.521178954928e-01  
7*0.0 -1.810458507429e-01   1.264346842576e-01   1.610971216353e-01  7*0.0  2.793188468819e-01  -5.067795949870e-01  -3.484343466771e-01  
7*0.0 -1.787103455090e-01   1.268810272662e-01   1.600619957959e-01  7*0.0  2.766865358052e-01  -5.039783569206e-01  -3.447214490861e-01  
7*0.0 -1.763927188005e-01   1.272803419526e-01   1.589899257858e-01  7*0.0  2.740200911240e-01  -5.010529651454e-01  -3.409573306968e-01  
7*0.0 -1.741065987362e-01   1.276537031280e-01   1.579203896829e-01  7*0.0  2.713531649608e-01  -4.980941560372e-01  -3.372325312961e-01  
7*0.0 -1.718294598241e-01   1.279840394658e-01   1.568220287502e-01  7*0.0  2.686435634074e-01  -4.950352644844e-01  -3.334773027995e-01  
7*0.0 -1.695831539250e-01   1.282829709677e-01   1.557091764385e-01  7*0.0  2.659348971271e-01  -4.918912361200e-01  -3.297093858498e-01  
7*0.0 -1.673540956590e-01   1.285468796559e-01   1.545781765711e-01  7*0.0  2.632013783965e-01  -4.886629502515e-01  -3.259266176062e-01  
7*0.0 -1.651361939138e-01   1.287732342791e-01   1.534246544338e-01  7*0.0  2.604359564125e-01  -4.853412672178e-01  -3.221183055140e-01  
7*0.0 -1.629600054489e-01   1.289749509661e-01   1.522734559578e-01  7*0.0  2.576911187178e-01  -4.819888315383e-01  -3.183466751191e-01  
7*0.0 -1.607646009049e-01   1.291317233960e-01   1.510879538194e-01  7*0.0  2.548750432269e-01  -4.785296840531e-01  -3.145317337667e-01  
7*0.0 -1.586322233950e-01   1.292683725837e-01   1.499084483953e-01  7*0.0  2.521092497886e-01  -4.750345071482e-01  -3.107487524476e-01  
7*0.0 -1.565176422122e-01   1.293694010687e-01   1.487114157438e-01  7*0.0  2.493259056657e-01  -4.714676100574e-01  -3.069579485583e-01  
7*0.0 -1.544109080889e-01   1.294303080143e-01   1.474863609898e-01  7*0.0  2.465172832532e-01  -4.678016187887e-01  -3.031328376177e-01  
7*0.0 -1.523225707770e-01   1.294632849710e-01   1.462558423503e-01  7*0.0  2.436994004567e-01  -4.640913042251e-01  -2.993227479912e-01  
7*0.0 -1.502722377160e-01   1.294712110723e-01   1.450215481248e-01  7*0.0  2.408983422275e-01  -4.603317797676e-01  -2.955255511750e-01  
7*0.0 -1.482215623056e-01   1.294493223644e-01   1.437790252758e-01  7*0.0  2.380670690217e-01  -4.565325014059e-01  -2.917433389119e-01  
7*0.0 -1.462085129022e-01   1.293967995181e-01   1.425221291841e-01  7*0.0  2.352529895635e-01  -4.526584753296e-01  -2.879495728112e-01  
7*0.0 -1.441980327412e-01   1.293169260975e-01   1.412572657394e-01  7*0.0  2.324153811117e-01  -4.487374447099e-01  -2.841632410418e-01  
7*0.0 -1.422162150329e-01   1.292057853666e-01   1.399777067906e-01  7*0.0  2.295893254283e-01  -4.447449797821e-01  -2.803653697306e-01  
7*0.0 -1.402636912525e-01   1.290695841675e-01   1.386972416688e-01  7*0.0  2.267741085213e-01  -4.407308442234e-01  -2.765982499521e-01  
7*0.0 -1.383187345853e-01   1.289093649118e-01   1.374144909433e-01  7*0.0  2.239473605663e-01  -4.366900497731e-01  -2.728537904107e-01  
7*0.0 -1.364040926992e-01   1.287223174505e-01   1.361199931641e-01  7*0.0  2.211347826750e-01  -4.325766842631e-01  -2.690953085286e-01  
7*0.0 -1.344902825498e-01   1.285046226710e-01   1.348177379357e-01  7*0.0  2.183001729872e-01  -4.284422640235e-01  -2.653612261872e-01  
7*0.0 -1.326164835988e-01   1.282594537292e-01   1.335067785804e-01  7*0.0  2.155036810215e-01  -4.242600184134e-01  -2.616326801551e-01  
7*0.0 -1.307555568679e-01   1.279935747332e-01   1.321957326084e-01  7*0.0  2.127002891535e-01  -4.200501089613e-01  -2.579237926056e-01  
7*0.0 -1.289047589931e-01   1.277057072241e-01   1.308824603564e-01  7*0.0  2.098888718379e-01  -4.158092454597e-01  -2.542298655691e-01  
7*0.0 -1.270883762336e-01   1.273954682978e-01   1.295685450829e-01  7*0.0  2.071106950255e-01  -4.115474089695e-01  -2.505603807923e-01  
7*0.0 -1.252841979631e-01   1.270585455651e-01   1.282495989471e-01  7*0.0  2.043314732120e-01  -4.072656542433e-01  -2.469131557460e-01  
7*0.0 -1.235030026496e-01   1.267000530034e-01   1.269276198744e-01  7*0.0  2.015632636128e-01  -4.029495230823e-01  -2.432775388186e-01  
7*0.0 -1.217262017890e-01   1.263123090961e-01   1.255929611220e-01  7*0.0  1.987859697004e-01  -3.985849277169e-01  -2.396384811485e-01  
7*0.0 -1.199822957312e-01   1.259037377576e-01   1.242591075050e-01  7*0.0  1.960412340718e-01  -3.942078797790e-01  -2.360275702228e-01  
7*0.0 -1.182470220981e-01   1.254786303149e-01   1.229325781990e-01  7*0.0  1.932930328387e-01  -3.898410677766e-01  -2.324594967052e-01  
7*0.0 -1.165402436437e-01   1.250318279613e-01   1.216030390200e-01  7*0.0  1.905719255474e-01  -3.854470132997e-01  -2.289057760710e-01  
7*0.0 -1.148506087039e-01   1.245648243743e-01   1.202751213375e-01  7*0.0  1.878646734124e-01  -3.810508723834e-01  -2.253839570220e-01  
7*0.0 -1.131708476323e-01   1.240719054939e-01   1.189355353850e-01  7*0.0  1.851559664651e-01  -3.766008760397e-01  -2.218525404095e-01  
7*0.0 -1.115161916902e-01   1.235630938309e-01   1.176043106806e-01  7*0.0  1.824759396416e-01  -3.721708219542e-01  -2.183693260304e-01  
7*0.0 -1.098664369826e-01   1.230339136592e-01   1.162710318497e-01  7*0.0  1.797883982442e-01  -3.677222930262e-01  -2.149021164548e-01  
7*0.0 -1.082551472097e-01   1.224907423302e-01   1.149464056125e-01  7*0.0  1.771511016985e-01  -3.632890736492e-01  -2.114790256541e-01  
7*0.0 -1.066488014039e-01   1.219238317267e-01   1.136144053161e-01  7*0.0  1.745100228565e-01  -3.588238793444e-01  -2.080601009940e-01  
7*0.0 -1.050580734559e-01   1.213428664971e-01   1.122890944304e-01  7*0.0  1.718804262782e-01  -3.543677294765e-01  -2.046769805661e-01  
7*0.0 -1.034954433063e-01   1.207434016185e-01   1.109680559571e-01  7*0.0  1.692890347994e-01  -3.499282556172e-01  -2.013349652092e-01  
7*0.0 -1.019406666488e-01   1.201211842757e-01   1.096414906416e-01  7*0.0  1.666999570768e-01  -3.454672020838e-01  -1.980034398527e-01  
7*0.0 -1.004034290291e-01   1.194835554369e-01   1.083161090194e-01  7*0.0  1.641269190107e-01  -3.409927529536e-01  -1.946890457408e-01  
7*0.0 -9.888378175970e-02   1.188334547794e-01   1.070006149001e-01  7*0.0  1.615758466576e-01  -3.365467360753e-01  -1.914214425136e-01  
7*0.0 -9.739127981566e-02   1.181706275450e-01   1.056938366414e-01  7*0.0  1.590619145733e-01  -3.321248435713e-01  -1.881975904648e-01  
7*0.0 -9.590722502603e-02   1.174887187739e-01   1.043850952992e-01  7*0.0  1.565523569665e-01  -3.276928026047e-01  -1.849903336170e-01  
7*0.0 -9.443694914960e-02   1.167906404884e-01   1.030768450490e-01  7*0.0  1.540575814475e-01  -3.232510085878e-01  -1.817996849687e-01  
7*0.0 -9.299431952613e-02   1.160823181427e-01   1.017809330704e-01  7*0.0  1.516037908131e-01  -3.188526243954e-01  -1.786644996294e-01  
7*0.0 -9.155257963824e-02   1.153508992355e-01   1.004768247702e-01  7*0.0  1.491438721767e-01  -3.144262865855e-01  -1.755304297458e-01  
7*0.0 -9.014367975184e-02   1.146137979024e-01   9.918977229282e-02  7*0.0  1.467339429987e-01  -3.100526005930e-01  -1.724575282984e-01  
7*0.0 -8.874119169923e-02   1.138645280607e-01   9.790649705071e-02  7*0.0  1.443279229498e-01  -3.056816655424e-01  -1.694073537603e-01  
7*0.0 -8.735654023954e-02   1.130995401898e-01   9.662525591129e-02  7*0.0  1.419474208411e-01  -3.013179352818e-01  -1.663833032382e-01  
7*0.0 -8.598822635790e-02   1.123224549790e-01   9.535068288360e-02  7*0.0  1.395898912174e-01  -2.969766925107e-01  -1.633952432960e-01  
7*0.0 -8.463469412707e-02   1.115324503298e-01   9.408101952642e-02  7*0.0  1.372523406319e-01  -2.926524454685e-01  -1.604388184085e-01  
7*0.0 -8.330003435308e-02   1.107276071308e-01   9.281473801417e-02  7*0.0  1.349440431578e-01  -2.883451420523e-01  -1.575132143167e-01  
7*0.0 -8.198319473879e-02   1.099193999840e-01   9.156348937616e-02  7*0.0  1.326620954861e-01  -2.840791451114e-01  -1.546354128744e-01  
7*0.0 -8.067541843605e-02   1.090965861108e-01   9.031154233531e-02  7*0.0  1.303916063479e-01  -2.798047958624e-01  -1.517695636394e-01  
7*0.0 -7.938519303571e-02   1.082647927070e-01   8.906975719017e-02  7*0.0  1.281478901899e-01  -2.755699482926e-01  -1.489484159820e-01  
7*0.0 -7.811662609468e-02   1.074260172667e-01   8.783955896563e-02  7*0.0  1.259395053578e-01  -2.713765117127e-01  -1.461730411237e-01  
7*0.0 -7.686037495444e-02   1.065769876919e-01   8.661461315144e-02  7*0.0  1.237486780916e-01  -2.671981399190e-01  -1.434243347635e-01  
7*0.0 -7.561311919060e-02   1.057109088554e-01   8.538713864247e-02  7*0.0  1.215715940385e-01  -2.630170487962e-01  -1.406893591548e-01  
7*0.0 -7.438399844746e-02   1.048376167287e-01   8.417060412524e-02  7*0.0  1.194243366522e-01  -2.588779342874e-01  -1.379984711494e-01  
7*0.0 -7.317882630352e-02   1.039631057572e-01   8.297019110632e-02  7*0.0  1.173165890400e-01  -2.547897073677e-01  -1.353576036406e-01  
7*0.0 -7.197764669377e-02   1.030806366800e-01   8.177565287634e-02  7*0.0  1.152123067390e-01  -2.507170094753e-01  -1.327412509316e-01  
7*0.0 -7.079746271649e-02   1.021895582796e-01   8.058879924532e-02  7*0.0  1.131449084208e-01  -2.466767365653e-01  -1.301610223190e-01  
7*0.0 -6.963064401126e-02   1.012869189917e-01   7.940664509994e-02  7*0.0  1.110997218620e-01  -2.426634896528e-01  -1.276123889321e-01  
7*0.0 -6.847683214290e-02   1.003809699165e-01   7.823474501362e-02  7*0.0  1.090764477978e-01  -2.386767957884e-01  -1.250948368294e-01  
7*0.0 -6.734367388795e-02   9.946410918860e-02   7.706925429381e-02  7*0.0  1.070896839926e-01  -2.347282628710e-01  -1.226156289490e-01  
7*0.0 -6.621887274888e-02   9.854829713747e-02   7.591744837122e-02  7*0.0  1.051152655754e-01  -2.308143174554e-01  -1.201715157679e-01  
7*0.0 -6.511127188058e-02   9.762599134424e-02   7.477438648031e-02  7*0.0  1.031710305788e-01  -2.269382373067e-01  -1.177644786942e-01  
7*0.0 -6.401787282164e-02   9.669778710265e-02   7.364006592149e-02  7*0.0  1.012521119537e-01  -2.230969075310e-01  -1.153916806020e-01  
7*0.0 -6.293751704778e-02   9.576527032875e-02   7.251470848446e-02  7*0.0  9.935587468791e-02  -2.192858001133e-01  -1.130500566826e-01  
7*0.0 -6.186887070500e-02   9.482839709281e-02   7.139774862869e-02  7*0.0  9.748000944405e-02  -2.155037165795e-01  -1.107382322697e-01  
7*0.0 -6.081819874056e-02   9.388247857357e-02   7.028789785592e-02  7*0.0  9.563690239644e-02  -2.117642163504e-01  -1.084644883972e-01  
7*0.0 -5.978143746690e-02   9.293683249456e-02   6.919066759297e-02  7*0.0  9.381810535484e-02  -2.080644150210e-01  -1.062266695992e-01  
7*0.0 -5.875422749439e-02   9.198745981397e-02   6.810130293389e-02  7*0.0  9.201656858448e-02  -2.043898643042e-01  -1.040149443319e-01  
7*0.0 -5.774674239066e-02   9.103442891642e-02   6.702293936811e-02  7*0.0  9.025192937663e-02  -2.007648892563e-01  -1.018445871301e-01  
7*0.0 -5.674910104528e-02   9.008364244498e-02   6.595792098532e-02  7*0.0  8.850311298477e-02  -1.971803733239e-01  -9.970913667033e-02  
7*0.0 -5.576876463506e-02   8.912860587781e-02   6.490247931622e-02  7*0.0  8.678680550371e-02  -1.936394743345e-01  -9.761032132017e-02  
7*0.0 -5.479262239736e-02   8.816520519523e-02   6.384836669456e-02  7*0.0  8.507895127382e-02  -1.901036955850e-01  -9.552353508234e-02  
7*0.0 -5.383917238263e-02   8.720523836195e-02   6.281195561707e-02  7*0.0  8.341231721695e-02  -1.866391885980e-01  -9.348981736874e-02  
7*0.0 -5.289619440093e-02   8.623998315657e-02   6.178157043748e-02  7*0.0  8.176588436631e-02  -1.832016902395e-01  -9.148116988174e-02  
7*0.0 -5.196334630828e-02   8.527961761906e-02   6.076555575322e-02  7*0.0  8.013670518168e-02  -1.798055125325e-01  -8.950615491360e-02  
7*0.0 -5.104699969599e-02   8.431622628672e-02   5.975852137065e-02  7*0.0  7.853984738005e-02  -1.764501701439e-01  -8.756425742831e-02  
7*0.0 -5.014331361840e-02   8.335603994059e-02   5.876508801517e-02  7*0.0  7.696529298751e-02  -1.731431183426e-01  -8.565942663058e-02  
7*0.0 -4.925059819158e-02   8.239015627491e-02   5.777693102827e-02  7*0.0  7.541262758723e-02  -1.698635793660e-01  -8.377867712328e-02  
7*0.0 -4.837060360510e-02   8.142482487451e-02   5.679981765480e-02  7*0.0  7.388373249759e-02  -1.666267150947e-01  -8.193094466757e-02  
7*0.0 -4.750399112126e-02   8.045891936543e-02   5.583236835465e-02  7*0.0  7.238069038711e-02  -1.634288340657e-01  -8.011374508353e-02  
7*0.0 -4.664789412507e-02   7.949724800960e-02   5.487785676942e-02  7*0.0  7.089643731604e-02  -1.602737541452e-01  -7.832897149388e-02  
7*0.0 -4.580914110626e-02   7.853864183867e-02   5.393675078057e-02  7*0.0  6.944533930920e-02  -1.571716153831e-01  -7.658247724881e-02  
7*0.0 -4.497733399355e-02   7.757511663270e-02   5.299998898891e-02  7*0.0  6.800864618085e-02  -1.540912510098e-01  -7.485515754533e-02  
7*0.0 -4.415792644797e-02   7.661689848482e-02   5.207670323771e-02  7*0.0  6.659483351983e-02  -1.510563072158e-01  -7.316090502046e-02  
7*0.0 -4.335362255291e-02   7.566337201491e-02   5.116713853801e-02  7*0.0  6.520888386930e-02  -1.480739444427e-01  -7.150368192296e-02  
7*0.0 -4.256315016239e-02   7.471178638166e-02   5.026865535105e-02  7*0.0  6.384981385385e-02  -1.451356608096e-01  -6.987811235110e-02  
7*0.0 -4.177944242907e-02   7.375816103459e-02   4.937632755258e-02  7*0.0  6.250406932896e-02  -1.422235760406e-01  -6.827327050866e-02  
7*0.0 -4.100684487232e-02   7.280338598726e-02   4.849145105134e-02  7*0.0  6.118104109260e-02  -1.393444511605e-01  -6.669307308822e-02  
7*0.0 -4.024546728584e-02   7.185646917867e-02   4.762105201667e-02  7*0.0  5.987818284864e-02  -1.365127376647e-01  -6.514565625849e-02  
7*0.0 -3.950055964375e-02   7.091687082510e-02   4.676574550997e-02  7*0.0  5.860590968433e-02  -1.337375182666e-01  -6.363599144350e-02  
7*0.0 -3.876429026975e-02   6.997727398174e-02   4.591777640457e-02  7*0.0  5.735113534868e-02  -1.309916944285e-01  -6.214815005543e-02  
7*0.0 -3.803679262284e-02   6.904097397192e-02   4.507975501017e-02  7*0.0  5.611342483142e-02  -1.282817715458e-01  -6.068553771732e-02  
7*0.0 -3.732435939592e-02   6.810732291617e-02   4.425271616003e-02  7*0.0  5.490428054430e-02  -1.256208430718e-01  -5.925547906624e-02  
7*0.0 -3.662025765899e-02   6.717863174756e-02   4.343637074030e-02  7*0.0  5.371141600429e-02  -1.229946262653e-01  -5.784963302610e-02  
7*0.0 -3.592776630686e-02   6.625082204960e-02   4.262825547823e-02  7*0.0  5.254141461797e-02  -1.204064321318e-01  -5.646959724202e-02  
7*0.0 -3.524658916211e-02   6.533133122222e-02   4.183368967762e-02  7*0.0  5.139276190405e-02  -1.178633097265e-01  -5.511922263204e-02  
7*0.0 -3.457641326659e-02   6.441852294788e-02   4.105133214751e-02  7*0.0  5.026412790753e-02  -1.153636852920e-01  -5.379729970583e-02  
7*0.0 -3.391611892880e-02   6.350951207807e-02   4.027857263810e-02  7*0.0  4.915529941193e-02  -1.129002563844e-01  -5.249953792897e-02  
7*0.0 -3.326462260644e-02   6.260082120060e-02   3.951271626431e-02  7*0.0  4.806447057197e-02  -1.104686326326e-01  -5.122319193221e-02  
7*0.0 -3.262728131285e-02   6.170293054551e-02   3.876219630475e-02  7*0.0  4.699926383372e-02  -1.080901205457e-01  -4.998010182494e-02  
7*0.0 -3.199444774381e-02   6.080562732530e-02   3.801740561532e-02  7*0.0  4.594398384631e-02  -1.057330978178e-01  -4.875234336512e-02  
7*0.0 -3.137681674129e-02   5.991579976838e-02   3.728571392499e-02  7*0.0  4.491709635391e-02  -1.034286305830e-01  -4.755700253896e-02  
7*0.0 -3.076796209872e-02   5.903279892054e-02   3.656487257213e-02  7*0.0  4.390666652845e-02  -1.011611968742e-01  -4.638530084941e-02  
7*0.0 -3.016541149968e-02   5.815127263769e-02   3.585036432003e-02  7*0.0  4.291020885296e-02  -9.891832709471e-02  -4.523018958333e-02  
7*0.0 -2.957539099296e-02   5.727843019432e-02   3.514880423709e-02  7*0.0  4.193648617343e-02  -9.672370227987e-02  -4.410447581577e-02  
7*0.0 -2.899739252214e-02   5.641465522626e-02   3.445999970166e-02  7*0.0  4.098505224363e-02  -9.457433886861e-02  -4.300635518760e-02  
7*0.0 -2.842592685166e-02   5.555636091157e-02   3.377995526852e-02  7*0.0  4.004605676291e-02  -9.245436752254e-02  -4.192697596237e-02  
7*0.0 -2.786378893342e-02   5.470126481151e-02   3.310796369220e-02  7*0.0  3.912582098883e-02  -9.036865079182e-02  -4.086881314439e-02  
7*0.0 -2.731201640748e-02   5.385306027957e-02   3.244646689300e-02  7*0.0  3.822536479748e-02  -8.832203294286e-02  -3.983435708445e-02  
7*0.0 -2.676764711251e-02   5.300915901528e-02   3.179305064828e-02  7*0.0  3.733893121720e-02  -8.630648907206e-02  -3.881907275755e-02  
7*0.0 -2.623525743893e-02   5.217692625165e-02   3.115339716517e-02  7*0.0  3.647437187928e-02  -8.433710787140e-02  -3.783100829459e-02  
7*0.0 -2.570846651085e-02   5.135066485855e-02   3.052212722095e-02  7*0.0  3.562089618973e-02  -8.239432751375e-02  -3.685947343897e-02  
7*0.0 -2.519254793054e-02   5.053072029244e-02   2.990068256990e-02  7*0.0  3.478801897409e-02  -8.049123019154e-02  -3.591127999828e-02  
7*0.0 -2.468679358366e-02   4.972029912909e-02   2.929089208017e-02  7*0.0  3.397362446082e-02  -7.862870535639e-02  -3.498677763314e-02  
7*0.0 -2.418516803925e-02   4.890887647229e-02   2.868446824486e-02  7*0.0  3.316915365501e-02  -7.678357253867e-02  -3.407355659126e-02  
7*0.0 -2.369660453013e-02   4.811232113693e-02   2.809341169044e-02  7*0.0  3.238708010671e-02  -7.498930311760e-02  -3.318913933729e-02  
7*0.0 -2.321489670982e-02   4.732169564747e-02   2.751067683863e-02  7*0.0  3.161825884056e-02  -7.322429318812e-02  -3.232202351614e-02  
7*0.0 -2.274153462652e-02   4.653674750250e-02   2.693622162867e-02  7*0.0  3.086568478941e-02  -7.149132584032e-02  -3.147352932220e-02  
7*0.0 -2.227506537066e-02   4.576100035504e-02   2.637181352634e-02  7*0.0  3.012578529394e-02  -6.978961102138e-02  -3.064317374759e-02  
7*0.0 -2.181931620465e-02   4.499399049663e-02   2.581799310032e-02  7*0.0  2.940547283488e-02  -6.812789388339e-02  -2.983530606016e-02  
7*0.0 -2.136909231401e-02   4.422978559382e-02   2.526983829640e-02  7*0.0  2.869648964473e-02  -6.648922629324e-02  -2.904104208892e-02  
7*0.0 -2.092619613191e-02   4.347426545951e-02   2.473121442184e-02  7*0.0  2.800141949894e-02  -6.488170768388e-02  -2.826450171798e-02  
7*0.0 -2.049400075932e-02   4.273010232327e-02   2.420447722738e-02  7*0.0  2.732483857466e-02  -6.331513358525e-02  -2.751056521561e-02  
7*0.0 -2.006861865182e-02   4.199260688306e-02   2.368577316394e-02  7*0.0  2.666102569023e-02  -6.177746562751e-02  -2.677291461842e-02  
7*0.0 -1.964913374155e-02   4.126205874636e-02   2.317492330047e-02  7*0.0  2.600849803425e-02  -6.026563340355e-02  -2.604995908296e-02  
7*0.0 -1.923728157210e-02   4.053585587753e-02   2.267078896577e-02  7*0.0  2.537100615375e-02  -5.878206575888e-02  -2.534273916277e-02  
7*0.0 -1.883392505196e-02   3.982126726050e-02   2.217776350397e-02  7*0.0  2.474798763932e-02  -5.733371407468e-02  -2.465475183107e-02  
7*0.0 -1.843739522030e-02   3.911507673174e-02   2.169335708753e-02  7*0.0  2.413753587437e-02  -5.591386357046e-02  -2.398249583499e-02  
7*0.0 -1.804941657154e-02   3.841878939423e-02   2.121887481160e-02  7*0.0  2.354202990983e-02  -5.452768558582e-02  -2.332842585336e-02  
7*0.0 -1.766720314818e-02   3.772751489147e-02   2.075069781380e-02  7*0.0  2.295796343237e-02  -5.316514460284e-02  -2.268744344226e-02  
7*0.0 -1.729022004426e-02   3.704167156493e-02   2.028888191380e-02  7*0.0  2.238378262480e-02  -5.182529035067e-02  -2.205897694035e-02  
7*0.0 -1.692232819967e-02   3.636713327331e-02   1.983769009326e-02  7*0.0  2.182531231716e-02  -5.052062167305e-02  -2.144918281198e-02  
7*0.0 -1.655952344156e-02   3.569823456670e-02   1.939276553203e-02  7*0.0  2.127668775719e-02  -4.923788461691e-02  -2.085140892935e-02  
7*0.0 -1.620567363414e-02   3.504185489536e-02   1.895888950566e-02  7*0.0  2.074306836883e-02  -4.799035415048e-02  -2.027210286729e-02  
7*0.0 -1.585745314613e-02   3.439123566015e-02   1.853139548575e-02  7*0.0  2.022018762725e-02  -4.676595977937e-02  -1.970523307196e-02  
7*0.0 -1.551572859195e-02   3.374981481124e-02   1.811230588543e-02  7*0.0  1.970867963693e-02  -4.556828846703e-02  -1.915250422751e-02  
7*0.0 -1.517970599562e-02   3.311436660516e-02   1.769964689266e-02  7*0.0  1.920795221539e-02  -4.439402972832e-02  -1.861218461207e-02  
7*0.0 -1.485007116072e-02   3.248771154173e-02   1.729500134484e-02  7*0.0  1.871828091978e-02  -4.324580523421e-02  -1.808550912144e-02  
7*0.0 -1.452797400452e-02   3.187125399285e-02   1.689942570963e-02  7*0.0  1.824160622385e-02  -4.212730595575e-02  -1.757418151807e-02  
7*0.0 -1.420990612392e-02   3.125894655566e-02   1.650863413514e-02  7*0.0  1.777312697527e-02  -4.102646473515e-02  -1.707228760542e-02  
7*0.0 -1.389894823630e-02   3.065726700015e-02   1.612685808305e-02  7*0.0  1.731642415056e-02  -3.995401382020e-02  -1.658494026015e-02  
7*0.0 -1.359469210868e-02   3.006440557862e-02   1.575296473140e-02  7*0.0  1.687137554936e-02  -3.890764731991e-02  -1.611095606843e-02  
7*0.0 -1.329492153909e-02   2.947757604864e-02   1.538481914642e-02  7*0.0  1.643469820358e-02  -3.788075422795e-02  -1.564710370645e-02  
7*0.0 -1.299982964366e-02   2.889601488863e-02   1.502208485071e-02  7*0.0  1.600700851527e-02  -3.687322486801e-02  -1.519326750991e-02  
7*0.0 -1.271236496202e-02   2.832770895833e-02   1.466953684830e-02  7*0.0  1.559121708533e-02  -3.589565274177e-02  -1.475444471589e-02  
7*0.0 -1.243062166884e-02   2.776661388865e-02   1.432350070282e-02  7*0.0  1.518547090041e-02  -3.494025573305e-02  -1.432686056742e-02  
7*0.0 -1.215311111407e-02   2.721285311345e-02   1.398365609404e-02  7*0.0  1.478729862580e-02  -3.400353380503e-02  -1.390880511779e-02  
7*0.0 -1.188064163815e-02   2.666335342000e-02   1.364849958289e-02  7*0.0  1.439861115445e-02  -3.308595767934e-02  -1.350042465105e-02  
7*0.0 -1.161488660246e-02   2.612643915834e-02   1.332267883806e-02  7*0.0  1.402024904111e-02  -3.219495033580e-02  -1.310518983455e-02  
7*0.0 -1.135319705884e-02   2.559420100580e-02   1.300144250092e-02  7*0.0  1.364953275944e-02  -3.132052571667e-02  -1.271834342404e-02  
7*0.0 -1.109791817230e-02   2.507332638028e-02   1.268872541370e-02  7*0.0  1.328894703020e-02  -3.047104908856e-02  -1.234374868438e-02  
7*0.0 -1.084657859295e-02   2.455835331631e-02   1.238107900547e-02  7*0.0  1.293550708330e-02  -2.963800666955e-02  -1.197739323934e-02  
7*0.0 -1.060004418434e-02   2.405016380847e-02   1.207913593168e-02  7*0.0  1.259043731380e-02  -2.882377415556e-02  -1.162032067507e-02  
7*0.0 -1.035959406609e-02   2.355243564777e-02   1.178497120213e-02  7*0.0  1.225488828708e-02  -2.803292821333e-02  -1.127461084244e-02  
7*0.0 -1.012307347758e-02   2.306077003047e-02   1.149583498482e-02  7*0.0  1.192628029798e-02  -2.725830218278e-02  -1.093690618814e-02  
7*0.0 -9.891038951668e-03   2.257475498907e-02   1.121162369670e-02  7*0.0  1.160573384434e-02  -2.650116388203e-02  -1.060773420317e-02  
7*0.0 -9.664734845809e-03   2.209947491970e-02   1.093509502987e-02  7*0.0  1.129386318058e-02  -2.576575979855e-02  -1.028901615752e-02  
7*0.0 -9.441733711295e-03   2.162948985514e-02   1.066296310646e-02  7*0.0  1.098810327801e-02  -2.504464993924e-02  -9.977303390368e-03  
7*0.0 -9.224502915378e-03   2.116955116175e-02   1.039806350419e-02  7*0.0  1.069131663669e-02  -2.434503043733e-02  -9.675831155420e-03  
7*0.0 -9.010793011319e-03   2.071488711213e-02   1.013751616945e-02  7*0.0  1.040091341234e-02  -2.365990252235e-02  -9.381377399235e-03  
7*0.0 -8.801069294743e-03   2.026653222875e-02   9.881912402700e-03  7*0.0  1.011715777114e-02  -2.299055618753e-02  -9.094481685235e-03  
7*0.0 -8.596735231892e-03   1.982820753004e-02   9.633291623718e-03  7*0.0  9.841642415504e-03  -2.234128666006e-02  -8.817062190807e-03  
7*0.0 -8.394725477545e-03   1.939385899044e-02   9.388021004325e-03  7*0.0  9.570780259811e-03  -2.170281082975e-02  -8.544896889381e-03  
7*0.0 -8.198633014235e-03   1.896989283731e-02   9.149971243639e-03  7*0.0  9.308730236106e-03  -2.108548014085e-02  -8.282592024998e-03  
7*0.0 -8.006207246558e-03   1.855251985680e-02   8.916692021701e-03  7*0.0  9.052655830827e-03  -2.048270928803e-02  -8.027161058455e-03  
7*0.0 -7.817374524984e-03   1.814120659622e-02   8.687949543628e-03  7*0.0  8.802624765960e-03  -1.989385265480e-02  -7.778291280763e-03  
7*0.0 -7.631729330886e-03   1.773484693705e-02   8.463062304136e-03  7*0.0  8.558118123886e-03  -1.931767687259e-02  -7.535395023882e-03  
7*0.0 -7.451288925047e-03   1.733823640486e-02   8.244677183101e-03  7*0.0  8.321257040219e-03  -1.876007054578e-02  -7.301053720134e-03  
7*0.0 -7.274416214741e-03   1.694916051310e-02   8.031408151096e-03  7*0.0  8.089938081557e-03  -1.821641666442e-02  -7.073204461281e-03  
7*0.0 -7.100866778052e-03   1.656580875800e-02   7.822260999201e-03  7*0.0  7.864094003402e-03  -1.768543526383e-02  -6.851241478983e-03  
7*0.0 -6.930822662123e-03   1.618889888825e-02   7.617585003496e-03  7*0.0  7.643798771413e-03  -1.716775460304e-02  -6.635416521983e-03  
7*0.0 -6.764796850392e-03   1.581851559852e-02   7.417495575733e-03  7*0.0  7.429772812295e-03  -1.666442463840e-02  -6.426149580306e-03  
7*0.0 -6.601777173499e-03   1.545519858615e-02   7.221996160767e-03  7*0.0  7.220371790086e-03  -1.617319593243e-02  -6.222457418008e-03  
7*0.0 -6.442927796438e-03   1.509884806079e-02   7.031242667309e-03  7*0.0  7.017289276069e-03  -1.569640995763e-02  -6.025307855284e-03  
7*0.0 -6.287420133950e-03   1.474949936366e-02   6.845053515514e-03  7*0.0  6.819249875507e-03  -1.523222772612e-02  -5.833889830346e-03  
7*0.0 -6.134305098581e-03   1.440492583037e-02   6.662186911228e-03  7*0.0  6.625276044368e-03  -1.477767669952e-02  -5.646891917365e-03  
7*0.0 -5.985193796500e-03   1.406731239098e-02   6.483908830388e-03  7*0.0  6.437310956871e-03  -1.433711189177e-02  -5.466163900864e-03  
7*0.0 -5.839130656602e-03   1.373663617936e-02   6.310021177907e-03  7*0.0  6.253793542887e-03  -1.390794667660e-02  -5.290581044519e-03  
7*0.0 -5.696082628844e-03   1.341108489489e-02   6.139643232063e-03  7*0.0  6.075071587699e-03  -1.348978491989e-02  -5.119935673631e-03  
7*0.0 -5.556552191569e-03   1.309244134147e-02   5.973653590306e-03  7*0.0  5.901519507319e-03  -1.308393544822e-02  -4.954771066507e-03  
7*0.0 -5.419785277400e-03   1.278017257133e-02   5.811639062895e-03  7*0.0  5.732067274360e-03  -1.268854830126e-02  -4.794283784190e-03  
7*0.0 -5.286089848604e-03   1.247343161462e-02   5.653248273325e-03  7*0.0  5.567274322371e-03  -1.230392131634e-02  -4.638567148910e-03  
7*0.0 -5.155177586216e-03   1.217233720388e-02   5.498446147243e-03  7*0.0  5.406650789053e-03  -1.192936215416e-02  -4.487315833908e-03  
7*0.0 -5.027232010906e-03   1.187771676251e-02   5.347600866433e-03  7*0.0  5.250310937619e-03  -1.156542671417e-02  -4.340746079101e-03  
7*0.0 -4.902497995430e-03   1.158951984206e-02   5.200735048375e-03  7*0.0  5.098554729865e-03  -1.121242081204e-02  -4.198962927036e-03  
7*0.0 -4.779894333927e-03   1.130531802019e-02   5.056502929113e-03  7*0.0  4.950208544868e-03  -1.086736242835e-02  -4.060692632722e-03  
7*0.0 -4.659880485608e-03   1.102654308028e-02   4.915631468610e-03  7*0.0  4.805697845188e-03  -1.053139813050e-02  -3.926404921694e-03  
7*0.0 -4.542968164869e-03   1.075482292131e-02   4.778906527942e-03  7*0.0  4.665404150163e-03  -1.020610166019e-02  -3.796745360396e-03  
7*0.0 -4.429058225265e-03   1.048917737067e-02   4.645827959025e-03  7*0.0  4.529322914290e-03  -9.890842455555e-03  -3.671420880075e-03  
7*0.0 -4.316877401941e-03   1.022734790952e-02   4.515180093898e-03  7*0.0  4.396024559986e-03  -9.582283358453e-03  -3.549038492883e-03  
7*0.0 -4.207600096543e-03   9.971050072781e-03   4.387884984023e-03  7*0.0  4.266819131771e-03  -9.283240367019e-03  -3.430738934301e-03  
7*0.0 -4.100665808968e-03   9.720043038982e-03   4.263721623035e-03  7*0.0  4.140957200328e-03  -8.992460075248e-03  -3.315999418717e-03  
7*0.0 -3.996114248775e-03   9.474060291871e-03   4.142564616072e-03  7*0.0  4.018519988266e-03  -8.709775681641e-03  -3.204731650845e-03  
7*0.0 -3.894207460869e-03   9.234231537530e-03   4.024914096785e-03  7*0.0  3.899609327145e-03  -8.435924333521e-03  -3.097229885741e-03  
7*0.0 -3.794784078928e-03   8.999513451837e-03   3.910272531800e-03  7*0.0  3.784174819090e-03  -8.170294178179e-03  -2.993221217439e-03  
7*0.0 -3.697165693130e-03   8.768781387901e-03   3.798017276281e-03  7*0.0  3.671418979920e-03  -7.911055655855e-03  -2.891948233127e-03  
7*0.0 -3.601686724098e-03   8.542461795542e-03   3.688356657940e-03  7*0.0  3.561739569460e-03  -7.659032194241e-03  -2.793733101495e-03  
7*0.0 -3.508806125924e-03   8.322161734582e-03   3.582051189865e-03  7*0.0  3.455391333934e-03  -7.415285571654e-03  -2.698999309601e-03  
7*0.0 -3.417776177415e-03   8.105760028682e-03   3.478045564108e-03  7*0.0  3.351759784706e-03  -7.177879709799e-03  -2.606946540689e-03  
7*0.0 -3.328910604100e-03   7.894308207218e-03   3.376817309249e-03  7*0.0  3.251002830439e-03  -6.947456584807e-03  -2.517823163521e-03  
7*0.0 -3.242376335044e-03   7.688109324202e-03   3.278506750722e-03  7*0.0  3.153312389804e-03  -6.724513150976e-03  -2.431819101480e-03  
7*0.0 -3.157453422392e-03   7.485275740954e-03   3.182169801680e-03  7*0.0  3.057995322830e-03  -6.507020426322e-03  -2.348105225747e-03  
7*0.0 -3.074948247897e-03   7.288167667434e-03   3.088927253677e-03  7*0.0  2.965700852075e-03  -6.297026049854e-03  -2.267494810437e-03  
7*0.0 -2.994122295805e-03   7.094728752232e-03   2.997766339707e-03  7*0.0  2.875764317159e-03  -6.092551120059e-03  -2.189183053885e-03  
7*0.0 -2.915211125381e-03   6.905726231054e-03   2.909039463049e-03  7*0.0  2.788320995405e-03  -5.894107999952e-03  -2.113366992281e-03  
7*0.0 -2.838360474433e-03   6.721247943063e-03   2.822778191222e-03  7*0.0  2.703559752963e-03  -5.702018532941e-03  -2.040162244504e-03  
7*0.0 -2.763262892628e-03   6.540785181695e-03   2.738711756571e-03  7*0.0  2.621118501973e-03  -5.515446218812e-03  -1.969229229677e-03  
7*0.0 -2.689693996644e-03   6.364016350257e-03   2.656653954271e-03  7*0.0  2.540704090670e-03  -5.333755007370e-03  -1.900308899650e-03  
7*0.0 -2.618330105963e-03   6.192204046105e-03   2.577215807330e-03  7*0.0  2.463007553099e-03  -5.158602106000e-03  -1.834045212321e-03  
7*0.0 -2.548500322148e-03   6.024110794424e-03   2.499779378578e-03  7*0.0  2.387319588673e-03  -4.988288426947e-03  -1.769761492147e-03  
7*0.0 -2.480174507420e-03   5.859173519025e-03   2.424078093551e-03  7*0.0  2.313696094134e-03  -4.822675226982e-03  -1.707392048931e-03  
7*0.0 -2.413467882184e-03   5.698083365997e-03   2.350412494691e-03  7*0.0  2.242111701776e-03  -4.661964237851e-03  -1.647012246614e-03  
7*0.0 -2.348795808843e-03   5.541909910657e-03   2.279284728002e-03  7*0.0  2.172972347126e-03  -4.507233890957e-03  -1.589034845996e-03  
7*0.0 -2.285537580700e-03   5.389149015310e-03   2.209948014989e-03  7*0.0  2.105654992226e-03  -4.356857479640e-03  -1.532818135920e-03  
7*0.0 -2.223675979806e-03   5.239511966385e-03   2.142283538288e-03  7*0.0  2.040200537573e-03  -4.210788049975e-03  -1.478334826212e-03  
7*0.0 -2.163267090032e-03   5.093314607876e-03   2.076424741485e-03  7*0.0  1.976596541257e-03  -4.069114293736e-03  -1.425614553717e-03  
7*0.0 -2.104478158335e-03   4.950772810657e-03   2.012460069748e-03  7*0.0  1.914992024314e-03  -3.932130709350e-03  -1.374762641655e-03  
7*0.0 -2.046939533636e-03   4.811489945660e-03   1.950171037150e-03  7*0.0  1.854978214729e-03  -3.799009138951e-03  -1.325457433393e-03  
7*0.0 -1.991070928176e-03   4.676006956624e-03   1.889823423271e-03  7*0.0  1.796963957941e-03  -3.670567789437e-03  -1.278003111605e-03  
7*0.0 -1.936532486302e-03   4.543829490049e-03   1.831149643950e-03  7*0.0  1.740593821563e-03  -3.546084630005e-03  -1.232119434618e-03  
7*0.0 -1.883090095976e-03   4.414139058350e-03   1.773780038184e-03  7*0.0  1.685670830822e-03  -3.424867542831e-03  -1.187533718229e-03  
7*0.0 -1.831252933645e-03   4.288451539752e-03   1.718388826693e-03  7*0.0  1.632575923927e-03  -3.308113017371e-03  -1.144699810096e-03  
7*0.0 -1.780682245741e-03   4.165594431858e-03   1.664435053379e-03  7*0.0  1.581049701012e-03  -3.194940225853e-03  -1.103273418610e-03  
7*0.0 -1.731254222037e-03   4.045719038872e-03   1.611965591990e-03  7*0.0  1.530898482589e-03  -3.085070998622e-03  -1.063147207595e-03  
7*0.0 -1.683064586469e-03   3.928674947411e-03   1.560919360559e-03  7*0.0  1.482261633919e-03  -2.978690042234e-03  -1.024383443229e-03  
7*0.0 -1.636246548193e-03   3.814933951144e-03   1.511494201090e-03  7*0.0  1.435206293122e-03  -2.876032278562e-03  -9.870671751206e-04  
7*0.0 -1.590503371194e-03   3.703939960335e-03   1.463413770710e-03  7*0.0  1.389411944700e-03  -2.776366766800e-03  -9.509190319740e-04  
7*0.0 -1.545975369782e-03   3.595787642005e-03   1.416732153330e-03  7*0.0  1.345054632821e-03  -2.680025776170e-03  -9.160573900681e-04  
7*0.0 -1.502540704673e-03   3.490302062974e-03   1.371355043280e-03  7*0.0  1.301980504418e-03  -2.586663156066e-03  -8.823493336815e-04  
7*0.0 -1.460239225210e-03   3.387670588475e-03   1.327344943669e-03  7*0.0  1.260193440909e-03  -2.496342102938e-03  -8.498148463924e-04  
7*0.0 -1.419167086705e-03   3.288002465860e-03   1.284758982694e-03  7*0.0  1.219781076862e-03  -2.409234658527e-03  -8.185128560560e-04  
7*0.0 -1.378969561141e-03   3.190425434121e-03   1.243202728069e-03  7*0.0  1.180436864577e-03  -2.324544198075e-03  -7.881424607021e-04  
7*0.0 -1.339751394140e-03   3.095186387639e-03   1.202773416616e-03  7*0.0  1.142256166974e-03  -2.242508627655e-03  -7.587887898854e-04  
7*0.0 -1.301790624248e-03   3.003125631500e-03   1.163828443993e-03  7*0.0  1.105399743790e-03  -2.163626293354e-03  -7.306342166888e-04  
7*0.0 -1.264679005479e-03   2.913207480029e-03   1.125910449424e-03  7*0.0  1.069553142089e-03  -2.087084228268e-03  -7.033735792630e-04  
7*0.0 -1.228696930206e-03   2.826004034335e-03   1.089262370650e-03  7*0.0  1.034923444271e-03  -2.013349450757e-03  -6.771748229559e-04  
7*0.0 -1.193362353126e-03   2.740384246031e-03   1.053390374987e-03  7*0.0  1.001119825205e-03  -1.941454519326e-03  -6.516795775859e-04  
7*0.0 -1.159084250685e-03   2.657266990792e-03   1.018686013925e-03  7*0.0  9.684683219468e-04  -1.872183786788e-03  -6.271716780636e-04  
7*0.0 -1.125723593192e-03   2.576573253172e-03   9.850984545287e-04  7*0.0  9.368121291709e-04  -1.805276043966e-03  -6.035549513660e-04  
7*0.0 -1.093234368473e-03   2.497947337132e-03   9.524800950255e-04  7*0.0  9.061397977738e-04  -1.740575855486e-03  -5.807668222491e-04  
7*0.0 -1.061650839095e-03   2.421624015723e-03   9.209201283804e-04  7*0.0  8.764198338612e-04  -1.678086064182e-03  -5.588075212626e-04  
7*0.0 -1.030920771144e-03   2.347405752309e-03   8.903282733327e-04  7*0.0  8.476516295096e-04  -1.617777036725e-03  -5.376622819603e-04  
7*0.0 -1.000902403715e-03   2.274929887961e-03   8.605534279549e-04  7*0.0  8.196948016950e-04  -1.559268680807e-03  -5.171905773740e-04  
7*0.0 -9.716580450548e-04   2.204340803374e-03   8.316446399727e-04  7*0.0  7.925984914894e-04  -1.502693288877e-03  -4.974379643550e-04  
7*0.0 -9.432889262299e-04   2.136019485597e-03   8.037558965073e-04  7*0.0  7.664030036859e-04  -1.448224196565e-03  -4.784656896715e-04  
7*0.0 -9.157132835764e-04   2.069616467171e-03   7.767420312477e-04  7*0.0  7.410556993173e-04  -1.395655015793e-03  -4.601955618854e-04  
7*0.0 -8.886950462607e-04   2.004596407835e-03   7.503632786438e-04  7*0.0  7.163522879320e-04  -1.344490453723e-03  -4.424479714450e-04  
7*0.0 -8.625612632333e-04   1.941860541940e-03   7.249959715275e-04  7*0.0  6.925441764278e-04  -1.295419998794e-03  -4.254685564781e-04  
7*0.0 -8.371428976031e-04   1.880786244132e-03   7.003782066945e-04  7*0.0  6.694885779032e-04  -1.247985179784e-03  -4.090896278397e-04  
7*0.0 -8.123354208689e-04   1.821330418733e-03   6.764835458946e-04  7*0.0  6.470922170244e-04  -1.202052606927e-03  -3.932630519039e-04  
7*0.0 -7.882319711839e-04   1.763592700916e-03   6.533516906497e-04  7*0.0  6.254200943590e-04  -1.157729593750e-03  -3.780242371814e-04  
7*0.0 -7.648551748106e-04   1.707679141044e-03   6.310216071653e-04  7*0.0  6.044918483520e-04  -1.115087809084e-03  -3.633970041186e-04  
7*0.0 -7.420278983570e-04   1.653110181911e-03   6.092901694928e-04  7*0.0  5.841444148856e-04  -1.073705226202e-03  -3.492295832905e-04  
7*0.0 -7.199207589640e-04   1.600394284694e-03   5.883633057052e-04  7*0.0  5.645133312739e-04  -1.033957141624e-03  -3.356536163759e-04  
7*0.0 -6.982520361859e-04   1.548685482404e-03   5.678935108029e-04  7*0.0  5.453846209833e-04  -9.952499378192e-04  -3.224572563372e-04  
7*0.0 -6.773532477259e-04   1.498978108366e-03   5.482800744416e-04  7*0.0  5.269854882951e-04  -9.582277620201e-04  -3.098665249906e-04  
7*0.0 -6.570296178210e-04   1.450682489974e-03   5.292816044019e-04  7*0.0  5.091757854862e-04  -9.224944560282e-04  -2.977398932002e-04  
7*0.0 -6.372139643721e-04   1.403653335845e-03   5.108324527725e-04  7*0.0  4.918892915690e-04  -8.878970551852e-04  -2.860225565604e-04  
7*0.0 -6.179070051211e-04   1.357869343484e-03   4.929271413815e-04  7*0.0  4.751397104000e-04  -8.544657793720e-04  -2.747233079967e-04  
7*0.0 -5.991281240146e-04   1.313396885901e-03   4.755853522510e-04  7*0.0  4.589146949241e-04  -8.221746039693e-04  -2.638322488322e-04  
7*0.0 -5.810076845676e-04   1.270582584636e-03   4.589417814779e-04  7*0.0  4.432971305557e-04  -7.912385549415e-04  -2.534226694953e-04  
7*0.0 -5.633595511665e-04   1.228981182080e-03   4.428170072481e-04  7*0.0  4.281718711717e-04  -7.613901265614e-04  -2.434002589908e-04  
7*0.0 -5.461186567426e-04   1.188359887080e-03   4.271138571865e-04  7*0.0  4.134586877499e-04  -7.323924007413e-04  -2.336816335966e-04  
7*0.0 -5.294593793037e-04   1.149209157651e-03   4.120269113251e-04  7*0.0  3.992992317893e-04  -7.046302919364e-04  -2.243988229723e-04  
7*0.0 -5.131848594494e-04   1.110984865037e-03   3.973349386675e-04  7*0.0  3.855291115050e-04  -6.776772083308e-04  -2.154034316288e-04  
7*0.0 -4.974441682696e-04   1.074077473578e-03   3.831950834441e-04  7*0.0  3.722633580541e-04  -6.518228549510e-04  -2.067939808419e-04  
7*0.0 -4.820868477916e-04   1.038148847923e-03   3.694643088012e-04  7*0.0  3.593769365697e-04  -6.267742239256e-04  -1.984691719451e-04  
7*0.0 -4.672437899098e-04   1.003483295254e-03   3.562566861157e-04  7*0.0  3.469711047970e-04  -6.027704688981e-04  -1.905096174691e-04  
7*0.0 -4.528033535794e-04   9.698433885039e-04   3.434765083177e-04  7*0.0  3.349515872891e-04  -5.795947214494e-04  -1.828403854560e-04  
7*0.0 -4.387255370275e-04   9.370641014225e-04   3.310580531558e-04  7*0.0  3.232935820969e-04  -5.571577205342e-04  -1.754296724481e-04  
7*0.0 -4.250997903501e-04   9.054550492867e-04   3.191182702609e-04  7*0.0  3.120533297509e-04  -5.356412423088e-04  -1.683391194378e-04  
7*0.0 -4.118880683150e-04   8.748251879509e-04   3.075819042548e-04  7*0.0  3.011970545543e-04  -5.149168639956e-04  -1.615234925413e-04  
7*0.0 -3.989921133149e-04   8.450355062465e-04   2.963914855928e-04  7*0.0  2.906546908761e-04  -4.948671741802e-04  -1.549428076905e-04  
7*0.0 -3.864885382267e-04   8.161776911233e-04   2.855812961194e-04  7*0.0  2.804758756686e-04  -4.755724221467e-04  -1.486229559079e-04  
7*0.0 -3.743916654537e-04   7.883350644910e-04   2.751835675127e-04  7*0.0  2.706627252276e-04  -4.570553836043e-04  -1.425709996259e-04  
7*0.0 -3.626125207304e-04   7.612679419319e-04   2.650997092527e-04  7*0.0  2.611464901840e-04  -4.391446194862e-04  -1.367285112819e-04  
7*0.0 -3.511858976065e-04   7.351102962992e-04   2.553839215598e-04  7*0.0  2.519572497878e-04  -4.219366414786e-04  -1.311271306624e-04  
7*0.0 -3.400930987636e-04   7.097272152069e-04   2.459803354043e-04  7*0.0  2.430738345153e-04  -4.053430703581e-04  -1.257364515411e-04  
7*0.0 -3.293267745569e-04   6.851572537799e-04   2.369025932159e-04  7*0.0  2.344838052508e-04  -3.893585506613e-04  -1.205542193879e-04  
7*0.0 -3.189016274556e-04   6.614448958165e-04   2.281674461755e-04  7*0.0  2.262014150917e-04  -3.740246208625e-04  -1.155935600690e-04  
7*0.0 -3.087814764804e-04   6.384948264173e-04   2.197359845237e-04  7*0.0  2.181944472163e-04  -3.592632184694e-04  -1.108278258151e-04  
7*0.0 -2.989218927114e-04   6.161601910165e-04   2.115520330823e-04  7*0.0  2.104321201305e-04  -3.449859790409e-04  -1.062269666187e-04  
7*0.0 -2.893628257770e-04   5.945187831670e-04   2.036425002255e-04  7*0.0  2.029372005173e-04  -3.312366840280e-04  -1.018049043543e-04  
7*0.0 -2.800775470815e-04   5.736266526833e-04   1.960290960996e-04  7*0.0  1.956904270759e-04  -3.180275868329e-04  -9.756573218102e-05  
7*0.0 -2.711265361789e-04   5.535090541636e-04   1.887172406104e-04  7*0.0  1.887222428067e-04  -3.053738275678e-04  -9.351328102298e-05  
7*0.0 -2.624325650860e-04   5.340023680632e-04   1.816464539099e-04  7*0.0  1.819847817324e-04  -2.931806706716e-04  -8.961599307217e-05  
7*0.0 -2.539409909187e-04   5.150236347525e-04   1.747849479189e-04  7*0.0  1.754391009817e-04  -2.813768844309e-04  -8.585005475575e-05  
7*0.0 -2.457315364777e-04   4.967028869569e-04   1.681792363356e-04  7*0.0  1.691386609626e-04  -2.700632244182e-04  -8.224794523111e-05  
7*0.0 -2.377721198414e-04   4.790027301221e-04   1.618132468778e-04  7*0.0  1.630481307695e-04  -2.591715920027e-04  -7.878720889817e-05  
7*0.0 -2.300470694957e-04   4.618656707098e-04   1.556667807410e-04  7*0.0  1.571676962996e-04  -2.486996429710e-04  -7.546634558380e-05  
7*0.0 -2.225795365699e-04   4.453360819699e-04   1.497535609267e-04  7*0.0  1.514956474941e-04  -2.386344739655e-04  -7.228091105225e-05  
7*0.0 -2.153243447141e-04   4.293649513628e-04   1.440556118074e-04  7*0.0  1.460176752820e-04  -2.289781491708e-04  -6.923119968129e-05  
7*0.0 -2.083024624763e-04   4.138995947614e-04   1.385517701956e-04  7*0.0  1.407325380277e-04  -2.196771427969e-04  -6.629917273190e-05  
7*0.0 -2.014593815396e-04   3.988783051943e-04   1.332191439708e-04  7*0.0  1.356056189344e-04  -2.106871418970e-04  -6.347041447879e-05  
7*0.0 -1.948568785051e-04   3.844437097333e-04   1.281084315696e-04  7*0.0  1.306752426363e-04  -2.020923427896e-04  -6.077184163468e-05  
7*0.0 -1.884664911939e-04   3.705143993275e-04   1.231894440156e-04  7*0.0  1.259220995738e-04  -1.938472228494e-04  -5.818825129393e-05  
7*0.0 -1.822460736892e-04   3.569800661885e-04   1.184220484845e-04  7*0.0  1.213150913190e-04  -1.858729191095e-04  -5.569396538957e-05  
7*0.0 -1.762221390915e-04   3.439296219820e-04   1.138372734282e-04  7*0.0  1.168767892223e-04  -1.782367868923e-04  -5.331036262839e-05  
7*0.0 -1.703964347625e-04   3.313564970443e-04   1.094313901917e-04  7*0.0  1.125966267465e-04  -1.709062673752e-04  -5.102675013504e-05  
7*0.0 -1.647540927375e-04   3.191987987175e-04   1.051821293683e-04  7*0.0  1.084698087975e-04  -1.638648379219e-04  -4.883739594629e-05  
7*0.0 -1.592695265523e-04   3.074172285099e-04   1.010738376099e-04  7*0.0  1.044742934699e-04  -1.570708216146e-04  -4.672886907957e-05  
7*0.0 -1.539560710930e-04   2.960561810717e-04   9.712301249955e-05  7*0.0  1.006199619221e-04  -1.505535922719e-04  -4.471026345325e-05  
7*0.0 -1.488373522031e-04   2.851262891321e-04   9.333163077729e-05  7*0.0  9.691741854158e-05  -1.443176068269e-04  -4.278266600052e-05  
7*0.0 -1.438441053010e-04   2.745135822971e-04   8.965896991051e-05  7*0.0  9.332504879700e-05  -1.382936588953e-04  -4.092394978497e-05  
7*0.0 -1.390284521594e-04   2.643182600479e-04   8.614013005599e-05  7*0.0  8.987240405510e-05  -1.325372830524e-04  -3.915148606649e-05  
7*0.0 -1.343407997923e-04   2.544198110643e-04   8.273176919374e-05  7*0.0  8.652814117317e-05  -1.269796092374e-04  -3.744322851827e-05  
7*0.0 -1.298121310905e-04   2.448906453508e-04   7.945912756955e-05  7*0.0  8.330855239974e-05  -1.216559111222e-04  -3.581011829622e-05  
7*0.0 -1.254432874337e-04   2.357248723484e-04   7.631906572596e-05  7*0.0  8.021233936974e-05  -1.165613775618e-04  -3.425044218073e-05  
7*0.0 -1.211942502364e-04   2.268471624854e-04   7.328517273434e-05  7*0.0  7.721537126289e-05  -1.116505519422e-04  -3.274974022765e-05  
7*0.0 -1.170941701870e-04   2.183072354586e-04   7.037384380307e-05  7*0.0  7.433422729887e-05  -1.069543901294e-04  -3.131749774361e-05  
7*0.0 -1.130989018649e-04   2.100107106483e-04   6.755221839529e-05  7*0.0  7.154172583383e-05  -1.024194108065e-04  -2.993678970237e-05  
7*0.0 -1.092561647504e-04   2.020425759554e-04   6.484884620123e-05  7*0.0  6.886126206906e-05  -9.808066131817e-05  -2.861842360764e-05  
7*0.0 -1.055279614528e-04   1.943733904345e-04   6.225377652780e-05  7*0.0  6.627258019442e-05  -9.392578837576e-05  -2.735849093666e-05  
7*0.0 -1.019212546813e-04   1.869586597866e-04   5.975048311719e-05  7*0.0  6.377730746597e-05  -8.992895245509e-05  -2.614864058147e-05  
7*0.0 -9.842405822582e-05   1.798068712831e-04   5.734174651248e-05  7*0.0  6.136908056251e-05  -8.609611029032e-05  -2.499064188584e-05  
7*0.0 -9.505830994251e-05   1.729355165026e-04   5.503321252773e-05  7*0.0  5.905808885455e-05  -8.243200168375e-05  -2.388577092152e-05  
7*0.0 -9.177469254212e-05   1.662694533681e-04   5.279896159383e-05  7*0.0  5.681458815212e-05  -7.889290640108e-05  -2.282045913668e-05  
7*0.0 -8.860887580812e-05   1.598422099359e-04   5.064952788620e-05  7*0.0  5.465977585522e-05  -7.550344719555e-05  -2.180207710394e-05  
7*0.0 -8.554967503354e-05   1.536740693443e-04   4.859220148688e-05  7*0.0  5.258307656900e-05  -7.225879615098e-05  -2.082913655044e-05  
7*0.0 -8.258237559843e-05   1.477354405309e-04   4.661636485100e-05  7*0.0  5.057982062608e-05  -6.915565913416e-05  -1.990048514591e-05  
7*0.0 -7.972396068158e-05   1.420026982295e-04   4.471288912450e-05  7*0.0  4.865436248542e-05  -6.617296698113e-05  -1.900941445205e-05  
7*0.0 -7.694780220117e-05   1.364532682114e-04   4.287460805126e-05  7*0.0  4.679382495621e-05  -6.330323269601e-05  -1.815358809067e-05  
7*0.0 -7.426204243975e-05   1.311334145693e-04   4.111704546501e-05  7*0.0  4.500037218375e-05  -6.056208840174e-05  -1.733779224429e-05  
7*0.0 -7.167751987722e-05   1.260121511861e-04   3.942878949269e-05  7*0.0  4.327950007766e-05  -5.793884218458e-05  -1.655850211024e-05  
7*0.0 -6.917139423516e-05   1.210579905547e-04   3.779916442265e-05  7*0.0  4.161680270334e-05  -5.541101987603e-05  -1.580884798270e-05  
7*0.0 -6.674855776214e-05   1.163052138876e-04   3.623975354525e-05  7*0.0  4.001653988073e-05  -5.299885344483e-05  -1.509493368536e-05  
7*0.0 -6.439383996114e-05   1.117149256848e-04   3.473729915788e-05  7*0.0  3.847007235522e-05  -5.068377533187e-05  -1.441100145597e-05  
7*0.0 -6.213695034889e-05   1.073103628087e-04   3.329868509977e-05  7*0.0  3.698938933249e-05  -4.846944640059e-05  -1.375802170503e-05  
7*0.0 -5.994116993581e-05   1.030527638771e-04   3.191137985389e-05  7*0.0  3.555573963217e-05  -4.633910174687e-05  -1.313093142024e-05  
7*0.0 -5.782458737738e-05   9.896556670717e-05   3.058287545148e-05  7*0.0  3.417931683080e-05  -4.430624521183e-05  -1.253367884194e-05  
7*0.0 -5.577549929908e-05   9.502230219325e-05   2.930381560566e-05  7*0.0  3.285213719406e-05  -4.235397358451e-05  -1.196111128145e-05  
7*0.0 -5.379366825057e-05   9.122382544990e-05   2.807465004349e-05  7*0.0  3.157303314851e-05  -4.048182514847e-05  -1.141304273180e-05  
7*0.0 -5.188950022431e-05   8.758461323014e-05   2.689954405266e-05  7*0.0  3.034759693151e-05  -3.869678089208e-05  -1.089146077760e-05  
7*0.0 -5.003767149150e-05   8.407835229080e-05   2.577035548604e-05  7*0.0  2.916231057145e-05  -3.698615411429e-05  -1.039256905221e-05  
7*0.0 -4.824991577813e-05   8.069403455183e-05   2.468261752594e-05  7*0.0  2.802142914986e-05  -3.534184593369e-05  -9.913813011868e-06  
7*0.0 -4.651955756814e-05   7.743300439136e-05   2.363695254693e-05  7*0.0  2.692243370398e-05  -3.376708754135e-05  -9.456128762413e-06  
7*0.0 -4.485296145059e-05   7.430139824506e-05   2.263500945329e-05  7*0.0  2.586665747231e-05  -3.226020226823e-05  -9.018970735728e-06  
7*0.0 -4.324159674829e-05   7.129907125807e-05   2.167661538444e-05  7*0.0  2.485003586037e-05  -3.082285546776e-05  -8.602802198045e-06  
7*0.0 -4.168563929263e-05   6.841225852837e-05   2.075732835962e-05  7*0.0  2.387298214111e-05  -2.944848535905e-05  -8.205584475648e-06  
7*0.0 -4.018162318346e-05   6.561970769866e-05   1.986972867496e-05  7*0.0  2.293061637837e-05  -2.812310429965e-05  -7.823114508298e-06  
7*0.0 -3.872771044565e-05   6.294095579852e-05   1.902045581309e-05  7*0.0  2.202443604807e-05  -2.686031182132e-05  -7.459415547244e-06  
7*0.0 -3.732193021527e-05   6.036316046252e-05   1.820488571827e-05  7*0.0  2.115084912154e-05  -2.564884813755e-05  -7.111120440640e-06  
7*0.0 -3.597112647768e-05   5.789821794472e-05   1.742686668827e-05  7*0.0  2.031429201254e-05  -2.449641227932e-05  -6.780416890997e-06  
7*0.0 -3.466206356422e-05   5.551362259090e-05   1.667569224119e-05  7*0.0  1.950746190876e-05  -2.338757407076e-05  -6.462739288175e-06  
7*0.0 -3.339607552950e-05   5.322539922449e-05   1.595648494789e-05  7*0.0  1.872987943881e-05  -2.232807446969e-05  -6.159771213444e-06  
7*0.0 -3.218038753713e-05   5.103206335245e-05   1.526876930604e-05  7*0.0  1.798505753828e-05  -2.131653817246e-05  -5.871020332619e-06  
7*0.0 -3.099348109387e-05   4.891075102033e-05   1.460507736253e-05  7*0.0  1.726224216577e-05  -2.034365546163e-05  -5.593799451233e-06  
7*0.0 -2.986029021205e-05   4.688701541969e-05   1.397325577313e-05  7*0.0  1.657342571539e-05  -1.941951416803e-05  -5.330944047849e-06  
7*0.0 -2.876981039845e-05   4.493958370890e-05   1.336641409881e-05  7*0.0  1.591258861043e-05  -1.853394276780e-05  -5.079473806366e-06  
7*0.0 -2.770887411378e-05   4.307184068085e-05   1.278594949598e-05  7*0.0  1.527322653709e-05  -1.768919159470e-05  -4.840073390126e-06  
7*0.0 -2.668559299841e-05   4.126610767768e-05   1.222574258344e-05  7*0.0  1.465845833139e-05  -1.687615207065e-05  -4.610006745002e-06  
7*0.0 -2.570096330393e-05   3.954044201043e-05   1.169168174905e-05  7*0.0  1.406879264813e-05  -1.610255766702e-05  -4.391511988889e-06  
7*0.0 -2.474875559917e-05   3.788289873562e-05   1.117978327371e-05  7*0.0  1.350087774022e-05  -1.536285235817e-05  -4.182967272011e-06  
7*0.0 -2.383002659659e-05   3.629016193698e-05   1.068897369673e-05  7*0.0  1.295495138336e-05  -1.465550638308e-05  -3.983889700948e-06  
7*0.0 -2.294175475783e-05   3.475809770625e-05   1.021780734093e-05  7*0.0  1.242947412806e-05  -1.397832922613e-05  -3.793626442836e-06  
7*0.0 -2.208671541726e-05   3.328845916661e-05   9.766813907942e-06  7*0.0  1.192507042626e-05  -1.333142999371e-05  -3.612185718523e-06  
7*0.0 -2.126316034578e-05   3.188164639808e-05   9.336053868748e-06  7*0.0  1.144095266090e-05  -1.271500505935e-05  -3.439610017668e-06  
7*0.0 -2.046609067581e-05   3.052664413834e-05   8.922068111214e-06  7*0.0  1.097433170764e-05  -1.212397760310e-05  -3.274418384709e-06  
7*0.0 -1.970349105782e-05   2.923085036796e-05   8.526912157084e-06  7*0.0  1.052909943759e-05  -1.156126675669e-05  -3.117407657636e-06  
7*0.0 -1.896446215123e-05   2.798639560363e-05   8.148284757084e-06  7*0.0  1.009936326976e-05  -1.102330504764e-05  -2.967574482787e-06  
7*0.0 -1.824243315416e-05   2.678352693897e-05   7.783128820705e-06  7*0.0  9.682255247525e-06  -1.050614986469e-05  -2.823783031566e-06  
7*0.0 -1.755886968348e-05   2.564014721724e-05   7.436656706701e-06  7*0.0  9.287327086315e-06  -1.001615723964e-05  -2.687776077849e-06  
7*0.0 -1.689799949368e-05   2.454202370948e-05   7.104644742911e-06  7*0.0  8.907354477456e-06  -9.548130245135e-06  -2.558092673192e-06  
7*0.0 -1.625510633509e-05   2.348447208921e-05   6.785605506389e-06  7*0.0  8.539237665269e-06  -9.098995810772e-06  -2.433860414973e-06  
7*0.0 -1.564072717208e-05   2.247140701162e-05   6.480575919758e-06  7*0.0  8.188455307351e-06  -8.670874793608e-06  -2.315625984342e-06  
7*0.0 -1.504245201840e-05   2.149713522775e-05   6.187854334258e-06  7*0.0  7.848659294460e-06  -8.261253382474e-06  -2.202708952681e-06  
7*0.0 -1.446992835260e-05   2.056734672328e-05   5.909089312731e-06  7*0.0  7.524331160843e-06  -7.871888522021e-06  -2.095561766309e-06  
7*0.0 -1.391814944146e-05   1.967702427781e-05   5.642705515678e-06  7*0.0  7.212989011548e-06  -7.500617588472e-06  -1.993569747292e-06  
7*0.0 -1.338760535729e-05   1.881966723231e-05   5.386648307389e-06  7*0.0  6.914308476060e-06  -7.144580892078e-06  -1.895911793038e-06  
7*0.0 -1.287508838501e-05   1.799923235916e-05   5.142187355854e-06  7*0.0  6.627201000226e-06  -6.805551105200e-06  -1.803083072780e-06  
7*0.0 -1.237647810209e-05   1.721134928386e-05   4.907957496317e-06  7*0.0  6.349014474868e-06  -6.481141408578e-06  -1.714422399918e-06  
7*0.0 -1.190038316301e-05   1.645778223761e-05   4.684343909085e-06  7*0.0  6.084245398898e-06  -6.172613895970e-06  -1.630235222624e-06  
7*0.0 -1.144578192427e-05   1.573739874007e-05   4.470920535940e-06  7*0.0  5.831995471855e-06  -5.878826605816e-06  -1.550196645431e-06  
7*0.0 -1.099891122717e-05   1.504164826346e-05   4.265326975798e-06  7*0.0  5.585669605497e-06  -5.596313950164e-06  -1.473368841151e-06  
7*0.0 -1.057377651142e-05   1.438026647928e-05   4.070273840145e-06  7*0.0  5.351668271226e-06  -5.328950628639e-06  -1.400787883647e-06  
7*0.0 -1.016504410005e-05   1.374534739284e-05   3.883365437307e-06  7*0.0  5.127406829576e-06  -5.073125039614e-06  -1.331445055297e-06  
7*0.0 -9.769690312367e-06   1.313493888084e-05   3.704051223820e-06  7*0.0  4.911443389053e-06  -4.828586745350e-06  -1.265271552405e-06  
7*0.0 -9.387203434030e-06   1.255199254681e-05   3.533188352431e-06  7*0.0  4.703359814104e-06  -4.595884929082e-06  -1.202420151793e-06  
7*0.0 -9.021766285373e-06   1.199539545125e-05   3.370338720259e-06  7*0.0  4.505075225417e-06  -4.374773567356e-06  -1.142795959517e-06  
7*0.0 -8.671278397266e-06   1.146115432916e-05   3.214308685230e-06  7*0.0  4.315464687119e-06  -4.163306848107e-06  -1.085856178625e-06  
7*0.0 -8.328373464578e-06   1.094808611895e-05   3.064839846485e-06  7*0.0  4.131169324079e-06  -3.961360004359e-06  -1.031583817656e-06  
7*0.0 -8.001885501229e-06   1.045764860294e-05   2.922202629600e-06  7*0.0  3.955928786408e-06  -3.768905761147e-06  -9.799378588404e-07  
7*0.0 -7.689349853545e-06   9.989637919368e-06   2.786354095004e-06  7*0.0  3.788545295817e-06  -3.585936536733e-06  -9.309193447800e-07  
7*0.0 -7.385784859484e-06   9.539953180156e-06   2.656087534711e-06  7*0.0  3.626870082871e-06  -3.411088121187e-06  -8.841567628181e-07  
7*0.0 -7.093059931865e-06   9.110601355202e-06   2.531985864953e-06  7*0.0  3.471604030818e-06  -3.244845809132e-06  -8.397750875608e-07  
7*0.0 -6.814639045315e-06   8.700072842446e-06   2.413506517803e-06  7*0.0  3.324108999556e-06  -3.086491547593e-06  -7.975596121155e-07  
7*0.0 -6.541276689682e-06   8.306151700563e-06   2.300127148720e-06  7*0.0  3.180182235924e-06  -2.935315014050e-06  -7.573383816817e-07  
7*0.0 -6.284171069784e-06   7.929278683487e-06   2.191774622770e-06  7*0.0  3.045022243241e-06  -2.791095443196e-06  -7.190085284834e-07  
7*0.0 -6.033335158879e-06   7.569890645946e-06   2.088708358093e-06  7*0.0  2.913759938091e-06  -2.654183353688e-06  -6.826977561590e-07  
7*0.0 -5.792741055154e-06   7.226112147195e-06   1.990314924914e-06  7*0.0  2.788232767369e-06  -2.523808668609e-06  -6.481757301790e-07  
7*0.0 -5.560382123380e-06   6.895624706815e-06   1.895886729474e-06  7*0.0  2.667500978086e-06  -2.399033366820e-06  -6.151871117420e-07  
7*0.0 -5.336672590770e-06   6.579438778683e-06   1.805730803626e-06  7*0.0  2.551784357310e-06  -2.280327414405e-06  -5.838547531965e-07  
7*0.0 -5.123967817141e-06   6.278892545778e-06   1.720177351927e-06  7*0.0  2.442010399131e-06  -2.167767939335e-06  -5.541899736398e-07  
7*0.0 -4.916493628604e-06   5.990336900680e-06   1.638240532874e-06  7*0.0  2.335318794270e-06  -2.060103526735e-06  -5.258676883124e-07  
7*0.0 -4.718142614565e-06   5.715082589075e-06   1.560217145215e-06  7*0.0  2.233669871831e-06  -1.957943601649e-06  -4.990362302806e-07  
7*0.0 -4.529690460416e-06   5.450917522683e-06   1.485423625374e-06  7*0.0  2.137382788177e-06  -1.860184612713e-06  -4.733885851860e-07  
7*0.0 -4.345459357628e-06   5.199451654532e-06   1.414428889157e-06  7*0.0  2.043729430354e-06  -1.767603886301e-06  -4.491534316223e-07  
7*0.0 -4.168650433216e-06   4.958737371228e-06   1.346584969860e-06  7*0.0  1.954131064136e-06  -1.679401939080e-06  -4.260998031872e-07  
7*0.0 -3.999990646796e-06   4.728637344120e-06   1.281835196355e-06  7*0.0  1.868870325041e-06  -1.595347109384e-06  -4.041608234978e-07  
7*0.0 -3.837898261491e-06   4.508652885622e-06   1.220054944400e-06  7*0.0  1.787248216548e-06  -1.515309322579e-06  -3.833026978282e-07  
7*0.0 -3.679247401721e-06   4.298109580972e-06   1.161076854777e-06  7*0.0  1.707763154992e-06  -1.439065622096e-06  -3.634736143843e-07  
7*0.0 -3.530538572167e-06   4.098271497642e-06   1.105162845089e-06  7*0.0  1.633292633830e-06  -1.366951324938e-06  -3.447416027665e-07  
7*0.0 -3.384535725298e-06   3.906893560419e-06   1.051752476614e-06  7*0.0  1.560611243397e-06  -1.298227225328e-06  -3.269264788955e-07  
7*0.0 -3.245950701228e-06   3.722789625295e-06   1.000426078430e-06  7*0.0  1.491805848839e-06  -1.232360493433e-06  -3.098689958725e-07  
7*0.0 -3.111201899521e-06   3.548063665354e-06   9.518446884784e-07  7*0.0  1.425243992005e-06  -1.170168229432e-06  -2.937976885765e-07  
7*0.0 -2.984111882230e-06   3.381251814013e-06   9.055177149274e-07  7*0.0  1.362558570254e-06  -1.110920389468e-06  -2.785039349341e-07  
7*0.0 -2.861116220008e-06   3.222391863928e-06   8.615063422943e-07  7*0.0  1.302047929147e-06  -1.054736339026e-06  -2.640290479992e-07  
7*0.0 -2.743637651841e-06   3.069724376916e-06   8.192597774386e-07  7*0.0  1.244528829910e-06  -1.000968390242e-06  -2.501923629715e-07  
7*0.0 -2.628558664599e-06   2.924242558328e-06   7.791160412674e-07  7*0.0  1.188455413212e-06  -9.500319117443e-07  -2.371132845096e-07  
7*0.0 -2.520536085448e-06   2.785745903977e-06   7.409329032272e-07  7*0.0  1.135902518196e-06  -9.016411114169e-07  -2.247008012634e-07  
7*0.0 -2.415799935009e-06   2.653443168534e-06   7.045427426095e-07  7*0.0  1.085121949859e-06  -8.556216472898e-07  -2.129183827462e-07  
7*0.0 -2.312484656252e-06   2.526353559535e-06   6.696793222080e-07  7*0.0  1.035305842637e-06  -8.116789609926e-07  -2.016909484441e-07  
7*0.0 -2.217978105048e-06   2.406353581378e-06   6.367724327583e-07  7*0.0  9.897692831839e-07  -7.701926663254e-07  -1.910967792194e-07  
7*0.0 -2.123945331358e-06   2.291068317036e-06   6.052543862748e-07  7*0.0  9.447079753156e-07  -7.305816046470e-07  -1.810050644046e-07  
7*0.0 -2.035472830437e-06   2.181177777835e-06   5.752355344695e-07  7*0.0  9.024475978277e-07  -6.929808448989e-07  -1.714354165848e-07  
7*0.0 -1.949592900310e-06   2.076506616763e-06   5.467164875697e-07  7*0.0  8.615306994993e-07  -6.573171726721e-07  -1.623769733215e-07  
7*0.0 -1.868450938225e-06   1.976971802955e-06   5.196283486722e-07  7*0.0  8.229724171376e-07  -6.234832927884e-07  -1.537933095865e-07  
7*0.0 -1.788084154213e-06   1.881145979196e-06   4.936212410865e-07  7*0.0  7.850231732161e-07  -5.911026533422e-07  -1.455953989291e-07  
7*0.0 -1.713211765494e-06   1.790392665670e-06   4.690139985704e-07  7*0.0  7.497239162705e-07  -5.605186002953e-07  -1.378597576440e-07  
7*0.0 -1.641122562979e-06   1.704124573581e-06   4.456742169639e-07  7*0.0  7.157674575617e-07  -5.315202345156e-07  -1.305385707791e-07  
7*0.0 -1.570030675207e-06   1.621070875218e-06   4.232578776947e-07  7*0.0  6.825552918383e-07  -5.037910645979e-07  -1.235510933220e-07  
7*0.0 -1.504005233227e-06   1.542578142940e-06   4.020890213609e-07  7*0.0  6.516982828023e-07  -4.776479717065e-07  -1.169699455614e-07  
7*0.0 -1.439936741227e-06   1.467575550323e-06   3.819035913582e-07  7*0.0  6.219484286413e-07  -4.527900690569e-07  -1.107228602625e-07  
7*0.0 -1.378312886404e-06   1.395677716074e-06   3.625878799034e-07  7*0.0  5.934572865183e-07  -4.290425492339e-07  -1.047627969972e-07  
7*0.0 -1.319468836572e-06   1.327583995198e-06   3.443297545617e-07  7*0.0  5.662478840408e-07  -4.066384886530e-07  -9.915002017075e-08  
7*0.0 -1.263882441169e-06   1.262863301711e-06   3.269985973223e-07  7*0.0  5.406310530261e-07  -3.854022057802e-07  -9.383587966490e-08  
7*0.0 -1.208563633255e-06   1.200642899528e-06   3.103856918591e-07  7*0.0  5.152756373044e-07  -3.650851576790e-07  -8.876319303563e-08  
7*0.0 -1.155908630306e-06   1.141416942287e-06   2.945940146801e-07  7*0.0  4.912437758400e-07  -3.458388368410e-07  -8.396416069703e-08  
7*0.0 -1.105967240978e-06   1.085296506591e-06   2.796545700241e-07  7*0.0  4.684707265955e-07  -3.276615808491e-07  -7.943851918828e-08  
7*0.0 -1.058106097450e-06   1.031629912462e-06   2.653895289809e-07  7*0.0  4.467375474637e-07  -3.103397132625e-07  -7.513151414190e-08  
7*0.0 -1.011832946835e-06   9.805911013293e-07   2.518544130009e-07  7*0.0  4.258231579311e-07  -2.939471615598e-07  -7.106283722177e-08  
7*0.0 -9.689177469618e-07   9.319691817737e-07   2.389654565000e-07  7*0.0  4.064664072154e-07  -2.783488532208e-07  -6.719321231078e-08  
7*0.0 -9.259473870889e-07   8.856839396935e-07   2.267389730528e-07  7*0.0  3.871688955503e-07  -2.635939125703e-07  -6.354333976970e-08  
7*0.0 -8.863086868579e-07   8.417116194188e-07   2.151263026784e-07  7*0.0  3.694377378119e-07  -2.496037924415e-07  -6.008390786732e-08  
7*0.0 -8.478720963492e-07   7.999053434972e-07   2.041105732714e-07  7*0.0  3.522645727442e-07  -2.363672840609e-07  -5.681749193533e-08  
7*0.0 -8.101807453935e-07   7.596357096386e-07   1.935238306706e-07  7*0.0  3.355118944606e-07  -2.236819586342e-07  -5.369255976442e-08  
7*0.0 -7.748720534240e-07   7.217554123729e-07   1.835772112701e-07  7*0.0  3.198594833844e-07  -2.117804831568e-07  -5.076432412219e-08  
7*0.0 -7.402010141775e-07   6.854897012126e-07   1.740801563203e-07  7*0.0  3.045510257669e-07  -2.004281722139e-07  -4.797679621962e-08  
7*0.0 -7.079870690940e-07   6.512093495965e-07   1.651096126707e-07  7*0.0  2.903485510098e-07  -1.897324185919e-07  -4.535276000819e-08  
7*0.0 -6.766768255805e-07   6.183313328002e-07   1.565237581014e-07  7*0.0  2.765773693779e-07  -1.795126256174e-07  -4.284980641525e-08  
7*0.0 -6.458923154473e-07   5.870427303759e-07   1.483738395848e-07  7*0.0  2.631572978686e-07  -1.698468649537e-07  -4.048739152143e-08  
7*0.0 -6.182276532014e-07   5.575562704979e-07   1.406895757156e-07  7*0.0  2.510838438110e-07  -1.607417976368e-07  -3.826210699102e-08  
7*0.0 -5.903283523092e-07   5.291465561700e-07   1.333101960033e-07  7*0.0  2.389969504998e-07  -1.520309721474e-07  -3.613854811973e-08  
7*0.0 -5.647113244064e-07   5.025026227534e-07   1.263935271426e-07  7*0.0  2.279100288864e-07  -1.438642689480e-07  -3.414894653371e-08  
7*0.0 -5.394978775764e-07   4.769933621465e-07   1.197899579193e-07  7*0.0  2.170234977078e-07  -1.360835606417e-07  -3.225753861350e-08  
7*0.0 -5.153763968450e-07   4.527501001298e-07   1.135242570922e-07  7*0.0  2.066460783853e-07  -1.287178919559e-07  -3.046965480134e-08  
7*0.0 -4.922574532871e-07   4.295567042148e-07   1.075385459204e-07  7*0.0  1.967307424295e-07  -1.216993945794e-07  -2.876827195343e-08  
7*0.0 -4.695695530182e-07   4.075484259757e-07   1.018744698943e-07  7*0.0  1.870520671356e-07  -1.150741172644e-07  -2.716584821255e-08  
7*0.0 -4.485680420479e-07   3.867316618492e-07   9.651928157017e-08  7*0.0  1.781148181735e-07  -1.088207477499e-07  -2.565427243742e-08  
7*0.0 -4.281609796119e-07   3.668122702884e-07   9.140589465372e-08  7*0.0  1.694421276182e-07  -1.028614047333e-07  -2.421639757117e-08  
7*0.0 -4.089814216792e-07   3.479873317974e-07   8.657909176640e-08  7*0.0  1.613410777032e-07  -9.724334562268e-08  -2.286207001610e-08  
7*0.0 -3.906298152554e-07   3.301396097649e-07   8.201076463012e-08  7*0.0  1.536177784274e-07  -9.193644657538e-08  -2.158468923803e-08  
7*0.0 -3.731855353563e-07   3.131185265444e-07   7.765983177651e-08  7*0.0  1.462831287829e-07  -8.689074117190e-08  -2.037171939587e-08  
7*0.0 -3.559501101664e-07   2.969256391987e-07   7.353257737777e-08  7*0.0  1.390777602282e-07  -8.212067304668e-08  -1.922773264783e-08  
7*0.0 -3.403034776773e-07   2.816690862520e-07   6.964300645183e-08  7*0.0  1.325570054519e-07  -7.763332535038e-08  -1.815161912768e-08  
7*0.0 -3.243366611928e-07   2.669017091119e-07   6.589195568156e-08  7*0.0  1.259251308943e-07  -7.331637095254e-08  -1.711935417420e-08  
7*0.0 -3.097683837554e-07   2.531060753721e-07   6.238910936283e-08  7*0.0  1.198823482713e-07  -6.928928638071e-08  -1.615695149881e-08  
7*0.0 -2.955275940332e-07   2.398719905854e-07   5.903639645489e-08  7*0.0  1.139948359061e-07  -6.544193023174e-08  -1.523916398221e-08  
7*0.0 -2.814449703173e-07   2.273069978345e-07   5.586320595347e-08  7*0.0  1.081986442707e-07  -6.180394344542e-08  -1.437343510354e-08  
7*0.0 -2.685775463938e-07   2.154294019745e-07   5.286277882327e-08  7*0.0  1.029219120026e-07  -5.837736630954e-08  -1.355813596318e-08  
7*0.0 -2.560606090710e-07   2.041060734367e-07   5.000900301629e-08  7*0.0  9.780002408246e-08  -5.512261968549e-08  -1.278520618790e-08  
7*0.0 -2.443988173771e-07   1.934407731469e-07   4.732283195813e-08  7*0.0  9.305849523741e-08  -5.206830938933e-08  -1.206040590408e-08  
7*0.0 -2.329395019360e-07   1.832356578426e-07   4.475892279839e-08  7*0.0  8.841141147057e-08  -4.915614998889e-08  -1.137075874237e-08  
7*0.0 -2.225450332296e-07   1.736648610199e-07   4.235476039529e-08  7*0.0  8.420103463574e-08  -4.643038837410e-08  -1.072542666048e-08  
7*0.0 -2.118969325437e-07   1.644506440132e-07   4.004897885715e-08  7*0.0  7.991680711432e-08  -4.382186351711e-08  -1.010969939095e-08  
7*0.0 -2.024621345502e-07   1.558198016569e-07   3.788748590988e-08  7*0.0  7.612275995065e-08  -4.137866205535e-08  -9.564669424753e-09  
7*0.0 -1.928603678436e-07   1.475663489594e-07   3.582825290116e-08  7*0.0  7.227665242923e-08  -3.905772330046e-08  -9.015802950065e-09  
7*0.0 -1.837546256898e-07   1.397173017191e-07   3.387222068829e-08  7*0.0  6.864127991105e-08  -3.685762208636e-08  -8.497777057874e-09  
7*0.0 -1.750765444038e-07   1.322702592129e-07   3.201937064208e-08  7*0.0  6.518362864189e-08  -3.477936408022e-08  -8.008008782196e-09  
7*0.0 -1.667430926143e-07   1.252003386004e-07   3.026335833560e-08  7*0.0  6.187579944748e-08  -3.281088470933e-08  -7.545363233397e-09  
7*0.0 -1.586505770504e-07   1.184812693135e-07   2.859825240560e-08  7*0.0  5.867868104254e-08  -3.094924925110e-08  -7.109529795807e-09  
7*0.0 -1.510393748943e-07   1.121250757948e-07   2.702491966120e-08  7*0.0  5.567749321574e-08  -2.919238936877e-08  -6.698481436565e-09  
7*0.0 -1.443566348756e-07   1.061954122835e-07   2.555534507455e-08  7*0.0  5.305404195943e-08  -2.755433092702e-08  -6.310832537153e-09  
7*0.0 -1.374739613086e-07   1.005061625666e-07   2.415103348604e-08  7*0.0  5.036894558494e-08  -2.599327065020e-08  -5.945532545561e-09  
7*0.0 -1.309340365498e-07   9.509464885067e-08   2.281689072733e-08  7*0.0  4.782148327493e-08  -2.451408320237e-08  -5.600810759022e-09  
7*0.0 -1.249595777454e-07   8.999658719873e-08   2.156017869138e-08  7*0.0  4.549937804368e-08  -2.312299863940e-08  -5.275354460952e-09  
7*0.0 -1.187168660204e-07   8.510267729280e-08   2.035965277947e-08  7*0.0  4.308112563048e-08  -2.179579586085e-08  -4.967936873957e-09  
7*0.0 -1.132328290718e-07   8.054215498997e-08   1.923963477009e-08  7*0.0  4.096601932715e-08  -2.055978703497e-08  -4.678044906700e-09  
7*0.0 -1.077230009451e-07   7.615585964234e-08   1.816591554475e-08  7*0.0  3.884490059675e-08  -1.937694090944e-08  -4.404533400963e-09  
7*0.0 -1.025747316534e-07   7.202489258228e-08   1.715544897738e-08  7*0.0  3.687206968690e-08  -1.826647471439e-08  -4.146459205388e-09  
7*0.0 -9.761552591563e-08   6.811305221530e-08   1.620056035445e-08  7*0.0  3.497193793525e-08  -1.721835819768e-08  -3.902799698077e-09  
7*0.0 -9.264109320474e-08   6.435287391599e-08   1.528552173746e-08  7*0.0  3.307446765379e-08  -1.621688570840e-08  -3.673407926670e-09  
7*0.0 -8.816410023076e-08   6.084530609754e-08   1.443149757667e-08  7*0.0  3.137643411539e-08  -1.528421246300e-08  -3.457349623723e-09  
7*0.0 -8.391099575284e-08   5.752543180587e-08   1.362432748668e-08  7*0.0  2.976875744291e-08  -1.440401744117e-08  -3.253471603098e-09  
7*0.0 -8.011605589090e-08   5.440811857456e-08   1.286596420776e-08  7*0.0  2.833832474118e-08  -1.357765601158e-08  -3.061804170944e-09  
7*0.0 -7.607888481893e-08   5.140537851386e-08   1.213931155060e-08  7*0.0  2.682250057935e-08  -1.278746177400e-08  -2.881351942239e-09  
7*0.0 -7.236257724717e-08   4.858400757455e-08   1.145679624764e-08  7*0.0  2.543186849661e-08  -1.204716787316e-08  -2.710974732779e-09  
7*0.0 -6.909464909030e-08   4.594489143684e-08   1.081757321491e-08  7*0.0  2.421188114252e-08  -1.135463416251e-08  -2.550305713904e-09  
7*0.0 -6.550171250076e-08   4.337971950145e-08   1.020010879870e-08  7*0.0  2.287560913723e-08  -1.068760961631e-08  -2.398897858899e-09  
7*0.0 -6.235650530107e-08   4.098952949845e-08   9.655944654291e-09  7*0.0  2.170746641137e-08  -1.006695093385e-08  -2.256367452141e-09  
7*0.0 -5.920544330061e-08   3.870209125693e-08   9.107014038737e-09  7*0.0  2.054296406307e-08  -9.510626249601e-09  -2.121675167219e-09  
7*0.0 -5.637734890936e-08   3.657546601682e-08   8.589245217105e-09  7*0.0  1.949946997459e-08  -8.953873368369e-09  -1.994973096746e-09  
7*0.0 -5.351764747661e-08   3.452719876861e-08   8.099693667343e-09  7*0.0  1.844785423878e-08  -8.428372311840e-09  -1.875564064644e-09  
7*0.0 -5.081880564840e-08   3.259723427445e-08   7.637999718502e-09  7*0.0  1.745735957615e-08  -7.933683032819e-09  -1.763282148304e-09  
7*0.0 -4.826089246876e-08   3.077664956051e-08   7.201704622575e-09  7*0.0  1.652563559023e-08  -7.467291232618e-09  -1.657557806992e-09  
7*0.0 -4.588166982898e-08   2.905836047822e-08   6.790057069793e-09  7*0.0  1.566219377967e-08  -7.028209084617e-09  -1.558127813558e-09  
7*0.0 -4.369327375373e-08   2.744946074029e-08   6.401552702327e-09  7*0.0  1.487093487738e-08  -6.614607248268e-09  -1.464586350478e-09  
7*0.0 -4.154676638385e-08   2.590699430039e-08   6.035087230396e-09  7*0.0  1.409745517708e-08  -6.225074461224e-09  -1.376582830743e-09  
7*0.0 -3.942997266700e-08   2.444984794553e-08   5.688965082850e-09  7*0.0  1.333587860370e-08  -5.857819723829e-09  -1.293742283234e-09  
7*0.0 -3.751270373305e-08   2.308216718379e-08   5.361590753048e-09  7*0.0  1.264870422318e-08  -5.511015688345e-09  -1.215620042346e-09  
7*0.0 -3.558661616707e-08   2.177807781258e-08   5.052333342383e-09  7*0.0  1.195750017574e-08  -5.183891717698e-09  -1.142057974720e-09  
7*0.0 -3.385631945985e-08   2.055261275316e-08   4.760282729714e-09  7*0.0  1.134407598675e-08  -4.875635629284e-09  -1.072825981667e-09  
7*0.0 -3.207956810055e-08   1.937918336036e-08   4.483772070680e-09  7*0.0  1.070995030681e-08  -4.584348800366e-09  -1.007522799097e-09  
7*0.0 -3.042717152783e-08   1.827662324000e-08   4.222970916739e-09  7*0.0  1.012626606701e-08  -4.310116776664e-09  -9.461074900823e-10  
7*0.0 -2.880272942092e-08   1.722568888450e-08   3.976522811722e-09  7*0.0  9.593590944836e-09  -4.051380744285e-09  -8.882680378486e-10  
7*0.0 -2.736670461034e-08   1.624788563568e-08   3.744935444106e-09  7*0.0  9.072182983521e-09  -3.808722314687e-09  -8.340589401675e-10  
7*0.0 -2.591885497784e-08   1.531585203817e-08   3.526426942508e-09  7*0.0  8.580278650068e-09  -3.580181059733e-09  -7.830614038831e-10  
7*0.0 -2.467278837450e-08   1.445440330571e-08   3.321251549086e-09  7*0.0  8.124131596212e-09  -3.365942122909e-09  -7.352877225630e-10  
7*0.0 -2.341547217254e-08   1.362403258351e-08   3.127937427798e-09  7*0.0  7.693345769624e-09  -3.164534978233e-09  -6.904287700346e-10  
7*0.0 -2.227294771511e-08   1.285375561182e-08   2.945436747714e-09  7*0.0  7.285294796406e-09  -2.974840621964e-09  -6.482302817405e-10  
7*0.0 -2.117295420668e-08   1.212326068806e-08   2.773009652301e-09  7*0.0  6.896007093226e-09  -2.795937778959e-09  -6.084912981901e-10  
7*0.0 -2.002372384675e-08   1.141664928796e-08   2.610589608273e-09  7*0.0  6.526543954612e-09  -2.627668677786e-09  -5.711661827784e-10  
7*0.0 -1.903608211829e-08   1.076432666721e-08   2.456802133201e-09  7*0.0  6.169971972234e-09  -2.468654409149e-09  -5.359558985406e-10  
7*0.0 -1.805190179000e-08   1.014258582834e-08   2.311473612129e-09  7*0.0  5.829172607773e-09  -2.318627129973e-09  -5.027853456615e-10  
7*0.0 -1.707962898546e-08   9.585550611193e-09   2.174852087373e-09  7*0.0  5.509844912886e-09  -2.177808126775e-09  -4.716828914894e-10  
7*0.0 -1.619574406677e-08   9.027179484763e-09   2.045524078873e-09  7*0.0  5.199968052475e-09  -2.044761139229e-09  -4.423545104446e-10  
7*0.0 -1.534975933589e-08   8.499532806440e-09   1.923484061031e-09  7*0.0  4.905940020813e-09  -1.919451461255e-09  -4.147676768529e-10  
7*0.0 -1.448813861218e-08   8.002596570944e-09   1.808678304099e-09  7*0.0  4.629786556632e-09  -1.801794459278e-09  -3.888924894616e-10  
7*0.0 -1.372388556280e-08   7.535115296104e-09   1.700787159406e-09  7*0.0  4.371518740582e-09  -1.691422031228e-09  -3.646406732134e-10  
7*0.0 -1.300008523701e-08   7.094139643636e-09   1.599154084882e-09  7*0.0  4.127343683208e-09  -1.587622024521e-09  -3.418599125657e-10  
7*0.0 -1.236311286326e-08   6.680940408844e-09   1.503973471650e-09  7*0.0  3.902620867497e-09  -1.490581486395e-09  -3.205725984401e-10  
7*0.0 -1.171135302708e-08   6.292083600357e-09   1.414503301193e-09  7*0.0  3.691795721198e-09  -1.399538560261e-09  -3.006215080489e-10  
7*0.0 -1.112336986937e-08   5.925398435713e-09   1.330243326782e-09  7*0.0  3.492744965539e-09  -1.313983753199e-09  -2.818951168711e-10  
7*0.0 -1.055435498874e-08   5.578078651439e-09   1.250591974767e-09  7*0.0  3.300811136443e-09  -1.233255808170e-09  -2.642571452215e-10  
7*0.0 -1.001786178060e-08   5.250632479564e-09   1.175608893347e-09  7*0.0  3.118958843326e-09  -1.157372694872e-09  -2.477000116829e-10  
7*0.0 -9.487706552299e-09   4.940558677180e-09   1.104731848819e-09  7*0.0  2.944571806663e-09  -1.085790223631e-09  -2.321060049807e-10  
7*0.0 -8.980809851213e-09   4.647997085218e-09   1.037971162213e-09  7*0.0  2.778322227385e-09  -1.018451431536e-09  -2.174580255627e-10  
7*0.0 -8.496332409758e-09   4.371830899214e-09   9.750634793869e-10  7*0.0  2.619583635958e-09  -9.550618915610e-10  -2.036908371635e-10  
7*0.0 -8.031729828045e-09   4.110787498464e-09   9.157013076262e-10  7*0.0  2.467956433232e-09  -8.953684912241e-10  -1.907455862471e-10  
7*0.0 -7.593916797099e-09   3.865094231491e-09   8.598900971276e-10  7*0.0  2.325610389680e-09  -8.393626079037e-10  -1.786121269135e-10  
7*0.0 -7.184456784312e-09   3.634490854017e-09   8.075525604043e-10  7*0.0  2.192955570484e-09  -7.869423592526e-10  -1.672650662650e-10  
7*0.0 -6.795078108836e-09   3.417048089430e-09   7.582716231218e-10  7*0.0  2.067323411048e-09  -7.376924422289e-10  -1.566176204607e-10  
7*0.0 -6.434370337123e-09   3.213478760169e-09   7.121602815025e-10  7*0.0  1.951539868091e-09  -6.917052834888e-10  -1.466804582454e-10  
7*0.0 -6.097566967540e-09   3.022523647882e-09   6.689450322884e-10  7*0.0  1.843943222453e-09  -6.486783601713e-10  -1.373899126561e-10  
7*0.0 -5.775186996393e-09   2.842283474740e-09   6.282230780581e-10  7*0.0  1.741285158016e-09  -6.081980549270e-10  -1.286621451019e-10  
7*0.0 -5.467043997102e-09   2.672246613522e-09   5.898720491277e-10  7*0.0  1.643344936274e-09  -5.701156396602e-10  -1.204638170639e-10  
7*0.0 -5.172194064529e-09   2.511672796725e-09   5.537135007543e-10  7*0.0  1.550003396150e-09  -5.342871467755e-10  -1.127617336473e-10  
7*0.0 -4.890542573041e-09   2.359993432103e-09   5.196116328618e-10  7*0.0  1.461022099293e-09  -5.005607124137e-10  -1.055222038693e-10  
7*0.0 -4.623874411081e-09   2.217363475508e-09   4.875895152080e-10  7*0.0  1.376931264225e-09  -4.689430561967e-10  -9.874433125284e-11  
7*0.0 -4.367893885366e-09   2.082513877411e-09   4.573662408860e-10  7*0.0  1.296513239981e-09  -4.391595029035e-10  -9.236922257272e-11  
7*0.0 -4.125196543638e-09   1.955518056503e-09   4.289423026380e-10  7*0.0  1.220515839671e-09  -4.111970076350e-10  -8.639110064907e-11  
7*0.0 -3.895923103334e-09   1.836253622919e-09   4.022876864145e-10  7*0.0  1.148775734991e-09  -3.849916192758e-10  -8.079606961218e-11  
7*0.0 -3.673901474239e-09   1.723333171486e-09   3.771015492758e-10  7*0.0  1.079523821308e-09  -3.602657861229e-10  -7.552618613653e-11  
7*0.0 -3.464801703048e-09   1.617293599354e-09   3.534754452032e-10  7*0.0  1.014581085652e-09  -3.371133296045e-10  -7.059635961609e-11  
7*0.0 -3.272891705640e-09   1.518436598367e-09   3.314563143314e-10  7*0.0  9.552209090184e-10  -3.155747937916e-10  -6.601170015399e-11  
7*0.0 -3.088576284012e-09   1.425044550513e-09   3.106886406891e-10  7*0.0  8.984506242333e-10  -2.953121754008e-10  -6.170510726289e-11  
7*0.0 -2.920468729922e-09   1.338177593491e-09   2.913746592221e-10  7*0.0  8.469373997530e-10  -2.765059540150e-10  -5.770862835589e-11  
7*0.0 -2.762717137655e-09   1.256630081439e-09   2.732616438146e-10  7*0.0  7.988511903215e-10  -2.589031930826e-10  -5.397105166943e-11  
7*0.0 -2.613900083843e-09   1.180025304615e-09   2.562683591932e-10  7*0.0  7.536419596346e-10  -2.424153477688e-10  -5.047408934702e-11  
7*0.0 -2.471591683140e-09   1.107818266242e-09   2.402781994763e-10  7*0.0  7.105009329416e-10  -2.269211974764e-10  -4.719290309265e-11  
7*0.0 -2.336949093993e-09   1.039911140211e-09   2.252618260931e-10  7*0.0  6.697582622170e-10  -2.123886689127e-10  -4.411933294049e-11  
7*0.0 -2.206514912690e-09   9.755552293488e-10   2.110570650335e-10  7*0.0  6.304638806989e-10  -1.986731720618e-10  -4.122328849480e-11  
7*0.0 -2.083548076604e-09   9.151669707273e-10   1.977456037337e-10  7*0.0  5.934708696853e-10  -1.858408516326e-10  -3.851718724613e-11  
7*0.0 -1.965451118462e-09   8.581163199264e-10   1.851918585845e-10  7*0.0  5.580165222206e-10  -1.737622083222e-10  -3.597417842984e-11  
7*0.0 -1.851532909770e-09   8.041931099226e-10   1.733494139168e-10  7*0.0  5.239005786668e-10  -1.623845663227e-10  -3.358287643151e-11  
7*0.0 -1.742488428045e-09   7.533477812909e-10   1.622011121777e-10  7*0.0  4.913732111725e-10  -1.516921635551e-10  -3.133877739320e-11  
7*0.0 -1.640076964791e-09   7.057366276939e-10   1.517755580936e-10  7*0.0  4.608480997348e-10  -1.416990984678e-10  -2.924393840364e-11  
7*0.0 -1.542897962574e-09   6.609582497828e-10   1.419827611449e-10  7*0.0  4.320421997230e-10  -1.323338465583e-10  -2.728283162477e-11  
7*0.0 -1.454430064261e-09   6.194365498837e-10   1.329032632502e-10  7*0.0  4.059406055678e-10  -1.236663911037e-10  -2.546805364522e-11  
7*0.0 -1.373315057347e-09   5.807884484941e-10   1.244542951378e-10  7*0.0  3.821399851729e-10  -1.156196527080e-10  -2.378368477162e-11  
7*0.0 -1.298245664391e-09   5.447542177693e-10   1.165815417134e-10  7*0.0  3.602316397864e-10  -1.081396999572e-10  -2.221884870528e-11  
7*0.0 -1.226817364355e-09   5.108123837201e-10   1.091763869249e-10  7*0.0  3.394724455855e-10  -1.011196513828e-10  -2.075208575361e-11  
7*0.0 -1.159779230627e-09   4.790695158230e-10   1.022597640029e-10  7*0.0  3.200222027722e-10  -9.456740236341e-11  -1.938463664541e-11  
7*0.0 -1.093101638205e-09   4.487287664054e-10   9.566680984319e-11  7*0.0  3.007131876596e-10  -8.833018917201e-11  -1.808607470830e-11  
7*0.0 -1.030423307800e-09   4.203315434838e-10   8.950402094357e-11  7*0.0  2.825954546592e-10  -8.250395027730e-11  -1.687443240286e-11  
7*0.0 -9.706019509120e-10   3.935855107473e-10   8.370917228190e-11  7*0.0  2.653398776368e-10  -7.703300973883e-11  -1.573840110820e-11  
7*0.0 -9.140302432401e-10   3.684900733110e-10   7.827880122777e-11  7*0.0  2.490826157112e-10  -7.191792048045e-11  -1.467749461978e-11  
7*0.0 -8.603899653270e-10   3.448954280701e-10   7.318045405197e-11  7*0.0  2.336967089475e-10  -6.712423784870e-11  -1.368460639433e-11  
7*0.0 -8.093130360297e-10   3.226846824154e-10   6.838841955030e-11  7*0.0  2.190857929323e-10  -6.262805908522e-11  -1.275465559497e-11  
7*0.0 -7.588486790893e-10   3.015050054152e-10   6.383057868974e-11  7*0.0  2.046819678677e-10  -5.836031355786e-11  -1.187399153648e-11  
7*0.0 -7.127621570415e-10   2.819031106064e-10   5.961363684974e-11  7*0.0  1.915895120065e-10  -5.441694404734e-11  -1.106044540991e-11  
7*0.0 -6.698605570548e-10   2.636243842544e-10   5.568498369269e-11  7*0.0  1.794324777992e-10  -5.074563694271e-11  -1.030364814409e-11  
7*0.0 -6.296006529243e-10   2.465134185312e-10   5.201081649710e-11  7*0.0  1.680945053282e-10  -4.731937252383e-11  -9.597897123504e-12  
7*0.0 -5.931286712140e-10   2.307224933687e-10   4.862054442497e-11  7*0.0  1.578697788564e-10  -4.416321439085e-11  -8.947870473671e-12  
7*0.0 -5.595282834778e-10   2.160266386168e-10   4.546663271552e-11  7*0.0  1.485137874266e-10  -4.123577771752e-11  -8.345169331783e-12  
7*0.0 -5.276794454892e-10   2.022111836420e-10   4.250569269253e-11  7*0.0  1.396694139967e-10  -3.849344781834e-11  -7.781306746370e-12  
7*0.0 -4.969836177998e-10   1.891511480863e-10   3.971173771574e-11  7*0.0  1.311705148409e-10  -3.591138835636e-11  -7.251267931600e-12  
7*0.0 -4.688579112632e-10   1.770581237852e-10   3.712631534906e-11  7*0.0  1.234019820416e-10  -3.352468927602e-11  -6.761624624403e-12  
7*0.0 -4.409130917443e-10   1.654961531880e-10   3.466106803905e-11  7*0.0  1.157019519078e-10  -3.125141393827e-11  -6.296335999064e-12  
7*0.0 -4.152634085918e-10   1.547852498839e-10   3.237877584328e-11  7*0.0  1.086487764869e-10  -2.914810836093e-11  -5.866094242902e-12  
7*0.0 -3.906385603003e-10   1.446979371473e-10   3.023338772885e-11  7*0.0  1.018838722963e-10  -2.717221673095e-11  -5.462607157657e-12  
7*0.0 -3.669586911284e-10   1.351655844514e-10   2.820942382049e-11  7*0.0  9.540012408964e-11  -2.531209085105e-11  -5.083347720031e-12  
7*0.0 -3.438745839669e-10   1.261134249180e-10   2.629138395934e-11  7*0.0  8.909311221955e-11  -2.355326744292e-11  -4.725441202874e-12  
7*0.0 -3.225040646436e-10   1.177100378952e-10   2.451237237762e-11  7*0.0  8.326833547605e-11  -2.192478117164e-11  -4.394350509241e-12  
7*0.0 -3.017272994488e-10   1.097365199399e-10   2.282779972179e-11  7*0.0  7.761788607179e-11  -2.038495514307e-11  -4.081860590561e-12  
7*0.0 -2.826060616196e-10   1.023423735592e-10   2.126631313365e-11  7*0.0  7.245058800874e-11  -1.896105063565e-11  -3.792981298056e-12  
7*0.0 -2.652345989186e-10   9.553794259833e-11   1.982991038772e-11  7*0.0  6.777440105950e-11  -1.765218277590e-11  -3.527511436620e-12  
7*0.0 -2.494037302927e-10   8.925022582702e-11   1.850302491058e-11  7*0.0  6.353178135803e-11  -1.644485274886e-11  -3.282703113044e-12  
7*0.0 -2.348602559399e-10   8.342258360612e-11   1.727381249844e-11  7*0.0  5.965853893782e-11  -1.532859324621e-11  -3.056443404250e-12  
7*0.0 -2.214611608083e-10   7.801299085898e-11   1.613339027024e-11  7*0.0  5.610818767510e-11  -1.429556552731e-11  -2.847165114183e-12  
7*0.0 -2.085284147830e-10   7.289775720927e-11   1.505703291829e-11  7*0.0  5.268708262312e-11  -1.332276733419e-11  -2.650440818898e-12  
7*0.0 -1.962369331384e-10   6.809231259815e-11   1.404731075385e-11  7*0.0  4.944439909578e-11  -1.241187027899e-11  -2.466481643922e-12  
7*0.0 -1.843899099085e-10   6.355410805990e-11   1.309550207624e-11  7*0.0  4.632757117201e-11  -1.155437261986e-11  -2.293585875510e-12  
7*0.0 -1.734117325853e-10   5.934260680054e-11   1.221316526910e-11  7*0.0  4.344217026577e-11  -1.075966080302e-11  -2.133508295220e-12  
7*0.0 -1.626809661737e-10   5.534390189773e-11   1.137722416097e-11  7*0.0  4.063162507051e-11  -1.000778155511e-11  -1.982339160189e-12  
7*0.0 -1.525246725178e-10   5.159848205975e-11   1.059540280356e-11  7*0.0  3.797519421220e-11  -9.305200103291e-12  -1.841278377778e-12  
7*0.0 -1.427425272279e-10   4.805854330806e-11   9.857831792984e-12  7*0.0  3.542108226369e-11  -8.643355640613e-12  -1.708622598352e-12  
7*0.0 -1.333139253309e-10   4.471803095078e-11   9.163071257701e-12  7*0.0  3.296543514241e-11  -8.021369142973e-12  -1.584171737330e-12  
7*0.0 -1.242707649942e-10   4.156458879425e-11   8.508254952861e-12  7*0.0  3.061873742255e-11  -7.436858209167e-12  -1.467393508043e-12  
7*0.0 -1.160782209295e-10   3.867255643936e-11   7.907960023340e-12  7*0.0  2.849725058497e-11  -6.901606528023e-12  -1.360502176405e-12  
7*0.0 -1.086112084669e-10   3.600711802568e-11   7.354912087704e-12  7*0.0  2.657273570023e-11  -6.409028326586e-12  -1.262157611607e-12  
7*0.0 -1.016460675248e-10   3.352774073729e-11   6.840927679376e-12  7*0.0  2.478769600623e-11  -5.952114190791e-12  -1.170999128923e-12  
7*0.0 -9.541593916043e-11   3.126284434345e-11   6.371392474375e-12  7*0.0  2.319953777169e-11  -5.535130625381e-12  -1.087797535533e-12  
7*0.0 -8.985202089887e-11   2.919401159387e-11   5.942437753360e-12  7*0.0  2.179028150814e-11  -5.154848501338e-12  -1.011904391188e-12  
7*0.0 -8.453804221085e-11   2.724423024363e-11   5.538771174845e-12  7*0.0  2.044867681072e-11  -4.797816636321e-12  -9.407503734797e-13  
7*0.0 -7.952731723937e-11   2.542120878778e-11   5.161820159457e-12  7*0.0  1.918681436960e-11  -4.465135605513e-12  -8.745307058408e-13  
7*0.0 -7.473292905126e-11   2.370507851345e-11   4.807583345009e-12  7*0.0  1.798184896975e-11  -4.153163023295e-12  -8.125352010566e-13  
7*0.0 -7.018432524129e-11   2.209516055699e-11   4.475741625141e-12  7*0.0  1.684190362034e-11  -3.861387314302e-12  -7.546278704839e-13  
7*0.0 -6.577469625718e-11   2.057195765264e-11   4.162416964009e-12  7*0.0  1.573756523244e-11  -3.585941975911e-12  -7.000621265635e-13  
7*0.0 -6.152083774717e-11   1.913562462998e-11   3.867556711733e-12  7*0.0  1.467250308632e-11  -3.326662470806e-12  -6.487935243840e-13  
7*0.0 -5.738165654696e-11   1.777286918526e-11   3.588347977962e-12  7*0.0  1.363943071392e-11  -3.081453244522e-12  -6.003906471696e-13  
7*0.0 -5.360709200347e-11   1.651981660731e-11   3.331776012975e-12  7*0.0  1.269972440085e-11  -2.856306599000e-12  -5.559748464909e-13  
7*0.0 -4.996147476956e-11   1.533489976834e-11   3.089603671887e-12  7*0.0  1.179374764371e-11  -2.644200330086e-12  -5.142055345391e-13  
7*0.0 -4.647392288583e-11   1.422002365792e-11   2.862123685801e-12  7*0.0  1.092872236067e-11  -2.445409635779e-12  -4.751218299496e-13  
7*0.0 -4.326929317942e-11   1.319023267214e-11   2.652117025037e-12  7*0.0  1.013856563318e-11  -2.262488604400e-12  -4.391749072348e-13  
7*0.0 -4.038248491091e-11   1.224948846243e-11   2.460321618481e-12  7*0.0  9.429904633691e-12  -2.095761982516e-12  -4.064172834411e-13  
7*0.0 -3.776444331824e-11   1.138822747663e-11   2.284806497022e-12  7*0.0  8.789967008733e-12  -1.943323005513e-12  -3.764758869177e-13  
7*0.0 -3.533182437096e-11   1.058817506634e-11   2.121894987620e-12  7*0.0  8.199632924621e-12  -1.802153283158e-12  -3.487636715683e-13  
7*0.0 -3.316186847419e-11   9.860251757031e-12   1.973664410498e-12  7*0.0  7.676367218007e-12  -1.673903282562e-12  -3.235843258895e-13  
7*0.0 -3.116671453487e-11   9.188768106461e-12   1.837032798877e-12  7*0.0  7.196693200903e-12  -1.555814582995e-12  -3.004169360648e-13  
7*0.0 -2.920051354082e-11   8.546915448523e-12   1.706721502455e-12  7*0.0  6.724817421914e-12  -1.443430566422e-12  -2.784153196350e-13  
7*0.0 -2.734781177610e-11   7.946859852683e-12   1.585043323050e-12  7*0.0  6.281450583423e-12  -1.338747260299e-12  -2.579454531041e-13  
7*0.0 -2.563855668630e-11   7.392872098384e-12   1.472824310389e-12  7*0.0  5.872849640038e-12  -1.242265227382e-12  -2.390986915709e-13  
7*0.0 -2.399864641584e-11   6.870398531091e-12   1.367152379706e-12  7*0.0  5.482698228843e-12  -1.151658461497e-12  -2.214233553198e-13  
7*0.0 -2.239095059191e-11   6.372936178447e-12   1.266765488721e-12  7*0.0  5.100756744488e-12  -1.065638674912e-12  -2.046767166090e-13  
7*0.0 -2.092574927003e-11   5.917649827826e-12   1.174976667532e-12  7*0.0  4.752474843016e-12  -9.868916245469e-13  -1.893597399869e-13  
7*0.0 -1.947245949938e-11   5.480987453499e-12   1.087142959312e-12  7*0.0  4.408223976247e-12  -9.116907827438e-13  -1.747623464496e-13  
7*0.0 -1.807750097826e-11   5.069587467973e-12   1.004535474556e-12  7*0.0  4.078568424487e-12  -8.410677462265e-13  -1.610758869183e-13  
7*0.0 -1.677774192759e-11   4.688403149533e-12   9.280885848201e-13  7*0.0  3.771378700633e-12  -7.757523808077e-13  -1.484339646658e-13  
7*0.0 -1.555825641133e-11   4.332988511067e-12   8.568873687325e-13  7*0.0  3.484583959766e-12  -7.151231320216e-13  -1.367112235446e-13  
7*0.0 -1.445998241077e-11   4.009662761170e-12   7.921243436803e-13  7*0.0  3.227491984805e-12  -6.601040446137e-13  -1.260746523100e-13  
7*0.0 -1.348347315088e-11   3.717228880198e-12   7.335553842450e-13  7*0.0  2.999854839218e-12  -6.104012468731e-13  -1.164664326879e-13  
7*0.0 -1.260917159254e-11   3.452015501747e-12   6.804502059436e-13  7*0.0  2.797063284151e-12  -5.653875121324e-13  -1.077658565279e-13  
7*0.0 -1.179487797592e-11   3.205661977214e-12   6.311648050617e-13  7*0.0  2.609135294960e-12  -5.236700728016e-13  -9.970808358274e-14  
7*0.0 -1.106440701697e-11   2.981777502874e-12   5.863869361252e-13  7*0.0  2.441521828182e-12  -4.858233744304e-13  -9.239929078405e-14  
7*0.0 -1.036602927525e-11   2.770924134823e-12   5.442758228942e-13  7*0.0  2.281707546242e-12  -4.502989597773e-13  -8.554804722195e-14  
7*0.0 -9.696143998993e-12   2.572084162894e-12   5.046283972651e-13  7*0.0  2.128931341001e-12  -4.169433845193e-13  -7.912491242273e-14  
7*0.0 -9.058816366049e-12   2.385331995049e-12   4.674516632082e-13  7*0.0  1.983867106858e-12  -3.857359541472e-13  -7.312489090184e-14  
7*0.0 -8.444832963605e-12   2.208926352536e-12   4.323936469814e-13  7*0.0  1.844603600892e-12  -3.563797042366e-13  -6.748947542136e-14  
7*0.0 -7.896318956818e-12   2.049353692771e-12   4.006989044642e-13  7*0.0  1.720173689660e-12  -3.298163605618e-13  -6.239312806505e-14  
7*0.0 -7.326937207031e-12   1.892161917075e-12   3.695757468341e-13  7*0.0  1.591213918131e-12  -3.037623137701e-13  -5.740879864171e-14  
7*0.0 -6.808275633341e-12   1.748580787198e-12   3.411700877426e-13  7*0.0  1.473921129252e-12  -2.799785319473e-13  -5.286211079684e-14  
7*0.0 -6.320224042828e-12   1.614947180368e-12   3.147721535732e-13  7*0.0  1.363723107556e-12  -2.578779626922e-13  -4.864303720332e-14  
7*0.0 -5.861893761226e-12   1.490674227271e-12   2.902555699295e-13  7*0.0  1.260488477897e-12  -2.373826636986e-13  -4.473524475336e-14  
7*0.0 -5.402036404596e-12   1.370174391735e-12   2.665390885988e-13  7*0.0  1.157329628176e-12  -2.176309199557e-13  -4.097748108847e-14  
7*0.0 -5.003381013640e-12   1.263422926703e-12   2.455255742216e-13  7*0.0  1.068161389399e-12  -2.001638729415e-13  -3.765419432829e-14  
7*0.0 -4.624815470787e-12   1.163410391434e-12   2.258652604105e-13  7*0.0  9.838567279923e-13  -1.838726060713e-13  -3.455843961985e-14  
7*0.0 -4.296564583418e-12   1.074683903749e-12   2.084177789118e-13  7*0.0  9.112164117851e-13  -1.694472929542e-13  -3.181619089772e-14  
7*0.0 -4.009225983710e-12   9.954083162305e-13   1.928260907987e-13  7*0.0  8.479403479959e-13  -1.565681497773e-13  -2.936726554574e-14  
7*0.0 -3.758139681979e-12   9.246679223774e-13   1.789110534178e-13  7*0.0  7.929957488541e-13  -1.450880989616e-13  -2.718385708949e-14  
7*0.0 -3.517673652591e-12   8.580235638624e-13   1.658209366224e-13  7*0.0  7.405505807587e-13  -1.343007079832e-13  -2.513485620674e-14  
7*0.0 -3.292155080438e-12   7.959825232948e-13   1.536511928362e-13  7*0.0  6.914323117230e-13  -1.242758561404e-13  -2.323312943876e-14  
7*0.0 -3.077894915229e-12   7.377926461785e-13   1.422524110213e-13  7*0.0  6.449320099229e-13  -1.149105145445e-13  -2.145880316747e-14  
7*0.0 -2.862516149479e-12   6.813828576520e-13   1.312289935224e-13  7*0.0  5.982930765621e-13  -1.058782658235e-13  -1.975147201749e-14  
7*0.0 -2.665964211220e-12   6.297630308819e-13   1.211501274634e-13  7*0.0  5.558274156673e-13  -9.763256297044e-14  -1.819412114963e-14  
7*0.0 -2.480439509842e-12   5.815838469539e-13   1.117556290615e-13  7*0.0  5.158691515256e-13  -8.996000760991e-14  -1.674677481131e-14  
7*0.0 -2.302738437534e-12   5.362934417531e-13   1.029408484554e-13  7*0.0  4.776368442432e-13  -8.276041313524e-14  -1.539096334723e-14  
7*0.0 -2.135700180221e-12   4.942029026308e-13   9.476117329948e-14  7*0.0  4.416765440979e-13  -7.607205389751e-14  -1.413321724476e-14  
7*0.0 -1.974440071467e-12   4.544005700551e-13   8.703992362011e-14  7*0.0  4.070855831433e-13  -6.976855994915e-14  -1.294974653515e-14  
7*0.0 -1.815715757385e-12   4.162639583907e-13   7.965753692599e-14  7*0.0  3.730947147575e-13  -6.374757362667e-14  -1.182156351201e-14  
7*0.0 -1.665820567465e-12   3.807062118853e-13   7.278478415813e-14  7*0.0  3.409992200753e-13  -5.814535086939e-14  -1.077342295924e-14  
7*0.0 -1.528371992098e-12   3.481715034937e-13   6.650158252438e-14  7*0.0  3.117270501986e-13  -5.304222775597e-14  -9.819416554401e-15  
7*0.0 -1.405751920444e-12   3.189333582513e-13   6.085563259221e-14  7*0.0  2.857731222620e-13  -4.847403616168e-14  -8.965467592359e-15  
7*0.0 -1.301160752555e-12   2.934362197580e-13   5.593186833904e-14  7*0.0  2.636633688466e-13  -4.448924484453e-14  -8.220577076810e-15  
7*0.0 -1.208819078631e-12   2.706827490839e-13   5.153853279890e-14  7*0.0  2.442831747727e-13  -4.094383373891e-14  -7.557818862851e-15  
7*0.0 -1.128748408669e-12   2.505528029913e-13   4.765028848683e-14  7*0.0  2.275805792469e-13  -3.781081652651e-14  -6.971882206762e-15  
7*0.0 -1.057264399996e-12   2.324324972052e-13   4.415172250671e-14  7*0.0  2.127607736153e-13  -3.499713219858e-14  -6.445822827259e-15  
7*0.0 -9.865701892049e-13   2.149926229021e-13   4.079174765893e-14  7*0.0  1.981108918084e-13  -3.229644528904e-14  -5.941905092130e-15  
7*0.0 -9.203337715309e-13   1.988038987768e-13   3.767678826474e-14  7*0.0  1.844190048336e-13  -2.979668381231e-14  -5.476034548097e-15  
7*0.0 -8.584499409956e-13   1.837822586350e-13   3.479015529864e-14  7*0.0  1.716595929005e-13  -2.748448978759e-14  -5.045662887730e-15  
7*0.0 -7.958808938202e-13   1.691073230612e-13   3.197641313956e-14  7*0.0  1.588111977043e-13  -2.523950883202e-14  -4.628662589124e-15  
7*0.0 -7.386317909054e-13   1.557000144176e-13   2.940873946258e-14  7*0.0  1.470541704835e-13  -2.318927826903e-14  -4.248275421717e-15  
7*0.0 -6.830071797368e-13   1.429611827854e-13   2.697365261428e-14  7*0.0  1.356531413033e-13  -2.124605890754e-14  -3.888364405414e-15  
7*0.0 -6.289534165403e-13   1.308349596695e-13   2.465962643835e-14  7*0.0  1.246120989527e-13  -1.940188420783e-14  -3.547322793661e-15  
7*0.0 -5.794718391231e-13   1.197920886586e-13   2.255485412660e-14  7*0.0  1.144967387957e-13  -1.772208732958e-14  -3.237039184571e-15  
7*0.0 -5.316999939922e-13   1.093248498239e-13   2.056349144620e-14  7*0.0  1.047442766399e-13  -1.613330801298e-14  -2.944073851325e-15  
7*0.0 -4.863634100920e-13   9.954150669895e-14   1.870525598218e-14  7*0.0  9.550994967149e-14  -1.465348375894e-14  -2.671625766582e-15  
7*0.0 -4.430413122691e-13   9.034167565632e-14   1.696059295198e-14  7*0.0  8.673135058481e-14  -1.326937666481e-14  -2.417169612877e-15  
7*0.0 -4.059233133730e-13   8.235659128011e-14   1.544662745661e-14  7*0.0  7.921158940906e-14  -1.206880281797e-14  -2.196521912245e-15  
7*0.0 -3.714023641153e-13   7.498891258421e-14   1.405083332902e-14  7*0.0  7.226996119790e-14  -1.096672090741e-14  -1.994104385682e-15  
7*0.0 -3.413905783286e-13   6.852513034979e-14   1.282649888907e-14  7*0.0  6.625705971395e-14  -1.000131074956e-14  -1.816814321570e-15  
7*0.0 -3.167781298817e-13   6.307943184984e-14   1.179413853656e-14  7*0.0  6.134759150718e-14  -9.187601233538e-15  -1.667255924818e-15  
7*0.0 -2.960069444026e-13   5.837945342218e-14   1.090278318814e-14  7*0.0  5.722526966602e-14  -8.485342697239e-15  -1.538123233627e-15  
7*0.0 -2.754255633446e-13   5.384122471707e-14   1.004371373751e-14  7*0.0  5.314958197180e-14  -7.809191759171e-15  -1.414007624132e-15  
7*0.0 -2.559001768264e-13   4.959004186195e-14   9.240195061557e-15  7*0.0  4.929163305684e-14  -7.177286171701e-15  -1.298181577892e-15  
7*0.0 -2.375263660335e-13   4.562992715426e-14   8.492638999814e-15  7*0.0  4.567054636198e-14  -6.590337783052e-15  -1.190727331082e-15  
7*0.0 -2.193886934440e-13   4.180351771957e-14   7.771774886652e-15  7*0.0  4.209713400335e-14  -6.025015867819e-15  -1.087433475673e-15  
7*0.0 -2.026082825251e-13   3.828702220697e-14   7.110144486189e-15  7*0.0  3.879822293677e-14  -5.506962599467e-15  -9.928941867204e-16  
7*0.0 -1.867023962221e-13   3.499744849743e-14   6.492031983219e-15  7*0.0  3.568331582294e-14  -5.024065443716e-15  -9.048779012429e-16  
7*0.0 -1.723670982550e-13   3.203683286187e-14   5.936365601406e-15  7*0.0  3.287228303471e-14  -4.589171339526e-15  -8.257004400289e-16  
7*0.0 -1.585714422245e-13   2.924162034745e-14   5.412675666033e-15  7*0.0  3.016818834368e-14  -4.178991330693e-15  -7.511471980189e-16  
7*0.0 -1.445135519798e-13   2.648144184821e-14   4.896709395216e-15  7*0.0  2.742712953484e-14  -3.776060850888e-15  -6.780603493947e-16  
7*0.0 -1.318718195184e-13   2.400683819720e-14   4.434611471431e-15  7*0.0  2.496040796646e-14  -3.414701208101e-15  -6.125826401253e-16  
7*0.0 -1.193047711849e-13   2.160462104775e-14   3.987026773195e-15  7*0.0  2.251129112209e-14  -3.065002904476e-15  -5.493524281914e-16  
7*0.0 -1.074141814158e-13   1.936602078540e-14   3.570578496599e-15  7*0.0  2.020352944472e-14  -2.740566804198e-15  -4.907772131582e-16  
7*0.0 -9.686448191503e-14   1.738164780821e-14   3.201601260710e-15  7*0.0  1.816425336675e-14  -2.454057263423e-15  -4.390726363662e-16  
7*0.0 -8.866319141381e-14   1.579723469063e-14   2.906794762583e-15  7*0.0  1.657704946874e-14  -2.224934593549e-15  -3.977026807532e-16  
7*0.0 -8.091201473506e-14   1.432179446171e-14   2.632530929783e-15  7*0.0  1.508867256966e-14  -2.012828052572e-15  -3.594352361284e-16  
7*0.0 -7.460789742924e-14   1.310163339143e-14   2.405587942440e-15  7*0.0  1.388463885441e-14  -1.837700060306e-15  -3.278199074514e-16  
7*0.0 -6.981800111209e-14   1.213437805682e-14   2.225392183284e-15  7*0.0  1.296823456846e-14  -1.698356619644e-15  -3.026284123588e-16  
7*0.0 -6.511457206782e-14   1.120512866698e-14   2.052603988624e-15  7*0.0  1.207359874701e-14  -1.565102630650e-15  -2.785783497561e-16  
7*0.0 -6.025127096223e-14   1.027516890208e-14   1.880090478303e-15  7*0.0  1.115142216572e-14  -1.432340387824e-15  -2.546690465863e-16  
7*0.0 -5.586960806955e-14   9.436965343674e-15   1.724765257846e-15  7*0.0  1.032003090524e-14  -1.312695112199e-15  -2.331456102529e-16  
7*0.0 -5.166690130590e-14   8.645800122067e-15   1.578402851868e-15  7*0.0  9.526100502786e-15  -1.200285936560e-15  -2.129554367161e-16  
7*0.0 -4.734567446885e-14   7.854213250639e-15   1.432282567917e-15  7*0.0  8.711483790938e-15  -1.088232947206e-15  -1.928707438220e-16  
7*0.0 -4.331165797861e-14   7.124478180840e-15   1.297776257189e-15  7*0.0  7.953102955935e-15  -9.851947260615e-16  -1.744273715534e-16  
7*0.0 -3.958434465726e-14   6.455565581244e-15   1.174620521328e-15  7*0.0  7.252415753029e-15  -8.907688442111e-16  -1.575443342691e-16  
7*0.0 -3.584064294900e-14   5.799663705371e-15   1.054139765068e-15  7*0.0  6.550508488545e-15  -7.984657549253e-16  -1.410764228764e-16  
7*0.0 -3.255347301674e-14   5.224435481204e-15   9.485648759396e-16  7*0.0  5.933488198147e-15  -7.174530501349e-16  -1.066574591482e-16  
7*0.0 -2.928818627320e-14   4.665100766935e-15   8.461207039925e-16  7*0.0  5.322184494922e-15  -6.389724900381e-16  -1.097628064083e-16  
7*0.0 -2.624615078648e-14   4.148571367677e-15   7.516834497937e-16  7*0.0  4.752097048138e-15  -5.665532648579e-16  1*0.0 
7*0.0 -2.305952891019e-14   3.624111770848e-15   6.560197989806e-16  7*0.0  4.159858926909e-15  -4.936068278088e-16  1*0.0 
7*0.0 -2.053210200525e-14   3.204527254433e-15   5.794936904259e-16  7*0.0  3.689558870426e-15  -4.352141627347e-16  1*0.0 
7*0.0 -1.819760184755e-14   2.820780774580e-15   5.095793248810e-16  7*0.0  3.256712195862e-15  -3.819859563025e-16  1*0.0 
7*0.0 -1.632282098691e-14   2.512135218427e-15   4.533246622888e-16  7*0.0  2.911042283570e-15  -3.392845572400e-16  1*0.0 
7*0.0 -1.483822739751e-14   2.265609926066e-15   4.083788368578e-16  7*0.0  2.638125478530e-15  -3.051927993269e-16  1*0.0 
7*0.0 -1.379382009008e-14   2.085941453197e-15   3.755709763719e-16  7*0.0  2.446170718835e-15  -2.802788050173e-16  1*0.0 
7*0.0 -1.281570287032e-14   1.920068746020e-15   3.453035602728e-16  7*0.0  2.268096351366e-15  -2.574173141502e-16  1*0.0 
7*0.0 -1.190158856167e-14   1.766304766132e-15   3.172866911076e-16  7*0.0  2.102151413670e-15  -2.362790410998e-16  1*0.0 
7*0.0 -1.090650763800e-14   1.604462805664e-15   2.878882050982e-16  7*0.0  1.923109842521e-15  -2.142233968155e-16  1*0.0 
7*0.0 -9.979162940732e-15   1.454749439290e-15   2.607316215657e-16  7*0.0  1.757029706371e-15  -1.939119599543e-16  1*0.0 
7*0.0 -9.120808493659e-15   1.317308240109e-15   2.358354031808e-16  7*0.0  1.603798758257e-15  -1.753205323905e-16  1*0.0 
7*0.0 -8.211117871614e-15   1.175512289613e-15   2.102168269898e-16  7*0.0  1.442157797884e-15  -1.562373369439e-16  1*0.0 
7*0.0 -7.376943003547e-15   1.046462406324e-15   1.869298622398e-16  7*0.0  1.294027730672e-15  -1.388842388540e-16  1*0.0 
7*0.0 -6.625369133949e-15   9.309888113624e-16   1.661212950463e-16  7*0.0  1.160426141073e-15  -1.045187775699e-16  1*0.0 
7*0.0 -5.888139619063e-15   8.197610154453e-16   1.461182898821e-16  7*0.0  1.029433493119e-15  -1.085824914093e-16  1*0.0 
7*0.0 -5.182349617446e-15   7.153488760586e-16   1.087635898324e-16  7*0.0  9.044472898712e-16  2*0.0 
7*0.0 -4.519932627533e-15   6.182130488517e-16   1.076691699988e-16  7*0.0  7.869621287983e-16  2*0.0 
7*0.0 -3.842639600417e-15   5.213665803086e-16  8*0.0  6.675474029159e-16  2*0.0 
7*0.0 -3.206586523857e-15   4.312181096861e-16  8*0.0  5.555368649939e-16  2*0.0 
7*0.0 -2.679708113702e-15   3.574562777073e-16  8*0.0  4.632294775230e-16  2*0.0 
7*0.0 -2.230502416698e-15   2.950399032945e-16  8*0.0  3.846949746051e-16  2*0.0 
7*0.0 -1.914963432491e-15   2.511685806344e-16  8*0.0  3.297040561075e-16  2*0.0 
7*0.0 -1.695357663426e-15   2.205101717838e-16  8*0.0  2.915131590089e-16  2*0.0 
7*0.0 -1.550008620118e-15   2.003501385453e-16  8*0.0  2.665309124390e-16  2*0.0 
7*0.0 -1.413109730670e-15   1.814206198764e-16  8*0.0  2.429594933922e-16  2*0.0 
7*0.0 -1.285390549888e-15   1.638290571810e-16  8*0.0  2.208938320405e-16  2*0.0 
7*0.0 -1.135560035229e-15   1.438057393016e-16  8*0.0  1.950501429676e-16  2*0.0 
7*0.0 -9.978014986839e-16   1.070248448659e-16  8*0.0  1.711820862376e-16  2*0.0 
7*0.0 -8.718940021666e-16   1.071817837603e-16  8*0.0  1.492927896990e-16  2*0.0 
7*0.0 -7.427300810636e-16  9*0.0  1.106830039629e-16  2*0.0 
7*0.0 -6.144679386247e-16  9*0.0  1.094770719243e-16  2*0.0 
7*0.0 -4.904433252183e-16  12*0.0 
7*0.0 -3.675100756282e-16  12*0.0 
7*0.0 -2.387632962414e-16  12*0.0 
7*0.0 -1.321376960351e-16  12*0.0 
20*0.0 
20*0.0 
20*0.0 
20*0.0 
20*0.0 
20*0.0 
20*0.0 
20*0.0 
20*0.0 
20*0.0 
20*0.0 


Spline
101 3.40150703
11.90303845 29.77586684 -0.00159509
2.92907550 3.02356180 0.00456890 -0.07337018 0.43666403 -1.77700434
3.02356180 3.02642502 0.00003583 -0.03844612 -0.06704370 161.06328582
3.02642502 3.02928824 -0.00007101 -0.03486883 1.31643584 -345.46898172
3.02928824 3.03215147 -0.00016817 -0.03582684 -1.65102670 309.74449596
3.03215147 3.03501469 -0.00027701 -0.03766346 1.00957451 -182.51161573
3.03501469 3.03787791 -0.00038086 -0.03637090 -0.55813899 99.27929175
3.03787791 3.04074113 -0.00048724 -0.03712537 0.29463679 -53.70538631
3.04074113 3.04360435 -0.00059239 -0.03675898 -0.16667444 28.53805124
3.04360435 3.04646757 -0.00069833 -0.03701156 0.07845783 -15.43749023
3.04646757 3.04933079 -0.00080402 -0.03694195 -0.05414502 8.18329941
3.04933079 3.05219402 -0.00091005 -0.03705075 0.01614677 -4.38591806
3.05219402 3.05505724 -0.00101610 -0.03706615 -0.02152679 2.41503193
3.05505724 3.05792046 -0.00112235 -0.03713003 -0.00078248 -1.15536748
3.05792046 3.06078368 -0.00122870 -0.03716293 -0.01070670 0.82358873
3.06078368 3.06364690 -0.00133517 -0.03720398 -0.00363235 -0.17053545
3.06364690 3.06651012 -0.00144173 -0.03722898 -0.00509719 0.42440085
3.06651012 3.06937334 -0.00154835 -0.03724773 -0.00145173 0.16625492
3.06937334 3.07223657 -0.00165501 -0.03725195 -0.00002365 0.36232871
3.07223657 3.07509979 -0.00176166 -0.03724318 0.00308863 0.31283308
3.07509979 3.07796301 -0.00186827 -0.03721779 0.00577576 0.39236914
3.07796301 3.08082623 -0.00197477 -0.03717507 0.00914608 0.40042890
3.08082623 3.08368945 -0.00208113 -0.03711285 0.01258563 0.44434832
3.08368945 3.08655267 -0.00218728 -0.03702985 0.01640243 0.46668392
3.08655267 3.08941589 -0.00229316 -0.03692444 0.02041109 0.49819214
3.08941589 3.09227912 -0.00239870 -0.03679531 0.02469039 0.52242008
3.09227912 3.09514234 -0.00250384 -0.03664107 0.02917780 0.54818367
3.09514234 3.09800556 -0.00260850 -0.03646050 0.03388652 0.57077366
3.09800556 3.10086878 -0.00271260 -0.03625242 0.03878927 0.59272024
3.10086878 3.10373200 -0.00281607 -0.03601572 0.04388054 0.61267857
3.10373200 3.10659522 -0.00291882 -0.03574937 0.04914324 0.63137802
3.10659522 3.10945844 -0.00302076 -0.03545242 0.05456657 0.64843769
3.10945844 3.11232166 -0.00312180 -0.03512400 0.06013643 0.66407098
3.11232166 3.11518489 -0.00322186 -0.03476330 0.06584058 0.67817315
3.11518489 3.11804811 -0.00332084 -0.03436959 0.07166586 0.69080979
3.11804811 3.12091133 -0.00341864 -0.03394221 0.07759968 0.70195530
3.12091133 3.12377455 -0.00351518 -0.03348058 0.08362924 0.71163289
3.12377455 3.12663777 -0.00361034 -0.03298418 0.08974193 0.71983963
3.12663777 3.12950099 -0.00370402 -0.03245257 0.09592511 0.72658661
3.12950099 3.13236421 -0.00379614 -0.03188539 0.10216624 0.73187740
3.13236421 3.13522744 -0.00388658 -0.03128234 0.10845283 0.73571960
3.13522744 3.13809066 -0.00397524 -0.03064320 0.11477241 0.73811864
3.13809066 3.14095388 -0.00406202 -0.02996781 0.12111260 0.73908113
3.14095388 3.14381710 -0.00414682 -0.02925609 0.12746106 0.73861304
3.14381710 3.14668032 -0.00422952 -0.02850802 0.13380550 0.73672068
3.14668032 3.14954354 -0.00431003 -0.02772367 0.14013368 0.73341018
3.14954354 3.15240676 -0.00438824 -0.02690317 0.14643343 0.72868777
3.15240676 3.15526999 -0.00446406 -0.02604671 0.15269261 0.72255961
3.15526999 3.15813321 -0.00453736 -0.02515455 0.15889916 0.71503193
3.15813321 3.16099643 -0.00460807 -0.02422704 0.16504104 0.70611090
3.16099643 3.16385965 -0.00467607 -0.02326457 0.17110630 0.69580271
3.16385965 3.16672287 -0.00474126 -0.02226763 0.17708301 0.68411357
3.16672287 3.16958609 -0.00480355 -0.02123675 0.18295931 0.67104966
3.16958609 3.17244931 -0.00486284 -0.02017254 0.18872340 0.65661718
3.17244931 3.17531254 -0.00491903 -0.01907568 0.19436353 0.64082231
3.17531254 3.17817576 -0.00497204 -0.01794690 0.19986797 0.62367126
3.17817576 3.18103898 -0.00502178 -0.01678703 0.20522510 0.60517022
3.18103898 3.18390220 -0.00506814 -0.01559694 0.21042331 0.58532538
3.18390220 3.18676542 -0.00511106 -0.01437757 0.21545106 0.56414293
3.18676542 3.18962864 -0.00515045 -0.01312992 0.22029686 0.54162905
3.18962864 3.19249186 -0.00518622 -0.01185509 0.22494927 0.51779000
3.19249186 3.19535509 -0.00521831 -0.01055419 0.22939691 0.49263184
3.19535509 3.19821831 -0.00524664 -0.00922845 0.23362845 0.46616098
3.19821831 3.20108153 -0.00527114 -0.00787912 0.23763262 0.43838322
3.20108153 3.20394475 -0.00529174 -0.00650755 0.24139818 0.40930549
3.20394475 3.20680797 -0.00530838 -0.00511513 0.24491398 0.37893261
3.20680797 3.20967119 -0.00532101 -0.00370333 0.24816888 0.34727335
3.20967119 3.21253441 -0.00532957 -0.00227366 0.25115185 0.31432907
3.21253441 3.21539764 -0.00533401 -0.00082772 0.25385183 0.28011500
3.21539764 3.21826086 -0.00533430 0.00063283 0.25625792 0.24462045
3.21826086 3.22112408 -0.00533038 0.00210630 0.25835913 0.20788316
3.22112408 3.22398730 -0.00532222 0.00359089 0.26014477 0.16985037
3.22398730 3.22685052 -0.00530981 0.00508477 0.26160373 0.13063843
3.22685052 3.22971374 -0.00529310 0.00658604 0.26272587 0.09004772
3.22971374 3.23257696 -0.00527209 0.00809274 0.26349935 0.04846894
3.23257696 3.23544019 -0.00524675 0.00960285 0.26391568 0.00518996
3.23544019 3.23830341 -0.00521710 0.01111427 0.26396026 -0.03844108
3.23830341 3.24116663 -0.00518311 0.01262488 0.26363007 -0.08492503
3.24116663 3.24402985 -0.00514480 0.01413245 0.26290059 -0.12957189
3.24402985 3.24689307 -0.00510219 0.01563475 0.26178761 -0.18112613
3.24689307 3.24975629 -0.00505528 0.01712941 0.26023180 -0.22323280
3.24975629 3.25261951 -0.00500410 0.01861412 0.25831430 -0.28642984
3.25261951 3.25548273 -0.00494870 0.02008630 0.25585397 -0.31364644
3.25548273 3.25834596 -0.00488910 0.02154372 0.25315985 -0.41148681
3.25834596 3.26120918 -0.00482535 0.02298330 0.24962532 -0.38077449
3.26120918 3.26407240 -0.00475750 0.02440340 0.24635459 -0.59358754
3.26407240 3.26693562 -0.00468562 0.02579954 0.24125587 -0.35481469
3.26693562 3.26979884 -0.00460978 0.02717235 0.23820814 -0.96298360
3.26979884 3.27266206 -0.00453005 0.02851275 0.22993643 0.00769278
3.27266206 3.27552528 -0.00444653 0.02982966 0.23000251 -1.97433715
3.27552528 3.27838851 -0.00435928 0.03109820 0.21304361 1.55625484
3.27838851 3.28125173 -0.00426846 0.03235646 0.22641132 -5.21451818
3.28125173 3.28411495 -0.00417408 0.03352474 0.18162036 7.25553577
3.28411495 3.28697817 -0.00407643 0.03474322 0.24394298 -16.22136459
3.28697817 3.28984139 -0.00397534 0.03574120 0.10460690 27.44553463
3.28984139 3.29270461 -0.00387150 0.03701522 0.34035483 -54.26016112
3.29270461 3.29556783 -0.00376400 0.03762976 -0.12572174 97.68702203
3.29556783 3.29843106 -0.00365500 0.03931235 0.71337698 -182.23339763
3.29843106 3.30129428 -0.00354086 0.03891560 -0.85194671 306.75929198
3.30129428 3.30415750 -0.00342922 0.04158144 1.78301260 -344.44203289
3.30415750 3.30702072 -0.00330364 0.04332052 -1.17562880 159.47543471
3.30702072 3.40150703 -0.00318549 0.04051050 0.19421163 -2.80515934 1.85296316 -20.90970404
