# Supplementary material for: DFTB Parametrization at the Example of Platinum—Implementation, Validation and Practical Considerations
Source: J Comput Chem. 2026 Mar 11;47(7):e70342. doi: 10.1002/jcc.70342 (PMC12979722; doi:10.1002/jcc.70342)
Supplement: Supplementary file 2 — Data S2: Slater‐Koster files for the interactions of Pt‐{H, C, N, O, F, Cl, Na, Mg, Zn, Zr, Pt} and STO‐coefficients for Pt. [file JCC-47-0-s002.zip › Pt-X-skf/Pt-O.skf]

0.020000000000, 900
195.084, 19*0.0
5*0.0  1.361391612308e-01   1.338524558927e-01  1*0.0 -6.284916627970e-03   2.088989237827e-01  5*0.0  1.567518469585e-01   1.566574087375e-01  1*0.0 -4.359932277119e-03   2.416091972701e-01  
5*0.0  1.415964054049e-01   1.361946388021e-01  1*0.0 -1.386101292395e-02   2.093089116746e-01  5*0.0  1.569889765390e-01   1.567388160392e-01  1*0.0 -8.721072009669e-03   2.418203982565e-01  
5*0.0  1.416233992197e-01   1.372431965292e-01  1*0.0 -1.858991644905e-02   1.519699634271e-01  5*0.0  1.573876553839e-01   1.568780520568e-01  1*0.0 -1.308392110105e-02   2.421624823026e-01  
5*0.0  1.349494993691e-01   1.374137260949e-01  1*0.0 -1.818337101145e-02   8.196544213481e-02  5*0.0  1.579462976427e-01   1.570598232155e-01  1*0.0 -1.745103140292e-02   2.426080191722e-01  
5*0.0  1.229799862939e-01   1.355426462718e-01  1*0.0 -1.425931282262e-02   3.535969717197e-02  5*0.0  1.586592340387e-01   1.573005776433e-01  1*0.0 -2.181720794969e-02   2.431271589686e-01  
5*0.0  1.107847067162e-01   1.326712435802e-01  1*0.0 -9.854970485647e-03   2.773486720910e-02  5*0.0  1.595185679132e-01   1.575786090088e-01  1*0.0 -2.618142095275e-02   2.436982346888e-01  
5*0.0  1.022039334018e-01   1.288896207750e-01  1*0.0 -7.994916462696e-03   5.879645022280e-02  5*0.0  1.605154471989e-01   1.579074370777e-01  1*0.0 -3.053610757967e-02   2.443259600185e-01  
5*0.0  1.002041200517e-01   1.250678304620e-01  1*0.0 -1.068264633845e-02   1.177305163617e-01  5*0.0  1.616449628051e-01   1.583111307521e-01  1*0.0 -3.487509227320e-02   2.450730395593e-01  
5*0.0  1.074734756035e-01   1.228163655454e-01  1*0.0 -1.941260009256e-02   1.939893343667e-01  5*0.0  1.629072128992e-01   1.587474785938e-01  1*0.0 -3.920970085137e-02   2.459513634889e-01  
5*0.0  1.245541065447e-01   1.226473351649e-01  1*0.0 -3.427194632146e-02   2.753744553305e-01  5*0.0  1.643084453115e-01   1.591903707365e-01  1*0.0 -4.354614265033e-02   2.469923437214e-01  
5*0.0  1.502668306000e-01   1.236598445425e-01  1*0.0 -5.405240232400e-02   3.506741106687e-01  5*0.0  1.658556039404e-01   1.597690691004e-01  1*0.0 -4.787403888614e-02   2.483316811647e-01  
5*0.0  1.838309187370e-01   1.277790896153e-01  1*0.0 -7.768006948438e-02   4.150474283959e-01  5*0.0  1.675722063223e-01   1.603182061855e-01  1*0.0 -5.223405294782e-02   2.498806922720e-01  
5*0.0  2.234743673081e-01   1.336958937824e-01  1*0.0 -1.038807317620e-01   4.636084530355e-01  5*0.0  1.694702679641e-01   1.609455421819e-01  1*0.0 -5.661766569556e-02   2.517441868045e-01  
5*0.0  2.670484198594e-01   1.414495580035e-01  1*0.0 -1.309607592809e-01   4.943566079312e-01  5*0.0  1.715733738071e-01   1.616411626964e-01  1*0.0 -6.103810956812e-02   2.539317156210e-01  
5*0.0  3.121714323375e-01   1.515591063121e-01  1*0.0 -1.568628974614e-01   5.074112860931e-01  5*0.0  1.739175694950e-01   1.623807612057e-01  1*0.0 -6.552985001820e-02   2.564199008429e-01  
5*0.0  3.571396612613e-01   1.630867729557e-01  1*0.0 -1.805681741837e-01   5.037560559681e-01  5*0.0  1.765183371342e-01   1.631724649270e-01  1*0.0 -7.008881566245e-02   2.592137482704e-01  
5*0.0  4.000341231522e-01   1.760452626557e-01  1*0.0 -2.007105563085e-01   4.859457944270e-01  5*0.0  1.794038190347e-01   1.640448229417e-01  1*0.0 -7.473838136297e-02   2.622841353744e-01  
5*0.0  4.391066811725e-01   1.892852289604e-01  1*0.0 -2.165557948576e-01   4.554334525943e-01  5*0.0  1.825859714851e-01   1.649942470866e-01  1*0.0 -7.945662277861e-02   2.656407667467e-01  
5*0.0  4.728387195009e-01   2.037130711863e-01  1*0.0 -2.269109721602e-01   4.160181519352e-01  5*0.0  1.861044183121e-01   1.660102257996e-01  1*0.0 -8.429949635420e-02   2.691825785924e-01  
5*0.0  5.011066909794e-01   2.178067482612e-01  1*0.0 -2.323237850432e-01   3.690517302829e-01  5*0.0  1.899510598976e-01   1.671107100537e-01  1*0.0 -8.921322159583e-02   2.729509322920e-01  
5*0.0  5.230197272464e-01   2.317882455857e-01  1*0.0 -2.321739399721e-01   3.175598003421e-01  5*0.0  1.941407739018e-01   1.683097606886e-01  1*0.0 -9.422804447589e-02   2.768553921446e-01  
5*0.0  5.377949960117e-01   2.455207460845e-01  1*0.0 -2.263871367461e-01   2.635324776073e-01  5*0.0  1.986915826623e-01   1.695561366916e-01  1*0.0 -9.933805940101e-02   2.808494828864e-01  
5*0.0  5.455943528801e-01   2.580445681054e-01  1*0.0 -2.154446978113e-01   2.083966524052e-01  5*0.0  2.035751405510e-01   1.709875521889e-01  1*0.0 -1.044867554090e-01   2.850088820252e-01  
5*0.0  5.457830237976e-01   2.702564188987e-01  1*0.0 -1.989930778902e-01   1.545183610237e-01  5*0.0  2.088283911813e-01   1.724131499607e-01  1*0.0 -1.097481144069e-01   2.890982612519e-01  
5*0.0  5.393396759050e-01   2.811617929941e-01  1*0.0 -1.782439196855e-01   1.023324793806e-01  5*0.0  2.144079491040e-01   1.739692645560e-01  1*0.0 -1.150331667882e-01   2.932387073575e-01  
5*0.0  5.264114697080e-01   2.906273811319e-01  1*0.0 -1.534142833527e-01   5.281753708509e-02  5*0.0  2.202973776233e-01   1.757040594096e-01  1*0.0 -1.203262404710e-01   2.974193178133e-01  
5*0.0  5.075616526511e-01   2.989729755256e-01  1*0.0 -1.252107528971e-01   6.834316480675e-03  5*0.0  2.264972442583e-01   1.774125311372e-01  1*0.0 -1.256502503348e-01   3.014609459586e-01  
5*0.0  4.829617368832e-01   3.059381822879e-01  1*0.0 -9.384453825355e-02  -3.512383582309e-02  5*0.0  2.329770087942e-01   1.792919829587e-01  1*0.0 -1.309533964075e-01   3.054695038346e-01  
5*0.0  4.532148124232e-01   3.113130974349e-01  1*0.0 -6.006932982179e-02  -7.308657469782e-02  5*0.0  2.397025020144e-01   1.813207460870e-01  1*0.0 -1.361936263618e-01   3.094470647173e-01  
5*0.0  4.189696462850e-01   3.155998657546e-01  1*0.0 -2.426738642072e-02  -1.064051755572e-01  5*0.0  2.466746801494e-01   1.833340138298e-01  1*0.0 -1.414153250882e-01   3.132153354104e-01  
5*0.0  3.809926814729e-01   3.182188426541e-01  1*0.0  1.265360790565e-02  -1.357708156319e-01  5*0.0  2.538263573711e-01   1.854687738927e-01  1*0.0 -1.465218730013e-01   3.169007565151e-01  
5*0.0  3.395585882933e-01   3.195177451812e-01  1*0.0  5.066249374519e-02  -1.607869048194e-01  5*0.0  2.611444964135e-01   1.877711533543e-01  1*0.0 -1.515140347669e-01   3.205054892524e-01  
5*0.0  2.958854238098e-01   3.192578549375e-01  1*0.0  8.868488314319e-02  -1.821551027636e-01  5*0.0  2.685694444404e-01   1.901128952718e-01  1*0.0 -1.563520001428e-01   3.239647398095e-01  
5*0.0  2.498865468228e-01   3.180095595819e-01  1*0.0  1.268914829378e-01  -1.995055053103e-01  5*0.0  2.761155698190e-01   1.924788638737e-01  1*0.0 -1.610669554686e-01   3.272245287784e-01  
5*0.0  2.024792689704e-01   3.152552735839e-01  1*0.0  1.644915483468e-01  -2.137230146692e-01  5*0.0  2.836937223005e-01   1.950005696507e-01  1*0.0 -1.655576146383e-01   3.304194342018e-01  
5*0.0  1.541859384955e-01   3.114202953774e-01  1*0.0  2.012711008717e-01  -2.247729426417e-01  5*0.0  2.912887750071e-01   1.976179480767e-01  1*0.0 -1.698472145873e-01   3.334754474099e-01  
5*0.0  1.054038507319e-01   3.064352834713e-01  1*0.0  2.367870193221e-01  -2.332757412055e-01  5*0.0  2.988728061621e-01   2.002093055011e-01  1*0.0 -1.739065265164e-01   3.363671499141e-01  
5*0.0  5.639111855416e-02   3.005121267984e-01  1*0.0  2.711647644720e-01  -2.391788917938e-01  5*0.0  3.064123604765e-01   2.028927782107e-01  1*0.0 -1.777295938511e-01   3.391350195317e-01  
5*0.0  7.945391182347e-03   2.935666262550e-01  1*0.0  3.036873334581e-01  -2.431761437338e-01  5*0.0  3.138457966921e-01   2.056587391876e-01  1*0.0 -1.812665944866e-01   3.417925895612e-01  
5*0.0 -3.971749520287e-02   2.857263415345e-01  1*0.0  3.343689569025e-01  -2.454471420009e-01  5*0.0  3.211433889042e-01   2.084841356288e-01  1*0.0 -1.845090550931e-01   3.443448511492e-01  
5*0.0 -8.659738472274e-02   2.772974237659e-01  1*0.0  3.633038530854e-01  -2.460708942238e-01  5*0.0  3.283142454666e-01   2.112846325500e-01  1*0.0 -1.874768410695e-01   3.467496296405e-01  
5*0.0 -1.319406099880e-01   2.679913581780e-01  1*0.0  3.899534510711e-01  -2.457493526940e-01  5*0.0  3.352658050710e-01   2.141533558673e-01  1*0.0 -1.900978567391e-01   3.490866325835e-01  
5*0.0 -1.758147029476e-01   2.581891071791e-01  1*0.0  4.145295044288e-01  -2.443832442223e-01  5*0.0  3.420083013994e-01   2.170474949769e-01  1*0.0 -1.924128612271e-01   3.513023782089e-01  
5*0.0 -2.178810981253e-01   2.478086111086e-01  1*0.0  4.368733754025e-01  -2.423909373453e-01  5*0.0  3.484974646737e-01   2.199876525005e-01  1*0.0 -1.943853357258e-01   3.534422848925e-01  
5*0.0 -2.579499555893e-01   2.369566420943e-01  1*0.0  4.568905822354e-01  -2.400188762084e-01  5*0.0  3.547022509130e-01   2.229152739104e-01  1*0.0 -1.959939487323e-01   3.555233937430e-01  
5*0.0 -2.959355141451e-01   2.258370053100e-01  1*0.0  4.746383685548e-01  -2.373062522291e-01  5*0.0  3.606244051762e-01   2.257952382351e-01  1*0.0 -1.972759593767e-01   3.574796186639e-01  
5*0.0 -3.317874048829e-01   2.143450117693e-01  1*0.0  4.902176882922e-01  -2.344583179759e-01  5*0.0  3.662067454009e-01   2.287295432675e-01  1*0.0 -1.981896885766e-01   3.593964012305e-01  
5*0.0 -3.653121959482e-01   2.025734430563e-01  1*0.0  5.035270821536e-01  -2.316773146806e-01  5*0.0  3.714291261724e-01   2.316856797170e-01  1*0.0 -1.987394342737e-01   3.612557659565e-01  
5*0.0 -3.967558062261e-01   1.907154125493e-01  1*0.0  5.148576111972e-01  -2.288990852532e-01  5*0.0  3.763136009413e-01   2.345589942454e-01  1*0.0 -1.989418327531e-01   3.630414343014e-01  
5*0.0 -4.256592073202e-01   1.786076424577e-01  1*0.0  5.239100039252e-01  -2.265386082793e-01  5*0.0  3.807768819387e-01   2.374413873140e-01  1*0.0 -1.987430691591e-01   3.648212167864e-01  
5*0.0 -4.521977453944e-01   1.664813043569e-01  1*0.0  5.309274610894e-01  -2.244731072980e-01  5*0.0  3.848451023629e-01   2.402864559275e-01  1*0.0 -1.981941978527e-01   3.665373902703e-01  
5*0.0 -4.765917732734e-01   1.544307213881e-01  1*0.0  5.361719821789e-01  -2.226069640863e-01  5*0.0  3.885319406366e-01   2.430907181132e-01  1*0.0 -1.973231965483e-01   3.681726679091e-01  
5*0.0 -4.983843166306e-01   1.422118435785e-01  1*0.0  5.393396453421e-01  -2.214267166459e-01  5*0.0  3.917313279286e-01   2.459032259526e-01  1*0.0 -1.960455854156e-01   3.698325887994e-01  
5*0.0 -5.179306579137e-01   1.301995885314e-01  1*0.0  5.407267330890e-01  -2.206676044465e-01  5*0.0  3.945303895947e-01   2.485854374562e-01  1*0.0 -1.944344722703e-01   3.714253227316e-01  
5*0.0 -5.354227053008e-01   1.182831320672e-01  1*0.0  5.406234264068e-01  -2.202817206475e-01  5*0.0  3.968847421610e-01   2.512754618291e-01  1*0.0 -1.924805530911e-01   3.730089042369e-01  
5*0.0 -5.505545722986e-01   1.064194357938e-01  1*0.0  5.387880384193e-01  -2.205428215130e-01  5*0.0  3.987538751343e-01   2.539092551401e-01  1*0.0 -1.901630131522e-01   3.745805472654e-01  
5*0.0 -5.637040252778e-01   9.481328439402e-02  1*0.0  5.355848003567e-01  -2.211866527128e-01  5*0.0  4.001994748635e-01   2.564429234133e-01  1*0.0 -1.875563527228e-01   3.760713471244e-01  
5*0.0 -5.747709950807e-01   8.339612229595e-02  1*0.0  5.309602463585e-01  -2.223628143680e-01  5*0.0  4.011834323886e-01   2.588896908211e-01  1*0.0 -1.846281434050e-01   3.775280009942e-01  
5*0.0 -5.839972989955e-01   7.210076779468e-02  1*0.0  5.251618424042e-01  -2.240352668208e-01  5*0.0  4.016693543963e-01   2.613644408491e-01  1*0.0 -1.813397774154e-01   3.790514718334e-01  
5*0.0 -5.912836620017e-01   6.115070717024e-02  1*0.0  5.181121660500e-01  -2.261804881303e-01  5*0.0  4.017243462496e-01   2.636787438379e-01  1*0.0 -1.777786634166e-01   3.804904906669e-01  
5*0.0 -5.967102736435e-01   5.039300254757e-02  1*0.0  5.099360600794e-01  -2.288316357201e-01  5*0.0  4.012889432979e-01   2.659458968435e-01  1*0.0 -1.739062030905e-01   3.819290978558e-01  
5*0.0 -6.005166064347e-01   3.996897396594e-02  1*0.0  5.008585795605e-01  -2.318107549649e-01  5*0.0  4.004207627098e-01   2.681009290509e-01  1*0.0 -1.697946155271e-01   3.832903296394e-01  
5*0.0 -6.026802477053e-01   2.980381859881e-02  1*0.0  4.908430895757e-01  -2.352455028419e-01  5*0.0  3.990910034702e-01   2.701644681993e-01  1*0.0 -1.654012976896e-01   3.846386143607e-01  
5*0.0 -6.033268215340e-01   1.991815140721e-02  1*0.0  4.800207882795e-01  -2.390793169394e-01  5*0.0  3.972895005321e-01   2.721730380537e-01  1*0.0 -1.607183098340e-01   3.860078969466e-01  
5*0.0 -6.026500363748e-01   1.034484309707e-02  1*0.0  4.685663228567e-01  -2.431805115381e-01  5*0.0  3.950530305297e-01   2.740995280856e-01  1*0.0 -1.558068623285e-01   3.873353310136e-01  
5*0.0 -6.004868766273e-01   1.045532372747e-03  1*0.0  4.563596985854e-01  -2.476910580958e-01  5*0.0  3.923449688616e-01   2.759285715345e-01  1*0.0 -1.506372231929e-01   3.886529219326e-01  
5*0.0 -5.973171797850e-01  -7.837938990145e-03  1*0.0  4.437657096049e-01  -2.522867563340e-01  5*0.0  3.892802949657e-01   2.776015206021e-01  1*0.0 -1.453200229337e-01   3.898540219077e-01  
5*0.0 -5.928098126810e-01  -1.648475445836e-02  1*0.0  4.305716090749e-01  -2.572398408901e-01  5*0.0  3.857383437685e-01   2.792063952301e-01  1*0.0 -1.397576426428e-01   3.910592048391e-01  
5*0.0 -5.871348140229e-01  -2.481367371278e-02  1*0.0  4.168958309682e-01  -2.624552540803e-01  5*0.0  3.817593092355e-01   2.807385234275e-01  1*0.0 -1.339772785765e-01   3.922605062434e-01  
5*0.0 -5.807825149776e-01  -3.274235269356e-02  1*0.0  4.030719916547e-01  -2.676711330833e-01  5*0.0  3.774490843323e-01   2.821307686416e-01  1*0.0 -1.280607868981e-01   3.933796388690e-01  
5*0.0 -5.732920840400e-01  -4.044250976017e-02  1*0.0  3.888277203349e-01  -2.731665542770e-01  5*0.0  3.726688811966e-01   2.834708253594e-01  1*0.0 -1.219240143136e-01   3.945128324679e-01  
5*0.0 -5.651230843144e-01  -4.773927881547e-02  1*0.0  3.744504991467e-01  -2.786553664503e-01  5*0.0  3.675714808689e-01   2.846578376036e-01  1*0.0 -1.156827410380e-01   3.955426436063e-01  
5*0.0 -5.560569034212e-01  -5.477916137828e-02  1*0.0  3.598310960097e-01  -2.842914975667e-01  5*0.0  3.620595008958e-01   2.857592552324e-01  1*0.0 -1.092827378356e-01   3.965430604673e-01  
5*0.0 -5.464047046124e-01  -6.144385811257e-02  1*0.0  3.451517172715e-01  -2.898955966370e-01  5*0.0  3.562391360535e-01   2.867039556156e-01  1*0.0 -1.027911960191e-01   3.974473834743e-01  
5*0.0 -5.362035301300e-01  -6.781998491155e-02  1*0.0  3.304392774778e-01  -2.955171997594e-01  5*0.0  3.500663025434e-01   2.875872856792e-01  1*0.0 -9.616581761952e-02   3.983292809188e-01  
5*0.0 -5.253207324625e-01  -7.391538361805e-02  1*0.0  3.156221400665e-01  -3.012049352701e-01  5*0.0  3.435170925857e-01   2.884001288042e-01  1*0.0 -8.940230420788e-02   3.991964582220e-01  
5*0.0 -5.140776369296e-01  -7.967659801480e-02  1*0.0  3.008849173697e-01  -3.067949232853e-01  5*0.0  3.366969419727e-01   2.890733341844e-01  1*0.0 -8.257830837905e-02   3.999708299720e-01  
5*0.0 -5.023155945606e-01  -8.516226902858e-02  1*0.0  2.861479377384e-01  -3.123697478854e-01  5*0.0  3.295537991541e-01   2.896269496563e-01  1*0.0 -7.567053929162e-02   4.006805541659e-01  
5*0.0 -4.902762107285e-01  -9.034886231067e-02  1*0.0  2.715734378879e-01  -3.177967834750e-01  5*0.0  3.221435553404e-01   2.900855939704e-01  1*0.0 -6.872427703611e-02   4.013053294562e-01  
5*0.0 -4.778414663741e-01  -9.525323689225e-02  1*0.0  2.570682185304e-01  -3.231608897025e-01  5*0.0  3.144512991066e-01   2.904127843568e-01  1*0.0 -6.172541055114e-02   4.018548566832e-01  
5*0.0 -4.651700224563e-01  -9.987198109343e-02  1*0.0  2.426998797498e-01  -3.284233878165e-01  5*0.0  3.065073524997e-01   2.906399083742e-01  1*0.0 -5.466464505724e-02   4.023534143249e-01  
5*0.0 -4.522956446604e-01  -1.042471630774e-01  1*0.0  2.285436323565e-01  -3.335356575632e-01  5*0.0  2.982967283156e-01   2.908141938890e-01  1*0.0 -4.757058725087e-02   4.027959796649e-01  
5*0.0 -4.392396937612e-01  -1.083359054415e-01  1*0.0  2.145628069836e-01  -3.385023379409e-01  5*0.0  2.898762409860e-01   2.908623295277e-01  1*0.0 -4.046436675276e-02   4.031482471543e-01  
5*0.0 -4.259429114169e-01  -1.121894932943e-01  1*0.0  2.007452148164e-01  -3.433561570478e-01  5*0.0  2.812016442489e-01   2.908069350395e-01  1*0.0 -3.332656843387e-02   4.034415476375e-01  
5*0.0 -4.126492601483e-01  -1.157779016292e-01  1*0.0  1.872173178396e-01  -3.479800057816e-01  5*0.0  2.723706326718e-01   2.906272883846e-01  1*0.0 -2.622437197577e-02   4.036207458833e-01  
5*0.0 -3.993161094613e-01  -1.191281328047e-01  1*0.0  1.739534771007e-01  -3.524067988540e-01  5*0.0  2.633621525852e-01   2.903282451442e-01  1*0.0 -1.914085269702e-02   4.037067218102e-01  
5*0.0 -3.858651984574e-01  -1.222590249786e-01  1*0.0  1.609196231465e-01  -3.566714170056e-01  5*0.0  2.541490289136e-01   2.899595892754e-01  1*0.0 -1.206540377666e-02   4.037272736722e-01  
5*0.0 -3.724818322623e-01  -1.251584378897e-01  1*0.0  1.481820241287e-01  -3.607237969110e-01  5*0.0  2.447987332673e-01   2.895133617192e-01  1*0.0 -5.019017478223e-03   4.036702644036e-01  
5*0.0 -3.590487657987e-01  -1.278567393450e-01  1*0.0  1.356780486214e-01  -3.646201512864e-01  5*0.0  2.352703922460e-01   2.889695171529e-01  1*0.0  2.022116152916e-03   4.035526903469e-01  
5*0.0 -3.457362083640e-01  -1.303231527526e-01  1*0.0  1.235155258541e-01  -3.682448111353e-01  5*0.0  2.256610365436e-01   2.883185254974e-01  1*0.0  8.969481410664e-03   4.033037864294e-01  
5*0.0 -3.324337803796e-01  -1.326100929792e-01  1*0.0  1.116309128565e-01  -3.716835887933e-01  5*0.0  2.158942180418e-01   2.875891497158e-01  1*0.0  1.588440504050e-02   4.029898394649e-01  
5*0.0 -3.192894010638e-01  -1.346746325290e-01  1*0.0  1.000690903530e-01  -3.748680694895e-01  5*0.0  2.060823248289e-01   2.867255522469e-01  1*0.0  2.270221581356e-02   4.025472686104e-01  
5*0.0 -3.061940701908e-01  -1.365801377954e-01  1*0.0  8.879815878106e-02  -3.778644220848e-01  5*0.0  1.961226115963e-01   2.857962744224e-01  1*0.0  2.948906812198e-02   4.020535899760e-01  
5*0.0 -2.932563183235e-01  -1.382934735328e-01  1*0.0  7.784105533584e-02  -3.806293101700e-01  5*0.0  1.861147819625e-01   2.847835286924e-01  1*0.0  3.618533454366e-02   4.014572843793e-01  
5*0.0 -2.804704574984e-01  -1.398392634066e-01  1*0.0  6.721175769086e-02  -3.831567873020e-01  5*0.0  1.760482891805e-01   2.836987478733e-01  1*0.0  4.278786097835e-02   4.007624779002e-01  
5*0.0 -2.678362350580e-01  -1.412220986532e-01  1*0.0  5.688873452737e-02  -3.854735859183e-01  5*0.0  1.659187340274e-01   2.825359119065e-01  1*0.0  4.931548407758e-02   3.999909102177e-01  
5*0.0 -2.553512095276e-01  -1.424509614870e-01  1*0.0  4.687368917277e-02  -3.875721716276e-01  5*0.0  1.557411323010e-01   2.812856300910e-01  1*0.0  5.575120156858e-02   3.991290193948e-01  
5*0.0 -2.430648394534e-01  -1.435228669005e-01  1*0.0  3.717285427981e-02  -3.894479872098e-01  5*0.0  1.455432764299e-01   2.799554859528e-01  1*0.0  6.209006714515e-02   3.981781658758e-01  
5*0.0 -2.309848367473e-01  -1.444413662843e-01  1*0.0  2.780707043272e-02  -3.910681360513e-01  5*0.0  1.353666682575e-01   2.785252694293e-01  1*0.0  6.827806071082e-02   3.970936483243e-01  
5*0.0 -2.191048059355e-01  -1.452183628615e-01  1*0.0  1.874938441590e-02  -3.924748422420e-01  5*0.0  1.251814472030e-01   2.770228613899e-01  1*0.0  7.436379969566e-02   3.959281485265e-01  
5*0.0 -2.073909925785e-01  -1.458791168041e-01  1*0.0  9.966649400767e-03  -3.937101103151e-01  5*0.0  1.149563207099e-01   2.754750927820e-01  1*0.0  8.038271578190e-02   3.947169524421e-01  
5*0.0 -1.959132143588e-01  -1.464059154717e-01  1*0.0  1.488099805607e-03  -3.947237548314e-01  5*0.0  1.047806133214e-01   2.738516961571e-01  1*0.0  8.626657391259e-02   3.933984579441e-01  
5*0.0 -1.846711686026e-01  -1.468189584090e-01  1*0.0 -6.644226321908e-03  -3.954939152339e-01  5*0.0  9.463132122367e-02   2.721829577874e-01  1*0.0  9.200137158892e-02   3.919796219081e-01  
5*0.0 -1.736436128631e-01  -1.471075602873e-01  1*0.0 -1.450597669366e-02  -3.960679360393e-01  5*0.0  8.454948244974e-02   2.704168870504e-01  1*0.0  9.759877139661e-02   3.904535596775e-01  
5*0.0 -1.628225018734e-01  -1.472909015690e-01  1*0.0 -2.209095307779e-02  -3.964626119415e-01  5*0.0  7.448323027603e-02   2.685874950443e-01  1*0.0  1.030999228223e-01   3.888678258781e-01  
5*0.0 -1.522508082899e-01  -1.473689576169e-01  1*0.0 -2.935817587690e-02  -3.966378819162e-01  5*0.0  6.447705385725e-02   2.667263164155e-01  1*0.0  1.084522625667e-01   3.871926982475e-01  
5*0.0 -1.418989217864e-01  -1.473420077409e-01  1*0.0 -3.636729531780e-02  -3.966352453507e-01  5*0.0  5.454299804776e-02   2.647683542666e-01  1*0.0  1.136773795506e-01   3.854286871207e-01  
5*0.0 -1.317858944334e-01  -1.472224367098e-01  1*0.0 -4.306315223694e-02  -3.964149543372e-01  5*0.0  4.468802468460e-02   2.627689660620e-01  1*0.0  1.187358632015e-01   3.835644974010e-01  
5*0.0 -1.219204583207e-01  -1.470144017786e-01  1*0.0 -4.950754954704e-02  -3.960268027524e-01  5*0.0  3.493631217705e-02   2.607237205784e-01  1*0.0  1.236596536377e-01   3.816212225095e-01  
5*0.0 -1.122533307466e-01  -1.467312094566e-01  1*0.0 -5.571132761482e-02  -3.954961277254e-01  5*0.0  2.522342199475e-02   2.586403095875e-01  1*0.0  1.284897887618e-01   3.796378171613e-01  
5*0.0 -1.028421389947e-01  -1.463629889014e-01  1*0.0 -6.163407584709e-02  -3.947673824803e-01  5*0.0  1.564025556663e-02   2.564961850694e-01  1*0.0  1.331449706007e-01   3.775486030082e-01  
5*0.0 -9.367266720934e-02  -1.459158096304e-01  1*0.0 -6.729703051882e-02  -3.938643521921e-01  5*0.0  6.176128065037e-03   2.543090577384e-01  1*0.0  1.376448186198e-01   3.753743498802e-01  
5*0.0 -8.473084037405e-02  -1.453907341705e-01  1*0.0 -7.270409260970e-02  -3.927835020785e-01  5*0.0 -3.149553490664e-03   2.520479039406e-01  1*0.0  1.419685434924e-01   3.730964429698e-01  
5*0.0 -7.601297051037e-02  -1.448039717922e-01  1*0.0 -7.787989249918e-02  -3.915735551343e-01  5*0.0 -1.240875441002e-02   2.497807213328e-01  1*0.0  1.461978814784e-01   3.707935371707e-01  
5*0.0 -6.752120199128e-02  -1.441433074749e-01  1*0.0 -8.283257068150e-02  -3.902132409263e-01  5*0.0 -2.151920768796e-02   2.474447612590e-01  1*0.0  1.502710762890e-01   3.684036136967e-01  
5*0.0 -5.928022809218e-02  -1.434275603470e-01  1*0.0 -8.751590146244e-02  -3.886774862586e-01  5*0.0 -3.048379247970e-02   2.451016730705e-01  1*0.0  1.541642963991e-01   3.659287772407e-01  
5*0.0 -5.124197155081e-02  -1.426569295831e-01  1*0.0 -9.201202009942e-02  -3.870292915234e-01  5*0.0 -3.931532206899e-02   2.426986307966e-01  1*0.0  1.579319159423e-01   3.633942391285e-01  
5*0.0 -4.342866174195e-02  -1.418349877974e-01  1*0.0 -9.627720859805e-02  -3.852358817936e-01  5*0.0 -4.799841650580e-02   2.402677473002e-01  1*0.0  1.615377165703e-01   3.607854609609e-01  
5*0.0 -3.584264698820e-02  -1.409613262952e-01  1*0.0 -1.003255784449e-01  -3.833148584238e-01  5*0.0 -5.654673404348e-02   2.378263208439e-01  1*0.0  1.650071511205e-01   3.581266040130e-01  
5*0.0 -2.846953393819e-02  -1.400377029206e-01  1*0.0 -1.041704011019e-01  -3.812678594750e-01  5*0.0 -6.493416626739e-02   2.353355905470e-01  1*0.0  1.683220208420e-01   3.553968425765e-01  
5*0.0 -2.130892814744e-02  -1.390722809520e-01  1*0.0 -1.078177271182e-01  -3.791100099842e-01  5*0.0 -7.318441846255e-02   2.328314426007e-01  1*0.0  1.715079877265e-01   3.526228479536e-01  
5*0.0 -1.437598442924e-02  -1.380532653938e-01  1*0.0 -1.112475688828e-01  -3.768035546493e-01  5*0.0 -8.121396237363e-02   2.302662562053e-01  1*0.0  1.744893716364e-01   3.497426875223e-01  
5*0.0 -7.643769786755e-03  -1.369969853625e-01  1*0.0 -1.144980365733e-01  -3.744022449585e-01  5*0.0 -8.909969364393e-02   2.276885300277e-01  1*0.0  1.773465719110e-01   3.468251581459e-01  
5*0.0 -1.109822107170e-03  -1.359093432437e-01  1*0.0 -1.175809182850e-01  -3.719163372646e-01  5*0.0 -9.684112920489e-02   2.251070460793e-01  1*0.0  1.800879981238e-01   3.438779344401e-01  
5*0.0  5.223774591474e-03  -1.347922825814e-01  1*0.0 -1.204818581164e-01  -3.693289342500e-01  5*0.0 -1.044100329157e-01   2.225137701133e-01  1*0.0  1.826805417052e-01   3.408770687989e-01  
5*0.0  1.135886316076e-02  -1.336426906680e-01  1*0.0 -1.232024662028e-01  -3.666376396492e-01  5*0.0 -1.117909938720e-01   2.198893728316e-01  1*0.0  1.851134382315e-01   3.378131136708e-01  
5*0.0  1.729852553680e-02  -1.324623444417e-01  1*0.0 -1.257637671120e-01  -3.638604728476e-01  5*0.0 -1.189840122606e-01   2.172516724232e-01  1*0.0  1.874045233513e-01   3.347007830447e-01  
5*0.0  2.304264703814e-02  -1.312562764827e-01  1*0.0 -1.281465976326e-01  -3.609869484017e-01  5*0.0 -1.259966841329e-01   2.145964464638e-01  1*0.0  1.895424033428e-01   3.315370396521e-01  
5*0.0  2.861007491043e-02  -1.300202608846e-01  1*0.0 -1.303933100148e-01  -3.580503250778e-01  5*0.0 -1.328443498605e-01   2.119244713750e-01  1*0.0  1.915692033702e-01   3.283468459298e-01  
5*0.0  3.397847402166e-02  -1.287655645781e-01  1*0.0 -1.324605789582e-01  -3.550163844703e-01  5*0.0 -1.394864636219e-01   2.092622642974e-01  1*0.0  1.934245631573e-01   3.250985025445e-01  
5*0.0  3.918112777756e-02  -1.274811104725e-01  1*0.0 -1.344099549595e-01  -3.519308071562e-01  5*0.0 -1.459552761625e-01   2.065634235898e-01  1*0.0  1.951732398567e-01   3.218241825790e-01  
5*0.0  4.420029755576e-02  -1.261784509699e-01  1*0.0 -1.362011029273e-01  -3.487642542604e-01  5*0.0 -1.522262511852e-01   2.038518462365e-01  1*0.0  1.967689846468e-01   3.185009421323e-01  
5*0.0  4.904472722440e-02  -1.248656340215e-01  1*0.0 -1.378516082269e-01  -3.455341361637e-01  5*0.0 -1.583043597586e-01   2.011559873530e-01  1*0.0  1.982270164481e-01   3.151435471156e-01  
5*0.0  5.372818989753e-02  -1.235387922754e-01  1*0.0 -1.393820335252e-01  -3.422584660388e-01  5*0.0 -1.642141196660e-01   1.984595929287e-01  1*0.0  1.995765285342e-01   3.117692212085e-01  
5*0.0  5.824967305149e-02  -1.221933585481e-01  1*0.0 -1.407929855084e-01  -3.389327021632e-01  5*0.0 -1.699379821851e-01   1.957467302027e-01  1*0.0  2.008078644187e-01   3.083679319369e-01  
5*0.0  6.259780126706e-02  -1.208399829398e-01  1*0.0 -1.420614225217e-01  -3.355445313528e-01  5*0.0 -1.754655703188e-01   1.930555936587e-01  1*0.0  2.018971241708e-01   3.049341082652e-01  
5*0.0  6.679434033720e-02  -1.194730719419e-01  1*0.0 -1.432202121018e-01  -3.321128122627e-01  5*0.0 -1.807986570012e-01   1.903446223076e-01  1*0.0  2.028653785777e-01   3.014713786735e-01  
5*0.0  7.082248564810e-02  -1.180894338155e-01  1*0.0 -1.442435779465e-01  -3.286147794399e-01  5*0.0 -1.859032512593e-01   1.876161964803e-01  1*0.0  2.036757104606e-01   2.979589277158e-01  
5*0.0  7.471791646301e-02  -1.167032128738e-01  1*0.0 -1.451854226854e-01  -3.251105095768e-01  5*0.0 -1.908771298924e-01   1.849178709438e-01  1*0.0  2.044257582298e-01   2.944675829493e-01  
5*0.0  7.845380331601e-02  -1.153054753806e-01  1*0.0 -1.460041102446e-01  -3.215538136353e-01  5*0.0 -1.956357403087e-01   1.822220111924e-01  1*0.0  2.050332460188e-01   2.909403854779e-01  
5*0.0  8.205237983805e-02  -1.139028924093e-01  1*0.0 -1.467269950594e-01  -3.179692391341e-01  5*0.0 -2.002112813322e-01   1.795220819322e-01  1*0.0  2.055341393589e-01   2.873984034513e-01  
5*0.0  8.550477457203e-02  -1.124970832866e-01  1*0.0 -1.473448174491e-01  -3.143493119205e-01  5*0.0 -2.045883265985e-01   1.768290215614e-01  1*0.0  2.059144636042e-01   2.838354123467e-01  
5*0.0  8.881083879827e-02  -1.110879161363e-01  1*0.0 -1.478545229479e-01  -3.106900621112e-01  5*0.0 -2.087534956776e-01   1.741394424617e-01  1*0.0  2.061619944425e-01   2.802439871645e-01  
5*0.0  9.200045484461e-02  -1.096781202204e-01  1*0.0 -1.483000749389e-01  -3.070364344011e-01  5*0.0 -2.127877193775e-01   1.714736731758e-01  1*0.0  2.063573740750e-01   2.766776671625e-01  
5*0.0  9.503578069315e-02  -1.082647426737e-01  1*0.0 -1.486230642127e-01  -3.033301150961e-01  5*0.0 -2.165800112443e-01   1.688144667877e-01  1*0.0  2.063907988667e-01   2.730659532068e-01  
5*0.0  9.796389034532e-02  -1.068513936274e-01  1*0.0 -1.488935535310e-01  -2.996363521052e-01  5*0.0 -2.202428159618e-01   1.661670757794e-01  1*0.0  2.063794180257e-01   2.694814629993e-01  
5*0.0  1.007616712964e-01  -1.054367074487e-01  1*0.0 -1.490760127547e-01  -2.959217737090e-01  5*0.0 -2.237143985224e-01   1.635315419742e-01  1*0.0  2.062607987944e-01   2.658858402838e-01  
5*0.0  1.034228094489e-01  -1.040170074449e-01  1*0.0 -1.491596463453e-01  -2.921739329982e-01  5*0.0 -2.269695346895e-01   1.608897127415e-01  1*0.0  2.060124309956e-01   2.622626752491e-01  
5*0.0  1.059673362852e-01  -1.026021574184e-01  1*0.0 -1.491727283989e-01  -2.884233383823e-01  5*0.0 -2.300584941947e-01   1.582733751399e-01  1*0.0  2.056814305292e-01   2.586467315839e-01  
5*0.0  1.084036431917e-01  -1.011906187172e-01  1*0.0 -1.491241773738e-01  -2.846745899035e-01  5*0.0 -2.329843056068e-01   1.556734507120e-01  1*0.0  2.052755913020e-01   2.550396500355e-01  
5*0.0  1.107216359686e-01  -9.978666471688e-02  1*0.0 -1.490021817612e-01  -2.809212954926e-01  5*0.0 -2.357430128980e-01   1.531037814451e-01  1*0.0  2.047846248838e-01   2.514390798029e-01  
5*0.0  1.129279942130e-01  -9.838191851169e-02  1*0.0 -1.488117023162e-01  -2.771600126887e-01  5*0.0 -2.383140985418e-01   1.505344740987e-01  1*0.0  2.041993301176e-01   2.478325141175e-01  
5*0.0  1.150218004326e-01  -9.698589190669e-02  1*0.0 -1.485511348916e-01  -2.733951962775e-01  5*0.0 -2.407107625803e-01   1.479899144618e-01  1*0.0  2.035253224771e-01   2.442288814989e-01  
5*0.0  1.170052389383e-01  -9.559032294481e-02  1*0.0 -1.482236988655e-01  -2.696245061522e-01  5*0.0 -2.429238360127e-01   1.454451702303e-01  1*0.0  2.027600988216e-01   2.406218489680e-01  
5*0.0  1.188932073100e-01  -9.420027796161e-02  1*0.0 -1.478486723858e-01  -2.658691755023e-01  5*0.0 -2.449939924156e-01   1.429329064443e-01  1*0.0  2.019391546736e-01   2.370377573769e-01  
5*0.0  1.206807115353e-01  -9.282054365608e-02  1*0.0 -1.474180633581e-01  -2.621233301996e-01  5*0.0 -2.469132825972e-01   1.404514506447e-01  1*0.0  2.010518193655e-01   2.334704509757e-01  
5*0.0  1.223672497730e-01  -9.144565330867e-02  1*0.0 -1.469273474317e-01  -2.583750602004e-01  5*0.0 -2.486434500049e-01   1.379722180225e-01  1*0.0  2.000713052171e-01   2.298973517162e-01  
5*0.0  1.239521127350e-01  -9.007729733355e-02  1*0.0 -1.463806986544e-01  -2.546365193951e-01  5*0.0 -2.502248117749e-01   1.355283507076e-01  1*0.0  1.990258612378e-01   2.263430698949e-01  
5*0.0  1.254447805445e-01  -8.871018412431e-02  1*0.0 -1.457872716714e-01  -2.509094580120e-01  5*0.0 -2.516581325348e-01   1.330856548194e-01  1*0.0  1.979223993900e-01   2.228044006499e-01  
5*0.0  1.268463459369e-01  -8.735666450130e-02  1*0.0 -1.451462481225e-01  -2.471954081702e-01  5*0.0 -2.529347173353e-01   1.306756971697e-01  1*0.0  1.967514598133e-01   2.192799816968e-01  
5*0.0  1.281590188258e-01  -8.601613659689e-02  1*0.0 -1.444582241967e-01  -2.434942533508e-01  5*0.0 -2.540522458241e-01   1.282959319739e-01  1*0.0  1.955099442873e-01   2.157679581531e-01  
5*0.0  1.293893658650e-01  -8.468261205523e-02  1*0.0 -1.437348006938e-01  -2.398158280210e-01  5*0.0 -2.550439896358e-01   1.259329516369e-01  1*0.0  1.942281023633e-01   2.122837253767e-01  
5*0.0  1.305319772815e-01  -8.335619614607e-02  1*0.0 -1.429678828955e-01  -2.361540292995e-01  5*0.0 -2.558972190928e-01   1.235980849504e-01  1*0.0  1.928925878201e-01   2.088212844065e-01  
5*0.0  1.315923052440e-01  -8.204109338387e-02  1*0.0 -1.421603688901e-01  -2.325077848063e-01  5*0.0 -2.565965878555e-01   1.212854061098e-01  1*0.0  1.914938800977e-01   2.053723027494e-01  
5*0.0  1.325592491056e-01  -8.073329909057e-02  1*0.0 -1.412996763474e-01  -2.288675113517e-01  5*0.0 -2.571303988428e-01   1.189859556861e-01  1*0.0  1.900187808835e-01   2.019294297193e-01  
5*0.0  1.334523761539e-01  -7.943364746455e-02  1*0.0 -1.404105702680e-01  -2.252544883590e-01  5*0.0 -2.575462327432e-01   1.167083274534e-01  1*0.0  1.885098039004e-01   1.985170044933e-01  
5*0.0  1.342746040148e-01  -7.815068445370e-02  1*0.0 -1.394942017127e-01  -2.216719546039e-01  5*0.0 -2.578470337382e-01   1.144773097301e-01  1*0.0  1.869655528511e-01   1.951381671587e-01  
5*0.0  1.350221733937e-01  -7.687534382990e-02  1*0.0 -1.385455053772e-01  -2.181109563969e-01  5*0.0 -2.580150076532e-01   1.122617261201e-01  1*0.0  1.853750525903e-01   1.917805102493e-01  
5*0.0  1.356981246998e-01  -7.561127827972e-02  1*0.0 -1.375688486553e-01  -2.145778637417e-01  5*0.0 -2.580711805306e-01   1.100758056663e-01  1*0.0  1.837522382227e-01   1.884546226790e-01  
5*0.0  1.362909480053e-01  -7.435722274515e-02  1*0.0 -1.365460082373e-01  -2.110526959728e-01  5*0.0 -2.579578383036e-01   1.079010559034e-01  1*0.0  1.820523874857e-01   1.851313248049e-01  
5*0.0  1.368223366853e-01  -7.311566962654e-02  1*0.0 -1.355073492483e-01  -2.075660599759e-01  5*0.0 -2.577614606150e-01   1.057611414683e-01  1*0.0  1.803429400880e-01   1.818525591198e-01  
5*0.0  1.372816470304e-01  -7.188717907568e-02  1*0.0 -1.344348951754e-01  -2.040997305790e-01  5*0.0 -2.574265604621e-01   1.036520063478e-01  1*0.0  1.785793029921e-01   1.785918631847e-01  
5*0.0  1.376862741085e-01  -7.067028452421e-02  1*0.0 -1.333529421188e-01  -2.006743904435e-01  5*0.0 -2.570144098991e-01   1.015685014680e-01  1*0.0  1.768115911174e-01   1.753756298799e-01  
5*0.0  1.380159511137e-01  -6.946423761625e-02  1*0.0 -1.322331845112e-01  -1.972645535826e-01  5*0.0 -2.564595337290e-01   9.950415557069e-02  1*0.0  1.749857027603e-01   1.721726914105e-01  
5*0.0  1.382880274151e-01  -6.827320236273e-02  1*0.0 -1.310958952648e-01  -1.938883184558e-01  5*0.0 -2.558022932414e-01   9.747699772669e-02  1*0.0  1.731336109514e-01   1.690029493103e-01  
5*0.0  1.385035150758e-01  -6.709118305735e-02  1*0.0 -1.299457628852e-01  -1.905499038135e-01  5*0.0 -2.550720433773e-01   9.547496232670e-02  1*0.0  1.712771005125e-01   1.658766883390e-01  
5*0.0  1.386504516635e-01  -6.592002124565e-02  1*0.0 -1.287644354149e-01  -1.872317794900e-01  5*0.0 -2.542147831792e-01   9.349394565361e-02  1*0.0  1.693740966341e-01   1.627691108355e-01  
5*0.0  1.387386136647e-01  -6.476221590607e-02  1*0.0 -1.275613818089e-01  -1.839403565636e-01  5*0.0 -2.532408569655e-01   9.153645423229e-02  1*0.0  1.674336111121e-01   1.596845706680e-01  
5*0.0  1.387771460319e-01  -6.361991492734e-02  1*0.0 -1.263495125219e-01  -1.806896229281e-01  5*0.0 -2.521974405089e-01   8.961575714696e-02  1*0.0  1.654887973021e-01   1.566437781487e-01  
5*0.0  1.387687051927e-01  -6.249044682383e-02  1*0.0 -1.251312883204e-01  -1.774796154488e-01  5*0.0 -2.510884476965e-01   8.772466477886e-02  1*0.0  1.635433747887e-01   1.536465344309e-01  
5*0.0  1.387004608487e-01  -6.137240778850e-02  1*0.0 -1.238895996328e-01  -1.742945154501e-01  5*0.0 -2.498684548523e-01   8.585836012534e-02  1*0.0  1.615620322138e-01   1.506723011044e-01  
5*0.0  1.385760646719e-01  -6.026811557876e-02  1*0.0 -1.226273432809e-01  -1.711361901207e-01  5*0.0 -2.485429999556e-01   8.401353900822e-02  1*0.0  1.595488884407e-01   1.477224393341e-01  
5*0.0  1.384125045653e-01  -5.917692414967e-02  1*0.0 -1.213667986079e-01  -1.680248228261e-01  5*0.0 -2.471771094506e-01   8.220315109539e-02  1*0.0  1.575514583400e-01   1.448242755980e-01  
5*0.0  1.381845224349e-01  -5.809574570743e-02  1*0.0 -1.200753804707e-01  -1.649307361937e-01  5*0.0 -2.456841553694e-01   8.041101317124e-02  1*0.0  1.555045155152e-01   1.419399017942e-01  
5*0.0  1.379255670803e-01  -5.702906136904e-02  1*0.0 -1.187925038848e-01  -1.618878449184e-01  5*0.0 -2.441645923110e-01   7.865449040244e-02  1*0.0  1.534826639484e-01   1.391108913262e-01  
5*0.0  1.376178293223e-01  -5.597900360829e-02  1*0.0 -1.174944212182e-01  -1.588747487564e-01  5*0.0 -2.425505105692e-01   7.692773408260e-02  1*0.0  1.514343225949e-01   1.363082450520e-01  
5*0.0  1.372625414863e-01  -5.493984254355e-02  1*0.0 -1.161844893348e-01  -1.558937942844e-01  5*0.0 -2.408617218268e-01   7.522235597095e-02  1*0.0  1.493742566038e-01   1.335382536123e-01  
5*0.0  1.368656768212e-01  -5.391341672723e-02  1*0.0 -1.148683046472e-01  -1.529498315302e-01  5*0.0 -2.391116685792e-01   7.354597956588e-02  1*0.0  1.473108646147e-01   1.308061917298e-01  
5*0.0  1.364266884835e-01  -5.289939120159e-02  1*0.0 -1.135445899195e-01  -1.500408717381e-01  5*0.0 -2.372950761856e-01   7.189707847841e-02  1*0.0  1.452400760660e-01   1.281089047653e-01  
5*0.0  1.359454134611e-01  -5.189611369265e-02  1*0.0 -1.122134722048e-01  -1.471667376460e-01  5*0.0 -2.354201483541e-01   7.027026186019e-02  1*0.0  1.431668520479e-01   1.254481291553e-01  
5*0.0  1.354343122546e-01  -5.091069675191e-02  1*0.0 -1.108862973441e-01  -1.443363534812e-01  5*0.0 -2.335044828766e-01   6.867955380629e-02  1*0.0  1.411033050427e-01   1.228309065776e-01  
5*0.0  1.348754768341e-01  -4.993793935751e-02  1*0.0 -1.095426312206e-01  -1.415312212694e-01  5*0.0 -2.314994939802e-01   6.710719811115e-02  1*0.0  1.390144729578e-01   1.202360575730e-01  
5*0.0  1.342859095303e-01  -4.897785226960e-02  1*0.0 -1.082015963132e-01  -1.387679947148e-01  5*0.0 -2.294584200142e-01   6.556720560618e-02  1*0.0  1.369367391116e-01   1.176845725822e-01  
5*0.0  1.336670730362e-01  -4.803160040923e-02  1*0.0 -1.068648287177e-01  -1.360473730173e-01  5*0.0 -2.273893999341e-01   6.405615987267e-02  1*0.0  1.348753738485e-01   1.151778165854e-01  
5*0.0  1.330115568306e-01  -4.709853077105e-02  1*0.0 -1.055221545993e-01  -1.333595955031e-01  5*0.0 -2.252598671884e-01   6.257007495096e-02  1*0.0  1.328069629372e-01   1.127023592865e-01  
5*0.0  1.323112287169e-01  -4.617525656679e-02  1*0.0 -1.041653755432e-01  -1.306977382295e-01  5*0.0 -2.230563091309e-01   6.110062986232e-02  1*0.0  1.307214610814e-01   1.102517127232e-01  
5*0.0  1.315840215840e-01  -4.526490455426e-02  1*0.0 -1.028131653021e-01  -1.280772724048e-01  5*0.0 -2.208273522467e-01   5.966094074854e-02  1*0.0  1.286517371808e-01   1.078441888859e-01  
5*0.0  1.308367954861e-01  -4.437014112513e-02  1*0.0 -1.014721923254e-01  -1.255023980690e-01  5*0.0 -2.185854848344e-01   5.825177475141e-02  1*0.0  1.266061058661e-01   1.054831221157e-01  
5*0.0  1.300565132424e-01  -4.349020147828e-02  1*0.0 -1.001253018988e-01  -1.229584481348e-01  5*0.0 -2.162818809914e-01   5.687156952401e-02  1*0.0  1.245496734316e-01   1.031499868391e-01  
5*0.0  1.292485150245e-01  -4.262188799783e-02  1*0.0 -9.878114081224e-02  -1.204524753383e-01  5*0.0 -2.139538832778e-01   5.551215925147e-02  1*0.0  1.225079067207e-01   1.008563683429e-01  
5*0.0  1.284099478454e-01  -4.176328302135e-02  1*0.0 -9.743605843872e-02  -1.179808907624e-01  5*0.0 -2.115910917366e-01   5.417622186598e-02  1*0.0  1.204727425780e-01   9.859809277333e-02  
5*0.0  1.275458044805e-01  -4.092040157851e-02  1*0.0 -9.609228953397e-02  -1.155444752659e-01  5*0.0 -2.091903262394e-01   5.286555634103e-02  1*0.0  1.184416987949e-01   9.637319450145e-02  
5*0.0  1.266562729157e-01  -4.008532052447e-02  1*0.0 -9.475302549801e-02  -1.131461260544e-01  5*0.0 -2.067767886000e-01   5.157570018239e-02  1*0.0  1.164310229052e-01   9.418925156473e-02  
5*0.0  1.257470017056e-01  -3.926902842814e-02  1*0.0 -9.341871130886e-02  -1.107846348175e-01  5*0.0 -2.043287629028e-01   5.031802297197e-02  1*0.0  1.144250355254e-01   9.203885458353e-02  
5*0.0  1.248162189624e-01  -3.846377746575e-02  1*0.0 -9.208995374596e-02  -1.084606242841e-01  5*0.0 -2.018650459639e-01   4.908385352095e-02  1*0.0  1.124360228541e-01   8.992678225336e-02  
5*0.0  1.238626783586e-01  -3.767068971170e-02  1*0.0 -9.076508533682e-02  -1.061722857534e-01  5*0.0 -1.993823897201e-01   4.787279004546e-02  1*0.0  1.104606975445e-01   8.785097136205e-02  
5*0.0  1.228871749632e-01  -3.689053325823e-02  1*0.0 -8.944359549241e-02  -1.039183281257e-01  5*0.0 -1.968746648097e-01   4.668502277361e-02  1*0.0  1.084949760071e-01   8.580850965025e-02  
5*0.0  1.218909299555e-01  -3.612351399324e-02  1*0.0 -8.812537674431e-02  -1.016979874406e-01  5*0.0 -1.943407317411e-01   4.552087146528e-02  1*0.0  1.065372825124e-01   8.379828035403e-02  
5*0.0  1.208751060184e-01  -3.536406124853e-02  1*0.0 -8.681434396555e-02  -9.951469402314e-02  5*0.0 -1.918059199380e-01   4.437738590797e-02  1*0.0  1.046033246254e-01   8.182763394970e-02  
5*0.0  1.198444833579e-01  -3.461933477253e-02  1*0.0 -8.551149924622e-02  -9.736787693642e-02  5*0.0 -1.892590330995e-01   4.325930307176e-02  1*0.0  1.026853335953e-01   7.989228492653e-02  
5*0.0  1.187929625672e-01  -3.388829335074e-02  1*0.0 -8.421072685697e-02  -9.525237037698e-02  5*0.0 -1.866857027683e-01   4.216292557324e-02  1*0.0  1.007733585172e-01   7.798644244246e-02  
5*0.0  1.177285534555e-01  -3.316710521285e-02  1*0.0 -8.292156289779e-02  -9.317554108325e-02  5*0.0 -1.841226322213e-01   4.108771333323e-02  1*0.0  9.889046599248e-02   7.612118809973e-02  
5*0.0  1.166526243849e-01  -3.246064702674e-02  1*0.0 -8.164106285897e-02  -9.113399058910e-02  5*0.0 -1.815473399303e-01   4.004049066801e-02  1*0.0  9.702137582115e-02   7.428906147705e-02  
5*0.0  1.155633981809e-01  -3.176404976366e-02  1*0.0 -8.037065449191e-02  -8.912860163743e-02  5*0.0 -1.789773942528e-01   3.901308278829e-02  1*0.0  9.517682903028e-02   7.249404285175e-02  
5*0.0  1.144467698056e-01  -3.107889016227e-02  1*0.0 -7.909416683828e-02  -8.714630475584e-02  5*0.0 -1.763646527859e-01   3.800150675215e-02  1*0.0  9.332596022829e-02   7.071979289481e-02  
5*0.0  1.133306172804e-01  -3.040472117292e-02  1*0.0 -7.783926516675e-02  -8.520821774884e-02  5*0.0 -1.737887666959e-01   3.701596363761e-02  1*0.0  9.151800287081e-02   6.899163617295e-02  
5*0.0  1.121963043423e-01  -2.974081367908e-02  1*0.0 -7.658755297272e-02  -8.329948151255e-02  5*0.0 -1.712001726819e-01   3.604801175334e-02  1*0.0  8.972149674924e-02   6.729237734980e-02  
5*0.0  1.110554071314e-01  -2.909206010369e-02  1*0.0 -7.534677508603e-02  -8.142506709644e-02  5*0.0 -1.686068092590e-01   3.510617644967e-02  1*0.0  8.794082476871e-02   6.562456498415e-02  
5*0.0  1.099028550851e-01  -2.845294958844e-02  1*0.0 -7.411528693076e-02  -7.958379433508e-02  5*0.0 -1.660231309340e-01   3.418090088921e-02  1*0.0  8.618458532918e-02   6.399095580009e-02  
5*0.0  1.087457903850e-01  -2.782625618981e-02  1*0.0 -7.289696263123e-02  -7.777779855914e-02  5*0.0 -1.634487368780e-01   3.327995038518e-02  1*0.0  8.445160748585e-02   6.239146946259e-02  
5*0.0  1.075731240629e-01  -2.720844139781e-02  1*0.0 -7.168274124164e-02  -7.600005748576e-02  5*0.0 -1.608688112781e-01   3.239440690912e-02  1*0.0  8.273242645493e-02   6.082003321365e-02  
5*0.0  1.063934909408e-01  -2.660150387838e-02  1*0.0 -7.047934673369e-02  -7.425497586698e-02  5*0.0 -1.582975335920e-01   3.152927441586e-02  1*0.0  8.103515739651e-02   5.928070922379e-02  
5*0.0  1.052053743328e-01  -2.600473407474e-02  1*0.0 -6.928552390580e-02  -7.254123609825e-02  5*0.0 -1.557347957004e-01   3.068164456145e-02  1*0.0  7.935929247165e-02   5.777242771803e-02  
5*0.0  1.040138822297e-01  -2.542046557503e-02  1*0.0 -6.810363446226e-02  -7.085972775209e-02  5*0.0 -1.531786433103e-01   2.985667006768e-02  1*0.0  7.770303345986e-02   5.629444145345e-02  
5*0.0  1.028212485549e-01  -2.484669915518e-02  1*0.0 -6.693738527084e-02  -6.921306232771e-02  5*0.0 -1.506499769020e-01   2.905011268625e-02  1*0.0  7.607851766821e-02   5.485170874964e-02  
5*0.0  1.016135450919e-01  -2.428188423392e-02  1*0.0 -6.577344024754e-02  -6.759103480346e-02  5*0.0 -1.481121887487e-01   2.825839216851e-02  1*0.0  7.446317943956e-02   5.343260426542e-02  
5*0.0  1.004056502096e-01  -2.372927663177e-02  1*0.0 -6.462335627451e-02  -6.600122423183e-02  5*0.0 -1.455893314145e-01   2.748734274711e-02  1*0.0  7.287095948230e-02   5.204400096875e-02  
5*0.0  9.919908074227e-02  -2.318694992337e-02  1*0.0 -6.348909405135e-02  -6.444496786388e-02  5*0.0 -1.430934412690e-01   2.673588816872e-02  1*0.0  7.130856270917e-02   5.068858437453e-02  
5*0.0  9.799027488221e-02  -2.265411445207e-02  1*0.0 -6.236765273826e-02  -6.291945351123e-02  5*0.0 -1.406182881364e-01   2.600083698471e-02  1*0.0  6.977174141988e-02   4.936354686420e-02  
5*0.0  9.677234026252e-02  -2.213006596704e-02  1*0.0 -6.125138570447e-02  -6.141876214482e-02  5*0.0 -1.381409783913e-01   2.528179490820e-02  1*0.0  6.824642670409e-02   4.806183201490e-02  
5*0.0  9.554695957161e-02  -2.161495629355e-02  1*0.0 -6.014292306580e-02  -5.994457955580e-02  5*0.0 -1.356746748928e-01   2.457631783231e-02  1*0.0  6.674013250298e-02   4.678630014561e-02  
5*0.0  9.432558396083e-02  -2.111175285996e-02  1*0.0 -5.904987859967e-02  -5.850144926489e-02  5*0.0 -1.332288791403e-01   2.389129539019e-02  1*0.0  6.525788412372e-02   4.553966361596e-02  
5*0.0  9.311093280566e-02  -2.061858530408e-02  1*0.0 -5.797523037440e-02  -5.709130631028e-02  5*0.0 -1.308202374124e-01   2.322420095677e-02  1*0.0  6.380889654842e-02   4.432563125260e-02  
5*0.0  9.189040351744e-02  -2.013446551457e-02  1*0.0 -5.690803097195e-02  -5.570589468119e-02  5*0.0 -1.284187578439e-01   2.257105984869e-02  1*0.0  6.237540529912e-02   4.313495009810e-02  
5*0.0  9.066860150441e-02  -1.966015578637e-02  1*0.0 -5.585104510538e-02  -5.434673130244e-02  5*0.0 -1.260302180752e-01   2.193420372881e-02  1*0.0  6.096018186934e-02   4.196893979131e-02  
5*0.0  8.945005022347e-02  -1.919283259114e-02  1*0.0 -5.480920895293e-02  -5.301708116933e-02  5*0.0 -1.236757533773e-01   2.131179112265e-02  1*0.0  5.957507793069e-02   4.083262002623e-02  
5*0.0  8.823129759460e-02  -1.873617040691e-02  1*0.0 -5.377783946469e-02  -5.171297681361e-02  5*0.0 -1.213337883829e-01   2.070525587675e-02  1*0.0  5.820735285363e-02   3.971965091418e-02  
5*0.0  8.701200441113e-02  -1.828673393928e-02  1*0.0 -5.275740863151e-02  -5.043451073505e-02  5*0.0 -1.190143354762e-01   2.011163826330e-02  1*0.0  5.686230365321e-02   3.863198307993e-02  
5*0.0  8.579863357030e-02  -1.784805437307e-02  1*0.0 -5.175198009897e-02  -4.918397096703e-02  5*0.0 -1.167212500208e-01   1.953435421555e-02  1*0.0  5.554175468946e-02   3.757034570294e-02  
5*0.0  8.459082758919e-02  -1.741868014954e-02  1*0.0 -5.076082463892e-02  -4.796029823331e-02  5*0.0 -1.144534658987e-01   1.897319737573e-02  1*0.0  5.424465747297e-02   3.653394115801e-02  
5*0.0  8.338427530151e-02  -1.699788743176e-02  1*0.0 -4.978075326560e-02  -4.676119633864e-02  5*0.0 -1.122064305186e-01   1.842502651307e-02  1*0.0  5.296811877525e-02   3.552075602686e-02  
5*0.0  8.217609645986e-02  -1.658368757851e-02  1*0.0 -4.880938955789e-02  -4.558460765818e-02  5*0.0 -1.099773082160e-01   1.788845932913e-02  1*0.0  5.171011472290e-02   3.452951087102e-02  
5*0.0  8.098015153645e-02  -1.617930673857e-02  1*0.0 -4.785692833351e-02  -4.443701100373e-02  5*0.0 -1.077873219580e-01   1.736773263307e-02  1*0.0  5.048228804873e-02   3.356548616572e-02  
5*0.0  7.978005531415e-02  -1.578318174689e-02  1*0.0 -4.690981761288e-02  -4.330871993810e-02  5*0.0 -1.056012504205e-01   1.685919964934e-02  1*0.0  4.926454433842e-02   3.261886650743e-02  
5*0.0  7.859080841209e-02  -1.539402716029e-02  1*0.0 -4.598079450936e-02  -4.220828447726e-02  5*0.0 -1.034592710489e-01   1.636346919150e-02  1*0.0  4.807892466063e-02   3.169953005363e-02  
5*0.0  7.740736518007e-02  -1.501375454451e-02  1*0.0 -4.506420463551e-02  -4.113116110603e-02  5*0.0 -1.013394700458e-01   1.588157080265e-02  1*0.0  4.691293749893e-02   3.080146324681e-02  
5*0.0  7.622137750941e-02  -1.464119492354e-02  1*0.0 -4.415411306861e-02  -4.007334530015e-02  5*0.0 -9.923173419822e-02   1.540981990807e-02  1*0.0  4.576067791338e-02   2.992138302715e-02  
5*0.0  7.504741014067e-02  -1.427627668622e-02  1*0.0 -4.326133917792e-02  -3.904144555098e-02  5*0.0 -9.716178127647e-02   1.495175015013e-02  1*0.0  4.463599273788e-02   2.906565066272e-02  
5*0.0  7.388403865330e-02  -1.391954470966e-02  1*0.0 -4.238440712765e-02  -3.803420171182e-02  5*0.0 -9.512721822671e-02   1.450636977595e-02  1*0.0  4.353723856803e-02   2.823304939497e-02  
5*0.0  7.272418011608e-02  -1.357098256321e-02  1*0.0 -4.151711229012e-02  -3.704703949485e-02  5*0.0 -9.310865947174e-02   1.407318174231e-02  1*0.0  4.245350953779e-02   2.741833685349e-02  
5*0.0  7.156858935686e-02  -1.322857111012e-02  1*0.0 -4.066089945505e-02  -3.608080568937e-02  5*0.0 -9.111673941792e-02   1.364971454157e-02  1*0.0  4.139031127666e-02   2.662355015691e-02  
5*0.0  7.042118371010e-02  -1.289333764557e-02  1*0.0 -3.981800249701e-02  -3.513661194640e-02  5*0.0 -8.915585152967e-02   1.323713130482e-02  1*0.0  4.034976348885e-02   2.584942902423e-02  
5*0.0  6.927880442502e-02  -1.256466289818e-02  1*0.0 -3.898555289283e-02  -3.421210514368e-02  5*0.0 -8.721605196617e-02   1.283555336046e-02  1*0.0  3.932617315528e-02   2.509321116769e-02  
5*0.0  6.815053994756e-02  -1.224433953598e-02  1*0.0 -3.817027346988e-02  -3.331128753026e-02  5*0.0 -8.531475140723e-02   1.244588512182e-02  1*0.0  3.832872928078e-02   2.435870927107e-02  
5*0.0  6.702615302815e-02  -1.193185549262e-02  1*0.0 -3.736360877084e-02  -3.242839299228e-02  5*0.0 -8.342912340381e-02   1.206702333073e-02  1*0.0  3.734485337324e-02   2.364000906217e-02  
5*0.0  6.591173312783e-02  -1.162520572668e-02  1*0.0 -3.657107986242e-02  -3.156666427044e-02  5*0.0 -8.157853519042e-02   1.169754296170e-02  1*0.0  3.638464432384e-02   2.294127376837e-02  
5*0.0  6.480959258949e-02  -1.132568621563e-02  1*0.0 -3.579339795190e-02  -3.072620515303e-02  5*0.0 -7.976142548780e-02   1.133905245445e-02  1*0.0  3.544703880566e-02   2.226185249173e-02  
5*0.0  6.370509815439e-02  -1.103119474311e-02  1*0.0 -3.502007889912e-02  -2.990017100974e-02  5*0.0 -7.795511700119e-02   1.098772125118e-02  1*0.0  3.451977092674e-02   2.159579271454e-02  
5*0.0  6.262072187542e-02  -1.074453776745e-02  1*0.0 -3.426673706871e-02  -2.909798120359e-02  5*0.0 -7.619377177523e-02   1.064840863881e-02  1*0.0  3.362064257655e-02   2.095110593046e-02  
5*0.0  6.154289872086e-02  -1.046414224646e-02  1*0.0 -3.352341766284e-02  -2.831300837848e-02  5*0.0 -7.445492495349e-02   1.031832678617e-02  1*0.0  3.273759394720e-02   2.032199358329e-02  
5*0.0  6.047316895787e-02  -1.018951745742e-02  1*0.0 -3.279147078452e-02  -2.754607761179e-02  5*0.0 -7.274399111629e-02   9.996378082222e-03  1*0.0  3.187322764459e-02   1.970930299456e-02  
5*0.0  5.941312460965e-02  -9.922389028040e-03  1*0.0 -3.207101528346e-02  -2.679665231042e-02  5*0.0 -7.105663674015e-02   9.684538581104e-03  1*0.0  3.102511294013e-02   1.911186508833e-02  
5*0.0  5.836690508255e-02  -9.660732752837e-03  1*0.0 -3.136554872029e-02  -2.606684522991e-02  5*0.0 -6.940674680476e-02   9.381216365044e-03  1*0.0  3.020020422361e-02   1.853241975073e-02  
5*0.0  5.732425766251e-02  -9.403823029567e-03  1*0.0 -3.066757163129e-02  -2.535176445056e-02  5*0.0 -6.777559823187e-02   9.085081869920e-03  1*0.0  2.938860161300e-02   1.796632464023e-02  
5*0.0  5.629171683518e-02  -9.153783453172e-03  1*0.0 -2.998113384887e-02  -2.465349349854e-02  5*0.0 -6.617048672789e-02   8.797628387163e-03  1*0.0  2.859390393037e-02   1.741502550875e-02  
5*0.0  5.527562765495e-02  -8.909600156037e-03  1*0.0 -2.931064204164e-02  -2.397452371842e-02  5*0.0 -6.460328126687e-02   8.519171712588e-03  1*0.0  2.782201436420e-02   1.688091739540e-02  
5*0.0  5.426893294024e-02  -8.670867160345e-03  1*0.0 -2.865079619301e-02  -2.331132751213e-02  5*0.0 -6.306089320415e-02   8.248701270982e-03  1*0.0  2.706597148681e-02   1.636071616458e-02  
5*0.0  5.327010997874e-02  -8.438148609678e-03  1*0.0 -2.800041015984e-02  -2.266289051234e-02  5*0.0 -6.153976012739e-02   7.985973069887e-03  1*0.0  2.632386922307e-02   1.585333272117e-02  
5*0.0  5.227916869345e-02  -8.209321041666e-03  1*0.0 -2.736000886016e-02  -2.202954345348e-02  5*0.0 -6.004656741798e-02   7.729029681727e-03  1*0.0  2.559883382551e-02   1.535986550346e-02  
5*0.0  5.130337117503e-02  -7.986730313386e-03  1*0.0 -2.673348661310e-02  -2.141306714651e-02  5*0.0 -5.858452780922e-02   7.480854224920e-03  1*0.0  2.489240345928e-02   1.488094300726e-02  
5*0.0  5.033827917099e-02  -7.769955584788e-03  1*0.0 -2.611787738982e-02  -2.081153130429e-02  5*0.0 -5.714773601758e-02   7.240051991697e-03  1*0.0  2.420140681936e-02   1.441490787049e-02  
5*0.0  4.938737321524e-02  -7.558406787608e-03  1*0.0 -2.551544565161e-02  -2.022604975525e-02  5*0.0 -5.574255807893e-02   7.006682456936e-03  1*0.0  2.352884172596e-02   1.396290045639e-02  
5*0.0  4.844369946235e-02  -7.351332499168e-03  1*0.0 -2.492147748092e-02  -1.965367873019e-02  5*0.0 -5.435942819071e-02   6.779162018856e-03  1*0.0  2.286978082226e-02   1.352250113549e-02  
5*0.0  4.750759484513e-02  -7.148742735427e-03  1*0.0 -2.433595036904e-02  -1.909409480700e-02  5*0.0 -5.299651802487e-02   6.558030891233e-03  1*0.0  2.222314898478e-02   1.309316013481e-02  
5*0.0  4.658781250764e-02  -6.951294136112e-03  1*0.0 -2.376455723554e-02  -1.855044047594e-02  5*0.0 -5.166764594005e-02   6.343889288147e-03  1*0.0  2.159571117370e-02   1.267759886695e-02  
5*0.0  4.567539923821e-02  -6.758479372005e-03  1*0.0 -2.320112775745e-02  -1.801890501359e-02  5*0.0 -5.035865615716e-02   6.135679080389e-03  1*0.0  2.098030266385e-02   1.227252571935e-02  
5*0.0  4.478056908393e-02  -6.571064352869e-03  1*0.0 -2.265220417588e-02  -1.750299396706e-02  5*0.0 -4.908334339673e-02   5.934604404545e-03  1*0.0  2.038357674391e-02   1.188070139377e-02  
5*0.0  4.389430452309e-02  -6.387764575042e-03  1*0.0 -2.211193105816e-02  -1.699919713835e-02  5*0.0 -4.783032962970e-02   5.738888940201e-03  1*0.0  1.979979074013e-02   1.149940779570e-02  
5*0.0  4.302008134574e-02  -6.209276243803e-03  1*0.0 -2.158216187101e-02  -1.650831433380e-02  5*0.0 -4.660231914678e-02   5.549396631001e-03  1*0.0  1.923016618688e-02   1.112905761142e-02  
5*0.0  4.215565578536e-02  -6.034651439188e-03  1*0.0 -2.106160277318e-02  -1.602945999973e-02  5*0.0 -4.539737107151e-02   5.365044269766e-03  1*0.0  1.867358835734e-02   1.076899125828e-02  
5*0.0  4.130312258610e-02  -5.864545326810e-03  1*0.0 -2.055124874231e-02  -1.556296399749e-02  5*0.0 -4.421718800853e-02   5.186548399078e-03  1*0.0  1.813079995631e-02   1.041940524892e-02  
5*0.0  4.046567185776e-02  -5.698916675273e-03  1*0.0 -2.005307387253e-02  -1.510974292351e-02  5*0.0 -4.306626504552e-02   5.013786400551e-03  1*0.0  1.760385324682e-02   1.008100310181e-02  
5*0.0  3.963440086221e-02  -5.536956987394e-03  1*0.0 -1.956141515941e-02  -1.466646820641e-02  5*0.0 -4.193259906572e-02   4.845477000810e-03  1*0.0  1.708681216753e-02   9.751089431246e-03  
5*0.0  3.881813732602e-02  -5.379341817418e-03  1*0.0 -1.908146322640e-02  -1.423579042463e-02  5*0.0 -4.082640064159e-02   4.682997844150e-03  1*0.0  1.658450477000e-02   9.431640519284e-03  
5*0.0  3.801487328187e-02  -5.225599675804e-03  1*0.0 -1.861206387645e-02  -1.381692825058e-02  5*0.0 -3.974647001011e-02   4.525400038166e-03  1*0.0  1.609624222905e-02   9.122159734283e-03  
5*0.0  3.722028434596e-02  -5.075675472441e-03  1*0.0 -1.815029227916e-02  -1.340806071873e-02  5*0.0 -3.868543891486e-02   4.372439534536e-03  1*0.0  1.561837838960e-02   8.820998449364e-03  
5*0.0  3.643398860819e-02  -4.929065623346e-03  1*0.0 -1.769598607545e-02  -1.300897247090e-02  5*0.0 -3.764422124856e-02   4.223537651447e-03  1*0.0  1.515125360569e-02   8.528148883202e-03  
5*0.0  3.566559025793e-02  -4.787191500919e-03  1*0.0 -1.725453807821e-02  -1.262238112295e-02  5*0.0 -3.663181369537e-02   4.080473577449e-03  1*0.0  1.469907185730e-02   8.245325447234e-03  
5*0.0  3.490809489352e-02  -4.648547882872e-03  1*0.0 -1.682194259295e-02  -1.224596281744e-02  5*0.0 -3.564224550419e-02   3.941492059036e-03  1*0.0  1.425889467595e-02   7.971078725315e-03  
5*0.0  3.416013373582e-02  -4.513833465692e-03  1*0.0 -1.639697684414e-02  -1.187885535710e-02  5*0.0 -3.467058857420e-02   3.807025327616e-03  1*0.0  1.382828245879e-02   7.704331194060e-03  
5*0.0  3.342074992007e-02  -4.381337150500e-03  1*0.0 -1.597942159577e-02  -1.152089459722e-02  5*0.0 -3.372006595110e-02   3.675652815344e-03  1*0.0  1.340866890709e-02   7.445485630168e-03  
5*0.0  3.269788648211e-02  -4.253323501546e-03  1*0.0 -1.557337049344e-02  -1.117397760664e-02  5*0.0 -3.279498524396e-02   3.549548694098e-03  1*0.0  1.300201775819e-02   7.195346216512e-03  
5*0.0  3.198277276653e-02  -4.128018776901e-03  1*0.0 -1.517386561475e-02  -1.083542471340e-02  5*0.0 -3.188741178905e-02   3.426773308648e-03  1*0.0  1.260451155982e-02   6.952138694659e-03  
5*0.0  3.128281655195e-02  -4.006669964464e-03  1*0.0 -1.478500981596e-02  -1.050713247886e-02  5*0.0 -3.100449533451e-02   3.308551396554e-03  1*0.0  1.221941028072e-02   6.717157964087e-03  
5*0.0  3.059144770455e-02  -3.888342942860e-03  1*0.0 -1.440287432170e-02  -1.018700058100e-02  5*0.0 -3.013844553815e-02   3.193786093041e-03  1*0.0  1.184301912723e-02   6.488731449610e-03  
5*0.0  2.991016874460e-02  -3.772815935594e-03  1*0.0 -1.402835511956e-02  -9.875296965996e-03  5*0.0 -2.929213593830e-02   3.082376813303e-03  1*0.0  1.147658753341e-02   6.267275306876e-03  
5*0.0  2.924392154099e-02  -3.660788706322e-03  1*0.0 -1.366413801182e-02  -9.573289727957e-03  5*0.0 -2.846922236386e-02   2.975077866078e-03  1*0.0  1.112175140744e-02   6.053388454106e-03  
5*0.0  2.858651127795e-02  -3.551531867770e-03  1*0.0 -1.330651283776e-02  -9.278916148431e-03  5*0.0 -2.766304585389e-02   2.871054969617e-03  1*0.0  1.077536221144e-02   5.845659632064e-03  
5*0.0  2.793859552431e-02  -3.444632477322e-03  1*0.0 -1.295597337330e-02  -8.992311189169e-03  5*0.0 -2.687584292585e-02   2.769833225430e-03  1*0.0  1.043837017773e-02   5.644363308378e-03  
5*0.0  2.730522935673e-02  -3.341150314333e-03  1*0.0 -1.261514856724e-02  -8.714706360871e-03  5*0.0 -2.611027713100e-02   2.672470771316e-03  1*0.0  1.011195193472e-02   5.449932850615e-03  
5*0.0  2.667955155431e-02  -3.240293311897e-03  1*0.0 -1.228004231563e-02  -8.443857170909e-03  5*0.0 -2.535959411263e-02   2.578048839797e-03  1*0.0  9.792946700492e-03   5.260968302746e-03  
5*0.0  2.606817171176e-02  -3.142421740973e-03  1*0.0 -1.195435512421e-02  -8.181628430374e-03  5*0.0 -2.463096414609e-02   2.486979811131e-03  1*0.0  9.484569346033e-03   5.078691765802e-03  
5*0.0  2.546510413442e-02  -3.046988727385e-03  1*0.0 -1.163472394303e-02  -7.926098161503e-03  5*0.0 -2.391779197702e-02   2.398556910349e-03  1*0.0  9.183757491486e-03   4.901761769329e-03  
5*0.0  2.487176035254e-02  -2.953876876548e-03  1*0.0 -1.132176917251e-02  -7.677525724855e-03  5*0.0 -2.322118327182e-02   2.312977507342e-03  1*0.0  8.890951482937e-03   4.730300134153e-03  
5*0.0  2.429213180370e-02  -2.863732546777e-03  1*0.0 -1.101765811345e-02  -7.436862034224e-03  5*0.0 -2.254501233695e-02   2.230552198905e-03  1*0.0  8.607866868906e-03   4.564908672560e-03  
5*0.0  2.371842432991e-02  -2.775925385292e-03  1*0.0 -1.071797024062e-02  -7.201763068303e-03  5*0.0 -2.188040830549e-02   2.150525225277e-03  1*0.0  8.330441480111e-03   4.403876304480e-03  
5*0.0  2.315943371007e-02  -2.690631657688e-03  1*0.0 -1.042760178334e-02  -6.974601144954e-03  5*0.0 -2.123767688173e-02   2.073441462771e-03  1*0.0  8.063264314711e-03   4.248969489337e-03  
5*0.0  2.261013366003e-02  -2.607753021887e-03  1*0.0 -1.014358782887e-02  -6.753759909485e-03  5*0.0 -2.061004236277e-02   1.998993035547e-03  1*0.0  7.803240093614e-03   4.098882217254e-03  
5*0.0  2.206967314552e-02  -2.527058401651e-03  1*0.0 -9.865501096924e-03  -6.538936614574e-03  5*0.0 -1.999733328512e-02   1.926810384583e-03  1*0.0  7.550256878470e-03   3.953477609602e-03  
5*0.0  2.153714698512e-02  -2.448230918212e-03  1*0.0 -9.592790789541e-03  -6.329753748123e-03  5*0.0 -1.939844774890e-02   1.856773663552e-03  1*0.0  7.303773294377e-03   3.812483546433e-03  
5*0.0  2.101821858022e-02  -2.371839604716e-03  1*0.0 -9.328438760580e-03  -6.127608290626e-03  5*0.0 -1.881871394331e-02   1.789356136988e-03  1*0.0  7.066113038081e-03   3.676763448294e-03  
5*0.0  2.050893921066e-02  -2.297916182199e-03  1*0.0 -9.070167582773e-03  -5.931221881931e-03  5*0.0 -1.825316693934e-02   1.724435154630e-03  1*0.0  6.835044703923e-03   3.545369019399e-03  
5*0.0  2.000828630587e-02  -2.225957268323e-03  1*0.0 -8.817468337405e-03  -5.740305363016e-03  5*0.0 -1.770131669126e-02   1.661521093806e-03  1*0.0  6.610302633437e-03   3.418118588136e-03  
5*0.0  1.951687694603e-02  -2.155977711132e-03  1*0.0 -8.570586173321e-03  -5.554858644566e-03  5*0.0 -1.716354361873e-02   1.600726819666e-03  1*0.0  6.392021054997e-03   3.295012911237e-03  
5*0.0  1.903563071817e-02  -2.087623892557e-03  1*0.0 -8.330035490059e-03  -5.375060683128e-03  5*0.0 -1.664139296739e-02   1.541809341449e-03  1*0.0  6.180833225771e-03   3.176230722182e-03  
5*0.0  1.856351109771e-02  -2.021755186338e-03  1*0.0 -8.095010169764e-03  -5.200425871219e-03  5*0.0 -1.613132992053e-02   1.485216035014e-03  1*0.0  5.975174423916e-03   3.061125052384e-03  
5*0.0  1.810165634489e-02  -1.957388228311e-03  1*0.0 -7.866258232595e-03  -5.031222236086e-03  5*0.0 -1.563699311619e-02   1.430371339484e-03  1*0.0  5.776584400636e-03   2.950214262072e-03  
5*0.0  1.764957204082e-02  -1.895128250899e-03  1*0.0 -7.643364768730e-03  -4.867178069999e-03  5*0.0 -1.515563445070e-02   1.377587708821e-03  1*0.0  5.583842132068e-03   2.842986062982e-03  
5*0.0  1.720409527984e-02  -1.834648117174e-03  1*0.0 -7.424623125373e-03  -4.707381105889e-03  5*0.0 -1.468470581629e-02   1.326492135106e-03  1*0.0  5.395809780769e-03   2.738938490113e-03  
5*0.0  1.676917153538e-02  -1.775669290979e-03  1*0.0 -7.212116614355e-03  -4.552769622976e-03  5*0.0 -1.422882693743e-02   1.277065930969e-03  1*0.0  5.214456791337e-03   2.638776707551e-03  
5*0.0  1.634338379089e-02  -1.718788438838e-03  1*0.0 -7.004958979221e-03  -4.402831551691e-03  5*0.0 -1.378452918873e-02   1.229593390484e-03  1*0.0  5.038263461724e-03   2.541881898392e-03  
5*0.0  1.592554451182e-02  -1.663243795826e-03  1*0.0 -6.802604906501e-03  -4.257222287221e-03  5*0.0 -1.335235006997e-02   1.183575672540e-03  1*0.0  4.867423366398e-03   2.448263790580e-03  
5*0.0  1.551750073946e-02  -1.609289375460e-03  1*0.0 -6.605887770332e-03  -4.116312043614e-03  5*0.0 -1.293325258889e-02   1.139149637333e-03  1*0.0  4.702327323017e-03   2.358028865528e-03  
5*0.0  1.511776679338e-02  -1.557236745800e-03  1*0.0 -6.413977245061e-03  -3.979572428133e-03  5*0.0 -1.252484056178e-02   1.096475574332e-03  1*0.0  4.541927010762e-03   2.270742456426e-03  
5*0.0  1.472635263035e-02  -1.506481723293e-03  1*0.0 -6.226923993267e-03  -3.847008399932e-03  5*0.0 -1.212820956799e-02   1.055140479579e-03  1*0.0  4.386658578462e-03   2.186512223183e-03  
5*0.0  1.434287868328e-02  -1.457234040861e-03  1*0.0 -6.044428492658e-03  -3.718398349436e-03  5*0.0 -1.174227651528e-02   1.015264075226e-03  1*0.0  4.236043973015e-03   2.105119684211e-03  
5*0.0  1.396812246891e-02  -1.409625128787e-03  1*0.0 -5.866845361132e-03  -3.593832866911e-03  5*0.0 -1.136736086302e-02   9.769205354437e-04  1*0.0  4.090195003473e-03   2.026572094409e-03  
5*0.0  1.360231182348e-02  -1.363395783041e-03  1*0.0 -5.694305922441e-03  -3.473328919903e-03  5*0.0 -1.100406773815e-02   9.399171573174e-04  1*0.0  3.949344037886e-03   1.950908397389e-03  
5*0.0  1.324258141073e-02  -1.318329976886e-03  1*0.0 -5.525300361988e-03  -3.356107885231e-03  5*0.0 -1.064960321224e-02   9.040905559818e-04  1*0.0  3.812290589058e-03   1.877636520410e-03  
5*0.0  1.289025961089e-02  -1.274632947357e-03  1*0.0 -5.360477251701e-03  -3.242431500157e-03  5*0.0 -1.030492345115e-02   8.694772332372e-04  1*0.0  3.679419536984e-03   1.806865850637e-03  
5*0.0  1.254707877804e-02  -1.232497645931e-03  1*0.0 -5.200630914416e-03  -3.132584094348e-03  5*0.0 -9.971070335811e-03   8.363172836800e-04  1*0.0  3.551154810249e-03   1.738728627219e-03  
5*0.0  1.221236408420e-02  -1.191586466070e-03  1*0.0 -5.045428851450e-03  -3.026372016619e-03  5*0.0 -9.647888584134e-03   8.043316881656e-04  1*0.0  3.427400816110e-03   1.673145476018e-03  
5*0.0  1.188310682231e-02  -1.151930581084e-03  1*0.0 -4.893319528070e-03  -2.923022752627e-03  5*0.0 -9.332011691020e-03   7.734460326568e-04  1*0.0  3.306746737431e-03   1.609552671931e-03  
5*0.0  1.156181756740e-02  -1.113263999739e-03  1*0.0 -4.745570034068e-03  -2.823071389936e-03  5*0.0 -9.026454186728e-03   7.435747313743e-04  1*0.0  3.190418771432e-03   1.548376410879e-03  
5*0.0  1.124777661604e-02  -1.075884962012e-03  1*0.0 -4.601737075328e-03  -2.726255490709e-03  5*0.0 -8.729527461650e-03   7.148541161296e-04  1*0.0  3.077709536221e-03   1.489325367712e-03  
5*0.0  1.094064575790e-02  -1.039586573651e-03  1*0.0 -4.461645356743e-03  -2.632456867664e-03  5*0.0 -8.441322001317e-03   6.871220825770e-04  1*0.0  2.968636007112e-03   1.432371205331e-03  
5*0.0  1.064138731314e-02  -1.004597406380e-03  1*0.0 -4.325717155132e-03  -2.541797432545e-03  5*0.0 -8.162130507152e-03   6.605380749832e-04  1*0.0  2.863308522897e-03   1.377530783697e-03  
5*0.0  1.034950478408e-02  -9.706401336455e-04  1*0.0 -4.193715001049e-03  -2.454143940365e-03  5*0.0 -7.891741145309e-03   6.348773412228e-04  1*0.0  2.761619569972e-03   1.324728326361e-03  
5*0.0  1.006304178470e-02  -9.376808472830e-04  1*0.0 -4.064630233785e-03  -2.368984426683e-03  5*0.0 -7.628293872908e-03   6.101152902019e-04  1*0.0  2.662796209021e-03   1.273652477351e-03  
5*0.0  9.783016473648e-03  -9.056592972590e-04  1*0.0 -3.938958634892e-03  -2.286504277841e-03  5*0.0 -7.372666530883e-03   5.861924312881e-04  1*0.0  2.567183857719e-03   1.224402860228e-03  
5*0.0  9.510776232761e-03  -8.747713391427e-04  1*0.0 -3.817300943164e-03  -2.206927026595e-03  5*0.0 -7.125492789722e-03   5.632650136527e-04  1*0.0  2.475032327686e-03   1.177050307268e-03  
5*0.0  9.244072430729e-03  -8.447442363397e-04  1*0.0 -3.698563599481e-03  -2.129718454448e-03  5*0.0 -6.885253112970e-03   5.411008060739e-04  1*0.0  2.385709540318e-03   1.131330433657e-03  
5*0.0  8.983889945651e-03  -8.157202189785e-04  1*0.0 -3.583177780064e-03  -2.055046364039e-03  5*0.0 -6.652327770054e-03   5.197880099577e-04  1*0.0  2.299356389110e-03   1.087276861178e-03  
5*0.0  8.730816470787e-03  -7.876702432016e-04  1*0.0 -3.471424704714e-03  -1.982973467535e-03  5*0.0 -6.427139402408e-03   4.993194934227e-04  1*0.0  2.216135810949e-03   1.044923803501e-03  
5*0.0  8.482593875555e-03  -7.603787355664e-04  1*0.0 -3.362200245698e-03  -1.912993366546e-03  5*0.0 -6.208021558477e-03   4.795066349527e-04  1*0.0  2.135363158271e-03   1.003994464344e-03  
5*0.0  8.241633695853e-03  -7.340864239103e-04  1*0.0 -3.256602543410e-03  -1.845545867631e-03  5*0.0 -5.996494099474e-03   4.605400875644e-04  1*0.0  2.057640252026e-03   9.646933873492e-04  
5*0.0  8.005782806780e-03  -7.085749181263e-04  1*0.0 -3.153638893889e-03  -1.780152047144e-03  5*0.0 -5.790971946810e-03   4.422251985198e-04  1*0.0  1.982320360460e-03   9.267589172326e-04  
5*0.0  7.775776503362e-03  -6.839042916373e-04  1*0.0 -3.053594312751e-03  -1.716917967491e-03  5*0.0 -5.591760680480e-03   4.246232582632e-04  1*0.0  1.909518712453e-03   8.902155100455e-04  
5*0.0  7.551831055297e-03  -6.599627471378e-04  1*0.0 -2.956581601520e-03  -1.655847315440e-03  5*0.0 -5.399256654640e-03   4.076609337826e-04  1*0.0  1.839382554487e-03   8.550943379886e-04  
5*0.0  7.333249659310e-03  -6.367903155758e-04  1*0.0 -2.862249935488e-03  -1.596760776115e-03  5*0.0 -5.212608136645e-03   3.913201409495e-04  1*0.0  1.771565258160e-03   8.212512826346e-04  
5*0.0  7.119359880656e-03  -6.144236831341e-04  1*0.0 -2.770256307634e-03  -1.539475454105e-03  5*0.0 -5.031119407984e-03   3.756103602063e-04  1*0.0  1.705782886516e-03   7.885685540521e-04  
5*0.0  6.911931331816e-03  -5.927669342319e-04  1*0.0 -2.681421273617e-03  -1.484315425639e-03  5*0.0 -4.856350019365e-03   3.605206363051e-04  1*0.0  1.642646323369e-03   7.572459708291e-04  
5*0.0  6.709333210260e-03  -5.718662736407e-04  1*0.0 -2.594961919288e-03  -1.430914149385e-03  5*0.0 -4.686661593458e-03   3.460187679967e-04  1*0.0  1.581500212627e-03   7.270320542957e-04  
5*0.0  6.511265248954e-03  -5.515051849721e-04  1*0.0 -2.510743525833e-03  -1.379185970467e-03  5*0.0 -4.522148585431e-03   3.319838144586e-04  1*0.0  1.522373459778e-03   6.979179673731e-04  
5*0.0  6.318101494321e-03  -5.318312425171e-04  1*0.0 -2.428913031915e-03  -1.329165478314e-03  5*0.0 -4.362743165934e-03   3.185021813973e-04  1*0.0  1.465235192062e-03   6.698802250855e-04  
5*0.0  6.131136087928e-03  -5.129062251000e-04  1*0.0 -2.350038006692e-03  -1.281070117852e-03  5*0.0 -4.209331078737e-03   3.055996932432e-04  1*0.0  1.410424625485e-03   6.430243829889e-04  
5*0.0  5.948504844905e-03  -4.946184033041e-04  1*0.0 -2.273258281592e-03  -1.234497924262e-03  5*0.0 -4.060480071656e-03   2.932029125840e-04  1*0.0  1.357376702108e-03   6.171332393662e-04  
5*0.0  5.770260715075e-03  -4.768827037138e-04  1*0.0 -2.198592962772e-03  -1.189444517727e-03  5*0.0 -3.916261192583e-03   2.812381046392e-04  1*0.0  1.306111449447e-03   5.921984813155e-04  
5*0.0  5.596552162371e-03  -4.597286780003e-04  1*0.0 -2.126092588920e-03  -1.145899080690e-03  5*0.0 -3.776633929568e-03   2.697371817422e-04  1*0.0  1.256609434249e-03   5.682009603302e-04  
5*0.0  5.427690486326e-03  -4.430869134335e-04  1*0.0 -2.055887345692e-03  -1.103897126086e-03  5*0.0 -3.641908084372e-03   2.586625627613e-04  1*0.0  1.208984237147e-03   5.451664457000e-04  
5*0.0  5.262878711394e-03  -4.270950055930e-04  1*0.0 -1.987590057330e-03  -1.063248039348e-03  5*0.0 -3.511137619243e-03   2.480552247250e-04  1*0.0  1.162866906232e-03   5.229539574612e-04  
5*0.0  5.103055371162e-03  -4.115908248668e-04  1*0.0 -1.921629661240e-03  -1.024116464729e-03  5*0.0 -3.385214207391e-03   2.378434932140e-04  1*0.0  1.118594812125e-03   5.016676522820e-04  
5*0.0  4.947384345843e-03  -3.966520023004e-04  1*0.0 -1.857600890531e-03  -9.863016275391e-04  5*0.0 -3.263323054936e-03   2.280603657658e-04  1*0.0  1.075851270405e-03   4.811856532976e-04  
5*0.0  4.795168774566e-03  -3.821471755729e-04  1*0.0 -1.795199157205e-03  -9.496691226820e-04  5*0.0 -3.145023309684e-03   2.185991742365e-04  1*0.0  1.034461201248e-03   4.614330803252e-04  
5*0.0  4.647820867400e-03  -3.682139466921e-04  1*0.0 -1.735029188978e-03  -9.144361586141e-04  5*0.0 -3.031119497355e-03   2.095690845492e-04  1*0.0  9.947305583128e-04   4.425088157846e-04  
5*0.0  4.504329486977e-03  -3.546736186151e-04  1*0.0 -1.676635701577e-03  -8.804074740044e-04  5*0.0 -2.921030827738e-03   2.008496602251e-04  1*0.0  9.564315620284e-04   4.243194347023e-04  
5*0.0  4.364442602586e-03  -3.416644641302e-04  1*0.0 -1.619890025705e-03  -8.475037845835e-04  5*0.0 -2.814294777272e-03   1.925070559183e-04  1*0.0  9.193857308418e-04   4.067954624913e-04  
5*0.0  4.228365815630e-03  -3.290442344045e-04  1*0.0 -1.564893049249e-03  -8.157489319476e-04  5*0.0 -2.711220763836e-03   1.844664626809e-04  1*0.0  8.837059990139e-04   3.899642922738e-04  
5*0.0  4.096450462746e-03  -3.168569183193e-04  1*0.0 -1.511770077792e-03  -7.851814053691e-04  5*0.0 -2.611920990986e-03   1.767468003615e-04  1*0.0  8.494322503684e-04   3.738302554163e-04  
5*0.0  3.967796536483e-03  -3.051366790530e-04  1*0.0 -1.460119297576e-03  -7.556143242579e-04  5*0.0 -2.515663042795e-03   1.693576818681e-04  1*0.0  8.162840899746e-04   3.582887375304e-04  
5*0.0  3.842898552707e-03  -2.937805731755e-04  1*0.0 -1.410160358216e-03  -7.271245782050e-04  5*0.0 -2.422849338471e-03   1.622421067121e-04  1*0.0  7.844094248409e-04   3.433801533349e-04  
5*0.0  3.721355439348e-03  -2.828195816966e-04  1*0.0 -1.361706826469e-03  -6.996185460203e-04  5*0.0 -2.333098550383e-03   1.554078002435e-04  1*0.0  7.536626556167e-04   3.290463882909e-04  
5*0.0  3.603220855522e-03  -2.722725030338e-04  1*0.0 -1.314761543641e-03  -6.730847842838e-04  5*0.0 -2.246398312807e-03   1.488667465236e-04  1*0.0  7.240364907236e-04   3.152774878268e-04  
5*0.0  3.488757058451e-03  -2.620873780091e-04  1*0.0 -1.269445708314e-03  -6.475513886383e-04  5*0.0 -2.162933896531e-03   1.425885611952e-04  1*0.0  6.955970952257e-04   3.020871298065e-04  
5*0.0  3.377096154946e-03  -2.522264235516e-04  1*0.0 -1.225375028095e-03  -6.228569416637e-04  5*0.0 -2.082037695433e-03   1.365425921518e-04  1*0.0  6.680923773009e-04   2.893815176393e-04  
5*0.0  3.268395163947e-03  -2.426758210692e-04  1*0.0 -1.182611819310e-03  -5.990061325157e-04  5*0.0 -2.003896127896e-03   1.307202030516e-04  1*0.0  6.415892276611e-04   2.771760996267e-04  
5*0.0  3.163435947702e-03  -2.335253840087e-04  1*0.0 -1.141474138502e-03  -5.761179103602e-04  5*0.0 -1.928794050253e-03   1.251688606002e-04  1*0.0  6.161927703906e-04   2.655006052180e-04  
5*0.0  3.061172503734e-03  -2.247031337016e-04  1*0.0 -1.101517146848e-03  -5.539962846467e-04  5*0.0 -1.856090754692e-03   1.198437104368e-04  1*0.0  5.916619611814e-04   2.542656639540e-04  
5*0.0  2.962192900823e-03  -2.161868544333e-04  1*0.0 -1.062981607421e-03  -5.327281325503e-04  5*0.0 -1.786180874676e-03   1.147359810475e-04  1*0.0  5.681406086787e-04   2.435133760731e-04  
5*0.0  2.865387748394e-03  -2.079530297179e-04  1*0.0 -1.025396042233e-03  -5.121135951943e-04  5*0.0 -1.718253312865e-03   1.098179426930e-04  1*0.0  5.453277862517e-04   2.331353761163e-04  
5*0.0  2.771692602453e-03  -1.999723746626e-04  1*0.0 -9.891502534888e-04  -4.922965602361e-04  5*0.0 -1.652972927890e-03   1.050862420170e-04  1*0.0  5.234659029918e-04   2.232075655073e-04  
5*0.0  2.680791360266e-03  -1.923345027523e-04  1*0.0 -9.540972469431e-04  -4.732041982091e-04  5*0.0 -1.589973402440e-03   1.005789290999e-04  1*0.0  5.024202225805e-04   2.136794764699e-04  
5*0.0  2.592546914576e-03  -1.849394508708e-04  1*0.0 -9.201831883704e-04  -4.548087683730e-04  5*0.0 -1.529239668254e-03   9.623745550719e-05  1*0.0  4.821814648465e-04   2.045414589424e-04  
5*0.0  2.506964807862e-03  -1.778459329610e-04  1*0.0 -8.874011823692e-04  -4.370935044119e-04  5*0.0 -1.470657525713e-03   9.209388947506e-05  1*0.0  4.627081863571e-04   1.957749412796e-04  
5*0.0  2.423990435789e-03  -1.709910521147e-04  1*0.0 -8.557212234105e-04  -4.200387518794e-04  5*0.0 -1.414257038498e-03   8.811483437066e-05  1*0.0  4.440086765725e-04   1.873766142029e-04  
5*0.0  2.343221362815e-03  -1.643726867791e-04  1*0.0 -8.249786683795e-04  -4.035698362036e-04  5*0.0 -1.359704338905e-03   8.429211141251e-05  1*0.0  4.259602045796e-04   1.793009521281e-04  
5*0.0  2.264806519919e-03  -1.579747445871e-04  1*0.0 -7.952272039651e-04  -3.876985669873e-04  5*0.0 -1.307107242411e-03   8.061668786908e-05  1*0.0  4.086006398113e-04   1.715555160652e-04  
5*0.0  2.188996612677e-03  -1.518452361524e-04  1*0.0 -7.665607274198e-04  -3.724518026517e-04  5*0.0 -1.256516699140e-03   7.711494310852e-05  1*0.0  3.919479504294e-04   1.641422081653e-04  
5*0.0  2.115508106625e-03  -1.459162400335e-04  1*0.0 -7.388629702188e-04  -3.577756427926e-04  5*0.0 -1.207823579210e-03   7.374918170631e-05  1*0.0  3.759606921349e-04   1.570420397548e-04  
5*0.0  2.043782884004e-03  -1.402033089978e-04  1*0.0 -7.119018123612e-04  -3.435725712937e-04  5*0.0 -1.160590674777e-03   7.051700076759e-05  1*0.0  3.604802093369e-04   1.501988078847e-04  
5*0.0  1.974707244632e-03  -1.347245399553e-04  1*0.0 -6.860296591544e-04  -3.299701962642e-04  5*0.0 -1.115330622774e-03   6.743559899420e-05  1*0.0  3.456903853544e-04   1.436690945734e-04  
5*0.0  1.907642745894e-03  -1.294141622759e-04  1*0.0 -6.609870959388e-04  -3.168613044094e-04  5*0.0 -1.071723534733e-03   6.446859570602e-05  1*0.0  3.314746924770e-04   1.374101144547e-04  
5*0.0  1.842494347437e-03  -1.243264138241e-04  1*0.0 -6.367310483768e-04  -3.042199966789e-04  5*0.0 -1.029581821635e-03   6.163644295915e-05  1*0.0  3.177653741417e-04   1.313963492014e-04  
5*0.0  1.779422909068e-03  -1.194162395432e-04  1*0.0 -6.133227886580e-04  -2.920653910131e-04  5*0.0 -9.890305761741e-04   5.891677774534e-05  1*0.0  3.046060796310e-04   1.256380601118e-04  
5*0.0  1.718458588277e-03  -1.146890988656e-04  1*0.0 -5.907706088036e-04  -2.803903306170e-04  5*0.0 -9.500882177689e-04   5.631546438345e-05  1*0.0  2.920026290772e-04   1.201337324287e-04  
5*0.0  1.659128242396e-03  -1.101299949315e-04  1*0.0 -5.688819422119e-04  -2.691176839988e-04  5*0.0 -9.124208637509e-04   5.382031826233e-05  1*0.0  2.798351489119e-04   1.148410565299e-04  
5*0.0  1.601922910554e-03  -1.057603311820e-04  1*0.0 -5.478494591642e-04  -2.583115438048e-04  5*0.0 -8.762904205801e-04   5.143850696231e-05  1*0.0  2.681962183591e-04   1.097868273654e-04  
5*0.0  1.546068882410e-03  -1.015234125536e-04  1*0.0 -5.273645848411e-04  -2.478515132301e-04  5*0.0 -8.412684991128e-04   4.914109236468e-05  1*0.0  2.569331798239e-04   1.049181071777e-04  
5*0.0  1.492382199277e-03  -9.746959923357e-05  1*0.0 -5.077444889735e-04  -2.378477456368e-04  5*0.0 -8.077861819169e-04   4.695658787551e-05  1*0.0  2.461978812713e-04   1.002816188966e-04  
5*0.0  1.440423792011e-03  -9.356927893859e-05  1*0.0 -4.888140847561e-04  -2.282312456072e-04  5*0.0 -7.755532231315e-04   4.486421675317e-05  1*0.0  2.358871978906e-04   9.584081647516e-05  
5*0.0  1.389948401283e-03  -8.981776545242e-05  1*0.0 -4.704747695268e-04  -2.189578657192e-04  5*0.0 -7.444340936957e-04   4.286112944784e-05  1*0.0  2.259529020219e-04   9.157742522051e-05  
5*0.0  1.341019369381e-03  -8.618292176385e-05  1*0.0 -4.527481847234e-04  -2.100309165513e-04  5*0.0 -7.144761261431e-04   4.093308406854e-05  1*0.0  2.164108103982e-04   8.749361878497e-05  
5*0.0  1.293632296943e-03  -8.269388584666e-05  1*0.0 -4.356307871486e-04  -2.014442574384e-04  5*0.0 -6.856113173965e-04   3.909035369986e-05  1*0.0  2.072370755749e-04   8.357964889019e-05  
5*0.0  1.248033005974e-03  -7.935343973070e-05  1*0.0 -4.192142727332e-04  -1.932268870542e-04  5*0.0 -6.579852447686e-04   3.733555479637e-05  1*0.0  1.984817416354e-04   7.984923757604e-05  
5*0.0  1.203888415440e-03  -7.613809046830e-05  1*0.0 -4.033681772521e-04  -1.853236598107e-04  5*0.0 -6.314027414761e-04   3.565546295184e-05  1*0.0  1.900762438833e-04   7.627756918547e-05  
5*0.0  1.160906145696e-03  -7.304165070807e-05  1*0.0 -3.879760998853e-04  -1.776900242261e-04  5*0.0 -6.056768943527e-04   3.404350579698e-05  1*0.0  1.819552673026e-04   7.284181338021e-05  
5*0.0  1.119582302773e-03  -7.006741887549e-05  1*0.0 -3.732298310849e-04  -1.703890568775e-04  5*0.0 -5.810839902983e-04   3.250497103180e-05  1*0.0  1.742142356871e-04   6.957022103104e-05  
5*0.0  1.079366912236e-03  -6.719959672965e-05  1*0.0 -3.589131586991e-04  -1.633397663918e-04  5*0.0 -5.573008228486e-04   3.102890982303e-05  1*0.0  1.667409568451e-04   6.642495994425e-05  
5*0.0  1.040625138135e-03  -6.443875815112e-05  1*0.0 -3.451678570345e-04  -1.565875401690e-04  5*0.0 -5.345356314060e-04   2.961728056293e-05  1*0.0  1.596068576724e-04   6.342683854951e-05  
5*0.0  1.002993106988e-03  -6.179376136197e-05  1*0.0 -3.318502496532e-04  -1.500771600945e-04  5*0.0 -5.125454564639e-04   2.826865652430e-05  1*0.0  1.527280277019e-04   6.054738640238e-05  
5*0.0  9.667888426362e-04  -5.924844631479e-05  1*0.0 -3.190812403421e-04  -1.438485126576e-04  5*0.0 -4.915152117102e-04   2.697927032245e-05  1*0.0  1.461677147133e-04   5.780468219474e-05  
5*0.0  9.317137462756e-04  -5.680800750773e-05  1*0.0 -3.067439567000e-04  -1.378549123013e-04  5*0.0 -4.712603271093e-04   2.574928983433e-05  1*0.0  1.398623119616e-04   5.517695097002e-05  
5*0.0  8.976764919928e-04  -5.444568258826e-05  1*0.0 -2.948033689988e-04  -1.320808302049e-04  5*0.0 -4.517391833061e-04   2.456413856394e-05  1*0.0  1.337970991071e-04   5.265770336138e-05  
5*0.0  8.649180630287e-04  -5.219401197072e-05  1*0.0 -2.833483752799e-04  -1.265540659135e-04  5*0.0 -4.330359754947e-04   2.343990828320e-05  1*0.0  1.280008884296e-04   5.025470866941e-05  
5*0.0  8.332699223943e-04  -5.001875476135e-05  1*0.0 -2.723133127658e-04  -1.212492889456e-04  5*0.0 -4.150825394118e-04   2.236040253896e-05  1*0.0  1.224500229085e-04   4.795882163590e-05  
5*0.0  8.025602704825e-04  -4.793502858390e-05  1*0.0 -2.616311955455e-04  -1.161368316139e-04  5*0.0 -3.977632066861e-04   2.133095753480e-05  1*0.0  1.171049036035e-04   4.575614660874e-05  
5*0.0  7.729403287235e-04  -4.592960799969e-05  1*0.0 -2.513597261155e-04  -1.112366313756e-04  5*0.0 -3.811471330401e-04   2.034482864681e-05  1*0.0  1.119888398414e-04   4.365264779645e-05  
5*0.0  7.444072825505e-04  -4.400354946945e-05  1*0.0 -2.414951451474e-04  -1.065426743202e-04  5*0.0 -3.652356135124e-04   1.940320892723e-05  1*0.0  1.071020728550e-04   4.164697020927e-05  
5*0.0  7.167317287509e-04  -4.215844217116e-05  1*0.0 -2.319497774211e-04  -1.020221215206e-04  5*0.0 -3.498905289401e-04   1.850500486350e-05  1*0.0  1.023977799116e-04   3.972341043747e-05  
5*0.0  6.900746500185e-04  -4.038241161326e-05  1*0.0 -2.227839521720e-04  -9.769238901157e-05  5*0.0 -3.351902702442e-04   1.764542039780e-05  1*0.0  9.790205643000e-05   3.788857746011e-05  
5*0.0  6.642974685939e-04  -3.867716645385e-05  1*0.0 -2.139443877370e-04  -9.353307634397e-05  5*0.0 -3.210584585554e-04   1.682338190762e-05  1*0.0  9.358921035398e-05   3.613353447345e-05  
5*0.0  6.393942597493e-04  -3.704152200181e-05  1*0.0 -2.054279029214e-04  -8.954018093269e-05  5*0.0 -3.074827839124e-04   1.603852016681e-05  1*0.0  8.945495573032e-05   3.445572582584e-05  
5*0.0  6.154263155648e-04  -3.547393403322e-05  1*0.0 -1.972558538733e-04  -8.571802980015e-05  5*0.0 -2.944856419432e-04   1.529105099448e-05  1*0.0  8.550653719787e-05   3.285635169409e-05  
5*0.0  5.923065966736e-04  -3.397128433000e-05  1*0.0 -1.893945770437e-04  -8.205341003261e-05  5*0.0 -2.820099466308e-04   1.457696599599e-05  1*0.0  8.172475568600e-05   3.132833047845e-05  
5*0.0  5.698879418940e-04  -3.252235731931e-05  1*0.0 -1.817901001710e-04  -7.852418627711e-05  5*0.0 -2.699920784253e-04   1.389292269556e-05  1*0.0  7.808826064105e-05   2.986416824786e-05  
5*0.0  5.482515282455e-04  -3.112707397945e-05  1*0.0 -1.744704736651e-04  -7.514002679789e-05  5*0.0 -2.584599184111e-04   1.323709488436e-05  1*0.0  7.460627961072e-05   2.846583800313e-05  
5*0.0  5.274069933058e-04  -2.979790024890e-05  1*0.0 -1.674389378445e-04  -7.189729018587e-05  5*0.0 -2.473993166714e-04   1.261485056221e-05  1*0.0  7.127410002333e-05   2.713080091733e-05  
5*0.0  5.073704240910e-04  -2.852390475609e-05  1*0.0 -1.606993554799e-04  -6.879761436273e-05  5*0.0 -2.368261429204e-04   1.202164133741e-05  1*0.0  6.809673192950e-05   2.585996519391e-05  
5*0.0  4.880161952064e-04  -2.729946441272e-05  1*0.0 -1.542067481690e-04  -6.582227278185e-05  5*0.0 -2.266716294839e-04   1.145441232986e-05  1*0.0  6.505142782655e-05   2.464534486109e-05  
5*0.0  4.692583674441e-04  -2.612245577610e-05  1*0.0 -1.479278809119e-04  -6.295805273670e-05  5*0.0 -2.168838508167e-04   1.091130048799e-05  1*0.0  6.212083578169e-05   2.348080573995e-05  
5*0.0  4.512211685547e-04  -2.498937424450e-05  1*0.0 -1.419080038702e-04  -6.021881135918e-05  5*0.0 -2.075293414643e-04   1.039197003485e-05  1*0.0  5.932690630484e-05   2.237238358806e-05  
5*0.0  4.338164378796e-04  -2.391092180771e-05  1*0.0 -1.361141645948e-04  -5.759197401205e-05  5*0.0 -1.985424233602e-04   9.899130887934e-06  1*0.0  5.664810734256e-05   2.131283282351e-05  
5*0.0  4.170332571265e-04  -2.287064530341e-05  1*0.0 -1.305420334415e-04  -5.507364532431e-05  5*0.0 -1.899339025987e-04   9.426760360663e-06  1*0.0  5.408768577423e-05   2.030233942365e-05  
5*0.0  4.008647792470e-04  -2.187999024220e-05  1*0.0 -1.251887040047e-04  -5.266225357290e-05  5*0.0 -1.816769049380e-04   8.978284971374e-06  1*0.0  5.163699673132e-05   1.933776857774e-05  
5*0.0  3.853039933567e-04  -2.092763744608e-05  1*0.0 -1.200511640174e-04  -5.035353729016e-05  5*0.0 -1.737790018577e-04   8.549812990790e-06  1*0.0  4.929829173167e-05   1.841887634181e-05  
5*0.0  3.702861829187e-04  -2.001174493082e-05  1*0.0 -1.151058363984e-04  -4.814016120398e-05  5*0.0 -1.662000180034e-04   8.139673871631e-06  1*0.0  4.705852719010e-05   1.754141573231e-05  
5*0.0  3.557358272501e-04  -1.913300347905e-05  1*0.0 -1.103248783364e-04  -4.600970700825e-05  5*0.0 -1.589029700100e-04   7.748270461986e-06  1*0.0  4.490560219970e-05   1.670098271960e-05  
5*0.0  3.417883594953e-04  -1.829640527660e-05  1*0.0 -1.057565423293e-04  -4.397784148531e-05  5*0.0 -1.519364324877e-04   7.376951046940e-06  1*0.0  4.285535788009e-05   1.590186830321e-05  
5*0.0  3.283723562797e-04  -1.749276293590e-05  1*0.0 -1.013739326339e-04  -4.203393460771e-05  5*0.0 -1.452741563527e-04   7.022101002485e-06  1*0.0  4.089911731074e-05   1.514084000768e-05  
5*0.0  3.153754907132e-04  -1.672105655482e-05  1*0.0 -9.713742555456e-05  -4.016373912758e-05  5*0.0 -1.388574929797e-04   6.683166985237e-06  1*0.0  3.901796274625e-05   1.441181840797e-05  
5*0.0  3.028971633703e-04  -1.597981590840e-05  1*0.0 -9.308163875264e-05  -3.837718303434e-05  5*0.0 -1.327311909544e-04   6.359278787889e-06  1*0.0  3.722624765975e-05   1.371848936311e-05  
5*0.0  2.908934722397e-04  -1.527490315105e-05  1*0.0 -8.919038080251e-05  -3.666821725806e-05  5*0.0 -1.268621078464e-04   6.052229025857e-06  1*0.0  3.551334145160e-05   1.305733648456e-05  
5*0.0  2.793329680990e-04  -1.459548343511e-05  1*0.0 -8.545280320571e-05  -3.503207631278e-05  5*0.0 -1.212454081508e-04   5.758204807152e-06  1*0.0  3.387763320772e-05   1.242739745250e-05  
5*0.0  2.681576134991e-04  -1.394677687476e-05  1*0.0 -8.184728547276e-05  -3.346037047296e-05  5*0.0 -1.158444375121e-04   5.478521545520e-06  1*0.0  3.230733955490e-05   1.182474152731e-05  
5*0.0  2.574195264267e-04  -1.332457565654e-05  1*0.0 -7.839260348218e-05  -3.195819496238e-05  5*0.0 -1.106802408237e-04   5.211476455611e-06  1*0.0  3.080921029590e-05   1.125092474297e-05  
5*0.0  2.471157588952e-04  -1.273020002562e-05  1*0.0 -7.508721598632e-05  -3.052452636352e-05  5*0.0 -1.057497797345e-04   4.957459320874e-06  1*0.0  2.938226319894e-05   1.070535704343e-05  
5*0.0  2.371471517544e-04  -1.215930121923e-05  1*0.0 -7.189593203499e-05  -2.914626811164e-05  5*0.0 -1.010076041992e-04   4.714979983207e-06  1*0.0  2.801196119871e-05   1.018328119375e-05  
5*0.0  2.275967546347e-04  -1.161508069187e-05  1*0.0 -6.884725649859e-05  -2.783222246839e-05  5*0.0 -9.648456609529e-05   4.484717615020e-06  1*0.0  2.670814833186e-05   9.687279133095e-06  
5*0.0  2.183669852579e-04  -1.109202424271e-05  1*0.0 -6.590746200327e-05  -2.657052321402e-05  5*0.0 -9.213793200349e-05   4.264354700044e-06  1*0.0  2.545723675803e-05   9.213012140532e-06  
5*0.0  2.095029098648e-04  -1.059105071616e-05  1*0.0 -6.309163535753e-05  -2.536517588831e-05  5*0.0 -8.798616869782e-05   4.054448331882e-06  1*0.0  2.426505680251e-05   8.761872528885e-06  
5*0.0  2.009983210104e-04  -1.011371960870e-05  1*0.0 -6.039728581599e-05  -2.421492033020e-05  5*0.0 -8.402136344109e-05   3.855263813094e-06  1*0.0  2.312913078046e-05   8.332866240593e-06  
5*0.0  1.927910991109e-04  -9.656570195575e-06  1*0.0 -5.780290343373e-05  -2.311158349765e-05  5*0.0 -8.021489352219e-05   3.665272935206e-06  1*0.0  2.204041132736e-05   7.922992179331e-06  
5*0.0  1.849192596623e-04  -9.219158729331e-06  1*0.0 -5.532143667478e-05  -2.205854690750e-05  5*0.0 -7.658407626317e-05   3.484476601985e-06  1*0.0  2.100433838510e-05   7.533583181364e-06  
5*0.0  1.773175646129e-04  -8.796850032658e-06  1*0.0 -5.293007839887e-05  -2.104793673864e-05  5*0.0 -7.309730500203e-05   3.310832555412e-06  1*0.0  2.001096947208e-05   7.161408420020e-06  
5*0.0  1.700193414529e-04  -8.396738561752e-06  1*0.0 -5.064011718823e-05  -2.008297918306e-05  5*0.0 -6.976597210635e-05   3.146957244035e-06  1*0.0  1.906389629518e-05   6.807447879452e-06  
5*0.0  1.630222401640e-04  -8.014002024827e-06  1*0.0 -4.845046347589e-05  -1.916207049681e-05  5*0.0 -6.658558097213e-05   2.990761569262e-06  1*0.0  1.816175076766e-05   6.470800969521e-06  
5*0.0  1.562768624583e-04  -7.648150232978e-06  1*0.0 -4.634435911329e-05  -1.827971917830e-05  5*0.0 -6.353685391356e-05   2.842216289540e-06  1*0.0  1.729845418122e-05   6.149678653417e-06  
5*0.0  1.498008088283e-04  -7.296919335454e-06  1*0.0 -4.432715036347e-05  -1.743685530426e-05  5*0.0 -6.062450087051e-05   2.700247555608e-06  1*0.0  1.647548629618e-05   5.844142281279e-06  
5*0.0  1.435917124183e-04  -6.962201780752e-06  1*0.0 -4.239833053340e-05  -1.663303354702e-05  5*0.0 -5.784636582235e-05   2.565630576885e-06  1*0.0  1.569218395021e-05   5.553924907365e-06  
5*0.0  1.375933243615e-04  -6.641213421447e-06  1*0.0 -4.053870748321e-05  -1.586106659689e-05  5*0.0 -5.517624131435e-05   2.437060337233e-06  1*0.0  1.494043973902e-05   5.276342896200e-06  
5*0.0  1.318367421181e-04  -6.333733351259e-06  1*0.0 -3.875859047215e-05  -1.512435386795e-05  5*0.0 -5.262769870524e-05   2.314487484992e-06  1*0.0  1.422443036005e-05   5.012533516576e-06  
5*0.0  1.263107267978e-04  -6.041493937520e-06  1*0.0 -3.705414344455e-05  -1.442070909693e-05  5*0.0 -5.019318332309e-05   2.198535002975e-06  1*0.0  1.354186905829e-05   4.761583992049e-06  
5*0.0  1.210142082748e-04  -5.761300210127e-06  1*0.0 -3.542489884515e-05  -1.374936799005e-05  5*0.0 -4.787231151257e-05   2.087965355342e-06  1*0.0  1.289264335775e-05   4.523228293533e-06  
5*0.0  1.159201822149e-04  -5.494865930288e-06  1*0.0 -3.386139304382e-05  -1.310767460632e-05  5*0.0 -4.564902482734e-05   1.983046172395e-06  1*0.0  1.227175335706e-05   4.296032093202e-06  
5*0.0  1.110128767426e-04  -5.237751281329e-06  1*0.0 -3.235835960525e-05  -1.249304821500e-05  5*0.0 -4.352097240996e-05   1.882404608748e-06  1*0.0  1.167851334398e-05   4.079529036261e-06  
5*0.0  1.063132125084e-04  -4.993791707932e-06  1*0.0 -3.092270819058e-05  -1.190707241001e-05  5*0.0 -4.149156399385e-05   1.787393854772e-06  1*0.0  1.111401402075e-05   3.873867254893e-06  
5*0.0  1.018093798477e-04  -4.760204390630e-06  1*0.0 -2.955033817830e-05  -1.134847610315e-05  5*0.0 -3.955637330348e-05   1.696786871720e-06  1*0.0  1.057685774170e-05   3.678560168640e-06  
5*0.0  9.746682288554e-05  -4.537686337721e-06  1*0.0 -2.822979958842e-05  -1.081317348626e-05  5*0.0 -3.769920328180e-05   1.610692076420e-06  1*0.0  1.006211176114e-05   3.492064906910e-06  
5*0.0  9.331112769298e-05  -4.325208726706e-06  1*0.0 -2.696933702689e-05  -1.030315475232e-05  5*0.0 -3.593118741119e-05   1.529008388852e-06  1*0.0  9.573202144695e-06   3.315168959937e-06  
5*0.0  8.932029600091e-05  -4.120525360394e-06  1*0.0 -2.576189531565e-05  -9.815873669182e-06  5*0.0 -3.424233789183e-05   1.450772057546e-06  1*0.0  9.107095885732e-06   3.146874746222e-06  
5*0.0  8.549579976609e-05  -3.927118726519e-06  1*0.0 -2.460740297054e-05  -9.351492847164e-06  5*0.0 -3.263022219882e-05   1.376983094792e-06  1*0.0  8.663011207118e-06   2.986966416500e-06  
5*0.0  8.181264336219e-05  -3.741772010907e-06  1*0.0 -2.349789672028e-05  -8.906677871735e-06  5*0.0 -3.108624729483e-05   1.306604728026e-06  1*0.0  8.238406133442e-06   2.834488488098e-06  
5*0.0  7.829161689189e-05  -3.564147828916e-06  1*0.0 -2.244006774394e-05  -8.483449787362e-06  5*0.0 -2.961756230925e-05   1.239572626013e-06  1*0.0  7.835423799924e-06   2.689985657571e-06  
5*0.0  7.490688302323e-05  -3.394798846433e-06  1*0.0 -2.142517803551e-05  -8.078867921440e-06  5*0.0 -2.821248071744e-05   1.175897379894e-06  1*0.0  7.450538355880e-06   2.552372595515e-06  
5*0.0  7.165715072623e-05  -3.233667254037e-06  1*0.0 -2.045311327067e-05  -7.692455567947e-06  5*0.0 -2.686957452838e-05   1.115493091048e-06  1*0.0  7.083348881576e-06   2.421417027658e-06  
5*0.0  6.855171863583e-05  -3.080110806274e-06  1*0.0 -1.952644096082e-05  -7.324988697121e-06  5*0.0 -2.559233439428e-05   1.058223499938e-06  1*0.0  6.734886283770e-06   2.297351699488e-06  
5*0.0  6.557200794692e-05  -2.933095361719e-06  1*0.0 -1.863948850378e-05  -6.974035534445e-06  5*0.0 -2.437299542826e-05   1.003687170661e-06  1*0.0  6.402871110078e-06   2.179366873450e-06  
5*0.0  6.270585868584e-05  -2.792859530139e-06  1*0.0 -1.778795005537e-05  -6.638470186326e-06  5*0.0 -2.320595907830e-05   9.518412281898e-07  1*0.0  6.085581891474e-06   2.066986852514e-06  
5*0.0  5.995898348885e-05  -2.658319461937e-06  1*0.0 -1.697373126616e-05  -6.318449999606e-06  5*0.0 -2.209314698449e-05   9.023471019790e-07  1*0.0  5.783621897564e-06   1.960250744169e-06  
5*0.0  5.732583551080e-05  -2.530851003548e-06  1*0.0 -1.619499029321e-05  -6.013302832302e-06  5*0.0 -2.103099632498e-05   8.556100822829e-07  1*0.0  5.495938979688e-06   1.858824042829e-06  
5*0.0  5.481012066781e-05  -2.409248360995e-06  1*0.0 -1.545285549079e-05  -5.722986555127e-06  5*0.0 -2.002074653914e-05   8.112230549216e-07  1*0.0  5.222923455052e-06   1.762688211851e-06  
5*0.0  5.239987039097e-05  -2.293197679150e-06  1*0.0 -1.474350809481e-05  -5.446242623429e-06  5*0.0 -1.905790043887e-05   7.691117411427e-07  1*0.0  4.963217970848e-06   1.671445608060e-06  
5*0.0  5.007936819706e-05  -2.182368500322e-06  1*0.0 -1.406166455579e-05  -5.181448164000e-06  5*0.0 -1.813458706748e-05   7.289435938002e-07  1*0.0  4.714484688910e-06   1.584384622802e-06  
5*0.0  4.786178629710e-05  -2.076298338341e-06  1*0.0 -1.341178898783e-05  -4.929437203654e-06  5*0.0 -1.725737934585e-05   6.907926536314e-07  1*0.0  4.478720010182e-06   1.501953449870e-06  
5*0.0  4.573399133448e-05  -1.975800213617e-06  1*0.0 -1.278951745126e-05  -4.688930010843e-06  5*0.0 -1.641859660628e-05   6.547153520892e-07  1*0.0  4.253650531536e-06   1.423489097710e-06  
5*0.0  4.370513186180e-05  -1.879824566044e-06  1*0.0 -1.219761965135e-05  -4.460602968511e-06  5*0.0 -1.562292003972e-05   6.204609518500e-07  1*0.0  4.040625302181e-06   1.349319039217e-06  
5*0.0  4.175325558253e-05  -1.788163050689e-06  1*0.0 -1.162935091289e-05  -4.242205072419e-06  5*0.0 -1.486119934779e-05   5.878405007561e-07  1*0.0  3.836985210700e-06   1.278646811658e-06  
5*0.0  3.988507920676e-05  -1.701089186696e-06  1*0.0 -1.108668146557e-05  -4.034133412311e-06  5*0.0 -1.413541304230e-05   5.569874855992e-07  1*0.0  3.643329653520e-06   1.211568403437e-06  
5*0.0  3.809871824022e-05  -1.617750065866e-06  1*0.0 -1.056904367942e-05  -3.836160669451e-06  5*0.0 -1.344509329127e-05   5.276339428565e-07  1*0.0  3.459509254179e-06   1.148020910433e-06  
5*0.0  3.638035717447e-05  -1.538314251489e-06  1*0.0 -1.007203283451e-05  -3.646690855000e-06  5*0.0 -1.278414965611e-05   4.997388357847e-07  1*0.0  3.283778135741e-06   1.087439253800e-06  
5*0.0  3.474553694775e-05  -1.462824384104e-06  1*0.0 -9.600441133639e-06  -3.467263927596e-06  5*0.0 -1.215781233417e-05   4.733396767475e-07  1*0.0  3.117623455002e-06   1.030243701080e-06  
5*0.0  3.317792432847e-05  -1.391161326476e-06  1*0.0 -9.148993811218e-06  -3.296143520173e-06  5*0.0 -1.155988878117e-05   4.483752967542e-07  1*0.0  2.959240633756e-06   9.758922340576e-07  
5*0.0  3.167965141806e-05  -1.322512840799e-06  1*0.0 -8.718726748926e-06  -3.133237910761e-06  5*0.0 -1.099140310734e-05   4.246055633941e-07  1*0.0  2.808999731720e-06   9.243831072755e-07  
5*0.0  3.023875382149e-05  -1.257207282600e-06  1*0.0 -8.305594624353e-06  -2.977496065251e-06  5*0.0 -1.044708237690e-05   4.020407153787e-07  1*0.0  2.665322732312e-06   8.753068423870e-07  
5*0.0  2.886523395430e-05  -1.194852526400e-06  1*0.0 -7.912797119980e-06  -2.829670944592e-06  5*0.0 -9.930751084189e-06   3.806069958615e-07  1*0.0  2.529338617799e-06   8.289141210616e-07  
5*0.0  2.755008316114e-05  -1.135742313172e-06  1*0.0 -7.537497988415e-06  -2.688806855520e-06  5*0.0 -9.438491618203e-06   3.603752607584e-07  1*0.0  2.399924806279e-06   7.848669506808e-07  
5*0.0  2.629193397798e-05  -1.079335771289e-06  1*0.0 -7.179220605353e-06  -2.554700941568e-06  5*0.0 -8.969691465926e-06   3.411581555972e-07  1*0.0  2.276899408139e-06   7.430853374955e-07  
5*0.0  2.508701637377e-05  -1.025450124620e-06  1*0.0 -6.836799378980e-06  -2.426915683662e-06  5*0.0 -8.522932456571e-06   3.228618285076e-07  1*0.0  2.159856490666e-06   7.034326898055e-07  
5*0.0  2.393509922082e-05  -9.742463234229e-07  1*0.0 -6.510137866712e-06  -2.305331249015e-06  5*0.0 -8.097644591901e-06   3.055515824087e-07  1*0.0  2.048637759696e-06   6.658364246397e-07  
5*0.0  2.283505424202e-05  -9.256770448170e-07  1*0.0 -6.198933984451e-06  -2.189748636040e-06  5*0.0 -7.693418714157e-06   2.892045460206e-07  1*0.0  1.943143626423e-06   6.302378905444e-07  
5*0.0  2.178101524536e-05  -8.792203829710e-07  1*0.0 -5.901322542208e-06  -2.079556512370e-06  5*0.0 -7.307839041499e-06   2.736209919813e-07  1*0.0  1.842674531748e-06   5.964218372948e-07  
5*0.0  2.077613824155e-05  -8.352145757496e-07  1*0.0 -5.618179984040e-06  -1.975022379038e-06  5*0.0 -6.941774231750e-06   2.589293071865e-07  1*0.0  1.747465231168e-06   5.644497738600e-07  
5*0.0  1.981483634702e-05  -7.932558772993e-07  1*0.0 -5.347937465070e-06  -1.875450031244e-06  5*0.0 -6.593181399757e-06   2.449748446930e-07  1*0.0  1.656972769293e-06   5.341133995157e-07  
5*0.0  1.889082489669e-05  -7.530029304115e-07  1*0.0 -5.088686478320e-06  -1.780226444102e-06  5*0.0 -6.259918979175e-06   2.316608208087e-07  1*0.0  1.570588532871e-06   5.052333815798e-07  
5*0.0  1.801388438117e-05  -7.151435657488e-07  1*0.0 -4.843177529021e-06  -1.690261377535e-06  5*0.0 -5.944667360720e-06   2.191654661892e-07  1*0.0  1.489041520760e-06   4.780181792929e-07  
5*0.0  1.717529353636e-05  -6.790552172675e-07  1*0.0 -4.608918975162e-06  -1.604633498342e-06  5*0.0 -5.644712181385e-06   2.073150921055e-07  1*0.0  1.411590922552e-06   4.522251895121e-07  
5*0.0  1.637075639949e-05  -6.446304838588e-07  1*0.0 -4.384628172457e-06  -1.522871853879e-06  5*0.0 -5.358249767505e-06   1.960476696854e-07  1*0.0  1.337743089059e-06   4.276899223170e-07  
5*0.0  1.560366813735e-05  -6.118778350893e-07  1*0.0 -4.171205665361e-06  -1.445310337857e-06  5*0.0 -5.086293732208e-06   1.853749650520e-07  1*0.0  1.267754828743e-06   4.044951668312e-07  
5*0.0  1.486914109619e-05  -5.806572695084e-07  1*0.0 -3.967275728055e-06  -1.371362230587e-06  5*0.0 -4.827130985212e-06   1.752507216793e-07  1*0.0  1.201181087046e-06   3.824716734302e-07  
5*0.0  1.417005414989e-05  -5.510766685766e-07  1*0.0 -3.773616016223e-06  -1.301292155496e-06  5*0.0 -4.581477830536e-06   1.656948967084e-07  1*0.0  1.138198940174e-06   3.616751932942e-07  
5*0.0  1.350354192705e-05  -5.229590546057e-07  1*0.0 -3.589352477292e-06  -1.234789706886e-06  5*0.0 -4.348117955138e-06   1.566461857204e-07  1*0.0  1.078473067098e-06   3.419955211972e-07  
5*0.0  1.286431435333e-05  -4.963257996977e-07  1*0.0 -3.412935494374e-06  -1.171351586938e-06  5*0.0 -4.125354562964e-06   1.480936043723e-07  1*0.0  1.021539637548e-06   3.232937715062e-07  
5*0.0  1.225492987656e-05  -4.708078230431e-07  1*0.0 -3.245131653084e-06  -1.111131563325e-06  5*0.0 -3.914122020908e-06   1.399552435838e-07  1*0.0  9.676574788124e-07   3.056218274009e-07  
5*0.0  1.167154064952e-05  -4.466210849948e-07  1*0.0 -3.084870213434e-06  -1.053735577478e-06  5*0.0 -3.712689714309e-06   1.322633584444e-07  1*0.0  9.163697399401e-07   2.888335559490e-07  
5*0.0  1.111640184466e-05  -4.236192452816e-07  1*0.0 -2.932677866538e-06  -9.993731529540e-07  5*0.0 -3.521873097381e-06   1.249807233491e-07  1*0.0  8.678717812685e-07   2.729915290033e-07  
5*0.0  1.058785046366e-05  -4.018601893716e-07  1*0.0 -2.788021819270e-06  -9.478646109892e-07  5*0.0 -3.340834120063e-06   1.181114923092e-07  1*0.0  8.219319842724e-07   2.580228802731e-07  
5*0.0  1.007942116221e-05  -3.809656946534e-07  1*0.0 -2.649153858987e-06  -8.985444066551e-07  5*0.0 -3.167715377611e-06   1.115577622059e-07  1*0.0  7.780693241527e-07   2.437643631846e-07  
5*0.0  9.597507125697e-06  -3.612776429915e-07  1*0.0 -2.517858896352e-06  -8.519811380646e-07  5*0.0 -3.004168573193e-06   1.053979429941e-07  1*0.0  7.367246981729e-07   2.303398383762e-07  
5*0.0  9.136782522819e-06  -3.426175194490e-07  1*0.0 -2.392534654014e-06  -8.076995509901e-07  5*0.0 -2.848429315692e-06   9.957545497225e-08  1*0.0  6.974032376641e-07   2.176132599250e-07  
5*0.0  8.696246585616e-06  -3.247302039287e-07  1*0.0 -2.272950506015e-06  -7.655480248010e-07  5*0.0 -2.700332869988e-06   9.402464364517e-08  1*0.0  6.600787655028e-07   2.055555558124e-07  
5*0.0  8.276421761758e-06  -3.078361042337e-07  1*0.0 -2.159265285871e-06  -7.255408553136e-07  5*0.0 -2.559715049408e-06   8.880467772232e-08  1*0.0  6.247102287637e-07   1.941475328910e-07  
5*0.0  7.877211148985e-06  -2.918024025123e-07  1*0.0 -2.051365926553e-06  -6.876677423146e-07  5*0.0 -2.426596723658e-06   8.386745824113e-08  1*0.0  5.912883906345e-07   1.833879738462e-07  
5*0.0  7.495879181268e-06  -2.766243029661e-07  1*0.0 -1.948468427704e-06  -6.516761723398e-07  5*0.0 -2.299902270173e-06   7.920718012945e-08  1*0.0  5.595194094396e-07   1.731926905389e-07  
5*0.0  7.131355869159e-06  -2.620403405908e-07  1*0.0 -1.850343743587e-06  -6.174034161468e-07  5*0.0 -2.179460690081e-06   7.475747729376e-08  1*0.0  5.293796558353e-07   1.635316782392e-07  
5*0.0  6.784201347250e-06  -2.482926952250e-07  1*0.0 -1.757041425632e-06  -5.849290151226e-07  5*0.0 -2.065140083826e-06   7.057413649721e-08  1*0.0  5.008116487787e-07   1.544010891905e-07  
5*0.0  6.453743074587e-06  -2.353107501048e-07  1*0.0 -1.668406107962e-06  -5.541492112869e-07  5*0.0 -1.956786191231e-06   6.663612213206e-08  1*0.0  4.737836484132e-07   1.457790584584e-07  
5*0.0  6.138089283744e-06  -2.228890567094e-07  1*0.0 -1.583924440469e-06  -5.248785115828e-07  5*0.0 -1.853763598728e-06   6.288438575996e-08  1*0.0  4.481301401156e-07   1.376115137784e-07  
5*0.0  5.837634493137e-06  -2.111294766157e-07  1*0.0 -1.503692329952e-06  -4.971301824652e-07  5*0.0 -1.756095045095e-06   5.935083672244e-08  1*0.0  4.238555788403e-07   1.298959609086e-07  
5*0.0  5.551387475644e-06  -2.000301742992e-07  1*0.0 -1.427372187626e-06  -4.708245842650e-07  5*0.0 -1.663451526266e-06   5.602347384163e-08  1*0.0  4.008647799473e-07   1.226076685606e-07  
5*0.0  5.278010253450e-06  -1.893612076455e-07  1*0.0 -1.354692258878e-06  -4.457899326816e-07  5*0.0 -1.575388391002e-06   5.284303133876e-08  1*0.0  3.790595725020e-07   1.156998182052e-07  
5*0.0  5.017754494348e-06  -1.793415869990e-07  1*0.0 -1.285520328544e-06  -4.221013594182e-07  5*0.0 -1.491855209700e-06   4.986344319521e-08  1*0.0  3.583846183555e-07   1.091820334516e-07  
5*0.0  4.770215689197e-06  -1.698152996253e-07  1*0.0 -1.219941468705e-06  -3.996382646788e-07  5*0.0 -1.412708312260e-06   4.704268788457e-08  1*0.0  3.388472690642e-07   1.030222906619e-07  
5*0.0  4.534314130161e-06  -1.607861441509e-07  1*0.0 -1.157557554555e-06  -3.783257979092e-07  5*0.0 -1.337644541157e-06   4.438031288780e-08  1*0.0  3.203482029714e-07   9.720247226198e-08  
5*0.0  4.308889435370e-06  -1.522052301299e-07  1*0.0 -1.098052778010e-06  -3.580594044804e-07  5*0.0 -1.266188982310e-06   4.185770541896e-08  1*0.0  3.027632408968e-07   9.168516849467e-08  
5*0.0  4.094273894508e-06  -1.440199397297e-07  1*0.0 -1.041512745240e-06  -3.388449842856e-07  5*0.0 -1.198514446309e-06   3.946581126902e-08  1*0.0  2.861382857029e-07   8.647825052612e-08  
5*0.0  3.890837975628e-06  -1.363245732040e-07  1*0.0 -9.880018644113e-07  -3.207158092911e-07  5*0.0 -1.134556214560e-06   3.722202057329e-08  1*0.0  2.704486831716e-07   8.157719801326e-08  
5*0.0  3.696150304312e-06  -1.290167909371e-07  1*0.0 -9.369207246569e-07  -3.034338526054e-07  5*0.0 -1.073611662673e-06   3.509775519874e-08  1*0.0  2.555289566072e-07   7.692259885835e-08  
5*0.0  3.511272529141e-06  -1.220903521088e-07  1*0.0 -8.885094824576e-07  -2.870912460524e-07  5*0.0 -1.015995224656e-06   3.309477079361e-08  1*0.0  2.414484905598e-07   7.253806695359e-08  
5*0.0  3.335076051359e-06  -1.155242677433e-07  1*0.0 -8.423848250607e-07  -2.716077344969e-07  5*0.0 -9.612766829577e-07   3.119972885179e-08  1*0.0  2.280814456084e-07   6.839493754528e-08  
5*0.0  3.167567776491e-06  -1.092805260382e-07  1*0.0 -7.986949660017e-07  -2.569260534139e-07  5*0.0 -9.095081389880e-07   2.940873258801e-08  1*0.0  2.154720247382e-07   6.448402710383e-08  
5*0.0  3.008112234377e-06  -1.033562244841e-07  1*0.0 -7.571757364927e-07  -2.430128233368e-07  5*0.0 -8.604254812886e-07   2.771527012433e-08  1*0.0  2.035352908591e-07   6.079005213407e-08  
5*0.0  2.856315131940e-06  -9.777607561835e-08  1*0.0 -7.177019615032e-07  -2.298331572415e-07  5*0.0 -8.138703950459e-07   2.612396102805e-08  1*0.0  1.922259047531e-07   5.730136201239e-08  
5*0.0  2.711779415644e-06  -9.246422406328e-08  1*0.0 -6.801846033335e-07  -2.173392711826e-07  5*0.0 -7.697592746580e-07   2.461718132525e-08  1*0.0  1.815272646296e-07   5.400815841784e-08  
5*0.0  2.573939451114e-06  -8.742538464531e-08  1*0.0 -6.445109488353e-07  -2.054652825729e-07  5*0.0 -7.278480919227e-07   2.319267767110e-08  1*0.0  1.713858736905e-07   5.088861322622e-08  
5*0.0  2.443615902263e-06  -8.269951233725e-08  1*0.0 -6.108211418695e-07  -1.942919394103e-07  5*0.0 -6.883669529693e-07   2.185987427077e-08  1*0.0  1.618444304063e-07   4.796191177933e-08  
5*0.0  2.319238941950e-06  -7.817079899411e-08  1*0.0 -5.787588754271e-07  -1.836646521264e-07  5*0.0 -6.508782977255e-07   2.059079939275e-08  1*0.0  1.528051377017e-07   4.519098325722e-08  
5*0.0  2.200593612538e-06  -7.389193082552e-08  1*0.0 -5.481842024025e-07  -1.735866398397e-07  5*0.0 -6.152330324942e-07   1.939356401143e-08  1*0.0  1.442131873635e-07   4.256951110525e-08  
5*0.0  2.088161129922e-06  -6.982355235400e-08  1*0.0 -5.193054434746e-07  -1.640621932349e-07  5*0.0 -5.816116351747e-07   1.826251260486e-08  1*0.0  1.361317739253e-07   4.010273937450e-08  
5*0.0  1.981370678776e-06  -6.601067682184e-08  1*0.0 -4.918894958857e-07  -1.550651446508e-07  5*0.0 -5.497727821895e-07   1.720341988363e-08  1*0.0  1.284827130177e-07   3.777798646137e-08  
5*0.0  1.879836456260e-06  -6.238919485912e-08  1*0.0 -4.658992076679e-07  -1.465385321222e-07  5*0.0 -5.196505668861e-07   1.620227920359e-08  1*0.0  1.212644721470e-07   3.558446578985e-08  
5*0.0  1.783086034702e-06  -5.896199369172e-08  1*0.0 -4.411494745877e-07  -1.384583018351e-07  5*0.0 -4.910374174204e-07   1.525750220713e-08  1*0.0  1.144110321156e-07   3.351088718497e-08  
5*0.0  1.691069761166e-06  -5.568160906101e-08  1*0.0 -4.176913851322e-07  -1.307939429557e-07  5*0.0 -4.639784621733e-07   1.435937115242e-08  1*0.0  1.079493936364e-07   3.155419689155e-08  
5*0.0  1.603924436565e-06  -5.262574442429e-08  1*0.0 -3.954852979116e-07  -1.235744142316e-07  5*0.0 -4.384105887445e-07   1.352288475013e-08  1*0.0  1.018466267681e-07   2.971422849290e-08  
5*0.0  1.520924879938e-06  -4.972596599520e-08  1*0.0 -3.743921004172e-07  -1.167228335745e-07  5*0.0 -4.141695436105e-07   1.273300925623e-08  1*0.0  9.607344356507e-08   2.797504149978e-08  
5*0.0  1.441586647076e-06  -4.693662162672e-08  1*0.0 -3.542922647419e-07  -1.101946826830e-07  5*0.0 -3.911181198707e-07   1.197697719160e-08  1*0.0  9.059774307338e-08   2.632557080061e-08  
5*0.0  1.367058468758e-06  -4.435091569071e-08  1*0.0 -3.353915568780e-07  -1.041000689884e-07  5*0.0 -3.695059212009e-07   1.127735721567e-08  1*0.0  8.546076107444e-08   2.478771084450e-08  
5*0.0  1.295650422558e-06  -4.186381008590e-08  1*0.0 -3.173510552391e-07  -9.827625258841e-08  5*0.0 -3.489232037173e-07   1.060879044400e-08  1*0.0  8.058367652710e-08   2.332629813963e-08  
5*0.0  1.228151387242e-06  -3.952745255135e-08  1*0.0 -3.003068124716e-07  -9.279994143230e-08  5*0.0 -3.295113416899e-07   1.001950078782e-08  1*0.0  7.598651137288e-08   2.195429478235e-08  
5*0.0  1.163883336836e-06  -3.732156794910e-08  1*0.0 -2.841278546906e-07  -8.760181027135e-08  5*0.0 -3.111244320430e-07   9.425902590988e-09  1*0.0  7.164326910713e-08   2.065823157530e-08  
5*0.0  1.103139429630e-06  -3.524781483908e-08  1*0.0 -2.688476982824e-07  -8.271291813582e-08  5*0.0 -2.937829758928e-07   8.867442742381e-09  1*0.0  6.755029708973e-08   1.944110153355e-08  
5*0.0  1.044880249923e-06  -3.324965181678e-08  1*0.0 -2.542375085357e-07  -7.803979591962e-08  5*0.0 -2.772581642799e-07   8.342036799536e-09  1*0.0  6.365947741273e-08   1.828458990715e-08  
5*0.0  9.900136241134e-07  -3.138517729260e-08  1*0.0 -2.404838742886e-07  -7.366090545355e-08  5*0.0 -2.617365298589e-07   7.846064383711e-09  1*0.0  6.000699456692e-08   1.720309293814e-08  
5*0.0  9.379331470845e-07  -2.963489181655e-08  1*0.0 -2.274633416270e-07  -6.951851004342e-08  5*0.0 -2.470488710995e-07   7.378711853094e-09  1*0.0  5.655867565525e-08   1.618272900217e-08  
5*0.0  8.881035481342e-07  -2.794554627094e-08  1*0.0 -2.150348786597e-07  -6.557026388910e-08  5*0.0 -2.330816302072e-07   6.939139011865e-09  1*0.0  5.328552715098e-08   1.521560254551e-08  
5*0.0  8.412750590896e-07  -2.638068315945e-08  1*0.0 -2.033620055638e-07  -6.187706807367e-08  5*0.0 -2.199720813156e-07   6.524440901688e-09  1*0.0  5.021587081918e-08   1.431160496912e-08  
5*0.0  7.967443206188e-07  -2.488116101768e-08  1*0.0 -1.922819250395e-07  -5.837890126210e-08  5*0.0 -2.075740607594e-07   6.133410287695e-09  1*0.0  4.731719443986e-08   1.345962247334e-08  
5*0.0  7.543374573739e-07  -2.346071296201e-08  1*0.0 -1.817456822907e-07  -5.506329737437e-08  5*0.0 -1.958086144366e-07   5.766405236625e-09  1*0.0  4.456940604208e-08   1.265439878626e-08  
5*0.0  7.142182297379e-07  -2.213186788334e-08  1*0.0 -1.718039902265e-07  -5.193645206926e-08  5*0.0 -1.847190589910e-07   5.419930411760e-09  1*0.0  4.198592021183e-08   1.189748368260e-08  
5*0.0  6.762831619857e-07  -2.088314739142e-08  1*0.0 -1.624108228968e-07  -4.899379513869e-08  5*0.0 -1.742701985904e-07   5.093548703905e-09  1*0.0  3.955328837184e-08   1.118732445280e-08  
5*0.0  6.399016171091e-07  -1.968445801821e-08  1*0.0 -1.534325362143e-07  -4.618054674135e-08  5*0.0 -1.643047148569e-07   4.786980203003e-09  1*0.0  3.723968004836e-08   1.051177812020e-08  
5*0.0  6.055202783970e-07  -1.855132295556e-08  1*0.0 -1.449596881341e-07  -4.353335557435e-08  5*0.0 -1.549181425903e-07   4.498416347401e-09  1*0.0  3.506298420971e-08   9.916191640455e-09  
5*0.0  5.730217879078e-07  -1.749524087550e-08  1*0.0 -1.369659969689e-07  -4.104063205406e-08  5*0.0 -1.460740378606e-07   4.226063001902e-09  1*0.0  3.301577575458e-08   9.317504091477e-09  
5*0.0  5.421325800208e-07  -1.649672342415e-08  1*0.0 -1.293755289228e-07  -3.868244147315e-08  5*0.0 -1.377010283022e-07   3.970318613148e-09  1*0.0  3.107932175333e-08   8.755037867154e-09  
5*0.0  5.128824541546e-07  -1.554258589561e-08  1*0.0 -1.222050829414e-07  -3.645675985557e-08  5*0.0 -1.298091665303e-07   3.729739922869e-09  1*0.0  2.925781370924e-08   8.225700883697e-09  
5*0.0  4.852563677426e-07  -1.465368122154e-08  1*0.0 -1.154265392880e-07  -3.436715925400e-08  5*0.0 -1.223718966558e-07   3.503327786590e-09  1*0.0  2.753995713609e-08   7.727990718178e-09  
5*0.0  4.589235353702e-07  -1.380190939437e-08  1*0.0 -1.089992223080e-07  -3.237834241514e-08  5*0.0 -1.153206393014e-07   3.290259181740e-09  1*0.0  2.591859165565e-08   7.260092941781e-09  
5*0.0  4.341324231031e-07  -1.300867665918e-08  1*0.0 -1.029395692525e-07  -3.051729969387e-08  5*0.0 -1.087013893764e-07   3.089835932844e-09  1*0.0  2.439487760444e-08   6.819403425954e-09  
5*0.0  4.106225796277e-07  -1.225953511046e-08  1*0.0 -9.721247919662e-08  -2.875725513934e-08  5*0.0 -1.024457518516e-07   2.901162220527e-09  1*0.0  2.295910414998e-08   6.404712851167e-09  
5*0.0  3.880948317268e-07  -1.154323840061e-08  1*0.0 -9.173738350050e-08  -2.707758263838e-08  5*0.0 -9.648437790227e-08   2.723905225757e-09  1*0.0  2.159342918482e-08   6.014561515593e-09  
5*0.0  3.669955730444e-07  -1.087465443631e-08  1*0.0 -8.661462308611e-08  -2.551067058906e-08  5*0.0 -9.091396800596e-08   2.557219045781e-09  1*0.0  2.031862498589e-08   5.647389831029e-09  
5*0.0  3.468261720628e-07  -1.023891018350e-08  1*0.0 -8.173195182608e-08  -2.401797198166e-08  5*0.0 -8.561664080883e-08   2.400566776189e-09  1*0.0  1.910928697788e-08   5.301526907169e-09  
5*0.0  3.279010922604e-07  -9.678936723024e-09  1*0.0 -7.715186725898e-08  -2.262377423859e-08  5*0.0 -8.065653957435e-08   2.252979255549e-09  1*0.0  1.797748363920e-08   4.976592813435e-09  
5*0.0  3.098116156628e-07  -9.114669713323e-09  1*0.0 -7.278478690915e-08  -2.129628692322e-08  5*0.0 -7.593619604923e-08   2.114538481626e-09  1*0.0  1.690253410095e-08   4.671244082146e-09  
5*0.0  2.926950794990e-07  -8.581762771413e-09  1*0.0 -6.866258050768e-08  -2.004406211309e-08  5*0.0 -7.149512177689e-08   1.984270850890e-09  1*0.0  1.589325380543e-08   4.384266889630e-09  
5*0.0  2.767030557012e-07  -8.078747640123e-09  1*0.0 -6.480496782974e-08  -1.888101695125e-08  5*0.0 -6.734531278191e-08   1.861748890568e-09  1*0.0  1.494897627873e-08   4.114675730953e-09  
5*0.0  2.613387711685e-07  -7.603354339794e-09  1*0.0 -6.111352309012e-08  -1.776662499809e-08  5*0.0 -6.338645046848e-08   1.746434264633e-09  1*0.0  1.405117740921e-08   3.861539850161e-09  
5*0.0  2.470142689529e-07  -7.157907580403e-09  1*0.0 -5.767157875051e-08  -1.673256075468e-08  5*0.0 -5.969888148188e-08   1.638641365814e-09  1*0.0  1.321492208972e-08   3.623820843896e-09  
5*0.0  2.333011986975e-07  -6.736120435436e-09  1*0.0 -5.438785366309e-08  -1.574549212584e-08  5*0.0 -5.618984853391e-08   1.536987807248e-09  1*0.0  1.242159415225e-08   3.399847551057e-09  
5*0.0  2.203516791031e-07  -6.338658602688e-09  1*0.0 -5.129238476781e-08  -1.481700382201e-08  5*0.0 -5.288394272462e-08   1.441524280044e-09  1*0.0  1.167522408476e-08   3.189393539927e-09  
5*0.0  2.080367586861e-07  -5.963718684841e-09  1*0.0 -4.835233720983e-08  -1.393784286757e-08  5*0.0 -4.975424059221e-08   1.351804390293e-09  1*0.0  1.096950862561e-08   2.991303146555e-09  
5*0.0  1.963663044290e-07  -5.610444882354e-09  1*0.0 -4.557625288558e-08  -1.310683393329e-08  5*0.0 -4.680289687606e-08   1.267519417458e-09  1*0.0  1.030603411579e-08   2.805029669963e-09  
5*0.0  1.854155503450e-07  -5.277137587906e-09  1*0.0 -4.296987908156e-08  -1.233104267818e-08  5*0.0 -4.403878134548e-08   1.188304027342e-09  1*0.0  9.720123667300e-09   2.630131164846e-09  
5*0.0  1.749694891722e-07  -4.962747064261e-09  1*0.0 -4.049035090910e-08  -1.159353811666e-08  5*0.0 -4.141362194115e-08   1.113869102217e-09  1*0.0  9.131894433576e-09   2.466138526678e-09  
5*0.0  1.651746377641e-07  -4.668017356697e-09  1*0.0 -3.816514455896e-08  -1.090520608009e-08  5*0.0 -3.896111658183e-08   1.044272401131e-09  1*0.0  8.578702602907e-09   2.312358362418e-09  
5*0.0  1.559371184568e-07  -4.389358862964e-09  1*0.0 -3.597581199433e-08  -1.025842660824e-08  5*0.0 -3.665466774728e-08   9.787114043243e-10  1*0.0  8.057900032537e-09   2.167824295058e-09  
5*0.0  1.471643382701e-07  -4.127303476622e-09  1*0.0 -3.389963164586e-08  -9.681762056962e-09  5*0.0 -3.447255739305e-08   9.172817168881e-10  1*0.0  7.569189081242e-09   2.032571007306e-09  
5*0.0  1.388405359361e-07  -3.879911030097e-09  1*0.0 -3.193718999602e-08  -9.103194780275e-09  5*0.0 -3.241187169021e-08   8.594848159298e-10  1*0.0  7.108500084939e-09   1.905260851449e-09  
5*0.0  1.310734861568e-07  -3.647508447853e-09  1*0.0 -3.010263716687e-08  -8.558170822352e-09  5*0.0 -3.049331938780e-08   8.053620861973e-10  1*0.0  6.675084265371e-09   1.785709523944e-09  
5*0.0  1.235631029436e-07  -3.428369974785e-09  1*0.0 -2.833795856463e-08  -8.044269388499e-09  5*0.0 -2.864885536176e-08   7.545065436915e-10  1*0.0  6.267104868435e-09   1.673353945268e-09  
5*0.0  1.165896508913e-07  -3.221978082515e-09  1*0.0 -2.669878619752e-08  -7.559687384250e-09  5*0.0 -2.693844176892e-08   7.067839552811e-10  1*0.0  5.883031878180e-09   1.567763299361e-09  
5*0.0  1.099266641286e-07  -3.027152275404e-09  1*0.0 -2.513658218242e-08  -7.102259322298e-09  5*0.0 -2.531140468990e-08   6.618914048684e-10  1*0.0  5.521204329308e-09   1.468421247118e-09  
5*0.0  1.035944929331e-07  -2.844526161071e-09  1*0.0 -2.365785545235e-08  -6.672373590523e-09  5*0.0 -2.377362569425e-08   6.199416321125e-10  1*0.0  5.181430571428e-09   1.375333836535e-09  
5*0.0  9.768333673634e-08  -2.672214303443e-09  1*0.0 -2.227531872979e-08  -6.267642311604e-09  5*0.0 -2.234076650778e-08   5.805072099391e-10  1*0.0  4.861950996571e-09   1.287983026987e-09  
5*0.0  9.206186427532e-08  -2.509581923303e-09  1*0.0 -2.096422696896e-08  -5.886863166285e-09  5*0.0 -2.098317792366e-08   5.434284336302e-10  1*0.0  4.561784291131e-09   1.206073636770e-09  
5*0.0  8.681925240384e-08  -2.357636027666e-09  1*0.0 -1.974089763087e-08  -5.530275749104e-09  5*0.0 -1.972095200933e-08   5.088731740807e-10  1*0.0  4.280504168154e-09   1.129571974233e-09  
5*0.0  8.181236155586e-08  -2.213829902290e-09  1*0.0 -1.857620304270e-08  -5.194249652148e-09  5*0.0 -1.852081403329e-08   4.762935594438e-10  1*0.0  4.015897552139e-09   1.057719742799e-09  
5*0.0  7.715461476585e-08  -2.079033708247e-09  1*0.0 -1.749151415276e-08  -4.879219393890e-09  5*0.0 -1.740703625814e-08   4.458562452209e-10  1*0.0  3.767838396877e-09   9.905574750641e-10  
5*0.0  7.267722914831e-08  -1.952028796790e-09  1*0.0 -1.645439940437e-08  -4.582173462729e-09  5*0.0 -1.634187538547e-08   4.172742588649e-10  1*0.0  3.534394308657e-09   9.274348814405e-10  
5*0.0  6.852252721332e-08  -1.832736997378e-09  1*0.0 -1.548917273297e-08  -4.302808340432e-09  5*0.0 -1.535523277058e-08   3.905210032345e-10  1*0.0  3.315121680351e-09   8.682602080894e-10  
5*0.0  6.454495335131e-08  -1.720112542391e-09  1*0.0 -1.457069436745e-08  -4.039100963659e-09  5*0.0 -1.441499666488e-08   3.653509898408e-10  1*0.0  3.108607250267e-09   8.125887915381e-10  
5*0.0  6.078503831360e-08  -1.614824895877e-09  1*0.0 -1.370298234377e-08  -3.791220940164e-09  5*0.0 -1.353002868102e-08   3.418895196026e-10  1*0.0  2.914660092227e-09   7.604190744481e-10  
5*0.0  5.723699174310e-08  -1.515075724955e-09  1*0.0 -1.288581517044e-08  -3.557013404154e-09  5*0.0 -1.269743748583e-08   3.197500451142e-10  1*0.0  2.731953319894e-09   7.113001674242e-10  
5*0.0  5.388278701174e-08  -1.421362102491e-09  1*0.0 -1.211437595234e-08  -3.336698263788e-09  5*0.0 -1.191327285038e-08   2.990184547473e-10  1*0.0  2.560280120496e-09   6.652441567024e-10  
5*0.0  5.070684179517e-08  -1.333854104615e-09  1*0.0 -1.138593954665e-08  -3.130555892531e-09  5*0.0 -1.117375181261e-08   2.797081266159e-10  1*0.0  2.399573636485e-09   6.222615213949e-10  
5*0.0  4.772207960062e-08  -1.251295594692e-09  1*0.0 -1.070175490673e-08  -2.937033445472e-09  5*0.0 -1.048093231979e-08   2.615647521434e-10  1*0.0  2.248864663572e-09   5.820452014357e-10  
5*0.0  4.498093427847e-08  -1.173665535097e-09  1*0.0 -1.007067417857e-08  -2.755436280789e-09  5*0.0 -9.880659005678e-09   2.445603651119e-10  1*0.0  2.107538853654e-09   5.444202467367e-10  
5*0.0  4.234399587818e-08  -1.101195309156e-09  1*0.0 -9.500912290561e-09  -2.585553040404e-09  5*0.0 -9.272413893961e-09   2.287254708142e-10  1*0.0  1.975256341063e-09   5.093182770061e-10  
5*0.0  3.985441399840e-08  -1.032873723775e-09  1*0.0 -8.931790800438e-09  -2.425755059996e-09  5*0.0 -8.700332066398e-09   2.138547401869e-10  1*0.0  1.851028139227e-09   4.764103129789e-10  
5*0.0  3.752911269088e-08  -9.683306069879e-10  1*0.0 -8.394856096576e-09  -2.275181139179e-09  5*0.0 -8.161566355563e-09   1.998622188653e-10  1*0.0  1.734254106710e-09   4.455100712074e-10  
5*0.0  3.528157580371e-08  -9.079033459817e-10  1*0.0 -7.888553057535e-09  -2.133478400289e-09  5*0.0 -7.654346135328e-09   1.867945057825e-10  1*0.0  1.624481999179e-09   4.165140658087e-10  
5*0.0  3.321918231325e-08  -8.512020477417e-10  1*0.0 -7.411988089481e-09  -2.000395132373e-09  5*0.0 -7.177925090217e-09   1.745764364603e-10  1*0.0  1.521510130799e-09   3.893682924538e-10  
5*0.0  3.123457088640e-08  -7.977252233419e-10  1*0.0 -6.962476410552e-09  -1.874984388103e-09  5*0.0 -6.729169984985e-09   1.630931261821e-10  1*0.0  1.424719817134e-09   3.638724908275e-10  
5*0.0  2.938224436109e-08  -7.476485989627e-10  1*0.0 -6.539176533970e-09  -1.757161572023e-09  5*0.0 -6.307436335317e-09   1.523738472002e-10  1*0.0  1.333875777477e-09   3.399931306537e-10  
5*0.0  2.762840116065e-08  -7.005035295363e-10  1*0.0 -6.139935709015e-09  -1.646195324324e-09  5*0.0 -5.910320034617e-09   1.423179638052e-10  1*0.0  1.248485239266e-09   3.175762213192e-10  
5*0.0  2.594454919301e-08  -6.562677003889e-10  1*0.0 -5.765021870438e-09  -1.542258779129e-09  5*0.0 -5.538223819677e-09   1.329138977407e-10  1*0.0  1.168556341145e-09   2.966421275183e-10  
5*0.0  2.439525203280e-08  -6.149817497013e-10  1*0.0 -5.413107303699e-09  -1.445012355683e-09  5*0.0 -5.189821552431e-09   1.241595020317e-10  1*0.0  1.093761612524e-09   2.771100394705e-10  
5*0.0  2.293874408685e-08  -5.759666255199e-10  1*0.0 -5.081735364470e-09  -1.353631403894e-09  5*0.0 -4.862463919453e-09   1.159206756547e-10  1*0.0  1.023580199962e-09   2.588174377496e-10  
5*0.0  2.159021789001e-08  -5.394743877083e-10  1*0.0 -4.771428596146e-09  -1.268357009793e-09  5*0.0 -4.556731453452e-09   1.082390221182e-10  1*0.0  9.580617930959e-10   2.417951487606e-10  
5*0.0  2.027960154069e-08  -5.054493847505e-10  1*0.0 -4.480434450283e-09  -1.188668061266e-09  5*0.0 -4.270767457335e-09   1.010922033951e-10  1*0.0  8.968036584622e-10   2.259305377557e-10  
5*0.0  1.905947826177e-08  -4.733306296343e-10  1*0.0 -4.205870142652e-09  -1.113565854827e-09  5*0.0 -4.001383409880e-09   9.437250118730e-11  1*0.0  8.392115701238e-10   2.110305940397e-10  
5*0.0  1.793576780987e-08  -4.430767990806e-10  1*0.0 -3.946926478394e-09  -1.042785273477e-09  5*0.0 -3.747664808201e-09   8.806675403412e-11  1*0.0  7.850885084807e-10   1.970361120916e-10  
5*0.0  1.683031541435e-08  -4.148113361363e-10  1*0.0 -3.703531819583e-09  -9.764258869862e-10  5*0.0 -3.509687205930e-09   8.219171235550e-11  1*0.0  7.343771522612e-10   1.839544072751e-10  
5*0.0  1.581514974383e-08  -3.884471832474e-10  1*0.0 -3.474986409206e-09  -9.142728529981e-10  5*0.0 -3.286695782963e-09   7.672751925720e-11  1*0.0  6.869083354024e-10   1.717371117309e-10  
5*0.0  1.484483197639e-08  -3.634465047421e-10  1*0.0 -3.258841378925e-09  -8.554948891964e-10  5*0.0 -3.076029105887e-09   7.156706525871e-11  1*0.0  6.421827308607e-10   1.602255027414e-10  
5*0.0  1.395050821142e-08  -3.402338428683e-10  1*0.0 -3.056182742122e-09  -8.005499401826e-10  5*0.0 -2.878928601175e-09   6.678794732232e-11  1*0.0  6.003697510517e-10   1.494927868797e-10  
5*0.0  1.308953316227e-08  -3.183312081374e-10  1*0.0 -2.865481706517e-09  -7.489324291643e-10  5*0.0 -2.693814184989e-09   6.229631812581e-11  1*0.0  5.611610546783e-10   1.394437481957e-10  
5*0.0  1.228268235390e-08  -2.978541078183e-10  1*0.0 -2.686769047998e-09  -7.007012887290e-10  5*0.0 -2.520756772078e-09   5.810931963963e-11  1*0.0  5.245320294363e-10   1.300812801913e-10  
5*0.0  1.152816480406e-08  -2.786093535943e-10  1*0.0 -2.518961914728e-09  -6.555209653441e-10  5*0.0 -2.358621026689e-09   5.418731200408e-11  1*0.0  4.902505094312e-10   1.213378662672e-10  
5*0.0  1.082402985247e-08  -2.606078815539e-10  1*0.0 -2.361795316391e-09  -6.133416740773e-10  5*0.0 -2.207155590323e-09   5.053056032372e-11  1*0.0  4.582411415546e-10   1.131984120192e-10  
5*0.0  1.017056481761e-08  -2.436779566836e-10  1*0.0 -2.214362989228e-09  -5.738761438098e-10  5*0.0 -2.065418380738e-09   4.710360123946e-11  1*0.0  4.283157173891e-10   1.056070166527e-10  
5*0.0  9.581066722530e-09  -2.278915988530e-10  1*0.0 -2.076168516446e-09  -5.369971469659e-10  5*0.0 -1.932882684551e-09   4.391608731679e-11  1*0.0  4.003501214130e-10   9.853285169428e-11  
5*0.0  8.992723650734e-09  -2.131117184653e-10  1*0.0 -1.946164806093e-09  -5.023444841917e-10  5*0.0 -1.808372819945e-09   4.094113083897e-11  1*0.0  3.741285380912e-10   9.190656210767e-11  
5*0.0  8.438640361385e-09  -1.992101993146e-10  1*0.0 -1.823901863801e-09  -4.698251575981e-10  5*0.0 -1.691515780049e-09   3.815328593105e-11  1*0.0  3.495484881782e-10   8.570728251901e-11  
5*0.0  7.915417324023e-09  -1.861955812567e-10  1*0.0 -1.708733983874e-09  -4.392141223866e-10  5*0.0 -1.581558811187e-09   3.555091003705e-11  1*0.0  3.264724802052e-10   7.989051187036e-11  
5*0.0  7.423718891640e-09  -1.740163750414e-10  1*0.0 -1.600638051751e-09  -4.105507879987e-10  5*0.0 -1.478581605759e-09   3.312405354295e-11  1*0.0  3.048848680784e-10   7.446067758110e-11  
5*0.0  6.958682050158e-09  -1.625441802282e-10  1*0.0 -1.498673501291e-09  -3.835275725338e-10  5*0.0 -1.381534792072e-09   3.084581463611e-11  1*0.0  2.845890154947e-10   6.935787043818e-11  
5*0.0  6.522602161479e-09  -1.518765235131e-10  1*0.0 -1.403126377500e-09  -3.582819292582e-10  5*0.0 -1.290821098520e-09   2.873405323127e-11  1*0.0  2.656298516309e-10   6.460440422159e-11  
5*0.0  6.110512599137e-09  -1.418649368846e-10  1*0.0 -1.313084740740e-09  -3.344971098161e-10  5*0.0 -1.205393398920e-09   2.675731816720e-11  1*0.0  2.478205886945e-10   6.013988484172e-11  
5*0.0  5.726825493248e-09  -1.325244774095e-10  1*0.0 -1.229218699026e-09  -3.124393914520e-10  5*0.0 -1.126101300504e-09   2.491984690725e-11  1*0.0  2.312837226124e-10   5.601118176359e-11  
5*0.0  5.366882889642e-09  -1.238010320077e-10  1*0.0 -1.150611580035e-09  -2.918226249652e-10  5*0.0 -1.051953440967e-09   2.320856641899e-11  1*0.0  2.158311096516e-10   5.216322495743e-11  
5*0.0  5.031876305746e-09  -1.156908218684e-10  1*0.0 -1.077427254054e-09  -2.727095457804e-10  5*0.0 -9.831404953383e-10   2.162200820501e-11  1*0.0  2.014851789260e-10   4.860510696385e-11  
5*0.0  4.718130531318e-09  -1.080665013423e-10  1*0.0 -1.008953267131e-09  -2.548726828162e-10  5*0.0 -9.189122965254e-10   2.013548824414e-11  1*0.0  1.881055159335e-10   4.529472229981e-11  
5*0.0  4.423736089493e-09  -1.008926021094e-10  1*0.0 -9.447657815347e-10  -2.381975472117e-10  5*0.0 -8.588676014519e-10   1.874263936345e-11  1*0.0  1.756075084726e-10   4.221029682314e-11  
5*0.0  4.146385847764e-09  -9.418927452942e-11  1*0.0 -8.844088415541e-10  -2.225388927029e-10  5*0.0 -8.024777130364e-10   1.744430685541e-11  1*0.0  1.638905880157e-10   3.932205355442e-11  
5*0.0  3.885890167900e-09  -8.793723548938e-11  1*0.0 -8.278112156267e-10  -2.078806379617e-10  5*0.0 -7.496875404273e-10   1.623684996505e-11  1*0.0  1.529377632410e-10   3.662633270143e-11  
5*0.0  3.639591965998e-09  -8.203428608301e-11  1*0.0 -7.744324730616e-10  -1.940651905743e-10  5*0.0 -6.999669616186e-10   1.510143708884e-11  1*0.0  1.426452722918e-10   3.409448900950e-11  
5*0.0  3.407474143914e-09  -7.650207469699e-11  1*0.0 -7.242210866436e-10  -1.810883579667e-10  5*0.0 -6.532714195837e-10   1.404066985663e-11  1*0.0  1.329954772256e-10   3.172377923123e-11  
5*0.0  3.190333199992e-09  -7.141354532434e-11  1*0.0 -6.772893140526e-10  -1.689917738813e-10  5*0.0 -6.097082400228e-10   1.306731252091e-11  1*0.0  1.240003565198e-10   2.951930181350e-11  
5*0.0  2.984780441095e-09  -6.659884246646e-11  1*0.0 -6.329955187806e-10  -1.575755349371e-10  5*0.0 -5.686273754397e-10   1.214948578557e-11  1*0.0  1.155407715357e-10   2.744602285124e-11  
5*0.0  2.791631048664e-09  -6.211355461649e-11  1*0.0 -5.914325650923e-10  -1.468851784571e-10  5*0.0 -5.301521325782e-10   1.129737526737e-11  1*0.0  1.076279317794e-10   2.551032479617e-11  
5*0.0  2.611098009462e-09  -5.793572127568e-11  1*0.0 -5.526102636047e-10  -1.369290820961e-10  5*0.0 -4.943026433871e-10   1.050563324266e-11  1*0.0  1.002590080848e-10   2.371268100303e-11  
5*0.0  2.442779714986e-09  -5.403137749550e-11  1*0.0 -5.164221909415e-10  -1.276803141741e-10  5*0.0 -4.609833352575e-10   9.768318949510e-12  1*0.0  9.341088809884e-11   2.204748662973e-11  
5*0.0  2.285137541561e-09  -5.035920307236e-11  1*0.0 -4.825609417096e-10  -1.190488272089e-10  5*0.0 -4.298881964217e-10   9.077102138584e-12  1*0.0  8.702468127131e-11   2.049843774908e-11  
5*0.0  2.139070055681e-09  -4.695979333375e-11  1*0.0 -4.511596840358e-10  -1.110824967300e-10  5*0.0 -4.011590827704e-10   8.439186942587e-12  1*0.0  8.111922379460e-11   1.907249688409e-11  
5*0.0  2.002719121640e-09  -4.378417278082e-11  1*0.0 -4.218639286312e-10  -1.036725896567e-10  5*0.0 -3.744256800239e-10   7.844881862263e-12  1*0.0  7.562638366861e-11   1.774994424134e-11  
5*0.0  1.875077957226e-09  -4.081556486010e-11  1*0.0 -3.944676974307e-10  -9.675996567024e-11  5*0.0 -3.494806243875e-10   7.291526749784e-12  1*0.0  7.050554443079e-11   1.651974609897e-11  
5*0.0  1.754436587808e-09  -3.803247034776e-11  1*0.0 -3.686440509779e-10  -9.024605641254e-11  5*0.0 -3.259882308884e-10   6.774218997841e-12  1*0.0  6.569511284895e-11   1.536430214049e-11  
5*0.0  1.641221975122e-09  -3.545559035884e-11  1*0.0 -3.444490622706e-10  -8.415321604757e-11  5*0.0 -3.040044927073e-10   6.296192208602e-12  1*0.0  6.120031839742e-11   1.428629619924e-11  
5*0.0  1.534500110774e-09  -3.303129541771e-11  1*0.0 -3.216891222932e-10  -7.842820140516e-11  5*0.0 -2.833563755842e-10   5.848233401798e-12  1*0.0  5.698664059470e-11   1.327669396660e-11  
5*0.0  1.434247409733e-09  -3.076243330685e-11  1*0.0 -3.003479231469e-10  -7.306750670880e-11  5*0.0 -2.640224783197e-10   5.430423673816e-12  1*0.0  5.304766642984e-11   1.233410470650e-11  
5*0.0  1.339822508238e-09  -2.866185105891e-11  1*0.0 -2.802915895122e-10  -6.803428872271e-11  5*0.0 -2.458686466291e-10   5.044325503350e-12  1*0.0  4.935691019055e-11   1.145156625062e-11  
5*0.0  1.251057445760e-09  -2.668665630773e-11  1*0.0 -2.614712929735e-10  -6.331862272488e-11  5*0.0 -2.288653328191e-10   4.682889405809e-12  1*0.0  4.590557565829e-11   1.062746803940e-11  
5*0.0  1.168204350156e-09  -2.484629395807e-11  1*0.0 -2.439150276610e-10  -5.893239153775e-11  5*0.0 -2.130437112195e-10   4.347096497341e-12  1*0.0  4.269564351802e-11   9.863095007837e-12  
5*0.0  1.091106342080e-09  -2.314443998230e-11  1*0.0 -2.275818207083e-10  -5.486504796024e-11  5*0.0 -1.983623414778e-10   4.037385095834e-12  1*0.0  3.971747272668e-11   9.156094356254e-12  
5*0.0  1.018932143344e-09  -2.154499306528e-11  1*0.0 -2.123094986865e-10  -5.107037082552e-11  5*0.0 -1.846677787613e-10   3.747215864126e-12  1*0.0  3.694215128813e-11   8.498647757687e-12  
5*0.0  9.521498914344e-10  -2.006203647703e-11  1*0.0 -1.981675635836e-10  -4.757220617699e-11  5*0.0 -1.720342809063e-10   3.479150680903e-12  1*0.0  3.437980358442e-11   7.894231473596e-12  
5*0.0  8.901498724028e-10  -1.867918161504e-11  1*0.0 -1.850357829889e-10  -4.433658994228e-11  5*0.0 -1.603434145837e-10   3.229841278063e-12  1*0.0  3.200785682286e-11   7.336825350567e-12  
5*0.0  8.319201520570e-10  -1.738078258076e-11  1*0.0 -1.727246427426e-10  -4.130752358964e-11  5*0.0 -1.494002947587e-10   2.996515385555e-12  1*0.0  2.979115523512e-11   6.816596254676e-12  
5*0.0  7.771757483289e-10  -1.616905456087e-11  1*0.0 -1.611734342814e-10  -3.846853521099e-11  5*0.0 -1.391448098075e-10   2.779314372493e-12  1*0.0  2.771759608075e-11   6.330418785921e-12  
5*0.0  7.257876601188e-10  -1.503168231260e-11  1*0.0 -1.503482929958e-10  -3.581246306080e-11  5*0.0 -1.295521676743e-10   2.576317734850e-12  1*0.0  2.578093257936e-11   5.877031910371e-12  
5*0.0  6.774628623621e-10  -1.397281356667e-11  1*0.0 -1.401878937047e-10  -3.332245793711e-11  5*0.0 -1.205583123694e-10   2.387788076401e-12  1*0.0  2.396840137820e-11   5.453141750581e-12  
5*0.0  6.322283670547e-10  -1.299670955965e-11  1*0.0 -1.306923581342e-10  -3.099907105277e-11  5*0.0 -1.121623289802e-10   2.214370725123e-12  1*0.0  2.227890081083e-11   5.058583630023e-12  
5*0.0  5.896909312211e-10  -1.207855071726e-11  1*0.0 -1.217789700327e-10  -2.882151816741e-11  5*0.0 -1.042969714561e-10   2.051867563028e-12  1*0.0  2.069869032871e-11   4.690080817508e-12  
5*0.0  5.498905751488e-10  -1.122427265029e-11  1*0.0 -1.134492138118e-10  -2.679069950831e-11  5*0.0 -9.696018610150e-11   1.901201875584e-12  1*0.0  1.922629404505e-11   4.347363151545e-12  
5*0.0  5.126263060597e-10  -1.044360380301e-11  1*0.0 -1.056630211539e-10  -2.489541980554e-11  5*0.0 -9.010884468042e-11   1.763751492087e-12  1*0.0  1.785352069566e-11   4.028276802689e-12  
5*0.0  4.774630945720e-10  -9.705026675050e-12  1*0.0 -9.833399730797e-11  -2.311260260256e-11  5*0.0 -8.366815373418e-11   1.634230318841e-12  1*0.0  1.656590402051e-11   3.729159597809e-12  
5*0.0  4.447349831983e-10  -9.013501645598e-12  1*0.0 -9.151548627938e-11  -2.145890389387e-11  5*0.0 -7.769420603037e-11   1.513364923249e-12  1*0.0  1.537193813757e-11   3.452585485302e-12  
5*0.0  4.145913582975e-10  -8.380943179208e-12  1*0.0 -8.522896732809e-11  -1.994129096119e-11  5*0.0 -7.220628353528e-11   1.403089479055e-12  1*0.0  1.427395744984e-11   3.199370253676e-12  
5*0.0  3.862982577448e-10  -7.781157467626e-12  1*0.0 -7.933869058443e-11  -1.852141501528e-11  5*0.0 -6.707492775515e-11   1.298855380456e-12  1*0.0  1.324884649575e-11   2.963292619287e-12  
5*0.0  3.603474255805e-10  -7.230645044608e-12  1*0.0 -7.392726996458e-11  -1.722387132343e-11  5*0.0 -6.238160632272e-11   1.203449886733e-12  1*0.0  1.230968519849e-11   2.748113849729e-12  
5*0.0  3.362482837067e-10  -6.715578333335e-12  1*0.0 -6.890210163167e-11  -1.602324478531e-11  5*0.0 -5.803768337260e-11   1.114454401546e-12  1*0.0  1.144030364515e-11   2.549610517033e-12  
5*0.0  3.137632391978e-10  -6.237558919064e-12  1*0.0 -6.421786595056e-11  -1.490662851691e-11  5*0.0 -5.399762463321e-11   1.032158454646e-12  1*0.0  1.063241684172e-11   2.365538116310e-12  
5*0.0  2.926505708074e-10  -5.792011068736e-12  1*0.0 -5.982858482997e-11  -1.386132391752e-11  5*0.0 -5.021505079454e-11   9.556276149702e-13  1*0.0  9.877457616159e-12   2.193670529210e-12  
5*0.0  2.728880174456e-10  -5.382656293826e-12  1*0.0 -5.572606995702e-11  -1.288602327173e-11  5*0.0 -4.668404142384e-11   8.854890241940e-13  1*0.0  9.173710849295e-12   2.033711182856e-12  
5*0.0  2.542723919390e-10  -4.992137836373e-12  1*0.0 -5.186986815915e-11  -1.197018541800e-11  5*0.0 -4.337056884654e-11   8.189060261512e-13  1*0.0  8.514562973738e-12   1.884023264408e-12  
5*0.0  2.368822426723e-10  -4.635216797421e-12  1*0.0 -4.827284997153e-11  -1.111731333840e-11  5*0.0 -4.028292727846e-11   7.581425285332e-13  1*0.0  7.901217024482e-12   1.744942223860e-12  
5*0.0  2.205120615389e-10  -4.303041802127e-12  1*0.0 -4.489469523380e-11  -1.031690957372e-11  5*0.0 -3.738494571435e-11   7.017483023306e-13  1*0.0  7.326807808353e-12   1.614766942177e-12  
5*0.0  2.050853437862e-10  -3.992073401505e-12  1*0.0 -4.171923263073e-11  -9.564969238870e-12  5*0.0 -3.466290435356e-11   6.491445682786e-13  1*0.0  6.788534162685e-12   1.492838082894e-12  
5*0.0  1.906296839710e-10  -3.699671228401e-12  1*0.0 -3.874838708352e-11  -8.862710881230e-12  5*0.0 -3.212161534513e-11   5.998900263348e-13  1*0.0  6.286713819972e-12   1.379350647470e-12  
5*0.0  1.771443868905e-10  -3.433411823171e-12  1*0.0 -3.598062323558e-11  -8.209572851336e-12  5*0.0 -2.975653816572e-11   5.550861193558e-13  1*0.0  5.820292123107e-12   1.274030155138e-12  
5*0.0  1.645880405400e-10  -3.181223096472e-12  1*0.0 -3.340519865603e-11  -7.603488980225e-12  5*0.0 -2.756281942164e-11   5.128364308455e-13  1*0.0  5.387848251918e-12   1.176641263532e-12  
5*0.0  1.531046592569e-10  -2.950145292050e-12  1*0.0 -3.104616458396e-11  -7.051044961432e-12  5*0.0 -2.556222338104e-11   4.742255323898e-13  1*0.0  4.992833759666e-12   1.088104168081e-12  
5*0.0  1.425697165568e-10  -2.736925002401e-12  1*0.0 -2.887896602910e-11  -6.546021930155e-12  5*0.0 -2.373271916315e-11   4.387035034975e-13  1*0.0  4.631065219156e-12   1.007405851520e-12  
5*0.0  1.328735092515e-10  -2.539197401073e-12  1*0.0 -2.688305673294e-11  -6.082834319860e-12  5*0.0 -2.205417619256e-11   4.058501147151e-13  1*0.0  4.298887424983e-12   9.336067054647e-13  
5*0.0  1.238102826634e-10  -2.353422764909e-12  1*0.0 -2.501963357066e-11  -5.651286969429e-12  5*0.0 -2.049083656735e-11   3.750832707943e-13  1*0.0  3.989811275377e-12   8.650759796797e-13  
5*0.0  1.153755303927e-10  -2.183773100092e-12  1*0.0 -2.328750149179e-11  -5.250903956315e-12  5*0.0 -1.903943028374e-11   3.470655012591e-13  1*0.0  3.703199040406e-12   8.016348032831e-13  
5*0.0  1.073071574981e-10  -2.021043329564e-12  1*0.0 -2.163751407738e-11  -4.869018908870e-12  5*0.0 -1.765636816080e-11   3.202772625463e-13  1*0.0  3.431149397718e-12   7.413350089280e-13  
5*0.0  9.979489554409e-11  -1.871050246967e-12  1*0.0 -2.010293387585e-11  -4.514499994834e-12  5*0.0 -1.637214605281e-11   2.956437378746e-13  1*0.0  3.178804971251e-12   6.854968607603e-13  
5*0.0  9.274664970882e-11  -1.732585672149e-12  1*0.0 -1.866599294775e-11  -4.182939306903e-12  5*0.0 -1.517072159564e-11   2.729681719502e-13  1*0.0  2.943172174700e-12   6.334124134009e-13  
5*0.0  8.618399012108e-11  -1.604042687424e-12  1*0.0 -1.732960013095e-11  -3.875171027577e-12  5*0.0 -1.405526130089e-11   2.520063091221e-13  1*0.0  2.724628549119e-12   5.851914242072e-13  
5*0.0  8.004405973799e-11  -1.485825080243e-12  1*0.0 -1.608129575416e-11  -3.588141819118e-12  5*0.0 -1.301461973556e-11   2.327571199439e-13  1*0.0  2.521050568766e-12   5.403373335709e-13  
5*0.0  7.429618955044e-11  -1.376588394857e-12  1*0.0 -1.491474679970e-11  -3.320298307692e-12  5*0.0 -1.204330327311e-11   2.150251875307e-13  1*0.0  2.331347396857e-12   4.985942234100e-13  
5*0.0  6.881347443214e-11  -1.272906810106e-12  1*0.0 -1.380641505846e-11  -3.065564751328e-12  5*0.0 -1.112017237963e-11   1.982606625964e-13  1*0.0  2.151730626834e-12   4.590274794849e-13  
5*0.0  6.380699670370e-11  -1.178088346069e-12  1*0.0 -1.279308220263e-11  -2.833726114380e-12  5*0.0 -1.027958993400e-11   1.829834395242e-13  1*0.0  1.987958139172e-12   4.231099755967e-13  
5*0.0  5.917477373467e-11  -1.090845157086e-12  1*0.0 -1.185570583838e-11  -2.619879067062e-12  5*0.0 -9.504147245716e-12   1.689458904272e-13  1*0.0  1.836895505776e-12   3.900706957809e-13  
5*0.0  5.489515634428e-11  -1.008196619661e-12  1*0.0 -1.098947502929e-11  -2.422991154724e-12  5*0.0 -8.790673658961e-12   1.557041471228e-13  1*0.0  1.697837482982e-12   3.597670663930e-13  
5*0.0  5.099993693834e-11  -9.331516006844e-13  1*0.0 -1.019983643553e-11  -2.244368021769e-12  5*0.0 -8.143069533443e-12   1.437135502848e-13  1*0.0  1.571416354492e-12   3.323449475899e-13  
5*0.0  4.743356603023e-11  -8.631818547372e-13  1*0.0 -9.475918532810e-12  -2.081399990573e-12  5*0.0 -7.552289283955e-12   1.325686081913e-13  1*0.0  1.455914628669e-12   3.074100518684e-13  
5*0.0  4.410193701463e-11  -7.983387977053e-13  1*0.0 -8.800608570236e-12  -1.929616625507e-12  5*0.0 -7.002064858600e-12   1.222626513157e-13  1*0.0  1.348483199811e-12   2.842513578594e-13  
5*0.0  4.096709001978e-11  -7.373975535127e-13  1*0.0 -8.166636275138e-12  -1.787228032257e-12  5*0.0 -6.486028956698e-12   1.126058071034e-13  1*0.0  1.247940840464e-12   2.625909981108e-13  
5*0.0  3.808850296866e-11  -6.827314410791e-13  1*0.0 -7.584403762226e-12  -1.656861158065e-12  5*0.0 -6.013108185621e-12   1.039648120878e-13  1*0.0  1.155787749817e-12   2.427956336809e-13  
5*0.0  3.533818923953e-11  -6.302580821725e-13  1*0.0 -7.030266160675e-12  -1.532703531262e-12  5*0.0 -5.562972888395e-12   9.570005217156e-14  1*0.0  1.068390911854e-12   2.240079073402e-13  
5*0.0  3.281100787842e-11  -5.829709825610e-13  1*0.0 -6.521006661945e-12  -1.418951895323e-12  5*0.0 -5.150252027776e-12   8.826944327066e-14  1*0.0  9.882464661643e-13   2.068293752465e-13  
5*0.0  3.043367609955e-11  -5.392406109370e-13  1*0.0 -6.043172718845e-12  -1.312261646780e-12  5*0.0 -4.763108776787e-12   8.141320944210e-14  1*0.0  9.132549352245e-13   1.907595291769e-13  
5*0.0  2.820043900129e-11  -4.983497983168e-13  1*0.0 -5.595207972712e-12  -1.212357729377e-12  5*0.0 -4.400575605248e-12   7.502949064647e-14  1*0.0  8.431621274203e-13   1.757551035159e-13  
5*0.0  2.608465841086e-11  -4.598549618112e-13  1*0.0 -5.172103043599e-12  -1.117993404097e-12  5*0.0 -4.058220340127e-12   6.903896616841e-14  1*0.0  7.771630010752e-13   1.616246596236e-13  
5*0.0  2.413606407589e-11  -4.252345629993e-13  1*0.0 -4.782612370838e-12  -1.031363041299e-12  5*0.0 -3.743631595394e-12   6.366088959597e-14  1*0.0  7.165414897377e-13   1.486793859452e-13  
5*0.0  2.229230216600e-11  -3.926066650158e-13  1*0.0 -4.415094842831e-12  -9.496406119766e-13  5*0.0 -3.446916350799e-12   5.860649321155e-14  1*0.0  6.595131818251e-13   1.365030876645e-13  
5*0.0  2.060959075763e-11  -3.621163707581e-13  1*0.0 -4.079270482742e-12  -8.752919641648e-13  5*0.0 -3.177125949568e-12   5.390703381599e-14  1*0.0  6.075881633529e-13   1.254637343176e-13  
5*0.0  1.908036521442e-11  -3.343728049945e-13  1*0.0 -3.773726281098e-12  -8.079295099645e-13  5*0.0 -2.932595998399e-12   4.963827039576e-14  1*0.0  5.604657127837e-13   1.154862905719e-13  
5*0.0  1.768669897690e-11  -3.089643545011e-13  1*0.0 -3.494913839832e-12  -7.467302310807e-13  5*0.0 -2.710427151065e-12   4.573722107940e-14  1*0.0  5.175927775544e-13   1.064476401915e-13  
5*0.0  1.641517588389e-11  -2.853211135706e-13  1*0.0 -3.240209283364e-12  -6.910822647701e-13  5*0.0 -2.508517045783e-12   4.212205852166e-14  1*0.0  4.785721082621e-13   9.825854599369e-14  
5*0.0  1.525087211379e-11  -2.634734223060e-13  1*0.0 -3.006820552876e-12  -6.402834992502e-13  5*0.0 -2.324207954155e-12   3.879049730045e-14  1*0.0  4.429233064217e-13   9.080460305268e-14  
5*0.0  1.415252640357e-11  -2.432204593752e-13  1*0.0 -2.787267873261e-12  -5.925021008401e-13  5*0.0 -2.150817920363e-12   3.570974098372e-14  1*0.0  4.094771892010e-13   8.381111939199e-14  
5*0.0  1.312673477088e-11  -2.244087907792e-13  1*0.0 -2.582540368071e-12  -5.480073149911e-13  5*0.0 -1.989367956949e-12   3.285618777925e-14  1*0.0  3.783797819882e-13   7.731678630092e-14  
5*0.0  1.216236656200e-11  -2.067034310082e-13  1*0.0 -2.390498056009e-12  -5.063026556885e-13  5*0.0 -1.838091778582e-12   3.017900647836e-14  1*0.0  3.493020020247e-13   7.124837929448e-14  
5*0.0  1.127156758505e-11  -1.908967341595e-13  1*0.0 -2.213262593580e-12  -4.678905766213e-13  5*0.0 -1.698597329742e-12   2.779361942680e-14  1*0.0  3.225129865824e-13   6.566799363636e-14  
5*0.0  1.042935935177e-11  -1.757492832530e-13  1*0.0 -2.046143501304e-12  -4.316872351084e-13  5*0.0 -1.567238128435e-12   2.551719561453e-14  1*0.0  2.973483098152e-13   6.042783258955e-14  
5*0.0  9.643408798544e-12  -1.619410949348e-13  1*0.0 -1.890465049942e-12  -3.980041067867e-13  5*0.0 -1.444949163202e-12   2.344612253138e-14  1*0.0  2.739613882961e-13   5.556328354142e-14  
5*0.0  8.902803616123e-12  -1.491529579756e-13  1*0.0 -1.744131866996e-12  -3.663614417994e-13  5*0.0 -1.330035786646e-12   2.153337728873e-14  1*0.0  2.520375271986e-13   5.100509038538e-14  
5*0.0  8.206496032022e-12  -1.372830770867e-13  1*0.0 -1.606906773920e-12  -3.367027182128e-13  5*0.0 -1.222302715259e-12   1.976467143898e-14  1*0.0  2.315344634977e-13   4.674383659480e-14  
5*0.0  7.553856258916e-12  -1.261850302690e-13  1*0.0 -1.478523514427e-12  -3.089920314984e-13  5*0.0 -1.121664908276e-12   1.811626122678e-14  1*0.0  2.124137855887e-13   4.277485680368e-14  
5*0.0  6.961019708527e-12  -1.163354613821e-13  1*0.0 -1.361844624356e-12  -2.838887965144e-13  5*0.0 -1.030412751701e-12   1.665550598299e-14  1*0.0  1.950675272706e-13   3.918533630169e-14  
5*0.0  6.422492853529e-12  -1.072946605909e-13  1*0.0 -1.255720575052e-12  -2.611535370750e-13  5*0.0 -9.477896630778e-13   1.531934603010e-14  1*0.0  1.793397152213e-13   3.594425894711e-14  
5*0.0  5.928390670733e-12  -9.875985440599e-14  1*0.0 -1.158323413933e-12  -2.403593935252e-13  5*0.0 -8.722976002875e-13   1.406287767407e-14  1*0.0  1.649617226403e-13   3.299139580766e-14  
5*0.0  5.484739818465e-12  -9.099232574952e-14  1*0.0 -1.070668628765e-12  -2.217442367876e-13  5*0.0 -8.047372043144e-13   1.292226727445e-14  1*0.0  1.520626463100e-13   3.035613967759e-14  
5*0.0  5.087295900428e-12  -8.384664472466e-14  1*0.0 -9.919330763800e-13  -2.051166918754e-13  5*0.0 -7.444299462390e-13   1.187552261640e-14  1*0.0  1.405153277978e-13   2.801015364704e-14  
5*0.0  4.715280856814e-12  -7.717281054138e-14  1*0.0 -9.183540332682e-13  -1.895992363731e-13  5*0.0 -6.881708084566e-13   1.090101615279e-14  1*0.0  1.297592150179e-13   2.582764012707e-14  
5*0.0  4.369662396579e-12  -7.103658718215e-14  1*0.0 -8.500910116720e-13  -1.752226389864e-13  5*0.0 -6.360328485040e-13   1.000703000772e-14  1*0.0  1.198040625957e-13   2.381020756784e-14  
5*0.0  4.045473049063e-12  -6.542349026182e-14  1*0.0 -7.862112926738e-13  -1.617795296815e-13  5*0.0 -5.872599294776e-13   9.191604931371e-15  1*0.0  1.105128415892e-13   2.192849945976e-14  
5*0.0  3.743316271026e-12  -6.021868323421e-14  1*0.0 -7.267577261335e-13  -1.492862637453e-13  5*0.0 -5.419344519839e-13   8.437694609862e-15  1*0.0  1.018897037383e-13   2.018447512049e-14  
5*0.0  3.457584514617e-12  -5.537137871145e-14  1*0.0 -6.707006964784e-13  -1.375065996899e-13  5*0.0 -4.991893109520e-13   7.737011655808e-15  1*0.0  9.378059672314e-14   1.854417343996e-14  
5*0.0  3.187998555836e-12  -5.089914333322e-14  1*0.0 -6.179628925883e-13  -1.264262716794e-13  5*0.0 -4.589736953467e-13   7.091900445812e-15  1*0.0  8.617262500916e-14   1.700532101030e-14  
5*0.0  2.933555457614e-12  -4.664640787653e-14  1*0.0 -5.683090225580e-13  -1.160007715118e-13  5*0.0 -4.211445980155e-13   6.481195360158e-15  1*0.0  7.903246050528e-14   1.556187069471e-14  
5*0.0  2.701885335370e-12  -4.285319422727e-14  1*0.0 -5.230856574867e-13  -1.065366070503e-13  5*0.0 -3.867802972475e-13   5.937525123851e-15  1*0.0  7.254395989973e-14   1.425431832889e-14  
5*0.0  2.483454564583e-12  -3.934624561216e-14  1*0.0 -4.805616078880e-13  -9.764039335867e-14  5*0.0 -3.544615992201e-13   5.436463672103e-15  1*0.0  6.645765432390e-14   1.302807711844e-14  
5*0.0  2.278703516474e-12  -3.614228319454e-14  1*0.0 -4.407938248977e-13  -8.932657246843e-14  5*0.0 -3.242384901960e-13   4.979894035579e-15  1*0.0  6.077888780634e-14   1.188461216721e-14  
5*0.0  2.092587564517e-12  -3.319060595474e-14  1*0.0 -4.046184345492e-13  -8.179186656297e-14  5*0.0 -2.968579747638e-13   4.561138646319e-15  1*0.0  5.562975014688e-14   1.085151958980e-14  
5*0.0  1.924974437648e-12  -3.052828562130e-14  1*0.0 -3.719977397670e-13  -7.502398364883e-14  5*0.0 -2.722653349198e-13   4.184013224673e-15  1*0.0  5.099851499060e-14   9.925883201309e-15  
5*0.0  1.773623282832e-12  -2.809836018899e-14  1*0.0 -3.425100885923e-13  -6.892931907326e-14  5*0.0 -2.501200888531e-13   3.840748974398e-15  1*0.0  4.682312068277e-14   9.094456569361e-15  
5*0.0  1.635537531874e-12  -2.578685677474e-14  1*0.0 -3.155831191755e-13  -6.338659957089e-14  5*0.0 -2.300044053709e-13   3.515493718925e-15  1*0.0  4.302598917965e-14   8.341385704479e-15  
5*0.0  1.512308346827e-12  -2.366590884826e-14  1*0.0 -2.914931043533e-13  -5.845401313509e-14  5*0.0 -2.121195225042e-13   3.217975418720e-15  1*0.0  3.964088975259e-14   7.673544746878e-15  
5*0.0  1.399705843418e-12  -2.174146389504e-14  1*0.0 -2.694808395193e-13  -5.395894987506e-14  5*0.0 -1.958181113878e-13   2.948601875151e-15  1*0.0  3.655530903380e-14   7.066373976989e-15  
5*0.0  1.292248393817e-12  -1.992565418246e-14  1*0.0 -2.485469646437e-13  -4.968277661209e-14  5*0.0 -1.803113191167e-13   2.695004632470e-15  1*0.0  3.362994108502e-14   6.490473558510e-15  
5*0.0  1.192519475889e-12  -1.825791539120e-14  1*0.0 -2.291434175433e-13  -4.572496052040e-14  5*0.0 -1.659558242456e-13   2.462749445682e-15  1*0.0  3.092503280120e-14   5.958691585494e-15  
5*0.0  1.100902266864e-12  -1.677950119874e-14  1*0.0 -2.113334923260e-13  -4.209910847855e-14  5*0.0 -1.527921494162e-13   2.257024906925e-15  1*0.0  2.844679524137e-14   5.472347043532e-15  
5*0.0  1.015310639977e-12  -1.537912967839e-14  1*0.0 -1.947198549333e-13  -3.872168748041e-14  5*0.0 -1.405391921756e-13   2.063248294707e-15  1*0.0  2.614317409791e-14   5.020864107883e-15  
5*0.0  9.339235286740e-13  -1.406358000542e-14  1*0.0 -1.789731084140e-13  -3.552054742153e-14  5*0.0 -1.289225801512e-13   1.881621482994e-15  1*0.0  2.396593893020e-14   4.594107280250e-15  
5*0.0  8.595820199362e-13  -1.292384041175e-14  1*0.0 -1.646003558034e-13  -3.260407391270e-14  5*0.0 -1.183251907798e-13   1.724366731256e-15  1*0.0  2.198130708682e-14   4.205779574497e-15  
5*0.0  7.886251143636e-13  -1.182179959144e-14  1*0.0 -1.509246021365e-13  -2.982964917758e-14  5*0.0 -1.082518459187e-13   1.573023337548e-15  1*0.0  2.010034296054e-14   3.837771509842e-15  
5*0.0  7.220917073023e-13  -1.080680063508e-14  1*0.0 -1.381301571576e-13  -2.723637278595e-14  5*0.0 -9.883091736908e-14   1.434110850373e-15  1*0.0  1.834499127997e-14   3.494609044382e-15  
5*0.0  6.605439677718e-13  -9.910287723278e-15  1*0.0 -1.263137202897e-13  -2.484373017937e-14  5*0.0 -9.012892004637e-14   1.311442216875e-15  1*0.0  1.672623747615e-14   3.178439649668e-15  
5*0.0  6.038894939051e-13  -9.082159117828e-15  1*0.0 -1.154430276646e-13  -2.264830247596e-14  5*0.0 -8.214609790393e-14   1.198641838962e-15  1*0.0  1.524192379371e-14   2.889251278117e-15  
5*0.0  5.531672238780e-13  -8.321061282912e-15  1*0.0 -1.056980907296e-13  -2.068725318629e-14  5*0.0 -7.502032317586e-14   1.095283335216e-15  1*0.0  1.391509693223e-14   2.631650854309e-15  
5*0.0  5.079942500527e-13  -7.641274728829e-15  1*0.0 -9.700444933030e-14  -1.894519559317e-14  5*0.0 -6.869168190506e-14   1.003257802009e-15  1*0.0  1.273457222259e-14   2.403410934259e-15  
5*0.0  4.677311655777e-13  -7.018459339100e-15  1*0.0 -8.924212335449e-14  -1.739664945458e-14  5*0.0 -6.307081835435e-14   9.191704288850e-16  1*0.0  1.168403911189e-14   2.201192939226e-15  
5*0.0  4.308906441343e-13  -6.427477499096e-15  1*0.0 -8.213701092095e-14  -1.598379821566e-14  5*0.0 -5.794707007833e-14   8.395624333716e-16  1*0.0  1.072584191435e-14   2.017332903213e-15  
5*0.0  3.980179108446e-13  -5.885410145707e-15  1*0.0 -7.578551022355e-14  -1.472663758140e-14  5*0.0 -5.339253312629e-14   7.667846963725e-16  1*0.0  9.872359297062e-15   1.854314542795e-15  
5*0.0  3.672444842201e-13  -5.378247009153e-15  1*0.0 -6.984989198930e-14  -1.355274689780e-14  5*0.0 -4.914039357115e-14   6.989084880242e-16  1*0.0  9.076863689412e-15   1.702477641421e-15  
5*0.0  3.384251427540e-13  -4.906913053361e-15  1*0.0 -6.430207022300e-14  -1.245670904521e-14  5*0.0 -4.517051931112e-14   6.360056408086e-16  1*0.0  8.335557179616e-15   1.561116502191e-15  
5*0.0  3.114680595514e-13  -4.481492885086e-15  1*0.0 -5.912386751169e-14  -1.143464363558e-14  5*0.0 -4.146562751534e-14   5.793389471568e-16  1*0.0  7.645184021103e-15   1.429576360253e-15  
5*0.0  2.861841173058e-13  -4.081777629668e-15  1*0.0 -5.427681827751e-14  -1.047888546444e-14  5*0.0 -3.800231909620e-14   5.262855669280e-16  1*0.0  7.001044909402e-15   1.306953597334e-15  
5*0.0  2.633983785041e-13  -3.740184941858e-15  1*0.0 -4.990843298779e-14  -9.619512333080e-15  5*0.0 -3.488464652305e-14   4.809527375141e-16  1*0.0  6.421186414227e-15   1.196817577061e-15  
5*0.0  2.409176833425e-13  -3.403890325796e-15  1*0.0 -4.562090651557e-14  -8.774770788904e-15  5*0.0 -3.182013497102e-14   4.364856098963e-16  1*0.0  5.854094008058e-15   1.088924181921e-15  
5*0.0  2.205235159065e-13  -3.105721464032e-15  1*0.0 -4.173215470078e-14  -8.010322205540e-15  5*0.0 -2.904587429681e-14   3.971698769498e-16  1*0.0  5.340809224538e-15   9.914797472697e-16  
5*0.0  2.016339455462e-13  -2.837443680223e-15  1*0.0 -3.813583050452e-14  -7.304512742107e-15  5*0.0 -2.648264063576e-14   3.618516500368e-16  1*0.0  4.867248307828e-15   9.017172633767e-16  
5*0.0  1.841763733672e-13  -2.594986382654e-15  1*0.0 -3.481677772460e-14  -6.654055803183e-15  5*0.0 -2.411978752274e-14   3.300653481788e-16  1*0.0  4.431300584914e-15   8.191937137739e-16  
5*0.0  1.673492145267e-13  -2.361289520248e-15  1*0.0 -3.162861299037e-14  -6.029291093833e-15  5*0.0 -2.185073306303e-14   2.995671949074e-16  1*0.0  4.014050747408e-15   7.402026083081e-16  
5*0.0  1.526319460230e-13  -2.161888231604e-15  1*0.0 -2.883576485169e-14  -5.483975073720e-15  5*0.0 -1.986922675855e-14   2.735795320086e-16  1*0.0  3.649086087429e-15   6.713586512126e-16  
5*0.0  1.389899133451e-13  -1.974347098611e-15  1*0.0 -2.625011019146e-14  -4.979918463323e-15  5*0.0 -1.803829655459e-14   2.491923920431e-16  1*0.0  3.312212188581e-15   6.079091100853e-16  
5*0.0  1.271479722444e-13  -1.805609925275e-15  1*0.0 -2.399926161451e-14  -4.543333953253e-15  5*0.0 -1.645436116555e-14   2.273336041421e-16  1*0.0  3.019901618390e-15   5.531294362303e-16  
5*0.0  1.167621927670e-13  -1.652961922868e-15  1*0.0 -2.202038221720e-14  -4.161204598677e-15  5*0.0 -1.506926328720e-14   2.076090399813e-16  1*0.0  2.763624563358e-15   5.053144395843e-16  
5*0.0  1.076969413554e-13  -1.513201922288e-15  1*0.0 -2.028802632050e-14  -3.828462443801e-15  5*0.0 -1.386533963491e-14   1.895954071691e-16  1*0.0  2.540156647221e-15   4.638431845913e-16  
5*0.0  9.923838889686e-14  -1.379824850884e-15  1*0.0 -1.867361067450e-14  -3.518893546770e-15  5*0.0 -1.274611373502e-14   1.724394458944e-16  1*0.0  2.332630719215e-15   4.253915373935e-16  
5*0.0  9.140959961579e-14  -1.259592475828e-15  1*0.0 -1.718138385442e-14  -3.233200315717e-15  5*0.0 -1.171206709155e-14   1.570015738088e-16  1*0.0  2.141144636889e-15   3.899630788087e-16  
5*0.0  8.413110218728e-14  -1.148115032182e-15  1*0.0 -1.579600510318e-14  -2.968333058668e-15  5*0.0 -1.075344500116e-14   1.427460825952e-16  1*0.0  1.963864833443e-15   3.572044460780e-16  
5*0.0  7.709050463550e-14  -1.041419070746e-15  1*0.0 -1.446106219402e-14  -2.712976846240e-15  5*0.0 -9.829124976150e-15   1.291301218680e-16  1*0.0  1.793568138501e-15   3.257155009654e-16  
5*0.0  7.069464809254e-14  -9.477751916384e-16  1*0.0 -1.324897941691e-14  -2.481565388387e-15  5*0.0 -8.990624646631e-15   9.806145964595e-17  1*0.0  1.639160748888e-15   2.972168474699e-16  
5*0.0  6.477123435988e-14  -8.614515177114e-16  1*0.0 -1.212785038956e-14  -2.267828639644e-15  5*0.0 -8.216367694514e-15   1.044839365018e-16  1*0.0  1.496753732501e-15   2.709684960193e-16  
5*0.0  5.921635763742e-14  -7.833244081982e-16  1*0.0 -1.107896661887e-14  -2.068034771192e-15  5*0.0 -7.491953712572e-15  2*0.0  1.363823091511e-15   2.464849011304e-16  
5*0.0  5.405441799195e-14  -7.139250935158e-16  1*0.0 -1.010617315526e-14  -1.882888707594e-15  5*0.0 -6.819977743066e-15  2*0.0  1.240751013971e-15   2.238343505854e-16  
5*0.0  4.921466433789e-14  -6.489795394696e-16  1*0.0 -9.195859354060e-15  -1.709870453198e-15  5*0.0 -6.192126794867e-15  2*0.0  1.125971707895e-15   2.027356317578e-16  
5*0.0  4.459240754283e-14  -5.881930284275e-16  1*0.0 -8.329041051979e-15  -1.545190267063e-15  5*0.0 -5.594176338301e-15  2*0.0  1.016971605021e-15   1.827056505543e-16  
5*0.0  4.028455388283e-14  -5.344837049693e-16  1*0.0 -7.522927874954e-15  -1.392136861501e-15  5*0.0 -5.037905592760e-15  2*0.0  9.157873406577e-16   1.641219718272e-16  
5*0.0  3.640252921892e-14  -4.855247062252e-16  1*0.0 -6.796520500579e-15  -1.254597665869e-15  5*0.0 -4.538435170686e-15  2*0.0  8.249278280042e-16   1.474791984821e-16  
5*0.0  3.298251856099e-14  -4.400966334382e-16  1*0.0 -6.155691929202e-15  -1.133662219609e-15  5*0.0 -4.099841666578e-15  2*0.0  7.450220493250e-16   1.328902000479e-16  
5*0.0  3.002800338877e-14  -4.020275980890e-16  1*0.0 -5.601229126865e-15  -1.029377464546e-15  5*0.0 -3.721479032337e-15  2*0.0  6.759774116993e-16   1.004089320741e-16  
5*0.0  2.745076273898e-14  -3.666811977735e-16  1*0.0 -5.116581293550e-15  -9.386118547835e-16  5*0.0 -3.392777928919e-15  2*0.0  6.158595004866e-16   1.088542132952e-16  
5*0.0  2.522188938969e-14  -3.338436972255e-16  1*0.0 -4.696177663208e-15  -8.602427795446e-16  5*0.0 -3.109659859965e-15  2*0.0  5.639103809658e-16  1*0.0 
5*0.0  2.325346483931e-14  -3.037572256151e-16  1*0.0 -4.324336878307e-15  -7.911975133606e-16  5*0.0 -2.860649616971e-15  2*0.0  5.181416796351e-16  1*0.0 
5*0.0  2.135965022917e-14  -2.756233981815e-16  1*0.0 -3.967750887874e-15  -7.249820429395e-16  5*0.0 -2.621646329695e-15  2*0.0  4.743518288009e-16  1*0.0 
5*0.0  1.961331051344e-14  -2.501738446551e-16  1*0.0 -3.639375080987e-15  -6.640805150206e-16  5*0.0 -2.401649130283e-15  2*0.0  4.340969898406e-16  1*0.0 
5*0.0  1.800406519669e-14  -2.274561665029e-16  1*0.0 -3.337162303529e-15  -6.081178517064e-16  5*0.0 -2.199324810524e-15  2*0.0  3.971215135517e-16  1*0.0 
5*0.0  1.644404259556e-14  -2.052538097175e-16  1*0.0 -3.045148948835e-15  -5.540481241277e-16  5*0.0 -2.003871648710e-15  2*0.0  3.615148350598e-16  1*0.0 
5*0.0  1.502173495525e-14  -1.861248023218e-16  1*0.0 -2.779212495144e-15  -5.048810931368e-16  5*0.0 -1.825885806236e-15  2*0.0  3.291260198094e-16  1*0.0 
5*0.0  1.367655643761e-14  -1.684128230596e-16  1*0.0 -2.528303500172e-15  -4.585305796334e-16  5*0.0 -1.658033686877e-15  2*0.0  2.986529139148e-16  1*0.0 
5*0.0  1.240913210382e-14  -1.514297390261e-16  1*0.0 -2.292292258087e-15  -4.149995225035e-16  5*0.0 -1.500551715334e-15  2*0.0  2.701065984776e-16  1*0.0 
5*0.0  1.125454757706e-14  -1.368552633046e-16  1*0.0 -2.077601535854e-15  -3.754424331820e-16  5*0.0 -1.357293365338e-15  2*0.0  2.441759685863e-16  1*0.0 
5*0.0  1.016456145130e-14  -1.235463996047e-16  1*0.0 -1.875379030650e-15  -3.382207194184e-16  5*0.0 -1.222382505102e-15  2*0.0  2.198090052500e-16  1*0.0 
5*0.0  9.150148643038e-15  -9.361486617560e-17  1*0.0 -1.687572791479e-15  -3.036850632486e-16  5*0.0 -1.097119201072e-15  2*0.0  1.972317900481e-16  1*0.0 
5*0.0  8.208462502677e-15  -1.001665624911e-16  1*0.0 -1.513488462026e-15  -2.717306853368e-16  5*0.0 -9.812487251940e-16  2*0.0  1.763756620391e-16  1*0.0 
5*0.0  7.392955586886e-15  2*0.0 -1.362700544749e-15  -2.440978490032e-16  5*0.0 -8.809613720568e-16  2*0.0  1.583212284005e-16  1*0.0 
5*0.0  6.657656156493e-15  2*0.0 -1.226681509530e-15  -2.192469050120e-16  5*0.0 -7.910026030971e-16  2*0.0  1.421151679908e-16  1*0.0 
5*0.0  6.021781556515e-15  2*0.0 -1.108919101100e-15  -1.977947532084e-16  5*0.0 -7.134244056613e-16  2*0.0  1.281215126183e-16  1*0.0 
5*0.0  5.496653769237e-15  2*0.0 -1.011331330678e-15  -1.800935176554e-16  5*0.0 -6.495501511145e-16  2*0.0  9.696811291055e-17  1*0.0 
5*0.0  5.054758159140e-15  2*0.0 -9.289293209595e-16  -1.652232489571e-16  5*0.0 -5.960495137426e-16  2*0.0  1.053779661443e-16  1*0.0 
5*0.0  4.631636447916e-15  2*0.0 -8.502060769672e-16  -1.510313346264e-16  5*0.0 -5.449912371463e-16  4*0.0 
5*0.0  4.238406127521e-15  2*0.0 -7.771514328816e-16  -1.378824580013e-16  5*0.0 -4.976701410841e-16  4*0.0 
5*0.0  3.874860105988e-15  2*0.0 -7.096977926984e-16  -1.257587243235e-16  5*0.0 -4.540330443564e-16  4*0.0 
5*0.0  3.523920193008e-15  2*0.0 -6.447769487310e-16  -9.542188786155e-17  5*0.0 -4.119778463378e-16  4*0.0 
5*0.0  3.203283985841e-15  2*0.0 -5.855396251693e-16  -1.023606320141e-16  5*0.0 -3.736062664384e-16  4*0.0 
5*0.0  2.906619339408e-15  2*0.0 -5.307964836869e-16  6*0.0 -3.382064174197e-16  4*0.0 
5*0.0  2.639432420316e-15  2*0.0 -4.815511508877e-16  6*0.0 -3.063538717273e-16  4*0.0 
5*0.0  2.387993156604e-15  2*0.0 -4.353122045392e-16  6*0.0 -2.764411784768e-16  4*0.0 
5*0.0  2.143398586759e-15  2*0.0 -3.904408433341e-16  6*0.0 -2.474962725949e-16  4*0.0 
5*0.0  1.923901328839e-15  2*0.0 -3.502244452724e-16  6*0.0 -2.215345426928e-16  4*0.0 
5*0.0  1.711755162320e-15  2*0.0 -3.114676669810e-16  6*0.0 -1.965067934613e-16  4*0.0 
5*0.0  1.515424816882e-15  2*0.0 -2.756668463623e-16  6*0.0 -1.733984529706e-16  4*0.0 
5*0.0  1.344289316664e-15  2*0.0 -2.444485584065e-16  6*0.0 -1.533282791893e-16  4*0.0 
5*0.0  1.207728789253e-15  2*0.0 -2.194983467914e-16  6*0.0 -1.373075405661e-16  4*0.0 
5*0.0  1.083920969638e-15  2*0.0 -1.968736713849e-16  6*0.0 -1.228754700297e-16  4*0.0 
5*0.0  9.839014052221e-16  2*0.0 -1.785437484370e-16  6*0.0 -9.291934410418e-17  4*0.0 
5*0.0  9.055005990490e-16  2*0.0 -1.641166255766e-16  6*0.0 -1.011949607603e-16  4*0.0 
5*0.0  8.312744343933e-16  2*0.0 -1.504800364510e-16  11*0.0 
5*0.0  7.576525950650e-16  2*0.0 -1.369956221307e-16  11*0.0 
5*0.0  6.912651125093e-16  2*0.0 -1.248503213837e-16  11*0.0 
5*0.0  6.292182020859e-16  2*0.0 -9.536055610717e-17  11*0.0 
5*0.0  5.676374002393e-16  2*0.0 -1.017896560792e-16  11*0.0 
5*0.0  5.113133919452e-16  14*0.0 
5*0.0  4.599225284460e-16  14*0.0 
5*0.0  4.099766869924e-16  14*0.0 
5*0.0  3.661896510071e-16  14*0.0 
5*0.0  3.238955067484e-16  14*0.0 
5*0.0  2.847808872259e-16  14*0.0 
5*0.0  2.458612827955e-16  14*0.0 
5*0.0  2.147003060296e-16  14*0.0 
5*0.0  1.865366354620e-16  14*0.0 
5*0.0  1.643649602282e-16  14*0.0 
5*0.0  1.469091343569e-16  14*0.0 
5*0.0  1.342878506484e-16  14*0.0 
5*0.0  1.229236643823e-16  14*0.0 
5*0.0  9.399985622494e-17  14*0.0 
5*0.0  1.025659464286e-16  14*0.0 
20*0.0 
20*0.0 
20*0.0 
20*0.0 
20*0.0 
20*0.0 
20*0.0 
20*0.0 
20*0.0 
20*0.0 
20*0.0 
20*0.0 
20*0.0 
20*0.0 
20*0.0 
20*0.0 
20*0.0 
20*0.0 
20*0.0 
20*0.0 
20*0.0 
20*0.0 
20*0.0 
20*0.0 
20*0.0 
20*0.0 
20*0.0 
20*0.0 
20*0.0 
20*0.0 
20*0.0 
20*0.0 
20*0.0 
20*0.0 
20*0.0 
20*0.0 
20*0.0 


Spline
101 4.53534270
6.87037008 20.24957959 0.00602699
3.30702072 3.40150703 0.09053773 -0.58062008 1.99453743 -3.33855204
3.40150703 3.41200550 0.05066743 -0.29312353 1.04819507 1.65999313
3.41200550 3.42250398 0.04770753 -0.27056574 1.10047728 -7.93045843
3.42250398 3.43300246 0.04497912 -0.25008130 0.85070404 1.87631607
3.43300246 3.44350094 0.04244958 -0.23159870 0.90979943 -4.40600784
3.44350094 3.45399942 0.04011332 -0.21395254 0.77103029 -0.66791940
3.45399942 3.46449790 0.03795136 -0.19798410 0.74999388 -2.48341527
3.46449790 3.47499638 0.03595261 -0.18305766 0.67177764 -1.31332896
3.47499638 3.48549485 0.03410331 -0.16938664 0.63041377 -1.75318713
3.48549485 3.49599333 0.03239246 -0.15672956 0.57519638 -1.33985159
3.49599333 3.50649181 0.03080889 -0.14509522 0.53299717 -1.39196766
3.50649181 3.51699029 0.02934274 -0.13436416 0.48915654 -1.20344846
3.51699029 3.52748877 0.02798464 -0.12449129 0.45125341 -1.15205825
3.52748877 3.53798725 0.02672608 -0.11539727 0.41496883 -1.03538869
3.53798725 3.54848573 0.02555912 -0.10702654 0.38235881 -0.96159072
3.54848573 3.55898420 0.02447654 -0.09931612 0.35207310 -0.87257425
3.55898420 3.56948268 0.02347166 -0.09221218 0.32459099 -0.79924022
3.56948268 3.57998116 0.02253843 -0.08566103 0.29941857 -0.72484851
3.57998116 3.59047964 0.02167128 -0.07961383 0.27658915 -0.65816628
3.59047964 3.60097812 0.02086518 -0.07402392 0.25585992 -0.59430152
3.60097812 3.61147660 0.02011555 -0.06884815 0.23714213 -0.53567871
3.61147660 3.62197507 0.01941827 -0.06404601 0.22027070 -0.48080178
3.62197507 3.63247355 0.01876960 -0.05957998 0.20512764 -0.43027644
3.63247355 3.64297203 0.01816622 -0.05541519 0.19157589 -0.38358123
3.64297203 3.65347051 0.01760511 -0.05151951 0.17949484 -0.34079917
3.65347051 3.66396899 0.01708363 -0.04786336 0.16876122 -0.30168947
3.66396899 3.67446747 0.01659938 -0.04441964 0.15925938 -0.26618415
3.67446747 3.68496595 0.01615029 -0.04116369 0.15087579 -0.23412385
3.68496595 3.69546442 0.01573449 -0.03807317 0.14350196 -0.20539659
3.69546442 3.70596290 0.01535036 -0.03512798 0.13703290 -0.17986681
3.70596290 3.71646138 0.01499647 -0.03231018 0.13136792 -0.15740970
3.71646138 3.72695986 0.01467156 -0.02960390 0.12641023 -0.13789649
3.72695986 3.73745834 0.01437453 -0.02699527 0.12206712 -0.12119894
3.73745834 3.74795682 0.01410444 -0.02447231 0.11824991 -0.10718985
3.74795682 3.75845529 0.01386042 -0.02202486 0.11487392 -0.09574044
3.75845529 3.76895377 0.01364175 -0.01964452 0.11185853 -0.08672349
3.76895377 3.77945225 0.01344774 -0.01732450 0.10912714 -0.08001048
3.77945225 3.78995073 0.01327779 -0.01505962 0.10660717 -0.07547388
3.78995073 3.80044921 0.01313135 -0.01284615 0.10423009 -0.07298546
3.80044921 3.81094769 0.01300789 -0.01068177 0.10193138 -0.07241748
3.81094769 3.82144617 0.01290690 -0.00856546 0.09965056 -0.07364179
3.82144617 3.83194464 0.01282787 -0.00649746 0.09733118 -0.07653069
3.83194464 3.84244312 0.01277030 -0.00447910 0.09492081 -0.08095590
3.84244312 3.85294160 0.01273364 -0.00251282 0.09237107 -0.08678991
3.85294160 3.86344008 0.01271734 -0.00060201 0.08963759 -0.09390423
3.86344008 3.87393856 0.01272079 0.00124906 0.08668003 -0.10217154
3.87393856 3.88443704 0.01274334 0.00303529 0.08346209 -0.11146322
3.88443704 3.89493551 0.01278428 0.00475089 0.07995151 -0.12165198
3.89493551 3.90543399 0.01284283 0.00638940 0.07612003 -0.13260929
3.90543399 3.91593247 0.01291814 0.00794384 0.07194344 -0.14420766
3.91593247 3.92643095 0.01300930 0.00940675 0.06740156 -0.15631886
3.92643095 3.93692943 0.01311531 0.01077029 0.06247823 -0.16881501
3.93692943 3.94742791 0.01323507 0.01202632 0.05716133 -0.18156832
3.94742791 3.95792639 0.01336742 0.01316650 0.05144275 -0.19445045
3.95792639 3.96842486 0.01351109 0.01418235 0.04531845 -0.20733408
3.96842486 3.97892334 0.01366474 0.01506534 0.03878837 -0.22009044
3.97892334 3.98942182 0.01382692 0.01580700 0.03185653 -0.23259254
3.98942182 3.99992030 0.01399612 0.01639899 0.02453093 -0.24471139
3.99992030 4.01041878 0.01417070 0.01683315 0.01682363 -0.25632011
4.01041878 4.02091726 0.01434898 0.01710164 0.00875072 -0.26728974
4.02091726 4.03141574 0.01452918 0.01719700 0.00033231 -0.27749321
4.03141574 4.04191421 0.01470943 0.01711222 -0.00840746 -0.28680187
4.04191421 4.05241269 0.01488783 0.01684086 -0.01744041 -0.29508830
4.05241269 4.06291117 0.01506237 0.01637709 -0.02673434 -0.30222419
4.06291117 4.07340965 0.01523101 0.01571582 -0.03625302 -0.30808180
4.07340965 4.08390813 0.01539165 0.01485275 -0.04595619 -0.31253311
4.08390813 4.09440661 0.01554215 0.01378447 -0.05579956 -0.31545015
4.09440661 4.10490508 0.01568035 0.01250854 -0.06573480 -0.31670503
4.10490508 4.11540356 0.01580406 0.01102359 -0.07570956 -0.31616973
4.11540356 4.12590204 0.01591108 0.00932938 -0.08566747 -0.31371644
4.12590204 4.13640052 0.01599922 0.00742689 -0.09554810 -0.30921690
4.13640052 4.14689900 0.01606630 0.00531843 -0.10528702 -0.30254386
4.14689900 4.15739748 0.01611018 0.00300768 -0.11481577 -0.29356783
4.15739748 4.16789596 0.01612876 0.00049983 -0.12406182 -0.28216415
4.16789596 4.17839443 0.01612001 -0.00219839 -0.13294870 -0.26819821
4.17839443 4.18889291 0.01608197 -0.00507859 -0.14139572 -0.25155509
4.18889291 4.19939139 0.01601278 -0.00813065 -0.14931856 -0.23208190
4.19939139 4.20988987 0.01591069 -0.01134262 -0.15662808 -0.20969781
4.20988987 4.22038835 0.01577410 -0.01470067 -0.16323260 -0.18418655
4.22038835 4.23088683 0.01560156 -0.01818896 -0.16903364 -0.15558516
4.23088683 4.24138530 0.01539180 -0.02178960 -0.17393386 -0.12345787
4.24138530 4.25188378 0.01514373 -0.02548250 -0.17782222 -0.08825089
4.25188378 4.26238226 0.01485650 -0.02924541 -0.18060172 -0.04876512
4.26238226 4.27288074 0.01452950 -0.03305362 -0.18213760 -0.00687166
4.27288074 4.28337922 0.01416241 -0.03688023 -0.18235402 0.04128937
4.28337922 4.29387770 0.01375517 -0.04069545 -0.18105360 0.08887714
4.29387770 4.30437618 0.01330808 -0.04446764 -0.17825437 0.14903506
4.30437618 4.31487465 0.01282176 -0.04816116 -0.17356045 0.19757947
4.31487465 4.32537313 0.01229724 -0.05174007 -0.16733760 0.28005324
4.32537313 4.33587161 0.01173593 -0.05516105 -0.15851720 0.31174428
4.33587161 4.34637009 0.01113971 -0.05838635 -0.14869868 0.45127426
4.34637009 4.35686857 0.01051088 -0.06135935 -0.13448560 0.40267914
4.35686857 4.36736705 0.00985234 -0.06404999 -0.12180304 0.71923092
4.36736705 4.37786552 0.00916732 -0.06636967 -0.09915055 0.36775166
4.37786552 4.38836400 0.00846004 -0.06832993 -0.08756805 1.27822517
4.38836400 4.39886248 0.00773450 -0.06974594 -0.04730980 -0.15007617
4.39886248 4.40936096 0.00699689 -0.07078893 -0.05203651 2.77358936
4.40936096 4.41985944 0.00625119 -0.07096444 0.03531889 -2.15331687
4.41985944 4.43035792 0.00550757 -0.07093485 -0.03250076 5.52528513
4.43035792 4.44085640 0.00476567 -0.06979031 0.14152050 -1.98822077
4.44085640 4.53534270 0.00404628 -0.06747623 0.07890062 1.91970130 -1.01583675 11.48872512
