# Supplementary material for: DFTB Parametrization at the Example of Platinum—Implementation, Validation and Practical Considerations
Source: J Comput Chem. 2026 Mar 11;47(7):e70342. doi: 10.1002/jcc.70342 (PMC12979722; doi:10.1002/jcc.70342)
Supplement: Supplementary file 2 — Data S2: Slater‐Koster files for the interactions of Pt‐{H, C, N, O, F, Cl, Na, Mg, Zn, Zr, Pt} and STO‐coefficients for Pt. [file JCC-47-0-s002.zip › Pt-X-skf/Na-Pt.skf]

0.020000000000, 1050
22.990, 19*0.0
3*0.0  1.816108076339e-03   2.582084715301e-03   3.542475611738e-02   3.267512649757e-02  -5.166191792978e-02   7.207333476937e-02   4.137148882663e-01  3*0.0 -5.487353243228e-04  -4.721706484682e-04  -9.112082473751e-01  -9.110478173544e-01   3.189100741768e-05  -7.533905515099e-03  -9.188611244864e-01  
3*0.0 -9.626030491894e-03  -1.216573105523e-03   4.179634011965e-02   3.504643116904e-02  -1.623874884354e-01   4.995099320128e-02   4.148735654925e-01  3*0.0 -1.094253811251e-03  -9.412243191241e-04  -9.108666659119e-01  -9.109294378777e-01  -3.082606897518e-04  -1.503615396055e-02  -9.186669982191e-01  
3*0.0 -3.874872620432e-02  -1.392997139064e-02   4.009872895609e-02   3.727758834672e-02  -2.718344796879e-01  -3.277293923088e-02   3.661024832732e-01  3*0.0 -1.646079212701e-03  -1.414347203907e-03  -9.102951304149e-01  -9.107501561217e-01  -9.561890308904e-04  -2.251867651074e-02  -9.183537492152e-01  
3*0.0 -8.300253974278e-02  -3.656735591102e-02   2.855396938770e-02   3.600973869984e-02  -3.406557415722e-01  -1.186171451547e-01   3.056687193617e-01  3*0.0 -2.218223486319e-03  -1.889451978101e-03  -9.094971760488e-01  -9.104802563593e-01  -1.996537975052e-03  -3.002422644954e-02  -9.179352500607e-01  
3*0.0 -1.352591294980e-01  -6.690562221095e-02   9.503815071134e-03   3.221959253961e-02  -3.540516180642e-01  -1.735886275192e-01   2.646734613655e-01  3*0.0 -2.840735738803e-03  -2.380990478258e-03  -9.084793220497e-01  -9.101389245313e-01  -3.477690644151e-03  -3.759279151207e-02  -9.174508156242e-01  
3*0.0 -1.864375394944e-01  -1.021072040768e-01  -1.117368766795e-02   2.649366309834e-02  -3.105199964452e-01  -1.861193052370e-01   2.547134959109e-01  3*0.0 -3.547283509112e-03  -2.899450808514e-03  -9.072523909604e-01  -9.097218682815e-01  -5.427420948947e-03  -4.523950379598e-02  -9.169038717576e-01  
3*0.0 -2.302382923192e-01  -1.386611694213e-01  -2.728333965442e-02   1.999768169607e-02  -2.236057464627e-01  -1.567586544861e-01   2.757809930627e-01  3*0.0 -4.369226328741e-03  -3.460904704999e-03  -9.058282162751e-01  -9.092399353325e-01  -7.826814383601e-03  -5.295966297587e-02  -9.162989923966e-01  
3*0.0 -2.611127496620e-01  -1.742189677624e-01  -3.538200830524e-02   1.383479160042e-02  -1.087528511625e-01  -9.584944479813e-02   3.202632532618e-01  3*0.0 -5.335087474320e-03  -4.079695986008e-03  -9.042140938556e-01  -9.086983330904e-01  -1.062206101116e-02  -6.072503496638e-02  -9.156169645796e-01  
3*0.0 -2.752384153461e-01  -2.065173740673e-01  -3.249407036014e-02   8.316809692850e-03   2.180567107437e-02  -1.537622353781e-02   3.781113844656e-01  3*0.0 -6.455163905706e-03  -4.749365725969e-03  -9.024156020459e-01  -9.080658634998e-01  -1.378264372754e-02  -6.848207428485e-02  -9.147950346849e-01  
3*0.0 -2.712097640565e-01  -2.328331373368e-01  -1.739757838153e-02   5.169656854728e-03   1.548371443424e-01   7.359577546050e-02   4.408731006287e-01  3*0.0 -7.749643906515e-03  -5.502686000855e-03  -9.004272104425e-01  -9.073860654547e-01  -1.720990183703e-02  -7.618672939430e-02  -9.138356811786e-01  
3*0.0 -2.505728953580e-01  -2.524662342917e-01   9.166802579876e-03   4.429414093662e-03   2.796603117694e-01   1.612530891785e-01   5.008587855615e-01  3*0.0 -9.207482206925e-03  -6.336732873444e-03  -8.982381687422e-01  -9.066414991413e-01  -2.083626681305e-02  -8.377972373607e-02  -9.126829795980e-01  
3*0.0 -2.139158310509e-01  -2.650288793003e-01   4.535078487824e-02   6.287063307407e-03   3.899133190252e-01   2.407661997672e-01   5.531875471143e-01  3*0.0 -1.080795731960e-02  -7.240536082242e-03  -8.958308405601e-01  -9.058199693617e-01  -2.461485564543e-02  -9.121095229306e-02  -9.113109399520e-01  
3*0.0 -1.631987679557e-01  -2.696133943609e-01   8.899202618325e-02   1.094093142216e-02   4.817890677116e-01   3.080144132837e-01   5.947949055280e-01  3*0.0 -1.254080921412e-02  -8.241374790751e-03  -8.931810516171e-01  -9.049364874498e-01  -2.843107048776e-02  -9.843965071205e-02  -9.096859290352e-01  
3*0.0 -1.014511606032e-01  -2.665399552424e-01   1.378064969651e-01   1.847321060565e-02   5.538489874474e-01   3.611162885650e-01   6.250953293878e-01  3*0.0 -1.435892167709e-02  -9.308708356974e-03  -8.902631859806e-01  -9.039750250135e-01  -3.231056016743e-02  -1.054378476997e-01  -9.078252135399e-01  
3*0.0 -3.226706206644e-02  -2.561505918703e-01   1.890774581425e-01   2.825629779371e-02   6.059233288810e-01   3.993674904103e-01   6.435476690281e-01  3*0.0 -1.623108633804e-02  -1.045672381445e-02  -8.870489917188e-01  -9.029429543544e-01  -3.615553087576e-02  -1.121783028532e-01  -9.056920492335e-01  
3*0.0  4.161472577373e-02  -2.394793768557e-01   2.405273371984e-01   4.011514405585e-02   6.388859332191e-01   4.233281297612e-01   6.513973280425e-01  3*0.0 -1.810741332394e-02  -1.166293980723e-02  -8.835087494829e-01  -9.018299047763e-01  -3.995605543934e-02  -1.186534529790e-01  -9.033102783855e-01  
3*0.0  1.179114100367e-01  -2.173161147091e-01   2.901792955962e-01   5.328245924315e-02   6.547746047827e-01   4.342565892379e-01   6.496391237957e-01  3*0.0 -1.993422811926e-02  -1.290402275111e-02  -8.796174294017e-01  -9.006178911075e-01  -4.370866083640e-02  -1.248484443431e-01  -9.006626661408e-01  
3*0.0  1.941277936084e-01  -1.901358757144e-01   3.362159876662e-01   6.776130591719e-02   6.559458651562e-01   4.343500426447e-01   6.404492777008e-01  3*0.0 -2.167015251186e-02  -1.418443725758e-02  -8.753458860421e-01  -8.993165257444e-01  -4.738931530658e-02  -1.307783643899e-01  -8.977844256052e-01  
3*0.0  2.682061147197e-01  -1.588945199413e-01   3.772835240563e-01   8.312735232735e-02   6.449988861913e-01   4.257332151514e-01   6.256043116346e-01  3*0.0 -2.327225452869e-02  -1.549162219104e-02  -8.706722295831e-01  -8.979371496187e-01  -5.099162423882e-02  -1.364555301784e-01  -8.947021183121e-01  
3*0.0  3.377551415774e-01  -1.246770890492e-01   4.121782704162e-01   9.867280182948e-02   6.250797453924e-01   4.104518932370e-01   6.066133592732e-01  3*0.0 -2.467143587628e-02  -1.677765547982e-02  -8.655829458669e-01  -8.964100693332e-01  -5.455844080477e-02  -1.418755734567e-01  -8.913801567415e-01  
3*0.0  4.018059896162e-01  -8.806092367143e-02   4.403614999399e-01   1.144455435719e-01   5.979813971807e-01   3.905060383262e-01   5.852079855817e-01  3*0.0 -2.585413515231e-02  -1.807832080250e-02  -8.600566989932e-01  -8.948241182573e-01  -5.803440239108e-02  -1.470836609908e-01  -8.879163741615e-01  
3*0.0  4.593296053548e-01  -5.023660082401e-02   4.616386320700e-01   1.296820161491e-01   5.663431173996e-01   3.673635580472e-01   5.622997678232e-01  3*0.0 -2.675190969156e-02  -1.931747292432e-02  -8.540937492131e-01  -8.930964276950e-01  -6.148963084732e-02  -1.520679639704e-01  -8.842627360501e-01  
3*0.0  5.101069484347e-01  -1.156625605358e-02   4.760874545730e-01   1.444065261588e-01   5.317663623495e-01   3.425995896241e-01   5.391386586387e-01  3*0.0 -2.733720295776e-02  -2.049842932258e-02  -8.476881628784e-01  -8.912255087199e-01  -6.494278225748e-02  -1.568596339172e-01  -8.804620014490e-01  
3*0.0  5.534732083125e-01   2.732487987943e-02   4.837176822696e-01   1.583933830132e-01   4.958386939597e-01   3.174778906926e-01   5.165189791122e-01  3*0.0 -2.760200532902e-02  -2.164350383416e-02  -8.408374500933e-01  -8.892888564417e-01  -6.832935690219e-02  -1.614849404754e-01  -8.765466509881e-01  
3*0.0  5.890635496393e-01   6.581156177867e-02   4.847295336446e-01   1.714414449447e-01   4.602921377211e-01   2.930522968320e-01   4.951782495793e-01  3*0.0 -2.748486322824e-02  -2.267634072452e-02  -8.335496042545e-01  -8.871843422200e-01  -7.177423275736e-02  -1.659518298646e-01  -8.725212017186e-01  
3*0.0  6.165969166232e-01   1.034132466901e-01   4.794153494714e-01   1.833408409848e-01   4.262871031529e-01   2.700792050546e-01   4.754601369332e-01  3*0.0 -2.697631398169e-02  -2.360970124323e-02  -8.258324507664e-01  -8.849650185374e-01  -7.522900294445e-02  -1.702755238469e-01  -8.683887517752e-01  
3*0.0  6.367297784273e-01   1.397848328695e-01   4.685480370553e-01   1.941554478519e-01   3.943389847666e-01   2.490717551974e-01   4.577338393329e-01  3*0.0 -2.607590025512e-02  -2.444771601612e-02  -8.176990402986e-01  -8.826178827846e-01  -7.869446343483e-02  -1.744800539678e-01  -8.641786670758e-01  
3*0.0  6.495582302969e-01   1.745227000528e-01   4.527372295163e-01   2.036257858027e-01   3.652638233091e-01   2.302551595464e-01   4.418928047469e-01  3*0.0 -2.475624358175e-02  -2.514682727665e-02  -8.091720615529e-01  -8.801328469341e-01  -8.222019019454e-02  -1.785644913936e-01  -8.598872160287e-01  
3*0.0  6.554832988509e-01   2.074197761648e-01   4.325367215438e-01   2.118779639536e-01   3.395126573078e-01   2.139413690091e-01   4.282215324854e-01  3*0.0 -2.300146779924e-02  -2.568369590859e-02  -8.002649972614e-01  -8.775447376910e-01  -8.583515225630e-02  -1.825518047866e-01  -8.555632378930e-01  
3*0.0  6.552326126239e-01   2.382929574505e-01   4.088232756184e-01   2.187801775775e-01   3.171186047419e-01   2.000252855334e-01   4.163537001586e-01  3*0.0 -2.084300511095e-02  -2.610000571658e-02  -7.910115468431e-01  -8.747792544462e-01  -8.946318749428e-02  -1.864287276205e-01  -8.511266016898e-01  
3*0.0  6.488232431829e-01   2.670746243864e-01   3.818859571768e-01   2.244763603861e-01   2.984445198519e-01   1.886855708036e-01   4.064296686482e-01  3*0.0 -1.825999237036e-02  -2.636651182490e-02  -7.814214250024e-01  -8.719218268971e-01  -9.315736059319e-02  -1.902245004332e-01  -8.466555534861e-01  
3*0.0  6.369406299834e-01   2.934529256854e-01   3.524451043754e-01   2.289273359853e-01   2.834760670288e-01   1.797448047533e-01   3.982687978439e-01  3*0.0 -1.524451757221e-02  -2.643075209826e-02  -7.715248946672e-01  -8.689566991810e-01  -9.696774731237e-02  -1.939414198203e-01  -8.421743290522e-01  
3*0.0  6.201565751244e-01   3.175369522004e-01   3.211088456975e-01   2.321853849938e-01   2.720924504184e-01   1.730213894847e-01   3.915749552792e-01  3*0.0 -1.182378684981e-02  -2.634013527440e-02  -7.613530429527e-01  -8.658260599760e-01  -1.008314072868e-01  -1.975684243033e-01  -8.376126749522e-01  
3*0.0  5.991016112336e-01   3.390830125510e-01   2.884580627957e-01   2.342306351463e-01   2.640843345420e-01   1.682586171411e-01   3.861407553820e-01  3*0.0 -8.016531427664e-03  -2.606798366428e-02  -7.509373481122e-01  -8.625779331081e-01  -1.047403426357e-01  -2.011001265433e-01  -8.329807774656e-01  
3*0.0  5.742371773753e-01   3.584708176173e-01   2.549164758653e-01   2.353176275236e-01   2.593402876065e-01   1.653799221334e-01   3.818996770712e-01  3*0.0 -3.819611763901e-03  -2.562164403796e-02  -7.402916581097e-01  -8.592265726437e-01  -1.087337840993e-01  -2.045646556630e-01  -8.283322638968e-01  
3*0.0  5.463436116341e-01   3.754584855589e-01   2.211631283028e-01   2.353889135702e-01   2.574089278010e-01   1.639353436556e-01   3.784727611702e-01  3*0.0  7.400385300636e-04  -2.497475553185e-02  -7.294564312559e-01  -8.557978827267e-01  -1.128110265560e-01  -2.079551376590e-01  -8.236819793616e-01  
3*0.0  5.155997001860e-01   3.900859779136e-01   1.873765559194e-01   2.345150761532e-01   2.582601462894e-01   1.638255938596e-01   3.757804028879e-01  3*0.0  5.642142930186e-03  -2.414440504852e-02  -7.184612892068e-01  -8.522084599944e-01  -1.169155900074e-01  -2.112393622119e-01  -8.189299414188e-01  
3*0.0  4.825425575757e-01   4.026109558252e-01   1.539776620256e-01   2.328375163849e-01   2.615314964073e-01   1.647947109978e-01   3.735888283556e-01  3*0.0  1.086246398503e-02  -2.315364765506e-02  -7.073265548473e-01  -8.485195750826e-01  -1.210485449715e-01  -2.144372367487e-01  -8.141247655004e-01  
3*0.0  4.477693996713e-01   4.129200463581e-01   1.213457403126e-01   2.303987604735e-01   2.668552251227e-01   1.665589209240e-01   3.717529530573e-01  3*0.0  1.639133031227e-02  -2.194836335697e-02  -6.960797403244e-01  -8.447480092394e-01  -1.252471160062e-01  -2.175518599126e-01  -8.093099905080e-01  
3*0.0  4.115109846789e-01   4.211926522404e-01   8.970097291220e-02   2.272528463520e-01   2.740495029411e-01   1.689237555305e-01   3.700756187720e-01  3*0.0  2.220858447044e-02  -2.055876538686e-02  -6.847455109311e-01  -8.409283321241e-01  -1.294877286312e-01  -2.205843582876e-01  -8.044824220752e-01  
3*0.0  3.742715412720e-01   4.275203682896e-01   5.921179243645e-02   2.235498405355e-01   2.827550763742e-01   1.717523081915e-01   3.685377732836e-01  3*0.0  2.827064024717e-02  -1.900386815564e-02  -6.733509390459e-01  -8.369597325671e-01  -1.337042167847e-01  -2.235002422787e-01  -7.995483623158e-01  
3*0.0  3.365382395130e-01   4.318845701767e-01   3.031196592603e-02   2.192357785365e-01   2.926773413502e-01   1.746749300937e-01   3.668234332659e-01  3*0.0  3.457136443712e-02  -1.723725614620e-02  -6.619337576046e-01  -8.328738124718e-01  -1.379528045069e-01  -2.263029831829e-01  -7.945625580791e-01  
3*0.0  2.984876615413e-01   4.346689703045e-01   2.901485976927e-03   2.145464572032e-01   3.035497044689e-01   1.777391308770e-01   3.650457369260e-01  3*0.0  4.107290720526e-02  -1.531985155687e-02  -6.504849618513e-01  -8.287857619105e-01  -1.421863209739e-01  -2.290268298134e-01  -7.895773557192e-01  
3*0.0  2.604397473150e-01   4.357853972495e-01  -2.276572401797e-02   2.094229215130e-01   3.151702205867e-01   1.806807520130e-01   3.629901909003e-01  3*0.0  4.775092789450e-02  -1.323132488866e-02  -6.390497315714e-01  -8.246346987676e-01  -1.463956813423e-01  -2.316387425142e-01  -7.845427456400e-01  
3*0.0  2.225530162779e-01   4.353473576916e-01  -4.672198368669e-02   2.039808022190e-01   3.273866778248e-01   1.834731800533e-01   3.607122750668e-01  3*0.0  5.459243474654e-02  -1.096498226222e-02  -6.276430621778e-01  -8.203558774884e-01  -1.505719289484e-01  -2.341278191897e-01  -7.794340666451e-01  
3*0.0  1.851305562575e-01   4.335789778239e-01  -6.883738812686e-02   1.983047624560e-01   3.399492766341e-01   1.859799305206e-01   3.581163090153e-01  3*0.0  6.156751854527e-02  -8.541227034425e-03  -6.162761568446e-01  -8.160226744671e-01  -1.547103528031e-01  -2.365081122713e-01  -7.742872748876e-01  
3*0.0  1.484450004654e-01   4.304578780412e-01  -8.903441927255e-02   1.923940692796e-01   3.526014784631e-01   1.880631351510e-01   3.551347229518e-01  3*0.0  6.864672805736e-02  -5.950199762968e-03  -6.049751401354e-01  -8.116361678719e-01  -1.587914679346e-01  -2.387685526663e-01  -7.690947101506e-01  
3*0.0  1.126328117083e-01   4.261935141959e-01  -1.073256215447e-01   1.863225912387e-01   3.651816600994e-01   1.896741665902e-01   3.517377325677e-01  3*0.0  7.580316370541e-02  -3.227941868743e-03  -5.937483062742e-01  -8.071991644867e-01  -1.627928859049e-01  -2.409153769398e-01  -7.638604462718e-01  
3*0.0  7.775161068674e-02   4.209453527722e-01  -1.238313360901e-01   1.801801583853e-01   3.776087623231e-01   1.908579152936e-01   3.480221159136e-01  3*0.0  8.302395352167e-02  -3.814175942946e-04  -5.825956279477e-01  -8.027846626615e-01  -1.667142973692e-01  -2.429660608147e-01  -7.586222014805e-01  
3*0.0  4.403911572301e-02   4.145582383738e-01  -1.384000320999e-01   1.739309513298e-01   3.897327286076e-01   1.914313211969e-01   3.438777409635e-01  3*0.0  9.029380938927e-02   2.652886391526e-03  -5.715588018388e-01  -7.982557300061e-01  -1.705680589666e-01  -2.448775237104e-01  -7.533219514332e-01  
3*0.0  1.154005359164e-02   4.073868497058e-01  -1.511864144599e-01   1.676947853179e-01   4.014182633659e-01   1.914700896553e-01   3.393612454669e-01  3*0.0  9.757109253871e-02   5.780571587072e-03  -5.606286670227e-01  -7.936540587844e-01  -1.742908306026e-01  -2.466636401405e-01  -7.479518046511e-01  
3*0.0 -1.966213786642e-02   3.993963313523e-01  -1.622396126623e-01   1.614572787697e-01   4.125958424761e-01   1.909504585257e-01   3.345031453950e-01  3*0.0  1.048489106792e-01   9.046808171980e-03  -5.498157082219e-01  -7.890369811244e-01  -1.779138593858e-01  -2.483403322143e-01  -7.425707216259e-01  
3*0.0 -4.946892835561e-02   3.907501929529e-01  -1.715955158911e-01   1.552727334897e-01   4.231481375285e-01   1.898608366728e-01   3.293113160582e-01  3*0.0  1.121014377367e-01   1.242354016453e-02  -5.391242137091e-01  -7.844543874618e-01  -1.814213295252e-01  -2.499168569472e-01  -7.371917271193e-01  
3*0.0 -7.783752188880e-02   3.814592709135e-01  -1.792862517295e-01   1.491043402423e-01   4.330040669216e-01   1.881541273477e-01   3.237379221618e-01  3*0.0  1.192994245017e-01   1.588674455192e-02  -5.285783158708e-01  -7.798559724757e-01  -1.847782442717e-01  -2.513698601774e-01  -7.317724992009e-01  
3*0.0 -1.047859111742e-01   3.716426934376e-01  -1.854924461186e-01   1.430788081392e-01   4.421717034632e-01   1.859499596405e-01   3.179373821680e-01  3*0.0  1.264392288528e-01   1.946320780898e-02  -5.181672106973e-01  -7.751434140874e-01  -1.879938219299e-01  -2.526990645617e-01  -7.263003687434e-01  
3*0.0 -1.302822424408e-01   3.613790587463e-01  -1.902412379595e-01   1.371991906131e-01   4.506023049433e-01   1.832333398894e-01   3.119052304838e-01  3*0.0  1.335129271586e-01   2.314716730418e-02  -5.078926146047e-01  -7.704304489770e-01  -1.910824392817e-01  -2.539313821736e-01  -7.208330084526e-01  
3*0.0 -1.542614667042e-01   3.506813545612e-01  -1.935527531507e-01   1.314134887194e-01   4.582066478153e-01   1.799564611002e-01   3.055919933159e-01  3*0.0  1.404830929724e-01   2.691213132580e-02  -4.977732302436e-01  -7.657233879323e-01  -1.940092316069e-01  -2.550513670080e-01  -7.153473558597e-01  
3*0.0 -1.767618885497e-01   3.397373315031e-01  -1.956118363763e-01   1.257971240557e-01   4.649746084480e-01   1.762336146422e-01   2.991030465061e-01  3*0.0  1.473361726650e-01   3.072336019482e-02  -4.877930452052e-01  -7.610380380755e-01  -1.967609057830e-01  -2.560770522661e-01  -7.098553676501e-01  
3*0.0 -1.977648801116e-01   3.284775614952e-01  -1.963954525005e-01   1.203131338672e-01   4.709049125484e-01   1.720177227866e-01   2.924073137674e-01  3*0.0  1.540637860125e-01   3.461084470883e-02  -4.779744192972e-01  -7.563506487484e-01  -1.993468221557e-01  -2.569963343827e-01  -7.043513129219e-01  
3*0.0 -2.173937959771e-01   3.170423960795e-01  -1.961733653836e-01   1.150668249201e-01   4.760562038496e-01   1.674812290852e-01   2.856747587736e-01  3*0.0  1.606723596404e-01   3.857489063431e-02  -4.682881060320e-01  -7.515984791184e-01  -2.017744031549e-01  -2.578282999823e-01  -6.988471184421e-01  
3*0.0 -2.355376128855e-01   3.053621856159e-01  -1.948173759307e-01   1.099695427752e-01   4.803544550319e-01   1.624995142440e-01   2.787900980615e-01  3*0.0  1.671254047998e-01   4.262012158612e-02  -4.587655434136e-01  -7.468428407259e-01  -2.040290384879e-01  -2.585594184184e-01  -6.933435635289e-01  
3*0.0 -2.522748072904e-01   2.936300825188e-01  -1.925429947989e-01   1.050709704643e-01   4.837987757431e-01   1.571968626948e-01   2.718460728739e-01  3*0.0  1.734113854983e-01   4.668939619597e-02  -4.493808907858e-01  -7.421275363248e-01  -2.060978774790e-01  -2.592182683931e-01  -6.878622925583e-01  
3*0.0 -2.676847276642e-01   2.818362490333e-01  -1.894282677401e-01   1.003828804309e-01   4.864673042493e-01   1.516248192079e-01   2.648925913600e-01  3*0.0  1.795322572401e-01   5.080362431407e-02  -4.401391188535e-01  -7.374106457182e-01  -2.079886802080e-01  -2.597976943672e-01  -6.823895890354e-01  
3*0.0 -2.817493386936e-01   2.700112241410e-01  -1.855124598013e-01   9.587487783654e-02   4.883123979907e-01   1.457711550275e-01   2.578988309550e-01  3*0.0  1.854527921787e-01   5.491875929018e-02  -4.310560528578e-01  -7.326899568238e-01  -2.096638438253e-01  -2.602786507059e-01  -6.768911425500e-01  
3*0.0 -2.945203122014e-01   2.581692498545e-01  -1.808827286128e-01   9.156273162977e-02   4.893758724174e-01   1.396883549777e-01   2.509221180553e-01  3*0.0  1.911797542007e-01   5.907003223030e-02  -4.221183121346e-01  -7.279539340103e-01  -2.111477476120e-01  -2.606843498221e-01  -6.714087616085e-01  
3*0.0 -3.061273963168e-01   2.463919743429e-01  -1.756837201895e-01   8.749636813617e-02   4.897688891399e-01   1.334844839513e-01   2.440693547409e-01  3*0.0  1.967462261422e-01   6.329246747505e-02  -4.132844771837e-01  -7.232727000616e-01  -2.124967161699e-01  -2.610723695580e-01  -6.660290149801e-01  
3*0.0 -3.164906763923e-01   2.346449765304e-01  -1.698746964043e-01   8.360501544854e-02   4.893923489032e-01   1.270832723463e-01   2.372378860788e-01  3*0.0  2.020861459097e-01   6.751395769216e-02  -4.046026963244e-01  -7.185709252999e-01  -2.136281204985e-01  -2.613744012046e-01  -6.606368652759e-01  
3*0.0 -3.257205276503e-01   2.230337288503e-01  -1.635979394242e-01   7.992643165869e-02   4.883195077977e-01   1.205830125649e-01   2.305006596906e-01  3*0.0  2.072074809107e-01   7.172055038975e-02  -3.960481126957e-01  -7.138841437589e-01  -2.145559945357e-01  -2.616182243304e-01  -6.552619627946e-01  
3*0.0 -3.338957568760e-01   2.115079139279e-01  -1.569153121813e-01   7.644918712802e-02   4.866300565491e-01   1.140248093100e-01   2.239003183528e-01  3*0.0  2.121203498586e-01   7.595451863203e-02  -3.876148405792e-01  -7.091984969382e-01  -2.153045458921e-01  -2.618147221625e-01  -6.499256309775e-01  
3*0.0 -3.409706614969e-01   2.001937901351e-01  -1.498274749626e-01   7.316504907182e-02   4.842555815958e-01   1.073804751856e-01   2.173815033534e-01  3*0.0  2.168011687777e-01   8.013477822781e-02  -3.793100528682e-01  -7.045473830319e-01  -2.158475337071e-01  -2.619611132585e-01  -6.446098588122e-01  
3*0.0 -3.470859170384e-01   1.889474040548e-01  -1.424536746680e-01   7.006755434009e-02   4.813212371539e-01   1.007352707688e-01   2.110410529927e-01  3*0.0  2.212553735206e-01   8.434669644928e-02  -3.711266974037e-01  -6.998949639395e-01  -2.162009888527e-01  -2.620607373907e-01  -6.393355772530e-01  
3*0.0 -3.522667510979e-01   1.778866819825e-01  -1.348355173952e-01   6.716831966825e-02   4.778369911428e-01   9.410628816360e-02   2.048744099840e-01  3*0.0  2.254918192141e-01   8.857030873373e-02  -3.630338341819e-01  -6.952735187517e-01  -2.163877222568e-01  -2.621524527875e-01  -6.341457588451e-01  
3*0.0 -3.565605487145e-01   1.670548346887e-01  -1.270214039698e-01   6.446273943322e-02   4.738334026429e-01   8.751821319994e-02   1.988794826067e-01  3*0.0  2.295026480818e-01   9.276680609788e-02  -3.550381558617e-01  -6.906736038009e-01  -2.163952155394e-01  -2.622254141692e-01  -6.290108777410e-01  
3*0.0 -3.600049565872e-01   1.564087297157e-01  -1.190513322490e-01   6.192443978342e-02   4.693307502924e-01   8.098561837589e-02   1.930624616134e-01  3*0.0  2.332712910114e-01   9.693756535276e-02  -3.471469475651e-01  -6.860785642336e-01  -2.162090833679e-01  -2.622660350503e-01  -6.239125975008e-01  
3*0.0 -3.626973517384e-01   1.460048313747e-01  -1.110204155944e-01   5.956514775727e-02   4.643771825327e-01   7.456058958370e-02   1.874410078938e-01  3*0.0  2.367904486138e-01   1.010372996217e-01  -3.393589812246e-01  -6.814714670957e-01  -2.158138818707e-01  -2.622620206280e-01  -6.188162801618e-01  
3*0.0 -3.645956426330e-01   1.357841149191e-01  -1.028796368362e-01   5.736916660316e-02   4.589842949018e-01   6.821639179633e-02   1.820157452121e-01  3*0.0  2.400667558522e-01   1.051287325402e-01  -3.316626901706e-01  -6.769156214363e-01  -2.152462691655e-01  -2.622502965582e-01  -6.137934977019e-01  
3*0.0 -3.658080094500e-01   1.258345436128e-01  -9.470931669086e-02   5.534991108790e-02   4.532207141380e-01   6.199984776057e-02   1.768052070583e-01  3*0.0  2.431304022849e-01   1.091877169382e-01  -3.240331473996e-01  -6.724143119947e-01  -2.145327910439e-01  -2.622603325471e-01  -6.088686984153e-01  
3*0.0 -3.663741596814e-01   1.160751752331e-01  -8.655795599794e-02   5.347791255801e-02   4.470968332067e-01   5.592913159722e-02   1.718167107407e-01  3*0.0  2.459434475999e-01   1.132281629193e-01  -3.164821974039e-01  -6.678765734454e-01  -2.136287569799e-01  -2.622523823506e-01  -6.039876784225e-01  
3*0.0 -3.662986764337e-01   1.065599908323e-01  -7.842763727602e-02   5.174933587339e-02   4.406218670026e-01   5.000090009765e-02   1.670333933338e-01  3*0.0  2.485093118597e-01   1.172252099383e-01  -3.090011099755e-01  -6.633589616224e-01  -2.125498905620e-01  -2.622469038046e-01  -5.991713852936e-01  
3*0.0 -3.656959596552e-01   9.730992645452e-02  -7.037232987859e-02   5.017120688713e-02   4.338953229038e-01   4.425395302050e-02   1.624800490499e-01  3*0.0  2.508622416495e-01   1.211811242791e-01  -3.015725123331e-01  -6.588986073183e-01  -2.113339553220e-01  -2.622692921359e-01  -5.944463780059e-01  
3*0.0 -3.645211857212e-01   8.832586460617e-02  -6.238349595698e-02   4.873000582568e-02   4.268577869794e-01   3.866217736066e-02   1.581178707889e-01  3*0.0  2.529612074324e-01   1.250538672595e-01  -2.942176428919e-01  -6.544526387931e-01  -2.099382053904e-01  -2.622824882694e-01  -5.897572979972e-01  
3*0.0 -3.628423449133e-01   7.954326152709e-02  -5.449996418476e-02   4.742617056091e-02   4.195818145054e-01   3.326375378648e-02   1.539881171557e-01  3*0.0  2.548137903837e-01   1.288898004757e-01  -2.869322023682e-01  -6.499975204365e-01  -2.083710935570e-01  -2.622894864018e-01  -5.851139758452e-01  
3*0.0 -3.607183164298e-01   7.104703520101e-02  -4.675818892618e-02   4.625716382188e-02   4.120858461205e-01   2.806338440375e-02   1.500630892837e-01  3*0.0  2.564286024121e-01   1.326313446416e-01  -2.797088401932e-01  -6.455271400515e-01  -2.066384047665e-01  -2.622913832665e-01  -5.804998411736e-01  
3*0.0 -3.581928321115e-01   6.279434848886e-02  -3.917122528321e-02   4.518528353651e-02   4.044189235715e-01   2.306898156566e-02   1.463650530786e-01  3*0.0  2.578273629982e-01   1.363514925519e-01  -2.725015848460e-01  -6.411250380239e-01  -2.047815987571e-01  -2.623570945355e-01  -5.760197991713e-01  
3*0.0 -3.552649913697e-01   5.479665903231e-02  -3.172871562488e-02   4.423053334662e-02   3.965915619889e-01   1.827471126722e-02   1.428853237947e-01  3*0.0  2.590135106044e-01   1.400316901589e-01  -2.653185562182e-01  -6.367866507469e-01  -2.028051562192e-01  -2.624768136674e-01  -5.716528617709e-01  
3*0.0 -3.519906260246e-01   4.701416486306e-02  -2.447799937080e-02   4.338705007611e-02   3.886258316683e-01   1.370484503415e-02   1.396271868326e-01  3*0.0  2.599596121585e-01   1.436539131633e-01  -2.581804847092e-01  -6.324294509393e-01  -2.006703434518e-01  -2.626038933125e-01  -5.673311135320e-01  
3*0.0 -3.483716434362e-01   3.948232075601e-02  -1.741056252315e-02   4.264590862305e-02   3.805249372821e-01   9.345874282077e-03   1.365652511481e-01  3*0.0  2.606680113224e-01   1.471887888876e-01  -2.510897410464e-01  -6.280706811849e-01  -1.983846461035e-01  -2.627387641247e-01  -5.630493081880e-01  
3*0.0 -3.444516184709e-01   3.222741375071e-02  -1.053730024108e-02   4.200387110790e-02   3.723180074628e-01   5.197781124291e-03   1.336979522493e-01  3*0.0  2.611626824400e-01   1.506483241007e-01  -2.440147746108e-01  -6.237528833879e-01  -1.959786723177e-01  -2.629194282257e-01  -5.588526948357e-01  
3*0.0 -3.402998951011e-01   2.522812343612e-02  -3.882551389355e-03   4.145530851987e-02   3.640693050104e-01   1.278000297033e-03   1.310247811249e-01  3*0.0  2.614518832561e-01   1.540112449204e-01  -2.369775495627e-01  -6.194405380669e-01  -1.934552938570e-01  -2.631194499689e-01  -5.547011994979e-01  
3*0.0 -3.358535288413e-01   1.844251998521e-02   2.566043212874e-03   4.099272212585e-02   3.557028059642e-01  -2.432812304980e-03   1.285370988382e-01  3*0.0  2.614928930683e-01   1.572958457182e-01  -2.299827274293e-01  -6.150714304766e-01  -1.907681513435e-01  -2.633178546466e-01  -5.505765933808e-01  
3*0.0 -3.311879314011e-01   1.186974139950e-02   8.798086522823e-03   4.060167665978e-02   3.473061133759e-01  -5.920920798490e-03   1.262598228232e-01  3*0.0  2.613365078438e-01   1.605630361864e-01  -2.229660067433e-01  -6.107985135806e-01  -1.879902837422e-01  -2.636112780543e-01  -5.466040004539e-01  
3*0.0 -3.263583957793e-01   5.547272921688e-03   1.480971155164e-02   4.028576925979e-02   3.389247784553e-01  -9.191295882869e-03   1.241656386839e-01  3*0.0  2.610043862990e-01   1.637576127771e-01  -2.159496589866e-01  -6.065932939629e-01  -1.851370542764e-01  -2.639704991681e-01  -5.427306894388e-01  
3*0.0 -3.213196153597e-01  -5.328686969849e-04   2.060196363410e-02   4.003575574587e-02   3.304865501707e-01  -1.226065898478e-02   1.222298868406e-01  3*0.0  2.604509053996e-01   1.668546004489e-01  -2.089516669119e-01  -6.023823338119e-01  -1.821555899974e-01  -2.643542080128e-01  -5.389041131049e-01  
3*0.0 -3.161456539844e-01  -6.410669118935e-03   2.615951461399e-02   3.985646877706e-02   3.220803689357e-01  -1.510662324016e-02   1.204741775000e-01  3*0.0  2.597045879812e-01   1.698877410832e-01  -2.019615774885e-01  -5.981676638029e-01  -1.790770570997e-01  -2.647794758210e-01  -5.351447194222e-01  
3*0.0 -3.107973893822e-01  -1.205027099234e-02   3.149871791745e-02   3.974117366559e-02   3.136467704169e-01  -1.775828992062e-02   1.188635778193e-01  3*0.0  2.587483590290e-01   1.728085048822e-01  -1.949968151800e-01  -5.939455540076e-01  -1.758827762910e-01  -2.652204701956e-01  -5.314172299228e-01  
3*0.0 -3.053436109864e-01  -1.749563041479e-02   3.659518104916e-02   3.968707397925e-02   3.052512492745e-01  -2.019423975408e-02   1.174122029786e-01  3*0.0  2.575888969612e-01   1.756470592149e-01  -1.880472760033e-01  -5.896782526873e-01  -1.725794042842e-01  -2.656808491792e-01  -5.277246315941e-01  
3*0.0 -2.997934219600e-01  -2.269517949742e-02   4.147185744255e-02   3.968418631488e-02   2.969049315456e-01  -2.243898605781e-02   1.160994628494e-01  3*0.0  2.562664205715e-01   1.783889555200e-01  -1.810928202374e-01  -5.854754313479e-01  -1.692158498654e-01  -2.662024373385e-01  -5.241154948757e-01  
3*0.0 -2.941621091378e-01  -2.771607807743e-02   4.611593235140e-02   3.972346582933e-02   2.886181711048e-01  -2.447848964676e-02   1.149569522331e-01  3*0.0  2.547761418987e-01   1.811021119573e-01  -1.740986816787e-01  -5.813482856790e-01  -1.657873503966e-01  -2.668222175559e-01  -5.206425295478e-01  
3*0.0 -2.884185411682e-01  -3.254307927677e-02   5.053450709584e-02   3.980900322122e-02   2.803440571588e-01  -2.632930175430e-02   1.139503031225e-01  3*0.0  2.530820382545e-01   1.837265822200e-01  -1.671101998881e-01  -5.772013407463e-01  -1.622503871738e-01  -2.674683689661e-01  -5.172115629413e-01  
3*0.0 -2.826386410511e-01  -3.717945705672e-02   5.472423489038e-02   3.993510350620e-02   2.721678516156e-01  -2.798719563353e-02   1.130764170825e-01  3*0.0  2.512275128672e-01   1.862696585409e-01  -1.601165890922e-01  -5.730691400787e-01  -1.586533104131e-01  -2.681624402043e-01  -5.138431311132e-01  
3*0.0 -2.768100405615e-01  -4.159967012196e-02   5.870178034891e-02   4.009677455932e-02   2.640666351802e-01  -2.947298405349e-02   1.123203968843e-01  3*0.0  2.492225417296e-01   1.887305276140e-01  -1.530975856652e-01  -5.689861053891e-01  -1.550075310810e-01  -2.689279503553e-01  -5.105632909361e-01  
3*0.0 -2.709427024283e-01  -4.583706935609e-02   6.245929267270e-02   4.028857654375e-02   2.560459894924e-01  -3.078357811611e-02   1.116741209529e-01  3*0.0  2.470486394055e-01   1.910857112407e-01  -1.460946397935e-01  -5.648958307460e-01  -1.512899072125e-01  -2.697116694360e-01  -5.073100924518e-01  
3*0.0 -2.650050363529e-01  -4.990425921354e-02   6.599882477834e-02   4.052291193121e-02   2.480621537664e-01  -3.192327629761e-02   1.111361792381e-01  3*0.0  2.446794034979e-01   1.933415468846e-01  -1.391078912785e-01  -5.607279538236e-01  -1.474672520728e-01  -2.704983727047e-01  -5.040673721619e-01  
3*0.0 -2.591074319514e-01  -5.378719794566e-02   6.932331351326e-02   4.079954997577e-02   2.402335441078e-01  -3.289001277952e-02   1.107100111109e-01  3*0.0  2.421947727589e-01   1.955348450975e-01  -1.320848776015e-01  -5.565885349799e-01  -1.436271226083e-01  -2.713605155658e-01  -5.009112897206e-01  
3*0.0 -2.531595499529e-01  -5.750647542829e-02   7.245016194897e-02   4.108824920679e-02   2.324633352956e-01  -3.370711957589e-02   1.103833911609e-01  3*0.0  2.395483989335e-01   1.976442563392e-01  -1.250538909474e-01  -5.524949083188e-01  -1.397259942020e-01  -2.722726202273e-01  -4.978235440750e-01  
3*0.0 -2.471929777312e-01  -6.105311868994e-02   7.537462811486e-02   4.139473925498e-02   2.247778716549e-01  -3.437221588671e-02   1.101497978356e-01  3*0.0  2.367505687636e-01   1.996623072769e-01  -1.180136578857e-01  -5.484356342290e-01  -1.357729851257e-01  -2.732286211079e-01  -4.947910660662e-01  
3*0.0 -2.412814156365e-01  -6.442908896018e-02   7.810908035045e-02   4.171579151507e-02   2.172544930310e-01  -3.489341181278e-02   1.100049570886e-01  3*0.0  2.338622902626e-01   2.016193983733e-01  -1.109330227071e-01  -5.444356497217e-01  -1.318255041085e-01  -2.742705705593e-01  -4.918567833945e-01  
3*0.0 -2.353384027919e-01  -6.765558558321e-02   8.064932456416e-02   4.206090754347e-02   2.097927046454e-01  -3.527317417351e-02   1.099437437362e-01  3*0.0  2.308081558704e-01   2.034874200235e-01  -1.038500730738e-01  -5.404100616286e-01  -1.278059925354e-01  -2.753360421311e-01  -4.889541642759e-01  
3*0.0 -2.294215399306e-01  -7.074945252277e-02   8.299120067035e-02   4.242942535068e-02   2.024504462497e-01  -3.550699182227e-02   1.099658122888e-01  3*0.0  2.276137133351e-01   2.052732870315e-01  -9.676731528581e-02  -5.363579007758e-01  -1.237379251117e-01  -2.764244899645e-01  -4.860809264937e-01  
3*0.0 -2.235341965364e-01  -7.368047124294e-02   8.515654450969e-02   4.280622904716e-02   1.952280551983e-01  -3.561877637214e-02   1.100511793696e-01  3*0.0  2.243058210618e-01   2.069782692108e-01  -8.965960391184e-02  -5.323195195767e-01  -1.196502949583e-01  -2.775663838347e-01  -4.832670335508e-01  
3*0.0 -2.176754681746e-01  -7.643979301945e-02   8.714538423006e-02   4.320045696237e-02   1.881215998833e-01  -3.561264860108e-02   1.101834876005e-01  3*0.0  2.208848763863e-01   2.085471422392e-01  -8.258591094137e-02  -5.282793829671e-01  -1.155417556370e-01  -2.787010522576e-01  -4.804459010547e-01  
3*0.0 -2.118479976454e-01  -7.906678065035e-02   8.896329649040e-02   4.359966244701e-02   1.811304238942e-01  -3.549110637161e-02   1.103757445211e-01  3*0.0  2.173473256248e-01   2.100430537909e-01  -7.549719951597e-02  -5.242184224036e-01  -1.114045350505e-01  -2.798758147003e-01  -4.776734705275e-01  
3*0.0 -2.060761504620e-01  -8.158917817097e-02   9.060524832232e-02   4.401219133055e-02   1.742772542061e-01  -3.524169956445e-02   1.106528819827e-01  3*0.0  2.137039165670e-01   2.115144314220e-01  -6.834935822293e-02  -5.201999077727e-01  -1.072509699357e-01  -2.811396343108e-01  -4.750040490790e-01  
3*0.0 -2.003135121007e-01  -8.396530963976e-02   9.208686044803e-02   4.442294979159e-02   1.675115158666e-01  -3.489097400615e-02   1.109751094077e-01  3*0.0  2.099393614399e-01   2.128836909087e-01  -6.120285595078e-02  -5.162069763974e-01  -1.030697888381e-01  -2.824273767273e-01  -4.723645061854e-01  
3*0.0 -1.946372696920e-01  -8.620468276409e-02   9.341614048707e-02   4.484253604452e-02   1.609135902563e-01  -3.444092588651e-02   1.113416376486e-01  3*0.0  2.061164653769e-01   2.141701366544e-01  -5.404702810695e-02  -5.122629992617e-01  -9.891697033021e-02  -2.837597734521e-01  -4.697744234112e-01  
3*0.0 -1.889896545001e-01  -8.833738173233e-02   9.458778552262e-02   4.526513409405e-02   1.544153858202e-01  -3.388969608917e-02   1.117594761938e-01  3*0.0  2.021727205120e-01   2.153919311421e-01  -4.687337334820e-02  -5.083023954490e-01  -9.472937725939e-02  -2.851267205088e-01  -4.672264812449e-01  
3*0.0 -1.834005309935e-01  -9.034022256137e-02   9.560906489542e-02   4.569138243278e-02   1.480464058356e-01  -3.324758317400e-02   1.122073380205e-01  3*0.0  1.981434223180e-01   2.165039662302e-01  -3.972425707394e-02  -5.043395358837e-01  -9.054033697822e-02  -2.864932542286e-01  -4.646819492895e-01  
3*0.0 -1.778752023284e-01  -9.222467160619e-02   9.649765687253e-02   4.612067777436e-02   1.418113531697e-01  -3.252631884853e-02   1.126852867083e-01  3*0.0  1.940392340692e-01   2.175513988353e-01  -3.255386838920e-02  -5.003647131622e-01  -8.635652043594e-02  -2.879007322418e-01  -4.621826714727e-01  
3*0.0 -1.723990003208e-01  -9.399789327273e-02   9.724754972293e-02   4.654462364249e-02   1.356905737219e-01  -3.172445750499e-02   1.131935635080e-01  3*0.0  1.898461870666e-01   2.185175163224e-01  -2.538295831210e-02  -4.963987547727e-01  -8.216696433692e-02  -2.893307171866e-01  -4.597128640409e-01  
3*0.0 -1.669546105650e-01  -9.566602087347e-02   9.786251272655e-02   4.696846064396e-02   1.296647887072e-01  -3.084696083512e-02   1.137217758096e-01  3*0.0  1.855429512132e-01   2.193865000634e-01  -1.823743043398e-02  -4.923758351273e-01  -7.794844624781e-02  -2.907460770024e-01  -4.572339974236e-01  
3*0.0 -1.616340843310e-01  -9.721300604706e-02   9.836137674330e-02   4.738844116937e-02   1.238269945949e-01  -2.990631042242e-02   1.142640337076e-01  3*0.0  1.812334570798e-01   2.201764643378e-01  -1.109143614694e-02  -4.884029453226e-01  -7.379734115826e-02  -2.921964099677e-01  -4.547941144747e-01  
3*0.0 -1.563252298642e-01  -9.867669094436e-02   9.872599888340e-02   4.780738709522e-02   1.180611462126e-01  -2.888596623367e-02   1.148491856004e-01  3*0.0  1.768115203546e-01   2.209080408696e-01  -3.929829963610e-03  -4.844672832803e-01  -6.961777324912e-02  -2.936842164929e-01  -4.524053304080e-01  
3*0.0 -1.511232077214e-01  -1.000494236314e-01   9.897936286539e-02   4.822253557906e-02   1.124588896923e-01  -2.780392190666e-02   1.154584344538e-01  3*0.0  1.723614068912e-01   2.216004011338e-01   3.268242337309e-03  -4.805697645096e-01  -6.548055162393e-02  -2.952340387545e-01  -4.500844344654e-01  
3*0.0 -1.459604485921e-01  -1.013285263134e-01   9.910918209590e-02   4.864013079134e-02   1.069496481270e-01  -2.665762448435e-02   1.160790472291e-01  3*0.0  1.678152429913e-01   2.221921232340e-01   1.042835446627e-02  -4.766292553476e-01  -6.132465086784e-02  -2.967565895081e-01  -4.477438055028e-01  
3*0.0 -1.408736037128e-01  -1.025017152682e-01   9.914386621635e-02   4.903696853239e-02   1.015738046288e-01  -2.546976783197e-02   1.167024993137e-01  3*0.0  1.632438441484e-01   2.227116190659e-01   1.758959428388e-02  -4.727354454140e-01  -5.721582206624e-02  -2.983105620517e-01  -4.454420625773e-01  
3*0.0 -1.358810833043e-01  -1.035952880698e-01   9.907234633885e-02   4.943463139662e-02   9.634033236933e-02  -2.422733622621e-02   1.173396885472e-01  3*0.0  1.586323967625e-01   2.231738806349e-01   2.475515531649e-02  -4.688417146638e-01  -5.313381839624e-02  -2.998861727941e-01  -4.431686231434e-01  
3*0.0 -1.309410361899e-01  -1.045829669946e-01   9.889702187250e-02   4.983223428057e-02   9.120924126235e-02  -2.294186775360e-02   1.179635826541e-01  3*0.0  1.539639236804e-01   2.235044904051e-01   3.183567260755e-02  -4.648923487784e-01  -4.906354150946e-02  -3.013936606280e-01  -4.408375732490e-01  
3*0.0 -1.260752738750e-01  -1.055210528741e-01   9.862650004054e-02   5.020997859253e-02   8.619621271935e-02  -2.160836741320e-02   1.186123827121e-01  3*0.0  1.492361753042e-01   2.238302569834e-01   3.897749160132e-02  -4.609621468223e-01  -4.499989466750e-02  -3.029777515324e-01  -4.385929430460e-01  
3*0.0 -1.212689186692e-01  -1.063636565073e-01   9.826982039905e-02   5.057461612768e-02   8.128812633382e-02  -2.024615668048e-02   1.192406455709e-01  3*0.0  1.444563532277e-01   2.240505869435e-01   4.606290082134e-02  -4.569753315267e-01  -4.095047816866e-02  -3.045179888793e-01  -4.363140977006e-01  
3*0.0 -1.165880612911e-01  -1.071265653644e-01   9.783623419219e-02   5.093570172862e-02   7.655336797606e-02  -1.884863309492e-02   1.198828030847e-01  3*0.0  1.397239747007e-01   2.242393261349e-01   5.317411449489e-02  -4.531345463222e-01  -3.700656032877e-02  -3.061289388328e-01  -4.341151039219e-01  
3*0.0 -1.119169750165e-01  -1.078207224423e-01   9.730258175613e-02   5.129709956638e-02   7.187099248452e-02  -1.740756970287e-02   1.205248500388e-01  3*0.0  1.348863954141e-01   2.243305811196e-01   6.022593354700e-02  -4.492275549454e-01  -3.302809819909e-02  -3.076871820840e-01  -4.318796969182e-01  
3*0.0 -1.073530825173e-01  -1.084450580079e-01   9.669026164078e-02   5.165153636479e-02   6.733489291037e-02  -1.593635049541e-02   1.211636294826e-01  3*0.0  1.300571508416e-01   2.243609415451e-01   6.725584105411e-02  -4.453557667547e-01  -2.911343712357e-02  -3.092512150657e-01  -4.296616217259e-01  
3*0.0 -1.028653238377e-01  -1.090013880502e-01   9.601934185218e-02   5.198447246111e-02   6.291552427426e-02  -1.445004465683e-02   1.217958831670e-01  3*0.0  1.252186226339e-01   2.243595664433e-01   7.430765237890e-02  -4.415137025929e-01  -2.524459668738e-02  -3.108588716916e-01  -4.274968507509e-01  
3*0.0 -9.844542766764e-02  -1.094922602363e-01   9.526882789669e-02   5.231524816031e-02   5.859970719962e-02  -1.293665902646e-02   1.224151394954e-01  3*0.0  1.203478538335e-01   2.242707289795e-01   8.129461436103e-02  -4.376348688803e-01  -2.139995902062e-02  -3.124188690162e-01  -4.253010013439e-01  
3*0.0 -9.406510221729e-02  -1.099203865945e-01   9.445128257240e-02   5.262914812959e-02   5.436252914446e-02  -1.140301435772e-02   1.230291603903e-01  3*0.0  1.154306109575e-01   2.241270650448e-01   8.827026166130e-02  -4.337612262774e-01  -1.756890909661e-02  -3.139842925418e-01  -4.231248860392e-01  
3*0.0 -8.979564760482e-02  -1.102881198226e-01   9.357941038526e-02   5.293075553650e-02   5.026702039312e-02  -9.860551114118e-03   1.236211868343e-01  3*0.0  1.105350270895e-01   2.239258565535e-01   9.520978378950e-02  -4.298728332105e-01  -1.380396781748e-02  -3.155342224493e-01  -4.209461382585e-01  
3*0.0 -8.558232590123e-02  -1.105803614776e-01   9.264365967894e-02   5.322534538603e-02   4.626616186065e-02  -8.303787474546e-03   1.241934649961e-01  3*0.0  1.056394048266e-01   2.236280017726e-01   1.020620663758e-01  -4.260030347384e-01  -1.009238242457e-02  -3.170298470097e-01  -4.187353563266e-01  
3*0.0 -8.146360117380e-02  -1.108213651406e-01   9.165921033518e-02   5.350012743018e-02   4.238754263774e-02  -6.741192413287e-03   1.247488930891e-01  3*0.0  1.007561134607e-01   2.232901645200e-01   1.088983744115e-01  -4.221272052075e-01  -6.434571551483e-03  -3.185298156513e-01  -4.165439019847e-01  
3*0.0 -7.737341811708e-02  -1.110198171701e-01   9.061151543871e-02   5.376552953986e-02   3.856987355588e-02  -5.157261451745e-03   1.253070996973e-01  3*0.0  9.581518099347e-02   2.229145573928e-01   1.157338974088e-01  -4.182643880372e-01  -2.775794396680e-03  -3.200435304472e-01  -4.143833413463e-01  
3*0.0 -7.338436422426e-02  -1.111668579242e-01   8.951800237903e-02   5.402464755192e-02   3.488159544027e-02  -3.566481456990e-03   1.258526582695e-01  3*0.0  9.091551032795e-02   2.225002714790e-01   1.225457119077e-01  -4.144546096723e-01   8.024076530604e-04  -3.215637462329e-01  -4.122446423561e-01  
3*0.0 -6.947160062923e-02  -1.112605859706e-01   8.837220520338e-02   5.427939495080e-02   3.129669349548e-02  -1.968146592225e-03   1.263759470106e-01  3*0.0  8.602723648767e-02   2.220099689792e-01   1.292759368699e-01  -4.106289116246e-01   4.327530506311e-03  -3.230279315337e-01  -4.100732228394e-01  
3*0.0 -6.560463004293e-02  -1.113002287933e-01   8.718271155225e-02   5.451571273171e-02   2.778823545435e-02  -3.679113857917e-04   1.268823263535e-01  3*0.0  8.113190427450e-02   2.214673714026e-01   1.359705744311e-01  -4.068241578670e-01   7.813746472410e-03  -3.244812929234e-01  -4.079110829215e-01  
3*0.0 -6.184653616539e-02  -1.112907745259e-01   8.595470668442e-02   5.475049304570e-02   2.440988956996e-02   1.230871298083e-03   1.273614092351e-01  3*0.0  7.629136184686e-02   2.208634644639e-01   1.425862568709e-01  -4.030149629382e-01   1.121610179985e-02  -3.258855984250e-01  -4.057232410698e-01  
3*0.0 -5.810410259826e-02  -1.112426833536e-01   8.468251240302e-02   5.496302244198e-02   2.107403016245e-02   2.832193157569e-03   1.278266211518e-01  3*0.0  7.139178000544e-02   2.202136221422e-01   1.491770248394e-01  -3.991728473338e-01   1.462798017646e-02  -3.272764244154e-01  -4.035441172680e-01  
3*0.0 -5.444675833649e-02  -1.111550120034e-01   8.337826194781e-02   5.515902004279e-02   1.784475440342e-02   4.430360122617e-03   1.282753407368e-01  3*0.0  6.652805625488e-02   2.195337112084e-01   1.557428971896e-01  -3.953697853281e-01   1.797165689225e-02  -3.286697365501e-01  -4.013858169036e-01  
3*0.0 -5.089748397429e-02  -1.110119491361e-01   8.205174394887e-02   5.534169416830e-02   1.474543586310e-02   6.011623684135e-03   1.286854121801e-01  3*0.0  6.176074842356e-02   2.187890865668e-01   1.622052372010e-01  -3.915873368018e-01   2.119906580862e-02  -3.300029318935e-01  -3.991956506787e-01  
3*0.0 -4.736661032310e-02  -1.108422139490e-01   8.067973530665e-02   5.551268335535e-02   1.168604324791e-02   7.600834863969e-03   1.290895523208e-01  3*0.0  5.693133100086e-02   2.180068777697e-01   1.686463714888e-01  -3.877802655518e-01   2.444180593720e-02  -3.313243258948e-01  -3.970165153447e-01  
3*0.0 -4.391629251385e-02  -1.106181722117e-01   7.928232358080e-02   5.567555037664e-02   8.727866408331e-03   9.174291272007e-03   1.294510962213e-01  3*0.0  5.215826621317e-02   2.171399494802e-01   1.749536128995e-01  -3.839440119568e-01   2.760331844616e-02  -3.325481101133e-01  -3.947745561275e-01  
3*0.0 -4.054431010031e-02  -1.103638345690e-01   7.785807894951e-02   5.583196823155e-02   5.867842540195e-03   1.074528602275e-02   1.298054421804e-01  3*0.0  4.744292530080e-02   2.162611553953e-01   1.812407749878e-01  -3.801948871333e-01   3.068306541277e-02  -3.337893079226e-01  -3.925712021260e-01  
3*0.0 -3.722705373186e-02  -1.100843828315e-01   7.640233362599e-02   5.597656160706e-02   3.079548081010e-03   1.231434126071e-02   1.301482089103e-01  3*0.0  4.273616195167e-02   2.153548391374e-01   1.874928606109e-01  -3.764569659945e-01   3.372481557132e-02  -3.350191871244e-01  -3.903810881857e-01  
3*0.0 -3.395089627353e-02  -1.097682303417e-01   7.492209281506e-02   5.611042676151e-02   3.507130764149e-04   1.387133542124e-02   1.304620986324e-01  3*0.0  3.802443786808e-02   2.143922716504e-01   1.936662567043e-01  -3.726813860286e-01   3.673958871615e-02  -3.361918651332e-01  -3.881647175587e-01  
3*0.0 -3.076850839286e-02  -1.094199809669e-01   7.342958915038e-02   5.622935327432e-02  -2.270038415858e-03   1.541223642028e-02   1.307545708910e-01  3*0.0  3.339787331452e-02   2.134120800268e-01   1.997952227875e-01  -3.689664730056e-01   3.965623521720e-02  -3.373585172236e-01  -3.859657126071e-01  
3*0.0 -2.763345554572e-02  -1.090325508930e-01   7.190566620811e-02   5.634039653975e-02  -4.824462453203e-03   1.694521772535e-02   1.310186324753e-01  3*0.0  2.880260252627e-02   2.123601658379e-01   2.057968846526e-01  -3.652440896921e-01   4.251559251329e-02  -3.384368159519e-01  -3.837180136777e-01  
3*0.0 -2.456659175313e-02  -1.086135451055e-01   7.036766843077e-02   5.643956553137e-02  -7.299773259431e-03   1.845834129198e-02   1.312479011848e-01  3*0.0  2.424303506132e-02   2.112573004019e-01   2.117017760163e-01  -3.614794658189e-01   4.532169496716e-02  -3.394462331898e-01  -3.814365335915e-01  
3*0.0 -2.155716968717e-02  -1.081713048733e-01   6.881108456105e-02   5.652651726392e-02  -9.704008330975e-03   1.996241697885e-02   1.314653851794e-01  3*0.0  1.972029899233e-02   2.101389783299e-01   2.175713225833e-01  -3.577597639706e-01   4.807220372560e-02  -3.404527723202e-01  -3.791786599426e-01  
3*0.0 -1.861592764944e-02  -1.077051420121e-01   6.724419526996e-02   5.659244385032e-02  -1.202932848548e-02   2.144857383216e-02   1.316612305039e-01  3*0.0  1.524971310543e-02   2.090030861969e-01   2.233954250979e-01  -3.540675992811e-01   5.075703650999e-02  -3.414457257241e-01  -3.769337794130e-01  
3*0.0 -1.572631440001e-02  -1.072096325311e-01   6.566353227560e-02   5.664621135733e-02  -1.429117375233e-02   2.291684948832e-02   1.318287888235e-01  3*0.0  1.080908082716e-02   2.078227744120e-01   2.291303842227e-01  -3.503612352751e-01   5.339375853680e-02  -3.423807835409e-01  -3.746663066413e-01  
3*0.0 -1.290383035012e-02  -1.066860121967e-01   6.405970572691e-02   5.669353068803e-02  -1.647454612766e-02   2.437393667624e-02   1.319706019960e-01  3*0.0  6.438122683607e-03   2.065903244487e-01   2.347361393828e-01  -3.466692851670e-01   5.595019011259e-02  -3.432339187953e-01  -3.723594545946e-01  
3*0.0 -1.013107252027e-02  -1.061443053083e-01   6.244648035291e-02   5.673747902599e-02  -1.859967325874e-02   2.581601227986e-02   1.320951117596e-01  3*0.0  2.084952306911e-03   2.053404681223e-01   2.402994331940e-01  -3.429803650682e-01   5.847230279384e-02  -3.440685791278e-01  -3.700628787217e-01  
3*0.0 -7.437686038495e-03  -1.055690773464e-01   6.081981354446e-02   5.677885781832e-02  -2.063515984747e-02   2.723889114333e-02   1.321852923343e-01  3*0.0 -2.162315489814e-03   2.040357273924e-01   2.457058902530e-01  -3.393115300843e-01   6.088799484428e-02  -3.448032610128e-01  -3.677139428595e-01  
3*0.0 -4.777729312297e-03  -1.049888452317e-01   5.918153664242e-02   5.680022463443e-02  -2.263019171216e-02   2.865220080276e-02   1.322736482239e-01  3*0.0 -6.417882909371e-03   2.027433170209e-01   2.511339588285e-01  -3.356752906875e-01   6.329231408223e-02  -3.455760198624e-01  -3.654216755992e-01  
3*0.0 -2.195291508193e-03  -1.043745018624e-01   5.754174305790e-02   5.680811732109e-02  -2.453996183271e-02   3.003560727114e-02   1.323201759473e-01  3*0.0 -1.057024650242e-02   2.013983219108e-01   2.564095758841e-01  -3.320398564231e-01   6.559595023883e-02  -3.462492858069e-01  -3.630767851318e-01  
3*0.0  3.320960838780e-04  -1.037461659958e-01   5.588488857694e-02   5.681035445659e-02  -2.638799556073e-02   3.140944830951e-02   1.323536063077e-01  3*0.0 -1.466847460163e-02   2.000337394914e-01   2.616054008321e-01  -3.284363344607e-01   6.783937879539e-02  -3.468843499968e-01  -3.607308090132e-01  
3*0.0  2.806364708706e-03  -1.031053470330e-01   5.422682296590e-02   5.679907539184e-02  -2.817933203044e-02   3.276270041498e-02   1.323679576725e-01  3*0.0 -1.873287134741e-02   1.986608902970e-01   2.667578660590e-01  -3.248403076243e-01   7.004179152624e-02  -3.475033581784e-01  -3.583981595947e-01  
3*0.0  5.243072686736e-03  -1.024406069975e-01   5.256100017630e-02   5.677276116738e-02  -2.992510128549e-02   3.409338370503e-02   1.323518802825e-01  3*0.0 -2.276592860670e-02   1.972414915764e-01   2.717914372875e-01  -3.212194718053e-01   7.220205802366e-02  -3.480421982751e-01  -3.560302452431e-01  
3*0.0  7.600420510802e-03  -1.017450940133e-01   5.088558220177e-02   5.674510124391e-02  -3.158543177134e-02   3.540140925933e-02   1.322981218088e-01  3*0.0 -2.666950651764e-02   1.957638616778e-01   2.766251424824e-01  -3.176141772159e-01   7.424473879718e-02  -3.484509673118e-01  -3.535914356226e-01  
3*0.0  9.907397395977e-03  -1.010423497267e-01   4.920681574580e-02   5.670433018385e-02  -3.319405937557e-02   3.669146783319e-02   1.322291171755e-01  3*0.0 -3.053745163636e-02   1.942810367015e-01   2.814077836953e-01  -3.140186998163e-01   7.624839412851e-02  -3.488404076829e-01  -3.511665793101e-01  
3*0.0  1.217620993884e-02  -1.003307274122e-01   4.752645271075e-02   5.664522604676e-02  -3.476105158925e-02   3.796352466336e-02   1.321493131769e-01  3*0.0 -3.438124322563e-02   1.927996081504e-01   2.861661873334e-01  -3.104529216258e-01   7.822090896878e-02  -3.492336368063e-01  -3.487722051158e-01  
3*0.0  1.437029204965e-02  -9.960828345947e-02   4.584293400098e-02   5.658525296262e-02  -3.625239014458e-02   3.921765317432e-02   1.320512221783e-01  3*0.0 -3.811949730277e-02   1.913134697744e-01   2.908313024428e-01  -3.069414500751e-01   8.010079964707e-02  -3.495856989006e-01  -3.463753942132e-01  
3*0.0  1.652772299054e-02  -9.886084083026e-02   4.415094329215e-02   5.651701808459e-02  -3.770085852354e-02   4.044936495807e-02   1.319204687335e-01  3*0.0 -4.181096622360e-02   1.897697671799e-01   2.953321560218e-01  -3.034015000708e-01   8.192986879753e-02  -3.498244860996e-01  -3.439214350866e-01  
3*0.0  1.862293110644e-02  -9.810807468622e-02   4.245402166950e-02   5.644612375612e-02  -3.908892794406e-02   4.166616872847e-02   1.317759403429e-01  3*0.0 -4.543383357366e-02   1.882221915906e-01   2.997564895649e-01  -2.998954027191e-01   8.369737538881e-02  -3.500299453847e-01  -3.414716781952e-01  
3*0.0  2.066264320400e-02  -9.734076025416e-02   4.075389514073e-02   5.636420637367e-02  -4.041969228364e-02   4.286192315367e-02   1.316093734120e-01  3*0.0 -4.897336342922e-02   1.866547127837e-01   3.040656971146e-01  -2.964151574277e-01   8.539103189075e-02  -3.501733638581e-01  -3.390051430292e-01  
3*0.0  2.265477700913e-02  -9.655984742180e-02   3.905865412035e-02   5.627508727974e-02  -4.170434608616e-02   4.403053245016e-02   1.314126267704e-01  3*0.0 -5.246999355777e-02   1.850554756258e-01   3.082542295425e-01  -2.929022685100e-01   8.704428819000e-02  -3.502374839463e-01  -3.365083865534e-01  
3*0.0  2.458772712191e-02  -9.576931587903e-02   3.736450834715e-02   5.616658849237e-02  -4.292996762841e-02   4.517758047080e-02   1.311999430454e-01  3*0.0 -5.587089780071e-02   1.834577154882e-01   3.123627660848e-01  -2.894449796847e-01   8.861741087899e-02  -3.502737639398e-01  -3.340209396971e-01  
3*0.0  2.648306505238e-02  -9.497735214679e-02   3.566643927786e-02   5.605319422783e-02  -4.411970765569e-02   4.631142986097e-02   1.309791586892e-01  3*0.0 -5.924751349902e-02   1.818605019538e-01   3.164249206989e-01  -2.860095548067e-01   9.016499590650e-02  -3.502960059039e-01  -3.315520533723e-01  
3*0.0  2.832362174938e-02  -9.416098742138e-02   3.396400784257e-02   5.593197009200e-02  -4.525326528830e-02   4.741864708615e-02   1.307195590562e-01  3*0.0 -6.252516956324e-02   1.802036591520e-01   3.202656272581e-01  -2.825551352354e-01   9.162786394607e-02  -3.501695904731e-01  -3.290043456079e-01  
3*0.0  3.009558340823e-02  -9.334743201775e-02   3.226905030038e-02   5.580155313721e-02  -4.632447889416e-02   4.850622541563e-02   1.304521740711e-01  3*0.0 -6.570553194186e-02   1.785764802256e-01   3.240726164872e-01  -2.791686377492e-01   9.301605473546e-02  -3.500528219870e-01  -3.264936833012e-01  
3*0.0  3.183958811704e-02  -9.251988215997e-02   3.058231248281e-02   5.565414379977e-02  -4.736883368758e-02   4.956408910566e-02   1.301552086895e-01  3*0.0 -6.886985710252e-02   1.769140266283e-01   3.277627054467e-01  -2.757385729424e-01   9.438607462585e-02  -3.498584757724e-01  -3.239553934202e-01  
3*0.0  3.353988260780e-02  -9.168114448759e-02   2.888834524054e-02   5.551181204387e-02  -4.836996769576e-02   5.060581565784e-02   1.298373745781e-01  3*0.0 -7.196668805102e-02   1.752202536913e-01   3.312984592082e-01  -2.723158897357e-01   9.569818901909e-02  -3.495699994167e-01  -3.213799222849e-01  
3*0.0  3.517030152614e-02  -9.084598790043e-02   2.719394279695e-02   5.536169708823e-02  -4.930763823085e-02   5.163421675607e-02   1.295156396772e-01  3*0.0 -7.494620597939e-02   1.735557238134e-01   3.347791252696e-01  -2.689845523011e-01   9.692158090478e-02  -3.492809663379e-01  -3.188348843258e-01  
3*0.0  3.676225205616e-02  -8.999905287816e-02   2.549629166982e-02   5.520748827560e-02  -5.020793727413e-02   5.264250198695e-02   1.291710093339e-01  3*0.0 -7.786560544423e-02   1.718595516749e-01   3.381089696106e-01  -2.656487512482e-01   9.809468941694e-02  -3.488995772843e-01  -3.162543776019e-01  
3*0.0  3.830392538058e-02  -8.915052649686e-02   2.381774311264e-02   5.503507571172e-02  -5.106559253568e-02   5.362017329598e-02   1.288069355419e-01  3*0.0 -8.072651598436e-02   1.701731805814e-01   3.413835417753e-01  -2.623245235219e-01   9.922533847818e-02  -3.485005936937e-01  -3.136902935499e-01  
3*0.0  3.981129300154e-02  -8.829870806209e-02   2.213482600253e-02   5.486063314535e-02  -5.189135807484e-02   5.458479078367e-02   1.284333981569e-01  3*0.0 -8.354164150024e-02   1.684796199504e-01   3.445686258391e-01  -2.590286102459e-01   1.003180020669e-01  -3.480599360844e-01  -3.111264044310e-01  
3*0.0  4.125967928102e-02  -8.743756281652e-02   2.045275118538e-02   5.468421261696e-02  -5.266322018429e-02   5.552642267069e-02   1.280331311097e-01  3*0.0 -8.624753956915e-02   1.667620295924e-01   3.475737682167e-01  -2.557435490333e-01   1.013279431177e-01  -3.475120084656e-01  -3.085177661817e-01  
3*0.0  4.266292528635e-02  -8.656672688822e-02   1.878384938421e-02   5.448987022847e-02  -5.339486756771e-02   5.643647825145e-02   1.276050950581e-01  3*0.0 -8.887866535878e-02   1.650264276657e-01   3.504414486718e-01  -2.524503092234e-01   1.022825056445e-01  -3.468849568386e-01  -3.058843655806e-01  
3*0.0  4.402568126595e-02  -8.569497966812e-02   1.711408566483e-02   5.429795809067e-02  -5.409165294495e-02   5.733224389433e-02   1.271661827631e-01  3*0.0 -9.145524983565e-02   1.632852572087e-01   3.532085396565e-01  -2.491826931540e-01   1.031958466735e-01  -3.462090684810e-01  -3.032474024234e-01  
3*0.0  4.533509036217e-02  -8.482885248130e-02   1.545071602492e-02   5.409348167197e-02  -5.474331264272e-02   5.821142205175e-02   1.267235917763e-01  3*0.0 -9.394179181128e-02   1.615748299427e-01   3.559352734920e-01  -2.459835563924e-01   1.040466595372e-01  -3.455400051397e-01  -3.006454937544e-01  
3*0.0  4.661116804316e-02  -8.395393487101e-02   1.379355016543e-02   5.387794166345e-02  -5.536580660992e-02   5.906603835252e-02   1.262581300356e-01  3*0.0 -9.637817784780e-02   1.598395894980e-01   3.585231163433e-01  -2.427763837324e-01   1.048593363590e-01  -3.447891990281e-01  -2.980167233358e-01  
3*0.0  4.784296511889e-02  -8.307989163302e-02   1.214760491412e-02   5.365397408014e-02  -5.595220304713e-02   5.989847719470e-02   1.257798467820e-01  3*0.0 -9.875123804690e-02   1.581125000842e-01   3.610362638803e-01  -2.395944694655e-01   1.056286387744e-01  -3.440104397812e-01  -2.953981717960e-01  
3*0.0  4.902665242314e-02  -8.219578411095e-02   1.050507683075e-02   5.343170064359e-02  -5.649558403092e-02   6.070608467905e-02   1.252725473288e-01  3*0.0 -1.010273251872e-01   1.563524739719e-01   3.633421088173e-01  -2.364061542681e-01   1.063268899484e-01  -3.431036098348e-01  -2.927228476795e-01  
3*0.0  5.016646257257e-02  -8.131845713059e-02   8.865226074021e-03   5.320734289800e-02  -5.700398039064e-02   6.150167379759e-02   1.247634674315e-01  3*0.0 -1.032380556978e-01   1.546128844386e-01   3.655935774198e-01  -2.332717338257e-01   1.069813800830e-01  -3.421894327856e-01  -2.900729736738e-01  
3*0.0  5.126594009860e-02  -8.043139156827e-02   7.240085884097e-03   5.297522140920e-02  -5.747833833862e-02   6.226561614966e-02   1.242239604893e-01  3*0.0 -1.053778559573e-01   1.528449805091e-01   3.676704387906e-01  -2.301171258148e-01   1.075857798343e-01  -3.411684710890e-01  -2.873807680283e-01  
3*0.0  5.232149987563e-02  -7.955723742224e-02   5.619090640574e-03   5.273483855388e-02  -5.791884432912e-02   6.302051314492e-02   1.236919322396e-01  3*0.0 -1.074485837532e-01   1.511215216945e-01   3.697487913448e-01  -2.270437220044e-01   1.081470486232e-01  -3.401865560777e-01  -2.847449922572e-01  
3*0.0  5.335013062758e-02  -7.867506824354e-02   4.012877356139e-03   5.248266003719e-02  -5.833780614607e-02   6.374668755397e-02   1.231361284636e-01  3*0.0 -1.094819187852e-01   1.493747692490e-01   3.716956692885e-01  -2.239536119551e-01   1.086822539360e-01  -3.391281860511e-01  -2.820863916409e-01  
3*0.0  5.432138948110e-02  -7.779281208711e-02   2.405172710747e-03   5.223868056310e-02  -5.870868874052e-02   6.445728027009e-02   1.225631606131e-01  3*0.0 -1.113962362322e-01   1.476197757014e-01   3.734590474324e-01  -2.208954252342e-01   1.091357297164e-01  -3.379692165698e-01  -2.793918191691e-01  
3*0.0  5.525289507613e-02  -7.691413350960e-02   8.074074366207e-04   5.198261238008e-02  -5.904841974163e-02   6.514880325826e-02   1.219827907575e-01  3*0.0 -1.132375045507e-01   1.458817411357e-01   3.751523861303e-01  -2.178799027968e-01   1.095428165682e-01  -3.367921852953e-01  -2.767152165906e-01  
3*0.0  5.615895544155e-02  -7.603817482954e-02  -7.727834432249e-04   5.171783877958e-02  -5.937082267326e-02   6.581755558779e-02   1.213926676600e-01  3*0.0 -1.150560842702e-01   1.441506547278e-01   3.767955364118e-01  -2.148752883692e-01   1.099383649941e-01  -3.356018238893e-01  -2.740580690895e-01  
3*0.0  5.701527191528e-02  -7.515522121595e-02  -2.331780737086e-03   5.144176165575e-02  -5.965327200644e-02   6.645094474539e-02   1.207705946836e-01  3*0.0 -1.167744607863e-01   1.423994605934e-01   3.782471680945e-01  -2.118562288825e-01   1.102680594469e-01  -3.342982539759e-01  -2.713561036127e-01  
3*0.0  5.783929799164e-02  -7.427490372556e-02  -3.890083709119e-03   5.116643265876e-02  -5.991031394772e-02   6.707258943044e-02   1.201428240107e-01  3*0.0 -1.184313109573e-01   1.406520339778e-01   3.795970517834e-01  -2.088775297964e-01   1.105576387654e-01  -3.329526384120e-01  -2.686563301792e-01  
3*0.0  5.862010569451e-02  -7.339745783545e-02  -5.441725510145e-03   5.089054922646e-02  -6.013400849844e-02   6.767672327394e-02   1.195030337674e-01  3*0.0 -1.200049373678e-01   1.389061903894e-01   3.808171689753e-01  -2.059253196203e-01   1.107943709528e-01  -3.315444409648e-01  -2.659460032185e-01  
3*0.0  5.937306833422e-02  -7.252603322641e-02  -6.977269253848e-03   5.060205994797e-02  -6.033867895245e-02   6.826198081373e-02   1.188605850396e-01  3*0.0 -1.215373301623e-01   1.371840359752e-01   3.820123508122e-01  -2.030139340369e-01   1.110092661909e-01  -3.301485857068e-01  -2.632719788835e-01  
3*0.0  6.009109551615e-02  -7.165820044794e-02  -8.499934037111e-03   5.031282569265e-02  -6.051774958025e-02   6.882760468246e-02   1.182074666702e-01  3*0.0 -1.230102571757e-01   1.354678133842e-01   3.831117466116e-01  -2.001260450946e-01   1.111883715868e-01  -3.287121728945e-01  -2.606001134140e-01  
3*0.0  6.076148733827e-02  -7.079213299838e-02  -1.001128592213e-02   5.001723484452e-02  -6.065963252034e-02   6.937065429160e-02   1.175379758159e-01  3*0.0 -1.243775561868e-01   1.337549131806e-01   3.840611899855e-01  -1.972638965917e-01   1.113010669447e-01  -3.272014863367e-01  -2.579101689023e-01  
3*0.0  6.140351981079e-02  -6.992509569735e-02  -1.151160617916e-02   4.972575000258e-02  -6.078072087414e-02   6.989337329254e-02   1.168526780328e-01  3*0.0 -1.256957617119e-01   1.320279212032e-01   3.848677035855e-01  -1.944041038953e-01   1.113834465382e-01  -3.256133464471e-01  -2.551996145442e-01  
3*0.0  6.201772490459e-02  -6.906127685262e-02  -1.299703134056e-02   4.942764566101e-02  -6.088253848900e-02   7.039642826855e-02   1.161592810547e-01  3*0.0 -1.269662306128e-01   1.303090297840e-01   3.855976280742e-01  -1.915701129942e-01   1.114391131526e-01  -3.239992183958e-01  -2.525004382419e-01  
3*0.0  6.258576091073e-02  -6.820024099433e-02  -1.445985589274e-02   4.911801584867e-02  -6.095017953301e-02   7.087058244449e-02   1.154478822638e-01  3*0.0 -1.281384432016e-01   1.285996654806e-01   3.861993065305e-01  -1.887544110316e-01   1.114365286767e-01  -3.223256527511e-01  -2.497930203222e-01  
3*0.0  6.313762139105e-02  -6.734560740449e-02  -1.591008120028e-02   4.880213456831e-02  -6.100942287649e-02   7.133152921884e-02   1.147381438964e-01  3*0.0 -1.292977353986e-01   1.269065078454e-01   3.867829343570e-01  -1.859743119832e-01   1.114314419474e-01  -3.206666843581e-01  -2.471217935586e-01  
3*0.0  6.364476668621e-02  -6.649760653071e-02  -1.735637165813e-02   4.849119210446e-02  -6.103479262951e-02   7.177954509224e-02   1.140205194646e-01  3*0.0 -1.303541507444e-01   1.252248213676e-01   3.872288663547e-01  -1.832385927173e-01   1.113635591628e-01  -3.189459124066e-01  -2.444408133922e-01  
3*0.0  6.412520694219e-02  -6.565288753838e-02  -1.878459359587e-02   4.817419310216e-02  -6.104254225566e-02   7.220638142384e-02   1.132937963692e-01  3*0.0 -1.313637549370e-01   1.235499581396e-01   3.875925501365e-01  -1.805232159053e-01   1.112708682379e-01  -3.171948433213e-01  -2.417681472197e-01  
3*0.0  6.456856512830e-02  -6.480679939659e-02  -2.019143488329e-02   4.785362585768e-02  -6.102324829129e-02   7.260432512885e-02   1.125442943399e-01  3*0.0 -1.322942554214e-01   1.218628265685e-01   3.877825215429e-01  -1.778027190937e-01   1.111311792582e-01  -3.153478757331e-01  -2.390640746805e-01  
3*0.0  6.499465782587e-02  -6.396661472764e-02  -2.157606937830e-02   4.752191489645e-02  -6.099527711877e-02   7.298246706453e-02   1.117930729047e-01  3*0.0 -1.332061892215e-01   1.201946769264e-01   3.879576258436e-01  -1.751115811781e-01   1.109871411236e-01  -3.135177251309e-01  -2.363968241425e-01  
3*0.0  6.537338786014e-02  -6.313490722706e-02  -2.295941975485e-02   4.719366782375e-02  -6.093166201754e-02   7.335014619395e-02   1.110358578054e-01  3*0.0 -1.339984420882e-01   1.185441565414e-01   3.879871636803e-01  -1.724745405120e-01   1.107713657765e-01  -3.116245568422e-01  -2.337197077673e-01  
3*0.0  6.573782296243e-02  -6.229979505311e-02  -2.430420595398e-02   4.685494190158e-02  -6.086147117688e-02   7.368156170385e-02   1.102581908006e-01  3*0.0 -1.347839098634e-01   1.168797982431e-01   3.879245573339e-01  -1.698113934097e-01   1.105572820966e-01  -3.096844720059e-01  -2.310397094361e-01  
3*0.0  6.607216129762e-02  -6.147865616664e-02  -2.564692313386e-02   4.651955197968e-02  -6.077168536436e-02   7.401009474493e-02   1.094895814043e-01  3*0.0 -1.355053095555e-01   1.152514237674e-01   3.878319297090e-01  -1.672195394846e-01   1.103099489487e-01  -3.077603890695e-01  -2.283965112346e-01  
3*0.0  6.637018116379e-02  -6.066026152708e-02  -2.697752863802e-02   4.618644169558e-02  -6.065538298909e-02   7.431906596368e-02   1.087066365872e-01  3*0.0 -1.361387646777e-01   1.136208108011e-01   3.875739780146e-01  -1.646471360360e-01   1.100108645028e-01  -3.057524486779e-01  -2.257297861029e-01  
3*0.0  6.664172606306e-02  -5.984508648457e-02  -2.828283902987e-02   4.584543121777e-02  -6.052251531764e-02   7.460272216746e-02   1.079115362127e-01  3*0.0 -1.367199975121e-01   1.119954755621e-01   3.872178133484e-01  -1.620845344640e-01   1.096858511814e-01  -3.037034616087e-01  -2.230653628628e-01  
3*0.0  6.690020467391e-02  -5.903804618030e-02  -2.957029175228e-02   4.550100093374e-02  -6.038449716489e-02   7.487312123150e-02   1.071199638634e-01  3*0.0 -1.372887323264e-01   1.103915263268e-01   3.868574689376e-01  -1.595596491915e-01   1.093610196853e-01  -3.016792727866e-01  -2.204409157185e-01  
3*0.0  6.712285097671e-02  -5.823901926251e-02  -3.084487300466e-02   4.515527611624e-02  -6.022177046388e-02   7.512760326689e-02   1.063222168382e-01  3*0.0 -1.377702429574e-01   1.088057678694e-01   3.863883842860e-01  -1.570732916366e-01   1.089882348049e-01  -2.996138726284e-01  -2.178184836618e-01  
3*0.0  6.731672297437e-02  -5.744075441929e-02  -3.209497832412e-02   4.480756399889e-02  -6.003971896275e-02   7.535541898671e-02   1.055071319537e-01  3*0.0 -1.381877094449e-01   1.072140429190e-01   3.857712202169e-01  -1.545894902109e-01   1.085805643141e-01  -2.974730122008e-01  -2.151770295241e-01  
3*0.0  6.749152221487e-02  -5.664155194061e-02  -3.331120373541e-02   4.444682471291e-02  -5.984701962563e-02   7.555146340450e-02   1.046751692932e-01  3*0.0 -1.385705798222e-01   1.056165133222e-01   3.850487490156e-01  -1.520980786979e-01   1.081579515088e-01  -2.952830272357e-01  -2.125319731081e-01  
3*0.0  6.763562544242e-02  -5.585747470142e-02  -3.452658055970e-02   4.409562738299e-02  -5.963447597774e-02   7.574649023403e-02   1.038522386978e-01  3*0.0 -1.388796214466e-01   1.040547785650e-01   3.842762522994e-01  -1.496759649235e-01   1.076975923018e-01  -2.930960683825e-01  -2.099152463587e-01  
3*0.0  6.777082555445e-02  -5.507868745946e-02  -3.571903509110e-02   4.373809973522e-02  -5.942018013318e-02   7.592466027204e-02   1.030291321787e-01  3*0.0 -1.391835485976e-01   1.025057909578e-01   3.834860748792e-01  -1.472774791826e-01   1.072420813048e-01  -2.909221576425e-01  -2.073303729214e-01  
3*0.0  6.786802159961e-02  -5.430846809568e-02  -3.690064456816e-02   4.338023605903e-02  -5.917937665039e-02   7.608800238866e-02   1.021992166379e-01  3*0.0 -1.393852734320e-01   1.009748634366e-01   3.825624180653e-01  -1.449183196456e-01   1.067302710263e-01  -2.886924721702e-01  -2.047390887526e-01  
3*0.0  6.795041696284e-02  -5.354205740641e-02  -3.805723398329e-02   4.302225720104e-02  -5.893164048558e-02   7.623074648629e-02   1.013623732292e-01  3*0.0 -1.395646622557e-01   9.944698388138e-02   3.815666800655e-01  -1.425703936018e-01   1.062116170697e-01  -2.864380001971e-01  -2.021576812648e-01  
3*0.0  6.801381279289e-02  -5.277694845250e-02  -3.917761642581e-02   4.265198379082e-02  -5.867384508481e-02   7.634310503756e-02   1.005122064679e-01  3*0.0 -1.397084800090e-01   9.792223152979e-02   3.804899096023e-01  -1.402239430500e-01   1.056790711715e-01  -2.841525997778e-01  -1.995823580098e-01  
3*0.0  6.804344427036e-02  -5.202269489828e-02  -4.029580522003e-02   4.229311222544e-02  -5.839284130655e-02   7.644950140786e-02   9.966130620017e-02  3*0.0 -1.397601932144e-01   9.641621897478e-02   3.792855608575e-01  -1.379280553034e-01   1.050960223906e-01  -2.818167631370e-01  -1.970037006571e-01  
3*0.0  6.806615598725e-02  -5.127293632018e-02  -4.137958883485e-02   4.192379907744e-02  -5.811225825344e-02   7.653224229322e-02   9.880739257924e-02  3*0.0 -1.398143670593e-01   9.492276781261e-02   3.780771728848e-01  -1.356429316622e-01   1.045241261812e-01  -2.795004337909e-01  -1.944594256016e-01  
3*0.0  6.805952834751e-02  -5.053137161229e-02  -4.245067485979e-02   4.155628689189e-02  -5.781269110507e-02   7.660172512846e-02   9.794927729223e-02  3*0.0 -1.397909508168e-01   9.344466444521e-02   3.767562601749e-01  -1.333932915682e-01   1.039119671123e-01  -2.771407481756e-01  -1.919151508156e-01  
3*0.0  6.803840259241e-02  -4.979855158792e-02  -4.350567336516e-02   4.118953348450e-02  -5.750669213191e-02   7.666067181199e-02   9.709438072184e-02  3*0.0 -1.397383475827e-01   9.198628961472e-02   3.754026192142e-01  -1.311807365100e-01   1.032904688410e-01  -2.747876650209e-01  -1.893981652061e-01  
3*0.0  6.800007832443e-02  -4.907167326678e-02  -4.453475807955e-02   4.081673820975e-02  -5.719224824038e-02   7.669987834708e-02   9.623544209034e-02  3*0.0 -1.396499075561e-01   9.054172898616e-02   3.739940051676e-01  -1.289886689539e-01   1.026558564161e-01  -2.724242908387e-01  -1.868986106004e-01  
3*0.0  6.793902068363e-02  -4.834644901963e-02  -4.553403735014e-02   4.044736900523e-02  -5.686374142537e-02   7.671284700872e-02   9.536108206346e-02  3*0.0 -1.395094124253e-01   8.909152449692e-02   3.724429980399e-01  -1.267986166061e-01   1.019952577578e-01  -2.699903508912e-01  -1.843824936238e-01  
3*0.0  6.785872444652e-02  -4.763363552471e-02  -4.652591680649e-02   4.007849839641e-02  -5.652515052759e-02   7.672194016031e-02   9.449501764715e-02  3*0.0 -1.393181316547e-01   8.767224318529e-02   3.708628683233e-01  -1.246616768074e-01   1.013133629468e-01  -2.675698180445e-01  -1.818975193519e-01  
3*0.0  6.776445847263e-02  -4.692691187327e-02  -4.749397559634e-02   3.970621968415e-02  -5.618048775994e-02   7.671400563812e-02   9.362664976214e-02  3*0.0 -1.390976617552e-01   8.626588981051e-02   3.692318652116e-01  -1.225469820665e-01   1.006221844594e-01  -2.651415724098e-01  -1.794310010979e-01  
3*0.0  6.765350156244e-02  -4.622177486457e-02  -4.842343572977e-02   3.932251594792e-02  -5.582759217579e-02   7.667594333241e-02   9.274586996626e-02  3*0.0 -1.388417761230e-01   8.486298972349e-02   3.675190135566e-01  -1.204325008277e-01   9.991801248088e-02  -2.626822045224e-01  -1.769693033825e-01  
3*0.0  6.753164837530e-02  -4.552588229492e-02  -4.933750254671e-02   3.894317378665e-02  -5.547116293897e-02   7.662972552930e-02   9.187021898825e-02  3*0.0 -1.385656471701e-01   8.347865489148e-02   3.657809747220e-01  -1.183533072849e-01   9.921002117652e-02  -2.602331538451e-01  -1.745355539479e-01  
3*0.0  6.737452259788e-02  -4.483913768052e-02  -5.024419349692e-02   3.857348280015e-02  -5.509038871424e-02   7.657305394843e-02   9.098820855969e-02  3*0.0 -1.381832474765e-01   8.210857411944e-02   3.638746631526e-01  -1.163139672947e-01   9.844444544879e-02  -2.577075312732e-01  -1.720831961924e-01  
3*0.0  6.721828582223e-02  -4.415678508310e-02  -5.111507400905e-02   3.819672256400e-02  -5.471620286768e-02   7.649593577045e-02   9.010727870298e-02  3*0.0 -1.378241349969e-01   8.074958806777e-02   3.619923237693e-01  -1.142844777455e-01   9.770249759173e-02  -2.552173495686e-01  -1.696713857881e-01  
3*0.0  6.704818696079e-02  -4.348476944188e-02  -5.197254040694e-02   3.781896714833e-02  -5.433613558621e-02   7.641184646145e-02   8.923252119816e-02  3*0.0 -1.374290659508e-01   7.941656320212e-02   3.600888370565e-01  -1.122968106150e-01   9.694854704955e-02  -2.527423996784e-01  -1.672897035249e-01  
3*0.0  6.685950868651e-02  -4.281819767757e-02  -5.280654519955e-02   3.743986893649e-02  -5.394587498488e-02   7.630964113462e-02   8.835209266071e-02  3*0.0 -1.369852349342e-01   7.809271334417e-02   3.580932002172e-01  -1.103283021171e-01   9.617297380140e-02  -2.502336002214e-01  -1.649111269491e-01  
3*0.0  6.665546105918e-02  -4.216042075619e-02  -5.362373035102e-02   3.706582380666e-02  -5.354811088468e-02   7.619703156209e-02   8.747290460647e-02  3*0.0 -1.365024749536e-01   7.678565263663e-02   3.560386533939e-01  -1.083910259682e-01   9.538233638342e-02  -2.477135594174e-01  -1.625479277045e-01  
3*0.0  6.643149544918e-02  -4.150647911295e-02  -5.440950892472e-02   3.668994501661e-02  -5.313915924894e-02   7.606038524850e-02   8.658344207405e-02  3*0.0 -1.359694066599e-01   7.548399504872e-02   3.538774719259e-01  -1.064638880581e-01   9.456928262973e-02  -2.451489432102e-01  -1.601819836785e-01  
3*0.0  6.620635318986e-02  -4.085892789395e-02  -5.517006970165e-02   3.630778814002e-02  -5.273455800695e-02   7.591099658616e-02   8.569921151346e-02  3*0.0 -1.354435888382e-01   7.419875374021e-02   3.517354059192e-01  -1.045594150451e-01   9.377000106861e-02  -2.426193361892e-01  -1.578550768938e-01  
3*0.0  6.596400505946e-02  -4.021721592718e-02  -5.590394290947e-02   3.592664262477e-02  -5.232104384864e-02   7.574307528293e-02   8.480975139010e-02  3*0.0 -1.348741423786e-01   7.292365087127e-02   3.495099271928e-01  -1.026728218429e-01   9.295269112531e-02  -2.400608106134e-01  -1.555335388305e-01  
3*0.0  6.570494094127e-02  -3.958759553806e-02  -5.663433522412e-02   3.555089970714e-02  -5.189897780488e-02   7.557504343346e-02   8.392886141883e-02  3*0.0 -1.342537810886e-01   7.167618264196e-02   3.472407156650e-01  -1.008368210536e-01   9.211411125649e-02  -2.375050104087e-01  -1.532346362569e-01  
3*0.0  6.544351997760e-02  -3.896324742194e-02  -5.733567574574e-02   3.517366306940e-02  -5.148011702476e-02   7.539144266120e-02   8.304967480385e-02  3*0.0 -1.336402122668e-01   7.043922616003e-02   3.449703446157e-01  -9.901599489456e-02   9.128806151193e-02  -2.349691221132e-01  -1.509656260138e-01  
3*0.0  6.516157680095e-02  -3.834707436364e-02  -5.801883407973e-02   3.480017959717e-02  -5.104957420832e-02   7.519532430062e-02   8.216821192120e-02  3*0.0 -1.329671964113e-01   6.921817531395e-02   3.426074364097e-01  -9.722436217646e-02   9.043487052659e-02  -2.324014302697e-01  -1.487003427286e-01  
3*0.0  6.486947230357e-02  -3.773532585776e-02  -5.867189882882e-02   3.442399055708e-02  -5.061570221291e-02   7.497995379414e-02   8.128310557861e-02  3*0.0 -1.322727969809e-01   6.800525964425e-02   3.401923018671e-01  -9.544501565783e-02   8.957707167472e-02  -2.298224833712e-01  -1.464486007774e-01  
3*0.0  6.457045968119e-02  -3.712990464615e-02  -5.930010663868e-02   3.404606304692e-02  -5.018125246461e-02   7.475138144284e-02   8.040002753067e-02  3*0.0 -1.315665535927e-01   6.680681367320e-02   3.377600792394e-01  -9.368788770994e-02   8.872099020247e-02  -2.272555082375e-01  -1.442225041298e-01  
3*0.0  6.426072183995e-02  -3.653298938300e-02  -5.991221323076e-02   3.366774083355e-02  -4.974309276062e-02   7.451471530529e-02   7.952137463186e-02  3*0.0 -1.308301580083e-01   6.562805746571e-02   3.352975679376e-01  -9.196219108874e-02   8.785600047171e-02  -2.246949196864e-01  -1.420191256569e-01  
3*0.0  6.393846576414e-02  -3.594060012437e-02  -6.049376921097e-02   3.329021521544e-02  -4.929953105987e-02   7.425859183059e-02   7.863756179427e-02  3*0.0 -1.300651013482e-01   6.445594199981e-02   3.327641718280e-01  -9.024870611774e-02   8.698160610714e-02  -2.221112944554e-01  -1.398227730651e-01  
3*0.0  6.360460281141e-02  -3.535840242002e-02  -6.106466144941e-02   3.291498487997e-02  -4.885155952891e-02   7.399866940674e-02   7.776071805341e-02  3*0.0 -1.292647877257e-01   6.330757261810e-02   3.302028792113e-01  -8.857342103423e-02   8.609560929862e-02  -2.195367971704e-01  -1.376505507678e-01  
3*0.0  6.326967329049e-02  -3.478324557124e-02  -6.161296674301e-02   3.254153463228e-02  -4.840749910315e-02   7.372971784495e-02   7.689016552783e-02  3*0.0 -1.284714710026e-01   6.217428005901e-02   3.276560945572e-01  -8.692130017887e-02   8.522216048139e-02  -2.169923946677e-01  -1.355119608880e-01  
3*0.0  6.291873206956e-02  -3.421437418401e-02  -6.213721167388e-02   3.217044723201e-02  -4.795521837366e-02   7.344537369137e-02   7.601614598647e-02  3*0.0 -1.276339960368e-01   6.105269361014e-02   3.250284880064e-01  -8.528974349007e-02   8.433049667128e-02  -2.144210017007e-01  -1.333780338852e-01  
3*0.0  6.255341190254e-02  -3.364994713266e-02  -6.263296699572e-02   3.179860569941e-02  -4.749593511951e-02   7.314235043900e-02   7.513646044186e-02  3*0.0 -1.267579414041e-01   5.993775289573e-02   3.223146092818e-01  -8.367148543926e-02   8.342352967428e-02  -2.118178288481e-01  -1.312463406858e-01  
3*0.0  6.219172203422e-02  -3.309680197195e-02  -6.312054290993e-02   3.142860125201e-02  -4.704439251841e-02   7.284314210181e-02   7.427422168014e-02  3*0.0 -1.258963387993e-01   5.885217461186e-02   3.196751913813e-01  -8.209448720489e-02   8.253508907324e-02  -2.092845312241e-01  -1.291683055734e-01  
3*0.0  6.182205028289e-02  -3.254873594429e-02  -6.358180800839e-02   3.105866281650e-02  -4.659096239544e-02   7.252929332638e-02   7.341119116200e-02  3*0.0 -1.250179646914e-01   5.777580544611e-02   3.169951839125e-01  -8.053316998791e-02   8.164433080466e-02  -2.067466426737e-01  -1.271052543117e-01  
3*0.0  6.143850048472e-02  -3.200740498436e-02  -6.402089245602e-02   3.068952278527e-02  -4.613088345145e-02   7.220226990077e-02   7.254680986244e-02  3*0.0 -1.240984256220e-01   5.671341638022e-02   3.142475548507e-01  -7.899375948988e-02   8.073751404537e-02  -2.041899649150e-01  -1.250505634120e-01  
3*0.0  6.104337467944e-02  -3.146964431782e-02  -6.442772459217e-02   3.032117047678e-02  -4.566598878668e-02   7.185545174401e-02   7.167684100105e-02  3*0.0 -1.231531860722e-01   5.565519529648e-02   3.114265466684e-01  -7.746429568865e-02   7.982247377546e-02  -2.016077901090e-01  -1.230002209443e-01  
3*0.0  6.065017961146e-02  -3.094071435031e-02  -6.482144264509e-02   2.995052019289e-02  -4.520717589620e-02   7.150756734726e-02   7.081944423866e-02  3*0.0 -1.222152372186e-01   5.462088086300e-02   3.086563113234e-01  -7.596668152629e-02   7.892120003754e-02  -1.990788444640e-01  -1.209938758595e-01  
3*0.0  6.024634056950e-02  -3.041878513578e-02  -6.519421450622e-02   2.958614531763e-02  -4.474417940371e-02   7.114905957935e-02   6.996278096951e-02  3*0.0 -1.212501963499e-01   5.359838951104e-02   3.058312964445e-01  -7.449106844141e-02   7.801130577236e-02  -1.965376549473e-01  -1.189984847990e-01  
3*0.0  5.984081607414e-02  -2.990557388892e-02  -6.555436240379e-02   2.922336023873e-02  -4.428421364916e-02   7.078889977096e-02   6.911619849955e-02  3*0.0 -1.202818947363e-01   5.259700938909e-02   3.030277721165e-01  -7.304662629679e-02   7.710815795194e-02  -1.940315032151e-01  -1.170372214507e-01  
3*0.0  5.942569335835e-02  -2.939756547088e-02  -6.588937261550e-02   2.886262010098e-02  -4.382085079119e-02   7.041493752373e-02   6.826839409310e-02  3*0.0 -1.192902371726e-01   5.160444825412e-02   3.001701560671e-01  -7.161862502246e-02   7.619841802950e-02  -1.915123309393e-01  -1.150858714829e-01  
3*0.0  5.899940038677e-02  -2.889702981636e-02  -6.620464280984e-02   2.850492134256e-02  -4.335285523364e-02   7.003124511600e-02   6.742203295290e-02  3*0.0 -1.182660279370e-01   5.062786626009e-02   2.972645911132e-01  -7.021507187689e-02   7.527765975656e-02  -1.889858175381e-01  -1.131475680326e-01  
3*0.0  5.857505526242e-02  -2.840020672964e-02  -6.649131543081e-02   2.814082460797e-02  -4.289061900373e-02   6.963467170235e-02   6.657935701398e-02  3*0.0 -1.172547229225e-01   4.966126453696e-02   2.943804963058e-01  -6.882218808235e-02   7.437220221560e-02  -1.864894791293e-01  -1.112398603047e-01  
3*0.0  5.814446742685e-02  -2.791024751055e-02  -6.675806982732e-02   2.778219977024e-02  -4.242744022006e-02   6.922988422423e-02   6.574006530596e-02  3*0.0 -1.162299647706e-01   4.870727450933e-02   2.914705854805e-01  -6.745109292199e-02   7.346600789400e-02  -1.839972644717e-01  -1.093499227150e-01  
3*0.0  5.770252171163e-02  -2.742873978067e-02  -6.701102603954e-02   2.742699289272e-02  -4.195958099395e-02   6.881966256564e-02   6.490456304271e-02  3*0.0 -1.151696092902e-01   4.777171852081e-02   2.885159074729e-01  -6.610939009118e-02   7.254714667764e-02  -1.815004266598e-01  -1.074740087482e-01  
3*0.0  5.726459831718e-02  -2.695320216148e-02  -6.724464282580e-02   2.707065426881e-02  -4.149883847403e-02   6.840446996770e-02   6.407816683885e-02  3*0.0 -1.141276494589e-01   4.685066630613e-02   2.856052097922e-01  -6.478722921128e-02   7.164662911317e-02  -1.790478216117e-01  -1.056347725757e-01  
3*0.0  5.681467469767e-02  -2.648449271978e-02  -6.745794000274e-02   2.672095471807e-02  -4.103270861799e-02   6.797928705167e-02   6.325169170373e-02  3*0.0 -1.130529283288e-01   4.594170361333e-02   2.826316754256e-01  -6.348728287661e-02   7.073397249237e-02  -1.765776830150e-01  -1.038024290558e-01  
3*0.0  5.636808141147e-02  -2.602236712364e-02  -6.765553712121e-02   2.636991522751e-02  -4.057307369653e-02   6.755138279075e-02   6.243527317410e-02  3*0.0 -1.119913358540e-01   4.504924527708e-02   2.797003789319e-01  -6.220941505410e-02   6.983669816777e-02  -1.741510839950e-01  -1.020060998552e-01  
3*0.0  5.591282455046e-02  -2.556711755219e-02  -6.783377471035e-02   2.602379937372e-02  -4.011055451975e-02   6.711514403782e-02   6.162094274590e-02  3*0.0 -1.109067957165e-01   4.416998099081e-02   2.767295561587e-01  -6.095353901684e-02   6.893311531023e-02  -1.717202515990e-01  -1.002227009314e-01  
3*0.0  5.545030255030e-02  -2.511549693536e-02  -6.798057566055e-02   2.567593817201e-02  -3.964617667767e-02   6.666178304660e-02   6.080393469963e-02  3*0.0 -1.098059199806e-01   4.329764677698e-02   2.737165196685e-01  -5.970589092321e-02   6.802685216826e-02  -1.692809218243e-01  -9.844985781021e-02  
3*0.0  5.499205585463e-02  -2.467243626597e-02  -6.812150163920e-02   2.533188451208e-02  -3.918887709991e-02   6.621349466962e-02   6.000144503490e-02  3*0.0 -1.087198875725e-01   4.244550166145e-02   2.707586691820e-01  -5.848918822380e-02   6.713666389278e-02  -1.668935357101e-01  -9.671626502273e-02  
3*0.0  5.451939799469e-02  -2.423566751605e-02  -6.824028104364e-02   2.499265155726e-02  -3.872422140945e-02   6.575319334707e-02   5.919671753935e-02  3*0.0 -1.075921299594e-01   4.160475663415e-02   2.677209200707e-01  -5.729270779800e-02   6.622915459571e-02  -1.644781627240e-01  -9.498400921718e-02  
3*0.0  5.405320282432e-02  -2.380221823165e-02  -6.833383649315e-02   2.464728398712e-02  -3.826809695452e-02   6.528402235055e-02   5.839855725094e-02  3*0.0 -1.064903012805e-01   4.077346878871e-02   2.647328159720e-01  -5.610547236801e-02   6.534338123547e-02  -1.621068147876e-01  -9.328634433461e-02  
3*0.0  5.358260764267e-02  -2.337709925219e-02  -6.841736860189e-02   2.430776685764e-02  -3.781223549677e-02   6.481439954094e-02   5.760836756310e-02  3*0.0 -1.053754078099e-01   3.996002209857e-02   2.617399253046e-01  -5.494630938045e-02   6.445721641519e-02  -1.597518652545e-01  -9.161049332884e-02  
3*0.0  5.311151062449e-02  -2.295833804012e-02  -6.848478186976e-02   2.397235335045e-02  -3.735943910507e-02   6.434101529077e-02   5.682492758311e-02  3*0.0 -1.042633119393e-01   3.915947224568e-02   2.587570159067e-01  -5.380719440211e-02   6.357906920620e-02  -1.574195836181e-01  -8.995887292801e-02  
3*0.0  5.262385039557e-02  -2.254218718421e-02  -6.851256810293e-02   2.363846688530e-02  -3.689758139938e-02   6.384320758613e-02   5.603117390194e-02  3*0.0 -1.031092957502e-01   3.836090430253e-02   2.556654016607e-01  -5.267256787177e-02   6.268252973073e-02  -1.550391198588e-01  -8.829831950771e-02  
3*0.0  5.214747590539e-02  -2.213639053047e-02  -6.854875890681e-02   2.330826751619e-02  -3.644772295364e-02   6.336173805684e-02   5.525988144547e-02  3*0.0 -1.019851221789e-01   3.758867977181e-02   2.526813412093e-01  -5.157546353195e-02   6.181087420131e-02  -1.527406477723e-01  -8.668977057253e-02  
3*0.0  5.166872917157e-02  -2.173534264129e-02  -6.856312530418e-02   2.297940329485e-02  -3.599941803584e-02   6.287181193931e-02   5.449182064870e-02  3*0.0 -1.008591504549e-01   3.682592086770e-02   2.496914494310e-01  -5.049252531961e-02   6.094421656158e-02  -1.504542724787e-01  -8.509966018147e-02  
3*0.0  5.118391329106e-02  -2.134108476916e-02  -6.856280650963e-02   2.265404798289e-02  -3.554989266593e-02   6.237757692731e-02   5.372823109652e-02  3*0.0 -9.971492888993e-02   3.607778854562e-02   2.466787445599e-01  -4.943215160819e-02   6.007371657514e-02  -1.481721597311e-01  -8.352482899606e-02  
3*0.0  5.069643668988e-02  -2.094975635128e-02  -6.853208352394e-02   2.232819920557e-02  -3.510156622532e-02   6.186887547541e-02   5.296421892649e-02  3*0.0 -9.857095170193e-02   3.533452469487e-02   2.436506156413e-01  -4.837795439976e-02   5.920882554981e-02  -1.458946822159e-01  -8.196457206152e-02  
3*0.0  5.020912942856e-02  -2.056576788798e-02  -6.849208976614e-02   2.200674874274e-02  -3.465656784229e-02   6.136135781385e-02   5.220962173368e-02  3*0.0 -9.742766922512e-02   3.460744831258e-02   2.406416224812e-01  -4.734774159861e-02   5.835078971066e-02  -1.436450025348e-01  -8.043001769243e-02  
3*0.0  4.971724603541e-02  -2.018553402540e-02  -6.842723335201e-02   2.168294204293e-02  -3.421139749356e-02   6.084250777747e-02   5.145583726511e-02  3*0.0 -9.627422328648e-02   3.388906846573e-02   2.376123270506e-01  -4.632917452534e-02   5.749298926415e-02  -1.413985031650e-01  -7.890936520022e-02  
3*0.0  4.923083990527e-02  -1.981326259265e-02  -6.835948403281e-02   2.136618937396e-02  -3.377335637496e-02   6.033069183535e-02   5.071594733754e-02  3*0.0 -9.513844360904e-02   3.318756198056e-02   2.346364432830e-01  -4.533671203773e-02   5.665122840340e-02  -1.391988148360e-01  -7.742236191613e-02  
3*0.0  4.873915581262e-02  -1.944682524947e-02  -6.827446429992e-02   2.105303845441e-02  -3.333456063145e-02   5.981310615220e-02   4.997953992095e-02  3*0.0 -9.398935985807e-02   3.249809331208e-02   2.316404941682e-01  -4.436286117103e-02   5.580781498165e-02  -1.370032306397e-01  -7.594941645124e-02  
3*0.0  4.824804604622e-02  -1.908624218791e-02  -6.817582416914e-02   2.074273132056e-02  -3.289917843921e-02   5.929358287929e-02   4.925032356064e-02  3*0.0 -9.284466720431e-02   3.182098604204e-02   2.286614911748e-01  -4.340708247465e-02   5.497262093218e-02  -1.348321649203e-01  -7.449952512824e-02  
3*0.0  4.775576139719e-02  -1.873020874177e-02  -6.805707605378e-02   2.043389839340e-02  -3.246587388668e-02   5.876720778561e-02   4.852496306745e-02  3*0.0 -9.170006431150e-02   3.115321735565e-02   2.256825023994e-01  -4.246420003298e-02   5.414294525448e-02  -1.326748760552e-01  -7.306754748677e-02  
3*0.0  4.726500252963e-02  -1.837906671677e-02  -6.792350237775e-02   2.012536206182e-02  -3.203663733377e-02   5.823806491550e-02   4.780651453189e-02  3*0.0 -9.056269675236e-02   3.049672276299e-02   2.227262428496e-01  -4.153673236907e-02   5.332297796524e-02  -1.305445825539e-01  -7.165920349430e-02  
3*0.0  4.676598571380e-02  -1.803309415901e-02  -6.776753891542e-02   1.982165536684e-02  -3.160423584828e-02   5.769914639212e-02   4.708801536629e-02  3*0.0 -8.940475821211e-02   2.984931209564e-02   2.197253710530e-01  -4.062468592646e-02   5.249663267858e-02  -1.284033091853e-01  -7.025741712898e-02  
3*0.0  4.627595605963e-02  -1.769339915333e-02  -6.760978232282e-02   1.951926543581e-02  -3.118129568905e-02   5.716806985054e-02   4.638425326727e-02  3*0.0 -8.827337065444e-02   2.921752245262e-02   2.168002260084e-01  -3.973405812216e-02   5.169100659491e-02  -1.263193099006e-01  -6.889258239819e-02  
3*0.0  4.578263386958e-02  -1.735900343803e-02  -6.743524506811e-02   1.921963913321e-02  -3.075873013639e-02   5.663183573152e-02   4.568434973887e-02  3*0.0 -8.713452357393e-02   2.859650836628e-02   2.138654928267e-01  -3.885923539761e-02   5.088651279797e-02  -1.242437640007e-01  -6.754257130929e-02  
3*0.0  4.528913169660e-02  -1.702853826442e-02  -6.724076060221e-02   1.892170028626e-02  -3.033875944583e-02   5.608918349691e-02   4.498823913309e-02  3*0.0 -8.599975836554e-02   2.798331505999e-02   2.109354480119e-01  -3.799584282707e-02   5.008913596542e-02  -1.221833076487e-01  -6.621006263649e-02  
3*0.0  4.479501310575e-02  -1.670447446895e-02  -6.703666553277e-02   1.862937476682e-02  -2.992107763189e-02   5.554707974588e-02   4.429976793395e-02  3*0.0 -8.486546560950e-02   2.738292746979e-02   2.080166891237e-01  -3.715229591412e-02   4.929717671327e-02  -1.201432179998e-01  -6.489733463123e-02  
3*0.0  4.430331194663e-02  -1.638663065581e-02  -6.682596899094e-02   1.834020170141e-02  -2.950780781428e-02   5.500789599381e-02   4.362070883106e-02  3*0.0 -8.373751886057e-02   2.679643779077e-02   2.051272423245e-01  -3.632839976416e-02   4.851412685574e-02  -1.181333828487e-01  -6.360870650957e-02  
3*0.0  4.381036273440e-02  -1.607064535202e-02  -6.658624051005e-02   1.804913793635e-02  -2.909615335900e-02   5.445563135991e-02   4.294148378428e-02  3*0.0 -8.261288128960e-02   2.621317620149e-02   2.022303740839e-01  -3.550757787744e-02   4.773722453055e-02  -1.161298643021e-01  -6.233295736981e-02  
3*0.0  4.331646958307e-02  -1.576181674671e-02  -6.634246955897e-02   1.776469798816e-02  -2.868648809179e-02   5.390750752381e-02   4.227134067114e-02  3*0.0 -8.148509677431e-02   2.564513022027e-02   1.993455594280e-01  -3.471073219742e-02   4.696381578049e-02  -1.141475109272e-01  -6.107697935288e-02  
3*0.0  4.282532062676e-02  -1.545827974086e-02  -6.608879356073e-02   1.748348459720e-02  -2.828129625464e-02   5.336018333951e-02   4.160925314663e-02  3*0.0 -8.036719878149e-02   2.508798142309e-02   1.964883487104e-01  -3.392969564289e-02   4.620061698360e-02  -1.121929284609e-01  -5.984329203968e-02  
3*0.0  4.233667189059e-02  -1.516007956666e-02  -6.582709718875e-02   1.720489650203e-02  -2.788038599889e-02   5.281463865597e-02   4.095569352817e-02  3*0.0 -7.925746873317e-02   2.454268996314e-02   1.936598631396e-01  -3.316542992401e-02   4.544680089279e-02  -1.102668898676e-01  -5.863197722034e-02  
3*0.0  4.185104378470e-02  -1.486512536264e-02  -6.554876489128e-02   1.692597245487e-02  -2.748397454078e-02   5.226507503594e-02   4.030746285545e-02  3*0.0 -7.815993942328e-02   2.400445997072e-02   1.908551218007e-01  -3.241038308503e-02   4.470402194327e-02  -1.083648173058e-01  -5.744072049156e-02  
3*0.0  4.136240270430e-02  -1.457543303865e-02  -6.525705955388e-02   1.665173094127e-02  -2.708786309238e-02   5.171284231707e-02   3.966369137940e-02  3*0.0 -7.705602549741e-02   2.347662492397e-02   1.880429099122e-01  -3.167168605356e-02   4.396223192490e-02  -1.064709339944e-01  -5.626261222388e-02  
3*0.0  4.087054437614e-02  -1.428894565497e-02  -6.494193427856e-02   1.637841101158e-02  -2.669181385327e-02   5.115102077655e-02   3.902075409646e-02  3*0.0 -7.594701451513e-02   2.295489489932e-02   1.852151569392e-01  -3.094117423353e-02   4.322182521175e-02  -1.045790847984e-01  -5.509486323291e-02  
3*0.0  4.038739005736e-02  -1.400799563868e-02  -6.462685916261e-02   1.610825826856e-02  -2.630417284291e-02   5.059737230115e-02   3.839070548924e-02  3*0.0 -7.486326596322e-02   2.244524517771e-02   1.824535018535e-01  -3.022757756416e-02   4.249973755434e-02  -1.027352648363e-01  -5.395714343783e-02  
3*0.0  3.990239199019e-02  -1.373368467849e-02  -6.430644945661e-02   1.584471283926e-02  -2.591761076593e-02   5.004655078931e-02   3.776806776440e-02  3*0.0 -7.377421196546e-02   2.194916437673e-02   1.796961765199e-01  -2.953496898343e-02   4.177934807975e-02  -1.009065481207e-01  -5.283526242854e-02  
3*0.0  3.942409698464e-02  -1.346300880744e-02  -6.397714250111e-02   1.558213348761e-02  -2.553789276925e-02   4.949735915955e-02   3.715410996617e-02  3*0.0 -7.270651977456e-02   2.146089134336e-02   1.769854839152e-01  -2.885285560117e-02   4.107457567105e-02  -9.911349031377e-02  -5.173751533385e-02  
3*0.0  3.894205557190e-02  -1.319690738250e-02  -6.363155465400e-02   1.532322740043e-02  -2.515775811914e-02   4.894323397652e-02   3.654290168574e-02  3*0.0 -7.163071979818e-02   2.098157226038e-02   1.742612720150e-01  -2.818411881813e-02   4.036948414737e-02  -9.732401865807e-02  -5.065018461693e-02  
3*0.0  3.846074525122e-02  -1.293451435187e-02  -6.327100193964e-02   1.506628541476e-02  -2.478026508556e-02   4.838571574395e-02   3.593620378559e-02  3*0.0 -7.056016624093e-02   2.050946652558e-02   1.715478155002e-01  -2.752557184545e-02   3.967108139665e-02  -9.555044369598e-02  -4.957827602719e-02  
3*0.0  3.798510379973e-02  -1.267626962354e-02  -6.290583095191e-02   1.480993870425e-02  -2.440881030920e-02   4.783220140307e-02   3.533900781340e-02  3*0.0 -6.950565296358e-02   2.004738390879e-02   1.688791336922e-01  -2.688071272418e-02   3.898554639662e-02  -9.381179219372e-02  -4.852985648665e-02  
3*0.0  3.751120285158e-02  -1.242261953392e-02  -6.253084018801e-02   1.455748782602e-02  -2.404064274160e-02   4.727893999490e-02   3.474822434638e-02  3*0.0 -6.845841045230e-02   1.959411208480e-02   1.662298940833e-01  -2.624854331843e-02   3.830772975303e-02  -9.209381355145e-02  -4.749856038970e-02  
3*0.0  3.703828330174e-02  -1.217288956117e-02  -6.214527224830e-02   1.430703069393e-02  -2.367517436911e-02   4.672490946332e-02   3.416314269414e-02  3*0.0 -6.741567412378e-02   1.914924568767e-02   1.635950726869e-01  -2.562898360554e-02   3.763614365969e-02  -9.039375939185e-02  -4.648308802234e-02  
3*0.0  3.656724225818e-02  -1.192854670613e-02  -6.175367327109e-02   1.406233665995e-02  -2.331302935839e-02   4.617368976747e-02   3.358562873709e-02  3*0.0 -6.637949808240e-02   1.871458748152e-02   1.609815976544e-01  -2.502436168229e-02   3.697185258184e-02  -8.871543586116e-02  -4.548500696647e-02  
3*0.0  3.610191002474e-02  -1.168815829560e-02  -6.135731125888e-02   1.381962401314e-02  -2.295672449009e-02   4.562615078734e-02   3.301688521805e-02  3*0.0 -6.536056044120e-02   1.828829661923e-02   1.584106021506e-01  -2.443146265645e-02   3.632045465784e-02  -8.706951995574e-02  -4.450840208216e-02  
3*0.0  3.563374645270e-02  -1.145201582003e-02  -6.094602591893e-02   1.358048746733e-02  -2.260042640286e-02   4.507458760157e-02   3.245107851718e-02  3*0.0 -6.433586259703e-02   1.787014806128e-02   1.558306804300e-01  -2.385044970907e-02   3.566955140713e-02  -8.542835299998e-02  -4.354173708643e-02  
3*0.0  3.517305759037e-02  -1.122005060063e-02  -6.053483060165e-02   1.334356775066e-02  -2.225111670579e-02   4.453000812340e-02   3.189589419939e-02  3*0.0 -6.333220528627e-02   1.746128283346e-02   1.533049404975e-01  -2.328251963574e-02   3.503352735580e-02  -8.382574572491e-02  -4.259885003449e-02  
3*0.0  3.471090419599e-02  -1.099112521230e-02  -6.010565648143e-02   1.310830207086e-02  -2.190262626655e-02   4.397951067902e-02   3.134289313505e-02  3*0.0 -6.232815367033e-02   1.705802395732e-02   1.507759410994e-01  -2.272245112776e-02   3.440051070038e-02  -8.222981465754e-02  -4.166628740436e-02  
3*0.0  3.425124817280e-02  -1.076638030021e-02  -5.966951963438e-02   1.287630041708e-02  -2.155764862362e-02   4.343069274868e-02   3.079656227387e-02  3*0.0 -6.133212589606e-02   1.666307750939e-02   1.482696723601e-01  -2.217440119074e-02   3.377516773685e-02  -8.065510918411e-02  -4.074999658894e-02  
3*0.0  3.379828395934e-02  -1.054636421515e-02  -5.923588592292e-02   1.264805677354e-02  -2.121901498855e-02   4.289022271124e-02   3.026109634889e-02  3*0.0 -6.035442288639e-02   1.627820190716e-02   1.458139775825e-01  -2.164080688338e-02   3.316306159703e-02  -7.911670413491e-02  -3.985608245308e-02  
3*0.0  3.334272315079e-02  -1.032915283590e-02  -5.878301725381e-02   1.242178275835e-02  -2.088032673358e-02   4.234272465739e-02   2.972669956338e-02  3*0.0 -5.937290956522e-02   1.589832480692e-02   1.433463660603e-01  -2.111459147505e-02   3.255191635018e-02  -7.757986827473e-02  -3.896998004578e-02  
3*0.0  3.289297976521e-02  -1.011645423068e-02  -5.833156181699e-02   1.219836377634e-02  -2.054730538941e-02   4.180247955369e-02   2.920225964217e-02  3*0.0 -5.840699258677e-02   1.552830316500e-02   1.409244667406e-01  -2.060223483319e-02   3.195248059870e-02  -7.607637696887e-02  -3.810475920214e-02  
3*0.0  3.244823409130e-02  -9.907282807302e-03  -5.787594283865e-02   1.197741332600e-02  -2.021930948515e-02   4.126584082789e-02   2.868561292521e-02  3*0.0 -5.745617162244e-02   1.516543913483e-02   1.385390433165e-01  -2.010003397740e-02   3.136407726960e-02  -7.460031539271e-02  -3.725765156845e-02  
3*0.0  3.200498121919e-02  -9.702759956345e-03  -5.741559592707e-02   1.176117845919e-02  -1.989395520464e-02   4.073187099360e-02   2.817535491709e-02  3*0.0 -5.650958255043e-02   1.481143157990e-02   1.361701245136e-01  -1.961077197284e-02   3.078104470135e-02  -7.314154371918e-02  -3.642447119604e-02  
3*0.0  3.155808185530e-02  -9.499304273264e-03  -5.692695759899e-02   1.154429116550e-02  -1.956770455840e-02   4.018492119530e-02   2.766311855185e-02  3*0.0 -5.555951546202e-02   1.445858541068e-02   1.337812483629e-01  -1.912258869431e-02   3.019861856145e-02  -7.167837593212e-02  -3.559609787274e-02  
3*0.0  3.112094107500e-02  -9.302016106223e-03  -5.645517801912e-02   1.133354138056e-02  -1.924963950774e-02   3.965531888396e-02   2.716594786729e-02  3*0.0 -5.463212808514e-02   1.411899681443e-02   1.314629818522e-01  -1.865386639294e-02   2.963161778883e-02  -7.026202194558e-02  -3.479351060720e-02  
3*0.0  3.068824031245e-02  -9.107793010219e-03  -5.597781752680e-02   1.112475782643e-02  -1.893601431448e-02   3.912798075104e-02   2.667537434370e-02  3*0.0 -5.371812091872e-02   1.378550591814e-02   1.291758317828e-01  -1.819368631636e-02   2.907439334714e-02  -6.886931172648e-02  -3.400689882535e-02  
3*0.0  3.025931306249e-02  -8.917035463870e-03  -5.549674650956e-02   1.091861088772e-02  -1.862642848697e-02   3.860401799496e-02   2.619184161178e-02  3*0.0 -5.281550799074e-02   1.345906748303e-02   1.269184196422e-01  -1.774355771168e-02   2.852594981210e-02  -6.749968805420e-02  -3.323594135497e-02  
3*0.0  2.982970117450e-02  -8.730356629034e-03  -5.500685834257e-02   1.071670586639e-02  -1.831785960081e-02   3.807956640452e-02   2.571243220564e-02  3*0.0 -5.191181666049e-02   1.314010107458e-02   1.246632164382e-01  -1.730438317782e-02   2.797971348152e-02  -6.613876806447e-02  -3.247479586221e-02  
3*0.0  2.940095882161e-02  -8.544680210136e-03  -5.449771340572e-02   1.051349101669e-02  -1.801126442043e-02   3.754818049687e-02   2.523445967179e-02  3*0.0 -5.101517333016e-02   1.282296553116e-02   1.224158894979e-01  -1.686710212787e-02   2.743945216588e-02  -6.478769695550e-02  -3.172355744726e-02  
3*0.0  2.898084708965e-02  -8.364366832004e-03  -5.400265998619e-02   1.031582034755e-02  -1.771183600160e-02   3.703170634128e-02   2.476962294113e-02  3*0.0 -5.013859133055e-02   1.251710041132e-02   1.202291242829e-01  -1.644633718811e-02   2.691270727935e-02  -6.347661769480e-02  -3.099452676295e-02  
3*0.0  2.856074239187e-02  -8.186115458634e-03  -5.349238483241e-02   1.011896847846e-02  -1.741377457048e-02   3.651067112820e-02   2.430697913808e-02  3*0.0 -4.926519363459e-02   1.221501428423e-02   1.180464558560e-01  -1.603077035990e-02   2.638995729002e-02  -6.217377379625e-02  -3.027459650693e-02  
3*0.0  2.814653715656e-02  -8.012645284050e-03  -5.298885521111e-02   9.927349025621e-03  -1.712097616470e-02   3.599944064863e-02   2.385431330084e-02  3*0.0 -4.840621006467e-02   1.192225108542e-02   1.159065175599e-01  -1.562864058336e-02   2.587745136470e-02  -6.090069457049e-02  -2.957238295396e-02  
3*0.0  2.773460974540e-02  -7.841642218918e-03  -5.247606158334e-02   9.737678868807e-03  -1.683096697178e-02   3.548759287613e-02   2.340594481768e-02  3*0.0 -4.755555020015e-02   1.163391870938e-02   1.137835504360e-01  -1.523280035582e-02   2.537151526836e-02  -5.964244125231e-02  -2.888165754466e-02  
3*0.0  2.732576875554e-02  -7.674723280940e-03  -5.196349079690e-02   9.552000222052e-03  -1.654431148679e-02   3.498098739946e-02   2.296471617859e-02  3*0.0 -4.671249938376e-02   1.135363545797e-02   1.116859654050e-01  -1.484854476772e-02   2.487212004049e-02  -5.840434507946e-02  -2.820458520956e-02  
3*0.0  2.692136115876e-02  -7.509723995547e-03  -5.144378367497e-02   9.366939104221e-03  -1.626177064573e-02   3.447509982558e-02   2.252875309271e-02  3*0.0 -4.588354640109e-02   1.107696873028e-02   1.096177659677e-01  -1.446901554281e-02   2.438215023372e-02  -5.718696996566e-02  -2.754105423761e-02  
3*0.0  2.652122858737e-02  -7.348102765424e-03  -5.092478029709e-02   9.184537381346e-03  -1.598327442105e-02   3.397469941725e-02   2.210009128140e-02  3*0.0 -4.506547192466e-02   1.080737928424e-02   1.075810786517e-01  -1.409959774126e-02   2.390024572312e-02  -5.599239052903e-02  -2.689190501707e-02  
3*0.0  2.612341780218e-02  -7.190339275044e-03  -5.040432879126e-02   9.006660014742e-03  -1.570752880562e-02   3.347825198038e-02   2.167756037527e-02  3*0.0 -4.425357137984e-02   1.054482016781e-02   1.055636798559e-01  -1.374047003802e-02   2.342384633515e-02  -5.481412990873e-02  -2.625444457335e-02  
3*0.0  2.572792598714e-02  -7.033961924013e-03  -4.987197600224e-02   8.828798228356e-03  -1.543442600200e-02   3.297921923257e-02   2.125820469016e-02  3*0.0 -4.345085453899e-02   1.028479040789e-02   1.035627511400e-01  -1.338461777667e-02   2.295409533447e-02  -5.364926867694e-02  -2.562730615927e-02  
3*0.0  2.533914633391e-02  -6.881420453680e-03  -4.934763943862e-02   8.654544950451e-03  -1.516685357629e-02   3.249017930780e-02   2.084835307249e-02  3*0.0 -4.266403300798e-02   1.003264250212e-02   1.016070222117e-01  -1.304003248108e-02   2.249489346466e-02  -5.251405064666e-02  -2.501685778252e-02  
3*0.0  2.495064367776e-02  -6.731694543325e-03  -4.881446099347e-02   8.483188247919e-03  -1.490060487197e-02   3.200017567287e-02   2.044189770255e-02  3*0.0 -4.187955593134e-02   9.785390219352e-03   9.965767969911e-02  -1.270245549181e-02   2.203892822817e-02  -5.138754976359e-02  -2.441475885630e-02  
3*0.0  2.456941866269e-02  -6.585034243582e-03  -4.828694250966e-02   8.314675906203e-03  -1.464014428568e-02   3.151866140804e-02   2.004420301005e-02  3*0.0 -4.111372492709e-02   9.544123381425e-03   9.775491023759e-02  -1.237332372820e-02   2.159459109385e-02  -5.029051064276e-02  -2.382893685782e-02  
3*0.0  2.418981354108e-02  -6.441346654547e-03  -4.775453160032e-02   8.149178649822e-03  -1.438181479854e-02   3.103855969287e-02   1.965101704268e-02  3*0.0 -4.035280830853e-02   9.308201512777e-03   9.586605456793e-02  -1.205178966846e-02   2.115477289716e-02  -4.920593595898e-02  -2.325273048279e-02  
3*0.0  2.381454097198e-02  -6.300763281418e-03  -4.722380028190e-02   7.986616319524e-03  -1.412733798140e-02   3.056406879955e-02   1.926465209787e-02  3*0.0 -3.960273906762e-02   9.078352775590e-03   9.400706714346e-02  -1.173888749059e-02   2.072254874057e-02  -4.814209840273e-02  -2.268923231424e-02  
3*0.0  2.344273269438e-02  -6.161428217792e-03  -4.668537868377e-02   7.823730747610e-03  -1.387608454232e-02   3.008925012805e-02   1.888230419300e-02  3*0.0 -3.886397983253e-02   8.851081454980e-03   9.217172920618e-02  -1.142926944710e-02   2.029782055897e-02  -4.709468884229e-02  -2.213656557158e-02  
3*0.0  2.307479618374e-02  -6.025469790274e-03  -4.614895239362e-02   7.664938228864e-03  -1.362831960240e-02   2.962011261299e-02   1.850654449411e-02  3*0.0 -3.813474537977e-02   8.629843293569e-03   9.036246100614e-02  -1.112839236397e-02   1.987986138116e-02  -4.606581303962e-02  -2.159551654874e-02  
3*0.0  2.270889106592e-02  -5.892813015786e-03  -4.561117021949e-02   7.509936363910e-03  -1.338286763237e-02   2.915435747335e-02   1.813596092413e-02  3*0.0 -3.741063805067e-02   8.414608704003e-03   8.856974088046e-02  -1.083618928458e-02   1.946642905188e-02  -4.505052591170e-02  -2.106414636135e-02  
3*0.0  2.235019692526e-02  -5.762490679337e-03  -4.507890735877e-02   7.356632466267e-03  -1.314295788069e-02   2.869645087488e-02   1.777341195480e-02  3*0.0 -3.670483210531e-02   8.204109144555e-03   8.682180827074e-02  -1.055051883695e-02   1.906407336901e-02  -4.406266630839e-02  -2.054752807830e-02  
3*0.0  2.199367868424e-02  -5.634576358415e-03  -4.454308351754e-02   7.205420370131e-03  -1.290536812932e-02   2.824038865617e-02   1.741528239296e-02  3*0.0 -3.600505678271e-02   7.998204024488e-03   8.509041135790e-02  -1.027140037212e-02   1.866653015697e-02  -4.308781453655e-02  -2.004009034277e-02  
3*0.0  2.164236126364e-02  -5.509119619987e-03  -4.400947096499e-02   7.056646927912e-03  -1.267198336657e-02   2.778991427330e-02   1.706360254541e-02  3*0.0 -3.531858790056e-02   7.796876440179e-03   8.339167315012e-02  -9.998717059630e-03   1.827739318462e-02  -4.213395213843e-02  -1.954473669291e-02  
3*0.0  2.128866739726e-02  -5.385431492786e-03  -4.346034267634e-02   6.909411764510e-03  -1.243801568060e-02   2.733368616332e-02   1.671230438416e-02  3*0.0 -3.462887284162e-02   7.598232749590e-03   8.168377822186e-02  -9.729763473538e-03   1.788813358724e-02  -4.117937639665e-02  -1.905316534644e-02  
3*0.0  2.094480539895e-02  -5.264577348119e-03  -4.292537625437e-02   6.764728637346e-03  -1.221110990817e-02   2.689040781895e-02   1.637127474172e-02  3*0.0 -3.396221368321e-02   7.405412891373e-03   8.003468620715e-02  -9.468942966922e-03   1.751225244198e-02  -4.025909529596e-02  -1.857856801045e-02  
3*0.0  2.060466331394e-02  -5.146579192179e-03  -4.239258577863e-02   6.623387972674e-03  -1.198740369127e-02   2.645231591949e-02   1.603609473151e-02  3*0.0 -3.330450662856e-02   7.217660324161e-03   7.840978668550e-02  -9.215358488847e-03   1.714250650203e-02  -3.935538808878e-02  -1.811408574975e-02  
3*0.0  2.026601564737e-02  -5.031294701752e-03  -4.185715503626e-02   6.485202796405e-03  -1.176551912508e-02   2.601639080805e-02   1.570510488069e-02  3*0.0 -3.265094937404e-02   7.034669492046e-03   7.679756127471e-02  -8.968555555792e-03   1.677643639213e-02  -3.846226623347e-02  -1.765743681695e-02  
3*0.0  1.993368594544e-02  -4.917965160260e-03  -4.132612579180e-02   6.348514857345e-03  -1.154835718268e-02   2.558695925641e-02   1.538078289161e-02  3*0.0 -3.201298411252e-02   6.855465617115e-03   7.522292414582e-02  -8.726979332830e-03   1.641967007663e-02  -3.759186937911e-02  -1.721299960432e-02  
3*0.0  1.960282853726e-02  -4.806889811190e-03  -4.079096855072e-02   6.214210921693e-03  -1.133294704092e-02   2.515867625364e-02   1.506011285320e-02  3*0.0 -3.137955818229e-02   6.680178075272e-03   7.366049100420e-02  -8.490901573954e-03   1.606663863325e-02  -3.673141034507e-02  -1.677594488777e-02  
3*0.0  1.927686502064e-02  -4.697134227477e-03  -4.025604009155e-02   6.080358332593e-03  -1.112134023933e-02   2.473417716492e-02   1.474468238453e-02  3*0.0 -3.075902677406e-02   6.507641841946e-03   7.212806035974e-02  -8.258644181900e-03   1.572141694127e-02  -3.588942325235e-02  -1.634932136930e-02  
3*0.0  1.895363948743e-02  -4.590833608783e-03  -3.972482747789e-02   5.951154636994e-03  -1.091223433907e-02   2.431546507638e-02   1.443486300824e-02  3*0.0 -3.014403230583e-02   6.341034640071e-03   7.061414816371e-02  -8.034835426798e-03   1.538052405807e-02  -3.506090652364e-02  -1.593127714697e-02  
3*0.0  1.863595961594e-02  -4.485864578314e-03  -3.919557080699e-02   5.822504163642e-03  -1.070728278258e-02   2.390145357318e-02   1.413065763061e-02  3*0.0 -2.954349223060e-02   6.177101946508e-03   6.913373068962e-02  -7.814668783636e-03   1.504812024451e-02  -3.425236658151e-02  -1.552402120359e-02  
3*0.0  1.832215691006e-02  -4.383350063172e-03  -3.867010851313e-02   5.696664907872e-03  -1.050548541470e-02   2.349316290359e-02   1.383211881381e-02  3*0.0 -2.895172266058e-02   6.017780826323e-03   6.767765989659e-02  -7.601123148831e-03   1.472151475034e-02  -3.345970872008e-02  -1.512601798662e-02  
3*0.0  1.800962786580e-02  -4.283000078238e-03  -3.813991025035e-02   5.573472013850e-03  -1.030517635650e-02   2.308535555836e-02   1.353658595851e-02  3*0.0 -2.836405832844e-02   5.861653433052e-03   6.623129988863e-02  -7.391966264710e-03   1.439817412868e-02  -3.267510283228e-02  -1.473425399411e-02  
3*0.0  1.770369277915e-02  -4.185009640900e-03  -3.761950704207e-02   5.452658186832e-03  -1.010963013173e-02   2.268675035009e-02   1.324849620317e-02  3*0.0 -2.779124654974e-02   5.710140920684e-03   6.482378734117e-02  -7.189258642759e-03   1.408359161470e-02  -3.191337900310e-02  -1.435415108949e-02  
3*0.0  1.740042684250e-02  -4.088628594557e-03  -3.709691865700e-02   5.333278822290e-03  -9.916405602351e-03   2.229008346168e-02   1.296416270398e-02  3*0.0 -2.722578417272e-02   5.561403304518e-03   6.343387879540e-02  -6.990372112212e-03   1.377383552023e-02  -3.116340377990e-02  -1.398147664592e-02  
3*0.0  1.710091055775e-02  -3.994490552768e-03  -3.657757245472e-02   5.216609622593e-03  -9.726140325511e-03   2.189848851687e-02   1.268493823068e-02  3*0.0 -2.666891218256e-02   5.416612574377e-03   6.206656412895e-02  -6.797120288223e-03   1.346958022784e-02  -3.042790250141e-02  -1.361718029740e-02  
3*0.0  1.680444025127e-02  -3.901878126519e-03  -3.605735365801e-02   5.101167938663e-03  -9.538393459483e-03   2.150949075713e-02   1.240973812191e-02  3*0.0 -2.612008259116e-02   5.274597257117e-03   6.071897199637e-02  -6.607692211614e-03   1.317044956386e-02  -2.970505034909e-02  -1.326050985092e-02  
3*0.0  1.651304734821e-02  -3.811253650834e-03  -3.554292603987e-02   4.987801379257e-03  -9.354361990570e-03   2.112697625911e-02   1.214033984257e-02  3*0.0 -2.558292707975e-02   5.136200048050e-03   5.940106984837e-02  -6.423296079034e-03   1.287826541762e-02  -2.899990938553e-02  -1.291323337614e-02  
3*0.0  1.622481668692e-02  -3.722897632111e-03  -3.503104650916e-02   4.877348147562e-03  -9.172893140612e-03   2.074897196083e-02   1.187556936889e-02  3*0.0 -2.505292934789e-02   5.001584571439e-03   5.810227383666e-02  -6.244246800181e-03   1.259076780468e-02  -2.830722329083e-02  -1.257336394033e-02  
3*0.0  1.594035572599e-02  -3.636053862834e-03  -3.452059468327e-02   4.768225064190e-03  -8.994309963990e-03   2.037473885594e-02   1.161523655319e-02  3*0.0 -2.453240554285e-02   4.869681127759e-03   5.682660390050e-02  -6.068899418318e-03   1.230899846267e-02  -2.762860142413e-02  -1.224139970387e-02  
3*0.0  1.565924483548e-02  -3.550932163220e-03  -3.401223839792e-02   4.661007193927e-03  -8.818343178926e-03   2.000456732799e-02   1.135929600219e-02  3*0.0 -2.401960290730e-02   4.740894842185e-03   5.557087590062e-02  -5.898021806506e-03   1.203210804610e-02  -2.696255782861e-02  -1.191673486468e-02  
3*0.0  1.538230224392e-02  -3.468001598861e-03  -3.350937139896e-02   4.556426730312e-03  -8.645491456442e-03   1.964046202910e-02   1.110861182968e-02  3*0.0 -2.351595974729e-02   4.615924378230e-03   5.433958081866e-02  -5.732448628714e-03   1.176082620925e-02  -2.631136349690e-02  -1.160014075481e-02  
3*0.0  1.510990579714e-02  -3.386677766521e-03  -3.301067163473e-02   4.453523509389e-03  -8.475921850568e-03   1.928154862562e-02   1.086286525684e-02  3*0.0 -2.302307144538e-02   4.493650709740e-03   5.313431251643e-02  -5.570574237549e-03   1.149579342227e-02  -2.567542965053e-02  -1.129163397704e-02  
3*0.0  1.483962508365e-02  -3.306975964056e-03  -3.251128077730e-02   4.352319219791e-03  -8.308192591893e-03   1.892491192326e-02   1.062047771376e-02  3*0.0 -2.253543811246e-02   4.374209326999e-03   5.194311253937e-02  -5.412625793854e-03   1.123433461426e-02  -2.504888997895e-02  -1.098907813606e-02  
3*0.0  1.457174850992e-02  -3.228504522184e-03  -3.201023259909e-02   4.252286922232e-03  -8.142422132844e-03   1.856991445030e-02   1.038120081738e-02  3*0.0 -2.205422637338e-02   4.256746797306e-03   5.076695869380e-02  -5.257422875534e-03   1.097690530017e-02  -2.443192645640e-02  -1.069245311986e-02  
3*0.0  1.431047473665e-02  -3.152337460578e-03  -3.152207846251e-02   4.155182468822e-03  -7.981149663823e-03   1.822508381374e-02   1.014895948586e-02  3*0.0 -2.158671194498e-02   4.143399083887e-03   4.962655738117e-02  -5.107956393850e-03   1.072721554534e-02  -2.383512482516e-02  -1.040550927524e-02  
3*0.0  1.405237894440e-02  -3.078026112006e-03  -3.103719735842e-02   4.060322113418e-03  -7.822281636100e-03   1.788461277008e-02   9.920873107839e-03  3*0.0 -2.112605012689e-02   4.033215967900e-03   4.850452647904e-02  -4.962880756948e-03   1.048182672911e-02  -2.324969123310e-02  -1.012503227798e-02  
3*0.0  1.379813712489e-02  -3.005007464227e-03  -3.055543599529e-02   3.966777642771e-03  -7.666210823174e-03   1.754845339022e-02   9.697020612369e-03  3*0.0 -2.067457703154e-02   3.925276763521e-03   4.740472726457e-02  -4.820935755250e-03   1.024176314947e-02  -2.267722241488e-02  -9.851475483061e-03  
3*0.0  1.354537230925e-02  -2.933747665902e-03  -3.007281915100e-02   3.875442031517e-03  -7.511505202758e-03   1.721415954077e-02   9.476037362234e-03  3*0.0 -2.022647447528e-02   3.820094741177e-03   4.631461354445e-02  -4.682793907385e-03   1.000422901273e-02  -2.211168822878e-02  -9.582675188049e-03  
3*0.0  1.329716644005e-02  -2.863429111020e-03  -2.959417368973e-02   3.784738629732e-03  -7.359976093003e-03   1.688456790442e-02   9.259446221880e-03  3*0.0 -1.978920921232e-02   3.716735066055e-03   4.525022336488e-02  -4.547190331889e-03   9.772749582724e-03  -2.156056978342e-02  -9.321205270862e-03  
3*0.0  1.305293186750e-02  -2.794739094986e-03  -2.912084971504e-02   3.695936818965e-03  -7.211255238367e-03   1.656031754437e-02   9.047381421955e-03  3*0.0 -1.936062105432e-02   3.616103354979e-03   4.420798206279e-02  -4.415342459947e-03   9.546323606362e-03  -2.102229980557e-02  -9.066453511758e-03  
3*0.0  1.281161584948e-02  -2.727508028439e-03  -2.865053204973e-02   3.608862553559e-03  -7.064719966003e-03   1.624003488688e-02   8.839053366581e-03  3*0.0 -1.893828293580e-02   3.518132053601e-03   4.318254416209e-02  -4.287286496757e-03   9.323771376348e-03  -2.049425574913e-02  -8.817446478346e-03  
3*0.0  1.257381133154e-02  -2.662088466598e-03  -2.818462483672e-02   3.524183985272e-03  -6.920704193479e-03   1.592453190896e-02   8.634834898165e-03  3*0.0 -1.852353892797e-02   3.422868294587e-03   4.217627298444e-02  -4.162860864263e-03   9.105682236494e-03  -1.997745406439e-02  -8.574475391546e-03  
3*0.0  1.234019488008e-02  -2.598243169671e-03  -2.772532888026e-02   3.441374844632e-03  -6.779587703117e-03   1.561495097923e-02   8.435254985669e-03  3*0.0 -1.811760077773e-02   3.330336015221e-03   4.119273355989e-02  -4.042211149481e-03   8.892650743902e-03  -1.947360885423e-02  -8.338089647546e-03  
3*0.0  1.210934883701e-02  -2.535449243431e-03  -2.726682887040e-02   3.359636223234e-03  -6.640498483253e-03   1.530794496872e-02   8.238721433702e-03  3*0.0 -1.771839776822e-02   3.239465862351e-03   4.022525157192e-02  -3.923829411472e-03   8.683550412618e-03  -1.897917090128e-02  -8.106957185991e-03  
3*0.0  1.188152585061e-02  -2.474398931614e-03  -2.681299695356e-02   3.280179141604e-03  -6.503608088467e-03   1.500563657192e-02   8.046091757849e-03  3*0.0 -1.732517930531e-02   3.151469405066e-03   3.927425568864e-02  -3.809414867923e-03   8.478127984879e-03  -1.849461073345e-02  -7.881232900752e-03  
3*0.0  1.165774818990e-02  -2.414201010670e-03  -2.636331859086e-02   3.201398431005e-03  -6.369476836017e-03   1.470771636380e-02   7.857356518574e-03  3*0.0 -1.694141931440e-02   3.064991556895e-03   3.834573529957e-02  -3.697102050862e-03   8.277904297351e-03  -1.802241150721e-02  -7.661682629902e-03  
3*0.0  1.143763286580e-02  -2.355547492944e-03  -2.591971531742e-02   3.124588118602e-03  -6.237862878233e-03   1.441516724768e-02   7.672727491992e-03  3*0.0 -1.656487337122e-02   2.981161500212e-03   3.743634733086e-02  -3.588474642844e-03   8.081889951796e-03  -1.756120824047e-02  -7.447808568936e-03  
3*0.0  1.122081524016e-02  -2.297973075541e-03  -2.547948472439e-02   3.048955720051e-03  -6.108556529370e-03   1.412647437787e-02   7.491599235420e-03  3*0.0 -1.619588419811e-02   2.899076226362e-03   3.654534373369e-02  -3.482235446363e-03   7.890135838964e-03  -1.711035278443e-02  -7.239300520976e-03  
3*0.0  1.100540314190e-02  -2.241962037066e-03  -2.503965550138e-02   2.975475221051e-03  -5.980443893985e-03   1.383986154758e-02   7.312996260363e-03  3*0.0 -1.582979302762e-02   2.819324306276e-03   3.566289658590e-02  -3.379158640941e-03   7.700455967000e-03  -1.666522902535e-02  -7.034556415647e-03  
3*0.0  1.079536263556e-02  -2.187169413360e-03  -2.460966463850e-02   2.903374231161e-03  -5.855807722811e-03   1.356064145415e-02   7.139379734721e-03  3*0.0 -1.547465584135e-02   2.741797439090e-03   3.480766382483e-02  -3.279179427437e-03   7.516676891367e-03  -1.623470796282e-02  -6.836559665010e-03  
3*0.0  1.058869081322e-02  -2.133527792724e-03  -2.418406836464e-02   2.832664057191e-03  -5.733458981121e-03   1.328564605615e-02   6.969262719897e-03  3*0.0 -1.512676926562e-02   2.666096765224e-03   3.397031033328e-02  -3.181695700384e-03   7.336963165372e-03  -1.581416473914e-02  -6.643654936117e-03  
3*0.0  1.038344616804e-02  -2.081105977757e-03  -2.375838775237e-02   2.763437086463e-03  -5.612302903147e-03   1.301237182372e-02   6.801467395197e-03  3*0.0 -1.478221856468e-02   2.592233633728e-03   3.314212566858e-02  -3.086679333672e-03   7.159453262222e-03  -1.539940801384e-02  -6.454382586459e-03  
3*0.0  1.018212949556e-02  -2.029908638180e-03  -2.333912653339e-02   2.695742984423e-03  -5.493734562341e-03   1.274438446592e-02   6.637546599613e-03  3*0.0 -1.444565978239e-02   2.520352365137e-03   3.233386246984e-02  -2.994365738387e-03   6.986345330102e-03  -1.499555267562e-02  -6.270433181545e-03  
3*0.0  9.984891707924e-03  -1.979836725929e-03  -2.292679029725e-02   2.629413666861e-03  -5.377830586173e-03   1.248192159080e-02   6.477573577243e-03  3*0.0 -1.411749647549e-02   2.450367906112e-03   3.154641838959e-02  -2.904666596871e-03   6.817805892017e-03  -1.460296251888e-02  -6.091879282002e-03  
3*0.0  9.789315242782e-03  -1.930655996691e-03  -2.251490029352e-02   2.564052506807e-03  -5.263208210282e-03   1.222130154126e-02   6.319908212477e-03  3*0.0 -1.379310443400e-02   2.381869012977e-03   3.076903279352e-02  -2.817049892892e-03   6.651615839657e-03  -1.421640767046e-02  -5.916906172520e-03  
3*0.0  9.598336929956e-03  -1.882902047808e-03  -2.211218209496e-02   2.500636916152e-03  -5.151528908753e-03   1.196737116616e-02   6.166588315003e-03  3*0.0 -1.347767003754e-02   2.315608840121e-03   3.001400590940e-02  -2.732426188246e-03   6.490249530174e-03  -1.384181527161e-02  -5.747479806259e-03  
3*0.0  9.409696989822e-03  -1.836035864088e-03  -2.171149965606e-02   2.438207232432e-03  -5.041483955508e-03   1.171610935989e-02   6.015861292545e-03  3*0.0 -1.316737673529e-02   2.250714147697e-03   2.927178617807e-02  -2.649656316204e-03   6.331822095966e-03  -1.347443596330e-02  -5.581932968830e-03  
3*0.0  9.222876065234e-03  -1.790365923645e-03  -2.131266517161e-02   2.377410078410e-03  -4.932791457806e-03   1.146739797914e-02   5.867589331562e-03  3*0.0 -1.286086529006e-02   2.187590058145e-03   2.853974402229e-02  -2.569279281450e-03   6.175716022364e-03  -1.311308648771e-02  -5.419841738912e-03  
3*0.0  9.040932279431e-03  -1.745780490258e-03  -2.092362630034e-02   2.317940955700e-03  -4.827145937934e-03   1.122552683124e-02   5.723650524209e-03  3*0.0 -1.256384707001e-02   2.126340120143e-03   2.783113043066e-02  -2.491461688535e-03   6.024617001323e-03  -1.276400644325e-02  -5.263266591568e-03  
3*0.0  8.861211465763e-03  -1.702194171551e-03  -2.053741905297e-02   2.259744920023e-03  -4.723051591516e-03   1.098665120713e-02   5.582307234926e-03  3*0.0 -1.227130729967e-02   2.066671359759e-03   2.713424829882e-02  -2.415818138460e-03   5.876130253264e-03  -1.242158614907e-02  -5.110271917923e-03  
3*0.0  8.685094533886e-03  -1.659581881407e-03  -2.015742386882e-02   2.202765863551e-03  -4.621263079182e-03   1.075256135414e-02   5.444327760841e-03  3*0.0 -1.198602689801e-02   2.008533712457e-03   2.645516288543e-02  -2.342231895523e-03   5.731532880881e-03  -1.208861000541e-02  -4.961749230855e-03  
3*0.0  8.510018794347e-03  -1.617540388530e-03  -1.977599001424e-02   2.146309470503e-03  -4.520344283738e-03   1.051906029564e-02   5.307924647092e-03  3*0.0 -1.170367919058e-02   1.951223654176e-03   2.578348326008e-02  -2.269792432968e-03   5.588736418259e-03  -1.176001163787e-02  -4.815964002163e-03  
3*0.0  8.338852130509e-03  -1.576804960574e-03  -1.940316400667e-02   2.091680004366e-03  -4.421883462905e-03   1.029156979303e-02   5.175265283028e-03  3*0.0 -1.142835394079e-02   1.896018750710e-03   2.512989505025e-02  -2.200195580281e-03   5.449746330919e-03  -1.144107316081e-02  -4.674657944870e-03  
3*0.0  8.171223029643e-03  -1.537080921570e-03  -1.903690303829e-02   2.038367618760e-03  -4.325676944432e-03   1.006897523017e-02   5.045902312769e-03  3*0.0 -1.115998130240e-02   1.842354930397e-03   2.449340526030e-02  -2.132643419833e-03   5.314460389850e-03  -1.113114300752e-02  -4.537560415697e-03  
3*0.0  8.006191359687e-03  -1.498414822722e-03  -1.867523781336e-02   1.986472059226e-03  -4.231174980393e-03   9.850116532010e-03   4.919295327206e-03  3*0.0 -1.089650489529e-02   1.790284948987e-03   2.386959466755e-02  -2.067220906836e-03   5.181917364892e-03  -1.082813823796e-02  -4.403950993709e-03  
3*0.0  7.843428424860e-03  -1.460502247543e-03  -1.831633245710e-02   1.935489675461e-03  -4.138190392977e-03   9.633999370917e-03   4.795005875885e-03  3*0.0 -1.063779958902e-02   1.739336679824e-03   2.325759816024e-02  -2.003308989598e-03   5.052003933660e-03  -1.053151470482e-02  -4.273603889778e-03  
3*0.0  7.684375944552e-03  -1.423489321034e-03  -1.796483236665e-02   1.885661561468e-03  -4.047512418672e-03   9.423073489717e-03   4.674041996163e-03  3*0.0 -1.038616415794e-02   1.689844392783e-03   2.266300827665e-02  -1.941366316378e-03   4.925807909160e-03  -1.024393277425e-02  -4.147368060129e-03  
3*0.0  7.526189148901e-03  -1.387108417803e-03  -1.761257902976e-02   1.836536681416e-03  -3.957550602525e-03   9.212886848663e-03   4.554513889635e-03  3*0.0 -1.013670599166e-02   1.641271301210e-03   2.207444803575e-02  -1.880676866434e-03   4.801007043992e-03  -9.959949258425e-03  -4.023410455097e-03  
3*0.0  7.371576554012e-03  -1.351678249366e-03  -1.726769762436e-02   1.788748479202e-03  -3.869810334412e-03   9.007839840510e-03   4.438197031339e-03  3*0.0 -9.893867776663e-03   1.594191224349e-03   2.150224177047e-02  -1.822008269959e-03   4.679692498826e-03  -9.684462203702e-03  -3.903318626712e-03  
3*0.0  7.219991365420e-03  -1.317289220226e-03  -1.692908822190e-02   1.742358385549e-03  -3.783968811119e-03   8.807240283483e-03   4.324778530509e-03  3*0.0 -9.656506350536e-03   1.548675646771e-03   2.094398306558e-02  -1.765386395337e-03   4.561330641552e-03  -9.416329957594e-03  -3.786686478243e-03  
3*0.0  7.071217360454e-03  -1.283462494193e-03  -1.659506481098e-02   1.696607768911e-03  -3.699902860723e-03   8.610183364768e-03   4.213896655011e-03  3*0.0 -9.424850750217e-03   1.504067373991e-03   2.039951723351e-02  -1.710032111500e-03   4.445962972677e-03  -9.155318973526e-03  -3.673390523436e-03  
3*0.0  6.924960638985e-03  -1.250586744019e-03  -1.626603590446e-02   1.652201118360e-03  -3.617434287222e-03   8.416833329665e-03   4.105512357658e-03  3*0.0 -9.197699183418e-03   1.460895227851e-03   1.986668764555e-02  -1.656580159630e-03   4.333063710996e-03  -8.900511521534e-03  -3.563108805522e-03  
3*0.0  6.780132763662e-03  -1.218386131430e-03  -1.593811836918e-02   1.608606519629e-03  -3.535971025835e-03   8.225123300247e-03   3.998823168606e-03  3*0.0 -8.973723920343e-03   1.418588415984e-03   1.934189605935e-02  -1.604241168211e-03   4.221959623915e-03  -8.650081650114e-03  -3.455208464617e-03  
3*0.0  6.639042429913e-03  -1.187128517080e-03  -1.561873056721e-02   1.566311485938e-03  -3.456760989530e-03   8.038932001732e-03   3.895343621545e-03  3*0.0 -8.756288323957e-03   1.377776411330e-03   1.883333349162e-02  -1.553891368289e-03   4.114252441531e-03  -8.407942434420e-03  -3.350946777412e-03  
3*0.0  6.500148490474e-03  -1.156361542889e-03  -1.530251846191e-02   1.524566520037e-03  -3.378952173079e-03   7.855388871251e-03   3.793909171941e-03  3*0.0 -8.543413303482e-03   1.337721243409e-03   1.833588374942e-02  -1.504584294138e-03   4.008954290151e-03  -8.171544876901e-03  -3.249447373297e-03  
3*0.0  6.363383306897e-03  -1.126592012832e-03  -1.499077415167e-02   1.484257053921e-03  -3.302510285462e-03   7.675163430257e-03   3.694726811030e-03  3*0.0 -8.334135392512e-03   1.299078513916e-03   1.784798612328e-02  -1.457104448583e-03   3.905670520584e-03  -7.940281063160e-03  -3.150503977515e-03  
3*0.0  6.228942550255e-03  -1.097310753289e-03  -1.468285859709e-02   1.444512227668e-03  -3.227524739865e-03   7.497879186645e-03   3.597655225505e-03  3*0.0 -8.129516979213e-03   1.261215560491e-03   1.737148260661e-02  -1.410705852967e-03   3.804826594878e-03  -7.714849795348e-03  -3.054302715376e-03  
3*0.0  6.097509832569e-03  -1.068698489554e-03  -1.438109359072e-02   1.405643222604e-03  -3.154352152340e-03   7.324708937592e-03   3.503131410146e-03  3*0.0 -7.930391851159e-03   1.224370058122e-03   1.690833125961e-02  -1.365666802986e-03   3.706811632924e-03  -7.496171820882e-03  -2.961113944034e-03  
3*0.0  5.968045355195e-03  -1.041018434617e-03  -1.408339522448e-02   1.368103917937e-03  -3.082450842779e-03   7.154578274799e-03   3.410676312786e-03  3*0.0 -7.734636753089e-03   1.188814130958e-03   1.645407257373e-02  -1.322269050131e-03   3.610672541934e-03  -7.282229032321e-03  -2.870271521123e-03  
3*0.0  5.841054672050e-03  -1.013821580528e-03  -1.379019730036e-02   1.331131152070e-03  -3.012057902842e-03   6.987630097449e-03   3.320356329561e-03  3*0.0 -7.543671532314e-03   1.154010197674e-03   1.601142433993e-02  -1.279897209961e-03   3.517001365904e-03  -7.074139223707e-03  -2.782097787649e-03  
3*0.0  5.716767214502e-03  -9.872829961543e-04  -1.350267347680e-02   1.295087153144e-03  -2.943293929187e-03   6.824476931064e-03   3.232368089892e-03  3*0.0 -7.357496638483e-03   1.120197155895e-03   1.558050173743e-02  -1.238852775020e-03   3.425807481247e-03  -6.871985938459e-03  -2.696594448329e-03  
3*0.0  5.593654398237e-03  -9.614855441803e-04  -1.321681163200e-02   1.260034682977e-03  -2.875348262467e-03   6.663010695413e-03   3.145841293666e-03  3*0.0 -7.173548928100e-03   1.087358706983e-03   1.515573268637e-02  -1.199031336064e-03   3.335917497694e-03  -6.673186182327e-03  -2.612918462527e-03  
3*0.0  5.473928853679e-03  -9.363024905850e-04  -1.293861464218e-02   1.225821794412e-03  -2.809381994576e-03   6.506292353130e-03   3.061998789244e-03  3*0.0 -6.995543118488e-03   1.055491153075e-03   1.474517610520e-02  -1.160514420622e-03   3.249013038900e-03  -6.481410258484e-03  -2.532214575922e-03  
3*0.0  5.356436772880e-03  -9.117536414603e-04  -1.266490269601e-02   1.192454308144e-03  -2.744786489176e-03   6.352681900857e-03   2.980144808446e-03  3*0.0 -6.821525081775e-03   1.024518671443e-03   1.434448043806e-02  -1.123154962599e-03   3.164190888820e-03  -6.294631195440e-03  -2.453810189646e-03  
3*0.0  5.240282944529e-03  -8.876281282142e-04  -1.239311176459e-02   1.159620608002e-03  -2.681053591331e-03   6.200773921474e-03   2.899706791729e-03  3*0.0 -6.650164617105e-03   9.941958886881e-04   1.395070674776e-02  -1.086698086518e-03   3.080821117367e-03  -6.111456065984e-03  -2.377238264586e-03  
3*0.0  5.126062926617e-03  -8.640933177320e-04  -1.212495657170e-02   1.127557927786e-03  -2.618518307990e-03   6.051483170864e-03   2.821049576711e-03  3*0.0 -6.482398580282e-03   9.646361029220e-04   1.356578182504e-02  -1.051198576749e-03   2.999324924931e-03  -5.932744425313e-03  -2.302752981732e-03  
3*0.0  5.014991205154e-03  -8.412846236631e-04  -1.186430742479e-02   1.096544137683e-03  -2.557816500018e-03   5.906762275129e-03   2.744876939017e-03  3*0.0 -6.319834848350e-03   9.361557334223e-04   1.319340911701e-02  -1.017095288952e-03   2.920456604941e-03  -5.760237345026e-03  -2.230888013007e-03  
3*0.0  4.905575665277e-03  -8.190834235840e-04  -1.160693161542e-02   1.066365981825e-03  -2.498144647931e-03   5.764409911988e-03   2.670314477948e-03  3*0.0 -6.160168098531e-03   9.085138495240e-04   1.282847837341e-02  -9.840678859575e-04   2.843141254905e-03  -5.591547780287e-03  -2.160862947319e-03  
3*0.0  4.798593548401e-03  -7.973730571243e-04  -1.135475919887e-02   1.036842788771e-03  -2.439903921624e-03   5.625378352358e-03   2.597734558263e-03  3*0.0 -6.004802533700e-03   8.815857568150e-04   1.247386944034e-02  -9.519822735022e-04   2.767995150369e-03  -5.427938510661e-03  -2.093052543892e-03  
3*0.0  4.693034016712e-03  -7.761611626790e-04  -1.110507336263e-02   1.007982462210e-03  -2.382564914777e-03   5.488269451692e-03   2.526551817801e-03  3*0.0 -5.852088246631e-03   8.553331699503e-04   1.212603526175e-02  -9.207643963910e-04   2.694267406833e-03  -5.267781197123e-03  -2.026925842919e-03  
3*0.0  4.589791543762e-03  -7.555208701206e-04  -1.086068437557e-02   9.799328133277e-04  -2.326587783860e-03   5.354484110483e-03   2.457303750591e-03  3*0.0 -5.703218069395e-03   8.299192503546e-04   1.178764233171e-02  -8.906439352616e-04   2.622504808874e-03  -5.112299572013e-03  -1.962854205519e-03  
3*0.0  4.488186246390e-03  -7.351803334188e-04  -1.061913164008e-02   9.522118651659e-04  -2.271606230529e-03   5.222733717195e-03   2.389492915230e-03  3*0.0 -5.557540193097e-03   8.049295153056e-04   1.145702215570e-02  -8.611064665649e-04   2.552370590037e-03  -4.960643352389e-03  -1.900542446754e-03  
3*0.0  4.388684973923e-03  -7.154684468890e-04  -1.038255095751e-02   9.254326938773e-04  -2.217867884558e-03   5.094119421106e-03   2.323476187343e-03  3*0.0 -5.415211606119e-03   7.808488524586e-04   1.113475881036e-02  -8.327350085845e-04   2.483970109681e-03  -4.813160835129e-03  -1.840087691335e-03  
3*0.0  4.291060033918e-03  -6.963035767656e-04  -1.014992805487e-02   8.993780494142e-04  -2.165245666555e-03   4.968088171429e-03   2.259057381885e-03  3*0.0 -5.276153639559e-03   7.574494467953e-04   1.082044834747e-02  -8.051946209958e-04   2.417237594502e-03  -4.669594108476e-03  -1.781388641101e-03  
3*0.0  4.195506451628e-03  -6.776817150728e-04  -9.922049779526e-03   8.740867620031e-04  -2.113839204960e-03   4.845017050529e-03   2.196346422813e-03  3*0.0 -5.140471245921e-03   7.348236445333e-04   1.051443153404e-02  -7.786413683634e-04   2.352230550264e-03  -4.530115081987e-03  -1.724484020903e-03  
3*0.0  4.102033423835e-03  -6.594664222367e-04  -9.698708067899e-03   8.493433222285e-04  -2.063640139078e-03   4.724779837406e-03   2.135280877908e-03  3*0.0 -5.008392860800e-03   7.127758217602e-04   1.021701551943e-02  -7.528399780857e-04   2.289019410130e-03  -4.394803410801e-03  -1.669374611921e-03  
3*0.0  4.010055824276e-03  -6.416387745497e-04  -9.478336428009e-03   8.251075189308e-04  -2.014341451212e-03   4.606550538543e-03   2.075551283283e-03  3*0.0 -4.878985043131e-03   6.912376109923e-04   9.926217615175e-03  -7.276998505143e-04   2.227182908342e-03  -4.262746539275e-03  -1.615763385605e-03  
3*0.0  3.919355157573e-03  -6.242791866424e-04  -9.260595631735e-03   8.015222379182e-04  -1.965829628396e-03   4.490164442878e-03   2.017050843247e-03  3*0.0 -4.751728729535e-03   6.703346101132e-04   9.641039146383e-03  -7.033658320179e-04   2.166494724516e-03  -4.133511385487e-03  -1.563503696586e-03  
3*0.0  3.831327759595e-03  -6.073952978802e-04  -9.049254747397e-03   7.786117881955e-04  -1.918823119494e-03   4.377482727624e-03   1.960471878843e-03  3*0.0 -4.628829551636e-03   6.501111640632e-04   9.365971685227e-03  -6.798927047444e-04   2.107933848962e-03  -4.009099871013e-03  -1.513194414349e-03  
3*0.0  3.744833507144e-03  -5.909475191989e-04  -8.841373083606e-03   7.563222401384e-04  -1.872724592275e-03   4.267017761607e-03   1.905244225480e-03  3*0.0 -4.508449053440e-03   6.304827257374e-04   9.097209219592e-03  -6.571844614071e-04   2.050669739320e-03  -3.887786559674e-03  -1.464288399519e-03  
3*0.0  3.659711828669e-03  -5.748423029889e-04  -8.636212705591e-03   7.344807854470e-04  -1.827444818094e-03   4.158370969867e-03   1.851202008724e-03  3*0.0 -4.390495923002e-03   6.113013326137e-04   8.834441111472e-03  -6.350498285434e-04   1.994644839482e-03  -3.769392168274e-03  -1.416712789856e-03  
3*0.0  3.576287238698e-03  -5.591811179394e-04  -8.434888620475e-03   7.132502651882e-04  -1.783154067112e-03   4.052098862578e-03   1.798531708038e-03  3*0.0 -4.275322116621e-03   5.927198006144e-04   8.578449966812e-03  -6.136570091498e-04   1.940024502260e-03  -3.654279140750e-03  -1.370570620730e-03  
3*0.0  3.494950089980e-03  -5.439680725364e-04  -8.238663749917e-03   6.926700758017e-04  -1.740040029004e-03   3.948800928621e-03   1.747447698936e-03  3*0.0 -4.163437809499e-03   5.747478340789e-04   8.330245234877e-03  -5.930357220299e-04   1.887026728600e-03  -3.542892216215e-03  -1.325978028405e-03  
3*0.0  3.415314387814e-03  -5.291074473605e-04  -8.046204165680e-03   6.725683404668e-04  -1.697909207606e-03   3.847800970100e-03   1.697683423874e-03  3*0.0 -4.054401263683e-03   5.572482968430e-04   8.088820359696e-03  -5.730113845343e-04   1.835444279210e-03  -3.434744650530e-03  -1.282773421121e-03  
3*0.0  3.336599154727e-03  -5.146003480202e-04  -7.855518004818e-03   6.529354035217e-04  -1.656347986438e-03   3.748088512794e-03   1.648841991502e-03  3*0.0 -3.946970867665e-03   5.402069091224e-04   7.851681815529e-03  -5.535602315242e-04   1.784720360082e-03  -3.328718921541e-03  -1.240603428238e-03  
3*0.0  3.260141139088e-03  -5.005000718304e-04  -7.670350652247e-03   6.338841457367e-04  -1.616043575251e-03   3.651509834471e-03   1.601607722923e-03  3*0.0 -3.843093578937e-03   5.237069945374e-04   7.622714519896e-03  -5.347843258958e-04   1.735716414976e-03  -3.226541291328e-03  -1.199978874010e-03  
3*0.0  3.184827915545e-03  -4.867421369378e-04  -7.487615978372e-03   6.152945716452e-04  -1.576417936554e-03   3.556518537437e-03   1.555381172263e-03  3*0.0 -3.741137604183e-03   5.076546537908e-04   7.398611905715e-03  -5.165654591339e-04   1.687701128435e-03  -3.126720808642e-03  -1.160435164916e-03  
3*0.0  3.111027343410e-03  -4.733552389643e-04  -7.308445723904e-03   5.972431776174e-04  -1.537665439466e-03   3.463664802826e-03   1.510355063312e-03  3*0.0 -3.641564688149e-03   4.921036949658e-04   7.180295457879e-03  -4.989778750200e-04   1.640883419673e-03  -3.029670536769e-03  -1.122086720919e-03  
3*0.0  3.038996351123e-03  -4.602422692540e-04  -7.133393836499e-03   5.795623237043e-04  -1.499898181674e-03   3.373193953765e-03   1.466618567654e-03  3*0.0 -3.544884882156e-03   4.769267163388e-04   6.968702963185e-03  -4.818760242957e-04   1.595464772387e-03  -2.935769464465e-03  -1.085030848341e-03  
3*0.0  2.968567975555e-03  -4.475583434166e-04  -6.962223407581e-03   5.624864964879e-04  -1.463037494025e-03   3.284986335838e-03   1.424093367943e-03  3*0.0 -3.450650164828e-03   4.622993751288e-04   6.762949429341e-03  -4.654273189691e-04   1.551261393056e-03  -2.844645427110e-03  -1.049147400062e-03  
3*0.0  2.898716705682e-03  -4.351156278063e-04  -6.791959872576e-03   5.457188103015e-04  -1.426558340659e-03   3.197565744015e-03   1.382250064924e-03  3*0.0 -3.357526368104e-03   4.479595128686e-04   6.560321709554e-03  -4.493457190670e-04   1.507666047809e-03  -2.755054076983e-03  -1.014049867663e-03  
3*0.0  2.831191500124e-03  -4.230743151288e-04  -6.627588021044e-03   5.295366248981e-04  -1.391340804781e-03   3.113358821063e-03   1.341943048590e-03  3*0.0 -3.267876458080e-03   4.341667100488e-04   6.365517001504e-03  -4.339309519418e-04   1.465727356715e-03  -2.669096973111e-03  -9.803582698681e-04  
3*0.0  2.765035687012e-03  -4.113205861038e-04  -6.466423058185e-03   5.137642802259e-04  -1.356899634021e-03   3.031037632582e-03   1.302684485949e-03  3*0.0 -3.180416902106e-03   4.207573735424e-04   6.175935405783e-03  -4.189996847292e-04   1.424868112783e-03  -2.585597158373e-03  -9.477071763568e-04  
3*0.0  2.700012226697e-03  -3.999178828867e-04  -6.307900167904e-03   4.984737097441e-04  -1.323114297187e-03   2.950318573763e-03   1.264360664998e-03  3*0.0 -3.094688110486e-03   4.077730124668e-04   5.990650240882e-03  -4.045704994163e-04   1.384888621954e-03  -2.504144577590e-03  -9.159652811721e-04  
3*0.0  2.636584929732e-03  -3.887699083595e-04  -6.153184347934e-03   4.835452697003e-04  -1.290207808727e-03   2.871748591501e-03   1.227152127669e-03  3*0.0 -3.011475599442e-03   3.951401589622e-04   5.811167261885e-03  -3.905888538633e-04   1.346118522644e-03  -2.425381555954e-03  -8.853112043749e-04  
3*0.0  2.573799410480e-03  -3.777836449470e-04  -5.999677918591e-03   4.688110830955e-04  -1.257699775279e-03   2.794043445581e-03   1.190605659102e-03  3*0.0 -2.929503154112e-03   3.827063411881e-04   5.634978517587e-03  -3.768787263523e-04   1.307989697418e-03  -2.348178574569e-03  -8.553992318098e-04  
3*0.0  2.512709817532e-03  -3.672096513831e-04  -5.850497033507e-03   4.546863460624e-04  -1.226124476796e-03   2.718733168489e-03   1.155238732941e-03  3*0.0 -2.849923025829e-03   3.708000276153e-04   5.464312787861e-03  -3.637868673493e-04   1.271027037235e-03  -2.273558010857e-03  -8.265274956166e-04  
3*0.0  2.453290463599e-03  -3.569332962660e-04  -5.705390659335e-03   4.409698202289e-04  -1.195454275647e-03   2.645662460054e-03   1.120983527779e-03  3*0.0 -2.772866360283e-03   3.592715338058e-04   5.299365454105e-03  -3.511453233485e-04   1.235267344336e-03  -2.201568467080e-03  -7.986971796539e-04  
3*0.0  2.394788682173e-03  -3.469430102138e-04  -5.562435082750e-03   4.276522896375e-04  -1.165316677525e-03   2.573901584851e-03   1.087505615977e-03  3*0.0 -2.697216753071e-03   3.480940046840e-04   5.137960013404e-03  -3.389221432966e-04   1.200223551741e-03  -2.131255462293e-03  -7.716159943858e-04  
3*0.0  2.337495336926e-03  -3.371781377324e-04  -5.422332371649e-03   4.146403619680e-04  -1.135852593271e-03   2.503761115354e-03   1.054912793543e-03  3*0.0 -2.623478812476e-03   3.371941823618e-04   4.981043454839e-03  -3.270417144090e-04   1.166106384658e-03  -2.063009006834e-03  -7.453921015717e-04  
3*0.0  2.281772074182e-03  -3.276879832925e-04  -5.286128131946e-03   4.020197352423e-04  -1.107239304070e-03   2.435748897541e-03   1.023361297927e-03  3*0.0 -2.552057199585e-03   3.266550208861e-04   4.829366507313e-03  -3.155973373858e-04   1.133092946380e-03  -1.997165530153e-03  -7.201146635509e-04  
3*0.0  2.226739602053e-03  -3.184238191663e-04  -5.151489770685e-03   3.897068335035e-04  -1.079036808649e-03   2.368723711451e-03   9.924460108201e-04  3*0.0 -2.481752254616e-03   3.163897948421e-04   4.680622580304e-03  -3.044864533480e-04   1.100656843168e-03  -1.932704818950e-03  -6.954753889038e-04  
3*0.0  2.173226480695e-03  -3.093580470083e-04  -5.020613027377e-03   3.776903934929e-04  -1.051651481233e-03   2.303726420953e-03   9.625285225990e-04  3*0.0 -2.413738939960e-03   3.063985806633e-04   4.537015391337e-03  -2.937285872406e-04   1.069301462952e-03  -1.870577160476e-03  -6.717448968399e-04  
3*0.0  2.120522535209e-03  -3.006136681621e-04  -4.891667770957e-03   3.661066639900e-04  -1.024735122879e-03   2.239889175840e-03   9.332822640622e-04  3*0.0 -2.346885288691e-03   2.967723237993e-04   4.396358969975e-03  -2.833719985616e-04   1.038542663060e-03  -1.809840873550e-03  -6.486402634581e-04  
3*0.0  2.069348928382e-03  -2.920484430694e-04  -4.766511622775e-03   3.547892173116e-04  -9.986304758543e-04   2.178070004971e-03   9.050070469984e-04  3*0.0 -2.282321293094e-03   2.873986309510e-04   4.260776334792e-03  -2.733422632959e-04   1.008853929489e-03  -1.751396216258e-03  -6.264152496602e-04  
3*0.0  2.019231189741e-03  -2.837678012624e-04  -4.643980652952e-03   3.438667253315e-04  -9.731109146954e-04   2.117716143843e-03   8.774976245020e-04  3*0.0 -2.219253621965e-03   2.783602482673e-04   4.128734188334e-03  -2.636930910948e-04   9.798998249703e-04  -1.694584870025e-03  -6.048705515191e-04  
3*0.0  1.969827807212e-03  -2.756413410882e-04  -4.523079350135e-03   3.331420915154e-04  -9.480048626878e-04   2.058335466990e-03   8.505805450467e-04  3*0.0 -2.157398268780e-03   2.695017447482e-04   3.999694306698e-03  -2.542666897179e-04   9.515440250593e-04  -1.639145853312e-03  -5.839228713775e-04  
3*0.0  1.921887128359e-03  -2.678040919390e-04  -4.405904529368e-03   3.228321557364e-04  -9.236796015052e-04   2.000929609147e-03   8.245856839518e-04  3*0.0 -2.097548263848e-03   2.610044350778e-04   3.875101897944e-03  -2.452550992205e-04   9.241386544955e-04  -1.585727248856e-03  -5.637549082350e-04  
3*0.0  1.874958180669e-03  -2.601107150393e-04  -4.291199356553e-03   3.127234928572e-04  -8.999020180066e-04   1.944868932240e-03   7.992994550824e-04  3*0.0 -2.039262851474e-03   2.526900903277e-04   3.754122177335e-03  -2.364800641734e-04   8.974768010273e-04  -1.533937224799e-03  -5.442435560202e-04  
3*0.0  1.829127070944e-03  -2.526851613950e-04  -4.179228396955e-03   3.029891333534e-04  -8.767163588871e-04   1.890297745883e-03   7.747455198536e-04  3*0.0 -1.982478508897e-03   2.446964404164e-04   3.636587363481e-03  -2.280629571115e-04   8.715375809713e-04  -1.483719311464e-03  -5.253665514329e-04  
3*0.0  1.784117094145e-03  -2.454369291965e-04  -4.069247043899e-03   2.934948639045e-04  -8.539896184249e-04   1.836839549000e-03   7.508003340047e-04  3*0.0 -1.926960530443e-03   2.369086091363e-04   3.522060449528e-03  -2.198889094640e-04   8.462133281500e-04  -1.434863500364e-03  -5.070570100939e-04  
3*0.0  1.740067340752e-03  -2.383564332915e-04  -3.961670137347e-03   2.842432821920e-04  -8.317811268997e-04   1.784678833155e-03   7.275218876484e-04  3*0.0 -1.872842525815e-03   2.293335815196e-04   3.410779869644e-03  -2.119778029266e-04   8.215584024366e-04  -1.387472039290e-03  -4.893381364346e-04  
3*0.0  1.697205676581e-03  -2.314645604543e-04  -3.857066010885e-03   2.752586714826e-04  -8.102075726671e-04   1.734087862970e-03   7.049885326041e-04  3*0.0 -1.820411990491e-03   2.219918635912e-04   3.303228007288e-03  -2.043418651565e-04   7.976953951145e-04  -1.341749134419e-03  -4.722625228370e-04  
3*0.0  1.655309504250e-03  -2.248088044750e-04  -3.754890016682e-03   2.665959625827e-04  -7.891555359210e-04   1.684797473090e-03   6.831007020991e-04  3*0.0 -1.769322411645e-03   2.149251825235e-04   3.198740622267e-03  -1.970078542365e-04   7.744772353302e-04  -1.297411266690e-03  -4.557434032001e-04  
3*0.0  1.614175848865e-03  -2.183364023039e-04  -3.654588261645e-03   2.581834367574e-04  -7.685132996084e-04   1.636539723803e-03   6.617621255493e-04  3*0.0 -1.719307488975e-03   2.080645508049e-04   3.096819017919e-03  -1.899092190418e-04   7.517776462200e-04  -1.254232058743e-03  -4.397073340012e-04  
3*0.0  1.574038097436e-03  -2.119787354729e-04  -3.556763328434e-03   2.499363161921e-04  -7.484056674760e-04   1.589585232480e-03   6.410615444212e-04  3*0.0 -1.670787368550e-03   2.013577475660e-04   2.998226589288e-03  -1.830089735134e-04   7.297768835035e-04  -1.212528342363e-03  -4.242417853449e-04  
3*0.0  1.534719298963e-03  -2.058126950613e-04  -3.460993773671e-03   2.419553483813e-04  -7.287437846675e-04   1.543737477024e-03   6.209221076562e-04  3*0.0 -1.623407860519e-03   1.948747877302e-04   2.902282751173e-03  -1.763600177412e-04   7.083264049726e-04  -1.172015054110e-03  -4.092601691367e-04  
3*0.0  1.496311386640e-03  -1.998547364098e-04  -3.367549942649e-03   2.342622665413e-04  -7.095692151571e-04   1.499116632462e-03   6.013819780286e-04  3*0.0 -1.577250777131e-03   1.886252532759e-04   2.809106563245e-03  -1.699680644392e-04   6.874588180023e-04  -1.132740797588e-03  -3.947708006566e-04  
3*0.0  1.458928553415e-03  -1.940371272390e-04  -3.276637527600e-03   2.267622777694e-04  -6.909263315530e-04   1.455804619624e-03   5.824532058626e-04  3*0.0 -1.532552965243e-03   1.825506607790e-04   2.719102212120e-03  -1.637819454407e-04   6.672638981650e-04  -1.094866503799e-03  -3.808115578667e-04  
3*0.0  1.422363246965e-03  -1.883647275312e-04  -3.187794642466e-03   2.194708799074e-04  -6.727204739893e-04   1.413582086218e-03   5.640631650856e-04  3*0.0 -1.488991724172e-03   1.766538298221e-04   2.631689390243e-03  -1.578067503349e-04   6.476086017923e-04  -1.058143682194e-03  -3.673097290509e-04  
3*0.0  1.386499017158e-03  -1.828694386307e-04  -3.100734916316e-03   2.124220015909e-04  -6.548998308047e-04   1.372317014004e-03   5.461640598831e-04  3*0.0 -1.446391519781e-03   1.709525948641e-04   2.546525532229e-03  -1.520463613185e-04   6.284188467977e-04  -1.022425239083e-03  -3.542191775314e-04  
3*0.0  1.351328804112e-03  -1.774787741062e-04  -3.015416366669e-03   2.055116483720e-04  -6.374524118573e-04   1.331969210376e-03   5.287371276220e-04  3*0.0 -1.404843283384e-03   1.653749119433e-04   2.463780191486e-03  -1.464360823893e-04   6.097244670275e-04  -9.877702435316e-04  -3.415509078293e-04  
3*0.0  1.317275154940e-03  -1.722852031310e-04  -2.932892103150e-03   1.988762047973e-04  -6.205744007781e-04   1.293037503665e-03   5.119298158629e-04  3*0.0 -1.364719091623e-03   1.600269602807e-04   2.384029023177e-03  -1.410732805385e-04   5.916842043919e-04  -9.544348124032e-04  -3.293710299154e-04  
3*0.0  1.283840829432e-03  -1.672456430975e-04  -2.851960525941e-03   1.924507750481e-04  -6.040363420541e-04   1.254952312751e-03   4.955603874094e-04  3*0.0 -1.325455734191e-03   1.548498525437e-04   2.306302968271e-03  -1.358985108139e-04   5.740611674403e-04  -9.219981554349e-04  -3.175594392313e-04  
3*0.0  1.251374596023e-03  -1.623410666617e-04  -2.773462562788e-03   1.862143542408e-04  -5.879988284723e-04   1.218094841438e-03   4.797474105647e-04  3*0.0 -1.287499474906e-03   1.498338655007e-04   2.231354084144e-03  -1.309080771036e-04   5.570383809317e-04  -8.907738633857e-04  -3.061990379463e-04  
3*0.0  1.219296148519e-03  -1.575603982809e-04  -2.695946075836e-03   1.801414664945e-04  -5.721819448501e-04   1.181795192986e-03   4.642605250519e-04  3*0.0 -1.250116342272e-03   1.449516352265e-04   2.157903436782e-03  -1.260656254631e-04   5.403024107663e-04  -8.602169372293e-04  -2.951312106094e-04  
3*0.0  1.188291625114e-03  -1.529122933190e-04  -2.621146406715e-03   1.742620280890e-04  -5.569104170500e-04   1.146838935716e-03   4.493571659093e-04  3*0.0 -1.214147989883e-03   1.402311812591e-04   2.087371705705e-03  -1.214098171853e-04   5.242084347402e-04  -8.309273733176e-04  -2.845216872846e-04  
3*0.0  1.157767925880e-03  -1.483458746020e-04  -2.547587458705e-03   1.684967775970e-04  -5.419053993177e-04   1.112547522994e-03   4.348106802269e-04  3*0.0 -1.178897267193e-03   1.356080484321e-04   2.018576583734e-03  -1.168760996725e-04   5.084592322751e-04  -8.023978536897e-04  -2.742241972173e-04  
3*0.0  1.128101800980e-03  -1.439668412104e-04  -2.476180803648e-03   1.629842257304e-04  -5.273398500747e-04   1.079336707694e-03   4.207464481790e-04  3*0.0 -1.144717774159e-03   1.311907975788e-04   1.952043692202e-03  -1.125507334291e-04   4.932067265914e-04  -7.748587724804e-04  -2.642993385696e-04  
3*0.0  1.099012035090e-03  -1.396775668471e-04  -2.406247615015e-03   1.575950514561e-04  -5.130795928959e-04   1.046888398947e-03   4.070606455609e-04  3*0.0 -1.111352077044e-03   1.268743119251e-04   1.887367202411e-03  -1.083457930536e-04   4.783346891264e-04  -7.481258219754e-04  -2.546915489330e-04  
3*0.0  1.070792700697e-03  -1.355340263849e-04  -2.338517035200e-03   1.524030928521e-04  -4.992684898637e-04   1.015533261550e-03   3.938562816337e-04  3*0.0 -1.079102972073e-03   1.227210979726e-04   1.825014682566e-03  -1.043135016011e-04   4.639754376183e-04  -7.224001658872e-04  -2.454547280203e-04  
3*0.0  1.043125839543e-03  -1.315153522443e-04  -2.272172354230e-03   1.473789272772e-04  -4.857448569840e-04   9.848916183619e-04   3.810007721935e-04  3*0.0 -1.047578142096e-03   1.187075365543e-04   1.764310745173e-03  -1.004301518193e-04   4.499582093932e-04  -6.973944441788e-04  -2.365037820697e-04  
3*0.0  1.016120458461e-03  -1.275793877844e-04  -2.207530834674e-03   1.424700433354e-04  -4.725672467632e-04   9.551028251763e-04   3.685426159427e-04  3*0.0 -1.016959468898e-03   1.147862806225e-04   1.705571763641e-03  -9.665728038550e-05   4.363572144655e-04  -6.732331103851e-04  -2.278708294534e-04  
3*0.0  9.896384633711e-04  -1.237786016051e-04  -2.144226951352e-03   1.377402240593e-04  -4.596649721839e-04   9.260007012642e-04   3.564182122918e-04  3*0.0 -9.870102490559e-04   1.110101675887e-04   1.648357710796e-03  -9.303292399587e-05   4.230748308773e-04  -6.497372542563e-04  -2.195031523714e-04  
3*0.0  9.639427540686e-04  -1.200578219593e-04  -2.082903659969e-03   1.331282620053e-04  -4.471608122950e-04   8.978686823542e-04   3.447159570968e-04  3*0.0 -9.581020507887e-04   1.073340394106e-04   1.593288585453e-03  -8.952839862689e-05   4.102613302565e-04  -6.271589500720e-04  -2.114666616498e-04  
3*0.0  9.388392389847e-04  -1.164682377820e-04  -2.023104616463e-03   1.286942295896e-04  -4.349674700889e-04   8.704986912324e-04   3.333678062627e-04  3*0.0 -9.299381620039e-04   1.037988688286e-04   1.539838812766e-03  -8.616867044345e-05   3.977974645863e-04  -6.052817882770e-04  -2.037000311805e-04  
3*0.0  9.144147486990e-04  -1.129762027644e-04  -1.964992274527e-03   1.243880975078e-04  -4.231144096211e-04   8.439598136708e-04   3.223862195035e-04  3*0.0 -9.026453208413e-04   1.003690507110e-04   1.488203923735e-03  -8.292189268071e-05   3.857269036968e-04  -5.841807277998e-04  -1.962185116320e-04  
3*0.0  8.902529779992e-04  -1.095574755044e-04  -1.907634266158e-03   1.201817715830e-04  -4.114170905398e-04   8.178268250966e-04   3.116370665499e-04  3*0.0 -8.757591362972e-04   9.702018038669e-05   1.437646180212e-03  -7.976811708647e-05   3.738600027162e-04  -5.635454255444e-04  -1.889364241825e-04  
3*0.0  8.669823228303e-04  -1.062594215869e-04  -1.852460356946e-03   1.161384141889e-04  -4.001576434293e-04   7.927409173167e-04   3.013185141526e-04  3*0.0 -8.499549154753e-04   9.380349048104e-05   1.389196289780e-03  -7.674983332954e-05   3.624742840052e-04  -5.438081746289e-04  -1.819680298645e-04  
3*0.0  8.442275003358e-04  -1.030647249384e-04  -1.798625926659e-03   1.122352952748e-04  -3.891687939730e-04   7.683205914828e-04   2.913067794785e-04  3*0.0 -8.248059634864e-04   9.069822260207e-05   1.342170947546e-03  -7.384832471447e-05   3.513942532087e-04  -5.246817832185e-04  -1.752332225255e-04  
3*0.0  8.219938114536e-04  -9.993240758930e-05  -1.746128024099e-03   1.084183910256e-04  -3.784458379259e-04   7.445568213206e-04   2.815948295976e-04  3*0.0 -8.003619318075e-04   8.766567402609e-05   1.296652461114e-03  -7.103159716758e-05   3.406342907567e-04  -5.061945180168e-04  -1.687360456546e-04  
3*0.0  8.002097005969e-04  -9.691628925433e-05  -1.694779103740e-03   1.047504754190e-04  -3.679583657108e-04   7.213674215128e-04   2.721543500364e-04  3*0.0 -7.764667389761e-04   8.475084775062e-05   1.252349609728e-03  -6.832958424511e-05   3.301332776499e-04  -4.882290940948e-04  -1.624429327090e-04  
3*0.0  7.790780290719e-04  -9.398894881697e-05  -1.645082512553e-03   1.012039192189e-04  -3.577969796208e-04   6.989715000241e-04   2.630504338871e-04  3*0.0 -7.533820717258e-04   8.193346157470e-05   1.209676190989e-03  -6.573098080953e-05   3.199959049124e-04  -4.709538814254e-04  -1.563966772862e-04  
3*0.0  7.583638845475e-04  -9.112040536051e-05  -1.596466154389e-03   9.773585014991e-05  -3.478540987163e-04   6.771093258015e-04   2.541988744071e-04  3*0.0 -7.308721096944e-04   7.918075803762e-05   1.168263546423e-03  -6.320574788673e-05   3.101226695604e-04  -4.542108919806e-04  -1.505522024099e-04  
3*0.0  7.381381659141e-04  -8.835753226245e-05  -1.549087748401e-03   9.440591086060e-05  -3.381590016264e-04   6.558529756261e-04   2.456188534483e-04  3*0.0 -7.089455009141e-04   7.653760373727e-05   1.128082027133e-03  -6.078819883374e-05   3.005183508481e-04  -4.379925504729e-04  -1.449053098910e-04  
3*0.0  7.184843960338e-04  -8.564830158133e-05  -1.503169482677e-03   9.116022705767e-05  -3.287508318598e-04   6.352924571162e-04   2.373386292948e-04  3*0.0 -6.877447719879e-04   7.395898659586e-05   1.089370831935e-03  -5.844857922133e-05   2.912389755483e-04  -4.223916066134e-04  -1.394791152353e-04  
3*0.0  6.993312146031e-04  -8.304162159060e-05  -1.458499881069e-03   8.803992397641e-05  -3.195957004179e-04   6.153354417475e-04   2.293199674376e-04  3*0.0 -6.671529337713e-04   7.148526167868e-05   1.051904186844e-03  -5.620798639625e-05   2.822368594314e-04  -4.073172443337e-04  -1.342464743692e-04  
3*0.0  6.804245839466e-04  -8.048345669435e-05  -1.414507533328e-03   8.498522435787e-05  -3.105718470852e-04   5.957224227587e-04   2.214823412423e-04  3*0.0 -6.468998268690e-04   6.906145959479e-05   1.015290425380e-03  -5.402525632341e-05   2.733969103917e-04  -3.926023033985e-04  -1.291605046258e-04  
3*0.0  6.622312358879e-04  -7.802650383443e-05  -1.372245593462e-03   8.206373080974e-05  -3.018974487827e-04   5.769193393852e-04   2.139677556036e-04  3*0.0 -6.274659729291e-04   6.674358193873e-05   9.802167779550e-04  -5.194544556232e-05   2.649202710188e-04  -3.785336858544e-04  -1.242969170154e-04  
3*0.0  6.444982161357e-04  -7.563804819829e-05  -1.331112830702e-03   7.923304023193e-05  -2.934488453952e-04   5.586555175277e-04   2.066878696520e-04  3*0.0 -6.085853732906e-04   6.449964295874e-05   9.462796368407e-04  -4.994138589525e-05   2.566933011987e-04  -3.649416010040e-04  -1.196073478811e-04  
3*0.0  6.271240836477e-04  -7.331945217616e-05  -1.290888052012e-03   7.649382670123e-05  -2.851854346081e-04   5.408377487324e-04   1.996158813415e-04  3*0.0 -5.901413112039e-04   6.232670825327e-05   9.132926565900e-04  -4.800930198896e-05   2.486684026483e-04  -3.517486115412e-04  -1.150698072725e-04  
3*0.0  6.102541007870e-04  -7.106721570201e-05  -1.251934783885e-03   7.384277052478e-05  -2.771717455494e-04   5.236161532261e-04   1.927922915418e-04  3*0.0 -5.723177666076e-04   6.022433600181e-05   8.815211129537e-04  -4.614935785505e-05   2.409192568170e-04  -3.390620228733e-04  -1.107109132804e-04  
3*0.0  5.936708589741e-04  -6.885959157262e-05  -1.213810632813e-03   7.125362418377e-05  -2.693129852243e-04   5.067950818055e-04   1.861544411239e-04  3*0.0 -5.548950140145e-04   5.816988672929e-05   8.506415060084e-04  -4.434386023688e-05   2.333543975666e-04  -3.267468686646e-04  -1.064926130589e-04  
3*0.0  5.774874140163e-04  -6.672665189646e-05  -1.176681166720e-03   6.875852178173e-05  -2.616533709726e-04   4.904464910196e-04   1.797237712836e-04  3*0.0 -5.379393725196e-04   5.619087947192e-05   8.207178925361e-04  -4.261066474254e-05   2.260016782026e-04  -3.148312325192e-04  -1.024213217470e-04  
3*0.0  5.618095412724e-04  -6.465896641280e-05  -1.140811260293e-03   6.635208429317e-05  -2.542431190058e-04   4.746845797369e-04   1.735316907698e-04  3*0.0 -5.215842966211e-04   5.428135835196e-05   7.919423483733e-04  -4.094747466694e-05   2.189144237911e-04  -3.033921508930e-04  -9.851557490483e-05  
3*0.0  5.465718375148e-04  -6.266034698384e-05  -1.106006469569e-03   6.403133633848e-05  -2.470487239499e-04   4.594230393030e-04   1.675490947526e-04  3*0.0 -5.057328782751e-04   5.244072536880e-05   7.641559226950e-04  -3.934984219116e-05   2.120521109044e-04  -2.923634581034e-04  -9.475618557002e-05  
3*0.0  5.316355181553e-04  -6.072448244371e-05  -1.071993151776e-03   6.178942022517e-05  -2.400101033223e-04   4.445390656972e-04   1.617375869352e-04  3*0.0 -4.902506239506e-04   5.066214610900e-05   7.371595978412e-04  -3.781209948606e-05   2.053602986977e-04  -2.816632302961e-04  -9.112042091150e-05  
3*0.0  5.170597954996e-04  -5.883354915619e-05  -1.038860326768e-03   5.960727997571e-05  -2.331480296952e-04   4.300698378406e-04   1.561045875822e-04  3*0.0 -4.751963691212e-04   4.892968772685e-05   7.110347221531e-04  -3.632307522917e-05   1.988594203509e-04  -2.713221677808e-04  -8.761406169964e-05  
3*0.0  5.029294957631e-04  -5.700363681959e-05  -1.006822257549e-03   5.750484531875e-05  -2.265036338888e-04   4.161069762794e-04   1.506777244599e-04  3*0.0 -4.606573545656e-04   4.726171878794e-05   6.858881656499e-04  -3.489659082978e-05   1.925864316256e-04  -2.613852106533e-04  -8.424837715417e-05  
3*0.0  4.890700425557e-04  -5.522391933330e-05  -9.754896496202e-04   5.546690875854e-05  -2.199980993618e-04   4.024785572098e-04   1.454034727371e-04  3*0.0 -4.464439597862e-04   4.564261044339e-05   6.614460690404e-04  -3.351914384372e-05   1.864636717613e-04  -2.517386426238e-04  -8.099197252455e-05  
3*0.0  4.756283734771e-04  -5.348946091090e-05  -9.451694745684e-04   5.349249380187e-05  -2.136929816820e-04   3.893178962655e-04   1.403170394806e-04  3*0.0 -4.327105153072e-04   4.407327053056e-05   6.379137354648e-04  -3.219335689245e-05   1.805504505547e-04  -2.424660285556e-04  -7.786444028396e-05  
3*0.0  4.624425642239e-04  -5.181881950631e-05  -9.155148018082e-04   5.159169517632e-05  -2.075210429684e-04   3.764711694638e-04   1.353745714693e-04  3*0.0 -4.192809300965e-04   4.256278179790e-05   6.150315352446e-04  -3.091925437717e-05   1.747791739069e-04  -2.334613787252e-04  -7.483849116034e-05  
3*0.0  4.497030670264e-04  -5.019056343438e-05  -8.869376996189e-04   4.975118738229e-05  -2.015607289543e-04   3.641160447484e-04   1.306230988322e-04  3*0.0 -4.063618075649e-04   4.109918902124e-05   5.930822199644e-04  -2.969393124477e-05   1.692279426766e-04  -2.248384853026e-04  -7.194067648206e-05  
3*0.0  4.372629661575e-04  -4.862229919951e-05  -8.591068042064e-04   4.798152477595e-05  -1.957505585742e-04   3.521086542943e-04   1.260201459624e-04  3*0.0 -3.937808416934e-04   3.969235084390e-05   5.718094046644e-04  -2.851924373324e-05   1.638299988234e-04  -2.164935408614e-04  -6.914385883284e-05  
3*0.0  4.251266786941e-04  -4.708624335610e-05  -8.320560451460e-04   4.625725725421e-05  -1.900919160382e-04   3.404578809414e-04   1.215695626958e-04  3*0.0 -3.815687451251e-04   3.831898214546e-05   5.512678711404e-04  -2.738120751138e-05   1.585964347967e-04  -2.084458245444e-04  -6.645244645043e-05  
3*0.0  4.132879114056e-04  -4.560128798435e-05  -8.057362779124e-04   4.459401422746e-05  -1.845774164621e-04   3.291453245663e-04   1.172589591261e-04  3*0.0 -3.696911193255e-04   3.699464456980e-05   5.313813578180e-04  -2.628733465515e-05   1.535110328346e-04  -2.006660390600e-04  -6.385622504567e-05  
3*0.0  4.017836060090e-04  -4.416749415040e-05  -7.802313815165e-04   4.299492374009e-05  -1.792243726194e-04   3.182054695350e-04   1.130974346119e-04  3*0.0 -3.581890469610e-04   3.572207300430e-05   5.121967722741e-04  -2.524100930730e-05   1.485905892643e-04  -1.931730701828e-04  -6.135929430041e-05  
3*0.0  3.905831128085e-04  -4.276654446601e-05  -7.554977539527e-04   4.144172288692e-05  -1.740234106186e-04   3.076146330018e-04   1.090820654417e-04  3*0.0 -3.470447780069e-04   3.448265670397e-05   4.937014082652e-04  -2.423002526137e-05   1.438294188126e-04  -1.859589651067e-04  -5.896007345580e-05  
3*0.0  3.796738756380e-04  -4.141999158375e-05  -7.314718859504e-04   3.995245402279e-05  -1.689638645978e-04   2.973479680421e-04   1.051994257897e-04  3*0.0 -3.362148528814e-04   3.329432437248e-05   4.758069475897e-04  -2.326319346123e-05   1.392081688332e-04  -1.789898611281e-04  -5.664760006733e-05  
3*0.0  3.690064533508e-04  -4.010590936621e-05  -7.080578859727e-04   3.850307165349e-05  -1.640231555427e-04   2.873621419121e-04   1.014340919439e-04  3*0.0 -3.256742380324e-04   3.213791478981e-05   4.584860285104e-04  -2.232731100004e-05   1.347145266836e-04  -1.722526608098e-04  -5.441706855693e-05  
3*0.0  3.586059396407e-04  -3.882513792516e-05  -6.853119296924e-04   3.709929948443e-05  -1.592099534293e-04   2.776787743269e-04   9.779242511639e-05  3*0.0 -3.154394457760e-04   3.101698451934e-05   4.417505535921e-04  -2.142667963299e-05   1.303547521783e-04  -1.657525479103e-04  -5.226917292978e-05  
3*0.0  3.485235778442e-04  -3.759285290100e-05  -6.633409548413e-04   3.575493618186e-05  -1.545545948647e-04   2.683432721607e-04   9.429017014086e-05  3*0.0 -3.055475654204e-04   2.994060354709e-05   4.256399448416e-04  -2.056596630300e-05   1.261474515684e-04  -1.595048750929e-04  -5.020826909010e-05  
3*0.0  3.386675707211e-04  -3.639549673735e-05  -6.419225869526e-04   3.445036238126e-05  -1.500088664834e-04   2.592603044590e-04   9.089247460772e-05  3*0.0 -2.959162239938e-04   2.889713182858e-05   4.100392055384e-04  -1.973464839287e-05   1.220549755588e-04  -1.534626689046e-04  -4.821983785230e-05  
3*0.0  3.291110574499e-04  -3.523791282487e-05  -6.212217235749e-04   3.319561667876e-05  -1.456057148562e-04   2.504983187452e-04   8.762018302977e-05  3*0.0 -2.866122947911e-04   2.789346017937e-05   3.950255504971e-04  -1.893940182531e-05   1.181047012797e-04  -1.476572791951e-04  -4.631158715024e-05  
3*0.0  3.197975874674e-04  -3.410446855286e-05  -6.011242925676e-04   3.197444875849e-05  -1.413178310347e-04   2.420076823160e-04   8.445676101903e-05  3*0.0 -2.775803820397e-04   2.691362172664e-05   3.805287200746e-04  -1.816913685409e-05   1.142720841842e-04  -1.420590730216e-04  -4.447447233467e-05  
3*0.0  3.106938128591e-04  -3.301012164099e-05  -5.815623376100e-04   3.079879088600e-05  -1.371372144309e-04   2.337573175306e-04   8.139575595874e-05  3*0.0 -2.687883393034e-04   2.597022817961e-05   3.664974007824e-04  -1.743068624623e-05   1.105485556209e-04  -1.366476071650e-04  -4.270437569160e-05  
3*0.0  3.018294869781e-04  -3.195555384122e-05  -5.625628824338e-04   2.966869529121e-05  -1.330713406926e-04   2.257607090811e-04   7.843504336713e-05  3*0.0 -2.602506739036e-04   2.506347929372e-05   3.529351154544e-04  -1.672319325469e-05   1.069364756548e-04  -1.314246305125e-04  -4.099921622795e-05  
3*0.0  2.932509537621e-04  -3.093319134582e-05  -5.442432438128e-04   2.857966133761e-05  -1.291407968896e-04   2.180643603036e-04   7.559027541259e-05  3*0.0 -2.520186425700e-04   2.418773869712e-05   3.399090019270e-04  -1.604431248508e-05   1.034561754084e-04  -1.264160331619e-04  -3.936563570038e-05  
3*0.0  2.848917469167e-04  -2.993770370983e-05  -5.264517517167e-04   2.752386112112e-05  -1.253137764661e-04   2.106034925425e-04   7.283886757771e-05  3*0.0 -2.440315109873e-04   2.333828778177e-05   3.273345325853e-04  -1.538965678660e-05   1.000818039006e-04  -1.215877336179e-04  -3.779352505032e-05  
3*0.0  2.767030173834e-04  -2.896873956894e-05  -5.090943878922e-04   2.650167125538e-05  -1.215708604935e-04   2.033386705844e-04   7.016936631046e-05  3*0.0 -2.362344005988e-04   2.251497470689e-05   3.151376811020e-04  -1.475944833083e-05   9.679219073786e-05  -1.169101094653e-04  -3.627522698738e-05  
3*0.0  2.687276961585e-04  -2.802596611775e-05  -4.922662600305e-04   2.551090134625e-05  -1.179318011842e-04   1.963066146130e-04   6.759346283933e-05  3*0.0 -2.286734713510e-04   2.171524841690e-05   3.033766087825e-04  -1.415120744018e-05   9.360621635292e-05  -1.124053064252e-04  -3.481599364219e-05  
3*0.0  2.610261728833e-04  -2.712334355062e-05  -4.760543154307e-04   2.456580723871e-05  -1.144215406344e-04   1.895457588033e-04   6.511928482026e-05  3*0.0 -2.213913604696e-04   2.095193713548e-05   2.920830559107e-04  -1.357231431212e-05   9.054013542574e-05  -1.080869989022e-04  -3.341827948239e-05  
3*0.0  2.534872594435e-04  -2.624840106944e-05  -4.602463691118e-04   2.365243474412e-05  -1.109907903617e-04   1.829653354805e-04   6.271994641626e-05  3*0.0 -2.142898903997e-04   2.021435511905e-05   2.811375584678e-04  -1.301549428822e-05   8.755428106646e-05  -1.039068975630e-04  -3.206939506200e-05  
3*0.0  2.462040623426e-04  -2.539991553572e-05  -4.450225198985e-04   2.277211750316e-05  -1.076785300758e-04   1.766400912782e-04   6.041539484473e-05  3*0.0 -2.074527795412e-04   1.950227870892e-05   2.706381632429e-04  -1.248153171950e-05   8.468076236658e-05  -9.990356149045e-05  -3.077815773807e-05  
3*0.0  2.391009621866e-04  -2.457523817016e-05  -4.302351595389e-04   2.192045335872e-05  -1.044516709750e-04   1.705072637699e-04   5.818757407772e-05  3*0.0 -2.008091134666e-04   1.881239415465e-05   2.604935146088e-04  -1.196722220161e-05   8.189126029854e-05  -9.604055403577e-05  -2.953500365189e-05  
3*0.0  2.321285861227e-04  -2.377653705942e-05  -4.157865749129e-04   2.109714854406e-05  -1.012917569803e-04   1.645245997565e-04   5.602412886737e-05  3*0.0 -1.943133330076e-04   1.814470790676e-05   2.506456871251e-04  -1.147172469212e-05   7.916897495295e-05  -9.229445310885e-05  -2.833381015146e-05  
3*0.0  2.253658082840e-04  -2.299351150243e-05  -4.018346027007e-04   2.029835880649e-05  -9.822910612992e-05   1.587580457290e-04   5.394193294168e-05  3*0.0 -1.880393339244e-04   1.749442160140e-05   2.411807962603e-04  -1.099440608469e-05   7.654102187067e-05  -8.869929458461e-05  -2.718211588003e-05  
3*0.0  2.188377341819e-04  -2.224637634924e-05  -3.884019905221e-04   1.953666662589e-05  -9.527729341208e-05   1.532166568250e-04   5.194398192506e-05  3*0.0 -1.820003353469e-04   1.687480069339e-05   2.320996432932e-04  -1.054008870981e-05   7.401408598437e-05  -8.525548812342e-05  -2.608013871074e-05  
3*0.0  2.124433326482e-04  -2.152199966613e-05  -3.752939669759e-04   1.880117643442e-05  -9.238859875130e-05   1.478189693462e-04   5.000412422088e-05  3*0.0 -1.761042972228e-04   1.627622690911e-05   2.232902054839e-04  -1.010331872595e-05   7.154975690875e-05  -8.191881167760e-05  -2.501544020079e-05  
3*0.0  2.062191835597e-04  -2.081310560252e-05  -3.625951533097e-04   1.808651144192e-05  -8.957999190383e-05   1.425988045463e-04   4.813303636806e-05  3*0.0 -1.703878547899e-04   1.569258470029e-05   2.148004727706e-04  -9.681184027046e-06   6.916244824757e-05  -7.870724929079e-05  -2.399260001920e-05  
3*0.0  2.001734718220e-04  -2.013259053388e-05  -3.503028343739e-04   1.740241932931e-05  -8.685522771061e-05   1.375551457007e-04   4.632898684729e-05  3*0.0 -1.648525130932e-04   1.513423121665e-05   2.066171127229e-04  -9.278565884282e-06   6.685325297294e-05  -7.561620075333e-05  -2.300994288890e-05  
3*0.0  1.943219187694e-04  -1.947372588640e-05  -3.384466138033e-04   1.674313791827e-05  -8.422212383301e-05   1.326988413391e-04   4.459515673681e-05  3*0.0 -1.595159216809e-04   1.459491821110e-05   1.987626621505e-04  -8.892175930971e-06   6.462915065929e-05  -7.265366377000e-05  -2.206917437564e-05  
3*0.0  1.886113982262e-04  -1.883077194325e-05  -3.269377463929e-04   1.610361301999e-05  -8.165558938972e-05   1.279925714015e-04   4.292003399811e-05  3*0.0 -1.543289344514e-04   1.407035026146e-05   1.911777159644e-04  -8.519249006431e-06   6.246955185890e-05  -6.979622061375e-05  -2.116390140637e-05  
3*0.0  1.830246175162e-04  -1.821149946787e-05  -3.157224263658e-04   1.548905811758e-05  -7.914851024956e-05   1.234145578656e-04   4.129595604039e-05  3*0.0 -1.492685489124e-04   1.356621446009e-05   1.838253239214e-04  -8.161914224423e-06   6.036569243314e-05  -6.702972809162e-05  -2.029001443270e-05  
3*0.0  1.776314627343e-04  -1.760807213730e-05  -3.049394664641e-04   1.489527819302e-05  -7.673043040501e-05   1.190208200194e-04   3.973889384169e-05  3*0.0 -1.444065329518e-04   1.307783280082e-05   1.767894725807e-04  -7.818961915304e-06   5.834516671667e-05  -6.438650484751e-05  -1.945546046375e-05  
3*0.0  1.723846584447e-04  -1.702983769877e-05  -2.944854306334e-04   1.432769444341e-05  -7.438169863664e-05   1.147684254186e-04   3.823686875519e-05  3*0.0 -1.396845466171e-04   1.261035095267e-05   1.699930519170e-04  -7.491627789615e-06   5.638587518834e-05  -6.183654195853e-05  -1.865257503169e-05  
3*0.0  1.672951389226e-04  -1.646438365303e-05  -2.843824848395e-04   1.377656148335e-05  -7.210306881847e-05   1.106671985508e-04   3.678867414577e-05  3*0.0 -1.351246217022e-04   1.215583983290e-05   1.634613888968e-04  -7.175837860088e-06   5.449346341501e-05  -5.938968510676e-05  -1.788229953423e-05  
3*0.0  1.623029270133e-04  -1.591942491697e-05  -2.745288000555e-04   1.324685702391e-05  -6.987514458052e-05   1.066722768231e-04   3.538585432148e-05  3*0.0 -1.306676243466e-04   1.171805026485e-05   1.571269409716e-04  -6.873184200990e-06   5.264860725387e-05  -5.701883080646e-05  -1.713925021187e-05  
3*0.0  1.574760159182e-04  -1.538868582377e-05  -2.650434898478e-04   1.273408586820e-05  -6.772194751695e-05   1.028335624306e-04   3.403943469466e-05  3*0.0 -1.263749411983e-04   1.129307231413e-05   1.510543959369e-04  -6.581620765870e-06   5.087210216351e-05  -5.474939101698e-05  -1.642839625501e-05  
3*0.0  1.527892747346e-04  -1.487883476763e-05  -2.558620093839e-04   1.224355945761e-05  -6.563283715083e-05   9.912545334169e-05   3.274014163221e-05  3*0.0 -1.222182929432e-04   1.088664444534e-05   1.452010632661e-04  -6.303736861787e-06   4.915313327637e-05  -5.256526964315e-05  -1.574508471273e-05  
3*0.0  1.482419215896e-04  -1.438363306022e-05  -2.469954797556e-04   1.176976600137e-05  -6.360940654748e-05   9.554970458502e-05   3.149117258623e-05  3*0.0 -1.182033235111e-04   1.049321388897e-05   1.395787004673e-04  -6.036748965239e-06   4.749481749253e-05  -5.046994137623e-05  -1.509096119766e-05  
3*0.0  1.437841850874e-04  -1.390326820512e-05  -2.383504775045e-04   1.131258286951e-05  -6.162926249946e-05   9.206870779377e-05   3.028052087177e-05  3*0.0 -1.142780023081e-04   1.011210705616e-05   1.341248275000e-04  -5.779854191274e-06   4.587621631983e-05  -4.843940888868e-05  -1.445930680493e-05  
3*0.0  1.394913775447e-04  -1.343729448558e-05  -2.300467797009e-04   1.087173001985e-05  -5.972101534640e-05   8.873230144364e-05   2.911918104569e-05  3*0.0 -1.105106509136e-04   9.744476471670e-06   1.289064656640e-04  -5.533422925828e-06   4.432185801902e-05  -4.650006716936e-05  -1.385556476499e-05  
3*0.0  1.352934846708e-04  -1.298785490064e-05  -2.219758373663e-04   1.044794138058e-05  -5.786115689383e-05   8.549348785725e-05   2.799720365432e-05  3*0.0 -1.068427926259e-04   9.390431672861e-06   1.238641306880e-04  -5.297573522950e-06   4.281231354864e-05  -4.462789706432e-05  -1.327495482262e-05  
3*0.0  1.312351575367e-04  -1.255473891514e-05  -2.141981158885e-04   1.004157404409e-05  -5.606379103781e-05   8.237844040161e-05   2.691926162506e-05  3*0.0 -1.033054415350e-04   9.050375564316e-06   1.190214757404e-04  -5.072109727344e-06   4.135700471775e-05  -4.283269093813e-05  -1.271870008347e-05  
3*0.0  1.272685358217e-04  -1.213352212262e-05  -2.066435677129e-04   9.648459941475e-06  -5.430957489706e-05   7.935740375437e-05   2.587691333863e-05  3*0.0 -9.986237245518e-05   8.720268737244e-06   1.143425533359e-04  -4.854620116014e-06   3.994212678204e-05  -4.110011202113e-05  -1.218305850718e-05  
3*0.0  1.234312927633e-04  -1.172576701704e-05  -1.993625089886e-04   9.270726825384e-06  -5.261513188633e-05   7.645042110398e-05   2.487645676377e-05  3*0.0 -9.654420489469e-05   8.402604821361e-06   1.098546956308e-04  -4.647123207148e-06   3.858010098734e-05  -3.944056412558e-05  -1.167101126215e-05  
3*0.0  1.197084837659e-04  -1.133207297842e-05  -1.923252269524e-04   8.907444187637e-06  -5.097191103119e-05   7.364629860654e-05   2.391229986437e-05  3*0.0 -9.333350861055e-05   8.096715566285e-06   1.055346704751e-04  -4.448176577596e-06   3.726277726361e-05  -3.784544236767e-05  -1.117926427859e-05  
3*0.0  1.160472043340e-04  -1.094565762243e-05  -1.854551344834e-04   8.553033581607e-06  -4.935892330990e-05   7.091183491235e-05   2.297725426509e-05  3*0.0 -9.018963150801e-05   7.796793935607e-06   1.013451101265e-04  -4.254939789749e-06   3.597506815887e-05  -3.629956738987e-05  -1.070465916863e-05  
3*0.0  1.125332048611e-04  -1.057586199832e-05  -1.788719847804e-04   8.215723694977e-06  -4.781074947163e-05   6.829725985732e-05   2.208253320997e-05  3*0.0 -8.718054423422e-05   7.511563677810e-06   9.734297654370e-05  -4.071828241863e-06   3.474250357455e-05  -3.482567965598e-05  -1.025193877783e-05  
3*0.0  1.091205154327e-04  -1.022042503233e-05  -1.725146772507e-04   7.892691689061e-06  -4.631131793405e-05   6.577604621685e-05   2.122246433222e-05  3*0.0 -8.426845616796e-05   7.237623917048e-06   9.349420359032e-05  -3.896967639694e-06   3.355196490403e-05  -3.340990113804e-05  -9.818145526682e-06  
3*0.0  1.057879695157e-04  -9.875626043454e-06  -1.663376941174e-04   7.580636554857e-06  -4.484824303325e-05   6.333022201450e-05   2.039082597640e-05  3*0.0 -8.143356589898e-05   6.972606140449e-06   8.977381193804e-05  -3.728690519927e-06   3.239404458271e-05  -3.204288348853e-05  -9.400427868116e-06  
3*0.0  1.025662750219e-04  -9.541360960059e-06  -1.603926915618e-04   7.280442643279e-06  -4.343483014545e-05   6.098066618762e-05   1.959227053845e-05  3*0.0 -7.870372111978e-05   6.716796839455e-06   8.620805388915e-05  -3.567507077686e-06   3.127943066169e-05  -3.073474562917e-05  -9.000777769076e-06  
3*0.0  9.942273651103e-05  -9.216666297639e-06  -1.546262710943e-04   6.990110327193e-06  -4.205846302130e-05   5.870436474135e-05   1.882220287231e-05  3*0.0 -7.605071394607e-05   6.468922004740e-06   8.276920014805e-05  -3.412467483665e-06   3.019802621679e-05  -2.947428536642e-05  -8.617074048492e-06  
3*0.0  9.637114409751e-05  -8.899796213216e-06  -1.490567484369e-04   6.709744855586e-06  -4.072282661357e-05   5.651020230476e-05   1.808014828517e-05  3*0.0 -7.348499133149e-05   6.228427511203e-06   7.946267336224e-05  -3.263573219869e-06   2.915242269404e-05  -2.826418768673e-05  -8.248827479998e-06  
3*0.0  9.340969861265e-05  -8.597232146674e-06  -1.436724892855e-04   6.442447752709e-06  -3.942863016897e-05   5.439206339483e-05   1.736642534302e-05  3*0.0 -7.099986535278e-05   5.999001423657e-06   7.627794100487e-05  -3.121779524480e-06   2.814120347476e-05  -2.710000020886e-05  -7.895612555834e-06  
3*0.0  9.054021959014e-05  -8.303012796001e-06  -1.384786242224e-04   6.184183377959e-06  -3.817502062027e-05   5.235267545081e-05   1.667975246366e-05  3*0.0 -6.860177900094e-05   5.777004881578e-06   7.322094845246e-05  -2.985558587112e-06   2.716555123533e-05  -2.598420106487e-05  -7.557261021518e-06  
3*0.0  8.774867082718e-05  -8.021723558537e-06  -1.334526068737e-04   5.937834853005e-06  -3.695898111292e-05   5.038142660448e-05   1.601915745577e-05  3*0.0 -6.627463008593e-05   5.564656744533e-06   7.027486225656e-05  -2.855809821093e-06   2.622103131737e-05  -2.490984659970e-05  -7.232720814458e-06  
3*0.0  8.503641040123e-05  -7.746366249770e-06  -1.285981130505e-04   5.698413074155e-06  -3.577783192935e-05   4.848086263514e-05   1.538289535074e-05  3*0.0 -6.402412497797e-05   5.357728664552e-06   6.744453527026e-05  -2.730506616667e-06   2.530772754113e-05  -2.387912714264e-05  -6.921580030217e-06  
3*0.0  8.241348865486e-05  -7.481007267879e-06  -1.239215530197e-04   5.469124262458e-06  -3.463627043355e-05   4.665360739861e-05   1.477134027453e-05  3*0.0 -6.185489838167e-05   5.159173048045e-06   6.472860936119e-05  -2.610922209375e-06   2.442773414951e-05  -2.289168533300e-05  -6.623575655015e-06  
3*0.0  7.985281809263e-05  -7.225775250476e-06  -1.193845767458e-04   5.249541428409e-06  -3.352456480037e-05   4.488265247886e-05   1.418194303126e-05  3*0.0 -5.974286232442e-05   4.968486987697e-06   6.210542135405e-05  -2.496740478695e-06   2.357290374078e-05  -2.193867058125e-05  -6.337288237876e-06  
3*0.0  7.737255953169e-05  -6.976282387079e-06  -1.150145755754e-04   5.036743082007e-06  -3.244836519895e-05   4.318013985454e-05   1.361536161809e-05  3*0.0 -5.770682729706e-05   4.782907819453e-06   5.959151671383e-05  -2.386743637543e-06   2.274893612241e-05  -2.102675891455e-05  -6.063309311046e-06  
3*0.0  7.497412545351e-05  -6.736038723119e-06  -1.108061263248e-04   4.833169897583e-06  -3.140934916812e-05   4.154262688994e-05   1.307245259774e-05  3*0.0 -5.574269723965e-05   4.604748402498e-06   5.717971129231e-05  -2.281888814061e-06   2.195521937007e-05  -2.015283002881e-05  -5.801515818319e-06  
3*0.0  7.262016756441e-05  -6.501784954016e-06  -1.066996697627e-04   4.635325095931e-06  -3.038909970640e-05   3.994798917747e-05   1.254436718602e-05  3*0.0 -5.382254614770e-05   4.431854115139e-06   5.484086669548e-05  -2.180498054647e-06   2.117924135389e-05  -1.930648702609e-05  -5.548292350825e-06  
3*0.0  7.036318104097e-05  -6.277971601551e-06  -1.027786565698e-04   4.447620973732e-06  -2.941320492885e-05   3.842745979705e-05   1.204202492265e-05  3*0.0 -5.198595037263e-05   4.266773489011e-06   5.261254242547e-05  -2.084432371472e-06   2.043823267170e-05  -1.850119658839e-05  -5.307752357755e-06  
3*0.0  6.816169668416e-05  -6.062294998906e-06  -9.897694694896e-05   4.267532607642e-06  -2.846329928825e-05   3.695526040092e-05   1.155719848224e-05  3*0.0 -5.020146684343e-05   4.108179897783e-06   5.046358798693e-05  -1.992688105560e-06   1.971945492612e-05  -1.772541800286e-05  -5.076659422316e-06  
3*0.0  6.603369041122e-05  -5.852572606262e-06  -9.532036245915e-05   4.093554497164e-06  -2.754511266403e-05   3.554161001497e-05   1.109225659587e-05  3*0.0 -4.848288464654e-05   3.954604579588e-06   4.840511181647e-05  -1.904481099820e-06   1.902726051630e-05  -1.698335918310e-05  -4.855796229094e-06  
3*0.0  6.394196339304e-05  -5.647490456036e-06  -9.175107567851e-05   3.924405582925e-06  -2.664323668545e-05   3.416417450350e-05   1.064030447829e-05  3*0.0 -4.679929432681e-05   3.804826518068e-06   4.640763142770e-05  -1.819089221801e-06   1.834966771796e-05  -1.626405971090e-05  -4.642180217808e-06  
3*0.0  6.193914883280e-05  -5.452355368716e-06  -8.834777418624e-05   3.764404991445e-06  -2.578193718239e-05   3.285219339084e-05   1.021112341629e-05  3*0.0 -4.519290122918e-05   3.662624144659e-06   4.450859916591e-05  -1.738553520114e-06   1.770434950176e-05  -1.558106052450e-05  -4.439767599260e-06  
3*0.0  5.998793664320e-05  -5.261320229612e-06  -8.505152740666e-05   3.609063423676e-06  -2.494265870553e-05   3.158434201029e-05   9.796078052441e-06  3*0.0 -4.363504476894e-05   3.524287524084e-06   4.267917310434e-05  -1.660856725654e-06   1.707833317740e-05  -1.492420393643e-05  -4.245004285260e-06  
3*0.0  5.809946608478e-05  -5.079577183589e-06  -8.187562170832e-05   3.461738541748e-06  -2.413224320791e-05   3.036379463443e-05   9.398837177456e-06  3*0.0 -4.212830077516e-05   3.392556230140e-06   4.092120311884e-05  -1.587157460044e-06   1.647423587486e-05  -1.429342618032e-05  -4.058877769287e-06  
3*0.0  5.625713143624e-05  -4.900588477093e-06  -7.879596450522e-05   3.317714054680e-06  -2.334115234461e-05   2.918259524162e-05   9.014485378504e-06  3*0.0 -4.066576012242e-05   3.263653212482e-06   3.922746276372e-05  -1.515662047754e-06   1.588759425097e-05  -1.368660648371e-05  -3.879840411814e-06  
3*0.0  5.447133448918e-05  -4.728995350244e-06  -7.582863027426e-05   3.180534807434e-06  -2.257638958175e-05   2.804581571380e-05   8.645917403833e-06  3*0.0 -3.925238857277e-05   3.140308266267e-06   3.760168859600e-05  -1.447776255703e-06   1.532185327608e-05  -1.310471588773e-05  -3.708656755127e-06  
3*0.0  5.274763475009e-05  -4.565002484378e-06  -7.297796804529e-05   3.050043527644e-06  -2.183942193888e-05   2.695540228235e-05   8.293100847527e-06  3*0.0 -3.789164407677e-05   3.022543301142e-06   3.604464147312e-05  -1.383275881910e-06   1.477785154498e-05  -1.254814893604e-05  -3.545197067010e-06  
3*0.0  5.107508401795e-05  -4.404448504493e-06  -7.022874388813e-05   2.923439077527e-06  -2.112436618018e-05   2.590552771849e-05   7.953810485163e-06  3*0.0 -3.657752790757e-05   2.907934197467e-06   3.455090647876e-05  -1.321101371766e-06   1.425251631877e-05  -1.201494859829e-05  -3.388725948270e-06  
3*0.0  4.943989258194e-05  -4.249499429877e-06  -6.755716969671e-05   2.801454048908e-06  -2.042588283988e-05   2.488721745741e-05   7.625256487626e-06  3*0.0 -3.529652202572e-05   2.797568296940e-06   3.310635417019e-05  -1.261408259914e-06   1.374082126160e-05  -1.149996242111e-05  -3.237841197854e-06  
3*0.0  4.786557705077e-05  -4.099587432266e-06  -6.499947754159e-05   2.684668481115e-06  -1.975482453124e-05   2.391325580625e-05   7.312138121307e-06  3*0.0 -3.406781713086e-05   2.691116378656e-06   3.172907698668e-05  -1.204530033515e-06   1.325079017218e-05  -1.100942751111e-05  -3.094509263717e-06  
3*0.0  4.633849704345e-05  -3.955755740866e-06  -6.253068685552e-05   2.573047803343e-06  -1.910422007493e-05   2.297488248593e-05   7.010756273484e-06  3*0.0 -3.287922476071e-05   2.589275360122e-06   3.040430387958e-05  -1.150270955190e-06   1.277699475797e-05  -1.053830317730e-05  -2.956964025434e-06  
3*0.0  4.484433120658e-05  -3.816055461476e-06  -6.013535068019e-05   2.465339384240e-06  -1.846921986229e-05   2.206533750368e-05   6.719981406233e-06  3*0.0 -3.172050816893e-05   2.490477579655e-06   2.912590516612e-05  -1.098129099400e-06   1.231606305810e-05  -1.008395409578e-05  -2.824828158664e-06  
3*0.0  4.341131102895e-05  -3.681135904681e-06  -5.784332897093e-05   2.361978103785e-06  -1.785999447381e-05   2.119651014651e-05   6.442422465548e-06  3*0.0 -3.061248948488e-05   2.395583936217e-06   2.790740768392e-05  -1.048367664682e-06   1.187520665574e-05  -9.651578950606e-06  -2.699135010738e-06  
3*0.0  4.202041763830e-05  -3.550579728908e-06  -5.563182050762e-05   2.262679133004e-06  -1.726892119334e-05   2.035973118520e-05   6.175405503629e-06  3*0.0 -2.954017518030e-05   2.304142932415e-06   2.673595864268e-05  -1.000728989971e-06   1.144872725487e-05  -9.236476351917e-06  -2.578599713881e-06  
3*0.0  4.067227425476e-05  -3.425595684163e-06  -5.350217030695e-05   2.168165437015e-06  -1.669749007137e-05   1.955491555783e-05   5.919299449896e-06  3*0.0 -2.850466397095e-05   2.216668406713e-06   2.561247504905e-05  -9.554667623321e-07   1.103767623795e-05  -8.838808646734e-06  -2.463363833304e-06  
3*0.0  3.935716661048e-05  -3.304323011988e-06  -5.143894363179e-05   2.076931299364e-06  -1.614082742467e-05   1.877620931371e-05   5.672342739723e-06  3*0.0 -2.749777335130e-05   2.131996732873e-06   2.452963282765e-05  -9.119827402754e-07   1.063847873897e-05  -8.455868408568e-06  -2.352720123280e-06  
3*0.0  3.808031252017e-05  -3.185507471604e-06  -4.945116519739e-05   1.988625391886e-06  -1.560083599948e-05   1.802710936489e-05   5.435168497916e-06  3*0.0 -2.652492010082e-05   2.049491859281e-06   2.349155170418e-05  -8.701595468924e-07   1.025300941857e-05  -8.089210885741e-06  -2.246910865190e-06  
3*0.0  3.684953987011e-05  -3.071638854492e-06  -4.754102035617e-05   1.904120760214e-06  -1.508011481122e-05   1.730877246191e-05   5.207694924947e-06  3*0.0 -2.558954849109e-05   1.970710076870e-06   2.249742031525e-05  -8.302574938612e-07   9.882280952261e-06  -7.738687755936e-06  -2.145753639904e-06  
3*0.0  3.565328539826e-05  -2.963077364614e-06  -4.569822011005e-05   1.824014504855e-06  -1.457585768848e-05   1.661613322930e-05   4.989653048409e-06  3*0.0 -2.468236820415e-05   1.895507971542e-06   2.154186428808e-05  -7.924540161680e-07   9.523843908705e-06  -7.401901876450e-06  -2.049034561976e-06  
3*0.0  3.449672273164e-05  -2.857333540827e-06  -4.392519873533e-05   1.746540882551e-06  -1.408805782246e-05   1.595117239593e-05   4.780123154246e-06  3*0.0 -2.380931586441e-05   1.822706672110e-06   2.062696119379e-05  -7.561248638922e-07   9.178679568384e-06  -7.080035166617e-06  -1.956518685821e-06  
3*0.0  3.337947502873e-05  -2.755878493000e-06  -4.222268244040e-05   1.672733556003e-06  -1.361772739069e-05   1.531340489076e-05   4.579755838216e-06  3*0.0 -2.296808333902e-05   1.752980886560e-06   1.975124102303e-05  -7.215985998112e-07   8.846609508623e-06  -6.772264312989e-06  -1.868267664993e-06  
3*0.0  3.228488660766e-05  -2.656595645657e-06  -4.056693792187e-05   1.600950199783e-06  -1.315712959693e-05   1.469399591310e-05   4.385820589552e-06  3*0.0 -2.214657254763e-05   1.684981820607e-06   1.890451668201e-05  -6.881845163954e-07   8.522542080047e-06  -6.474937931564e-06  -1.783263558228e-06  
3*0.0  3.123422402028e-05  -2.561077064858e-06  -3.898489448371e-05   1.532432341371e-06  -1.271538737717e-05   1.410297231854e-05   4.201082548072e-06  3*0.0 -2.136076097559e-05   1.619882288896e-06   1.809832250851e-05  -6.564549876176e-07   8.212748449308e-06  -6.192218402504e-06  -1.702541258396e-06  
3*0.0  3.021263501379e-05  -2.468502265087e-06  -3.745900277275e-05   1.466767586954e-06  -1.228671061432e-05   1.353381705437e-05   4.023437693469e-06  3*0.0 -2.059975632091e-05   1.556946428578e-06   1.732386286192e-05  -6.261314106343e-07   7.913153824102e-06  -5.920974435166e-06  -1.625173658926e-06  
3*0.0  2.922104040696e-05  -2.380694758620e-06  -3.598567365600e-05   1.404390548303e-06  -1.187149601184e-05   1.298488151049e-05   3.852788240891e-06  3*0.0 -1.986232163326e-05   1.497188778890e-06   1.657902538217e-05  -5.973597896292e-07   7.623382908874e-06  -5.660311219534e-06  -1.551091750139e-06  
3*0.0  2.826369850403e-05  -2.294713037906e-06  -3.457142062486e-05   1.343971781796e-06  -1.147031373824e-05   1.245897376262e-05   3.689255762182e-06  3*0.0 -1.915370890197e-05   1.439138546977e-06   1.586723696071e-05  -5.696803654573e-07   7.344755089112e-06  -5.411634777511e-06  -1.480389475447e-06  
3*0.0  2.733042423410e-05  -2.210731478352e-06  -3.320319227229e-05   1.285385212488e-06  -1.107946394380e-05   1.195098484278e-05   3.531591837866e-06  3*0.0 -1.846559901480e-05   1.382618355319e-06   1.518219450119e-05  -5.429735787550e-07   7.074319701149e-06  -5.172582736686e-06  -1.412527856142e-06  
3*0.0  2.642924113605e-05  -2.131733719919e-06  -3.189014410191e-05   1.230496646325e-06  -1.070340892624e-05   1.146393657456e-05   3.381017978692e-06  3*0.0 -1.780228503965e-05   1.329370254035e-06   1.452631374220e-05  -5.179362804511e-07   6.814392131317e-06  -4.943889352316e-06  -1.347824953335e-06  
3*0.0  2.556109515840e-05  -2.054776662865e-06  -3.063120318771e-05   1.177430367597e-06  -1.034107263697e-05   1.099757717692e-05   3.237123667910e-06  3*0.0 -1.716560840185e-05   1.277802045752e-06   1.390043620786e-05  -4.938930811471e-07   6.564890610296e-06  -4.725915405967e-06  -1.286252802448e-06  
3*0.0  2.471196242580e-05  -1.980246544084e-06  -2.941003359043e-05   1.126427065007e-06  -9.987181696294e-06   1.054601263374e-05   3.097968743820e-06  3*0.0 -1.654542995660e-05   1.227972829723e-06   1.329628513220e-05  -4.708476489026e-07   6.322112251271e-06  -4.515793701543e-06  -1.226954334002e-06  
3*0.0  2.389428025340e-05  -1.908378829352e-06  -2.824156814783e-05   1.077599322846e-06  -9.646852049845e-06   1.011423802483e-05   2.965508277299e-06  3*0.0 -1.594921554995e-05   1.179983796642e-06   1.271985742631e-05  -4.488527438256e-07   6.089032306373e-06  -4.315426680677e-06  -1.170624591645e-06  
3*0.0  2.309887333489e-05  -1.838313439979e-06  -2.711099616616e-05   1.030429952559e-06  -9.315626065911e-06   9.697451393505e-06   2.837508638696e-06  3*0.0 -1.537210555264e-05   1.133620372884e-06   1.216526519071e-05  -4.277586794950e-07   5.863306696575e-06  -4.123022648062e-06  -1.116486380849e-06  
3*0.0  2.233359889219e-05  -1.771515233416e-06  -2.602925837010e-05   9.855997675883e-07  -8.997579675947e-06   9.299151554058e-06   2.715467147277e-06  3*0.0 -1.481841724831e-05   1.089377066421e-06   1.163640466957e-05  -4.077343902683e-07   5.647052524706e-06  -3.939745891168e-06  -1.065008070055e-06  
3*0.0  2.159536396954e-05  -1.707670023375e-06  -2.499309459076e-05   9.430846885222e-07  -8.691478156983e-06   8.917906382840e-06   2.599151573588e-06  3*0.0 -1.428515812541e-05   1.047086543815e-06   1.113095175115e-05  -3.887637339039e-07   5.439207361369e-06  -3.764690455291e-06  -1.016015485335e-06  
3*0.0  2.087097727437e-05  -1.645220097777e-06  -2.398473742810e-05   9.017643480845e-07  -8.391200880142e-06   8.547527832985e-06   2.486340961599e-06  3*0.0 -1.376434280759e-05   1.005956241669e-06   1.064219586364e-05  -3.704416007819e-07   5.236281725650e-06  -3.595628395900e-06  -9.687701746030e-07  
3*0.0  2.017295107489e-05  -1.584444610855e-06  -2.301890115822e-05   8.619740980191e-07  -8.102044072168e-06   8.193371916889e-06   2.378519268468e-06  3*0.0 -1.326471728318e-05   9.661333317822e-07   1.017616664284e-05  -3.529059229599e-07   5.041662736433e-06  -3.434665324826e-06  -9.237997588158e-07  
3*0.0  1.949776773231e-05  -1.526317553802e-06  -2.209016601439e-05   8.240989065293e-07  -7.822546748455e-06   7.853301683649e-06   2.275233990081e-06  3*0.0 -1.278221445298e-05   9.281353830691e-07   9.729173402810e-06  -3.362436960127e-07   4.853874135545e-06  -3.280450089942e-06  -8.808087328602e-07  
3*0.0  1.884730554967e-05  -1.470855737753e-06  -2.120130689645e-05   7.882186588043e-07  -7.554010613738e-06   7.528133197134e-06   2.176763054731e-06  3*0.0 -1.231898044312e-05   8.918647012926e-07   9.302963413585e-06  -3.204794888552e-07   4.673950834978e-06  -3.133542063688e-06  -8.399432707960e-07  
3*0.0  1.820980759880e-05  -1.416641803787e-06  -2.033701375178e-05   7.533074762632e-07  -7.290806830854e-06   7.212574899863e-06   2.081294378180e-06  3*0.0 -1.186681591505e-05   8.566062243591e-07   8.890899619911e-06  -3.052345396004e-07   4.498328832399e-06  -2.991707099107e-06  -8.005298665592e-07  
3*0.0  1.760008560859e-05  -1.364550507729e-06  -1.951495864353e-05   7.201433097479e-07  -7.039541456681e-06   6.912598612012e-06   1.990907894182e-06  3*0.0 -1.143532345051e-05   8.228100163723e-07   8.500113519127e-06  -2.908079545473e-07   4.331007529644e-06  -2.857275786087e-06  -7.632986766786e-07  
3*0.0  1.700954610465e-05  -1.314657053305e-06  -1.872397953865e-05   6.885592780685e-07  -6.796450523406e-06   6.624322962120e-06   1.904281453707e-06  3*0.0 -1.101838356757e-05   7.905119326637e-07   8.125339261741e-06  -2.770986146477e-07   4.169508560098e-06  -2.728483813141e-06  -7.277135441144e-07  
3*0.0  1.643317992604e-05  -1.265588114899e-06  -1.795787038851e-05   6.577687216475e-07  -6.559064212231e-06   6.345775324444e-06   1.820485783955e-06  3*0.0 -1.061355840364e-05   7.589389087950e-07   7.764362462731e-06  -2.638114629407e-07   4.012599067700e-06  -2.604669584454e-06  -6.934658300364e-07  
3*0.0  1.587645472133e-05  -1.218644125432e-06  -1.722314568898e-05   6.284483081920e-07  -6.330324830234e-06   6.078791112978e-06   1.740540450558e-06  3*0.0 -1.022351053239e-05   7.287550527471e-07   7.419594132738e-06  -2.512001985870e-07   3.861735943823e-06  -2.486463883319e-06  -6.609023627312e-07  
3*0.0  1.534046568886e-05  -1.174093488688e-06  -1.651951445711e-05   6.007965075415e-07  -6.110467589899e-06   5.823528110780e-06   1.664163224713e-06  3*0.0 -9.848910459278e-06   7.001353373023e-07   7.090176981871e-06  -2.393152882719e-07   3.717023830743e-06  -2.373693170526e-06  -6.298509144917e-07  
3*0.0  1.482153414350e-05  -1.130513642518e-06  -1.584317139677e-05   5.740571559042e-07  -5.897621915426e-06   5.578447774916e-06   1.591031375757e-06  3*0.0 -9.487569946039e-06   6.723194605123e-07   6.775052061671e-06  -2.278921783853e-07   3.577468983420e-06  -2.265914426510e-06  -6.002446219090e-07  
3*0.0  1.432000221614e-05  -1.088732401462e-06  -1.519396363451e-05   5.485323182831e-07  -5.692234810921e-06   5.343532878158e-06   1.521054017784e-06  3*0.0 -9.139308090074e-06   6.456540807304e-07   6.473592163856e-06  -2.170091394119e-07   3.443123042883e-06  -2.162929515618e-06  -5.719942212571e-07  
3*0.0  1.382591631909e-05  -1.047157386804e-06  -1.456138585295e-05   5.234364232485e-07  -5.489860463529e-06   5.115052995178e-06   1.453077068580e-06  3*0.0 -8.798253407434e-06   6.193457108812e-07   6.181907362571e-06  -2.064101719835e-07   3.311542003261e-06  -2.063413406484e-06  -5.447251597166e-07  
3*0.0  1.335609456873e-05  -1.008700127787e-06  -1.396164654287e-05   5.002614065859e-07  -5.298040378712e-06   4.898625093615e-06   1.388857126955e-06  3*0.0 -8.474194326956e-06   5.949175975457e-07   5.905607089838e-06  -1.965925209699e-07   3.186835180414e-06  -1.969242199685e-06  -5.189749807809e-07  
3*0.0  1.290077171339e-05  -9.711157295645e-07  -1.338489711039e-05   4.778561227360e-07  -5.112131119775e-06   4.690813530733e-06   1.327292612487e-06  3*0.0 -8.161243245595e-06   5.711876362633e-07   5.640989856533e-06  -1.871526463917e-07   3.066409666860e-06  -1.879160372545e-06  -4.943787256549e-07  
3*0.0  1.245680932296e-05  -9.349054559500e-07  -1.282646764452e-05   4.562963369816e-07  -4.931054582352e-06   4.489938721422e-06   1.267863355738e-06  3*0.0 -7.857239210682e-06   5.483578963557e-07   5.386151502313e-06  -1.780983024296e-07   2.949518884678e-06  -1.792521117124e-06  -4.707485037087e-07  
3*0.0  1.203306650166e-05  -9.002485075683e-07  -1.229696985945e-05   4.359354438851e-07  -4.758587104344e-06   4.299430197914e-06   1.211852831712e-06  3*0.0 -7.567416094318e-06   5.265716967158e-07   5.145050953984e-06  -1.695796952995e-07   2.838324486719e-06  -1.710544481922e-06  -4.485130921147e-07  
3*0.0  1.161936278321e-05  -8.663294496007e-07  -1.178415521371e-05   4.161377069513e-07  -4.590194142149e-06   4.115345686568e-06   1.157698521254e-06  3*0.0 -7.285725552027e-06   5.053263898867e-07   4.912753166685e-06  -1.613315446220e-07   2.730218129665e-06  -1.631701629357e-06  -4.271145852223e-07  
3*0.0  1.121919031684e-05  -8.335823962601e-07  -1.129214727135e-05   3.972632883293e-07  -4.427512579972e-06   3.938879490292e-06   1.105968429518e-06  3*0.0 -7.014089367661e-06   4.849290536398e-07   4.690709776913e-06  -1.535071099100e-07   2.626105027504e-06  -1.556393235582e-06  -4.067381249836e-07  
3*0.0  1.083245769171e-05  -8.022685060894e-07  -1.081969968788e-05   3.792824589067e-07  -4.270559907401e-06   3.769720066046e-06   1.056398513128e-06  3*0.0 -6.752623837407e-06   4.654353752057e-07   4.478357271980e-06  -1.460712715480e-07   2.525995348192e-06  -1.484484592122e-06  -3.872816488572e-07  
3*0.0  1.046003864785e-05  -7.722976710407e-07  -1.036723198751e-05   3.621588480654e-07  -4.119536561390e-06   3.607971305719e-06   1.009061087765e-06  3*0.0 -6.501280839046e-06   4.468029613998e-07   4.275540870181e-06  -1.390002646027e-07   2.429824072932e-06  -1.415889887370e-06  -3.687460508082e-07  
3*0.0  1.009833814022e-05  -7.433627461553e-07  -9.931735114304e-06   3.457748980155e-07  -3.973077595933e-06   3.452390192711e-06   9.637174596371e-07  3*0.0 -6.258043111807e-06   4.288808951056e-07   4.081240533997e-06  -1.322669334902e-07   2.336896058816e-06  -1.350211253644e-06  -3.510608007449e-07  
3*0.0  9.746378693796e-06  -7.148222478586e-07  -9.511408812401e-06   3.297555814491e-07  -3.830476968427e-06   3.302529960383e-06   9.200429348722e-07  3*0.0 -6.022485619272e-06   4.113177774735e-07   3.894726716939e-06  -1.257288642866e-07   2.246841631769e-06  -1.287265637921e-06  -3.341111091657e-07  
3*0.0  9.408620898754e-06  -6.877812655807e-07  -9.110389911313e-06   3.147149439199e-07  -3.693889436684e-06   3.159763729445e-06   8.784865721930e-07  3*0.0 -5.796896802897e-06   3.946904358592e-07   3.717100095668e-06  -1.195935378234e-07   2.160726515408e-06  -1.227397429156e-06  -3.180062423209e-07  
3*0.0  9.080920195876e-06  -6.621590228881e-07  -8.724180109244e-06   3.004863722246e-07  -3.561722099719e-06   3.022378872717e-06   8.386451446321e-07  3*0.0 -5.578576384007e-06   3.789102179248e-07   3.546769972947e-06  -1.137953650007e-07   2.077575035065e-06  -1.170026308483e-06  -3.026222197469e-07  
3*0.0  8.765302456200e-06  -6.368732872992e-07  -8.355470503677e-06   2.866775758552e-07  -3.434415659777e-06   2.891323859320e-06   8.007563065809e-07  3*0.0 -5.369172923722e-06   3.634769861486e-07   3.384869803244e-06  -1.082182010118e-07   1.997828760270e-06  -1.115531430300e-06  -2.880488381112e-07  
3*0.0  8.460030724576e-06  -6.126860930953e-07  -8.000435365002e-06   2.734601566016e-07  -3.311285566495e-06   2.765446499931e-06   7.643126010102e-07  3*0.0 -5.167140663040e-06   3.487216764447e-07   3.229481065836e-06  -1.028803216528e-07   1.920869205971e-06  -1.063336556938e-06  -2.740727343950e-07  
3*0.0  8.163956057291e-06  -5.894615891771e-07  -7.660220148316e-06   2.609536818407e-07  -3.192298923427e-06   2.644699530437e-06   7.296693105742e-07  3*0.0 -4.971617280316e-06   3.345664391189e-07   3.081206158939e-06  -9.784751063145e-08   1.846662925129e-06  -1.013483427624e-06  -2.608296637882e-07  
3*0.0  7.878522920590e-06  -5.669396228146e-07  -7.333300367871e-06   2.488667723904e-07  -3.077430698329e-06   2.529074912732e-06   6.963357551892e-07  3*0.0 -4.783998434218e-06   3.209254761796e-07   2.939288451920e-06  -9.300725119136e-08   1.775330306221e-06  -9.659118562802e-07  -2.481379496104e-07  
3*0.0  7.602947258352e-06  -5.452340510707e-07  -7.020773830515e-06   2.373800371932e-07  -2.966754129774e-06   2.418497157061e-06   6.646847774186e-07  3*0.0 -4.603168791413e-06   3.078320037418e-07   2.804104141779e-06  -8.843041481467e-08   1.706738541181e-06  -9.205770468949e-07  -2.361207626657e-07  
3*0.0  7.336762150038e-06  -5.245312755360e-07  -6.720602800570e-06   2.264494984515e-07  -2.859965210096e-06   2.312558637162e-06   6.342974707102e-07  3*0.0 -4.429209974582e-06   2.953317238251e-07   2.674698953703e-06  -8.407477895144e-08   1.640775644055e-06  -8.772795964974e-07  -2.246179535685e-07  
3*0.0  7.079537515842e-06  -5.045886144442e-07  -6.432640675462e-06   2.159868857490e-07  -2.756862884283e-06   2.211061670010e-06   6.052404845907e-07  3*0.0 -4.261609657452e-06   2.833252393078e-07   2.551027535407e-06  -7.992032439802e-08   1.577271361617e-06  -8.359449286891e-07  -2.136552179152e-07  
3*0.0  6.828124059061e-06  -4.851402902253e-07  -6.154615715630e-06   2.059271015164e-07  -2.656309392807e-06   2.113096012799e-06   5.773419591460e-07  3*0.0 -4.098406569858e-06   2.716653594212e-07   2.432258222002e-06  -7.595256181041e-08   1.515565223561e-06  -7.962530220859e-07  -2.031765653501e-07  
3*0.0  6.587465762120e-06  -4.664087208753e-07  -5.889409341323e-06   1.962710643492e-07  -2.559963905239e-06   2.019866633576e-06   5.507522278877e-07  3*0.0 -3.942651661923e-06   2.604822143574e-07   2.319299781537e-06  -7.215437163231e-08   1.456612700907e-06  -7.585797852429e-07  -1.932183840057e-07  
3*0.0  6.353719276158e-06  -4.484695781226e-07  -5.634016706143e-06   1.871187087382e-07  -2.466546596218e-06   1.930212803746e-06   5.252296054914e-07  3*0.0 -3.791854289303e-06   2.497984515068e-07   2.210897604385e-06  -6.856242347054e-08   1.399619854399e-06  -7.224700671080e-07  -1.836870230065e-07  
3*0.0  6.129562791009e-06  -4.312522204754e-07  -5.390990355561e-06   1.784238274781e-07  -2.377134052956e-06   1.844933958934e-06   5.010470431149e-07  3*0.0 -3.647613920208e-06   2.395622116794e-07   2.108104274614e-06  -6.516255446011e-08   1.345197265466e-06  -6.882410308237e-07  -1.746832973444e-07  
3*0.0  5.911928702218e-06  -4.149616886619e-07  -5.157279591514e-06   1.702328113921e-07  -2.290592746325e-06   1.762954068102e-06   4.779110070666e-07  3*0.0 -3.507904339473e-06   2.298653490937e-07   2.009628392102e-06  -6.196655580939e-08   1.292632624563e-06  -6.554592457238e-07  -1.660953760758e-07  
3*0.0  5.701348333257e-06  -3.985753079198e-07  -4.932306876217e-06   1.620566743884e-07  -2.206517632184e-06   1.684303763545e-06   4.556299069581e-07  3*0.0 -3.373392513656e-06   2.202204424473e-07   1.915340845630e-06  -5.880037418517e-08   1.241835651895e-06  -6.241543310171e-07  -1.578695927851e-07  
3*0.0  5.499697845824e-06  -3.833967566462e-07  -4.719009921070e-06   1.545620157958e-07  -2.126455120263e-06   1.609612936491e-06   4.346742541740e-07  3*0.0 -3.244617957193e-06   2.112471303261e-07   1.826112194179e-06  -5.589583617393e-08   1.193460202083e-06  -5.944919463526e-07  -1.501400533729e-07  
3*0.0  5.305446251641e-06  -3.685933421161e-07  -4.515005189309e-06   1.473577995516e-07  -2.049332891196e-06   1.538301121949e-06   4.146729513678e-07  3*0.0 -3.121008086580e-06   2.025526968375e-07   1.741088345929e-06  -5.311935630228e-08   1.147022247320e-06  -5.662680063447e-07  -1.427879673377e-07  
3*0.0  5.113184974584e-06  -3.540070705399e-07  -4.314692148064e-06   1.402504178554e-07  -1.972872879858e-06   1.468572456268e-06   3.950116442052e-07  3*0.0 -2.999453362326e-06   1.940334085892e-07   1.658110101830e-06  -5.039372025852e-08   1.101263943373e-06  -5.388195715510e-07  -1.356018593934e-07  
3*0.0  4.931130134044e-06  -3.402659328017e-07  -4.126408343425e-06   1.336361318779e-07  -1.900688869543e-06   1.402949584737e-06   3.766601285626e-07  3*0.0 -2.884362178531e-06   1.860119355866e-07   1.580276706263e-06  -4.786288686967e-08   1.058073004624e-06  -5.130448636118e-07  -1.289054527870e-07  
3*0.0  4.755119066089e-06  -3.271123167326e-07  -3.945777803152e-06   1.273480030612e-07  -1.831010208636e-06   1.340103631652e-06   3.590894826401e-07  3*0.0 -2.773478316856e-06   1.783313254378e-07   1.505838655972e-06  -4.545897998282e-08   1.016504044012e-06  -4.884346621674e-07  -1.225100771463e-07  
3*0.0  4.584842526294e-06  -3.144797600262e-07  -3.772591547616e-06   1.213586534041e-07  -1.763715758110e-06   1.279890780333e-06   3.423142004462e-07  3*0.0 -2.666510712223e-06   1.709771747543e-07   1.434763174358e-06  -4.318074330413e-08   9.764661760676e-07  -4.649482565366e-07  -1.164265180242e-07  
3*0.0  4.419509293968e-06  -3.022483914666e-07  -3.605855194356e-06   1.156152220431e-07  -1.698418362916e-06   1.222009085017e-06   3.262097129196e-07  3*0.0 -2.563037096841e-06   1.638866444920e-07   1.366638318687e-06  -4.100495028436e-08   9.377581209675e-07  -4.424656584388e-07  -1.106092168895e-07  
3*0.0  4.259072304926e-06  -2.902390428558e-07  -3.445016100856e-06   1.100031338198e-07  -1.634938972797e-06   1.166372924685e-06   3.106618569779e-07  3*0.0 -2.463142910422e-06   1.569655495662e-07   1.301178157729e-06  -3.888684766761e-08   9.003109595782e-07  -4.209291563757e-07  -1.050137114456e-07  
3*0.0  4.105791233373e-06  -2.788087100755e-07  -3.292832983662e-06   1.047596377268e-07  -1.574471467954e-06   1.113677544143e-06   2.960516216730e-07  3*0.0 -2.367756081512e-06   1.503956524272e-07   1.239403193355e-06  -3.691613318300e-08   8.646653003155e-07  -4.005848152974e-07  -9.976658251018e-08  
3*0.0  3.956358949084e-06  -2.680171625344e-07  -3.145535999873e-06   9.978697819598e-08  -1.515648138251e-06   1.062777615096e-06   2.819369269455e-07  3*0.0 -2.275173410223e-06   1.441801794590e-07   1.179888171265e-06  -3.504845759279e-08   8.301172898721e-07  -3.810222574237e-07  -9.471778909080e-08  
3*0.0  3.814165102086e-06  -2.575068589102e-07  -3.006692043829e-06   9.502996525293e-08  -1.459712652091e-06   1.014765572551e-06   2.687132538063e-07  3*0.0 -2.187155069428e-06   1.381612718395e-07   1.123954365688e-06  -3.327188636476e-08   7.973103736540e-07  -3.626211924192e-07  -9.000022834423e-08  
3*0.0  3.674584633118e-06  -2.471265385796e-07  -2.871609921094e-06   9.036326825397e-08  -1.404755685946e-06   9.682109233158e-07   2.558472194243e-07  3*0.0 -2.101245043023e-06   1.322466473906e-07   1.069803965275e-06  -3.153555700300e-08   7.652483628360e-07  -3.448580043884e-07  -8.543064882998e-08  
3*0.0  3.541938108685e-06  -2.376347763419e-07  -2.744240894920e-06   8.611628518062e-08  -1.352795954408e-06   9.242361331587e-07   2.438095655255e-07  3*0.0 -2.019557061639e-06   1.268137355758e-07   1.018857233101e-06  -2.995528687185e-08   7.349133596800e-07  -3.281206298846e-07  -8.116199291395e-08  
3*0.0  3.415341876401e-06  -2.284507393012e-07  -2.623649652953e-06   8.207021631700e-08  -1.303236323565e-06   8.826169334233e-07   2.324576791646e-07  3*0.0 -1.941787294600e-06   1.215878196576e-07   9.707698801068e-07  -2.845845117951e-08   7.060556495300e-07  -3.123269984491e-07  -7.714771069252e-08  
3*0.0  3.289483370998e-06  -2.192219058510e-07  -2.504452612129e-06   7.801330680258e-08  -1.253784450577e-06   8.417432222378e-07   2.211849818714e-07  3*0.0 -1.865057503880e-06   1.163787372928e-07   9.234971970803e-07  -2.696326893657e-08   6.774612515012e-07  -2.968873171370e-07  -7.318218068440e-08  
3*0.0  3.169997037053e-06  -2.104616467424e-07  -2.392569779317e-06   7.422888437968e-08  -1.206990059528e-06   8.032956174499e-07   2.106891821965e-07  3*0.0 -1.792278832929e-06   1.114472663349e-07   8.792564236472e-07  -2.557588207383e-08   6.504378663247e-07  -2.824097476406e-07  -6.949892182666e-08  
3*0.0  3.053206855236e-06  -2.021604331202e-07  -2.284167268090e-06   7.063156029349e-08  -1.161370942586e-06   7.661016971676e-07   2.005498314671e-07  3*0.0 -1.721386050157e-06   1.067587152453e-07   8.366038725521e-07  -2.425784919278e-08   6.241649946321e-07  -2.684708638153e-07  -6.595584511864e-08  
3*0.0  2.942052441508e-06  -1.942654278141e-07  -2.181604516568e-06   6.725019026811e-08  -1.117988169186e-06   7.309498145289e-07   1.909832458981e-07  3*0.0 -1.654019375525e-06   1.023094299825e-07   7.963026678520e-07  -2.302108323132e-08   5.992186108425e-07  -2.553131621759e-07  -6.261669585625e-08  
3*0.0  2.834109593574e-06  -1.865682944958e-07  -2.082881490959e-06   6.400152905921e-08  -1.075876245525e-06   6.971855706023e-07   1.817888126511e-07  3*0.0 -1.588902127189e-06   9.799611436367e-08   7.576616911588e-07  -2.183884895757e-08   5.751079429509e-07  -2.427222338554e-07  -5.941839654967e-08  
3*0.0  2.729141826220e-06  -1.791043964435e-07  -1.987848372545e-06   6.087086254901e-08  -1.034959322662e-06   6.647115943203e-07   1.729750851987e-07  3*0.0 -1.525791938863e-06   9.383400488829e-08   7.206559496026e-07  -2.070475677214e-08   5.517610053913e-07  -2.306706541822e-07  -5.636689332093e-08  
3*0.0  2.628017719425e-06  -1.718449983026e-07  -1.896859153315e-06   5.784952514746e-08  -9.955149313281e-07   6.336956875712e-07   1.645440658167e-07  3*0.0 -1.465224900148e-06   8.980312217275e-08   6.853553059609e-07  -1.961559270812e-08   5.293351183176e-07  -2.191987133356e-07  -5.345801261965e-08  
3*0.0  2.529673554161e-06  -1.649401236443e-07  -1.809350962102e-06   5.500859521077e-08  -9.572632764254e-07   6.038875268195e-07   1.564693435550e-07  3*0.0 -1.406484196643e-06   8.596704502020e-08   6.515106584251e-07  -1.859169599168e-08   5.076406674491e-07  -2.082073609503e-07  -5.067866207465e-08  
3*0.0  2.438030654048e-06  -1.585623013190e-07  -1.728467414183e-06   5.240866166848e-08  -9.217614523423e-07   5.762517549294e-07   1.490700021811e-07  3*0.0 -1.351650783814e-06   8.241663779550e-08   6.202772046540e-07  -1.765659729659e-08   4.874764034386e-07  -1.980357194275e-07  -4.813498873019e-08  
3*0.0  2.347547151928e-06  -1.520833894078e-07  -1.649214434193e-06   4.977813020888e-08  -8.865745777800e-07   5.493021721719e-07   1.418063736914e-07  3*0.0 -1.297922447313e-06   7.885046548553e-08   5.898776435275e-07  -1.671790127019e-08   4.676397058222e-07  -1.881755708181e-07  -4.565410405852e-08  
3*0.0  2.260901509778e-06  -1.460224567577e-07  -1.574105373842e-06   4.734341949080e-08  -8.530060252168e-07   5.237369050446e-07   1.349662757443e-07  3*0.0 -1.246483552225e-06   7.550966662831e-08   5.611337584399e-07  -1.584989405060e-08   4.487189696150e-07  -1.788435486072e-07  -4.332196720624e-08  
3*0.0  2.178013745201e-06  -1.402933802603e-07  -1.502824680830e-06   4.507041065395e-08  -8.209729702915e-07   4.994909843742e-07   1.284952593862e-07  3*0.0 -1.197391556560e-06   7.234780373197e-08   5.339126788321e-07  -1.504029610843e-08   4.306982807858e-07  -1.700129021661e-07  -4.111917318540e-08  
3*0.0  2.095684643700e-06  -1.344212646114e-07  -1.432649853676e-06   4.275403315497e-08  -7.890295239960e-07   4.757407730594e-07   1.221124495860e-07  3*0.0 -1.149030092862e-06   6.914849882235e-08   5.073062791367e-07  -1.422224011098e-08   4.128724686383e-07  -1.614180030050e-07  -3.896150642860e-08  
3*0.0  2.018439397027e-06  -1.290938400622e-07  -1.367508340433e-06   4.069765414934e-08  -7.592507829406e-07   4.536167562726e-07   1.162432677744e-07  3*0.0 -1.103546941356e-06   6.623632156074e-08   4.826187730331e-07  -1.349692400251e-08   3.962172268161e-07  -1.534185479284e-07  -3.697711145532e-08  
3*0.0  1.942653528514e-06  -1.237964420148e-07  -1.303879410883e-06   3.864730842769e-08  -7.299402997162e-07   4.321225011379e-07   1.104929400904e-07  3*0.0 -1.059218587016e-06   6.335821662899e-08   4.586207365046e-07  -1.277659282478e-08   3.799240720024e-07  -1.456794757035e-07  -3.504195399669e-08  
3*0.0  1.870094160127e-06  -1.188940615440e-07  -1.243509996605e-06   3.675668218862e-08  -7.019816789291e-07   4.117148392233e-07   1.050685483203e-07  3*0.0 -1.016811825055e-06   6.068528657712e-08   4.359124191668e-07  -1.211198332335e-08   3.643930611182e-07  -1.383519533363e-07  -3.322033939426e-08  
3*0.0  1.799558830063e-06  -1.140737001813e-07  -1.185390035137e-06   3.491563884161e-08  -6.747998582276e-07   3.921111153527e-07   9.985453737185e-08  3*0.0 -9.757733024758e-07   5.806826536654e-08   4.141497077406e-07  -1.146799744000e-08   3.493569727849e-07  -1.313426173948e-07  -3.147663350806e-08  
3*0.0  1.732852804543e-06  -1.095342622272e-07  -1.131138636648e-06   3.322468025347e-08  -6.492014819673e-07   3.737594792344e-07   9.502903551565e-08  3*0.0 -9.369643740826e-07   5.561198163675e-08   3.938910477282e-07  -1.088009837603e-08   3.352023641835e-07  -1.248001640687e-07  -2.986646716261e-08  
3*0.0  1.666707973452e-06  -1.049404742279e-07  -1.077518600722e-06   3.150772028390e-08  -6.236894215066e-07   3.557526021906e-07   9.023383179863e-08  3*0.0 -8.987926605549e-07   5.314784408151e-08   3.739618408082e-07  -1.028497001751e-08   3.212011372245e-07  -1.184059113693e-07  -2.827367559224e-08  
3*0.0  1.604043699350e-06  -1.007036119812e-07  -1.027279264275e-06   2.994803068640e-08  -5.996375599210e-07   3.388402125526e-07   8.577654317015e-08  3*0.0 -8.626161837099e-07   5.087174403147e-08   3.553375619319e-07  -9.777386651490e-09   3.079981862279e-07  -1.124169959529e-07  -2.679622614758e-08  
3*0.0  1.543132120532e-06  -9.656554584260e-08  -9.789074744735e-07   2.843608622756e-08  -5.762639004635e-07   3.225907395263e-07   8.149260880230e-08  3*0.0 -8.275856578542e-07   4.865394144996e-08   3.374770754058e-07  -9.255943338946e-09   2.952118307620e-07  -1.066840566694e-07  -2.538120988104e-08  
3*0.0  1.486063193391e-06  -9.277233482192e-08  -9.340761662421e-07   2.706530304369e-08  -5.544712261759e-07   3.074778030033e-07   7.755775285115e-08  3*0.0 -7.947321700932e-07   4.661851952369e-08   3.209670199707e-07  -8.765409813397e-09   2.832823117463e-07  -1.013673952998e-07  -2.408445098090e-08  
3*0.0  1.429565180986e-06  -8.887167634011e-08  -8.900486940013e-07   2.566314578741e-08  -5.327937320678e-07   2.927202664490e-07   7.368197660926e-08  3*0.0 -7.624590411395e-07   4.454733665400e-08   3.048357045991e-07  -8.300840110385e-09   2.715051556005e-07  -9.619848662042e-08  -2.281332041715e-08  
3*0.0  1.375657168940e-06  -8.522928013134e-08  -8.484928554012e-07   2.437200267351e-08  -5.121934634366e-07   2.787735417088e-07   7.004665048275e-08  3*0.0 -7.316763275095e-07   4.261123307262e-08   2.896544447280e-07  -7.859276337602e-09   2.603163164626e-07  -9.132792338369e-08  -2.162400779190e-08  
3*0.0  1.323509321374e-06  -8.183858893203e-08  -8.085160932897e-07   2.317190745989e-08  -4.923122065420e-07   2.653833593918e-07   6.655551452742e-08  3*0.0 -7.019840071195e-07   4.080377131613e-08   2.750873694095e-07  -7.438131265534e-09   2.495424664112e-07  -8.666403009505e-08  -2.048414643598e-08  
3*0.0  1.272809482625e-06  -7.841715096929e-08  -7.699775952791e-07   2.197137684071e-08  -4.729293596144e-07   2.525167502922e-07   6.319042709485e-08  3*0.0 -6.732827426787e-07   3.899984737560e-08   2.611158480211e-07  -7.039851655938e-09   2.390987943474e-07  -8.220287229630e-08  -1.939090838274e-08  
3*0.0  1.225130722208e-06  -7.521788820300e-08  -7.342733816023e-07   2.087880104498e-08  -4.547822245631e-07   2.405533961344e-07   6.010126301018e-08  3*0.0 -6.462596009180e-07   3.731440173974e-08   2.481939693811e-07  -6.662459184419e-09   2.293148194183e-07  -7.806261999448e-08  -1.838852974495e-08  
3*0.0  1.177816089222e-06  -7.203004314201e-08  -6.989642547142e-07   1.979214940149e-08  -4.367263199739e-07   2.287968347851e-07   5.703498383874e-08  3*0.0 -6.196417792611e-07   3.564700069804e-08   2.354824335888e-07  -6.301936341232e-09   2.196439136537e-07  -7.401327391412e-08  -1.739856234488e-08  
3*0.0  1.132622229900e-06  -6.909778445206e-08  -6.655872247390e-07   1.879250551838e-08  -4.195487666351e-07   2.176723298285e-07   5.415324243920e-08  3*0.0 -5.942375124138e-07   3.410551004166e-08   2.234976397953e-07  -5.964333970136e-09   2.104497009084e-07  -7.019205757824e-08  -1.647006019936e-08  
3*0.0  1.088631997448e-06  -6.621402753055e-08  -6.333441897673e-07   1.782136485335e-08  -4.028166011847e-07   2.069608538106e-07   5.136982941446e-08  3*0.0 -5.696258052779e-07   3.259699171035e-08   2.119614296522e-07  -5.641147858651e-09   2.015319893129e-07  -6.652480813125e-08  -1.557614516194e-08  
3*0.0  1.047741414353e-06  -6.355124127385e-08  -6.038175432085e-07   1.694623787679e-08  -3.873411093936e-07   1.971054581453e-07   4.884648846676e-08  3*0.0 -5.467062849344e-07   3.120369410223e-08   2.014177701559e-07  -5.336593203058e-09   1.932743087763e-07  -6.315800180461e-08  -1.476702241871e-08  
3*0.0  1.006579129461e-06  -6.086933535964e-08  -5.742052036138e-07   1.605264978488e-08  -3.717018184878e-07   1.872940259220e-07   4.630488093478e-08  3*0.0 -5.238268201029e-07   2.980951374433e-08   1.909100407713e-07  -5.048403934245e-09   1.849919483411e-07  -5.982486111090e-08  -1.395691757470e-08  
3*0.0  9.677783310515e-07  -5.833183087837e-08  -5.465869934024e-07   1.522958956207e-08  -3.569972454138e-07   1.781325942238e-07   4.394701289062e-08  3*0.0 -5.022835124719e-07   2.849699568933e-08   1.811278843628e-07  -4.776781693035e-09   1.772146885165e-07  -5.671857106155e-08  -1.320655388036e-08  
3*0.0  9.308597808315e-07  -5.593131061164e-08  -5.206280900292e-07   1.446076362380e-08  -3.430445531311e-07   1.695096476303e-07   4.174424058825e-08  3*0.0 -4.818016057027e-07   2.725529612229e-08   1.719627633400e-07  -4.517202813914e-09   1.698419220594e-07  -5.380407459538e-08  -1.250747403477e-08  
3*0.0  8.952469305174e-07  -5.362067369337e-08  -4.958904994754e-07   1.372560150287e-08  -3.296046607949e-07   1.612956305942e-07   3.965333736069e-08  3*0.0 -4.620958980479e-07   2.606108216971e-08   1.632619785412e-07  -4.272165093914e-09   1.627581383940e-07  -5.103774212965e-08  -1.184613757162e-08  
3*0.0  8.606289235936e-07  -5.140069987785e-08  -4.720222753132e-07   1.301897953542e-08  -3.165427330341e-07   1.533881166919e-07   3.763923621135e-08  3*0.0 -4.430231861032e-07   2.491709088142e-08   1.549046970527e-07  -4.040465409709e-09   1.559015425538e-07  -4.838605893515e-08  -1.121173117066e-08  
3*0.0  8.272333976311e-07  -4.920113385316e-08  -4.492452501236e-07   1.233142588826e-08  -3.039351520304e-07   1.458543602417e-07   3.572143777007e-08  3*0.0 -4.246913092261e-07   2.379197199282e-08   1.469594876055e-07  -3.821951060541e-09   1.493073431219e-07  -4.586830293091e-08  -1.060978096832e-08  
3*0.0  7.954345247045e-07  -4.716401659081e-08  -4.277138605267e-07   1.170200793321e-08  -2.919638393037e-07   1.387338213825e-07   3.391526752634e-08  3*0.0 -4.072583993230e-07   2.274911863110e-08   1.394623392133e-07  -3.612204164376e-09   1.430531548693e-07  -4.349322059529e-08  -1.004368146470e-08  
3*0.0  7.650112255390e-07  -4.528127208964e-08  -4.073139963541e-07   1.112411852613e-08  -2.805525313001e-07   1.319841829342e-07   3.221234664567e-08  3*0.0 -3.905900728980e-07   2.178173057874e-08   1.323759227121e-07  -3.414552237880e-09   1.370938121784e-07  -4.124741270808e-08  -9.529325991936e-09  
3*0.0  7.344509309809e-07  -4.327255113504e-08  -3.870323302021e-07   1.050973933785e-08  -2.690212529543e-07   1.253173885951e-07   3.051390800744e-08  3*0.0 -3.740141475150e-07   2.076507934190e-08   1.253829438785e-07  -3.227901669443e-09   1.311303482656e-07  -3.904360586141e-08  -9.014706547779e-09  
3*0.0  7.060634676937e-07  -4.149548828568e-08  -3.683029627800e-07   1.000547311276e-08  -2.583748401517e-07   1.191467521341e-07   2.895523184245e-08  3*0.0 -3.585799482644e-07   1.986206011234e-08   1.189216077634e-07  -3.050900879073e-09   1.256105038599e-07  -3.700374638314e-08  -8.525658924411e-09  
3*0.0  6.782913693457e-07  -3.970674874351e-08  -3.502753709632e-07   9.477795291127e-09  -2.479499322022e-07   1.132139392309e-07   2.746023380651e-08  3*0.0 -3.435581493539e-07   1.896053359232e-08   1.127394731205e-07  -2.881054228058e-09   1.202346651295e-07  -3.505320628803e-08  -8.058463426746e-09  
3*0.0  6.518095398436e-07  -3.805961013161e-08  -3.331303073220e-07   8.986646982891e-09  -2.380270394825e-07   1.075816285459e-07   2.604058793747e-08  3*0.0 -3.292569248133e-07   1.812680640509e-08   1.068701008840e-07  -2.723385620345e-09   1.151230939544e-07  -3.320477350491e-08  -7.618220303305e-09  
3*0.0  6.258918940295e-07  -3.643808795107e-08  -3.164891515861e-07   8.513764628534e-09  -2.283089561750e-07   1.021330460308e-07   2.466331499808e-08  3*0.0 -3.153297145992e-07   1.731002831549e-08   1.011972223660e-07  -2.572102956876e-09   1.101399125852e-07  -3.142354245281e-08  -7.198025438036e-09  
3*0.0  6.012667233398e-07  -3.493149783537e-08  -3.009202409466e-07   8.067200369119e-09  -2.191191584106e-07   9.702299973633e-08   2.338407428928e-08  3*0.0 -3.020971419003e-07   1.655103973257e-08   9.590114460736e-08  -2.429667802198e-09   1.054284701953e-07  -2.975685656249e-08  -6.802745345955e-09  
3*0.0  5.770207475383e-07  -3.340965827635e-08  -2.856456630290e-07   7.641062876156e-09  -2.100332161887e-07   9.203871313025e-08   2.212571569376e-08  3*0.0 -2.891633961447e-07   1.579063657572e-08   9.073285705473e-08  -2.294224063256e-09   1.008020645899e-07  -2.813885472210e-08  -6.428232936049e-09  
3*0.0  5.547464565275e-07  -3.199326236803e-08  -2.719907748183e-07   7.241637771009e-09  -2.017386950681e-07   8.754430946398e-08   2.101677465193e-08  3*0.0 -2.772457191290e-07   1.508397170959e-08   8.612948512578e-08  -2.167685662977e-09   9.657131785003e-08  -2.668527797948e-08  -6.077747211174e-09  
3*0.0  5.327813793486e-07  -3.062121140612e-08  -2.584848136338e-07   6.859419289797e-09  -1.935422858095e-07   8.313016878401e-08   1.991513430993e-08  3*0.0 -2.655624497402e-07   1.440101318496e-08   8.159037032665e-08  -2.046983087966e-09   9.241069421295e-08  -2.526166331664e-08  -5.746115523684e-09  
3*0.0  5.123497731951e-07  -2.936353306930e-08  -2.461142210245e-07   6.497641804930e-09  -1.859594539597e-07   7.907008136668e-08   1.891456886425e-08  3*0.0 -2.546827293891e-07   1.377518861369e-08   7.743949991830e-08  -1.933134302765e-09   8.855858455200e-08  -2.395478873268e-08  -5.433898114640e-09  
3*0.0  4.919242296216e-07  -2.810457958058e-08  -2.338810889465e-07   6.154318244377e-09  -1.783667009200e-07   7.507278970437e-08   1.792491243121e-08  3*0.0 -2.438785230176e-07   1.315056444782e-08   7.335818848632e-08  -1.825376586021e-09   8.472540040790e-08  -2.267481222461e-08  -5.136207018008e-09  
3*0.0  4.721554647028e-07  -2.686893149000e-08  -2.220869650005e-07   5.831947025585e-09  -1.710035647419e-07   7.123430125319e-08   1.697010108004e-08  3*0.0 -2.334666928674e-07   1.254140167790e-08   6.943401555598e-08  -1.724493216912e-09   8.102292529930e-08  -2.144863557646e-08  -4.855606754919e-09  
3*0.0  4.535208163492e-07  -2.573731113584e-08  -2.111089882173e-07   5.519245715749e-09  -1.640941133427e-07   6.765265645369e-08   1.608740741734e-08  3*0.0 -2.236462428634e-07   1.198283726179e-08   6.579069695951e-08  -1.626991305692e-09   7.754695113886e-08  -2.030751157502e-08  -4.586504669110e-09  
3*0.0  4.357865180685e-07  -2.467843497732e-08  -2.007390264613e-07   5.225095834806e-09  -1.575313931012e-07   6.427110135511e-08   1.525603805451e-08  3*0.0 -2.143245359332e-07   1.146003102187e-08   6.235870047561e-08  -1.535521110744e-09   7.425326406006e-08  -1.923326607855e-08  -4.331992950047e-09  
3*0.0  4.178955509571e-07  -2.355700671373e-08  -1.904411435681e-07   4.946218224693e-09  -1.508861851044e-07   6.092944089031e-08   1.443017525290e-08  3*0.0 -2.049929790853e-07   1.091274481310e-08   5.897152675637e-08  -1.449150822424e-09   7.094324063897e-08  -1.817735703565e-08  -4.090924107437e-09  
3*0.0  4.013981775862e-07  -2.258506608992e-08  -1.809588366733e-07   4.681903113135e-09  -1.447916824393e-07   5.784780854822e-08   1.367325295507e-08  3*0.0 -1.963681967390e-07   1.043516176169e-08   5.585089335383e-08  -1.367547695307e-09   6.789964147342e-08  -1.720356058330e-08  -3.863225896767e-09  
3*0.0  3.849395102423e-07  -2.155943492235e-08  -1.716429614643e-07   4.428144976250e-09  -1.386922452217e-07   5.483176453277e-08   1.292999041349e-08  3*0.0 -1.878370078689e-07   9.968556528793e-09   5.280586712058e-08  -1.289446981104e-09   6.487937567382e-08  -1.625643357080e-08  -3.645493502259e-09  
3*0.0  3.697665114088e-07  -2.064911755216e-08  -1.631722334888e-07   4.192908961884e-09  -1.331007855699e-07   5.207737326003e-08   1.225966880000e-08  3*0.0 -1.799534696539e-07   9.518779865996e-09   5.004266256629e-08  -1.217225812328e-09   6.210466807090e-08  -1.539335853359e-08  -3.440745246650e-09  
3*0.0  3.545647235454e-07  -1.975135320581e-08  -1.546777098802e-07   3.966405316312e-09  -1.274812808760e-07   4.933646153039e-08   1.158488693279e-08  3*0.0 -1.720974123082e-07   9.083452075276e-09   4.727667520416e-08  -1.147952789080e-09   5.932889566740e-08  -1.453567849637e-08  -3.245927078574e-09  
3*0.0  3.403845269557e-07  -1.893949486885e-08  -1.468728433618e-07   3.755503538009e-09  -1.222705442932e-07   4.680804022465e-08   1.096978746253e-08  3*0.0 -1.647677769452e-07   8.674059716480e-09   4.474404491475e-08  -1.083598473079e-09   5.675483227851e-08  -1.374750754287e-08  -3.064705271092e-09  
3*0.0  3.263944651384e-07  -1.809734603797e-08  -1.392494550187e-07   3.553075861896e-09  -1.171094577905e-07   4.434972604536e-08   1.036851794178e-08  3*0.0 -1.575912012722e-07   8.278471396636e-09   4.228482621259e-08  -1.022032980501e-09   5.422405357353e-08  -1.298517991675e-08  -2.892183590010e-09  
3*0.0  3.137746942512e-07  -1.734035411887e-08  -1.325515558368e-07   3.362258921662e-09  -1.124885265675e-07   4.216937350087e-08   9.865188630008e-09  3*0.0 -1.510861798311e-07   7.901150487998e-09   4.013023241507e-08  -9.642486251279e-10   5.194965320917e-08  -1.231100909828e-08  -2.731032740633e-09  
3*0.0  3.008901158693e-07  -1.655603868014e-08  -1.257445488352e-07   3.180187869796e-09  -1.077502309892e-07   3.997225345951e-08   9.342509206809e-09  3*0.0 -1.445082559636e-07   7.538526972580e-09   3.795035091707e-08  -9.092849578235e-10   4.963789238345e-08  -1.163439737141e-08  -2.578968086353e-09  
3*0.0  2.888337131205e-07  -1.583465534133e-08  -1.194351050124e-07   3.008782553233e-09  -1.033323218163e-07   3.793263744017e-08   8.851844846406e-09  3*0.0 -1.383544559192e-07   7.193189344530e-09   3.593513756802e-08  -8.577218900260e-10   4.748267356191e-08  -1.100801456773e-08  -2.436644410872e-09  
3*0.0  2.772547225477e-07  -1.516112456659e-08  -1.134021492329e-07   2.843602488134e-09  -9.909430231998e-08   3.598607176960e-08   8.376659717737e-09  3*0.0 -1.324575999201e-07   6.859410967619e-09   3.401231106992e-08  -8.081476910917e-10   4.541942735018e-08  -1.041146716249e-08  -2.299211717712e-09  
3*0.0  2.661014608675e-07  -1.449137031400e-08  -1.076957470834e-07   2.689804344664e-09  -9.501160520012e-08   3.414485772070e-08   7.930583259057e-09  3*0.0 -1.267941872556e-07   6.545129380839e-09   3.220120650065e-08  -7.621522674445e-10   4.343805934016e-08  -9.871425550834e-09  -2.170541052025e-09  
3*0.0  2.549307810008e-07  -1.384365748260e-08  -1.019738422712e-07   2.543596373444e-09  -9.091754027259e-08   3.231133611079e-08   7.503551085301e-09  3*0.0 -1.211579313993e-07   6.244820296955e-09   3.039024818563e-08  -7.185205303700e-10   4.146187751850e-08  -9.329849828473e-09  -2.047697644062e-09  
3*0.0  2.448726013611e-07  -1.325793027660e-08  -9.693480851306e-08   2.403067252884e-09  -8.725486783938e-08   3.068402147884e-08   7.096800892651e-09  3*0.0 -1.160687353361e-07   5.953770534378e-09   2.880048926709e-08  -6.767517994108e-10   3.969043051617e-08  -8.815127922834e-09  -1.931077391518e-09  
3*0.0  2.346662463642e-07  -1.267746060784e-08  -9.180366602731e-08   2.271878092609e-09  -8.352528633721e-08   2.904210039688e-08   6.710838986876e-09  3*0.0 -1.109405088517e-07   5.679492854321e-09   2.718595078660e-08  -6.378514361619e-10   3.789716909770e-08  -8.327211456364e-09  -1.820678292201e-09  
3*0.0  2.249126116610e-07  -1.208933340552e-08  -8.701548165598e-08   2.147589146066e-09  -7.996246656660e-08   2.750728942640e-08   6.346634173972e-09  3*0.0 -1.060592811352e-07   5.416331770126e-09   2.568771545194e-08  -6.011701416799e-10   3.619175608296e-08  -7.867075269437e-09  -1.716847997869e-09  
3*0.0  2.158713939584e-07  -1.159329404884e-08  -8.259092962647e-08   2.028648292144e-09  -7.668140071187e-08   2.608609576976e-08   5.996519869699e-09  3*0.0 -1.015206009465e-07   5.163352203755e-09   2.430224815660e-08  -5.661424976550e-10   3.461607427053e-08  -7.426475004417e-09  -1.617307892290e-09  
3*0.0  2.067885602248e-07  -1.105018860510e-08  -7.820443325376e-08   1.916219016024e-09  -7.336820017090e-08   2.468524834848e-08   5.666332246978e-09  3*0.0 -9.700532032443e-08   4.921637962372e-09   2.293834011963e-08  -5.331654609189e-10   3.303995092107e-08  -7.010976454229e-09  -1.523735044002e-09  
3*0.0  1.981642815763e-07  -1.056580143167e-08  -7.405347445283e-08   1.812020563038e-09  -7.023158392930e-08   2.336068683337e-08   5.355764680788e-09  3*0.0 -9.271712385227e-08   4.695410762571e-09   2.164876451489e-08  -5.026715428389e-10   3.154708569454e-08  -6.619940081936e-09  -1.435934287086e-09  
3*0.0  1.898898137531e-07  -1.009765343109e-08  -7.014621583485e-08   1.710952791891e-09  -6.722738845548e-08   2.211246480394e-08   5.059527332252e-09  3*0.0 -8.861360300984e-08   4.475108103700e-09   2.044069422201e-08  -4.731915897407e-10   3.012125551142e-08  -6.248107984326e-09  -1.352513792620e-09  
3*0.0  1.822328724478e-07  -9.679504156226e-09  -6.657440305351e-08   1.616822683380e-09  -6.445990137633e-08   2.096803557279e-08   4.782382260562e-09  3*0.0 -8.481329240194e-08   4.267968990208e-09   1.933855123464e-08  -4.458050223006e-10   2.880685373882e-08  -5.899665064764e-09  -1.274698060178e-09  
3*0.0  1.745846145821e-07  -9.250227329911e-09  -6.304762262024e-08   1.527019643335e-09  -6.168441815548e-08   1.984364942054e-08   4.521094572754e-09  3*0.0 -8.104678860338e-08   4.068528871525e-09   1.825739449361e-08  -4.197719050166e-10   2.749858893860e-08  -5.571275336491e-09  -1.201595948749e-09  
3*0.0  1.674992618485e-07  -8.839932214613e-09  -5.984228777772e-08   1.442366304982e-09  -5.912811174662e-08   1.881685843920e-08   4.275425275734e-09  3*0.0 -7.755365049060e-08   3.878539311878e-09   1.727727942803e-08  -3.953128507501e-10   2.629269838797e-08  -5.262563128939e-09  -1.133087937451e-09  
3*0.0  1.604691522352e-07  -8.443907562787e-09  -5.667969753929e-08   1.361521588308e-09  -5.658263912754e-08   1.780976078454e-08   4.041689253481e-09  3*0.0 -7.410966028092e-08   3.695753405108e-09   1.631311764229e-08  -3.720210154527e-10   2.509901215198e-08  -4.969420014500e-09  -1.068119225082e-09  
3*0.0  1.538956896144e-07  -8.066238680198e-09  -5.375462147543e-08   1.285644678565e-09  -5.421187496948e-08   1.687639053232e-08   3.822064681934e-09  3*0.0 -7.089088876601e-08   3.521941426427e-09   1.542444806765e-08  -3.502590599751e-10   2.398779342055e-08  -4.693882403891e-09  -1.007255309285e-09  
3*0.0  1.475076234376e-07  -7.701674716126e-09  -5.093832568151e-08   1.212978528890e-09  -5.191205326281e-08   1.597932736195e-08   3.611919197374e-09  3*0.0 -6.776845519747e-08   3.354670339752e-09   1.457043183060e-08  -3.294622963268e-10   2.291141587799e-08  -4.431106568278e-09  -9.491785163276e-10  
3*0.0  1.414193450563e-07  -7.358486786173e-09  -4.830251563702e-08   1.145507506786e-09  -4.971923632478e-08   1.513940301792e-08   3.414017555035e-09  3*0.0 -6.480757550491e-08   3.197421595080e-09   1.377580841295e-08  -3.102137639008e-10   2.189053114209e-08  -4.183603389212e-09  -8.946292705087e-10  
3*0.0  1.354306425935e-07  -7.029971813589e-09  -4.571028104712e-08   1.081365747281e-09  -4.756027380968e-08   1.431770647066e-08   3.225367943994e-09  3*0.0 -6.190471452467e-08   3.047124453624e-09   1.299499237403e-08  -2.919570762880e-10   2.088812152531e-08  -3.948199523792e-09  -8.427714865908e-10  
3*0.0  1.298491798925e-07  -6.713871307652e-09  -4.332654744145e-08   1.020206529501e-09  -4.555841645244e-08   1.355981914696e-08   3.045572333107e-09  3*0.0 -5.919688813342e-08   2.902936193448e-09   1.227864874363e-08  -2.746145361528e-10   1.995801149170e-08  -3.724417462621e-09  -7.935008249443e-10  
3*0.0  1.243607918967e-07  -6.413542170086e-09  -4.099766336076e-08   9.629069792268e-10  -4.358577609316e-08   1.282264742416e-08   2.874945030020e-09  3*0.0 -5.654781517537e-08   2.766235856086e-09   1.158167401397e-08  -2.584040675275e-10   1.904569732539e-08  -3.512298450819e-09  -7.468400733368e-10  
3*0.0  1.190041910295e-07  -6.128626291889e-09  -3.875263703599e-08   9.090900270834e-10  -4.166276228120e-08   1.211317079291e-08   2.713069240990e-09  3*0.0 -5.397327016341e-08   2.636717277573e-09   1.091216952993e-08  -2.432221083621e-10   1.815994192382e-08  -3.311354217436e-09  -7.026942837400e-10  
3*0.0  1.140560239544e-07  -5.849670135619e-09  -3.671075406414e-08   8.571471623586e-10  -3.989135187456e-08   1.146624495931e-08   2.558083703478e-09  3*0.0 -5.159519144058e-08   2.510598293714e-09   1.030408249079e-08  -2.286277565704e-10   1.734434648531e-08  -3.119607929786e-09  -6.605649913381e-10  
3*0.0  1.091545500940e-07  -5.583979569645e-09  -3.468411946818e-08   8.084611639384e-10  -3.813413773171e-08   1.082787600930e-08   2.412145610007e-09  3*0.0 -4.924908192347e-08   2.390835015222e-09   9.733682999964e-09  -2.150054156087e-10   1.653795504031e-08  -2.939094647799e-09  -6.210120229596e-10  
3*0.0  1.043541446756e-07  -5.331152414608e-09  -3.274912591471e-08   7.628060313539e-10  -3.641291826494e-08   1.021857495737e-08   2.275861656636e-09  3*0.0 -4.696667063044e-08   2.277131712574e-09   9.179941243264e-09  -2.022707872734e-10   1.575350109132e-08  -2.770366970169e-09  -5.841909955779e-10  
3*0.0  9.997890573559e-08  -5.087408700846e-09  -3.100499044377e-08   7.188964847386e-10  -3.485267857386e-08   9.702845066403e-09   2.146164692819e-09  3*0.0 -4.488146163445e-08   2.167697720162e-09   8.653742394660e-09  -1.900445530632e-10   1.504082327941e-08  -2.610198869378e-09  -5.492811697770e-10  
3*0.0  9.583159634951e-08  -4.855673993492e-09  -2.938520358212e-08   6.779105397718e-10  -3.337564446633e-08   9.175634949051e-09   2.025572419815e-09  3*0.0 -4.290791871971e-08   2.064019832731e-09   8.164117217396e-09  -1.786821535880e-10   1.436744530668e-08  -2.460997276665e-09  -5.169322171142e-10  
3*0.0  9.168934179584e-08  -4.635310094624e-09  -2.777332436973e-08   6.391714120370e-10  -3.189661165776e-08   8.679195188445e-09   1.912408760369e-09  3*0.0 -4.094928227315e-08   1.965512343189e-09   7.704782026553e-09  -1.679677065941e-10   1.369692760390e-08  -2.321014120297e-09  -4.866842649054e-10  
3*0.0  8.793367556171e-08  -4.422609736148e-09  -2.633706114140e-08   6.022572222110e-10  -3.056422056604e-08   8.208873622893e-09   1.805468096778e-09  3*0.0 -3.917022196276e-08   1.870732501207e-09   7.270961713482e-09  -1.577900399245e-10   1.309215381914e-08  -2.188858506237e-09  -4.581969060734e-10  
3*0.0  8.410383341522e-08  -4.219275021474e-09  -2.488836923420e-08   5.673723814047e-10  -2.919878816511e-08   7.761224648052e-09   1.703754955760e-09  3*0.0 -3.737212464496e-08   1.780378713397e-09   6.858619329293e-09  -1.481960557565e-10   1.247747855886e-08  -2.063417520410e-09  -4.311720828342e-10  
3*0.0  8.051843923226e-08  -4.029200661411e-09  -2.355337039582e-08   5.353311262707e-10  -2.792612995443e-08   7.342495073194e-09   1.609028990518e-09  3*0.0 -3.568833154098e-08   1.696080202515e-09   6.474177810408e-09  -1.394193635074e-10   1.190453431686e-08  -1.946400576392e-09  -4.060649837893e-10  
3*0.0  7.710637322232e-08  -3.840556627827e-09  -2.228239031594e-08   5.038407989933e-10  -2.671645052368e-08   6.938816991355e-09   1.517594640221e-09  3*0.0 -3.408667657489e-08   1.612822618558e-09   6.104048213666e-09  -1.308246208214e-10   1.136001497108e-08  -1.834006389147e-09  -3.819200892043e-10  
3*0.0  7.397102880575e-08  -3.664573998574e-09  -2.113315481021e-08   4.749280796292e-10  -2.560950440687e-08   6.559169335749e-09   1.431878633729e-09  3*0.0 -3.261548653212e-08   1.535221386747e-09   5.756713547375e-09  -1.229525525330e-10   1.086206840879e-08  -1.728547939180e-09  -3.593310597563e-10  
3*0.0  7.060146943241e-08  -3.497392317181e-09  -1.991847996852e-08   4.477641914266e-10  -2.441052883913e-08   6.197866026232e-09   1.350331471623e-09  3*0.0 -3.105555246822e-08   1.461674564560e-09   5.426410789006e-09  -1.155758575662e-10   1.032949809171e-08  -1.628422387879e-09  -3.378878459768e-10  
3*0.0  6.762975500837e-08  -3.337764980304e-09  -1.885121024465e-08   4.220872000845e-10  -2.336210276652e-08   5.855541345666e-09   1.273210366628e-09  3*0.0 -2.967064445467e-08   1.391600136880e-09   5.114231938087e-09  -1.086293449238e-10   9.882942306141e-09  -1.533862675970e-09  -3.176706345770e-10  
3*0.0  6.468554383696e-08  -3.180688756826e-09  -1.779828583578e-08   3.970950036277e-10  -2.232120444635e-08   5.526080761636e-09   1.198918949185e-09  3*0.0 -2.830588932105e-08   1.322945790813e-09   4.814099815932e-09  -1.018911035791e-10   9.417186910174e-09  -1.443153775701e-09  -2.982581256753e-10  
3*0.0  6.191861077382e-08  -3.034948454378e-09  -1.682490009773e-08   3.741598542940e-10  -2.134522900454e-08   5.214544629538e-09   1.128798067714e-09  3*0.0 -2.702518688933e-08   1.259241039775e-09   4.530603339039e-09  -9.571862973207e-11   8.974225072833e-09  -1.357556317531e-09  -2.799683224150e-10  
3*0.0  5.915383472875e-08  -2.896436575342e-09  -1.586781449758e-08   3.525820855592e-10  -2.036776068400e-08   4.920162565458e-09   1.062677447786e-09  3*0.0 -2.575452557946e-08   1.198823339623e-09   4.263390414724e-09  -8.992926143435e-11   8.552175032151e-09  -1.276920338289e-09  -2.627723473529e-10  
3*0.0  5.646339616577e-08  -2.761465882542e-09  -1.493481507225e-08   3.319505310625e-10  -1.941799926281e-08   4.641990996298e-09   1.000366054550e-09  3*0.0 -2.451965060804e-08   1.140246491303e-09   4.011782733491e-09  -8.441959645182e-11   8.148570189496e-09  -1.201012871103e-09  -2.466268639243e-10  
3*0.0  5.411123959662e-08  -2.631654617576e-09  -1.413888511887e-08   3.123434092487e-10  -1.859369764366e-08   4.378628443276e-09   9.415070621462e-10  3*0.0 -2.343683494800e-08   1.084068416200e-09   3.774287319592e-09  -7.919722182781e-11   7.762469053116e-09  -1.129396851706e-09  -2.314274766707e-10  
3*0.0  5.170346058549e-08  -2.509677459157e-09  -1.334342536546e-08   2.941820031119e-10  -1.774579877913e-08   4.132594468211e-09   8.867625162222e-10  3*0.0 -2.233982226904e-08   1.031360477092e-09   3.553267922869e-09  -7.437315126776e-11   7.398317631213e-09  -1.062704210034e-09  -2.173327502661e-10  
3*0.0  4.945182667510e-08  -2.392815179535e-09  -1.260445144016e-08   2.769586753703e-10  -1.695583343902e-08   3.902185350661e-09   8.357172236710e-10  3*0.0 -2.131259317219e-08   9.809971509878e-10   3.347309031560e-09  -6.981513544148e-11   7.053217301502e-09  -1.000514980558e-09  -2.042463324178e-10  
3*0.0  4.735211333829e-08  -2.281130104579e-09  -1.192737495499e-08   2.606532421291e-10  -1.622074801284e-08   3.686147232250e-09   7.880379822187e-10  3*0.0 -2.035588408389e-08   9.329603198869e-10   3.154977723679e-09  -6.551011316799e-11   6.725977240245e-09  -9.424080940751e-10  -1.920648972263e-10  
3*0.0  4.523189115049e-08  -2.175627491462e-09  -1.124622326294e-08   2.453655959608e-10  -1.547641888841e-08   3.482163179712e-09   7.431410437393e-10  3*0.0 -1.939666473731e-08   8.876144701656e-10   2.973921157035e-09  -6.148213938826e-11   6.414192142010e-09  -8.877247796804e-10  -1.806306551588e-10  
3*0.0  4.342438647626e-08  -2.072955499366e-09  -1.068158423516e-08   2.307850085781e-10  -1.484798771614e-08   3.289111959135e-09   7.007346591491e-10  3*0.0 -1.857264995238e-08   8.437063841274e-10   2.803052731693e-09  -5.766032829155e-11   6.115746805638e-09  -8.361507170982e-10  -1.698666884857e-10  
3*0.0  4.148335250017e-08  -1.975050718038e-09  -1.007758932483e-08   2.169752931499e-10  -1.416905277275e-08   3.104018051552e-09   6.600459204793e-10  3*0.0 -1.769889683259e-08   8.019138229738e-10   2.639242022862e-09  -5.404654750076e-11   5.827723497353e-09  -7.868190596159e-10  -1.595614721853e-10  
3*0.0  3.962854276782e-08  -1.883707706299e-09  -9.540813680586e-09   2.043784317339e-10  -1.352030038171e-08   2.931581630560e-09   6.223133457468e-10  3*0.0 -1.686750968272e-08   7.629984556501e-10   2.487113394967e-09  -5.076218596718e-11   5.556914819914e-09  -7.409701962305e-10  -1.500252201343e-10  
3*0.0  3.784169338515e-08  -1.791857412188e-09  -8.998745911502e-09   1.918233432124e-10  -1.289629818958e-08   2.763330335727e-09   5.853779001530e-10  3*0.0 -1.606501138784e-08   7.240965302510e-10   2.338699570349e-09  -4.750144714052e-11   5.289975703974e-09  -6.963986550858e-10  -1.407245122861e-10  
3*0.0  3.625837402211e-08  -1.706421014175e-09  -8.489700967687e-09   1.802874421223e-10  -1.234700827270e-08   2.605387698618e-09   5.507919973562e-10  3*0.0 -1.535254955691e-08   6.879434799025e-10   2.199630945975e-09  -4.451241818172e-11   5.037699817623e-09  -6.546493417958e-10  -1.320326225420e-10  
3*0.0  3.454360467578e-08  -1.626229419071e-09  -8.006054553589e-09   1.696023216119e-10  -1.174727082671e-08   2.455523260972e-09   5.180095166585e-10  3*0.0 -1.459252310330e-08   6.540630263537e-10   2.067775632432e-09  -4.174948462393e-11   4.796747069575e-09  -6.151170965947e-10  -1.238091821447e-10  
3*0.0  3.306421199709e-08  -1.549148690631e-09  -7.549054509890e-09   1.594647279703e-10  -1.123439267513e-08   2.314000789064e-09   4.871280822368e-10  3*0.0 -1.393135861445e-08   6.215823332904e-10   1.943637279504e-09  -3.913741980306e-11   4.566633543436e-09  -5.779141041920e-10  -1.160887542171e-10  
3*0.0  3.156150423956e-08  -1.474629465021e-09  -7.112156456673e-09   1.497610983019e-10  -1.071213482321e-08   2.178945973839e-09   4.576580907505e-10  3*0.0 -1.326484789147e-08   5.902791558737e-10   1.825344198883e-09  -3.664642166737e-11   4.345135017590e-09  -5.425222316040e-10  -1.087434243668e-10  
3*0.0  3.010846630662e-08  -1.405091341284e-09  -6.697538772024e-09   1.408338988383e-10  -1.020688899375e-08   2.050940155650e-09   4.297643763796e-10  3*0.0 -1.262135396578e-08   5.611018434923e-10   1.713310775039e-09  -3.436033106668e-11   4.133792550992e-09  -5.090454611890e-10  -1.018034321409e-10  
3*0.0  2.878808549502e-08  -1.338204515645e-09  -6.303410072085e-09   1.323327413272e-10  -9.756084246154e-09   1.929403800346e-09   4.033127549526e-10  3*0.0 -1.203756167387e-08   5.331018957593e-10   1.607154464508e-09  -3.218892517295e-11   3.931119208074e-09  -4.773571824952e-10  -9.524172290749e-11  
3*0.0  2.739202567815e-08  -1.275101530376e-09  -5.938909991357e-09   1.243910771699e-10  -9.307708586736e-09   1.816866032664e-09   3.789460531889e-10  3*0.0 -1.142522524003e-08   5.067064776362e-10   1.509374386428e-09  -3.016685207177e-11   3.741162788253e-09  -4.481285898874e-10  -8.922000013671e-11  
3*0.0  2.618282444100e-08  -1.214047021505e-09  -5.597904473747e-09   1.168910150347e-10  -8.880894933353e-09   1.711529472042e-09   3.562356129180e-10  3*0.0 -1.089234108475e-08   4.813130925768e-10   1.418301862598e-09  -2.826735514650e-11   3.560945203872e-09  -4.208869181156e-10  -8.363083685814e-11  
3*0.0  2.508788999982e-08  -1.155359650691e-09  -5.277003689927e-09   1.097883919442e-10  -8.473555361807e-09   1.612424375647e-09   3.349292815672e-10  3*0.0 -1.041119686897e-08   4.569878851257e-10   1.332909208527e-09  -2.647327527695e-11   3.389417278515e-09  -3.953452465559e-10  -7.840486092222e-11  
3*0.0  2.393722434900e-08  -1.100551112042e-09  -4.981167352766e-09   1.032361792458e-10  -8.092298444733e-09   1.520923549708e-09   3.153746377912e-10  3*0.0 -9.934575021592e-09   4.342889008932e-10   1.254489685794e-09  -2.482159579604e-11   3.229103763517e-09  -3.718498923152e-10  -7.362587982156e-11  
3*0.0  2.289194376281e-08  -1.047697998968e-09  -4.702623109703e-09   9.697675631712e-11  -7.727671078965e-09   1.434782270099e-09   2.970215994111e-10  3*0.0 -9.472757752818e-09   4.124567119311e-10   1.180977587449e-09  -2.324909652890e-11   3.076282268468e-09  -3.498230481097e-10  -6.915903882493e-11  
3*0.0  2.186129235309e-08  -9.972063163619e-10  -4.433885648618e-09   9.103148259916e-11  -7.373591431578e-09   1.351889074204e-09   2.793390465820e-10  3*0.0 -9.025428866904e-09   3.916410915575e-10   1.110211691670e-09  -2.175771821385e-11   2.928271264931e-09  -3.286726087016e-10  -6.486406260822e-11  
3*0.0  2.088830905000e-08  -9.492866816123e-10  -4.182232862069e-09   8.550479459536e-11  -7.037892211060e-09   1.274272357686e-09   2.628305265631e-10  3*0.0 -8.601680237262e-09   3.719424252195e-10   1.044133604459e-09  -2.037715414879e-11   2.788257891725e-09  -3.089237370658e-10  -6.086472727359e-11  
3*0.0  1.994454564867e-08  -9.029351562760e-10  -3.940560886580e-09   8.019533148035e-11  -6.711911107339e-09   1.199883863600e-09   2.470083282644e-10  3*0.0 -8.191429789288e-09   3.529297674314e-10   9.808746382111e-10  -1.905364811414e-11   2.652720866024e-09  -2.900521960047e-10  -5.704267334455e-11  
3*0.0  1.905392407228e-08  -8.593853023336e-10  -3.715294909788e-09   7.529883268993e-11  -6.404553768315e-09   1.130526767185e-09   2.323057285338e-10  3*0.0 -7.804771913894e-09   3.351095298682e-10   9.220832998939e-10  -1.783830308452e-11   2.525187628502e-09  -2.725084780456e-10  -5.350076232720e-11  
3*0.0  1.814843959655e-08  -8.179844434370e-10  -3.499622839499e-09   7.070101167639e-11  -6.108016949282e-09   1.064255545240e-09   2.182568519182e-10  3*0.0 -7.432412820682e-09   3.182143879101e-10   8.659200512883e-10  -1.669959702787e-11   2.402438887018e-09  -2.557813157971e-10  -5.012311647986e-11  
3*0.0  1.738148330488e-08  -7.772192585337e-10  -3.296183394164e-09   6.628712313867e-11  -5.823321134929e-09   1.001772761357e-09   2.050423542143e-10  3*0.0 -7.076075159097e-09   3.016725973306e-10   8.131597104088e-10  -1.561291853540e-11   2.285040192590e-09  -2.400722277887e-10  -4.695820639093e-11  
3*0.0  1.656292238874e-08  -7.393653401359e-10  -3.101662345580e-09   6.217925161307e-11  -5.549887104880e-09   9.421480203815e-10   1.924308395461e-10  3*0.0 -6.734095529970e-09   2.862944127788e-10   7.628019891124e-10  -1.460121958721e-11   2.172452403922e-09  -2.251077364378e-10  -4.394252882080e-11  
3*0.0  1.578919947554e-08  -7.038862148431e-10  -2.918989990454e-09   5.840296593413e-11  -5.290627273304e-09   8.861854923646e-10   1.806203603804e-10  3*0.0 -6.410002133717e-09   2.719145531217e-10   7.156254157460e-10  -1.367483770975e-11   2.065906985302e-09  -2.110960923229e-10  -4.112462700127e-11  
3*0.0  1.505927421278e-08  -6.692548109625e-10  -2.742197925771e-09   5.476787911426e-11  -5.037172268381e-09   8.321661179916e-10   1.692078063540e-10  3*0.0 -6.094319548709e-09   2.579358749090e-10   6.700931017029e-10  -1.278583833880e-11   1.962110590899e-09  -1.976066401889e-10  -3.840852274930e-11  
3*0.0  1.435509278666e-08  -6.359907322583e-10  -2.575477381210e-09   5.132972894077e-11  -4.794878556406e-09   7.812619868415e-10   1.584752826595e-10  3*0.0 -5.793139933896e-09   2.445430699365e-10   6.273012125796e-10  -1.194840470275e-11   1.863158353248e-09  -1.849365428587e-10  -3.586239765714e-11  
3*0.0  1.367266738249e-08  -6.050624735087e-10  -2.419375134014e-09   4.816614867388e-11  -4.565762492561e-09   7.336074030793e-10   1.484554561718e-10  3*0.0 -5.508372691463e-09   2.321035258687e-10   5.873403880569e-10  -1.117937953900e-11   1.769745404576e-09  -1.731060850466e-10  -3.349108286460e-11  
3*0.0  1.301444181804e-08  -5.756121402104e-10  -2.274634073775e-09   4.520385471958e-11  -4.349770508862e-09   6.893844274754e-10   1.391978489866e-10  3*0.0 -5.240137597149e-09   2.202913170438e-10   5.504358160301e-10  -1.046197990535e-11   1.681896246863e-09  -1.621695932839e-10  -3.130836282848e-11  
3*0.0  1.242832071899e-08  -5.475705049977e-10  -2.139580640142e-09   4.240950076242e-11  -4.144861743912e-09   6.481000659638e-10   1.305904079332e-10  3*0.0 -4.985982045967e-09   2.090612888326e-10   5.161519842346e-10  -9.787091128228e-12   1.598778896969e-09  -1.520025409146e-10  -2.928726232139e-11  
3*0.0  1.188603256804e-08  -5.204648769497e-10  -2.013689775565e-09   3.974210392715e-11  -3.950204026790e-09   6.095980584283e-10   1.225953117965e-10  3*0.0 -4.744998753289e-09   1.982361551281e-10   4.843437446882e-10  -9.144740552487e-12   1.520059047123e-09  -1.425624873498e-10  -2.741823770978e-11  
3*0.0  1.134036793090e-08  -4.946790379708e-10  -1.899345426775e-09   3.727668854287e-11  -3.769456508389e-09   5.745295946216e-10   1.153678460803e-10  3*0.0 -4.521241694651e-09   1.879937564422e-10   4.555967930310e-10  -8.554143568884e-12   1.447153552656e-09  -1.340055087893e-10  -2.573661420081e-11  
3*0.0  1.080552291326e-08  -4.704306281118e-10  -1.790337007985e-09   3.496812911932e-11  -3.595919295343e-09   5.411566092141e-10   1.084911403872e-10  3*0.0 -4.306680318141e-09   1.783667005400e-10   4.282475428974e-10  -8.001432019506e-12   1.377289380777e-09  -1.258784142890e-10  -2.413958574635e-11  
3*0.0  1.034594801276e-08  -4.469359257976e-10  -1.686515935897e-09   3.275857258351e-11  -3.428388900952e-09   5.094112033688e-10   1.019567414461e-10  3*0.0 -4.100115709888e-09   1.690628813708e-10   4.022930107550e-10  -7.474310173711e-12   1.310061435371e-09  -1.181743169438e-10  -2.262710237107e-11  
3*0.0  9.879150708704e-09  -4.247893620191e-10  -1.588133347154e-09   3.069488563049e-11  -3.268278920819e-09   4.793692487470e-10   9.577812069043e-11  3*0.0 -3.902937619252e-09   1.603051690947e-10   3.777523144689e-10  -6.982817159930e-12   1.245935663660e-09  -1.108991528615e-10  -2.119986810638e-11  
3*0.0  9.432752527233e-09  -4.041753905889e-10  -1.496627250074e-09   2.880966871217e-11  -3.117710002807e-09   4.514190531945e-10   9.004901628716e-11  3*0.0 -3.717485699131e-09   1.521728653783e-10   3.549859007376e-10  -6.535614478152e-12   1.185729150837e-09  -1.041479696401e-10  -1.987963108003e-11  
3*0.0  8.985864056616e-09  -3.837791134691e-10  -1.405669247596e-09   2.694211271900e-11  -2.966858133085e-09   4.237660661099e-10   8.435753390535e-11  3*0.0 -3.532696861285e-09   1.441423427150e-10   3.324107267295e-10  -6.092973210039e-12   1.125663157169e-09  -9.748377174393e-11  -1.857092400620e-11  
3*0.0  8.564599005591e-09  -3.645347151192e-10  -1.321188797452e-09   2.522686070692e-11  -2.824891661966e-09   3.980719119877e-10   7.908763117069e-11  3*0.0 -3.358838190015e-09   1.365923963126e-10   3.115047909538e-10  -5.688364371456e-12   1.069244636944e-09  -9.130962821133e-11  -1.736246114295e-11  
3*0.0  8.159359935913e-09  -3.464061660557e-10  -1.240513010054e-09   2.362479138639e-11  -2.688416385941e-09   3.735844748702e-10   7.406442333524e-11  3*0.0 -3.191961917349e-09   1.294904371360e-10   2.915752371012e-10  -5.311068647355e-12   1.015118227699e-09  -8.543546259361e-11  -1.621239785265e-11  
3*0.0  7.768943472689e-09  -3.286547852699e-10  -1.164120451196e-09   2.209849692061e-11  -2.557039235974e-09   3.504163663070e-10   6.932050561583e-11  3*0.0 -3.031806356523e-09   1.225781087459e-10   2.727734457474e-10  -4.953778865259e-12   9.632078713597e-10  -7.989767758381e-11  -1.513000182643e-11  
3*0.0  7.389370090424e-09  -3.115270291026e-10  -1.090674980512e-09   2.063807731864e-11  -2.429363295262e-09   3.281880067418e-10   6.476829204674e-11  3*0.0 -2.876600466032e-09   1.159234320366e-10   2.547474151321e-10  -4.612587881083e-12   9.129121860081e-10  -7.459871586835e-11  -1.409401651805e-11  
3*0.0  7.041298986643e-09  -2.964020436794e-10  -1.023966166862e-09   1.937085215410e-11  -2.312599362950e-09   3.079707730070e-10   6.064884144578e-11  3*0.0 -2.734194399173e-09   1.100394487680e-10   2.384037899396e-10  -4.317357598509e-12   8.668951295741e-10  -6.978804438961e-11  -1.315806968068e-11  
3*0.0  6.696565777075e-09  -2.813796335044e-10  -9.585986193571e-10   1.812643109408e-11  -2.196907652762e-09   2.882289855747e-10   5.661731028397e-11  3*0.0 -2.593775715499e-09   1.042223750353e-10   2.224306763347e-10  -4.028159440015e-12   8.214865719965e-10  -6.510204536097e-11  -1.224428815024e-11  
3*0.0  6.369169639834e-09  -2.668301745966e-10  -8.978710504599e-10   1.694684851768e-11  -2.087185651884e-09   2.698747277348e-10   5.288514195824e-11  3*0.0 -2.460894858072e-09   9.861364676956e-11   2.076653483968e-10  -3.755520086646e-12   7.785758092347e-10  -6.076638079810e-11  -1.140232872368e-11  
3*0.0  6.063740643620e-09  -2.534275606893e-10  -8.420845242880e-10   1.586818723475e-11  -1.985015864920e-09   2.529960610981e-10   4.946827415763e-11  3*0.0 -2.337054419809e-09   9.344359515932e-11   1.941439091916e-10  -3.506509382956e-12   7.386621842955e-10  -5.679128548862e-11  -1.063375206328e-11  
3*0.0  5.776425804766e-09  -2.407259295773e-10  -7.905480356170e-10   1.486274925507e-11  -1.889044529108e-09   2.373914024739e-10   4.632209053788e-11  3*0.0 -2.220839688449e-09   8.855653246991e-11   1.817025741029e-10  -3.275206347380e-12   7.012619389109e-10  -5.313040400621e-11  -9.928729220268e-12  
3*0.0  5.502879067469e-09  -2.285209100903e-10  -7.424209203689e-10   1.390239726066e-11  -1.797768402862e-09   2.228144937034e-10   4.339330510812e-11  3*0.0 -2.110502429352e-09   8.386881811859e-11   1.701351304542e-10  -3.054620855215e-12   6.657905918635e-10  -4.972474140112e-11  -9.275125598573e-12  
3*0.0  5.245541896497e-09  -2.169371146875e-10  -6.982212946916e-10   1.299932149658e-11  -1.712056178404e-09   2.094053584467e-10   4.071489392515e-11  3*0.0 -2.007023216963e-09   7.942608526148e-11   1.595724191508e-10  -2.847930004637e-12   6.325866062819e-10  -4.660899282908e-11  -8.680644871159e-12  
3*0.0  5.002796945469e-09  -2.060839668944e-10  -6.570441876625e-10   1.216999364525e-11  -1.631314964411e-09   1.969151180197e-10   3.822632097290e-11  3*0.0 -1.909548353451e-09   7.527329701744e-11   1.497525109392e-10  -2.658588780946e-12   6.013515315768e-10  -4.371262236760e-11  -8.129357190894e-12  
3*0.0  4.764870384856e-09  -1.953875959928e-10  -6.171948479560e-10   1.137050243524e-11  -1.552196105794e-09   1.848576939917e-10   3.582210855738e-11  3*0.0 -1.814409284603e-09   7.120410172748e-11   1.402762979452e-10  -2.476768382285e-12   5.708647138724e-10  -4.092436568204e-11  -7.598147783395e-12  
3*0.0  4.536736996965e-09  -1.851965705173e-10  -5.794695223135e-10   1.061791579948e-11  -1.476399538975e-09   1.734550023870e-10   3.355132122882e-11  3*0.0 -1.723418630936e-09   6.733584867551e-11   1.313292589701e-10  -2.306037592719e-12   5.417292596496e-10  -3.829434949323e-11  -7.097663476969e-12  
3*0.0  4.315749680889e-09  -1.753178444090e-10  -5.434009087346e-10   9.897170354855e-12  -1.403011829356e-09   1.625712185998e-10   3.138472816960e-11  3*0.0 -1.635588552830e-09   6.359882374492e-11   1.228035564270e-10  -2.143067697156e-12   5.136139183428e-10  -3.579208771873e-11  -6.621629123676e-12  
3*0.0  4.111228645428e-09  -1.664641481794e-10  -5.103385954765e-10   9.261503398989e-12  -1.335239668342e-09   1.525872693642e-10   2.940485568058e-11  3*0.0 -1.554287706147e-09   6.024710281310e-11   1.149988900986e-10  -1.999655547610e-12   4.876473981915e-10  -3.349985926214e-11  -6.187143341479e-12  
3*0.0  3.909218442963e-09  -1.574852162620e-10  -4.783109411484e-10   8.628679616231e-12  -1.268294474203e-09   1.429371632830e-10   2.749082615043e-11  3*0.0 -1.474425396031e-09   5.686803457096e-11   1.074722959439e-10  -1.857562362003e-12   4.621315876920e-10  -3.129371060107e-11  -5.768861793726e-12  
3*0.0  3.719959972395e-09  -1.493778109122e-10  -4.485129796508e-10   8.063219643250e-12  -1.205679086805e-09   1.339623833215e-10   2.571464930608e-11  3*0.0 -1.399648543309e-09   5.381612596077e-11   1.004795450788e-10  -1.730827948225e-12   4.382799446591e-10  -2.924494690300e-11  -5.381207266407e-12  
3*0.0  3.537287281886e-09  -1.416881288673e-10  -4.200134473810e-10   7.533509753890e-12  -1.145285964241e-09   1.253955323787e-10   2.401925106565e-11  3*0.0 -1.327651026413e-09   5.092755982428e-11   9.380545449243e-11  -1.612361794544e-12   4.153270623370e-10  -2.729328838230e-11  -5.011894249990e-12  
3*0.0  3.363198265755e-09  -1.343469047685e-10  -3.932779536307e-10   7.039035261801e-12  -1.087795299154e-09   1.173628633427e-10   2.243302263129e-11  3*0.0 -1.259217710838e-09   4.817806539994e-11   8.756269896305e-11  -1.502279718737e-12   3.935336463851e-10  -2.546851198959e-11  -4.667291797935e-12  
3*0.0  3.191846678839e-09  -1.270841268629e-10  -3.672958414177e-10   6.556571440372e-12  -1.031206247497e-09   1.095777925344e-10   2.089405947054e-11  3*0.0 -1.192136924246e-09   4.546943381195e-11   8.151399623146e-11  -1.395207822558e-12   3.721643315692e-10  -2.370502908166e-11  -4.333887171703e-12  
3*0.0  3.033607904758e-09  -1.207083184079e-10  -3.434324775500e-10   6.140298416649e-12  -9.790634872304e-10   1.024257893132e-10   1.948467267507e-11  3*0.0 -1.130176336072e-09   4.309177342641e-11   7.596394012011e-11  -1.303052571258e-12   3.524711978492e-10  -2.208673205767e-11  -4.028824843587e-12  
3*0.0  2.879696852236e-09  -1.144199342686e-10  -3.206386928680e-10   5.732546726984e-12  -9.283625262062e-10   9.560438192428e-11   1.814160133762e-11  3*0.0 -1.070142408820e-09   4.075160483622e-11   7.068389279886e-11  -1.213022470796e-12   3.333928136244e-10  -2.054906016331e-11  -3.739206685182e-12  
3*0.0  2.736146909723e-09  -1.085577062857e-10  -2.997863878464e-10   5.356468741027e-12  -8.811549983973e-10   8.935597960844e-11   1.691716785121e-11  3*0.0 -1.014253033676e-09   3.857135043669e-11   6.587354067848e-11  -1.130217602079e-12   3.156633373125e-10  -1.914616290253e-11  -3.476200264618e-12  
3*0.0  2.601746288956e-09  -1.028719415090e-10  -2.807142648183e-10   5.005142427488e-12  -8.370195543223e-10   8.363349002312e-11   1.580078989748e-11  3*0.0 -9.620924266947e-10   3.647222867838e-11   6.149215392168e-11  -1.053270364571e-12   2.991415522746e-10  -1.786652156567e-11  -3.237342210620e-12  
3*0.0  2.475605624966e-09  -9.752103793129e-11  -2.631931922808e-10   4.677389151143e-12  -7.956638694407e-10   7.837015626147e-11   1.477891497828e-11  3*0.0 -9.132627081881e-10   3.449969481244e-11   5.748660468064e-11  -9.816631355938e-13   2.837008387959e-10  -1.669501350028e-11  -3.019708972738e-12  
3*0.0  2.355604803264e-09  -9.238284730338e-11  -2.468576664883e-10   4.363741877977e-12  -7.563596712280e-10   7.346199014728e-11   1.382898613684e-11  3*0.0 -8.669347176233e-10   3.260691704577e-11   5.376820398402e-11  -9.132073753177e-13   2.690649996698e-10  -1.560697757857e-11  -2.818220496435e-12  
3*0.0  2.242990585305e-09  -8.755419023543e-11  -2.318296005083e-10   4.073820143545e-12  -7.195356007059e-10   6.894226945333e-11   1.295814833695e-11  3*0.0 -8.235574033554e-10   3.083175181453e-11   5.036180758417e-11  -8.501194780770e-13   2.553845298677e-10  -1.460909628463e-11  -2.634244566411e-12  
3*0.0  2.136044316545e-09  -8.287523180783e-11  -2.178521692284e-10   3.800145658222e-12  -6.846046228368e-10   6.473689959000e-11   1.215039233801e-11  3*0.0 -7.825025022054e-10   2.911946061652e-11   4.720564392042e-11  -7.908947467140e-13   2.424510263948e-10  -1.368406352404e-11  -2.464205404705e-12  
3*0.0  2.033185372920e-09  -7.855110690749e-11  -2.044467507467e-10   3.546191287325e-12  -6.510299924798e-10   6.071316584066e-11   1.137685025421e-11  3*0.0 -7.430639333797e-10   2.753551282068e-11   4.418176943123e-11  -7.359139006157e-13   2.300322740302e-10  -1.279990002733e-11  -2.301518410093e-12  
3*0.0  1.934494785516e-09  -7.433626643136e-11  -1.918164477881e-10   3.307161946691e-12  -6.188469977916e-10   5.692507830569e-11   1.064988997370e-11  3*0.0 -7.053591183867e-10   2.600135676501e-11   4.134147386115e-11  -6.844367603766e-13   2.181696209744e-10  -1.197000464583e-11  -2.149063068200e-12  
3*0.0  1.839944012830e-09  -7.032524000059e-11  -1.798813559233e-10   3.081995095615e-12  -5.880400690637e-10   5.334904769651e-11   9.964515628710e-12  3*0.0 -6.693295718451e-10   2.454326710844e-11   3.866538248995e-11  -6.360651365596e-13   2.068423744768e-10  -1.118879266091e-11  -2.005721401415e-12  
3*0.0  1.748573155292e-09  -6.651810469999e-11  -1.684763448784e-10   2.871886739659e-12  -5.582957820903e-10   4.993807559003e-11   9.311090153374e-12  3*0.0 -6.346119933128e-10   2.316381927395e-11   3.611409062453e-11  -5.910743552908e-13   1.959356184433e-10  -1.044535067981e-11  -1.869356102084e-12  
3*0.0  1.661198770490e-09  -6.300100588414e-11  -1.576044860924e-10   2.678476477432e-12  -5.298713415220e-10   4.669319943658e-11   8.689148455056e-12  3*0.0 -6.014480754422e-10   2.188977625938e-11   3.368410162347e-11  -5.496716369149e-13   1.855223668886e-10  -9.738714846532e-12  -1.739657521997e-12  
3*0.0  1.574636911805e-09  -5.954974091609e-11  -1.469793253561e-10   2.488815700988e-12  -5.017156798100e-10   4.353097210583e-11   8.082483234023e-12  3*0.0 -5.687254585845e-10   2.064029505881e-11   3.131694195175e-11  -5.091519348442e-13   1.752462782935e-10  -9.052206438615e-12  -1.613524397152e-12  
3*0.0  1.494135290375e-09  -5.637091289770e-11  -1.372381463977e-10   2.318354586330e-12  -4.755735156237e-10   4.063020428931e-11   7.527860116739e-12  3*0.0 -5.383340988084e-10   1.949211023778e-11   2.915174498618e-11  -4.728809239673e-13   1.657182799926e-10  -8.423907680639e-12  -1.498460052833e-12  
3*0.0  1.415801919075e-09  -5.336569572196e-11  -1.278320272693e-10   2.159026181045e-12  -4.501531929306e-10   3.783623034336e-11   6.993359316100e-12  3*0.0 -5.088368830563e-10   1.840933312689e-11   2.706471249360e-11  -4.390413965034e-13   1.564750367547e-10  -7.819795541088e-12  -1.387750310410e-12  
3*0.0  1.342548358959e-09  -5.050089423279e-11  -1.192207654470e-10   2.012638005855e-12  -4.264161709343e-10   3.527637835492e-11   6.505572144826e-12  3*0.0 -4.813279522377e-10   1.738283899121e-11   2.516095761620e-11  -4.081527002139e-13   1.478678577193e-10  -7.268255550532e-12  -1.287061269021e-12  
3*0.0  1.270444320846e-09  -4.771475020100e-11  -1.108324428933e-10   1.871590075182e-12  -4.030573453863e-10   3.278972358998e-11   6.031240981930e-12  3*0.0 -4.543401424455e-10   1.638666559339e-11   2.331102792528e-11  -3.784519764722e-13   1.394235705739e-10  -6.733754829017e-12  -1.189371882564e-12  
3*0.0  1.204981231498e-09  -4.517902238284e-11  -1.033654897985e-10   1.747426889199e-12  -3.818958150984e-10   3.057129360538e-11   5.610492122793e-12  3*0.0 -4.298622689530e-10   1.548279084319e-11   2.166940120477e-11  -3.524454792493e-13   1.317827365154e-10  -6.258366862042e-12  -1.102971197845e-12  
3*0.0  1.141302382168e-09  -4.271178153767e-11  -9.622513957414e-11   1.626677718369e-12  -3.613230481681e-10   2.845287270692e-11   5.209043359340e-12  3*0.0 -4.061393034379e-10   1.460486088014e-11   2.010573316925e-11  -3.271824322193e-13   1.243804488000e-10  -5.806108055100e-12  -1.020835828775e-12  
3*0.0  1.082930331079e-09  -4.041117798687e-11  -8.983851507474e-11   1.515735122783e-12  -3.424970752264e-10   2.655374286785e-11   4.851259161178e-12  3*0.0 -3.844355643029e-10   1.378729581408e-11   1.871388564783e-11  -3.040500656861e-13   1.176209078621e-10  -5.402538964007e-12  -9.479712488643e-13  
3*0.0  1.029801676976e-09  -3.833911505709e-11  -8.412425092563e-11   1.416142967806e-12  -3.253942305529e-10   2.485079869374e-11   4.532167325273e-12  3*0.0 -3.646900279316e-10   1.304953047106e-11   1.747317692617e-11  -2.833042892135e-13   1.114838173744e-10  -5.041952712208e-12  -8.832159297780e-13  
3*0.0  9.788728772840e-10  -3.619279377505e-11  -7.886311980170e-11   1.317530205957e-12  -3.090190101622e-10   2.328039112848e-11   4.239508928722e-12  3*0.0 -3.458803543705e-10   1.229314929501e-11   1.633908447446e-11  -2.628979123963e-13   1.056444152136e-10  -4.711698322149e-12  -8.242294096772e-13  
3*0.0  9.303075234823e-10  -3.418824908033e-11  -7.389538355607e-11   1.225151777857e-12  -2.934155885413e-10   2.179925489651e-11   3.963743688054e-12  3*0.0 -3.279780312486e-10   1.158688768235e-11   1.527106699343e-11  -2.437810936686e-13   1.000903749840e-10  -4.401010708428e-12  -7.687865398293e-13  
3*0.0  8.851901095183e-10  -3.238932754857e-11  -6.931702231179e-11   1.143289009376e-12  -2.789425778415e-10   2.043426683700e-11   3.710236134586e-12  3*0.0 -3.113513595995e-10   1.095300186735e-11   1.428802685965e-11  -2.268749156197e-13   9.494032180476e-11  -4.115061766077e-12  -7.178795979454e-13  
3*0.0  8.405729707596e-10  -3.056599297210e-11  -6.489282616540e-11   1.062400222383e-12  -2.646367790266e-10   1.911762606751e-11   3.465840032613e-12  3*0.0 -2.949946526326e-10   1.031375643162e-11   1.334214327908e-11  -2.102498912607e-13   8.987501510384e-11  -3.840373387354e-12  -6.689972309180e-13  
3*0.0  7.968992120804e-10  -2.880390130625e-11  -6.060094419213e-11   9.848689875888e-13  -2.506373841042e-10   1.784366375837e-11   3.229105005808e-12  3*0.0 -2.790286001214e-10   9.697434175512e-12   1.242613824862e-11  -1.943388663821e-13   8.493098085759e-11  -3.575040307893e-12  -6.217217797665e-13  
3*0.0  7.563714378577e-10  -2.726620400367e-11  -5.663243803504e-11   9.165896662223e-13  -2.376656427112e-10   1.666631971490e-11   3.010743778252e-12  3*0.0 -2.642083280041e-10   9.157463378336e-12   1.158013756613e-11  -1.803293010245e-13   8.034859629440e-11  -3.330119452431e-12  -5.781632881940e-13  
3*0.0  7.173443882443e-10  -2.574023568750e-11  -5.289139195817e-11   8.516711198904e-13  -2.251853955840e-10   1.555713076964e-11   2.805390320706e-12  3*0.0 -2.499950578812e-10   8.625861077088e-12   1.078535568946e-11  -1.670883543853e-13   7.595733332717e-11  -3.100150561026e-12  -5.373307598794e-13  
3*0.0  6.791040578433e-10  -2.423106452445e-11  -4.929524659553e-11   7.884704159060e-13  -2.129634308738e-10   1.449274501142e-11   2.608439028868e-12  3*0.0 -2.361242703755e-10   8.101780699645e-12   1.002411539372e-11  -1.542340844208e-13   7.167332117190e-11  -2.880232604633e-12  -4.983003954982e-13  
3*0.0  6.438027472925e-10  -2.291213302756e-11  -4.598359306347e-11   7.339013494014e-13  -2.016984048640e-10   1.351306442208e-11   2.427501113326e-12  3*0.0 -2.233149836195e-10   7.643866264210e-12   9.323384659183e-12  -1.431553694101e-13   6.772350443644e-11  -2.677917002005e-12  -4.624572194309e-13  
3*0.0  6.095206151575e-10  -2.162102676355e-11  -4.282356741896e-11   6.813168352695e-13  -1.907651954891e-10   1.257953112375e-11   2.255227839967e-12  3*0.0 -2.109198452788e-10   7.197182533085e-12   8.656975156132e-12  -1.325127781074e-13   6.390307396658e-11  -2.485752791582e-12  -4.284372013784e-13  
3*0.0  5.770035962750e-10  -2.040294526456e-11  -3.987100153563e-11   6.329123665210e-13  -1.804063500309e-10   1.170781028382e-11   2.094660234675e-12  3*0.0 -1.991924461841e-10   6.776942879003e-12   8.035985197442e-12  -1.227628548630e-13   6.029221459832e-11  -2.306788978039e-12  -3.968086464450e-13  
3*0.0  5.448967636254e-10  -1.922116498915e-11  -3.699157211350e-11   5.863220789925e-13  -1.701827827950e-10   1.086003696955e-11   1.938384282430e-12  3*0.0 -1.876500469079e-10   6.369814719453e-12   7.431753874692e-12  -1.133916767572e-13   5.673900047051e-11  -2.133119231376e-12  -3.660895020253e-13  
3*0.0  5.153461846757e-10  -1.820623198060e-11  -3.434214138703e-11   5.465376332840e-13  -1.607873492661e-10   1.008046884143e-11   1.794920276693e-12  3*0.0 -1.770188771554e-10   6.019524190233e-12   6.875946565635e-12  -1.054062229677e-13   5.347137705293e-11  -1.973483863658e-12  -3.378967032340e-13  
3*0.0  4.863225182047e-10  -1.715978109810e-11  -3.181198068841e-11   5.069615135036e-13  -1.515649655109e-10   9.336795118113e-12   1.658276224683e-12  3*0.0 -1.666354354352e-10   5.661338510467e-12   6.347737633505e-12  -9.750417483372e-14   5.028118222484e-11  -1.821908125206e-12  -3.111663867339e-13  
3*0.0  4.598417861008e-10  -1.620011398548e-11  -2.954103940643e-11   4.715185991107e-13  -1.431626340551e-10   8.668395147027e-12   1.535943549149e-12  3*0.0 -1.571738933665e-10   5.333553872448e-12   5.875089503979e-12  -9.045786637579e-14   4.737871660087e-11  -1.686085269206e-12  -2.873052322564e-13  
3*0.0  4.349045272722e-10  -1.527915566589e-11  -2.745231806595e-11   4.381532558780e-13  -1.352595804375e-10   8.053260640760e-12   1.423747219954e-12  3*0.0 -1.482889607929e-10   5.019935244609e-12   5.442100325456e-12  -8.384026619068e-14   4.465640975945e-11  -1.561561126762e-12  -2.655030874368e-13  
3*0.0  4.119401688108e-10  -1.441787056993e-11  -2.557920556429e-11   4.072027929587e-13  -1.279930940454e-10   7.500601569452e-12   1.323470773609e-12  3*0.0 -1.401296452568e-10   4.726928462557e-12   5.055903455141e-12  -7.771881440123e-14   4.216051035369e-11  -1.450262402895e-12  -2.461175227263e-13  
3*0.0  3.908551524074e-10  -1.359375250766e-11  -2.391030331015e-11   3.780845690760e-13  -1.213306937574e-10   7.006848938289e-12   1.234411780932e-12  3*0.0 -1.326600239960e-10   4.447422381253e-12   4.713822560063e-12  -7.197484114351e-14   3.987913529447e-11  -1.351380490179e-12  -2.289968363590e-13  
3*0.0  3.720008507576e-10  -1.287602029303e-11  -2.244039135589e-11   3.526076133815e-13  -1.153845333850e-10   6.570900271733e-12   1.156225842973e-12  3*0.0 -1.259776938144e-10   4.203009693055e-12   4.413581593997e-12  -6.695249233721e-14   3.784253556890e-11  -1.264365649937e-12  -2.140171743153e-13  
3*0.0  3.525522042977e-10  -1.210682109301e-11  -2.096269794546e-11   3.262025489009e-13  -1.092506250652e-10   6.134238578917e-12   1.077772378252e-12  3*0.0 -1.191326930082e-10   3.943344678869e-12   4.112917238571e-12  -6.177023337844e-14   3.575537231489e-11  -1.177531520635e-12  -1.990391819440e-13  
3*0.0  3.343356092475e-10  -1.140717287769e-11  -1.958859616134e-11   3.024350373925e-13  -1.035116482546e-10   5.728470066104e-12   1.004973776070e-12  3*0.0 -1.127276002087e-10   3.707468356722e-12   3.833778956153e-12  -5.711302701551e-14   3.380446273608e-11  -1.096971365342e-12  -1.851619867461e-13  
3*0.0  3.170500940385e-10  -1.075762191119e-11  -1.830205401108e-11   2.807444598497e-13  -9.807288826994e-11   5.348845951614e-12   9.369879009633e-13  3*0.0 -1.066627670891e-10   3.488961012872e-12   3.573059166867e-12  -5.287546011613e-14   3.195940012239e-11  -1.021781433736e-12  -1.722316267169e-13  
3*0.0  2.997694100563e-10  -1.010208112604e-11  -1.703792687548e-11   2.592674356863e-13  -9.263711353181e-11   4.976866394949e-12   8.703009662866e-13  3*0.0 -1.006256338105e-10   3.269214119103e-12   3.317536616147e-12  -4.869188345727e-14   3.012272417338e-11  -9.482883374838e-13  -1.595776988278e-13  
3*0.0  2.833948605669e-10  -9.486544723803e-12  -1.585539442466e-11   2.394539129131e-13  -8.749113923844e-11   4.629132134842e-12   8.080554174770e-13  3*0.0 -9.491625011808e-11   3.063411225508e-12   3.079056020244e-12  -4.484493908993e-14   2.838728364063e-11  -8.797405443156e-13  -1.477921161793e-13  
3*0.0  2.682712533127e-10  -8.954124436364e-12  -1.476694280774e-11   2.221460098800e-13  -8.274488068135e-11   4.309228467668e-12   7.508993168669e-13  3*0.0 -8.964055330513e-11   2.884697572178e-12   2.859781907797e-12  -4.148322810780e-14   2.678593750377e-11  -8.167459178574e-13  -1.369810556658e-13  
3*0.0  2.539020127453e-10  -8.444619160892e-12  -1.374960586242e-11   2.060342879674e-13  -7.823960564245e-11   4.010374535537e-12   6.975961833857e-13  3*0.0 -8.464188102469e-11   2.714486137032e-12   2.655437340890e-12  -3.836779676927e-14   2.526999800247e-11  -7.580669241364e-13  -1.269269165713e-13  
3*0.0  2.398389404312e-10  -7.947143354479e-12  -1.277343225212e-11   1.907323294883e-13  -7.383450459042e-11   3.724148345970e-12   6.465815393078e-13  3*0.0 -7.976784627953e-11   2.548918776257e-12   2.459858748012e-12  -3.542035342485e-14   2.379296314746e-11  -7.020049875972e-13  -1.173266116818e-13  
3*0.0  2.268220972027e-10  -7.499029316228e-12  -1.187657661499e-11   1.771218185829e-13  -6.976156385384e-11   3.461238152334e-12   5.998107586558e-13  3*0.0 -7.525926018917e-11   2.400036724923e-12   2.280488844871e-12  -3.280361430995e-14   2.242819362396e-11  -6.506005785596e-13  -1.085398945389e-13  
3*0.0  2.137833539334e-10  -7.054932246625e-12  -1.099231289460e-11   1.638388966564e-13  -6.568377331797e-11   3.202783300766e-12   5.537964496227e-13  3*0.0 -7.076192721537e-11   2.252984731058e-12   2.104116448168e-12  -3.025659134963e-14   2.106713220319e-11  -6.002005192546e-13  -9.991696943228e-14  
3*0.0  2.014208058507e-10  -6.634490888077e-12  -1.016679326323e-11   1.516855555202e-13  -6.182156900999e-11   2.961679342246e-12   5.109403995643e-13  3*0.0 -6.650921131122e-11   2.114435796659e-12   1.939868511845e-12  -2.793935877054e-14   1.978137858616e-11  -5.533000721240e-13  -9.190465684170e-14  
3*0.0  1.890503427448e-10  -6.217984442879e-12  -9.355553513110e-12   1.397643528111e-13  -5.795922959909e-11   2.725349256515e-12   4.689209624822e-13  3*0.0 -6.227019811110e-11   1.977329454116e-12   1.778899627364e-12  -2.567197268422e-14   1.850022021451e-11  -5.074481824082e-13  -8.406819270535e-14  
3*0.0  1.783726478920e-10  -5.875115898426e-12  -8.658302532328e-12   1.300575927288e-13  -5.463120782541e-11   2.521824439274e-12   4.328974691807e-13  3*0.0 -5.860474885418e-11   1.864354688574e-12   1.640753915778e-12  -2.382936326025e-14   1.739462313081e-11  -4.680204014756e-13  -7.736003467892e-14  
3*0.0  1.678352041242e-10  -5.524691574163e-12  -7.989750776503e-12   1.202393658324e-13  -5.134889514989e-11   2.326866089868e-12   3.984386379734e-13  3*0.0 -5.500644135310e-11   1.749189737484e-12   1.508945871693e-12  -2.197100994164e-14   1.630972387847e-11  -4.304306983544e-13  -7.097271801552e-14  
3*0.0  1.583615520665e-10  -5.192606403311e-12  -7.406744714929e-12   1.112770030987e-13  -4.840229513954e-11   2.156398166929e-12   3.684817825349e-13  3*0.0 -5.178055500613e-11   1.640727004028e-12   1.394601138608e-12  -2.028287858695e-14   1.533868053148e-11  -3.977270992537e-13  -6.544751028789e-14  
3*0.0  1.497786672453e-10  -4.880628733088e-12  -6.892448110987e-12   1.030765746874e-13  -4.573649894163e-11   2.005663582257e-12   3.421277760608e-13  3*0.0 -4.886454991272e-11   1.539187049035e-12   1.294184306214e-12  -1.874363094117e-14   1.446225092249e-11  -3.689335684133e-13  -6.060754360377e-14  
3*0.0  1.419565450084e-10  -4.589438001468e-12  -6.437925306110e-12   9.546169976976e-14  -4.331060971872e-11   1.872116708324e-12   3.189141520232e-13  3*0.0 -4.621425346030e-11   1.444415549125e-12   1.205980899205e-12  -1.731642089702e-14   1.366694305791e-11  -3.435710806449e-13  -5.636929979761e-14  
3*0.0  1.343181483818e-10  -4.304252778248e-12  -6.003148569749e-12   8.804693350039e-14  -4.094342748799e-11   1.744524266293e-12   2.967596833657e-13  3*0.0 -4.363598660930e-11   1.351793710426e-12   1.121940256598e-12  -1.592849637819e-14   1.289368797260e-11  -3.194307379492e-13  -5.233935021743e-14  
3*0.0  1.275437783317e-10  -4.059428034640e-12  -5.619142581904e-12   8.178327522730e-14  -3.884708975917e-11   1.631672613469e-12   2.772336759759e-13  3*0.0 -4.134608701362e-11   1.272327154479e-12   1.047761114585e-12  -1.475889248450e-14   1.220806195099e-11  -2.980938131798e-13  -4.878985690369e-14  
3*0.0  1.208094060270e-10  -3.811253391333e-12  -5.248059787651e-12   7.558046612742e-14  -3.676491941600e-11   1.522790258332e-12   2.584134742861e-13  3*0.0 -3.908155370958e-11   1.192001508183e-12   9.763890247524e-13  -1.360649111109e-14   1.153043578720e-11  -2.775935488740e-13  -4.538243608864e-14  
3*0.0  1.142710958635e-10  -3.584109559216e-12  -4.888187181503e-12   6.980875035272e-14  -3.474438765012e-11   1.417488017623e-12   2.401911956195e-13  3*0.0 -3.688505922426e-11   1.118290957368e-12   9.072316143265e-13  -1.253193323976e-14   1.087340124617e-11  -2.577843270578e-13  -4.208581533107e-14  
3*0.0  1.080491924352e-10  -3.367634125580e-12  -4.551795204098e-12   6.452181831563e-14  -3.282398495627e-11   1.319126565502e-12   2.232009232795e-13  3*0.0 -3.480110438337e-11   1.048532362723e-12   8.427499172868e-13  -1.155215647828e-14   1.025073996501e-11  -2.393270359987e-13  -3.901936409394e-14  
3*0.0  1.021633814260e-10  -3.164853680395e-12  -4.238025734405e-12   5.965656929484e-14  -3.100901516438e-11   1.227443365781e-12   2.073873696977e-13  3*0.0 -3.283368362054e-11   9.833431450491e-13   7.827326071318e-13  -1.065322288925e-14   9.663414609304e-12  -2.221587975283e-13  -3.617097897900e-14  
3*0.0  9.624426398597e-11  -2.958045743269e-12  -3.928519919955e-12   5.483208257084e-14  -2.918456400171e-11   1.137246139390e-12   1.918177871929e-13  3*0.0 -3.086405426259e-11   9.172006857932e-13   7.236929265873e-13  -9.765023266974e-15   9.075517695753e-12  -2.053141751913e-13  -3.337359859083e-14  
3*0.0  9.078566855197e-11  -2.778856900254e-12  -3.644312899000e-12   5.064153901230e-14  -2.750423332219e-11   1.054469136008e-12   1.775546824190e-13  3*0.0 -2.904753269666e-11   8.597841797017e-13   6.695457033440e-13  -8.993606983569e-15   8.534036937903e-12  -1.898743077567e-13  -3.081396721724e-14  
3*0.0  8.550220978606e-11  -2.608775884016e-12  -3.372702696374e-12   4.673551481010e-14  -2.587914836642e-11   9.754975181752e-13   1.639536531253e-13  3*0.0 -2.729350325040e-11   8.054376002416e-13   6.178986213297e-13  -8.276739907261e-15   8.011546608738e-12  -1.751723593472e-13  -2.837755779262e-14  
3*0.0  8.037777328892e-11  -2.447851888668e-12  -3.113755344072e-12   4.308360432580e-14  -2.430461346673e-11   9.003308741642e-13   1.510199278133e-13  3*0.0 -2.559748110478e-11   7.540478458827e-13   5.687894688960e-13  -7.609107590878e-15   7.506782482548e-12  -1.612149274153e-13  -2.606636767192e-14  
3*0.0  7.545170437139e-11  -2.292910862621e-12  -2.868981569169e-12   3.967881421701e-14  -2.279241576432e-11   8.293582990186e-13   1.388212157689e-13  3*0.0 -2.397177971124e-11   7.048068844179e-13   5.224804692251e-13  -6.988930351252e-15   7.023335317921e-12  -1.480676374855e-13  -2.389146338873e-14  
3*0.0  7.064628283425e-11  -2.148207601398e-12  -2.632701699219e-12   3.651448828657e-14  -2.131857900536e-11   7.609943482964e-13   1.270731753622e-13  3*0.0 -2.238946832326e-11   6.588635800119e-13   4.778705543736e-13  -6.412966203047e-15   6.553142594604e-12  -1.354291921722e-13  -2.180094217618e-14  
3*0.0  6.621112176940e-11  -2.020257898614e-12  -2.415491895802e-12   3.378014821757e-14  -1.995957017691e-11   6.982071967133e-13   1.162948716945e-13  3*0.0 -2.092946532184e-11   6.183432244828e-13   4.368799271938e-13  -5.916991922092e-15   6.119706885516e-12  -1.238275233689e-13  -1.988384279225e-14  
3*0.0  6.188115064070e-11  -1.886767307490e-12  -2.211227506652e-12   3.103548668594e-14  -1.863416241633e-11   6.391676680364e-13   1.061877585866e-13  3*0.0 -1.951246505378e-11   5.763351895670e-13   3.985496161346e-13  -5.422297683842e-15   5.699401829380e-12  -1.129778798070e-13  -1.809564921318e-14  
3*0.0  5.819928703065e-11  -1.771941549884e-12  -2.039762345141e-12   2.875202848630e-14  -1.750854960672e-11   5.894812396289e-13   9.772127850347e-14  3*0.0 -1.830728800020e-11   5.403173178883e-13   3.664504901909e-13  -5.012330351827e-15   5.342458901373e-12  -1.038683695489e-13  -1.660124946527e-14  
3*0.0  5.476089569371e-11  -1.664981001186e-12  -1.883066625175e-12   2.658965813293e-14  -1.645837635690e-11   5.440544556710e-13   9.000244131387e-14  3*0.0 -1.718440640573e-11   5.066641329370e-13   3.372444986474e-13  -4.623885176052e-15   5.010198096595e-12  -9.557464029004e-14  -1.524446584933e-14  
3*0.0  5.160139414598e-11  -1.560468424171e-12  -1.744412133324e-12   2.453135359461e-14  -1.549461566754e-11   5.037740950588e-13   8.319233560948e-14  3*0.0 -1.615694136283e-11   4.738901265737e-13   3.115555498424e-13  -4.255956630030e-15   4.706563359565e-12  -8.826254678332e-14  -1.405420304376e-14  
3*0.0  4.875099118730e-11  -1.459158639689e-12  -1.623399661076e-12   2.258771683854e-14  -1.462592723412e-11   4.685204275683e-13   7.726233547517e-14  3*0.0 -1.523309691116e-11   4.422687707511e-13   2.892669865692e-13  -3.909644545705e-15   4.433822721930e-12  -8.189885382043e-14  -1.302362029605e-14  
3*0.0  4.619228404417e-11  -1.366971246983e-12  -1.517005535441e-12   2.086780506493e-14  -1.384717809654e-11   4.374706314789e-13   7.206212186572e-14  3*0.0 -1.440523052645e-11   4.136017354580e-13   2.697457959182e-13  -3.604150884445e-15   4.189767201211e-12  -7.631461860155e-14  -1.212321792667e-14  
3*0.0  4.357456827727e-11  -1.275954320612e-12  -1.410081217700e-12   1.915413213029e-14  -1.305112024531e-11   4.063666670945e-13   6.684843809974e-14  3*0.0 -1.356137519283e-11   3.852638023591e-13   2.501794753741e-13  -3.299605000268e-15   3.941124866039e-12  -7.073497306234e-14  -1.122264112262e-14  
3*0.0  4.120739476029e-11  -1.193696014352e-12  -1.314419383706e-12   1.763934214934e-14  -1.233188969695e-11   3.785182183016e-13   6.219195166139e-14  3*0.0 -1.279878798630e-11   3.597201290177e-13   2.327043256375e-13  -3.031430301102e-15   3.716644826878e-12  -6.574787392699e-14  -1.041966156630e-14  
3*0.0  3.906321486308e-11  -1.123391718176e-12  -1.227714885031e-12   1.634931767824e-14  -1.168110130318e-11   3.532859564179e-13   5.797976797130e-14  3*0.0 -1.210725379085e-11   3.378731649478e-13   2.168682666727e-13  -2.803124715689e-15   3.513314562157e-12  -6.123025653295e-14  -9.693446158001e-15  
3*0.0  3.677447778107e-11  -1.046045329625e-12  -1.138546966707e-12   1.497651692305e-14  -1.098707169859e-11   3.274202367058e-13   5.365989368802e-14  3*0.0 -1.137499028504e-11   3.139802248780e-13   2.006673584125e-13  -2.561436644375e-15   3.298109976119e-12  -5.662288092956e-14  -8.952254135949e-15  
3*0.0  3.466058973670e-11  -9.776496982230e-13  -1.056534014730e-12   1.376580936844e-14  -1.034661333985e-11   3.036489704222e-13   4.969424573921e-14  3*0.0 -1.069858121341e-11   2.928442851618e-13   1.857753433649e-13  -2.348293178501e-15   3.099494289725e-12  -5.239106588874e-14  -8.272218111451e-15  
3*0.0  3.267342181528e-11  -9.152290457533e-13  -9.804355028982e-13   1.267912529629e-14  -9.745254793703e-12   2.816084719269e-13   4.602352942879e-14  3*0.0 -1.006387796500e-11   2.736017306330e-13   1.719875551387e-13  -2.157582557607e-15   2.913335852013e-12  -4.847584826029e-14  -7.644066269487e-15  
3*0.0  3.071328871607e-11  -8.574825856064e-13  -9.058446306630e-13   1.165229043049e-14  -9.152478520151e-12   2.600595621240e-13   4.243243439340e-14  3*0.0 -9.438745396270e-12   2.557285828185e-13   1.584911359426e-13  -1.977078705976e-15   2.730081059371e-12  -4.465306824960e-14  -7.030292200729e-15  
3*0.0  2.866230740053e-11  -7.925399234682e-13  -8.310873794006e-13   1.058562438913e-14  -8.532975283222e-12   2.385081133531e-13   3.884452721902e-14  3*0.0 -8.790059197907e-12   2.358941125155e-13   1.450375864723e-13  -1.791330835180e-15   2.540081720531e-12  -4.085008647942e-14  -6.420144684648e-15  
3*0.0  2.687292180689e-11  -7.411421936870e-13  -7.651885923191e-13   9.726170436053e-15  -7.992987129788e-12   2.195147218178e-13   3.568705862100e-14  3*0.0 -8.222332211159e-12   2.201257162605e-13   1.331662959801e-13  -1.641371310291e-15   2.373975256225e-12  -3.749524146577e-14  -5.882706569483e-15  
3*0.0  2.515439085286e-11  -6.937902938940e-13  -7.026451173962e-13   8.936235040915e-15  -7.474875989443e-12   2.015131616700e-13   3.269714204292e-14  3*0.0 -7.678033533843e-12   2.055865581667e-13   1.219218386888e-13  -1.503822170560e-15   2.214862109041e-12  -3.432181700923e-14  -5.374741339391e-15  
3*0.0  2.349157225445e-11  -6.493830201685e-13  -6.429616317564e-13   8.220637902797e-15  -6.974107534960e-12   1.843668220305e-13   2.985124898698e-14  3*0.0 -7.152830153460e-12   1.920299209578e-13   1.112121687782e-13  -1.379703719167e-15   2.061479668527e-12  -3.130495929945e-14  -4.892116027495e-15  
3*0.0  2.184099933969e-11  -6.016084212489e-13  -5.857317830284e-13   7.508918026939e-15  -6.477478084397e-12   1.679422770266e-13   2.712887120427e-14  3*0.0 -6.634636985644e-12   1.776200851229e-13   1.009833825084e-13  -1.257371807700e-15   1.910249220620e-12  -2.842636055475e-14  -4.432143146731e-15  
3*0.0  2.037738944668e-11  -5.648998554645e-13  -5.346351325708e-13   6.939618624241e-15  -6.037658189621e-12   1.532894622731e-13   2.470420458825e-14  3*0.0 -6.173928853355e-12   1.664518717144e-13   9.185092545544e-14  -1.159230344333e-15   1.775977822518e-12  -2.585824259111e-14  -4.022488438458e-15  
3*0.0  1.902799667807e-11  -5.298800180973e-13  -4.884019626704e-13   6.408195405894e-15  -5.632406257338e-12   1.400268177659e-13   2.251388706551e-14  3*0.0 -5.750143943587e-12   1.558296219574e-13   8.361261561267e-14  -1.067942137149e-15   1.652541053062e-12  -2.354062953115e-14  -3.653495578462e-15  
3*0.0  1.772963993985e-11  -4.919050543894e-13  -4.459703749039e-13   5.859804204655e-15  -5.242840862441e-12   1.278438278448e-13   2.050872160246e-14  3*0.0 -5.345253392763e-12   1.444033971234e-13   7.610447088261e-14  -9.743992536118e-16   1.534698126467e-12  -2.142610404858e-14  -3.317927648353e-15  
3*0.0  1.660877693553e-11  -4.581801907254e-13  -4.102070174810e-13   5.373449775219e-15  -4.906856138191e-12   1.175505643701e-13   1.882230632237e-14  3*0.0 -4.996135495116e-12   1.342375206065e-13   6.980357747556e-14  -8.915547263613e-16   1.433198547813e-12  -1.964691527867e-14  -3.036878438306e-15  
3*0.0  1.564115370778e-11  -4.287989488366e-13  -3.797312138282e-13   4.949170298563e-15  -4.617016974172e-12   1.087611978296e-13   1.738751852007e-14  3*0.0 -4.694730046197e-12   1.253799370024e-13   6.445031573777e-14  -8.192793870107e-16   1.345647449609e-12  -1.813197882148e-14  -2.798463528658e-15  
3*0.0  1.477029470709e-11  -3.989940328632e-13  -3.537617791595e-13   4.537589695501e-15  -4.356494700105e-12   1.012433076386e-13   1.616841027128e-14  3*0.0 -4.425197216914e-12   1.164534570498e-13   5.992836700959e-14  -7.495773633270e-16   1.267455914745e-12  -1.684698002862e-14  -2.597577873165e-15  
3*0.0  1.393532767866e-11  -3.704803994179e-13  -3.291819910442e-13   4.149639250259e-15  -4.106842791421e-12   9.413493765498e-14   1.501635870123e-14  3*0.0 -4.167303800103e-12   1.079327109035e-13   5.565620562874e-14  -6.839814258788e-16   1.192675997947e-12  -1.563417961900e-14  -2.408067270052e-15  
3*0.0  1.318375105439e-11  -3.469019764193e-13  -3.069066022531e-13   3.824458794374e-15  -3.882343914215e-12   8.769746953718e-14   1.397429827786e-14  3*0.0 -3.934695190351e-12   1.008678552276e-13   5.178302332705e-14  -6.289418027734e-16   1.125300633608e-12  -1.453544982404e-14  -2.236591032648e-15  
3*0.0  1.241999856706e-11  -3.210632049893e-13  -2.852886854786e-13   3.495432335187e-15  -3.654505720273e-12   8.145707339733e-14   1.296598990026e-14  3*0.0 -3.700174124700e-12   9.321765495160e-14   4.804325040472e-14  -5.737558073762e-16   1.057439778894e-12  -1.347565001544e-14  -2.071451154232e-15  
3*0.0  1.165706252152e-11  -2.974953592127e-13  -2.638282102107e-13   3.184784229999e-15  -3.427159968698e-12   7.527866386210e-14   1.196745424844e-14  3*0.0 -3.466202621685e-12   8.620186981378e-14   4.433677620345e-14  -5.214928754510e-16   9.898021332814e-13  -1.242806976193e-14  -1.908155203000e-15  
3*0.0  1.098015203994e-11  -2.783324626204e-13  -2.446234782246e-13   2.929605230600e-15  -3.225613266048e-12   6.975324875971e-14   1.107539623562e-14  3*0.0 -3.258135332279e-12   8.048387617260e-14   4.101748578239e-14  -4.785104360287e-16   9.297091052443e-13  -1.149056657709e-14  -1.762178906168e-15  
3*0.0  1.025745204523e-11  -2.574648107678e-13  -2.248535275106e-13   2.661244543179e-15  -3.010693656289e-12   6.408040617088e-14   1.015979930193e-14  3*0.0 -3.037510412431e-12   7.429541778503e-14   3.761629793927e-14  -4.335258473068e-16   8.660444518441e-13  -1.053241229714e-14  -1.612989976365e-15  
3*0.0  9.560980634931e-12  -2.365623689057e-13  -2.063098871684e-13   2.407413535595e-15  -2.803781856038e-12   5.876281858453e-14   9.302970544125e-15  3*0.0 -2.825746191812e-12   6.814544700575e-14   3.443577874332e-14  -3.912471990596e-16   8.049900932818e-13  -9.636943812203e-15  -1.473774923927e-15  
3*0.0  8.930066423222e-12  -2.195588745156e-13  -1.894583703099e-13   2.194837959638e-15  -2.616552888057e-12   5.393517163897e-14   8.525995362203e-15  3*0.0 -2.633697343749e-12   6.311599434766e-14   3.154707006045e-14  -3.557671136925e-16   7.496835859125e-13  -8.824426701702e-15  -1.347604308302e-15  
3*0.0  8.342927675251e-12  -2.039295348953e-13  -1.739706010441e-13   2.003188895117e-15  -2.442444277962e-12   4.950109600094e-14   7.813229957088e-15  3*0.0 -2.455254984420e-12   5.850331862974e-14   2.889682116649e-14  -3.238663960447e-16   6.983321754752e-13  -8.079449383975e-15  -1.232055325943e-15  
3*0.0  7.770928545712e-12  -1.891704995334e-13  -1.591239363858e-13   1.825737924460e-15  -2.273003350903e-12   4.525733388859e-14   7.131671551038e-15  3*0.0 -2.281863846372e-12   5.415983354014e-14   2.636179995782e-14  -2.944190389686e-16   6.484816414059e-13  -7.367981428483e-15  -1.121790629021e-15  
3*0.0  7.209204137920e-12  -1.744537801100e-13  -1.449502732444e-13   1.658644321760e-15  -2.106827970531e-12   4.121154143318e-14   6.482866756506e-15  3*0.0 -2.112311120831e-12   4.986176021208e-14   2.394905060308e-14  -2.668678000677e-16   5.997902528405e-13  -6.691723998965e-15  -1.017120880485e-15  
3*0.0  6.693471888575e-12  -1.622487362117e-13  -1.318998387392e-13   1.516238739447e-15  -1.954373072385e-12   3.749117953104e-14   5.886576457394e-15  3*0.0 -1.956516289568e-12   4.628005975494e-14   2.172834685826e-14  -2.433299218134e-16   5.550848385758e-13  -6.070103934286e-15  -9.209604770628e-16  
3*0.0  6.193155975252e-12  -1.512081131127e-13  -1.194062372357e-13   1.389392119501e-15  -1.806668156709e-12   3.393617898370e-14   5.317322685022e-15  3*0.0 -1.805697418910e-12   4.304668881451e-14   1.960635955351e-14  -2.224241350931e-16   5.118590196591e-13  -5.477210374270e-15  -8.293200920514e-16  
3*0.0  5.693153924043e-12  -1.396826676837e-13  -1.072971954841e-13   1.264994565136e-15  -1.659217445072e-12   3.049521259879e-14   4.767003476311e-15  3*0.0 -1.655705310869e-12   3.969990188989e-14   1.755666061260e-14  -2.020754113016e-16   4.689086177948e-13  -4.905252055743e-15  -7.410079455226e-16  
3*0.0  5.236171026617e-12  -1.280419843571e-13  -9.661569750961e-14   1.143758214522e-15  -1.524534490922e-12   2.745708557030e-14   4.282453182068e-15  3*0.0 -1.519232633114e-12   3.633471110700e-14   1.575754185860e-14  -1.823444713102e-16   4.298505887490e-13  -4.402680793894e-15  -6.636156824406e-16  
3*0.0  4.880218850286e-12  -1.197452937114e-13  -8.814999945135e-14   1.053729403364e-15  -1.419646670609e-12   2.504560150930e-14   3.898641627597e-15  3*0.0 -1.412471504888e-12   3.391935071849e-14   1.433095680826e-14  -1.676416439656e-16   3.993109668561e-13  -4.003582362409e-15  -6.022961028328e-16  
3*0.0  4.542964915159e-12  -1.110628626684e-13  -8.045203969327e-14   9.622817484193e-16  -1.320347816220e-12   2.285107281274e-14   3.550377782266e-15  3*0.0 -1.311855399701e-12   3.140204314508e-14   1.304124192376e-14  -1.527687221386e-16   3.705486555346e-13  -3.642419762170e-15  -5.469599385369e-16  
3*0.0  4.242587811779e-12  -1.016487679480e-13  -7.400578061546e-14   8.720264433704e-16  -1.231981875265e-12   2.100781861830e-14   3.259366324590e-15  3*0.0 -1.222952695930e-12   2.870942810153e-14   1.196964643028e-14  -1.382358234262e-16   3.451540792014e-13  -3.341348043687e-15  -5.010634131676e-16  
3*0.0  4.006299749185e-12  -9.446565826387e-14  -6.891738384955e-14   7.977522456645e-16  -1.162468954860e-12   1.954782561505e-14   3.029745820512e-15  3*0.0 -1.152759281652e-12   2.663021991554e-14   1.112589474342e-14  -1.261903905679e-16   3.251101936938e-13  -3.103419764202e-15  -4.649414533661e-16  
3*0.0  3.782646238558e-12  -8.791614419764e-14  -6.415669964698e-14   7.309470964223e-16  -1.096742571696e-12   1.818322365345e-14   2.815401220274e-15  3*0.0 -1.086432560556e-12   2.473773668091e-14   1.033797106963e-14  -9.646726457977e-17   3.061898106618e-13  -2.881454583594e-15  -4.312834223331e-16  
3*0.0  3.532699108790e-12  -8.025812574244e-14  -5.912252822892e-14   6.573407673978e-16  -1.023423018437e-12   1.674396134838e-14   2.589604956168e-15  3*0.0 -1.012974131338e-12   2.254395302977e-14   9.509740737091e-15  -1.039469440700e-16   2.852639735094e-13  -2.648705726926e-15  -3.960207377616e-16  
3*0.0  3.310887038818e-12  -7.315772164005e-14  -5.471016861410e-14   5.927185531819e-16  -9.583763663249e-13   1.548175301264e-14   2.391893523658e-15  3*0.0 -9.478887959189e-13   2.052586536163e-14   8.784736049514e-15  1*0.0  2.667298014113e-13  -2.444851262904e-15  -3.651833499444e-16  
3*0.0  3.122405701488e-12  -6.820976717360e-14  -5.083409684247e-14   5.437805588195e-16  -9.031471272199e-13   1.437413401382e-14   2.218474279704e-15  3*0.0 -8.922263981599e-13   1.910080739107e-14   8.146148447801e-15  1*0.0  2.508950136975e-13  -2.265496825299e-15  -3.380682937859e-16  
3*0.0  2.910360482997e-12  -6.237387930928e-14  -4.670926542662e-14   4.894495745640e-16  -8.411285858292e-13   1.319846227750e-14   2.034637412349e-15  3*0.0 -8.301846837590e-13   1.743502986572e-14   7.470788455930e-15  1*0.0  2.332707157363e-13  -2.076278798037e-15  -3.094887890577e-16  
3*0.0  2.711412709555e-12  -5.706467472713e-14  -4.288410911145e-14   4.408656329625e-16  -7.829958450635e-13   1.210915115303e-14   1.864520827237e-15  3*0.0 -7.720562450222e-13   1.592270087346e-14   6.845611615662e-15  1*0.0  2.167730851951e-13  -1.901268771245e-15  -2.830874776856e-16  
3*0.0  2.522629054110e-12  -5.197417021255e-14  -3.934297393844e-14   3.966732160160e-16  -7.278995772544e-13   1.110165160036e-14   1.707428653031e-15  3*0.0 -7.170993771645e-13   1.448376522973e-14   6.268379822734e-15  1*0.0  2.011924656886e-13  -1.739822003082e-15  -2.587678297334e-16  
3*0.0  2.332551723434e-12  -4.741597008486e-14  -3.579967846162e-14   3.555635640501e-16  -6.724962388108e-13   1.009585510377e-14   1.550658465529e-15  3*0.0 -6.617986054602e-13   1.318732308367e-14   5.691568190700e-15  1*0.0  1.855326453094e-13  -1.578859123471e-15  -2.345275061609e-16  
3*0.0  2.156659306463e-12  -4.324704593109e-14  -3.256073125732e-14   3.188335063574e-16  -6.212625943977e-13   9.177113599229e-15   1.407609353233e-15  3*0.0 -6.106982195515e-13   1.200474327692e-14   5.165086164203e-15  1*0.0  1.710717033207e-13  -1.432044829022e-15  -2.124401935733e-16  
3*0.0  1.985339923050e-12  -3.956537661865e-14  -2.945007678044e-14   2.865494413077e-16  -5.714424159878e-13   8.296415602648e-15   1.270666481262e-15  3*0.0 -5.610228710300e-13   1.096122574783e-14   4.660501172030e-15  1*0.0  1.570354906819e-13  -1.291595459480e-15  -1.913366475566e-16  
3*0.0  1.823188984017e-12  -3.581702622202e-14  -2.658822736101e-14   2.559521698270e-16  -5.243218261350e-13   7.486524674589e-15   1.144917778566e-15  3*0.0 -5.141861535803e-13   9.908897554751e-15   4.197486713753e-15  1*0.0  1.438092086388e-13  -1.162769317074e-15  -1.720053806646e-16  
3*0.0  1.673759509014e-12  -3.293501903181e-14  -2.394180740819e-14   2.312724296125e-16  -4.809579452995e-13   6.738909763144e-15   1.028941517842e-15  3*0.0 -4.709845572822e-13   9.093664121903e-15   3.769501948593e-15  1*0.0  1.316262868684e-13  -1.043897440051e-15  -1.541834218366e-16  
3*0.0  1.524050035721e-12  -3.023283787898e-14  -2.133684927328e-14   2.086404261841e-16  -4.375689256425e-13   6.004454881963e-15   9.151162102728e-16  3*0.0 -4.278148218694e-13   8.331426961568e-15   3.349159395156e-15  1*0.0  1.194666137633e-13  -9.273753018353e-16  -1.367285257650e-16  
3*0.0  1.363509276936e-12  -2.700841696689e-14  -1.868498054222e-14   1.840631974367e-16  -3.911120777459e-13   5.257718196043e-15   7.996399659177e-16  3*0.0 -3.818784975188e-13   7.433325489232e-15   2.923684305945e-15  1*0.0  1.065440433430e-13  -8.095678345650e-16  -1.018645487013e-16  
3*0.0  1.237210982989e-12  -2.459193939870e-14  -1.658195159483e-14   1.657486832810e-16  -3.545681268637e-13   4.665394639407e-15   7.081243767681e-16  3*0.0 -3.456768412485e-13   6.760380317431e-15   2.586141906625e-15  1*0.0  9.636246089969e-14  -7.160880872564e-16  -1.029421229833e-16  
3*0.0  1.118745206606e-12  -2.233528194997e-14  -1.465317630280e-14   1.483162171739e-16  -3.203196751874e-13   4.122317790433e-15   6.243521356405e-16  3*0.0 -3.118131796434e-13   6.129662058747e-15   2.277701346151e-15  1*0.0  8.684576057155e-14  -6.306866690780e-16  1*0.0 
3*0.0  1.029538575468e-12  -2.069710905136e-14  -1.317855206625e-14   1.354667150754e-16  -2.945200393063e-13   3.706664087137e-15   5.602961216083e-16  3*0.0 -2.862304391066e-13   5.670466935285e-15   2.041700756646e-15  1*0.0  7.965508509858e-14  -5.652726274972e-16  1*0.0 
3*0.0  9.489154266818e-13  -1.860819036610e-14  -1.195158254241e-14   1.017650140406e-16  -2.712138654316e-13   3.359765612328e-15   5.070832397850e-16  3*0.0 -2.633610147211e-13   5.093037906628e-15   1.847374926565e-15  1*0.0  7.322859430271e-14  -5.112299991365e-16  1*0.0 
3*0.0  8.986317741504e-13  -1.731066040744e-14  -1.115313139858e-14   1.142676903025e-16  -2.566487497846e-13   3.132954894810e-15   4.723561788033e-16  3*0.0 -2.489697337668e-13   4.730128108029e-15   1.720635467868e-15  1*0.0  6.917883196291e-14  -4.758158920903e-16  1*0.0 
3*0.0  8.447708234554e-13  -1.582260821032e-14  -1.035138933766e-14  1*0.0 -2.410783845012e-13   2.905352525257e-15   4.376159932644e-16  3*0.0 -2.336905602027e-13   4.316147275648e-15   1.594357779535e-15  1*0.0  6.488615655689e-14  -4.405439196977e-16  1*0.0 
3*0.0  7.902476859719e-13  -1.428409358365e-14  -9.572656889197e-15  1*0.0 -2.253444250436e-13   2.684559029342e-15   4.039872639630e-16  3*0.0 -2.183185792408e-13   3.891992089058e-15   1.472247322722e-15  1*0.0  6.057404723946e-14  -4.064755555563e-16  1*0.0 
3*0.0  7.370016477060e-13  -1.278490256483e-14  -8.824442289548e-15  1*0.0 -2.099895470165e-13   2.472597924627e-15   3.717321773539e-16  3*0.0 -2.033349359381e-13   3.479501929548e-15   1.355150253789e-15  1*0.0  5.637340860583e-14  -3.738324335916e-16  1*0.0 
3*0.0  6.875767440143e-13  -1.152248527313e-14  -8.134550515586e-15  1*0.0 -1.957582459593e-13   2.277414578005e-15   3.420738459389e-16  3*0.0 -1.894331826946e-13   3.131889674278e-15   1.247296972371e-15  1*0.0  5.248185671008e-14  -3.438045751179e-16  1*0.0 
3*0.0  6.328070184486e-13  -1.017080779754e-14  -7.398543688716e-15  1*0.0 -1.800188893480e-13   2.069662134091e-15   3.105570353443e-16  3*0.0 -1.741062769110e-13   2.760668502059e-15   1.132781774945e-15  1*0.0  4.819859281937e-14  -3.119912350745e-16  1*0.0 
3*0.0  5.817742385139e-13  -8.977537373396e-15  -6.719325540977e-15  1*0.0 -1.653691339071e-13   1.878138586881e-15   2.815379934293e-16  3*0.0 -1.598361898711e-13   2.433493158536e-15   1.027227739342e-15  1*0.0  4.421476337168e-14  -2.826970047526e-16  1*0.0 
3*0.0  5.405321798634e-13  -8.068278037257e-15  -6.162878564346e-15  1*0.0 -1.535313292658e-13   1.721204793997e-15   2.577732125208e-16  3*0.0 -1.482733490163e-13   2.183984304821e-15   9.406281892210e-16  1*0.0  4.098749900587e-14  -2.586595475317e-16  1*0.0 
3*0.0  4.951316637965e-13  -7.104193802784e-15  -5.571842176077e-15  1*0.0 -1.405233788195e-13   1.554888915861e-15   2.326248621361e-16  3*0.0 -1.356072456412e-13   1.920107751617e-15   8.490356218720e-16  1*0.0  3.745782610348e-14  -2.332908089131e-16  1*0.0 
3*0.0  4.491414744363e-13  -6.261110904226e-15  -4.985380306285e-15  1*0.0 -1.273757260980e-13   1.390244766908e-15   2.077756186578e-16  3*0.0 -1.228085461258e-13   1.689222579081e-15   7.583652684998e-16  1*0.0  3.389861510125e-14  -2.082346166272e-16  1*0.0 
3*0.0  4.071545093009e-13  -5.523455135255e-15  -4.455313924045e-15  1*0.0 -1.153818347017e-13   1.241562827227e-15   1.853578532798e-16  3*0.0 -1.111386464851e-13   1.487706430044e-15   6.765213758899e-16  1*0.0  3.065577638652e-14  -1.856372139702e-16  1*0.0 
3*0.0  3.689477375782e-13  -4.873293940787e-15  -3.978033545303e-15  1*0.0 -1.044755589170e-13   1.107797760500e-15   1.652081425943e-16  3*0.0 -1.005319093992e-13   1.310543941873e-15   6.029307060895e-16  1*0.0  2.771037016737e-14  -1.653350653079e-16  1*0.0 
3*0.0  3.262873226220e-13  -4.248089299277e-15  -3.459628219391e-15  1*0.0 -9.232455840461e-14   9.628920732836e-16   1.434158144216e-16  3*0.0 -8.872947911087e-14   1.140061818218e-15   5.232325841388e-16  1*0.0  2.443944276251e-14  -1.434047136136e-16  1*0.0 
3*0.0  2.856057128181e-13  -3.691720982090e-15  -2.972544401924e-15  1*0.0 -8.074949093347e-14   8.269138974899e-16   1.052148707066e-16  3*0.0 -7.749705208573e-14   9.887174700129e-16   4.484957742025e-16  1*0.0  2.132962676117e-14  -1.051624062531e-16  1*0.0 
3*0.0  2.498096912522e-13  -3.284869741234e-15  -2.547848857312e-15  1*0.0 -7.057986037759e-14   7.085324552544e-16   1.031812382264e-16  3*0.0 -6.762334043401e-14   8.781221570346e-16   3.834003772732e-16  1*0.0  1.860002976641e-14  -1.029612194997e-16  1*0.0 
3*0.0  2.141553333872e-13  -2.918538964976e-15  -2.132607559350e-15  1*0.0 -6.046328904187e-14   5.929705749978e-16  4*0.0 -5.781067908785e-14   7.788296663713e-16   3.198828503628e-16  1*0.0  1.589050321517e-14  2*0.0 
3*0.0  1.806157400346e-13  -2.503801108340e-15  -1.755714861053e-15  1*0.0 -5.095160761008e-14   4.881056647979e-16  4*0.0 -4.862588589428e-14   6.673931452717e-16   2.624817634228e-16  1*0.0  1.335533515779e-14  2*0.0 
3*0.0  1.547544220076e-13  -2.183923634641e-15  -1.467671493026e-15  1*0.0 -4.361985104944e-14   4.079679363646e-16  4*0.0 -4.155179875141e-14   5.815114538731e-16   2.186756008993e-16  1*0.0  1.140342337079e-14  2*0.0 
3*0.0  1.343405727730e-13  -1.888986764451e-15  -1.244146937448e-15  1*0.0 -3.783055321492e-14   3.457407505069e-16  4*0.0 -3.597947570886e-14   5.025885016095e-16   1.847649112020e-16  1*0.0  9.865358994411e-15  2*0.0 
3*0.0  1.212744809413e-13  -1.657134968917e-15  -1.103315920702e-15  1*0.0 -3.412134637128e-14   3.064477567834e-16  4*0.0 -3.241897998799e-14   4.405806623564e-16   1.634597679189e-16  1*0.0  8.881682194344e-15  2*0.0 
3*0.0  1.113024862327e-13  -1.384192918377e-15  -1.005109822954e-15  1*0.0 -3.128753912601e-14   2.789209515925e-16  4*0.0 -2.973292363211e-14   3.679262477076e-16   1.487933492735e-16  1*0.0  8.138674283077e-15  2*0.0 
3*0.0  1.039239910097e-13  -1.196270368598e-15  -9.291267081217e-16  1*0.0 -2.918868091195e-14   2.576109421283e-16  4*0.0 -2.773255878987e-14   3.177392506167e-16   1.373852307941e-16  1*0.0  7.584962398479e-15  2*0.0 
3*0.0  9.697545784440e-14  -1.041560003644e-15  -8.579346889478e-16  1*0.0 -2.721564078157e-14   2.376766724439e-16  4*0.0 -2.584895994768e-14   2.764015504267e-16   1.267021900471e-16  1*0.0  7.064487692351e-15  2*0.0 
3*0.0  8.814679913317e-14  -8.576304615893e-16  -7.729082459495e-16  1*0.0 -2.471688979161e-14   2.139344913670e-16  4*0.0 -2.347407118615e-14   2.274698268180e-16   9.594576952790e-17  1*0.0  6.410172249349e-15  2*0.0 
3*0.0  7.994247665284e-14  -7.079481649186e-16  -6.942869741687e-16  1*0.0 -2.239830387341e-14   1.920116917994e-16  4*0.0 -2.126718625335e-14   1.876351599994e-16   1.036378323905e-16  1*0.0  5.803035773289e-15  2*0.0 
3*0.0  7.236551583415e-14  -5.871964680043e-16  -6.221299506880e-16  1*0.0 -2.026006783596e-14   1.719186345379e-16  4*0.0 -1.922947709613e-14   1.383950171412e-16  2*0.0  5.243218332383e-15  2*0.0 
3*0.0  6.344628187422e-14  -4.526767213335e-16  -5.405909344538e-16  1*0.0 -1.774819275030e-14   1.492572031200e-16  4*0.0 -1.684281606231e-14   1.126927653289e-16  2*0.0  4.588750943004e-15  2*0.0 
3*0.0  5.529500261956e-14  -3.455009680807e-16  -4.665870827337e-16  1*0.0 -1.545547305459e-14   1.103460180972e-16  4*0.0 -1.466284376160e-14  3*0.0  3.991695024587e-15  2*0.0 
3*0.0  4.692555663332e-14  -2.344995745700e-16  -3.923028643847e-16  1*0.0 -1.310608829014e-14   1.082442862928e-16  4*0.0 -1.243017247496e-14  3*0.0  3.381372106091e-15  2*0.0 
3*0.0  3.862933228545e-14  -1.802962562640e-16  -3.200333096634e-16  1*0.0 -1.078110227563e-14  5*0.0 -1.022165694824e-14  3*0.0  2.778613387844e-15  2*0.0 
3*0.0  3.064144212727e-14  1*0.0 -2.515912908442e-16  1*0.0 -8.545676039959e-15  5*0.0 -8.099520960210e-15  3*0.0  2.200220996743e-15  2*0.0 
3*0.0  2.245432663826e-14  1*0.0 -1.730274209389e-16  1*0.0 -6.258256663154e-15  5*0.0 -5.930012224283e-15  3*0.0  1.609853859496e-15  2*0.0 
3*0.0  1.435080062657e-14  1*0.0 -1.169574452958e-16  1*0.0 -3.997331939675e-15  5*0.0 -3.787393984193e-15  3*0.0  1.027585437419e-15  2*0.0 
3*0.0  6.229636040760e-15  3*0.0 -1.732309059722e-15  5*0.0 -1.641362437925e-15  3*0.0  4.446218095475e-16  2*0.0 
20*0.0 
20*0.0 
20*0.0 
20*0.0 
20*0.0 
20*0.0 
20*0.0 
20*0.0 
20*0.0 
20*0.0 
20*0.0 
20*0.0 
20*0.0 
20*0.0 
20*0.0 
20*0.0 
20*0.0 
20*0.0 
20*0.0 
20*0.0 
20*0.0 
20*0.0 
20*0.0 
20*0.0 
20*0.0 
20*0.0 
20*0.0 
20*0.0 
20*0.0 
20*0.0 
20*0.0 
20*0.0 
20*0.0 
20*0.0 
20*0.0 
20*0.0 
20*0.0 
20*0.0 
20*0.0 
20*0.0 
20*0.0 
20*0.0 
20*0.0 
20*0.0 
20*0.0 
20*0.0 
20*0.0 
20*0.0 
20*0.0 
20*0.0 
20*0.0 
20*0.0 
20*0.0 
20*0.0 


Spline
101 6.61404144
1.49223888 3.24335905 0.02188038
3.59047964 3.68496595 0.14257470 -0.18010475 0.13437965 -0.06121333
3.68496595 3.71359816 0.12670532 -0.15635015 0.11702819 -0.05639686
3.71359816 3.74223037 0.12232329 -0.14978730 0.11218389 -0.05751404
3.74223037 3.77086259 0.11812517 -0.14350460 0.10724363 -0.05388295
3.77086259 3.79949480 0.11410297 -0.13749588 0.10261526 -0.05333109
3.79949480 3.82812702 0.11024903 -0.13175084 0.09803430 -0.05106741
3.82812702 3.85675923 0.10655588 -0.12626256 0.09364778 -0.04976648
3.85675923 3.88539144 0.10301631 -0.12102227 0.08937301 -0.04798308
3.88539144 3.91402366 0.09962331 -0.11602238 0.08525142 -0.04649262
3.91402366 3.94265587 0.09637013 -0.11125485 0.08125786 -0.04488005
3.94265587 3.97128809 0.09325022 -0.10671205 0.07740282 -0.04336772
3.97128809 3.99992030 0.09025726 -0.10238628 0.07367768 -0.04183678
3.99992030 4.02855251 0.08738513 -0.09827006 0.07008404 -0.04035103
4.02855251 4.05718473 0.08462795 -0.09435598 0.06661802 -0.03887648
4.05718473 4.08581694 0.08198003 -0.09063675 0.06327866 -0.03743152
4.08581694 4.11444916 0.07943590 -0.08710519 0.06006342 -0.03600645
4.11444916 4.14308137 0.07699028 -0.08375425 0.05697058 -0.03460667
4.14308137 4.17171358 0.07463810 -0.08057697 0.05399799 -0.03322943
4.17171358 4.20034580 0.07237449 -0.07756653 0.05114369 -0.03187641
4.20034580 4.22897801 0.07019477 -0.07471622 0.04840561 -0.03054685
4.22897801 4.25761023 0.06809444 -0.07201942 0.04578174 -0.02924136
4.25761023 4.28624244 0.06606921 -0.06946968 0.04327001 -0.02795976
4.28624244 4.31487465 0.06411496 -0.06706061 0.04086836 -0.02670235
4.31487465 4.34350687 0.06222774 -0.06478598 0.03857472 -0.02546912
4.34350687 4.37213908 0.06040380 -0.06263966 0.03638700 -0.02426027
4.37213908 4.40077130 0.05863955 -0.06061564 0.03430313 -0.02307585
4.40077130 4.42940351 0.05693157 -0.05870805 0.03232099 -0.02191601
4.42940351 4.45803572 0.05527661 -0.05691110 0.03043848 -0.02078085
4.45803572 4.48666794 0.05367159 -0.05521917 0.02865347 -0.01967048
4.48666794 4.51530015 0.05211357 -0.05362672 0.02696384 -0.01858503
4.51530015 4.54393237 0.05059979 -0.05212836 0.02536745 -0.01752459
4.54393237 4.57256458 0.04912762 -0.05071881 0.02386215 -0.01648930
4.57256458 4.60119679 0.04769461 -0.04939291 0.02244577 -0.01547924
4.60119679 4.62982901 0.04629841 -0.04814564 0.02111616 -0.01449456
4.62982901 4.65846122 0.04493687 -0.04697208 0.01987113 -0.01353534
4.65846122 4.68709344 0.04360793 -0.04586746 0.01870848 -0.01260173
4.68709344 4.71572565 0.04230968 -0.04482712 0.01762604 -0.01169380
4.71572565 4.74435786 0.04104036 -0.04384654 0.01662158 -0.01081170
4.74435786 4.77299008 0.03979831 -0.04292130 0.01569289 -0.00995552
4.77299008 4.80162229 0.03858201 -0.04204714 0.01483775 -0.00912538
4.80162229 4.83025451 0.03739005 -0.04121991 0.01405391 -0.00832141
4.83025451 4.85888672 0.03622116 -0.04043559 0.01333913 -0.00754369
4.85888672 4.88751893 0.03507416 -0.03969028 0.01269115 -0.00679237
4.88751893 4.91615115 0.03394798 -0.03898024 0.01210771 -0.00606753
4.91615115 4.94478336 0.03284168 -0.03830182 0.01158652 -0.00536932
4.94478336 4.97341558 0.03175438 -0.03765153 0.01112532 -0.00469781
4.97341558 5.00204779 0.03068535 -0.03702600 0.01072179 -0.00405315
5.00204779 5.03068000 0.02963391 -0.03642199 0.01037364 -0.00343543
5.03068000 5.05931222 0.02859949 -0.03583640 0.01007855 -0.00284478
5.05931222 5.08794443 0.02758161 -0.03526625 0.00983419 -0.00228130
5.08794443 5.11657665 0.02657987 -0.03470871 0.00963824 -0.00174511
5.11657665 5.14520886 0.02559394 -0.03416108 0.00948834 -0.00123632
5.14520886 5.17384107 0.02462358 -0.03362077 0.00938214 -0.00075504
5.17384107 5.20247329 0.02366862 -0.03308537 0.00931729 -0.00030140
5.20247329 5.23110550 0.02272894 -0.03255256 0.00929140 0.00012450
5.23110550 5.25973772 0.02180451 -0.03202019 0.00930209 0.00052254
5.25973772 5.28836993 0.02089534 -0.03148622 0.00934698 0.00089263
5.28836993 5.31700214 0.02000150 -0.03094878 0.00942365 0.00123462
5.31700214 5.34563436 0.01912313 -0.03040610 0.00952970 0.00154842
5.34563436 5.37426657 0.01826038 -0.02985658 0.00966270 0.00183391
5.37426657 5.40289879 0.01741349 -0.02929874 0.00982023 0.00209098
5.40289879 5.43153100 0.01658270 -0.02873125 0.00999984 0.00231951
5.43153100 5.46016322 0.01576831 -0.02815291 0.01019907 0.00251940
5.46016322 5.48879543 0.01497065 -0.02756267 0.01041548 0.00269052
5.48879543 5.51742764 0.01419007 -0.02695961 0.01064659 0.00283276
5.51742764 5.54605986 0.01342695 -0.02634298 0.01088991 0.00294602
5.54605986 5.57469207 0.01268169 -0.02571213 0.01114297 0.00303018
5.57469207 5.60332429 0.01195470 -0.02506658 0.01140325 0.00308512
5.60332429 5.63195650 0.01124641 -0.02440599 0.01166825 0.00311073
5.63195650 5.66058871 0.01055725 -0.02373016 0.01193545 0.00310690
5.66058871 5.68922093 0.00988766 -0.02303905 0.01220232 0.00307352
5.68922093 5.71785314 0.00923808 -0.02233273 0.01246633 0.00301046
5.71785314 5.74648536 0.00860894 -0.02161145 0.01272492 0.00291762
5.74648536 5.77511757 0.00800065 -0.02087559 0.01297553 0.00279489
5.77511757 5.80374978 0.00741364 -0.02012568 0.01321560 0.00264215
5.80374978 5.83238200 0.00684830 -0.01936239 0.01344256 0.00245929
5.83238200 5.86101421 0.00630498 -0.01858657 0.01365380 0.00224619
5.86101421 5.88964643 0.00578406 -0.01779916 0.01384674 0.00200275
5.88964643 5.91827864 0.00528583 -0.01700131 0.01401877 0.00172883
5.91827864 5.94691085 0.00481057 -0.01619428 0.01416727 0.00142436
5.94691085 5.97554307 0.00435854 -0.01537950 0.01428962 0.00108916
5.97554307 6.00417528 0.00392993 -0.01455853 0.01438317 0.00072322
6.00417528 6.03280750 0.00352490 -0.01373311 0.01444530 0.00032627
6.03280750 6.06143971 0.00314354 -0.01290511 0.01447332 -0.00010154
6.06143971 6.09007192 0.00278590 -0.01207655 0.01446460 -0.00056080
6.09007192 6.11870414 0.00245197 -0.01124962 0.01441643 -0.00105075
6.11870414 6.14733635 0.00214166 -0.01042666 0.01432617 -0.00157312
6.14733635 6.17596857 0.00185483 -0.00961015 0.01419105 -0.00212501
6.17596857 6.20460078 0.00159125 -0.00880273 0.01400852 -0.00271215
6.20460078 6.23323299 0.00135063 -0.00800721 0.01377555 -0.00332418
6.23323299 6.26186521 0.00113258 -0.00722654 0.01349002 -0.00398078
6.26186521 6.29049742 0.00093664 -0.00646383 0.01314808 -0.00464549
6.29049742 6.31912964 0.00076223 -0.00572234 0.01274905 -0.00538677
6.31912964 6.34776185 0.00060872 -0.00500552 0.01228634 -0.00607702
6.34776185 6.37639406 0.00047533 -0.00431690 0.01176435 -0.00695496
6.37639406 6.40502628 0.00036120 -0.00366032 0.01116694 -0.00757512
6.40502628 6.43365849 0.00026538 -0.00303948 0.01051626 -0.00876827
6.43365849 6.46229071 0.00018677 -0.00245884 0.00976310 -0.00899749
6.46229071 6.49092292 0.00012416 -0.00192189 0.00899024 -0.01101628
6.49092292 6.51955513 0.00007624 -0.00143416 0.00804398 -0.01032732
6.51955513 6.61404144 0.00004153 -0.00099893 0.00715690 -0.01306537 0.00314325 -0.03564269
