# Supplementary material for: DFTB Parametrization at the Example of Platinum—Implementation, Validation and Practical Considerations
Source: J Comput Chem. 2026 Mar 11;47(7):e70342. doi: 10.1002/jcc.70342 (PMC12979722; doi:10.1002/jcc.70342)
Supplement: Supplementary file 2 — Data S2: Slater‐Koster files for the interactions of Pt‐{H, C, N, O, F, Cl, Na, Mg, Zn, Zr, Pt} and STO‐coefficients for Pt. [file JCC-47-0-s002.zip › Pt-X-skf/Pt-Pt.skf]

0.020000000000, 900
-0.225950 -0.030960 -0.207340 0.000000 0.238000 0.289700 0.289700 9 0 1
195.084, 19*0.0
-6.959809047542e+00  -7.039678491066e+00  -7.288070330992e+00   3.528837268934e-01   3.565659721463e-01  -2.399474983473e+00  -2.824448765570e+00   4.070066733930e-03   2.730173694074e-01  -3.135076723269e+00   9.986546449004e-01   9.986318957350e-01   9.994776499267e-01   6.553578374839e-03   5.648529654113e-03   9.992612382942e-01   9.996310732251e-01  -2.552665068599e-04   1.068538831858e-02   9.994672248446e-01  
-5.839157935294e+00  -6.042477142814e+00  -6.929378081599e+00   2.224392796214e-01   4.653242997481e-01  -1.341080583739e+00  -2.339282903767e+00   2.113117869219e-01  -1.343001443780e-01  -2.525873108286e+00   9.939671268261e-01   9.947070563165e-01   9.981389340038e-01   1.334375506504e-02   1.141461221665e-02   9.967622612701e-01   9.987394629227e-01  -6.513987080198e-04   2.146618276654e-02   9.980729734990e-01  
-4.578693008388e+00  -4.772516400152e+00  -6.422703951236e+00  -2.667192696980e-01   3.097004123263e-01  -7.339766988790e-01  -1.890992325667e+00   6.154691754081e-01  -4.547662346668e-01  -2.267899162400e+00   9.869937734804e-01   9.886690130055e-01   9.960222042139e-01   2.029136921108e-02   1.730998187556e-02   9.933030145322e-01   9.974438039706e-01  -1.185160839263e-03   3.211690416161e-02   9.960679446234e-01  
-3.567671110092e+00  -3.541302873684e+00  -5.850834131297e+00  -7.843545837844e-01   4.380119457327e-03  -5.652845126275e-01  -1.574346732235e+00   9.996968476742e-01  -5.035588492887e-01  -2.004848102650e+00   9.785340301358e-01   9.810561177345e-01   9.932319674263e-01   2.707702938067e-02   2.323950989340e-02   9.891751162584e-01   9.958389436500e-01  -1.578151399297e-03   4.249192855406e-02   9.934879680979e-01  
-2.955818484722e+00  -2.543956697650e+00  -5.283753496606e+00  -1.100823264606e+00  -3.284386839744e-01  -5.840958326356e-01  -1.371701244199e+00   1.202456457293e+00  -4.089565653061e-01  -1.716380713232e+00   9.692215483552e-01   9.723627902465e-01   9.899173001894e-01   3.335831364435e-02   2.906658229997e-02   9.844254303264e-01   9.939824067544e-01  -1.577652986375e-03   5.260325026114e-02   9.904325061178e-01  
-2.704067301222e+00  -1.845511730230e+00  -4.763914737598e+00  -1.156986033643e+00  -6.034797993252e-01  -5.973019287657e-01  -1.241446045855e+00   1.187051698283e+00  -3.139366536240e-01  -1.466994977341e+00   9.593892083562e-01   9.629504502184e-01   9.861899630180e-01   3.892158775131e-02   3.466060528013e-02   9.790163055358e-01   9.918967385366e-01  -1.037834690920e-03   6.252815680905e-02   9.870220477398e-01  
-2.704530946064e+00  -1.437629016331e+00  -4.314538159159e+00  -1.010342687386e+00  -7.876869807707e-01  -5.222937147613e-01  -1.144622639020e+00   1.010904283592e+00  -2.870463923127e-01  -1.296058642447e+00   9.491384831220e-01   9.530409295362e-01   9.821406896260e-01   4.372462835762e-02   3.993947742733e-02   9.729297632634e-01   9.895890826918e-01   4.718991214676e-05   7.232804778529e-02   9.833634349750e-01  
-2.813486528066e+00  -1.260495149199e+00  -3.942618698545e+00  -7.589642245000e-01  -8.814309400851e-01  -3.702264742504e-01  -1.057716841721e+00   7.576637358056e-01  -3.240983044674e-01  -1.195687864205e+00   9.383975761391e-01   9.427218417869e-01   9.778615192848e-01   4.785170001880e-02   4.486830663491e-02   9.662259024898e-01   9.870724562581e-01   1.589707587058e-03   8.200023093206e-02   9.794879741164e-01  
-2.914784220603e+00  -1.232990172229e+00  -3.641657823247e+00  -4.968889299553e-01  -9.039065981684e-01  -1.889846674597e-01  -9.709241993362e-01   5.026134249674e-01  -3.912911155883e-01  -1.137931917145e+00   9.269775832137e-01   9.319886225954e-01   9.733411634163e-01   5.144167897793e-02   4.943445085610e-02   9.590174835046e-01   9.843238846223e-01   3.500133107631e-03   9.149837103954e-02   9.753925467038e-01  
-2.949122152067e+00  -1.286677932042e+00  -3.402154692548e+00  -2.862814772189e-01  -8.800462844860e-01  -2.250590010777e-02  -8.838108641643e-01   2.955034039883e-01  -4.559206269823e-01  -1.095899121253e+00   9.147762807064e-01   9.207898556695e-01   9.686327540253e-01   5.464423610508e-02   5.367354248956e-02   9.514215013880e-01   9.813955395817e-01   5.630350241735e-03   1.007743567488e-01   9.710877535750e-01  
-2.889586986941e+00  -1.367357749887e+00  -3.213213096032e+00  -1.570662636002e-01  -8.335918402844e-01   1.021963466110e-01  -7.990758266018e-01   1.574538298577e-01  -4.973364932875e-01  -1.051323357733e+00   9.017152194830e-01   9.090572134776e-01   9.637462620876e-01   5.756323583186e-02   5.761842410592e-02   9.435377937923e-01   9.782688405261e-01   7.927146732662e-03   1.097790058781e-01   9.665256464665e-01  
-2.732086873372e+00  -1.436853325402e+00  -3.061914141485e+00  -1.156340107843e-01  -7.822480259272e-01   1.715592955970e-01  -7.205508906049e-01   9.059590591430e-02  -5.052633664974e-01  -9.948574365115e-01   8.877558024867e-01   8.967419309223e-01   9.586553108429e-01   6.026922821428e-02   6.131533169727e-02   9.354419919010e-01   9.750272865454e-01   1.029833361010e-02   1.184973159478e-01   9.617741019696e-01  
-2.495438091483e+00  -1.469379572440e+00  -2.938249704029e+00  -1.476699230398e-01  -7.389414150994e-01   1.895936012001e-01  -6.508830816834e-01   8.049726512800e-02  -4.825156191102e-01  -9.265205878263e-01   8.729666458917e-01   8.837957724360e-01   9.533759012565e-01   6.275806406071e-02   6.478933785281e-02   9.271661527157e-01   9.716421163975e-01   1.277013912296e-02   1.269201863417e-01   9.567890430809e-01  
-2.210733473309e+00  -1.457163677912e+00  -2.833419795387e+00  -2.290951198586e-01  -7.091214480136e-01   1.690949255661e-01  -5.914460949313e-01   1.072406225251e-01  -4.380487602700e-01  -8.511903977146e-01   8.574873943129e-01   8.702178900957e-01   9.479289780031e-01   6.498974968195e-02   6.806365561490e-02   9.187080771751e-01   9.681503562964e-01   1.536869692360e-02   1.350762207177e-01   9.516344402398e-01  
-1.910790655734e+00  -1.401455647822e+00  -2.739462488986e+00  -3.332140440526e-01  -6.937945341813e-01   1.270207329602e-01  -5.418323458652e-01   1.495977779647e-01  -3.835979553658e-01  -7.759267357232e-01   8.414519017983e-01   8.560503081072e-01   9.422425877740e-01   6.688222412692e-02   7.112932374678e-02   9.100419229033e-01   9.645440526938e-01   1.814651203329e-02   1.429974195732e-01   9.463305648128e-01  
-1.621583699979e+00  -1.308687216355e+00  -2.653039007907e+00  -4.391841551351e-01  -6.919011075935e-01   7.761773566224e-02  -5.013805703987e-01   1.920248432339e-01  -3.287627142647e-01  -7.062302004713e-01   8.250729747735e-01   8.413302894490e-01   9.364159867259e-01   6.837450059960e-02   7.400471362997e-02   9.011380675712e-01   9.608445603195e-01   2.112380893496e-02   1.507218873813e-01   9.409130972643e-01  
-1.362422374725e+00  -1.187964667110e+00  -2.569978279695e+00  -5.301562299157e-01  -7.003854486640e-01   3.283866101175e-02  -4.685672311153e-01   2.225562959098e-01  -2.812263295082e-01  -6.465738366488e-01   8.084368769072e-01   8.261359705971e-01   9.303190220785e-01   6.938302065308e-02   7.665615339511e-02   8.919651405424e-01   9.570417420972e-01   2.437102252990e-02   1.582842964496e-01   9.354235402714e-01  
-1.146767800051e+00  -1.049913926843e+00  -2.489560412370e+00  -5.953721047919e-01  -7.155135173483e-01   6.796714227184e-04  -4.413437636442e-01   2.342190026880e-01  -2.454481454794e-01  -5.983832699610e-01   7.917833991065e-01   8.105250564353e-01   9.241403518589e-01   6.987028868810e-02   7.910164744700e-02   8.825027886476e-01   9.531530695456e-01   2.786244739587e-02   1.656996713336e-01   9.298398660063e-01  
-9.813082939926e-01  -9.049564903152e-01  -2.409492848053e+00  -6.290140536133e-01  -7.336076001011e-01  -1.424252829287e-02  -4.185607408616e-01   2.243733657950e-01  -2.238372071208e-01  -5.630753742620e-01   7.751032233978e-01   7.946105262973e-01   9.176620982784e-01   6.977845429837e-02   8.129048516039e-02   8.727328097481e-01   9.491594523887e-01   3.166412148547e-02   1.730062042428e-01   9.242568638682e-01  
-8.703327119727e-01  -7.612840535830e-01  -2.330580949351e+00  -6.289421668786e-01  -7.513849430014e-01  -1.031702629878e-02  -3.981085452822e-01   1.926166728705e-01  -2.162420173857e-01  -5.389727706092e-01   7.586385374680e-01   7.784347820018e-01   9.111430254532e-01   6.910384294004e-02   8.323784283726e-02   8.626588467651e-01   9.450725141419e-01   3.572768337290e-02   1.801876603685e-01   9.185966250645e-01  
-8.100081939047e-01  -6.264454492574e-01  -2.252452269629e+00  -5.983507149494e-01  -7.662799556627e-01   1.046484381044e-02  -3.791327381151e-01   1.426917000141e-01  -2.204785556188e-01  -5.241684628902e-01   7.423074617030e-01   7.620973957967e-01   9.043881829917e-01   6.785055195689e-02   8.491568274592e-02   8.522965266508e-01   9.408913529238e-01   4.004602184570e-02   1.872550259689e-01   9.129185213505e-01  
-7.935510304913e-01  -5.059928144692e-01  -2.175837712601e+00  -5.429547072283e-01  -7.764091901213e-01   4.434175284753e-02  -3.607281677578e-01   7.965499332306e-02  -2.332284282787e-01  -5.157790478302e-01   7.261889001650e-01   7.456472077118e-01   8.975264993344e-01   6.606493514809e-02   8.633602383127e-02   8.416763690020e-01   9.366170839706e-01   4.455114271427e-02   1.941903738275e-01   9.071908698479e-01  
-8.123754669747e-01  -4.025359862026e-01  -2.100536046340e+00  -4.688847571019e-01  -7.805900392395e-01   8.722960276928e-02  -3.418898003153e-01   8.065204935928e-03  -2.511848252166e-01  -5.110872366895e-01   7.102994324496e-01   7.291483168380e-01   8.905900968907e-01   6.376782901947e-02   8.744489061603e-02   8.308434588754e-01   9.322183871737e-01   4.927983606298e-02   2.009577541810e-01   9.013820780017e-01  
-8.571829415082e-01  -3.179348372575e-01  -2.028069356483e+00  -3.838184177502e-01  -7.789488732890e-01   1.344637072529e-01  -3.231609465425e-01  -6.573811201847e-02  -2.710753406403e-01  -5.080192520868e-01   6.944934574449e-01   7.126254430803e-01   8.834661292415e-01   6.105892584580e-02   8.831872142130e-02   8.198272781211e-01   9.277747744473e-01   5.405661447533e-02   2.075741614764e-01   8.955491346364e-01  
-9.207840741035e-01  -2.520787016930e-01  -1.958283006092e+00  -2.927927730098e-01  -7.713140504003e-01   1.826984977232e-01  -3.039238851001e-01  -1.386645552259e-01  -2.904801015680e-01  -5.046862497351e-01   6.788381068720e-01   6.961018727844e-01   8.762915919573e-01   5.796841129690e-02   8.891096282430e-02   8.086752343012e-01   9.232231888130e-01   5.892439538820e-02   2.139952625546e-01   8.896291423199e-01  
-9.951087990320e-01  -2.051657739788e-01  -1.891176589037e+00  -2.014281758969e-01  -7.577985944428e-01   2.283424879651e-01  -2.840766626364e-01  -2.070894514912e-01  -3.070524271975e-01  -4.995947385306e-01   6.632413988611e-01   6.796348536521e-01   8.690247542802e-01   5.455033645804e-02   8.920028042311e-02   7.974378471109e-01   9.185755389082e-01   6.386580396448e-02   2.202013090846e-01   8.836326185467e-01  
-1.073287702269e+00  -1.742995951659e-01  -1.828713169034e+00  -1.148939435609e-01  -7.400804817622e-01   2.687956728172e-01  -2.644587925240e-01  -2.674588097103e-01  -3.193392762893e-01  -4.919367416789e-01   6.476304773642e-01   6.631385886568e-01   8.617263786797e-01   5.092434324900e-02   8.931751163990e-02   7.861352679052e-01   9.138737609641e-01   6.868755468150e-02   2.261985042911e-01   8.775424591851e-01  
-1.148440300474e+00  -1.586281296175e-01  -1.769093114233e+00  -3.661483217570e-02  -7.182404447797e-01   3.019990526990e-01  -2.447352502169e-01  -3.184530428912e-01  -3.263097218053e-01  -4.813212097948e-01   6.319266692161e-01   6.467092609253e-01   8.542936674189e-01   4.709179723054e-02   8.914736225809e-02   7.748171707434e-01   9.091216215098e-01   7.350410270867e-02   2.319651479271e-01   8.713969113009e-01  
-1.215802000063e+00  -1.557744486088e-01  -1.713108953664e+00   3.051790715860e-02  -6.933543156231e-01   3.265947519039e-01  -2.252761576392e-01  -3.587212969448e-01  -3.273587027113e-01  -4.674397499705e-01   6.161131956594e-01   6.303110722138e-01   8.468566712063e-01   4.312023505945e-02   8.872881418200e-02   7.635146082661e-01   9.042487898081e-01   7.826948828782e-02   2.374891817523e-01   8.651652746255e-01  
-1.272200608142e+00  -1.622603027069e-01  -1.661383973761e+00   8.497307947966e-02  -6.670087796896e-01   3.424963172031e-01  -2.066844288082e-01  -3.877680841480e-01  -3.229320866992e-01  -4.509194668318e-01   6.000693349001e-01   6.138816264829e-01   8.393293477541e-01   3.908747630931e-02   8.816460744802e-02   7.522295608940e-01   8.993708673557e-01   8.284116833978e-02   2.427895558660e-01   8.588517948511e-01  
-1.315265930037e+00  -1.764379407757e-01  -1.613414593848e+00   1.262013512073e-01  -6.396063471231e-01   3.496141832076e-01  -1.887819664568e-01  -4.061515625501e-01  -3.131731952519e-01  -4.317953272356e-01   5.838078891310e-01   5.974273360637e-01   8.317935650536e-01   3.500197314754e-02   8.740840092296e-02   7.409900957291e-01   8.944612151110e-01   8.729879589322e-02   2.478580133224e-01   8.524818610242e-01  
-1.343355987524e+00  -1.964811234258e-01  -1.568342894179e+00   1.543401726258e-01  -6.118330790141e-01   3.486676545747e-01  -1.719400952941e-01  -4.147053411150e-01  -2.990307922480e-01  -4.111502208602e-01   5.672802605913e-01   5.809883060719e-01   8.241729866670e-01   3.085623407375e-02   8.641313911651e-02   7.297990765697e-01   8.894607302562e-01   9.169756063031e-02   2.527125404661e-01   8.460907337597e-01  
-1.356905851120e+00  -2.195027353424e-01  -1.527168197871e+00   1.702430114339e-01  -5.846594609463e-01   3.406485448187e-01  -1.561555579399e-01  -4.145583415611e-01  -2.812419956872e-01  -3.891874447736e-01   5.504721081348e-01   5.644571142966e-01   8.165681557527e-01   2.671317408041e-02   8.530718327197e-02   7.186576272717e-01   8.844379756696e-01   9.591390239644e-02   2.573491717487e-01   8.396189426258e-01  
-1.354991760990e+00  -2.439562447307e-01  -1.489206036924e+00   1.744096218467e-01  -5.587391396892e-01   3.265030569069e-01  -1.417908649505e-01  -4.066104931779e-01  -2.608274939742e-01  -3.669242526869e-01   5.333299627307e-01   5.478408536051e-01   8.088804310174e-01   2.257406235046e-02   8.407985946395e-02   7.075543083147e-01   8.794071367372e-01   9.997158368417e-02   2.618021525978e-01   8.331257413979e-01  
-1.338516070363e+00  -2.686081147581e-01  -1.453845140001e+00   1.684582852269e-01  -5.341014686125e-01   3.073636546271e-01  -1.285700484740e-01  -3.925610097474e-01  -2.385311689263e-01  -3.446792922539e-01   5.159130427936e-01   5.311530057062e-01   8.011828488251e-01   1.840785024580e-02   8.267247316696e-02   6.964962606243e-01   8.743222723413e-01   1.039637437592e-01   2.660719543603e-01   8.266327596273e-01  
-1.308405031628e+00  -2.916532026015e-01  -1.420841604232e+00   1.538644047787e-01  -5.115094259801e-01   2.846623965500e-01  -1.168150697243e-01  -3.737023781140e-01  -2.155004429164e-01  -3.233175331849e-01   4.981718225895e-01   5.143973240006e-01   7.933804260971e-01   1.420627693839e-02   8.112170638319e-02   6.854565243526e-01   8.692315279452e-01   1.078824294671e-01   2.701993721435e-01   8.201793994110e-01  
-1.266014398358e+00  -3.120486782982e-01  -1.390863457588e+00   1.318574896446e-01  -4.909924470808e-01   2.592402081944e-01  -1.062518951323e-01  -3.511893645130e-01  -1.921645235853e-01  -3.028255195418e-01   4.801689465711e-01   4.974389127967e-01   7.856485154001e-01   1.001809556038e-02   7.952786242341e-02   6.744418470090e-01   8.641015370367e-01   1.116315418423e-01   2.741532191687e-01   8.136507189749e-01  
-1.212818765885e+00  -3.294020141637e-01  -1.362666376977e+00   1.043331084391e-01  -4.725680875552e-01   2.324661597229e-01  -9.691849305903e-02  -3.265245049135e-01  -1.695269028500e-01  -2.839825080419e-01   4.619098159916e-01   4.803842222861e-01   7.778417185103e-01   5.771466847064e-03   7.779443847447e-02   6.634279645888e-01   8.589311065238e-01   1.153362862213e-01   2.779848126610e-01   8.071662650252e-01  
-1.150511303000e+00  -3.426911368389e-01  -1.336230520317e+00   7.282444952670e-02  -4.565024551986e-01   2.053248648851e-01  -8.881208175708e-02  -3.007951333099e-01  -1.480883612365e-01  -2.668830463271e-01   4.434259843173e-01   4.632061059796e-01   7.699591709814e-01   1.446437176777e-03   7.594608344286e-02   6.523942892795e-01   8.538009198834e-01   1.190116777689e-01   2.817196443294e-01   8.007574277399e-01  
-1.081155793127e+00  -3.518317991255e-01  -1.311226688386e+00   3.905802313139e-02  -4.425740045703e-01   1.788453504586e-01  -8.173538243128e-02  -2.752621871450e-01  -1.284395517006e-01  -2.518141693987e-01   4.247660554999e-01   4.459237434508e-01   7.620137417974e-01  -2.978616768247e-03   7.399123714924e-02   6.413358346598e-01   8.486235019329e-01   1.226549475976e-01   2.853501609629e-01   7.943714072118e-01  
-1.005996276486e+00  -3.561887792099e-01  -1.288051094109e+00   3.964496681573e-03  -4.308878384622e-01   1.536451136987e-01  -7.569952670982e-02  -2.505577380392e-01  -1.108962284644e-01  -2.388853111443e-01   4.059996556971e-01   4.284274251016e-01   7.541219806493e-01  -7.493678341486e-03   7.198528295156e-02   6.302354391920e-01   8.434090333433e-01   1.262498987513e-01   2.888898368791e-01   7.880061877536e-01  
-9.266032896627e-01  -3.559956977780e-01  -1.265854410939e+00  -3.111397947748e-02  -4.210870714441e-01   1.302495477878e-01  -7.043631771300e-02  -2.275010624098e-01  -9.557114083271e-02  -2.279518844166e-01   3.871601443435e-01   4.108187516051e-01   7.461776038830e-01  -1.214888130868e-02   6.986344822021e-02   6.190936318631e-01   8.381869378541e-01   1.298514526509e-01   2.923431809220e-01   7.816848809869e-01  
-8.442617762530e-01  -3.512244423777e-01  -1.244475765146e+00  -6.524300176030e-02  -4.132415359828e-01   1.092097739909e-01  -6.603291486679e-02  -2.065895467817e-01  -8.274729715624e-02  -2.191290795066e-01   3.682554111089e-01   3.931247561440e-01   7.381105925877e-01  -1.696329589332e-02   6.764717000763e-02   6.078870313447e-01   8.329451366400e-01   1.334636407847e-01   2.957407628907e-01   7.754335736079e-01  
-7.605501370707e-01  -3.419298722842e-01  -1.223900506942e+00  -9.754291993479e-02  -4.070137276079e-01   9.078929001811e-02  -6.221708577097e-02  -1.882462208035e-01  -7.236461510780e-02  -2.122099190832e-01   3.493901039171e-01   3.753156436454e-01   7.300184723886e-01  -2.195969129579e-02   6.532362417944e-02   5.966136706418e-01   8.277510875237e-01   1.371114116608e-01   2.990898758253e-01   7.692853362355e-01  
-6.765029773551e-01  -3.283792110045e-01  -1.204166866894e+00  -1.273535797627e-01  -4.022123268432e-01   7.515770134738e-02  -5.894147413870e-02  -1.728930515061e-01  -6.441769314491e-02  -2.070984665764e-01   3.306239110143e-01   3.573616046483e-01   7.219846278498e-01  -2.713527978687e-02   6.292017658099e-02   5.852874148820e-01   8.224497476747e-01   1.407767835955e-01   3.023506836285e-01   7.631231382191e-01  
-5.932498945700e-01  -3.104432166072e-01  -1.185108791040e+00  -1.541741314999e-01  -3.988737283257e-01   6.248710101970e-02  -5.620948782964e-02  -1.605047496251e-01  -5.883035854127e-02  -2.035965115258e-01   3.119608236627e-01   3.392841672302e-01   7.138619222896e-01  -3.249871794811e-02   6.046866089791e-02   5.738844806053e-01   8.171255846886e-01   1.444310085517e-01   3.055546086564e-01   7.569925194476e-01  
-5.119094530817e-01  -2.891415003626e-01  -1.166149376187e+00  -1.773184759486e-01  -3.964745176116e-01   5.286293823715e-02  -5.378033446554e-02  -1.514540588399e-01  -5.553923074332e-02  -2.016265256504e-01   2.934988502508e-01   3.211998436275e-01   7.056740835197e-01  -3.810422773730e-02   5.786934296645e-02   5.624110812785e-01   8.118334120836e-01   1.481639012576e-01   3.087182934001e-01   7.509642434838e-01  
-4.332114511159e-01  -2.646358547497e-01  -1.147359498955e+00  -1.966077954601e-01  -3.949418583583e-01   4.613672327207e-02  -5.158057383570e-02  -1.456088471832e-01  -5.426305307278e-02  -2.008515722034e-01   2.752564362921e-01   3.031194626867e-01   6.973963485482e-01  -4.395204210212e-02   5.515405683020e-02   5.508663629900e-01   8.065960205502e-01   1.519547416621e-01   3.118471690823e-01   7.450396060451e-01  
-3.579895490922e-01  -2.369342289207e-01  -1.129131386901e+00  -2.118298138401e-01  -3.941083471913e-01   4.231213223282e-02  -4.962675667813e-02  -1.430053805331e-01  -5.493899562400e-02  -2.012366710477e-01   2.573209936266e-01   2.849096543007e-01   6.891762224089e-01  -5.000973736231e-02   5.238701935607e-02   5.392687919304e-01   8.012113004090e-01   1.557377893385e-01   3.148835594755e-01   7.390693620023e-01  
-2.866472677749e-01  -2.068445927413e-01  -1.110967489977e+00  -2.229773204448e-01  -3.936527121303e-01   4.100250414750e-02  -4.776919160690e-02  -1.434161624355e-01  -5.714313480902e-02  -2.023988177300e-01   2.397323026228e-01   2.667081762539e-01   6.809420359994e-01  -5.630794635456e-02   4.948959990764e-02   5.276316063378e-01   7.957957268865e-01   1.595657190802e-01   3.178464300452e-01   7.331349822331e-01  
-2.195511780868e-01  -1.744057911046e-01  -1.092972822040e+00  -2.300948078046e-01  -3.936346226089e-01   4.207378979073e-02  -4.600300091220e-02  -1.466074616142e-01  -6.070262039596e-02  -2.041685860310e-01   2.225029086467e-01   2.485099217740e-01   6.726584595070e-01  -6.284038631174e-02   4.650053267908e-02   5.159428457770e-01   7.904146893273e-01   1.634210609646e-01   3.207569944899e-01   7.272663927939e-01  
-1.570621261825e-01  -1.401103835762e-01  -1.074874856195e+00  -2.331991429578e-01  -3.938740596594e-01   4.540123699042e-02  -4.430634322711e-02  -1.524079360921e-01  -6.550626167600e-02  -2.065017101766e-01   2.056829272655e-01   2.303876818880e-01   6.642696183408e-01  -6.961201440746e-02   4.340505522597e-02   5.042044433193e-01   7.850620876527e-01   1.672903169176e-01   3.236169907447e-01   7.214627639732e-01  
-9.926780385389e-02  -1.049289170563e-01  -1.056642335687e+00  -2.325587001136e-01  -3.939031214021e-01   5.038334815140e-02  -4.246588010834e-02  -1.605393063040e-01  -7.102055986156e-02  -2.089562009385e-01   1.893017532049e-01   2.123984832930e-01   6.558611241464e-01  -7.660897830651e-02   4.016223989970e-02   4.924744380495e-01   7.796756143225e-01   1.711806337087e-01   3.263795669118e-01   7.156767599760e-01  
-4.643829815557e-02  -6.793922694286e-02  -1.038890284420e+00  -2.283901194863e-01  -3.940617144174e-01   5.697998700512e-02  -4.069765816955e-02  -1.706807522688e-01  -7.719877824459e-02  -2.115284363729e-01   1.734046296211e-01   1.943234967523e-01   6.475161031713e-01  -8.379170018744e-02   3.689021703028e-02   4.807366087476e-01   7.741955229188e-01   1.750199993393e-01   3.290350887693e-01   7.098492094232e-01  
 1.291803269873e-03  -3.049841904282e-02  -1.020816943897e+00  -2.207008417473e-01  -3.939686906775e-01   6.502842249880e-02  -3.887038225418e-02  -1.827521833790e-01  -8.395913861443e-02  -2.142380577008e-01   1.580517890491e-01   1.764409251986e-01   6.391280262905e-01  -9.120970809136e-02   3.344172268327e-02   4.689920601311e-01   7.687361986802e-01   1.788938711048e-01   3.316309142271e-01   7.041090556952e-01  
 4.399555198134e-02   7.207573595047e-03  -1.002713479285e+00  -2.099462066352e-01  -3.934984194461e-01   7.399901094379e-02  -3.689270785455e-02  -1.963017272356e-01  -9.084449426071e-02  -2.166909409868e-01   1.432265787584e-01   1.586994207839e-01   6.307167630617e-01  -9.880295244312e-02   2.988444879766e-02   4.572855738065e-01   7.632611277920e-01   1.827220335831e-01   3.341121653181e-01   6.983616660780e-01  
 8.167363988747e-02   4.534931501721e-02  -9.846315250328e-01  -1.963162892235e-01  -3.928283021401e-01   8.383521637691e-02  -3.484310254045e-02  -2.110926775668e-01  -9.783067847816e-02  -2.188963886773e-01   1.289419307171e-01   1.411027723300e-01   6.222349571022e-01  -1.065653040083e-01   2.626118423705e-02   4.456010498546e-01   7.578207469478e-01   1.864869481391e-01   3.365012629899e-01   6.926300593513e-01  
 1.144745553119e-01   8.344180722660e-02  -9.665557846307e-01  -1.801808906412e-01  -3.917449594627e-01   9.417020535881e-02  -3.268664383830e-02  -2.268222064742e-01  -1.046674290579e-01  -2.207198937496e-01   1.152288856613e-01   1.236687493664e-01   6.137301864718e-01  -1.144713303985e-01   2.255291809781e-02   4.339778135442e-01   7.523478619595e-01   1.901693456086e-01   3.387674950844e-01   6.868791244656e-01  
 1.423595285341e-01   1.205928275013e-01  -9.482410419220e-01  -1.616220441947e-01  -3.899604646398e-01   1.049174822977e-01  -3.042065370280e-02  -2.434814648509e-01  -1.113846957546e-01  -2.223196530785e-01   1.021749487426e-01   1.064979921285e-01   6.053126572139e-01  -1.225530349350e-01   1.862096387972e-02   4.224194296568e-01   7.468261723450e-01   1.938568860179e-01   3.409423753227e-01   6.812008734200e-01  
 1.658768781645e-01   1.579070094332e-01  -9.302493058411e-01  -1.412997106482e-01  -3.879146740682e-01   1.156602784634e-01  -2.808662691464e-02  -2.604579510443e-01  -1.176113652142e-01  -2.233115803015e-01   8.968828805159e-02   8.940870807176e-02   5.968832875164e-01  -1.307147116712e-01   1.468222181714e-02   4.109412773507e-01   7.413016669318e-01   1.974007305167e-01   3.429800728479e-01   6.754764579277e-01  
 1.850723506714e-01   1.940450299802e-01  -9.120604813730e-01  -1.193492263870e-01  -3.851999856712e-01   1.262569059969e-01  -2.562154236166e-02  -2.776971861425e-01  -1.233412033631e-01  -2.238127208051e-01   7.782557377297e-02   7.263604036064e-02   5.884343173566e-01  -1.389712078925e-01   1.059959861232e-02   3.995682364293e-01   7.357805313139e-01   2.008492658970e-01   3.448943110765e-01   6.697667825161e-01  
 2.003006825186e-01   2.294076917380e-01  -8.938166353527e-01  -9.611731488707e-02  -3.820759134378e-01   1.365715269546e-01  -2.309490426200e-02  -2.949045213091e-01  -1.284886151236e-01  -2.237473696936e-01   6.656193774047e-02   5.616334970651e-02   5.799001170558e-01  -1.472914960441e-01   6.453064816056e-03   3.882964010327e-01   7.302749805845e-01   2.041597817917e-01   3.466850610058e-01   6.640479495808e-01  
 2.117510653404e-01   2.637669980243e-01  -8.757158270768e-01  -7.189564210986e-02  -3.783529151359e-01   1.463942012092e-01  -2.044561464847e-02  -3.119196132400e-01  -1.329555826648e-01  -2.231263456668e-01   5.591555831773e-02   3.990806596880e-02   5.714226565559e-01  -1.556482560244e-01   2.218369517240e-03   3.771581392176e-01   7.247892364584e-01   2.073294113411e-01   3.483376519406e-01   6.583273816852e-01  
 2.196264632101e-01   2.968601049123e-01  -8.576775810609e-01  -4.686775192792e-02  -3.740185946784e-01   1.556539796715e-01  -1.775261207090e-02  -3.286666513800e-01  -1.367546248258e-01  -2.220122280647e-01   4.591804575300e-02   2.390855923203e-02   5.630363547235e-01  -1.640348506465e-01  -2.155694809134e-03   3.661571078283e-01   7.192497741023e-01   2.103797362430e-01   3.498627300817e-01   6.526276949683e-01  
 2.240986554987e-01   3.285640967467e-01  -8.395826999335e-01  -2.126282960517e-02  -3.691587297670e-01   1.642838855411e-01  -1.503620787060e-02  -3.449321686783e-01  -1.398634170664e-01  -2.203949768249e-01   3.655749148032e-02   8.269919350723e-03   5.546259960842e-01  -1.724290530865e-01  -6.631715691382e-03   3.552903654367e-01   7.137160165064e-01   2.132755249117e-01   3.512691838986e-01   6.469483715622e-01  
 2.256658044442e-01   3.588298848709e-01  -8.216488037092e-01   4.526354552931e-03  -3.637040746635e-01   1.720070072288e-01  -1.222259332922e-02  -3.605076076119e-01  -1.421182820912e-01  -2.181775328059e-01   2.778476391108e-02  -7.081444667761e-03   5.462631109224e-01  -1.807751584369e-01  -1.118659698268e-02   3.446020536220e-01   7.081722407409e-01   2.159829210336e-01   3.525208496587e-01   6.412503248123e-01  
 2.242597052884e-01   3.880812807020e-01  -8.037888019066e-01   3.051927922779e-02  -3.579409092851e-01   1.790355622718e-01  -9.439612792509e-03  -3.753694727552e-01  -1.437042998767e-01  -2.155054029716e-01   1.963837444671e-02  -2.210557050593e-02   5.378378471995e-01  -1.890756620829e-01  -1.575155027895e-02   3.340588988996e-01   7.026575109174e-01   2.184775498656e-01   3.536387423275e-01   6.355272597619e-01  
 2.204846507798e-01   4.154301182338e-01  -7.859953543472e-01   5.626873470236e-02  -3.515323923838e-01   1.850107256970e-01  -6.577920081889e-03  -3.893337914724e-01  -1.444379060906e-01  -2.123165840427e-01   1.207623490889e-02  -3.674257344558e-02   5.294605615258e-01  -1.972850457943e-01  -2.043028333078e-02   3.237128279378e-01   6.971910330768e-01   2.207785549620e-01   3.546173113985e-01   6.298248513043e-01  
 2.145836214771e-01   4.412462439674e-01  -7.683576341671e-01   8.162331937189e-02  -3.446600624317e-01   1.899521883743e-01  -3.729719139483e-03  -4.023173532296e-01  -1.443673193189e-01  -2.086668910355e-01   5.097155930793e-03  -5.103960435685e-02   5.211568295045e-01  -2.054048657551e-01  -2.520585423678e-02   3.135503404936e-01   6.917254941875e-01   2.228928143399e-01   3.554772192323e-01   6.241639909339e-01  
 2.063022564552e-01   4.659750148922e-01  -7.509328400357e-01   1.067494994283e-01  -3.374933071797e-01   1.941382025376e-01  -9.615894238242e-04  -4.144331195325e-01  -1.437118035749e-01  -2.047159204726e-01  -1.252740117957e-03  -6.506266044701e-02   5.128896136202e-01  -2.134178208061e-01  -3.000471529175e-02   3.035536587579e-01   6.862079427329e-01   2.247801990598e-01   3.562047927118e-01   6.184866004761e-01  
 1.964987038895e-01   4.885547383945e-01  -7.335979285945e-01   1.310910133514e-01  -3.297297847486e-01   1.971514947634e-01   1.856362280553e-03  -4.254254645925e-01  -1.422464224364e-01  -2.003502701995e-01  -7.074226191407e-03  -7.864065513116e-02   5.046874354251e-01  -2.212683497261e-01  -3.492521042994e-02   2.937742659045e-01   6.807344451085e-01   2.264524752978e-01   3.568083119005e-01   6.128574426480e-01  
 1.850341751098e-01   5.101072303909e-01  -7.164861998308e-01   1.547624372803e-01  -3.217883033038e-01   1.992540276125e-01   4.572684689799e-03  -4.353299682215e-01  -1.401476097758e-01  -1.956699304687e-01  -1.231648333508e-02  -9.190380943661e-02   4.964892211968e-01  -2.289605038679e-01  -3.983783294584e-02   2.841745785217e-01   6.752846053251e-01   2.278755876981e-01   3.572847130285e-01   6.072195493580e-01  
 1.724236851267e-01   5.296220481951e-01  -6.994774949277e-01   1.774788546961e-01  -3.133803926584e-01   2.002640129547e-01   7.284692059665e-03  -4.440727008009e-01  -1.373592403552e-01  -1.906834635010e-01  -1.706997849442e-02  -1.046818714651e-01   4.883173768190e-01  -2.364528841596e-01  -4.481665094398e-02   2.748006128277e-01   6.698829994600e-01   2.290549964568e-01   3.576320857735e-01   6.016023951986e-01  
 1.586072216021e-01   5.480220010564e-01  -6.827116680691e-01   1.993128494999e-01  -3.048043529463e-01   2.003708384010e-01   9.883283741565e-03  -4.516987523365e-01  -1.340126728093e-01  -1.854693836956e-01  -2.128760990891e-02  -1.171275502910e-01   4.801643036819e-01  -2.437376482902e-01  -4.977206746251e-02   2.656329166619e-01   6.644729844577e-01   2.299630510519e-01   3.578376636955e-01   5.959533568478e-01  
 1.436697602512e-01   5.647662832552e-01  -6.661597833541e-01   2.202123206559e-01  -2.959085058286e-01   1.995809257768e-01   1.243440099059e-02  -4.582449776459e-01  -1.301509290051e-01  -1.800914936685e-01  -2.497153616765e-02  -1.291927571443e-01   4.721122897034e-01  -2.508182539465e-01  -5.481635063311e-02   2.566481302218e-01   6.590799333764e-01   2.306527835269e-01   3.579697216632e-01   5.903987461394e-01  
 1.281714639295e-01   5.798630683540e-01  -6.498329801984e-01   2.399269702464e-01  -2.867298238734e-01   1.977921368930e-01   1.490830094110e-02  -4.636246072718e-01  -1.257440620698e-01  -1.745488721032e-01  -2.819834358748e-02  -1.408520601765e-01   4.641560824100e-01  -2.576590736363e-01  -5.993313644887e-02   2.478717538907e-01   6.537270754924e-01   2.311092393818e-01   3.580112373579e-01   5.849139205201e-01  
 1.118323969694e-01   5.938270675243e-01  -6.337811837775e-01   2.586432261961e-01  -2.774309581952e-01   1.952323453703e-01   1.726596009940e-02  -4.679397985217e-01  -1.209404987026e-01  -1.689209118227e-01  -3.092378029103e-02  -1.521740036727e-01   4.562448491126e-01  -2.642523498088e-01  -6.502901383159e-02   2.392908532440e-01   6.483965882668e-01   2.312976408330e-01   3.579416597863e-01   5.794358747744e-01  
 9.519046385348e-02   6.062695097587e-01  -6.179832446525e-01   2.760978299776e-01  -2.679157724279e-01   1.917789357238e-01   1.955338945071e-02  -4.711011808937e-01  -1.156916843973e-01  -1.631817231353e-01  -3.323877516473e-02  -1.630898240032e-01   4.483785378624e-01  -2.705452982788e-01  -7.011976702458e-02   2.309371267482e-01   6.430869528109e-01   2.312015528117e-01   3.577526703232e-01   5.739656981828e-01  
 7.800863169272e-02   6.172014115933e-01  -6.023227697922e-01   2.924900540123e-01  -2.583022765102e-01   1.876392427074e-01   2.170782594401e-02  -4.732708245728e-01  -1.101543462011e-01  -1.574463200765e-01  -3.508143041168e-02  -1.735123847341e-01   4.405443738767e-01  -2.765824240885e-01  -7.523483467867e-02   2.227586147674e-01   6.378336597686e-01   2.308727466622e-01   3.574993534898e-01   5.685633446973e-01  
 6.082552126162e-02   6.268770165533e-01  -5.869729196053e-01   3.075829374122e-01  -2.485774836827e-01   1.827057475778e-01   2.376932469790e-02  -4.743439126748e-01  -1.042622875817e-01  -1.516567037714e-01  -3.656367465274e-02  -1.835584149249e-01   4.327604133717e-01  -2.822984482392e-01  -8.030571643959e-02   2.148100795866e-01   6.325737457934e-01   2.302566240979e-01   3.571266024636e-01   5.631556180247e-01  
 4.344903028231e-02   6.355827811612e-01  -5.719731279455e-01   3.215048389187e-01  -2.388009835208e-01   1.771370338461e-01   2.570078964631e-02  -4.744274574751e-01  -9.813903634568e-02  -1.459239889768e-01  -3.761932372450e-02  -1.933374429739e-01   4.250993622377e-01  -2.877097919120e-01  -8.538167455847e-02   2.070436183679e-01   6.273219665349e-01   2.293813641252e-01   3.566877195936e-01   5.578171715297e-01  
 2.601765224703e-02   6.426520106482e-01  -5.571418525901e-01   3.342997549801e-01  -2.289322842024e-01   1.709859789322e-01   2.753256869519e-02  -4.736429586976e-01  -9.184579065100e-02  -1.402843554093e-01  -3.829849156918e-02  -2.025962588906e-01   4.175163517659e-01  -2.928343722084e-01  -9.051690709755e-02   1.994345992856e-01   6.221861284746e-01   2.283036561196e-01   3.562340150600e-01   5.526140728095e-01  
 8.723443570057e-03   6.488773553560e-01  -5.426355352401e-01   3.458592864533e-01  -2.191110994536e-01   1.642505436137e-01   2.923273961940e-02  -4.718910320308e-01  -8.535972452625e-02  -1.346959348140e-01  -3.860907824443e-02  -2.115399492366e-01   4.100009102473e-01  -2.976250789262e-01  -9.559987778296e-02   1.920092163590e-01   6.170692193207e-01   2.269555230864e-01   3.557064944302e-01   5.474485103550e-01  
-8.107991471229e-03   6.538726613652e-01  -5.284289113326e-01   3.561339109196e-01  -2.092371858978e-01   1.569515283347e-01   3.082290038913e-02  -4.692377583102e-01  -7.873226282390e-02  -1.292099825811e-01  -3.865038138812e-02  -2.200994875806e-01   4.025693964999e-01  -3.020501023386e-01  -1.006563957906e-01   1.847901840734e-01   6.119604507774e-01   2.253386160047e-01   3.551000343216e-01   5.423190487079e-01  
-2.494947334031e-02   6.579212628224e-01  -5.144763307700e-01   3.653808558586e-01  -1.994454300169e-01   1.492817358984e-01   3.227091136458e-02  -4.658142603497e-01  -7.206498024629e-02  -1.238663806569e-01  -3.832434360671e-02  -2.282616688326e-01   3.951809641360e-01  -3.061522632905e-01  -1.056475849961e-01   1.777359022175e-01   6.068805695952e-01   2.234743490588e-01   3.544355505059e-01   5.372280589211e-01  
-4.157955460412e-02   6.609459203922e-01  -5.008075685641e-01   3.735532028550e-01  -1.896898250915e-01   1.412571793621e-01   3.358329430579e-02  -4.616451426018e-01  -6.538304190723e-02  -1.186839037869e-01  -3.768896231045e-02  -2.360483707138e-01   3.878565527076e-01  -3.098949918484e-01  -1.105769065238e-01   1.708624403388e-01   6.017874152251e-01   2.213489021303e-01   3.537006364865e-01   5.321608534074e-01  
-5.756305819008e-02   6.628544533053e-01  -4.874003759182e-01   3.805312619385e-01  -1.799910099563e-01   1.328266827129e-01   3.477975792869e-02  -4.567319282548e-01  -5.866909669392e-02  -1.136605184579e-01  -3.682025844610e-02  -2.434055135618e-01   3.806240553201e-01  -3.132908031826e-01  -1.155005861991e-01   1.641407822096e-01   5.967924300003e-01   2.190122358582e-01   3.529598493925e-01   5.272123625383e-01  
-7.337275832415e-02   6.640066572193e-01  -4.742952636749e-01   3.865546978078e-01  -1.704152066903e-01   1.241577234983e-01   3.585947616612e-02  -4.511900678178e-01  -5.201153149755e-02  -1.088425962847e-01  -3.562661947028e-02  -2.504388984469e-01   3.735006509692e-01  -3.163687616653e-01  -1.204031809992e-01   1.575325193942e-01   5.918643831764e-01   2.164717994676e-01   3.522292514583e-01   5.223881205652e-01  
-8.851073314571e-02   6.643578915264e-01  -4.615381222506e-01   3.914728667876e-01  -1.608946005052e-01   1.152176858727e-01   3.682481132457e-02  -4.449931595440e-01  -4.541104533551e-02  -1.042326423397e-01  -3.423414940433e-02  -2.571919333896e-01   3.664894418053e-01  -3.190520776838e-01  -1.252559022988e-01   1.510881235581e-01   5.869436892520e-01   2.136795623843e-01   3.514569607893e-01   5.176224275375e-01  
-1.033793020457e-01   6.639353488014e-01  -4.489913732897e-01   3.954899828119e-01  -1.515767092958e-01   1.061166885467e-01   3.766517090342e-02  -4.382444631833e-01  -3.890120418775e-02  -9.980637705784e-02  -3.254384376389e-02  -2.635029816968e-01   3.595128420163e-01  -3.214110629151e-01  -1.300246857977e-01   1.447606485089e-01   5.820884862441e-01   2.106875171639e-01   3.506770981899e-01   5.129309455321e-01  
-1.174959134907e-01   6.625668787756e-01  -4.367464802038e-01   3.985149494250e-01  -1.423287007538e-01   9.684874798945e-02   3.839688745414e-02  -4.309845345895e-01  -3.251486191398e-02  -9.561344262637e-02  -3.071331810350e-02  -2.694501355126e-01   3.526411106767e-01  -3.233890350658e-01  -1.347531400000e-01   1.385732921062e-01   5.772645320218e-01   2.074834305427e-01   3.498844146722e-01   5.083216994898e-01  
-1.313259367821e-01   6.607972986116e-01  -4.247788963970e-01   4.007100495321e-01  -1.333065036811e-01   8.750880572303e-02   3.898433128482e-02  -4.232291417837e-01  -2.626722597438e-02  -9.162209951947e-02  -2.860501679125e-02  -2.750849081059e-01   3.458137283071e-01  -3.250211258777e-01  -1.393406947843e-01   1.325245569813e-01   5.724233289920e-01   2.040525205799e-01   3.490439958519e-01   5.037246163360e-01  
-1.443380410599e-01   6.581206066076e-01  -4.131145846803e-01   4.020036642879e-01  -1.243559353383e-01   7.810047594445e-02   3.943565917949e-02  -4.150732500216e-01  -2.020768582445e-02  -8.789992652029e-02  -2.640177745244e-02  -2.803829077719e-01   3.391115859949e-01  -3.262626674345e-01  -1.439004230804e-01   1.266000146795e-01   5.675972109919e-01   2.004208320131e-01   3.482063828000e-01   4.992212466356e-01  
-1.568951821276e-01   6.550263642065e-01  -4.017265873009e-01   4.025127500003e-01  -1.156343192512e-01   6.865610406629e-02   3.980210144754e-02  -4.065145489528e-01  -1.430544669573e-02  -8.438671388518e-02  -2.397451483232e-02  -2.853709041825e-01   3.324929103054e-01  -3.271782619523e-01  -1.483810669777e-01   1.207562394694e-01   5.628628931695e-01   1.966184226969e-01   3.473992778967e-01   4.948313749953e-01  
-1.688991631858e-01   6.512574093299e-01  -3.905872416504e-01   4.022769183315e-01  -1.070977446075e-01   5.922377996477e-02   4.008631288707e-02  -3.976332018055e-01  -8.601640886589e-03  -8.110844787526e-02  -2.138436362162e-02  -2.899844806485e-01   3.259599961654e-01  -3.277560044890e-01  -1.527997978736e-01   1.149865278439e-01   5.582238042686e-01   1.926561025780e-01   3.466324054261e-01   4.905612531369e-01  
-1.802768220856e-01   6.470134838351e-01  -3.797439746019e-01   4.013214966111e-01  -9.873768967714e-02   4.982852300928e-02   4.026572832379e-02  -3.884545900477e-01  -3.108029052461e-03  -7.806882835304e-02  -1.866831612445e-02  -2.943202332992e-01   3.195313906439e-01  -3.279801825652e-01  -1.571408258150e-01   1.093098870442e-01   5.535990300820e-01   1.885182812309e-01   3.458787738929e-01   4.863745957283e-01  
-1.909568547020e-01   6.422643818160e-01  -3.691786805236e-01   3.996658142380e-01  -9.055459210087e-02   4.050580175316e-02   4.033601829443e-02  -3.790096985585e-01   2.154000630200e-03  -7.527275672013e-02  -1.585649358052e-02  -2.983534692045e-01   3.131902797026e-01  -3.278429877261e-01  -1.613842695480e-01   1.037288040651e-01   5.489976922686e-01   1.842052252673e-01   3.451300117284e-01   4.822538595208e-01  
-2.011544161844e-01   6.371362471271e-01  -3.588828767429e-01   3.974077180243e-01  -8.258165894568e-02   3.129497910246e-02   4.029962151293e-02  -3.693406373408e-01   7.180473943312e-03  -7.270828750872e-02  -1.289503221775e-02  -3.021153963678e-01   3.069429040361e-01  -3.273664460861e-01  -1.655360981523e-01   9.821657650505e-02   5.443961297015e-01   1.797305315811e-01   3.444030384939e-01   4.782126699925e-01  
-2.108020079737e-01   6.315663249515e-01  -3.488068528619e-01   3.945698407453e-01  -7.485057028107e-02   2.220311917966e-02   4.017437044118e-02  -3.594813690181e-01   1.198053687554e-02  -7.034626399636e-02  -9.810007072810e-03  -3.054922907795e-01   3.007396226730e-01  -3.265709364477e-01  -1.695483097522e-01   9.278489802802e-02   5.398721601842e-01   1.751204294159e-01   3.436826764093e-01   4.742223831650e-01  
-2.198816352572e-01   6.256264110928e-01  -3.389980484861e-01   3.911955763050e-01  -6.732118333778e-02   1.326643678985e-02   3.994366965888e-02  -3.494709270077e-01   1.652795875762e-02  -6.821247553881e-02  -6.635373419831e-03  -3.086013284952e-01   2.946343298313e-01  -3.254452985388e-01  -1.734628218445e-01   8.741990078354e-02   5.353251761025e-01   1.703666668501e-01   3.429856325112e-01   4.703058520310e-01  
-2.281986722528e-01   6.193910202069e-01  -3.294949870321e-01   3.872727809039e-01  -5.995469878950e-02   4.494392623071e-03   3.963544932539e-02  -3.393354640743e-01   2.080489091831e-02  -6.633705519461e-02  -3.436733760469e-03  -3.115334372936e-01   2.886692913588e-01  -3.239723239978e-01  -1.773278760552e-01   8.209269679223e-02   5.308239554360e-01   1.654736151513e-01   3.423531166070e-01   4.665210641570e-01  
-2.361494378880e-01   6.129703257804e-01  -3.202268565372e-01   3.829051915948e-01  -5.284043327430e-02  -4.095845122854e-03   3.927061225272e-02  -3.290818426439e-01   2.484246336088e-02  -6.466097979469e-02  -8.161175477458e-05  -3.142016890407e-01   2.827816136025e-01  -3.222016906339e-01  -1.810797307403e-01   7.679275050255e-02   5.264001019535e-01   1.604637610101e-01   3.417686601056e-01   4.628301242195e-01  
-2.434888204525e-01   6.059348928772e-01  -3.111642801815e-01   3.781638721669e-01  -4.593243349719e-02  -1.247213876616e-02   3.883267090325e-02  -3.188495402567e-01   2.861037804214e-02  -6.319700587677e-02   3.272216658799e-03  -3.164616597523e-01   2.769823793011e-01  -3.201568510298e-01  -1.847593321449e-01   7.150634017331e-02   5.220638986094e-01   1.553956749334e-01   3.412610217313e-01   4.592583392856e-01  
-2.503544569315e-01   5.989131098422e-01  -3.023527686518e-01   3.729867011534e-01  -3.926913549532e-02  -2.065176448630e-02   3.833611084332e-02  -3.085038623565e-01   3.214443579393e-02  -6.191264644953e-02   6.741833752843e-03  -3.185266534381e-01   2.712472478897e-01  -3.177984894750e-01  -1.882740621655e-01   6.628267072740e-02   5.177511067925e-01   1.501923907291e-01   3.407537257657e-01   4.557187538783e-01  
-2.565859467719e-01   5.917022625721e-01  -2.938094975538e-01   3.674352314148e-01  -3.278213141837e-02  -2.858498225328e-02   3.773877224753e-02  -2.981434927106e-01   3.539764047198e-02  -6.085012132000e-02   1.020860387541e-02  -3.204230425142e-01   2.656219107357e-01  -3.151082341443e-01  -1.916851876162e-01   6.110641591302e-02   5.133895675356e-01   1.448611226830e-01   3.402710343366e-01   4.522397673362e-01  
-2.623187509582e-01   5.841088366016e-01  -2.854676808423e-01   3.616060652694e-01  -2.652762002669e-02  -3.628917232017e-02   3.708489765918e-02  -2.878481795278e-01   3.840483115422e-02  -5.996405840358e-02   1.369086433229e-02  -3.219861848298e-01   2.600964025901e-01  -3.121756744703e-01  -1.950313868631e-01   5.590486491196e-02   5.091118239043e-01   1.394973762948e-01   3.398881742811e-01   4.488971253490e-01  
-2.675790395791e-01   5.765458249608e-01  -2.773757566041e-01   3.554509407072e-01  -2.047784539651e-02  -4.373775867458e-02   3.635805280559e-02  -2.775249616792e-01   4.115686820069e-02  -5.925494149427e-02   1.722508138204e-02  -3.234046752722e-01   2.546386095012e-01  -3.089207188659e-01  -1.982000490851e-01   5.078113447439e-02   5.047730081518e-01   1.339964281353e-01   3.394785841088e-01   4.455478586967e-01  
-2.722058966793e-01   5.686086931316e-01  -2.694756997789e-01   3.490519049214e-01  -1.464993458542e-02  -5.094235681241e-02   3.559046584442e-02  -2.673105112700e-01   4.366717895013e-02  -5.870359027076e-02   2.070040328649e-02  -3.244808176767e-01   2.492660892929e-01  -3.054252877143e-01  -2.012754050141e-01   4.564832515639e-02   5.005156586644e-01   1.284741648417e-01   3.391474902009e-01   4.423032649755e-01  
-2.766418236169e-01   5.607009728141e-01  -2.617977480898e-01   3.424426235452e-01  -9.052285779831e-03  -5.789458801981e-02   3.479220423961e-02  -2.571263561083e-01   4.594246407652e-02  -5.832043257363e-02   2.430173488315e-02  -3.253880407591e-01   2.439910751854e-01  -3.016968419263e-01  -2.042500840723e-01   4.049015058959e-02   4.963573111332e-01   1.228929199665e-01   3.388973978938e-01   4.391725303086e-01  
-2.803769271866e-01   5.527603754252e-01  -2.543759330187e-01   3.355852404652e-01  -3.615105641449e-03  -6.457373512471e-02   3.393337634768e-02  -2.470219248797e-01   4.795275210418e-02  -5.812817789511e-02   2.781792783152e-02  -3.261999129086e-01   2.388368523425e-01  -2.976722368522e-01  -2.071410005563e-01   3.533278758947e-02   4.921977185211e-01   1.172279543658e-01   3.387078143588e-01   4.361333444187e-01  
-2.838107819669e-01   5.446452096333e-01  -2.471347804273e-01   3.285898613766e-01   1.597913102921e-03  -7.097609671984e-02   3.302489288752e-02  -2.370332923183e-01   4.973163273798e-02  -5.806908197134e-02   3.136674097477e-02  -3.267346444686e-01   2.337489862696e-01  -2.934278892574e-01  -2.098935867675e-01   3.017779608089e-02   4.880695463186e-01   1.115327282534e-01   3.385561491144e-01   4.331428040074e-01  
-2.869053766363e-01   5.364320256103e-01  -2.400858537653e-01   3.214586510971e-01   6.594372055375e-03  -7.711751263154e-02   3.209364372949e-02  -2.271604772135e-01   5.129333394580e-02  -5.813621848065e-02   3.493265270062e-02  -3.270479005519e-01   2.287457841885e-01  -2.889688569234e-01  -2.125343920087e-01   2.500030974478e-02   4.839816812593e-01   1.058128285302e-01   3.384690664243e-01   4.302331789917e-01  
-2.895258875067e-01   5.281914099212e-01  -2.332208650903e-01   3.141725723857e-01   1.137998574692e-02  -8.298712008711e-02   3.111324577659e-02  -2.173968411919e-01   5.263641405968e-02  -5.832052266754e-02   3.847237219136e-02  -3.271294941928e-01   2.237967480709e-01  -2.842866430104e-01  -2.149982523599e-01   1.986642072388e-02   4.799037348145e-01   1.000585937406e-01   3.383767471047e-01   4.273246390107e-01  
-2.916857050671e-01   5.198863616051e-01  -2.265825292048e-01   3.068017407419e-01   1.600627189261e-02  -8.857606740674e-02   3.009476860511e-02  -2.078012092363e-01   5.374539736287e-02  -5.865496318853e-02   4.192897832210e-02  -3.271229556898e-01   2.189811413295e-01  -2.793710800290e-01  -2.174183543465e-01   1.467029689116e-02   4.758096908562e-01   9.427120765782e-02   3.383923207608e-01   4.245471388615e-01  
-2.936008232480e-01   5.116770606920e-01  -2.201217540020e-01   2.993177306786e-01   2.042176558477e-02  -9.389895609890e-02   2.903799571065e-02  -1.982945273485e-01   5.465664704291e-02  -5.908770882987e-02   4.544050341581e-02  -3.269580351408e-01   2.142232805032e-01  -2.742362549647e-01  -2.196664008688e-01   9.501726219851e-03   4.716888713379e-01   8.843486492076e-02   3.384050678408e-01   4.217729027120e-01  
-2.951311887165e-01   5.032294950550e-01  -2.138263748517e-01   2.918299310123e-01   2.463596787268e-02  -9.896916574505e-02   2.797468317369e-02  -1.890271778054e-01   5.537812387298e-02  -5.961748435571e-02   4.886033348904e-02  -3.265080701529e-01   2.095657772747e-01  -2.689729161854e-01  -2.218528017565e-01   4.249558243695e-03   4.677037671804e-01   8.266889760848e-02   3.385395935258e-01   4.191306505606e-01  
-2.963886716563e-01   4.949927286626e-01  -2.077274251803e-01   2.842432027240e-01   2.868250907867e-02  -1.037556283243e-01   2.687789804398e-02  -1.798474427989e-01   5.588666113372e-02  -6.026904690251e-02   5.231394805885e-02  -3.259981631395e-01   2.049803886099e-01  -2.634809540720e-01  -2.238815568026e-01  -9.802801744740e-04   4.637187390434e-01   7.684041326563e-02   3.386779116270e-01   4.165043238761e-01  
-2.972577669957e-01   4.867086990227e-01  -2.017980817188e-01   2.766336359773e-01   3.254750351830e-02  -1.082850876051e-01   2.577365941304e-02  -1.708618075806e-01   5.621245729154e-02  -6.100835440958e-02   5.568824793714e-02  -3.252985468754e-01   2.004793895613e-01  -2.578312733703e-01  -2.258031083048e-01  -6.245439940984e-03   4.597951616761e-01   7.103961274994e-02   3.388804667267e-01   4.139491428165e-01  
-2.978464977716e-01   4.783982303701e-01  -1.960405244625e-01   2.690340417589e-01   3.623386697905e-02  -1.125683736521e-01   2.464765667598e-02  -1.620753555783e-01   5.636774313917e-02  -6.182759926603e-02   5.900485303471e-02  -3.244567495528e-01   1.960800561397e-01  -2.520285882787e-01  -2.276508599041e-01  -1.157756933817e-02   4.558857321361e-01   6.526334114339e-02   3.391712579916e-01   4.114887347841e-01  
-2.981345211700e-01   4.701700306755e-01  -1.904481875219e-01   2.614168204494e-01   3.975279965918e-02  -1.165867321687e-01   2.349486633186e-02  -1.534494882523e-01   5.634664975973e-02  -6.272318146179e-02   6.227864980855e-02  -3.234802962932e-01   1.917449929880e-01  -2.460566989703e-01  -2.293433269575e-01  -1.689243150039e-02   4.519674202257e-01   5.948504709785e-02   3.394641131341e-01   4.090330137221e-01  
-2.981249274599e-01   4.619755004098e-01  -1.850258665722e-01   2.538212687048e-01   4.311456933979e-02  -1.203577212453e-01   2.233274029276e-02  -1.450201208945e-01   5.615993892971e-02  -6.369552525447e-02   6.547719578532e-02  -3.224047394727e-01   1.875066720267e-01  -2.399286863983e-01  -2.309539796964e-01  -2.226693768307e-02   4.480702604992e-01   5.372514364622e-02   3.398324177867e-01   4.066589388957e-01  
-2.979767255545e-01   4.537838278950e-01  -1.797274989544e-01   2.462541508433e-01   4.627853652172e-02  -1.238910700705e-01   2.115852438709e-02  -1.367674427730e-01   5.584078669849e-02  -6.469031460286e-02   6.867764980141e-02  -3.210825610854e-01   1.833048578654e-01  -2.336972783659e-01  -2.323701918192e-01  -2.759672091272e-02   4.441599925609e-01   4.801290020664e-02   3.401641249182e-01   4.042415868670e-01  
-2.975434657178e-01   4.456773407789e-01  -1.745940119474e-01   2.387197550197e-01   4.929652396042e-02  -1.271851094624e-01   1.997846766872e-02  -1.287043273337e-01   5.536958037453e-02  -6.575100492501e-02   7.180028647970e-02  -3.196863844573e-01   1.791953401201e-01  -2.273254311048e-01  -2.336956187450e-01  -3.297248885690e-02   4.402558330035e-01   4.232143985710e-02   3.405580804575e-01   4.018925544258e-01  
-2.969369572773e-01   4.376615963987e-01  -1.696212552785e-01   2.312377563362e-01   5.217338453588e-02  -1.302443667511e-01   1.878926053304e-02  -1.208278608829e-01   5.474957593220e-02  -6.688141945629e-02   7.488504446079e-02  -3.182286064354e-01   1.751841736273e-01  -2.208265294854e-01  -2.349508457591e-01  -3.841986168920e-02   4.363895063138e-01   3.665563826073e-02   3.410346233921e-01   3.996325018755e-01  
-2.960632785412e-01   4.296969029126e-01  -1.647936494718e-01   2.238174595644e-01   5.490220123779e-02  -1.330802190533e-01   1.760232660114e-02  -1.131612579728e-01   5.399649591681e-02  -6.806037113620e-02   7.788254250575e-02  -3.166505078768e-01   1.712563421101e-01  -2.142312347194e-01  -2.361145884046e-01  -4.392223349713e-02   4.325933207338e-01   3.105036058008e-02   3.415739395003e-01   3.974368107245e-01  
-2.949294917678e-01   4.218081459891e-01  -1.601013049743e-01   2.164583701184e-01   5.748541177903e-02  -1.356860369342e-01   1.640710817193e-02  -1.056936917602e-01   5.311447743141e-02  -6.927454813674e-02   8.079408028722e-02  -3.149430052471e-01   1.673913442465e-01  -2.075392777955e-01  -2.371403257150e-01  -4.942098914547e-02   4.288070203809e-01   2.549735038589e-02   3.421168219752e-01   3.952439370535e-01  
-2.937859561320e-01   4.139893172083e-01  -1.555391975099e-01   2.091762196275e-01   5.991634094755e-02  -1.380871898272e-01   1.522036976401e-02  -9.840095108010e-02   5.212497916552e-02  -7.051571013690e-02   8.372622389488e-02  -3.131205991345e-01   1.636017785613e-01  -2.007690734197e-01  -2.380640733737e-01  -5.496742006349e-02   4.250500977938e-01   1.999562753646e-02   3.427057475722e-01   3.930977385782e-01  
-2.922915202160e-01   4.062278873767e-01  -1.511132218347e-01   2.019900169681e-01   6.222202170734e-02  -1.402658613930e-01   1.402002556246e-02  -9.134270515983e-02   5.101489485048e-02  -7.178743044915e-02   8.648981368211e-02  -3.111885490650e-01   1.598842430165e-01  -1.939258354611e-01  -2.388722112288e-01  -6.051951004165e-02   4.213001175712e-01   1.456955794762e-02   3.433089118956e-01   3.909645902135e-01  
-2.907405236195e-01   3.986164828396e-01  -1.468176713274e-01   1.948680714121e-01   6.439569589237e-02  -1.422436162328e-01   1.282378633054e-02  -8.443496615404e-02   4.980483888233e-02  -7.307909020752e-02   8.925817788500e-02  -3.092193620827e-01   1.562373966334e-01  -1.869699870266e-01  -2.395683675238e-01  -6.609515451445e-02   4.175022744928e-01   9.157036835065e-03   3.439319079158e-01   3.888542114751e-01  
-2.889247430852e-01   3.909907590095e-01  -1.426428546297e-01   1.878799197742e-01   6.642889059129e-02  -1.440539279341e-01   1.165168570313e-02  -7.778781684898e-02   4.851738209464e-02  -7.437424748810e-02   9.186177288245e-02  -3.070905329541e-01   1.526762983236e-01  -1.800186745744e-01  -2.402010980584e-01  -7.174799596035e-02   4.138103008653e-01   3.886725597082e-03   3.446314456062e-01   3.868158595000e-01  
-2.871645074345e-01   3.835624848766e-01  -1.385872474237e-01   1.809456167591e-01   6.834319188097e-02  -1.456512694528e-01   1.046595484718e-02  -7.125274694375e-02   4.712812837164e-02  -7.568688195153e-02   9.453253168125e-02  -3.049350306045e-01   1.491641960126e-01  -1.729464349097e-01  -2.406739303629e-01  -7.735670270481e-02   4.100136161642e-01  -1.396060633795e-03   3.452835164732e-01   3.847360752166e-01  
-2.851509832325e-01   3.762039132539e-01  -1.346485537863e-01   1.741272250273e-01   7.014113779566e-02  -1.470583582337e-01   9.280203173157e-03  -6.494029569994e-02   4.565257696442e-02  -7.700482063725e-02   9.705770601642e-02  -3.026759996229e-01   1.457174982564e-01  -1.658406420230e-01  -2.410338616005e-01  -8.296664553403e-02   4.062369657077e-01  -6.584202171497e-03   3.459384724664e-01   3.826594796447e-01  
-2.830291584548e-01   3.689033377528e-01  -1.308262287660e-01   1.674343479092e-01   7.181960550571e-02  -1.483085682920e-01   8.116613993840e-03  -5.884079368816e-02   4.410682809883e-02  -7.833277743384e-02   9.949864454133e-02  -3.003244389586e-01   1.423579092460e-01  -1.587355807902e-01  -2.413440864836e-01  -8.866357288466e-02   4.025710594795e-01  -1.165847460381e-02   3.466753448757e-01   3.806643979052e-01  
-2.807873604431e-01   3.617507939984e-01  -1.271215467495e-01   1.608386254277e-01   7.339722557798e-02  -1.493844073344e-01   6.964043109575e-03  -5.291312668507e-02   4.248164860704e-02  -7.967357663587e-02   1.018710202913e-01  -2.979507706147e-01   1.390706141073e-01  -1.515754637650e-01  -2.415678509946e-01  -9.439192506438e-02   3.989127408761e-01  -1.667695957262e-02   3.474403576109e-01   3.787014315114e-01  
-2.785267577242e-01   3.547274536578e-01  -1.235216158135e-01   1.543387169935e-01   7.486730186189e-02  -1.502866940049e-01   5.803815701876e-03  -4.714054129742e-02   4.078788860588e-02  -8.101028544122e-02   1.042287015022e-01  -2.955247481228e-01   1.358395253664e-01  -1.443619243806e-01  -2.416688694023e-01  -1.001052623499e-01   3.952163034203e-01  -2.164767754683e-02   3.481842159578e-01   3.767220444624e-01  
-2.760653937597e-01   3.477423858887e-01  -1.200301966195e-01   1.479938016377e-01   7.623030981058e-02  -1.510585308889e-01   4.674302678012e-03  -4.160842580601e-02   3.904945068837e-02  -8.233388796618e-02   1.064103919509e-01  -2.930119640320e-01   1.326928664975e-01  -1.371837856849e-01  -2.417270471444e-01  -1.058955534134e-01   3.916009281657e-01  -2.647471411200e-02   3.489963297400e-01   3.748079080906e-01  
-2.735818046719e-01   3.409030512447e-01  -1.166358091595e-01   1.417401963457e-01   7.749593644439e-02  -1.516563541624e-01   3.549844882961e-03  -3.622005612547e-02   3.724392840008e-02  -8.365333631388e-02   1.085811030487e-01  -2.904462397386e-01   1.295940935862e-01  -1.299683517712e-01  -2.416501507804e-01  -1.116473001194e-01   3.879578370718e-01  -3.124835249142e-02   3.497663049051e-01   3.728596580825e-01  
-2.710451192182e-01   3.341159842305e-01  -1.133295102505e-01   1.356194360714e-01   7.865240994195e-02  -1.521027883832e-01   2.419082591426e-03  -3.102355868107e-02   3.539779603798e-02  -8.493877601368e-02   1.106756728304e-01  -2.877526191356e-01   1.265423711096e-01  -1.227851199556e-01  -2.414352078420e-01  -1.173391865600e-01   3.842856326193e-01  -3.590575841839e-02   3.504759690980e-01   3.708562490144e-01  
-2.684245216569e-01   3.275070727892e-01  -1.101337639069e-01   1.296029428091e-01   7.973240854297e-02  -1.524227711487e-01   1.321196370664e-03  -2.597927007425e-02   3.350079894251e-02  -8.623448523066e-02   1.127039546460e-01  -2.851206535558e-01   1.235773852326e-01  -1.155543389116e-01  -2.412008617007e-01  -1.231376690756e-01   3.806470981800e-01  -4.051783252364e-02   3.512787628436e-01   3.689497433753e-01  
-2.657424271951e-01   3.209493988372e-01  -1.070246819451e-01   1.237270482228e-01   8.070823984890e-02  -1.526268125719e-01   2.470630346147e-04  -2.112924002125e-02   3.158420272376e-02  -8.748997915991e-02   1.146345021368e-01  -2.823893287734e-01   1.206709926704e-01  -1.083736022714e-01  -2.408723274891e-01  -1.289297487141e-01   3.770078968188e-01  -4.500141170853e-02   3.520671771496e-01   3.670320517758e-01  
-2.629932861490e-01   3.145435784933e-01  -1.040053646961e-01   1.179524084082e-01   8.160640409887e-02  -1.526816614914e-01  -8.161630769485e-04  -1.642621399079e-02   2.961657129486e-02  -8.873803713346e-02   1.165109688727e-01  -2.796341203793e-01   1.178177007111e-01  -1.011857479921e-01  -2.404407589598e-01  -1.346989450404e-01   3.733719831528e-01  -4.941319646088e-02   3.528306006321e-01   3.651003966078e-01  
-2.602057620605e-01   3.082194331024e-01  -1.010740185294e-01   1.123131521108e-01   8.242221239602e-02  -1.526128361784e-01  -1.878226342276e-03  -1.190071521992e-02   2.761651475923e-02  -8.996617696865e-02   1.183084381570e-01  -2.768209967311e-01   1.150262848608e-01  -9.403976832920e-02  -2.399311969869e-01  -1.404721393589e-01   3.697729965453e-01  -5.371338796434e-02   3.535915640002e-01   3.631730445166e-01  
-2.573767588339e-01   3.019651588822e-01  -9.822519689955e-02   1.068122162350e-01   8.315591354951e-02  -1.524205100568e-01  -2.931459313849e-03  -7.555785452710e-03   2.558996397019e-02  -9.116634800952e-02   1.200142851187e-01  -2.739281258615e-01   1.122910047018e-01  -8.696034928474e-02  -2.393309421695e-01  -1.462189889334e-01   3.661982170041e-01  -5.788376694613e-02   3.543236130055e-01   3.612259771847e-01  
-2.545166245386e-01   2.958954818255e-01  -9.546686400921e-02   1.014046361562e-01   8.382528440599e-02  -1.521240352956e-01  -3.956409958889e-03  -3.332023150845e-03   2.353389567175e-02  -9.236064362534e-02   1.216810692858e-01  -2.710990490350e-01   1.096249722079e-01  -7.984943042364e-02  -2.386932751062e-01  -1.520288097548e-01   3.626304307137e-01  -6.201499242680e-02   3.551068131050e-01   3.593380261577e-01  
-2.515500764592e-01   2.898488714980e-01  -9.278240337363e-02   9.616071467472e-02   8.440581695376e-02  -1.517356516709e-01  -4.956576900308e-03   6.796872439023e-04   2.148066667802e-02  -9.349928666011e-02   1.231817684220e-01  -2.681481329197e-01   1.070129692028e-01  -7.287082488739e-02  -2.379662958645e-01  -1.577946737367e-01   3.590951986142e-01  -6.596084633046e-02   3.558445484427e-01   3.574131532286e-01  
-2.486393007905e-01   2.839881225375e-01  -9.018037034367e-02   9.099655208520e-02   8.493135900891e-02  -1.512272045728e-01  -5.948785773111e-03   4.598997769473e-03   1.938982083162e-02  -9.463684535838e-02   1.247063114772e-01  -2.652558748222e-01   1.044570388079e-01  -6.585023222349e-02  -2.371735919782e-01  -1.635754940903e-01   3.555369866407e-01  -6.989001044424e-02   3.565904780812e-01   3.555106297448e-01  
-2.457188550252e-01   2.782105153134e-01  -8.765221972751e-02   8.595982392677e-02   8.538478113516e-02  -1.506288538485e-01  -6.920409870583e-03   8.363238318233e-03   1.729482816568e-02  -9.573663969963e-02   1.261531083497e-01  -2.623208048557e-01   1.019559592179e-01  -5.889600861684e-02  -2.363094074540e-01  -1.693396084283e-01   3.519886447597e-01  -7.370334203919e-02   3.573142653410e-01   3.535979491206e-01  
-2.427437482268e-01   2.725094471955e-01  -8.518961283561e-02   8.105392432676e-02   8.576507597299e-02  -1.499260220959e-01  -7.886080304210e-03   1.196626774404e-02   1.519706635759e-02  -9.678469778158e-02   1.274967975976e-01  -2.593098901436e-01   9.949319744465e-02  -5.202770080569e-02  -2.353244095301e-01  -1.749971665905e-01   3.483983390770e-01  -7.738769989229e-02   3.579402721247e-01   3.516080877592e-01  
-2.397457792646e-01   2.669222645808e-01  -8.280196678689e-02   7.626748560749e-02   8.608770030577e-02  -1.491424228756e-01  -8.823017421488e-03   1.542770375088e-02   1.309263264396e-02  -9.780867129828e-02   1.287568015144e-01  -2.563014591382e-01   9.709225109175e-02  -4.522340840676e-02  -2.343003040335e-01  -1.806727682601e-01   3.448459219528e-01  -8.096676104869e-02   3.585807716875e-01   3.496445892297e-01  
-2.367889143844e-01   2.614549984300e-01  -8.048279422740e-02   7.157920421171e-02   8.635155539147e-02  -1.482737108543e-01  -9.730833688889e-03   1.877618143206e-02   1.098139219503e-02  -9.880690181884e-02   1.299975680350e-01  -2.532915486097e-01   9.474378881658e-02  -3.846141688312e-02  -2.332160306544e-01  -1.863406354007e-01   3.413076019748e-01  -8.446613104427e-02   3.592109476667e-01   3.476869771666e-01  
-2.337570556393e-01   2.560859588245e-01  -7.823693527643e-02   6.703070450450e-02   8.656556913559e-02  -1.473372327521e-01  -1.062734534696e-02   2.196291625903e-02   8.871770570610e-03  -9.977706990830e-02   1.310985924150e-01  -2.502911654501e-01   9.245941440575e-02  -3.178749162476e-02  -2.321098656993e-01  -1.920365332571e-01   3.378239860092e-01  -8.784018292193e-02   3.598610491283e-01   3.457592972523e-01  
-2.307896574817e-01   2.508107412826e-01  -7.604932508388e-02   6.257898083877e-02   8.671874433381e-02  -1.463089180668e-01  -1.151311757488e-02   2.504083190515e-02   6.761663712981e-03  -1.007063988800e-01   1.321942775847e-01  -2.472445715250e-01   9.021260835140e-02  -2.518238541006e-02  -2.309015598455e-01  -1.976396883120e-01   3.343157901845e-01  -9.112025655019e-02   3.604279006991e-01   3.437744864433e-01  
-2.277666578369e-01   2.456297112260e-01  -7.392832103311e-02   5.825958976091e-02   8.682590954053e-02  -1.452074909405e-01  -1.238072355600e-02   2.796857669299e-02   4.652065583388e-03  -1.016067935957e-01   1.331663928935e-01  -2.441940921103e-01   8.802179328985e-02  -1.867958038851e-02  -2.296551284163e-01  -2.032319700454e-01   3.308516492073e-01  -9.427250287549e-02   3.609841379770e-01   3.417950772103e-01  
-2.247724097330e-01   2.405441877674e-01  -7.186308709644e-02   5.404319427112e-02   8.688141043191e-02  -1.440125035206e-01  -1.324739941343e-02   3.078342558075e-02   2.543081818693e-03  -1.024656083988e-01   1.341028517261e-01  -2.411071636600e-01   8.586545937041e-02  -1.225540382436e-02  -2.283038791365e-01  -2.087051229826e-01   3.273477650519e-01  -9.732739073021e-02   3.614391475681e-01   3.397454536330e-01  
-2.218158457873e-01   2.355637679208e-01  -6.985885095852e-02   4.992705637279e-02   8.688484922909e-02  -1.427788784022e-01  -1.407215039314e-02   3.349192878866e-02   4.550400911672e-04  -1.032878476307e-01   1.349978621247e-01  -2.380421369049e-01   8.376539273441e-02  -5.899030368699e-03  -2.269313744768e-01  -2.142027522848e-01   3.238622988427e-01  -1.002949320055e-01   3.619125846347e-01   3.377287107457e-01  
-2.188152172094e-01   2.306892608226e-01  -6.791695018658e-02   4.593277918223e-02   8.685049465222e-02  -1.414888878621e-01  -1.487487784597e-02   3.606879370666e-02  -1.624977587796e-03  -1.040823385543e-01   1.357798188556e-01  -2.350039959019e-01   8.172059414183e-02   3.656010332557e-04  -2.255384402801e-01  -2.197068155173e-01   3.204183947440e-01  -1.031527099707e-01   3.623908260925e-01   3.357328648210e-01  
-2.158759116011e-01   2.258961346608e-01  -6.602396566870e-02   4.202851119102e-02   8.676788628312e-02  -1.401110751814e-01  -1.566200007571e-02   3.854664931028e-02  -3.701802339867e-03  -1.048372323757e-01   1.365519605947e-01  -2.319113267131e-01   7.970886504399e-02   6.524252718342e-03  -2.240476973464e-01  -2.250816447865e-01   3.169706630669e-01  -1.058999084535e-01   3.627622454649e-01   3.336659943862e-01  
-2.128851426986e-01   2.211922301054e-01  -6.418952018768e-02   3.825474383500e-02   8.664261404961e-02  -1.387093964179e-01  -1.642179467797e-02   4.088820551075e-02  -5.745205722373e-03  -1.055453340823e-01   1.371814467831e-01  -2.288480824127e-01   7.775176622465e-02   1.257155871579e-02  -2.225439456971e-01  -2.304577451280e-01   3.135280675534e-01  -1.085270081701e-01   3.631345980204e-01   3.316163331235e-01  
-2.099546961073e-01   2.165969854695e-01  -6.240162960826e-02   3.455958088874e-02   8.647734348261e-02  -1.372257458407e-01  -1.717664683179e-02   4.315282983091e-02  -7.782340555875e-03  -1.062135732764e-01   1.378170388405e-01  -2.257802054522e-01   7.582183544728e-02   1.856811234520e-02  -2.209386729536e-01  -2.356967724641e-01   3.100162210030e-01  -1.110940775840e-01   3.633968156992e-01   3.294959311656e-01  
-2.070407517982e-01   2.120800844766e-01  -6.066866247962e-02   3.097620825343e-02   8.627745564333e-02  -1.356994924375e-01  -1.791473872621e-02   4.530121679018e-02  -9.803743757458e-03  -1.068539441821e-01   1.383763965241e-01  -2.227159227831e-01   7.394577755570e-02   2.443867728724e-02  -2.193225764348e-01  -2.409312636161e-01   3.065827082467e-01  -1.135380478558e-01   3.636573402159e-01   3.273940814962e-01  
-2.041230759758e-01   2.076506576915e-01  -5.898670410205e-02   2.749603047434e-02   8.604386907776e-02  -1.341252095890e-01  -1.862220322754e-02   4.733923267531e-02  -1.181024730236e-02  -1.074639075353e-01   1.388482053194e-01  -2.196522188838e-01   7.211845911178e-02   3.017389839482e-02  -2.176847343538e-01  -2.461296738784e-01   3.032079582382e-01  -1.158541375959e-01   3.638937069280e-01   3.252930553809e-01  
-2.012561217951e-01   2.033279404359e-01  -5.735168681311e-02   2.409763057451e-02   8.578044134407e-02  -1.324903738926e-01  -1.932301627124e-02   4.930118096734e-02  -1.380655430130e-02  -1.080439970253e-01   1.393077633142e-01  -2.166122751762e-01   7.032698271849e-02   3.584920253812e-02  -2.159907326293e-01  -2.512515898502e-01   2.998116400508e-01  -1.181086993738e-01   3.640728376965e-01   3.231674574604e-01  
-1.983834387255e-01   1.990907305722e-01  -5.576397459213e-02   2.080416239674e-02   8.548169704902e-02  -1.308310655681e-01  -2.000007134768e-02   5.115901004071e-02  -1.576825835664e-02  -1.085779254682e-01   1.396756675998e-01  -2.135950535006e-01   6.857841586635e-02   4.141544978010e-02  -2.142690819477e-01  -2.563257205915e-01   2.964096733280e-01  -1.202603099194e-01   3.642165346753e-01   3.210333672107e-01  
-1.955704480319e-01   1.949244035554e-01  -5.422039751723e-02   1.759754798925e-02   8.514991292114e-02  -1.291233718095e-01  -2.065526111390e-02   5.292951718375e-02  -1.771221138718e-02  -1.090782863700e-01   1.400160007575e-01  -2.105623322978e-01   6.687024637644e-02   4.685607898807e-02  -2.125079917553e-01  -2.613239613248e-01   2.930451501481e-01  -1.223019580215e-01   3.643038673381e-01   3.188762612750e-01  
-1.927339277135e-01   1.908326203667e-01  -5.271862675866e-02   1.449847752711e-02   8.478943859479e-02  -1.273575936634e-01  -2.130883262714e-02   5.459063126895e-02  -1.963413248737e-02  -1.095320079187e-01   1.402498009270e-01  -2.075154929413e-01   6.519381752452e-02   5.214838685222e-02  -2.106791393453e-01  -2.661638151217e-01   2.896579364631e-01  -1.242156700038e-01   3.642741825348e-01   3.166471625742e-01  
-1.899595124909e-01   1.868320420398e-01  -5.125762073135e-02   1.147330494081e-02   8.439934689875e-02  -1.255533918429e-01  -2.193983270930e-02   5.618579095439e-02  -2.153286552318e-02  -1.099509228127e-01   1.404783408025e-01  -2.044888670966e-01   6.355221395115e-02   5.736433393472e-02  -2.088077304607e-01  -2.709275422006e-01   2.862570061804e-01  -1.260639497537e-01   3.641920369120e-01   3.144006367800e-01  
-1.871768520916e-01   1.829212104600e-01  -4.984387951579e-02   8.546886327566e-03   8.398756061569e-02  -1.237422751024e-01  -2.253333264102e-02   5.768529409760e-02  -2.340171801319e-02  -1.103442083860e-01   1.406049711516e-01  -2.015149866681e-01   6.196334717082e-02   6.245372096916e-02  -2.069668218295e-01  -2.757258346551e-01   2.829343328007e-01  -1.278049278666e-01   3.641450739648e-01   3.122054367848e-01  
-1.844569186688e-01   1.790848926385e-01  -4.846626776058e-02   5.693012031498e-03   8.354588126387e-02  -1.218860742480e-01  -2.310593528326e-02   5.911808075932e-02  -2.524606513013e-02  -1.106972448726e-01   1.407266704528e-01  -1.985346372205e-01   6.040370215157e-02   6.744096754874e-02  -2.050667399651e-01  -2.803973620102e-01   2.795903027274e-01  -1.294643853939e-01   3.640066095645e-01   3.099624205315e-01  
-1.817485344313e-01   1.753359051481e-01  -4.712883122276e-02   2.927054281927e-03   8.308279211190e-02  -1.200068549982e-01  -2.365949303393e-02   6.047109679137e-02  -2.706175052978e-02  -1.110167167425e-01   1.407839834893e-01  -1.955921347212e-01   5.888187213630e-02   7.232618893500e-02  -2.031509677085e-01  -2.850153627288e-01   2.762571649477e-01  -1.310407319694e-01   3.638349745103e-01   3.077176065661e-01  
-1.790706717331e-01   1.716358306936e-01  -4.582651759488e-02   2.517538588049e-04   8.259625033247e-02  -1.180628652468e-01  -2.422003830136e-02   6.173310367963e-02  -2.885968579335e-02  -1.112953209639e-01   1.407837211475e-01  -1.926061284544e-01   5.738889369361e-02   7.703283448422e-02  -2.011674404257e-01  -2.894327043215e-01   2.729302664855e-01  -1.324806104792e-01   3.635209965381e-01   3.053867555915e-01  
-1.764209566207e-01   1.680327664213e-01  -4.456318857868e-02  -2.347412388544e-03   8.209281341281e-02  -1.161075511313e-01  -2.475997382035e-02   6.293230407217e-02  -3.062862820880e-02  -1.115480460920e-01   1.407455416533e-01  -1.896826151652e-01   5.593459857540e-02   8.166849822858e-02  -1.991861719891e-01  -2.938371456771e-01   2.696229665176e-01  -1.338655577339e-01   3.632073057441e-01   3.030821473483e-01  
-1.737722331033e-01   1.644913071115e-01  -4.333638465407e-02  -4.854478504340e-03   8.156747773426e-02  -1.141309444427e-01  -2.527466621443e-02   6.404182491179e-02  -3.236434786814e-02  -1.117621910829e-01   1.406119794183e-01  -1.867650597031e-01   5.451831738738e-02   8.613338296375e-02  -1.971927269870e-01  -2.981463023034e-01   2.663503302134e-01  -1.351222894089e-01   3.628339238949e-01   3.007565758913e-01  
-1.712060845520e-01   1.610376226222e-01  -4.214318813856e-02  -7.308008399869e-03   8.102491944204e-02  -1.121267162683e-01  -2.577047421598e-02   6.511273952888e-02  -3.407898836972e-02  -1.119539699342e-01   1.405126712821e-01  -1.838860462761e-01   5.313300018565e-02   9.054801786362e-02  -1.951771715809e-01  -3.024013208657e-01   2.630807867062e-01  -1.363457608818e-01   3.624304786586e-01   2.984353381373e-01  
-1.686376587915e-01   1.576427358855e-01  -4.098205962617e-02  -9.672477597056e-03   8.046407008881e-02  -1.100812153873e-01  -2.625745204251e-02   6.609819648958e-02  -3.576554724423e-02  -1.121041611040e-01   1.403253330939e-01  -1.809989075254e-01   5.177634262581e-02   9.479227013334e-02  -1.931185724093e-01  -3.064825714252e-01   2.598124696094e-01  -1.374444328290e-01   3.619103037037e-01   2.960510111176e-01  
-1.661006261424e-01   1.543155923609e-01  -3.985577935356e-02  -1.196175167240e-02   7.988608482042e-02  -1.080298016639e-01  -2.671367026657e-02   6.701666729023e-02  -3.741888575512e-02  -1.122258973785e-01   1.400832372946e-01  -1.781434893481e-01   5.045877213619e-02   9.890370857192e-02  -1.910717204269e-01  -3.105247033367e-01   2.565932673563e-01  -1.384499661484e-01   3.613750036003e-01   2.936820638399e-01  
-1.636049175782e-01   1.510734253323e-01  -3.875963303674e-02  -1.418893048402e-02   7.929191665778e-02  -1.059662909179e-01  -2.715259533723e-02   6.788911064158e-02  -3.903828132263e-02  -1.123145070811e-01   1.398292187575e-01  -1.753348223157e-01   4.916794488818e-02   1.029518950363e-01  -1.890012558082e-01  -3.144850331181e-01   2.533484228041e-01  -1.394147911581e-01   3.607921323723e-01   2.913043896245e-01  
-1.611208400745e-01   1.478851023255e-01  -3.769336167415e-02  -1.633333600720e-02   7.868168065815e-02  -1.038729750872e-01  -2.758752854376e-02   6.868554836943e-02  -4.062547453392e-02  -1.123629793195e-01   1.395019048816e-01  -1.725254189428e-01   4.790503544424e-02   1.068376900109e-01  -1.868973721558e-01  -3.182793036682e-01   2.501066869133e-01  -1.402667787931e-01   3.601017046092e-01   2.888728275187e-01  
-1.586867484655e-01   1.447491060284e-01  -3.665558729504e-02  -1.841383727109e-02   7.805477222134e-02  -1.017462670657e-01  -2.799666113688e-02   6.942430687628e-02  -4.218705105088e-02  -1.123798074545e-01   1.391506439937e-01  -1.697093641948e-01   4.667112102508e-02   1.105745554629e-01  -1.847671301521e-01  -3.219298717766e-01   2.468874062239e-01  -1.410198817791e-01   3.593227833557e-01   2.864036875317e-01  
-1.562672528155e-01   1.416948808021e-01  -3.564913483043e-02  -2.042532752161e-02   7.742053064382e-02  -9.961554603820e-02  -2.838576253862e-02   7.010869527648e-02  -4.371993507808e-02  -1.123765012590e-01   1.387445987121e-01  -1.669542591132e-01   4.547107041768e-02   1.142139540546e-01  -1.826541569581e-01  -3.255497525093e-01   2.437054459703e-01  -1.417106780294e-01   3.585395321951e-01   2.839596711110e-01  
-1.539028273345e-01   1.387125295011e-01  -3.467116944812e-02  -2.238208809646e-02   7.677603692909e-02  -9.747451889407e-02  -2.876165549178e-02   7.075342650194e-02  -4.522470656706e-02  -1.123509877965e-01   1.383400388874e-01  -1.642397797093e-01   4.430040063844e-02   1.177759790175e-01  -1.805389361566e-01  -3.291103896671e-01   2.405430678478e-01  -1.423562905354e-01   3.577297372755e-01   2.815246083115e-01  
-1.515509410206e-01   1.357817406781e-01  -3.371959166514e-02  -2.426549646998e-02   7.611678877852e-02  -9.531808707351e-02  -2.912056495267e-02   7.133275387226e-02  -4.669201195562e-02  -1.122862258320e-01   1.378659763784e-01  -1.615333347028e-01   4.315664077331e-02   1.211778383546e-01  -1.784044096107e-01  -3.325183164778e-01   2.373867437694e-01  -1.428968056690e-01   3.568264197963e-01   2.790484603542e-01  
-1.492362457077e-01   1.329012091145e-01  -3.279445005888e-02  -2.608421945960e-02   7.544983386319e-02  -9.312154053577e-02  -2.947706759696e-02   7.185576967316e-02  -4.813888130427e-02  -1.121948972913e-01   1.373570868324e-01  -1.588266123118e-01   4.203894215607e-02   1.244282261383e-01  -1.762454447113e-01  -3.357565779784e-01   2.342539919870e-01  -1.433416186945e-01   3.558213855885e-01   2.765272064321e-01  
-1.469655636500e-01   1.300975135214e-01  -3.189547609910e-02  -2.785167436350e-02   7.477365492043e-02  -9.093738092317e-02  -2.980793586367e-02   7.234659342317e-02  -4.954973362939e-02  -1.120818251788e-01   1.368455629864e-01  -1.561829190188e-01   4.094968610007e-02   1.276243733046e-01  -1.741009086689e-01  -3.389780215129e-01   2.311379410776e-01  -1.437607226484e-01   3.548226880809e-01   2.740395302211e-01  
-1.446942851922e-01   1.273329011053e-01  -3.102005378840e-02  -2.954120205333e-02   7.408513717844e-02  -8.872272883742e-02  -3.013574672217e-02   7.276521808114e-02  -5.092461392934e-02  -1.119242561790e-01   1.362430290499e-01  -1.535268173643e-01   3.988269577558e-02   1.306201232497e-01  -1.719189021538e-01  -3.419569062477e-01   2.280105179450e-01  -1.440514144561e-01   3.536731013500e-01   2.714710578628e-01  
-1.424862568212e-01   1.246422636249e-01  -3.016931747224e-02  -3.119013437657e-02   7.338873000120e-02  -8.652249609984e-02  -3.042958792122e-02   7.316347320537e-02  -5.226722394740e-02  -1.117520451534e-01   1.356687929086e-01  -1.509329082544e-01   3.884386875347e-02   1.335795963341e-01  -1.697581938139e-01  -3.449445901007e-01   2.249128836479e-01  -1.443317166648e-01   3.525491872839e-01   2.689508286802e-01  
-1.402862976641e-01   1.220033424559e-01  -2.934388375861e-02  -3.277201188594e-02   7.268944588604e-02  -8.429844405605e-02  -3.071320365878e-02   7.350303056600e-02  -5.358716099754e-02  -1.115587837887e-01   1.350225812446e-01  -1.483584959783e-01   3.783380802716e-02   1.363717249419e-01  -1.676041684389e-01  -3.478041462906e-01   2.218670634073e-01  -1.445088895845e-01   3.513575047336e-01   2.664113256260e-01  
-1.381259857522e-01   1.194135240413e-01  -2.853997508276e-02  -3.429829477736e-02   7.198105997394e-02  -8.205969880651e-02  -3.098815315772e-02   7.380069131687e-02  -5.487356002920e-02  -1.113337018931e-01   1.343611881273e-01  -1.457976399617e-01   3.684488580718e-02   1.390477691334e-01  -1.654290020411e-01  -3.505066334714e-01   2.188176336284e-01  -1.446211780344e-01   3.500767365482e-01   2.638376627799e-01  
-1.359910422316e-01   1.168804895530e-01  -2.775805157464e-02  -3.576988546876e-02   7.126515970055e-02  -7.982259010436e-02  -3.123954112829e-02   7.405810173664e-02  -5.612401030877e-02  -1.110819105686e-01   1.336655327621e-01  -1.432718780262e-01   3.587988737680e-02   1.416132449433e-01  -1.632563165424e-01  -3.531065715198e-01   2.157806535812e-01  -1.446730599136e-01   3.487473917404e-01   2.612589530533e-01  
-1.338819920786e-01   1.143982344143e-01  -2.699732330482e-02  -3.718599112978e-02   7.054134059049e-02  -7.758472364347e-02  -3.147317340996e-02   7.427353303928e-02  -5.733834203601e-02  -1.108016591301e-01   1.329343205226e-01  -1.407733829380e-01   3.493820788181e-02   1.440573888140e-01  -1.610831547396e-01  -3.555865070766e-01   2.127552356569e-01  -1.446579501782e-01   3.473573574916e-01   2.586667514079e-01  
-1.318119059820e-01   1.119655398910e-01  -2.625651322503e-02  -3.855177575634e-02   6.981134873480e-02  -7.533738205402e-02  -3.170174746040e-02   7.445380211985e-02  -5.851969322972e-02  -1.104932992767e-01   1.321928617329e-01  -1.382959067905e-01   3.401627187960e-02   1.463983109488e-01  -1.588944003737e-01  -3.579152338125e-01   2.097255981985e-01  -1.445899435816e-01   3.458874694385e-01   2.560483032458e-01  
-1.297706535505e-01   1.095930911092e-01  -2.553855996851e-02  -3.986863126629e-02   6.908266816885e-02  -7.309384209912e-02  -3.191118085159e-02   7.460116268300e-02  -5.967742374814e-02  -1.101769941144e-01   1.314268124616e-01  -1.358705759833e-01   3.312265423794e-02   1.486448043234e-01  -1.567413113912e-01  -3.602227480921e-01   2.067630876688e-01  -1.444746007094e-01   3.444269552313e-01   2.534663778489e-01  
-1.277547187790e-01   1.072563364470e-01  -2.483974101221e-02  -4.112915694545e-02   6.835067201855e-02  -7.081527536886e-02  -3.212041603406e-02   7.470115673125e-02  -6.081063351850e-02  -1.098321844819e-01   1.306231678498e-01  -1.334392036280e-01   3.224864529427e-02   1.507265619826e-01  -1.545649296355e-01  -3.623046823024e-01   2.038129991652e-01  -1.442656498379e-01   3.428378728460e-01   2.508250901968e-01  
-1.257636970877e-01   1.049749278051e-01  -2.416014579150e-02  -4.234293318010e-02   6.761263098598e-02  -6.855775355575e-02  -3.230167065090e-02   7.477116852312e-02  -6.190379086201e-02  -1.094643402429e-01   1.297904181859e-01  -1.310566645630e-01   3.139724818495e-02   1.527180918759e-01  -1.524075619571e-01  -3.643232551317e-01   2.008776831363e-01  -1.440145836762e-01   3.412312524085e-01   2.482011244325e-01  
-1.238113095457e-01   1.027481651339e-01  -2.349970709302e-02  -4.351401928413e-02   6.687372674617e-02  -6.630820122109e-02  -3.247105855684e-02   7.481689172650e-02  -6.296698594611e-02  -1.090812905618e-01   1.289577226495e-01  -1.287184790148e-01   3.056760630616e-02   1.546395602311e-01  -1.502655084831e-01  -3.662812057917e-01   1.979725428435e-01  -1.437352137300e-01   3.396085545223e-01   2.455958028396e-01  
-1.218853916554e-01   1.005620939180e-01  -2.285737574194e-02  -4.463680835914e-02   6.613169818174e-02  -6.404982249887e-02  -3.262736091467e-02   7.482611765357e-02  -6.400026515267e-02  -1.086751437925e-01   1.280937906156e-01  -1.263979455325e-01   2.975862875978e-02   1.564289106510e-01  -1.481247660086e-01  -3.680904199616e-01   1.950893598705e-01  -1.433863667269e-01   3.379115600700e-01   2.429691713185e-01  
-1.199782618724e-01   9.841002693931e-02  -2.223104732477e-02  -4.570537425765e-02   6.538490130267e-02  -6.177153906609e-02  -3.278262132209e-02   7.479288740264e-02  -6.499945304613e-02  -1.082346717948e-01   1.271910097369e-01  -1.240774180349e-01   2.896509982287e-02   1.580672376108e-01  -1.459567719570e-01  -3.696564190959e-01   1.921909883339e-01  -1.429568116838e-01   3.360792422665e-01   2.402800096444e-01  
-1.180998030455e-01   9.630843582072e-02  -2.162197261091e-02  -4.673185981313e-02   6.463535530682e-02  -5.951254964932e-02  -3.291644525184e-02   7.473521396726e-02  -6.596198860339e-02  -1.077750663285e-01   1.262722337446e-01  -1.218022571996e-01   2.819179442585e-02   1.596253733089e-01  -1.438072730193e-01  -3.711525223036e-01   1.893131578444e-01  -1.424943265656e-01   3.342280767278e-01   2.376078301685e-01  
-1.162703175749e-01   9.425664492988e-02  -2.103047425192e-02  -4.772553571691e-02   6.388736625132e-02  -5.726320704036e-02  -3.303327374396e-02   7.466296276484e-02  -6.690080507682e-02  -1.073094404830e-01   1.253739923210e-01  -1.195702615503e-01   2.744032293670e-02   1.611273643064e-01  -1.416844884467e-01  -3.726201004763e-01   1.864835199863e-01  -1.420153720735e-01   3.323853160926e-01   2.349713197453e-01  
-1.144372736263e-01   9.224712816428e-02  -2.045609268185e-02  -4.866712351604e-02   6.314011019123e-02  -5.500884248976e-02  -3.313210218634e-02   7.454842688401e-02  -6.781069150104e-02  -1.068237451069e-01   1.243980483820e-01  -1.173683295058e-01   2.671010177382e-02   1.624682646076e-01  -1.395818488924e-01  -3.739443332675e-01   1.836935734092e-01  -1.414500227616e-01   3.304767221738e-01   2.323199276928e-01  
-1.126500364731e-01   9.027746481078e-02  -1.989671412077e-02  -4.957154091658e-02   6.239265938087e-02  -5.275326143379e-02  -3.322829806563e-02   7.441470890623e-02  -6.869188248178e-02  -1.063200478632e-01   1.234427581114e-01  -1.151877536217e-01   2.599575167282e-02   1.637379126892e-01  -1.374744925961e-01  -3.751393591362e-01   1.809115831443e-01  -1.408593807358e-01   3.285111886241e-01   2.296600305083e-01  
-1.108820981942e-01   8.834648716643e-02  -1.935128706983e-02  -5.043139671941e-02   6.163923102538e-02  -5.051898376689e-02  -3.330544945208e-02   7.425262040966e-02  -6.952791346020e-02  -1.057861089747e-01   1.224593049643e-01  -1.130356330297e-01   2.529671050386e-02   1.649055042296e-01  -1.353676909124e-01  -3.761916876651e-01   1.781214118807e-01  -1.402230747670e-01   3.264802253195e-01   2.269853844370e-01  
-1.091418031377e-01   8.645445485457e-02  -1.882226064884e-02  -5.125092525971e-02   6.089241898896e-02  -4.826747796337e-02  -3.338198358441e-02   7.406343687083e-02  -7.034818940067e-02  -1.052444313521e-01   1.214608422975e-01  -1.109060743957e-01   2.461776046412e-02   1.659578008959e-01  -1.332774948200e-01  -3.771206600476e-01   1.753836432541e-01  -1.395333683860e-01   3.243995631085e-01   2.243077935458e-01  
-1.074412453100e-01   8.459861706796e-02  -1.830561079536e-02  -5.203401666203e-02   6.013843703074e-02  -4.604734231149e-02  -3.344357092069e-02   7.385796742500e-02  -7.112099720556e-02  -1.046737379422e-01   1.204773099704e-01  -1.088032253096e-01   2.395160953207e-02   1.669533148466e-01  -1.311809294210e-01  -3.779272196499e-01   1.726225755774e-01  -1.388286409641e-01   3.222672076462e-01   2.216247037483e-01  
-1.057468769590e-01   8.278817237221e-02  -1.780566368743e-02  -5.277643453602e-02   5.939430631573e-02  -4.381613584076e-02  -3.349275424265e-02   7.362318414721e-02  -7.188173694666e-02  -1.041029143661e-01   1.194416843150e-01  -1.067425496997e-01   2.330806065174e-02   1.678196252247e-01  -1.291279437491e-01  -3.786617610813e-01   1.699425615904e-01  -1.380618167246e-01   3.201207244291e-01   2.189620517156e-01  
-1.040842405985e-01   8.101441727594e-02  -1.731850075253e-02  -5.348397399684e-02   5.864783631142e-02  -4.160531014333e-02  -3.352373815936e-02   7.337069796100e-02  -7.260545385855e-02  -1.035120134793e-01   1.184070267925e-01  -1.047106780805e-01   2.267940658275e-02   1.686117289796e-01  -1.270832801074e-01  -3.792901426309e-01   1.672705510129e-01  -1.372692006739e-01   3.179352211531e-01   2.163024939030e-01  
-1.024430174576e-01   7.927929237174e-02  -1.684478200212e-02  -5.415286955408e-02   5.790477254373e-02  -3.940175017060e-02  -3.355298030375e-02   7.309630696325e-02  -7.330039090955e-02  -1.029062405672e-01   1.173568668947e-01  -1.027105182300e-01   2.206614099379e-02   1.693168051727e-01  -1.250505451559e-01  -3.797996583943e-01   1.646202458417e-01  -1.364424258346e-01   3.157043775446e-01   2.136421271156e-01  
-1.008261213705e-01   7.757765063431e-02  -1.638412846353e-02  -5.478470011367e-02   5.716372871330e-02  -3.720327760458e-02  -3.357101097059e-02   7.279973823724e-02  -7.396726274194e-02  -1.022856221333e-01   1.162937430717e-01  -1.007336356465e-01   2.146886157505e-02   1.699221586150e-01  -1.230308356429e-01  -3.801838789923e-01   1.619979471101e-01  -1.355742091315e-01   3.134244590220e-01   2.109786564620e-01  
-9.923141369758e-02   7.590907839560e-02  -1.593630094975e-02  -5.538177346544e-02   5.642571206449e-02  -3.500395523709e-02  -3.357761941007e-02   7.248131810824e-02  -7.460933474832e-02  -1.016520282573e-01   1.152124076132e-01  -9.877942204747e-02   2.088768814204e-02   1.704200783036e-01  -1.210263027091e-01  -3.804358765808e-01   1.594064389576e-01  -1.346600643403e-01   3.110925849732e-01   2.083104055939e-01  
-9.766449140687e-02   7.427450065577e-02  -1.549854399842e-02  -5.594493116690e-02   5.568152324998e-02  -3.284880216358e-02  -3.356467318168e-02   7.214917254659e-02  -7.520123425835e-02  -1.009905985076e-01   1.141344224407e-01  -9.685716854532e-02   2.031702386547e-02   1.708671243976e-01  -1.190221397023e-01  -3.805759210992e-01   1.567926800400e-01  -1.337356246633e-01   3.087196275028e-01   2.056433214424e-01  
-9.612206359464e-02   7.267593336395e-02  -1.507387810216e-02  -5.647675505266e-02   5.494467511253e-02  -3.069435939588e-02  -3.354628765718e-02   7.180026011745e-02  -7.577530632909e-02  -1.003254229949e-01   1.130476570705e-01  -9.496652749689e-02   1.976343055057e-02   1.712284181226e-01  -1.170457383686e-01  -3.806335521487e-01   1.542306304751e-01  -1.327791294475e-01   3.063272338544e-01   2.029923350178e-01  
-9.459469140786e-02   7.110869270708e-02  -1.466133958819e-02  -5.697195375253e-02   5.421386210592e-02  -2.853323414477e-02  -3.352233694369e-02   7.142768916583e-02  -7.632807872791e-02  -9.964926420146e-02   1.119358092609e-01  -9.309664128312e-02   1.922481446303e-02   1.714757078034e-01  -1.150839089029e-01  -3.805408497967e-01   1.517052483904e-01  -1.317733439324e-01   3.038738667883e-01   2.003309210966e-01  
-9.310415011620e-02   6.957391575756e-02  -1.425909523847e-02  -5.743909020324e-02   5.348253900145e-02  -2.640618452801e-02  -3.348697297682e-02   7.104737608610e-02  -7.684369442527e-02  -9.895760318064e-02   1.108476494453e-01  -9.125745772798e-02   1.869807690341e-02   1.716883146489e-01  -1.131322872097e-01  -3.803729388754e-01   1.491849890982e-01  -1.307680230469e-01   3.014046362364e-01   1.976868576953e-01  
-9.162164373284e-02   6.807674177149e-02  -1.386914000030e-02  -5.787495118744e-02   5.275871083542e-02  -2.428758259098e-02  -3.343936863000e-02   7.064843536959e-02  -7.734001028138e-02  -9.826296233160e-02   1.097202906515e-01  -8.946019052197e-02   1.818816202250e-02   1.718010803050e-01  -1.112205221387e-01  -3.801365759595e-01   1.467198944787e-01  -1.297222033994e-01   2.989259439675e-01   1.950644830837e-01  
-9.017067621366e-02   6.660943108261e-02  -1.348878828491e-02  -5.828317394753e-02   5.203463584335e-02  -2.219873445364e-02  -3.337815371361e-02   7.023997623747e-02  -7.779980187797e-02  -9.755187859804e-02   1.086085773451e-01  -8.768872785161e-02   1.768929954326e-02   1.718667153441e-01  -1.093166726940e-01  -3.798029612369e-01   1.442593874268e-01  -1.286689060773e-01   2.964182582253e-01   1.924507888098e-01  
-8.872877207319e-02   6.516279691550e-02  -1.311919779322e-02  -5.865046025389e-02   5.131665270148e-02  -2.008889622401e-02  -3.332456693160e-02   6.980091596137e-02  -7.823747870539e-02  -9.682243597449e-02   1.074604228601e-01  -8.591882400643e-02   1.720323002774e-02   1.717823274505e-01  -1.074115911597e-01  -3.792239081243e-01   1.418210077568e-01  -1.275452733918e-01   2.937934085727e-01   1.897915905025e-01  
-8.732214465869e-02   6.375461965466e-02  -1.275899262449e-02  -5.899963668258e-02   5.059936894344e-02  -1.803423018169e-02  -3.324716814771e-02   6.936498203001e-02  -7.863995731027e-02  -9.608764838582e-02   1.063397058193e-01  -8.419992774785e-02   1.672916559942e-02   1.717033753274e-01  -1.055389892910e-01  -3.786723905222e-01   1.394029811567e-01  -1.264465404935e-01   2.912174395977e-01   1.871892234150e-01  
-8.593241575593e-02   6.237135795337e-02  -1.240830871867e-02  -5.931473387305e-02   4.988545439476e-02  -1.599052191063e-02  -3.316839012887e-02   6.891017843609e-02  -7.901209785787e-02  -9.533634931457e-02   1.052067727961e-01  -8.249788775705e-02   1.626623309589e-02   1.715336181087e-01  -1.036722430224e-01  -3.779606550972e-01   1.369983840686e-01  -1.253138641850e-01   2.885764508951e-01   1.845732303837e-01  
-8.455453286745e-02   6.102138067162e-02  -1.206837707701e-02  -5.960454957742e-02   4.918026069490e-02  -1.395111774511e-02  -3.307445520590e-02   6.844182503626e-02  -7.937036190830e-02  -9.458663365082e-02   1.040473693013e-01  -8.083239225376e-02   1.581871086471e-02   1.712735065062e-01  -1.018462053832e-01  -3.771866651434e-01   1.346549496782e-01  -1.241478250483e-01   2.859320083925e-01   1.819819674964e-01  
-8.320962878013e-02   5.969572142345e-02  -1.173725284773e-02  -5.986722708445e-02   4.847838702041e-02  -1.193518082532e-02  -3.297929360986e-02   6.796500095476e-02  -7.969770368208e-02  -9.382423308212e-02   1.029140772185e-01  -7.918441576305e-02   1.538129466576e-02   1.709715273915e-01  -1.000253893975e-01  -3.763041211321e-01   1.323227125646e-01  -1.229777407687e-01   2.832538091523e-01   1.793960147887e-01  
-8.187813202702e-02   5.840303981857e-02  -1.141546222778e-02  -6.010558605005e-02   4.778215076816e-02  -9.944610134647e-03  -3.287090394553e-02   6.747880358707e-02  -8.000133016125e-02  -9.305842920894e-02   1.017636035808e-01  -7.757742612783e-02   1.495648819245e-02   1.706092058054e-01  -9.823934650309e-02  -3.753760326361e-01   1.300290356437e-01  -1.217922866776e-01   2.805814511605e-01   1.768394066934e-01  
-8.056651855260e-02   5.713114726899e-02  -1.110162144709e-02  -6.031357301149e-02   4.708752014491e-02  -7.971807780941e-03  -3.275674950998e-02   6.697748355169e-02  -8.027149690328e-02  -9.227445281263e-02   1.006116814802e-01  -7.598237418954e-02   1.454085255966e-02   1.701681504037e-01  -9.645432414621e-02  -3.742824412622e-01   1.277383229126e-01  -1.205806809242e-01   2.778425822905e-01   1.742678794620e-01  
-7.927268912656e-02   5.588683694172e-02  -1.079627051651e-02  -6.049645753236e-02   4.639725548742e-02  -6.025450568558e-03  -3.263263850251e-02   6.646672102645e-02  -8.051395525315e-02  -9.148230991516e-02   9.945493751646e-02  -7.441705979066e-02   1.413610338090e-02   1.696693338829e-01  -9.469161579873e-02  -3.731081890964e-01   1.254733107571e-01  -1.193554973753e-01   2.750888925720e-01   1.717127628233e-01  
-7.800217337647e-02   5.466613084615e-02  -1.049895001694e-02  -6.065409013736e-02   4.571123195079e-02  -4.101217372337e-03  -3.250334537026e-02   6.594689508747e-02  -8.072885332029e-02  -9.068055504298e-02   9.830692012605e-02  -7.287217635483e-02   1.374131254282e-02   1.691169946467e-01  -9.294202282661e-02  -3.718300168252e-01   1.232272669725e-01  -1.181191211472e-01   2.723062772366e-01   1.691653704485e-01  
-7.674279900716e-02   5.347458733065e-02  -1.021024521954e-02  -6.078892604889e-02   4.503226378677e-02  -2.195194350940e-03  -3.236211640016e-02   6.541740748860e-02  -8.092437590976e-02  -8.987731430254e-02   9.713930210327e-02  -7.136235710335e-02   1.335854673339e-02   1.684951242570e-01  -9.122698762951e-02  -3.704905441722e-01   1.210247791060e-01  -1.168621903246e-01   2.695214399987e-01   1.666417087809e-01  
-7.551399887073e-02   5.230898931563e-02  -9.929430313605e-03  -6.090455271844e-02   4.435927231817e-02  -3.207034992851e-04  -3.221698370616e-02   6.488700244217e-02  -8.109581535101e-02  -8.907166752770e-02   9.600016602322e-02  -6.988040667469e-02   1.298565377387e-02   1.678590298432e-01  -8.953259361898e-02  -3.691155116752e-01   1.188494731146e-01  -1.156170050495e-01   2.667479976780e-01   1.641492752633e-01  
-7.429374930211e-02   5.116265972543e-02  -9.656030177696e-03  -6.098853321111e-02   4.369044820288e-02   1.540186090595e-03  -3.207201528621e-02   6.433845448908e-02  -8.123715681535e-02  -8.824967609803e-02   9.484002178571e-02  -6.841182630697e-02   1.262159275750e-02   1.671274998575e-01  -8.784457358829e-02  -3.675602093266e-01   1.166854998573e-01  -1.143357854593e-01   2.639018652389e-01   1.616379369489e-01  
-7.309156253643e-02   5.004279581294e-02  -9.390398068911e-03  -6.105400275195e-02   4.302866752481e-02   3.381680544190e-03  -3.191377286947e-02   6.378494550981e-02  -8.136058071071e-02  -8.742796326083e-02   9.367898159906e-02  -6.697310734232e-02   1.226845820292e-02   1.663456086578e-01  -8.618733214641e-02  -3.659538004150e-01   1.145628760039e-01  -1.130453463710e-01   2.610601307594e-01   1.591535592128e-01  
-7.191090210413e-02   4.894936313147e-02  -9.132005534679e-03  -6.110137000827e-02   4.237258343131e-02   5.187581641260e-03  -3.174845748397e-02   6.323000830404e-02  -8.146050098912e-02  -8.660521724878e-02   9.252838304381e-02  -6.556821933868e-02   1.192478936057e-02   1.655424400061e-01  -8.455796720403e-02  -3.643250386517e-01   1.124697319371e-01  -1.117620950317e-01   2.582378184577e-01   1.567041928716e-01  
-7.075373145977e-02   4.787763548626e-02  -8.880351740996e-03  -6.112894907476e-02   4.172098766862e-02   6.962270059157e-03  -3.157673380689e-02   6.267141689589e-02  -8.153408162162e-02  -8.577623171730e-02   9.139367818448e-02  -6.418533016185e-02   1.158962513258e-02   1.647085629682e-01  -8.294486474671e-02  -3.626268702274e-01   1.103962670984e-01  -1.104803121770e-01   2.554074991415e-01   1.542733705193e-01  
-6.960269548059e-02   4.682555802065e-02  -8.635120706622e-03  -6.113048124306e-02   4.107259631095e-02   8.715617655060e-03  -3.139617414923e-02   6.209874762672e-02  -8.157811976234e-02  -8.493375912846e-02   9.023429347620e-02  -6.282110710886e-02   1.126263441140e-02   1.637879314085e-01  -8.134541192259e-02  -3.607785428540e-01   1.083356729522e-01  -1.091677220912e-01   2.525237202628e-01   1.518344283273e-01  
-6.847137780498e-02   4.579085577404e-02  -8.396357291890e-03  -6.110748208533e-02   4.042913512877e-02   1.044548072345e-02  -3.121418552398e-02   6.151720796225e-02  -8.159488195758e-02  -8.408108417302e-02   8.908565509084e-02  -6.146905963876e-02   1.094358504968e-02   1.628157933201e-01  -7.975398738223e-02  -3.588052518742e-01   1.062913047220e-01  -1.078447216655e-01   2.496010651505e-01   1.493959283839e-01  
-6.735187640331e-02   4.478324557864e-02  -8.164862274539e-03  -6.106818822198e-02   3.979556256974e-02   1.215636742264e-02  -3.102813829490e-02   6.093229524682e-02  -8.159939234218e-02  -8.323413232943e-02   8.792693307455e-02  -6.015362551560e-02   1.063478053906e-02   1.618009211741e-01  -7.820086415340e-02  -3.568087267033e-01   1.042956310463e-01  -1.065161811386e-01   2.466988794916e-01   1.469922625931e-01  
-6.625882070439e-02   4.379947391384e-02  -7.939582168119e-03  -6.101693788746e-02   3.916799047492e-02   1.382882021377e-02  -3.083287164384e-02   6.035181305706e-02  -8.158418709884e-02  -8.239035574267e-02   8.679440912812e-02  -5.886869148223e-02   1.033433251224e-02   1.607883452934e-01  -7.667524178075e-02  -3.548195106325e-01   1.023310699027e-01  -1.052075198013e-01   2.438332113985e-01   1.446318821577e-01  
-6.517862665765e-02   4.283277048562e-02  -7.720295477108e-03  -6.094252061533e-02   3.854566063608e-02   1.548088391795e-02  -3.063356927110e-02   5.976135985995e-02  -8.154412748843e-02  -8.153765995978e-02   8.565825880709e-02  -5.759789227336e-02   1.004164554846e-02   1.597124530743e-01  -7.516240251620e-02  -3.527041463599e-01   1.003866857765e-01  -1.038811344659e-01   2.409280849529e-01   1.422708694862e-01  
-6.410809170766e-02   4.188726083697e-02  -7.507289256271e-03  -6.084813620202e-02   3.793092892903e-02   1.711299185793e-02  -3.043241172025e-02   5.916352460261e-02  -8.148482864069e-02  -8.068213143915e-02   8.451056550643e-02  -5.635179704400e-02   9.757279245345e-03   1.585799899555e-01  -7.367342354777e-02  -3.505019448635e-01   9.847279915133e-02  -1.025409879763e-01   2.380070668461e-01   1.399226881843e-01  
-6.306169176935e-02   4.095986999263e-02  -7.298891973180e-03  -6.073927451387e-02   3.731636358286e-02   1.869048482983e-02  -3.021653579466e-02   5.856793686516e-02  -8.139206481713e-02  -7.981852465624e-02   8.338751424290e-02  -5.512765978721e-02   9.478561190382e-03   1.574468369875e-01  -7.219717494771e-02  -3.482622329922e-01   9.656191395231e-02  -1.012183920188e-01   2.350962249439e-01   1.376013515793e-01  
-6.202483017884e-02   4.005314846772e-02  -7.097052858233e-03  -6.061080068102e-02   3.671240666680e-02   2.025694539290e-02  -3.000454943684e-02   5.796492974940e-02  -8.128683070723e-02  -7.895668572652e-02   8.225518870291e-02  -5.392671425068e-02   9.208783598532e-03   1.562568293889e-01  -7.074802726599e-02  -3.459437430223e-01   9.469318390151e-02  -9.988156999919e-02   2.321739851963e-01   1.352950439721e-01  
-6.100703525221e-02   3.916178206091e-02  -6.899935142843e-03  -6.046449626807e-02   3.611017846690e-02   2.178079221430e-02  -2.978151299514e-02   5.735899886537e-02  -8.115036951214e-02  -7.808496265421e-02   8.113706525379e-02  -5.274052688226e-02   8.944922230999e-03   1.550394335500e-01  -6.930851313654e-02  -3.435394950911e-01   9.283040435164e-02  -9.854699774741e-02   2.292354427338e-01   1.330002297806e-01  
-6.000390703454e-02   3.829248176679e-02  -6.708927227028e-03  -6.030405588269e-02   3.551880538502e-02   2.328608278223e-02  -2.956074224999e-02   5.675235408545e-02  -8.100460558596e-02  -7.722062014535e-02   8.002387790348e-02  -5.158264466916e-02   8.689515010292e-03   1.537977508097e-01  -6.790060015439e-02  -3.411159170172e-01   9.101356263079e-02  -9.721607341942e-02   2.263184854101e-01   1.307384470291e-01  
-5.901406658173e-02   3.744355914180e-02  -6.523028285567e-03  -6.013098276175e-02   3.493338714387e-02   2.475998314507e-02  -2.932974038356e-02   5.614534144490e-02  -8.084086314910e-02  -7.635763246812e-02   7.891134670304e-02  -5.045188954501e-02   8.441281483821e-03   1.525294600696e-01  -6.652027529324e-02  -3.386627797005e-01   8.922746623315e-02  -9.588742579288e-02   2.234170198528e-01   1.285056496884e-01  
-5.803904118969e-02   3.661124093511e-02  -6.342385833140e-03  -5.994045791650e-02   3.435523734835e-02   2.620785096666e-02  -2.909974214396e-02   5.553452397848e-02  -8.065782421452e-02  -7.549252302325e-02   7.780609766679e-02  -4.933845580574e-02   8.199907036343e-03   1.512281275079e-01  -6.515747091491e-02  -3.361359511156e-01   8.746649833709e-02  -9.455720467975e-02   2.205061855860e-01   1.262876286296e-01  
-5.707598431481e-02   3.579313712344e-02  -6.166173120735e-03  -5.973037481676e-02   3.378049705648e-02   2.761924757184e-02  -2.886733658307e-02   5.491790408259e-02  -8.044616557713e-02  -7.461778302662e-02   7.670193637876e-02  -4.823974061710e-02   7.963878399357e-03   1.498873296042e-01  -6.380417613659e-02  -3.335023746752e-01   8.571205675029e-02  -9.322179991084e-02   2.175677474840e-01   1.240738119474e-01  
-5.613373909695e-02   3.499572710332e-02  -5.994948381010e-03  -5.951334986153e-02   3.321359529329e-02   2.899589797248e-02  -2.862701100741e-02   5.430787321744e-02  -8.022303640944e-02  -7.375212175923e-02   7.561947150165e-02  -4.716969815512e-02   7.734999086909e-03   1.485560601901e-01  -6.248249976219e-02  -3.309045325686e-01   8.399727507441e-02  -9.190781864394e-02   2.146798967485e-01   1.219075177040e-01  
-5.519404099630e-02   3.421282608672e-02  -5.828396495706e-03  -5.927487395195e-02   3.265276051599e-02   3.035491807683e-02  -2.838269454725e-02   5.368668542258e-02  -7.997837889509e-02  -7.287877524878e-02   7.451634203879e-02  -4.611357829030e-02   7.512483252240e-03   1.471487561651e-01  -6.117663980772e-02  -3.281652738480e-01   8.230520447223e-02  -9.056850153925e-02   2.117466030614e-01   1.197354902928e-01  
-5.427905696728e-02   3.344655705534e-02  -5.665966785702e-03  -5.902827064099e-02   3.209611366429e-02   3.166256270968e-02  -2.813383687045e-02   5.307307677196e-02  -7.971190976713e-02  -7.200738116762e-02   7.344647810827e-02  -4.508000157314e-02   7.295113028414e-03   1.457676168078e-01  -5.988902134723e-02  -3.254453804033e-01   8.062798910902e-02  -8.925910151896e-02   2.088536622799e-01   1.176042021769e-01  
-5.337388177135e-02   3.269795964646e-02  -5.508142622207e-03  -5.876925803194e-02   3.154712342072e-02   3.294579353272e-02  -2.788050459549e-02   5.245797243649e-02  -7.943175601174e-02  -7.113870088448e-02   7.237385266763e-02  -4.406932720256e-02   7.084222221610e-03   1.443552213037e-01  -5.862729421347e-02  -3.226832244599e-01   7.898404542886e-02  -8.794825246597e-02   2.059685975055e-01   1.154958960756e-01  
-5.247713294040e-02   3.196205621900e-02  -5.354968688462e-03  -5.848979703383e-02   3.100618375107e-02   3.421088417184e-02  -2.763352411652e-02   5.183462422415e-02  -7.913301899176e-02  -7.026523514248e-02   7.129870993296e-02  -4.306894581154e-02   6.879384776032e-03   1.428899964770e-01  -5.737789136308e-02  -3.197979683550e-01   7.736330616435e-02  -8.662422366116e-02   2.030479353309e-01   1.133866637783e-01  
-5.159760014772e-02   3.124371920351e-02  -5.205667910913e-03  -5.820372843172e-02   3.047024132739e-02   3.543277210936e-02  -2.737828247077e-02   5.121732055310e-02  -7.881753989450e-02  -6.939623469105e-02   7.023921394180e-02  -4.209448275101e-02   6.679795634364e-03   1.414338831350e-01  -5.615327417581e-02  -3.169307927332e-01   7.576545899590e-02  -8.532026703786e-02   2.001669990111e-01   1.113169180359e-01  
-5.073609761463e-02   3.054180398828e-02  -5.060461060153e-03  -5.791028850404e-02   2.994130972991e-02   3.662080997048e-02  -2.711881916847e-02   5.060507761883e-02  -7.848954254187e-02  -6.853332329654e-02   6.919924789334e-02  -4.114174188126e-02   6.485919943149e-03   1.399835688503e-01  -5.495266541512e-02  -3.140729964906e-01   7.419810596882e-02  -8.403410960237e-02   1.973206718704e-01   1.092835742483e-01  
-4.987995586416e-02   2.985528967322e-02  -4.919404632726e-03  -5.760280674214e-02   2.941980851760e-02   3.778753563842e-02  -2.685642253710e-02   4.998853683561e-02  -7.814712841656e-02  -6.767064469002e-02   6.814843504687e-02  -4.020813004207e-02   6.297842277312e-03   1.384882549652e-01  -5.377458782729e-02  -3.111414321524e-01   7.266022603900e-02  -8.273852122816e-02   1.944650657392e-01   1.072627706173e-01  
-4.903798069266e-02   2.918085387006e-02  -4.781996026439e-03  -5.728153923826e-02   2.890302584566e-02   3.891485977963e-02  -2.659399412268e-02   4.937123559863e-02  -7.778206279128e-02  -6.680419426288e-02   6.711047361707e-02  -3.928772004623e-02   6.114276047729e-03   1.369795291965e-01  -5.260783607872e-02  -3.081485002319e-01   7.113417449489e-02  -8.145007910440e-02   1.916057999556e-01   1.052569866021e-01  
-4.821133290464e-02   2.852027767720e-02  -4.648322860032e-03  -5.695050388392e-02   2.839264877351e-02   4.000819397378e-02  -2.633036122103e-02   4.875642609010e-02  -7.740203317741e-02  -6.594054989468e-02   6.608818362142e-02  -3.838461389597e-02   5.935722959315e-03   1.354682637137e-01  -5.145958600044e-02  -3.051352136177e-01   6.963144092132e-02  -8.017436703458e-02   1.887647574901e-01   1.032777993468e-01  
-4.739219168745e-02   2.787298363833e-02  -4.517887844834e-03  -5.660718939842e-02   2.788590111766e-02   4.106356628815e-02  -2.605770428742e-02   4.813969454480e-02  -7.700028253081e-02  -6.507344583637e-02   6.506178283987e-02  -3.749885776826e-02   5.761531004719e-03   1.339274235637e-01  -5.032836844346e-02  -3.020577666576e-01   6.814413709590e-02  -7.889701477072e-02   1.859190211957e-01   1.013126755299e-01  
-4.659111639991e-02   2.724180771630e-02  -4.391332123351e-03  -5.626009300069e-02   2.738832447320e-02   4.209160143946e-02  -2.578582352799e-02   4.753059844203e-02  -7.659407537997e-02  -6.421816097833e-02   6.405805558856e-02  -3.663545930025e-02   5.592876456649e-03   1.324044180095e-01  -4.922424122078e-02  -2.990209544158e-01   6.669446854420e-02  -7.764257236671e-02   1.831231309820e-01   9.939042263464e-02  
-4.579422343049e-02   2.662492802455e-02  -4.268785124603e-03  -5.589953819376e-02   2.690033229958e-02   4.310495100109e-02  -2.551808076438e-02   4.691721936804e-02  -7.617838633466e-02  -6.336561927669e-02   6.304418084643e-02  -3.578945181441e-02   5.429809151573e-03   1.308381120921e-01  -4.814278071323e-02  -2.959113685866e-01   6.527805495451e-02  -7.637894065524e-02   1.803183219065e-01   9.747972542904e-02  
-4.501417641946e-02   2.601982088986e-02  -4.149229736289e-03  -5.553119272493e-02   2.641644767278e-02   4.407365982306e-02  -2.524719798592e-02   4.630844959337e-02  -7.574398968894e-02  -6.251399674158e-02   6.205190446335e-02  -3.495865857445e-02   5.270529118438e-03   1.292839610615e-01  -4.707502216701e-02  -2.927934326949e-01   6.387456411077e-02  -7.513477760493e-02   1.775366663937e-01   9.559676845465e-02  
-4.424797946099e-02   2.542907765831e-02  -4.032918848577e-03  -5.515798384601e-02   2.593914832164e-02   4.500882920000e-02  -2.497250610250e-02   4.570517271112e-02  -7.529967091944e-02  -6.166943238477e-02   6.107321202219e-02  -3.414830183887e-02   5.115790775747e-03   1.277370047277e-01  -4.603043770094e-02  -2.896919350170e-01   6.249852512268e-02  -7.390725033389e-02   1.747911705780e-01   9.374822696454e-02  
-4.348566222515e-02   2.484623805326e-02  -3.919568795124e-03  -5.476504406938e-02   2.546554683001e-02   4.590875369327e-02  -2.469792246514e-02   4.509325965786e-02  -7.482825518303e-02  -6.081410956321e-02   6.008757592837e-02  -3.334364155503e-02   4.964758269361e-03   1.261395007529e-01  -4.499098995075e-02  -2.864515501744e-01   6.112856329453e-02  -7.266623480726e-02   1.720011942524e-01   9.189157813278e-02  
-4.274216369116e-02   2.427984862855e-02  -3.809319267172e-03  -5.437522784102e-02   2.499953999715e-02   4.677545746771e-02  -2.441757222649e-02   4.449418797597e-02  -7.435564250361e-02  -5.997442554540e-02   5.912711988862e-02  -3.256508663156e-02   4.818258708184e-03   1.245807874569e-01  -4.398163363511e-02  -2.833041521921e-01   5.979430623580e-02  -7.145781680133e-02   1.692866358744e-01   9.008923568675e-02  
-4.200642050468e-02   2.372530172584e-02  -3.702107882307e-03  -5.397547149957e-02   2.453979773267e-02   4.761246098438e-02  -2.413651766095e-02   4.389469512645e-02  -7.386911823641e-02  -5.913600686782e-02   5.816768083623e-02  -3.180170403273e-02   4.675902273453e-03   1.230027448668e-01  -4.298991346956e-02  -2.801122221336e-01   5.848190163756e-02  -7.025167098393e-02   1.665761084041e-01   8.830364112625e-02  
-4.128277455499e-02   2.318108729256e-02  -3.597787766769e-03  -5.356637950146e-02   2.408560597998e-02   4.841368595723e-02  -2.385589378741e-02   4.329691562312e-02  -7.336742052399e-02  -5.829891956448e-02   5.722165251602e-02  -3.105052844695e-02   4.537296977246e-03   1.214223361289e-01  -4.201147748233e-02  -2.768891912725e-01   5.718626533782e-02  -6.905631795557e-02   1.638761050622e-01   8.653781332723e-02  
-4.056613032633e-02   2.265078664369e-02  -3.496762197233e-03  -5.315079914023e-02   2.364107168639e-02   4.919935062428e-02  -2.357840284814e-02   4.270065717985e-02  -7.286280392539e-02  -5.747034063716e-02   5.627495635348e-02  -3.031861212160e-02   4.403505459219e-03   1.198257880399e-01  -4.105869450232e-02  -2.736525909569e-01   5.592696255833e-02  -6.786462504119e-02   1.611961789228e-01   8.479672801037e-02  
-3.986631467245e-02   2.213153416648e-02  -3.398264704861e-03  -5.273261505046e-02   2.320117108385e-02   4.994280018354e-02  -2.329790308268e-02   4.211221090352e-02  -7.234596891616e-02  -5.664752518457e-02   5.535240597479e-02  -2.960207625576e-02   4.272977814150e-03   1.182552031750e-01  -4.012157581356e-02  -2.704443559967e-01   5.468375303053e-02  -6.669763905007e-02   1.585561619463e-01   8.308981099497e-02  
-3.917227749070e-02   2.162074958503e-02  -3.302173928558e-03  -5.230120811577e-02   2.276469604880e-02   5.064654655916e-02  -2.301506578814e-02   4.152069404264e-02  -7.180715565503e-02  -5.581945714682e-02   5.442909580801e-02  -2.889525765426e-02   4.145508228475e-03   1.166593368439e-01  -3.919386005790e-02  -2.671572622803e-01   5.344941327493e-02  -6.552920448332e-02   1.559017380936e-01   8.138902641139e-02  
-3.848776347163e-02   2.112208221347e-02  -3.209183338864e-03  -5.186380081457e-02   2.233758200674e-02   5.133207522691e-02  -2.273710362142e-02   4.093185271511e-02  -7.126522498426e-02  -5.499991777796e-02   5.351370529233e-02  -2.820403698428e-02   4.022453367518e-03   1.150581849279e-01  -3.828767042948e-02  -2.638620427536e-01   5.224756998358e-02  -6.436935662909e-02   1.532692872694e-01   7.971305696288e-02  
-3.781890896759e-02   2.063545487592e-02  -3.118542532997e-03  -5.142748634686e-02   2.191584166892e-02   5.198124143234e-02  -2.245491321272e-02   4.035276231771e-02  -7.071715353759e-02  -5.419023425416e-02   5.261952023476e-02  -2.753124007215e-02   3.902645911599e-03   1.134869572150e-01  -3.740195769227e-02  -2.606224197926e-01   5.106809085300e-02  -6.323550576203e-02   1.506896930142e-01   7.807696685013e-02  
-3.715811989761e-02   2.015923752236e-02  -3.030281352950e-03  -5.098486323635e-02   2.149934668732e-02   5.259744086671e-02  -2.217028034080e-02   3.977572839025e-02  -7.015703179544e-02  -5.338328424948e-02   5.172963986987e-02  -2.687278422590e-02   3.786060005274e-03   1.119093491492e-01  -3.653264069958e-02  -2.573616118058e-01   4.990736840057e-02  -6.210919461292e-02   1.481243759791e-01   7.646091516486e-02  
-3.650361697803e-02   1.969338451546e-02  -2.944604612055e-03  -5.053450640483e-02   2.109007785653e-02   5.319095805602e-02  -2.188732971390e-02   3.919911990225e-02  -6.958916662013e-02  -5.258067674730e-02   5.084125782791e-02  -2.622771977185e-02   3.673148483105e-03   1.103168376906e-01  -3.568123109400e-02  -2.540689507002e-01   4.877215483373e-02  -6.098597674819e-02   1.455678370274e-01   7.486201767589e-02  
-3.586112077020e-02   1.923437408830e-02  -2.860965543112e-03  -5.007571128016e-02   2.068372599184e-02   5.373912815572e-02  -2.160386847475e-02   3.862466223381e-02  -6.900200409373e-02  -5.177626796010e-02   4.996959632108e-02  -2.559006791005e-02   3.562665589466e-03   1.087305585562e-01  -3.483591783168e-02  -2.507426528371e-01   4.764159159742e-02  -5.987619841604e-02   1.430184689376e-01   7.327890619327e-02  
-3.522938135865e-02   1.878793031673e-02  -2.779828176044e-03  -4.961751120652e-02   2.028536807124e-02   5.426432092681e-02  -2.132119081767e-02   3.805766920326e-02  -6.841491677921e-02  -5.098383691542e-02   4.910840481094e-02  -2.497161702015e-02   3.455746321823e-03   1.071589252916e-01  -3.401468772493e-02  -2.474597829316e-01   4.654161284446e-02  -5.878390324264e-02   1.405149213197e-01   7.173101226093e-02  
-3.460631416109e-02   1.835171690791e-02  -2.701112914305e-03  -4.915507731008e-02   1.989446508324e-02   5.476733979569e-02  -2.104078444574e-02   3.749399750906e-02  -6.782349068669e-02  -5.019857539047e-02   4.825516717716e-02  -2.436682071435e-02   3.352278027312e-03   1.055870788409e-01  -3.321181579216e-02  -2.441743344983e-01   4.546770544312e-02  -5.770144532277e-02   1.380339054053e-01   7.020635130659e-02  
-3.399534980729e-02   1.792574492524e-02  -2.624475681528e-03  -4.869254961315e-02   1.950922721747e-02   5.523933944169e-02  -2.075910111750e-02   3.693766769774e-02  -6.722713739463e-02  -4.942191130572e-02   4.741712561448e-02  -2.377711693510e-02   3.251654164821e-03   1.040346128527e-01  -3.242664803048e-02  -2.409218999394e-01   4.441475800651e-02  -5.663828361478e-02   1.355924375946e-01   6.871295909721e-02  
-3.339196292521e-02   1.750736575054e-02  -2.549973968682e-03  -4.822189900813e-02   1.912927186767e-02   5.567955829553e-02  -2.047971070500e-02   3.638187663740e-02  -6.661826254012e-02  -4.864623565795e-02   4.658628803415e-02  -2.319625395523e-02   3.153835319722e-03   1.024756344968e-01  -3.165233395846e-02  -2.376323980224e-01   4.337631500824e-02  -5.558139836535e-02   1.331555070353e-01   6.723316685733e-02  
-3.279351936529e-02   1.709710322874e-02  -2.477292085464e-03  -4.774359644378e-02   1.875325194842e-02   5.608508778035e-02  -2.019756532683e-02   3.582629832832e-02  -6.599563887960e-02  -4.787085315040e-02   4.575550233976e-02  -2.262653279084e-02   3.058447268349e-03   1.009042990847e-01  -3.089052825593e-02  -2.343037854497e-01   4.235114828357e-02  -5.452793717949e-02   1.307223389675e-01   6.576643138701e-02  
-3.220906492391e-02   1.669694698145e-02  -2.406696235911e-03  -4.726794464786e-02   1.838388680499e-02   5.646315140161e-02  -1.991698144827e-02   3.528017687136e-02  -6.537240522982e-02  -4.710700043828e-02   4.494530130785e-02  -2.207169500447e-02   2.965911789233e-03   9.936378990044e-02  -3.014705006324e-02  -2.310332433238e-01   4.134922235212e-02  -5.349870672459e-02   1.283398684588e-01   6.433563770994e-02  
-3.163015419645e-02   1.630448802387e-02  -2.337991745705e-03  -4.678513038521e-02   1.801945437734e-02   5.681172654968e-02  -1.963525948320e-02   3.473456174147e-02  -6.473866040489e-02  -4.634514781146e-02   4.413812733317e-02  -2.152655104661e-02   2.876030209010e-03   9.781317205991e-02  -2.941639052233e-02  -2.277294887540e-01   4.036453307700e-02  -5.247359060690e-02   1.259633971041e-01   6.291857481094e-02  
-3.106440164605e-02   1.592287785137e-02  -2.271370533942e-03  -4.630693059049e-02   1.766290114930e-02   5.714048008428e-02  -1.935722202785e-02   3.419925767412e-02  -6.410957057820e-02  -4.559774734430e-02   4.334946872299e-02  -2.099804433795e-02   2.789040142753e-03   9.629448191457e-02  -2.870668585377e-02  -2.244965955838e-01   3.940704864504e-02  -5.147283778014e-02   1.236432622119e-01   6.153963228042e-02  
-3.050588334561e-02   1.554850386019e-02  -2.206586256635e-03  -4.582289783117e-02   1.731137223885e-02   5.743795332588e-02  -1.908120234659e-02   3.366584737878e-02  -6.347050565088e-02  -4.485300522493e-02   4.256827089219e-02  -2.047868566459e-02   2.704449265007e-03   9.477542669599e-02  -2.800811535249e-02  -2.212435416783e-01   3.846371746044e-02  -5.048049652792e-02   1.213346195465e-01   6.017651745163e-02  
-2.995567984648e-02   1.518293563007e-02  -2.143594314383e-03  -4.533792530573e-02   1.696578249235e-02   5.771155849702e-02  -1.880501521557e-02   3.313753037825e-02  -6.282880974121e-02  -4.411623514774e-02   4.179604391333e-02  -1.997192802883e-02   2.622435142073e-03   9.326522662590e-02  -2.732615398347e-02  -2.180079751141e-01   3.754235025445e-02  -4.950091099387e-02   1.190556247576e-01   5.883793170870e-02  
-2.941313105559e-02   1.482425345430e-02  -2.082269924500e-03  -4.484841104307e-02   1.662451147889e-02   5.795166855804e-02  -1.852955339122e-02   3.261194791144e-02  -6.217685836609e-02  -4.338200042898e-02   4.103228788014e-02  -1.947429787682e-02   2.542557536276e-03   9.175890074467e-02  -2.665469267795e-02  -2.147600249870e-01   3.663302355309e-02  -4.853148143788e-02   1.167914016439e-01   5.751629501109e-02  
-2.887864020030e-02   1.447419065759e-02  -2.022725045536e-03  -4.435807067414e-02   1.628951452215e-02   5.816870922464e-02  -1.825619461458e-02   3.209153101163e-02  -6.152313585063e-02  -4.265612784023e-02   4.027744606527e-02  -1.898905346796e-02   2.465118675539e-03   9.026287578145e-02  -2.599918423556e-02  -2.115311174773e-01   3.574449322454e-02  -4.757516644016e-02   1.145569708369e-01   5.621874875717e-02  
-2.835573964503e-02   1.413248664708e-02  -1.964803057465e-03  -4.387080415270e-02   1.596020117534e-02   5.836182521039e-02  -1.798332811557e-02   3.157954954201e-02  -6.086991129836e-02  -4.194075439731e-02   3.953940097822e-02  -1.851614352308e-02   2.389963704915e-03   8.879304580143e-02  -2.535943810817e-02  -2.083521486813e-01   3.487638481993e-02  -4.663929121067e-02   1.123664923815e-01   5.495177389526e-02  
-2.783697092674e-02   1.379668858454e-02  -1.908443604478e-03  -4.337556871256e-02   1.563534980808e-02   5.852490948691e-02  -1.771240339477e-02   3.106703469004e-02  -6.020551828302e-02  -4.122588492269e-02   3.880359995520e-02  -1.805023488513e-02   2.316887226211e-03   8.731274654078e-02  -2.472869906982e-02  -2.051308286232e-01   3.402036989608e-02  -4.570622301438e-02   1.101757195044e-01   5.369388381137e-02  
-2.732814929068e-02   1.346954412326e-02  -1.853618575302e-03  -4.288394702953e-02   1.531597877774e-02   5.866447498343e-02  -1.744064139970e-02   3.056268114426e-02  -5.954197792760e-02  -4.052150672696e-02   3.808046491265e-02  -1.759770047853e-02   2.245943097501e-03   8.585508329138e-02  -2.411475621521e-02  -2.019593317088e-01   3.318481319783e-02  -4.479160193251e-02   1.080283251211e-01   5.246580069537e-02  
-2.682941782171e-02   1.314941254467e-02  -1.800259009194e-03  -4.239338286213e-02   1.500150383919e-02   5.877779802020e-02  -1.716993706542e-02   3.006498230017e-02  -5.887625133874e-02  -3.982510470740e-02   3.737213064390e-02  -1.715510121193e-02   2.176977208740e-03   8.441840396228e-02  -2.351330739177e-02  -1.988200910175e-01   3.236520250256e-02  -4.389431287293e-02   1.059152141842e-01   5.126282853588e-02  
-2.633565677762e-02   1.283626425437e-02  -1.748533043673e-03  -4.189865036184e-02   1.469301963558e-02   5.886824234541e-02  -1.690375187159e-02   2.956915221253e-02  -5.820574165749e-02  -3.913336700640e-02   3.666741124986e-02  -1.672179007133e-02   2.110178656673e-03   8.297966234403e-02  -2.292420208387e-02  -1.956676709972e-01   3.156241541084e-02  -4.300337340910e-02   1.038149391733e-01   5.007462667162e-02  
-2.584805868473e-02   1.252865892322e-02  -1.698197643313e-03  -4.139926898383e-02   1.438858979851e-02   5.892784177103e-02  -1.663891960161e-02   2.907530259257e-02  -5.752638577759e-02  -3.844404678947e-02   3.597005025138e-02  -1.629535871682e-02   2.045210498731e-03   8.154305431746e-02  -2.234377955760e-02  -1.924990992896e-01   3.077081904896e-02  -4.212062649292e-02   1.017257588089e-01   4.890012304939e-02  
-2.537142853079e-02   1.223055673578e-02  -1.649362583994e-03  -4.090838944955e-02   1.409143319009e-02   5.897780938292e-02  -1.637610801355e-02   2.859252422745e-02  -5.685793554521e-02  -3.777104985148e-02   3.528780494637e-02  -1.588410531293e-02   1.982431052771e-03   8.013918788846e-02  -2.178362440541e-02  -1.894153349869e-01   3.000617975688e-02  -4.126032928518e-02   9.969500083201e-02   4.776156595989e-02  
-2.490322718174e-02   1.193811652724e-02  -1.601740276639e-03  -4.041701858460e-02   1.379798857597e-02   5.899880072376e-02  -1.611325624450e-02   2.811475688831e-02  -5.618444234052e-02  -3.710342504484e-02   3.461768210329e-02  -1.548057377830e-02   1.921278260760e-03   7.875059283928e-02  -2.123305649437e-02  -1.863476468859e-01   2.925338138468e-02  -4.041392934069e-02   9.768943825334e-02   4.664283861072e-02  
-2.443937164403e-02   1.165294504408e-02  -1.555660226674e-03  -3.992356373945e-02   1.351116580880e-02   5.900381924522e-02  -1.585520449185e-02   2.763967464238e-02  -5.551065266618e-02  -3.644265765012e-02   3.395010966357e-02  -1.508715308334e-02   1.862240444085e-03   7.736132575191e-02  -2.069659463176e-02  -1.832786277656e-01   2.852052808341e-02  -3.957400705591e-02   9.570132673959e-02   4.554027896434e-02  
-2.398332366299e-02   1.137134697151e-02  -1.510601627151e-03  -3.942589574868e-02   1.322576612162e-02   5.896635144226e-02  -1.559556083496e-02   2.716732932187e-02  -5.482307213861e-02  -3.578168787990e-02   3.329472323185e-02  -1.469783516461e-02   1.804365964365e-03   7.598352821393e-02  -2.016363233352e-02  -1.801993323221e-01   2.778944533849e-02  -3.874590558101e-02   9.372544357292e-02   4.445098162982e-02  
-2.353664385808e-02   1.109855334438e-02  -1.466878026794e-03  -3.893648329571e-02   1.294749678811e-02   5.892381473376e-02  -1.533826536085e-02   2.670503692960e-02  -5.414751509190e-02  -3.513651727780e-02   3.265157903419e-02  -1.432250488765e-02   1.748509615134e-03   7.463324623769e-02  -1.964998620616e-02  -1.771958681317e-01   2.708493195719e-02  -3.793707290029e-02   9.180220711463e-02   4.339389118042e-02  
-2.309502583478e-02   1.083030586690e-02  -1.424297992563e-03  -3.844245489661e-02   1.267240473113e-02   5.884876828476e-02  -1.508158759852e-02   2.624429488665e-02  -5.346242578668e-02  -3.449277157429e-02   3.201442254487e-02  -1.395281135339e-02   1.694091833197e-03   7.328480422651e-02  -1.914321590379e-02  -1.741757875741e-01   2.638856987436e-02  -3.713535725651e-02   8.988797656368e-02   4.234828192233e-02  
-2.266293561519e-02   1.056986489729e-02  -1.383047780669e-03  -3.795527903133e-02   1.240424508738e-02   5.876592912294e-02  -1.482947865676e-02   2.579273788119e-02  -5.278712962512e-02  -3.386305899446e-02   3.139092492301e-02  -1.359499855946e-02   1.641574916824e-03   7.196390985803e-02  -1.865283805074e-02  -1.712223483348e-01   2.571512329849e-02  -3.635251390329e-02   8.802120057140e-02   4.133191674902e-02  
-2.223536514061e-02   1.031483125889e-02  -1.343031348874e-03  -3.746519488027e-02   1.214092587128e-02   5.866056364262e-02  -1.458096903344e-02   2.534339247363e-02  -5.210797504230e-02  -3.323768852232e-02   3.077211809416e-02  -1.324429799610e-02   1.590669071899e-03   7.064515547739e-02  -1.817201561450e-02  -1.682627214262e-01   2.505473720578e-02  -3.557666156768e-02   8.616780550257e-02   4.032875028588e-02  
-2.181469108551e-02   1.006481072356e-02  -1.304105802931e-03  -3.697485440313e-02   1.188154916339e-02   5.853052465671e-02  -1.433412535071e-02   2.489843656567e-02  -5.142577831659e-02  -3.261777340463e-02   3.016320177730e-02  -1.290037168518e-02   1.541191912670e-03   6.933940014321e-02  -1.769994372323e-02  -1.653173002565e-01   2.440555288173e-02  -3.481266729872e-02   8.433685677774e-02   3.934274954606e-02  
-2.140313469234e-02   9.821574422240e-03  -1.266247755359e-03  -3.649126985135e-02   1.162737892742e-02   5.838795691768e-02  -1.408863321869e-02   2.446238172277e-02  -5.075073027684e-02  -3.201004514047e-02   2.956744910145e-02  -1.256703054250e-02   1.493215632696e-03   6.806118007110e-02  -1.724188494964e-02  -1.624355765120e-01   2.377470145318e-02  -3.406702532138e-02   8.255069745497e-02   3.838401624210e-02  
-2.099627995165e-02   9.583289983090e-03  -1.229389693697e-03  -3.600617805041e-02   1.137698776380e-02   5.822201269274e-02  -1.384405116787e-02   2.402924736896e-02  -5.007209753198e-02  -3.140675549430e-02   2.897696562105e-02  -1.224056331604e-02   1.446581277325e-03   6.678825562931e-02  -1.679285792567e-02  -1.595561174081e-01   2.315550584557e-02  -3.332942906405e-02   8.078092972307e-02   3.743930131975e-02  
-2.059643296443e-02   9.349109975974e-03  -1.193516021860e-03  -3.552036070109e-02   1.112992492451e-02   5.802905996780e-02  -1.360147937670e-02   2.360017248734e-02  -4.938903433694e-02  -3.080781364928e-02   2.839735672958e-02  -1.191929801308e-02   1.401189508799e-03   6.552934084981e-02  -1.635035150165e-02  -1.566878413772e-01   2.254453047161e-02  -3.260368052531e-02   7.903120312742e-02   3.651004456106e-02  
-2.020481613698e-02   9.121544046737e-03  -1.158654429714e-03  -3.504134772197e-02   1.088817978682e-02   5.782673792051e-02  -1.336062154857e-02   2.317962449065e-02  -4.871440263444e-02  -3.022121579600e-02   2.782935843780e-02  -1.160834828925e-02   1.357226013333e-03   6.429589826368e-02  -1.592176780547e-02  -1.538817540520e-01   2.195212448109e-02  -3.189487484508e-02   7.732453490448e-02   3.560663483963e-02  
-1.981699909920e-02   8.898807249064e-03  -1.124838759301e-03  -3.456018916205e-02   1.065106539714e-02   5.760497828727e-02  -1.312362965751e-02   2.276121744831e-02  -4.803740113160e-02  -2.963907404870e-02   2.726516366397e-02  -1.130382797880e-02   1.314660216401e-03   6.306448536110e-02  -1.550213033657e-02  -1.510718430606e-01   2.137231478215e-02  -3.119229089030e-02   7.563079404889e-02   3.471518638762e-02  
-1.943842794818e-02   8.681895091999e-03  -1.092013579959e-03  -3.408612643992e-02   1.041899704267e-02   5.737305004163e-02  -1.288959379441e-02   2.235163532410e-02  -4.736851339910e-02  -2.906890726465e-02   2.671555793646e-02  -1.100802689378e-02   1.273426930696e-03   6.186263693020e-02  -1.509421511959e-02  -1.483262192637e-01   2.080823268965e-02  -3.050813531320e-02   7.398017372895e-02   3.384914276523e-02  
-1.906458211508e-02   8.469236344877e-03  -1.060138592940e-03  -3.361072404914e-02   1.019087864309e-02   5.711999965381e-02  -1.265846497181e-02   2.194486800991e-02  -4.669700178995e-02  -2.850311025947e-02   2.617216321697e-02  -1.071775152674e-02   1.233450540244e-03   6.066731508129e-02  -1.469391814603e-02  -1.455834950718e-01   2.025474428118e-02  -2.983193622061e-02   7.234480485628e-02   3.299573471605e-02  
-1.869603056219e-02   8.260959741609e-03  -1.029051147418e-03  -3.313603655843e-02   9.965672837186e-03   5.684376954778e-02  -1.242705132805e-02   2.154228008984e-02  -4.602335394291e-02  -2.794247409866e-02   2.563551004759e-02  -1.043394091304e-02   1.194468267254e-03   5.948342064759e-02  -1.430159333421e-02  -1.428577682044e-01   1.971050255135e-02  -2.916581320914e-02   7.073079648769e-02   3.215754117419e-02  
-1.833609717671e-02   8.058445255249e-03  -9.988902098001e-04  -3.266904194250e-02   9.745933547888e-03   5.656301682552e-02  -1.219960079793e-02   2.114838324225e-02  -4.536013391977e-02  -2.739443262461e-02   2.511222374213e-02  -1.015875906157e-02   1.156808947450e-03   5.832742426254e-02  -1.392143481277e-02  -1.401968153996e-01   1.918359251647e-02  -2.851693528918e-02   6.915913904453e-02   3.134384494557e-02  
-1.797796921225e-02   7.860128948946e-03  -9.697195422587e-04  -3.219766143457e-02   9.530730919182e-03   5.626275773174e-02  -1.197701382387e-02   2.075475032438e-02  -4.469309716682e-02  -2.684908777233e-02   2.458960598321e-02  -9.888802912451e-03   1.120423880154e-03   5.716658570804e-02  -1.354874324001e-02  -1.375157878755e-01   1.866750966607e-02  -2.787068150077e-02   6.759195922145e-02   3.053755600506e-02  
-1.763005247415e-02   7.666813123780e-03  -9.412656218951e-04  -3.173588056466e-02   9.319215640943e-03   5.595262369227e-02  -1.175481077875e-02   2.037126430873e-02  -4.403510851318e-02  -2.631600224548e-02   2.408352679438e-02  -9.626710855421e-03   1.085019086660e-03   5.604139890251e-02  -1.318629596226e-02  -1.349129297124e-01   1.816445223328e-02  -2.724481076174e-02   6.607222581134e-02   2.975758397679e-02  
-1.728692559573e-02   7.477989649472e-03  -9.135804652758e-04  -3.127599164490e-02   9.111467401972e-03   5.562776578456e-02  -1.153419387328e-02   1.999216264560e-02  -4.337903302946e-02  -2.578959939391e-02   2.358351662383e-02  -9.371212549929e-03   1.050648181620e-03   5.492737538768e-02  -1.283273572935e-02  -1.323321617094e-01   1.767318642563e-02  -2.662839664019e-02   6.457498779838e-02   2.899269372053e-02  
-1.694896581525e-02   7.293132322796e-03  -8.867142544509e-04  -3.081706121004e-02   8.907713331664e-03   5.528749639954e-02  -1.131719326322e-02   1.961699732033e-02  -4.272400994072e-02  -2.526920269828e-02   2.309111006541e-02  -9.120975866703e-03   1.017365286789e-03   5.382492008133e-02  -1.248658078969e-02  -1.297687972156e-01   1.719249691983e-02  -2.602145932973e-02   6.309778352998e-02   2.824162923499e-02  
-1.661519641742e-02   7.111678092125e-03  -8.605464143638e-04  -3.035735131408e-02   8.706602682690e-03   5.492406571941e-02  -1.110117883399e-02   1.924467838167e-02  -4.206570792928e-02  -2.475238237088e-02   2.260434943385e-02  -8.875393606778e-03   9.849406062832e-04   5.273040116668e-02  -1.214625171933e-02  -1.272117156419e-01   1.671881523749e-02  -2.542234414303e-02   6.163552657131e-02   2.750198249842e-02  
-1.629019054678e-02   6.935077301181e-03  -8.351243134043e-04  -2.990647054755e-02   8.509804560875e-03   5.455595446809e-02  -1.088761887442e-02   1.888137587811e-02  -4.141778083975e-02  -2.424754974752e-02   2.213157830588e-02  -8.637190246646e-03   9.535212323104e-04   5.166637094942e-02  -1.181596359288e-02  -1.247238219334e-01   1.625867863604e-02  -2.484079360602e-02   6.021551429696e-02   2.678564326849e-02  
-1.596989392257e-02   6.763425583708e-03  -8.105256354841e-04  -2.945922995776e-02   8.318175048903e-03   5.418322273987e-02  -1.067881219507e-02   1.852314578421e-02  -4.077694799759e-02  -2.375170960054e-02   2.166484476002e-02  -8.406156308111e-03   9.232420369057e-04   5.061502493139e-02  -1.149602879869e-02  -1.222680439250e-01   1.581358661227e-02  -2.426891494522e-02   5.882133913656e-02   2.608528679684e-02  
-1.565433085034e-02   6.595364078414e-03  -7.866437079728e-04  -2.901312545405e-02   8.130058586995e-03   5.379533144190e-02  -1.047290858789e-02   1.816872073170e-02  -4.013718953771e-02  -2.326153333270e-02   2.120505024298e-02  -8.179907902835e-03   8.938888379803e-04   4.957484805650e-02  -1.118269270460e-02  -1.198294375429e-01   1.537762586533e-02  -2.370592131498e-02   5.744606242779e-02   2.539765983505e-02  
-1.534377516775e-02   6.431146206969e-03  -7.634333302825e-04  -2.856970931550e-02   7.945478035748e-03   5.339486598424e-02  -1.026947333851e-02   1.781893027238e-02  -3.950037639377e-02  -2.277804120018e-02   2.075245935054e-02  -7.959208980274e-03   8.654139174731e-04   4.854857478281e-02  -1.087685724709e-02  -1.174181209721e-01   1.495173811549e-02  -2.315290617212e-02   5.609386737606e-02   2.472446509277e-02  
-1.503995716624e-02   6.269780862377e-03  -7.407204610933e-04  -2.813012918966e-02   7.762597331003e-03   5.297536488613e-02  -1.006508848479e-02   1.747487446208e-02  -3.886443219513e-02  -2.230058271970e-02   2.031083172927e-02  -7.742668246965e-03   8.375540915893e-04   4.754320390070e-02  -1.057606071176e-02  -1.150431552481e-01   1.453154450273e-02  -2.261275479203e-02   5.476821030133e-02   2.406698832353e-02  
-1.473963812411e-02   6.113541121454e-03  -7.188433453348e-04  -2.769406412912e-02   7.585673336118e-03   5.255744855916e-02  -9.867305484860e-03   1.713529131573e-02  -3.823773545625e-02  -2.183253081867e-02   1.987296155686e-02  -7.533471718815e-03   8.108575086959e-04   4.654668616896e-02  -1.028620978644e-02  -1.126959576556e-01   1.412778751881e-02  -2.208025386472e-02   5.346559037180e-02   2.342374655636e-02  
-1.444651911665e-02   5.960086526686e-03  -6.974672539103e-04  -2.726279351629e-02   7.410629541317e-03   5.212282180314e-02  -9.669367787182e-03   1.680196149799e-02  -3.761333997355e-02  -2.137113350331e-02   1.944718368819e-02  -7.328302250447e-03   7.847677885267e-04   4.557387691675e-02  -1.000128501593e-02  -1.103920696394e-01   1.372974446357e-02  -2.156157619318e-02   5.219189515202e-02   2.279695877016e-02  
-1.415818192701e-02   5.810660825161e-03  -6.766753613174e-04  -2.683604323049e-02   7.239444047964e-03   5.168350984345e-02  -9.474099296375e-03   1.647394796046e-02  -3.699586608896e-02  -2.091815220714e-02   1.902792433478e-02  -7.129128241719e-03   7.595001521281e-04   4.461555386115e-02  -9.724818365730e-03  -1.081231762087e-01   1.334361221161e-02  -2.105272392886e-02   5.094358892998e-02   2.218506540006e-02  
-1.387255472554e-02   5.664886586795e-03  -6.566491210435e-04  -2.640883388236e-02   7.072709215054e-03   5.123351068409e-02  -9.284491935896e-03   1.614816705645e-02  -3.638019224765e-02  -2.047016694641e-02   1.861204308251e-02  -6.934611092436e-03   7.352011116881e-04   4.366159911363e-02  -9.455175556730e-03  -1.058601719124e-01   1.296763653674e-02  -2.054929380734e-02   4.970801170838e-02   2.158250152835e-02  
-1.359407154907e-02   5.521976614071e-03  -6.371043567231e-04  -2.598766693122e-02   6.908175049747e-03   5.077195269671e-02  -9.095434788798e-03   1.582907134384e-02  -3.576932066329e-02  -2.002984217051e-02   1.820806012955e-02  -6.744319183509e-03   7.114958285799e-04   4.273220055067e-02  -9.190907369830e-03  -1.036459654580e-01   1.259827679066e-02  -2.005972464837e-02   4.850292469126e-02   2.099666925423e-02  
-1.331958741163e-02   5.383277363614e-03  -6.181694384741e-04  -2.557090820697e-02   6.748122388407e-03   5.031005610023e-02  -8.910484653407e-03   1.551488115144e-02  -3.516687511391e-02  -1.959820417355e-02   1.780913762577e-02  -6.560196364824e-03   6.886449851025e-04   4.181484651651e-02  -8.935579066007e-03  -1.014643416452e-01   1.224189286881e-02  -1.957867734178e-02   4.732151387245e-02   2.042463493211e-02  
-1.304994356304e-02   5.247095329649e-03  -5.997199882171e-04  -2.515634803724e-02   6.590136833435e-03   4.983225848635e-02  -8.726420157298e-03   1.520478038202e-02  -3.456518439164e-02  -1.917142954647e-02   1.741789047380e-02  -6.379547739536e-03   6.663825914700e-04   4.091173707619e-02  -8.684701907051e-03  -9.930665847238e-02   1.189106944356e-02  -1.910693391494e-02   4.615958361363e-02   1.986438226087e-02  
-1.278620763947e-02   5.114042356808e-03  -5.817799844027e-04  -2.474730205422e-02   6.435108444379e-03   4.934817287580e-02  -8.544540782405e-03   1.490058726041e-02  -3.396994546267e-02  -1.875256929262e-02   1.703605926034e-02  -6.203366285520e-03   6.447705631319e-04   4.002853728123e-02  -8.439897240377e-03  -9.719135327185e-02   1.154845571560e-02  -1.864678577071e-02   4.502472741535e-02   1.931904147968e-02  
-1.252617177165e-02   4.984952715197e-03  -5.644391712012e-04  -2.434242325737e-02   6.284576642898e-03   4.886469007474e-02  -8.367409940276e-03   1.460095870480e-02  -3.338302018411e-02  -1.834191118050e-02   1.665898618505e-02  -6.032935807409e-03   6.239827743554e-04   3.915659636314e-02  -8.203510392698e-03  -9.510653079241e-02   1.121823053548e-02  -1.819455917015e-02   4.391191951097e-02   1.878643528682e-02  
-1.227121993852e-02   4.858376507423e-03  -5.475625649977e-04  -2.394084819873e-02   6.136304878699e-03   4.836913698971e-02  -8.191814315082e-03   1.430593239719e-02  -3.279891101685e-02  -1.793700824178e-02   1.629008179843e-02  -5.865911439638e-03   6.037489309785e-04   3.830065914194e-02  -7.971551556878e-03  -9.305128250581e-02   1.089367842849e-02  -1.775209911792e-02   4.282024687752e-02   1.826595978575e-02  
-1.202043292825e-02   4.734667108330e-03  -5.311135321668e-04  -2.354278711598e-02   5.990766474828e-03   4.786681263007e-02  -8.018084118327e-03   1.401521623009e-02  -3.221950838918e-02  -1.753843833859e-02   1.592731106361e-02  -5.703059637320e-03   5.841066506695e-04   3.745759134974e-02  -7.745435654918e-03  -9.102392494696e-02   1.057729824251e-02  -1.731802522729e-02   4.174890377450e-02   1.775721112979e-02  
-1.177424991846e-02   4.614396838481e-03  -5.151894484838e-04  -2.314999320541e-02   5.848960571293e-03   4.736425086791e-02  -7.848027585516e-03   1.372977510286e-02  -3.164848882693e-02  -1.714808968584e-02   1.557128394672e-02  -5.545173475417e-03   5.651489207186e-04   3.662997854616e-02  -7.526386296157e-03  -8.903418975360e-02   1.027098226242e-02  -1.689336353069e-02   4.070179957350e-02   1.726174027056e-02  
-1.153356161128e-02   4.496987971248e-03  -4.997348133308e-04  -2.276281373449e-02   5.710057603524e-03   4.685772821878e-02  -7.680596934303e-03   1.344996320083e-02  -3.108438144202e-02  -1.676534975998e-02   1.522398814775e-02  -5.391297760636e-03   5.467762897956e-04   3.582121894272e-02  -7.312837235941e-03  -8.708548372235e-02   9.972223058430e-03  -1.647937814640e-02   3.967994540190e-02   1.677980788373e-02  
-1.129568973437e-02   4.381728117950e-03  -4.846729991122e-04  -2.237601432308e-02   5.572978841472e-03   4.633642808898e-02  -7.513991149816e-03   1.317254730622e-02  -3.051999034080e-02  -1.638596810415e-02   1.488067513825e-02  -5.240418875317e-03   5.288846563149e-04   3.501945935643e-02  -7.103227040073e-03  -8.514721816788e-02   9.678520119437e-03  -1.607109119208e-02   3.867043785586e-02   1.630591624033e-02  
-1.106176706102e-02   4.269359747614e-03  -4.701281652030e-04  -2.199251803182e-02   5.439434289995e-03   4.581156249585e-02  -7.351837792747e-03   1.289919538170e-02  -2.996142741061e-02  -1.601309746406e-02   1.454350800741e-02  -5.093317324287e-03   5.116487860837e-04   3.423011595160e-02  -6.899106676125e-03  -8.323543620078e-02   9.392919362970e-03  -1.567069417665e-02   3.767982726039e-02   1.584273858139e-02  
-1.083304252140e-02   4.160324561232e-03  -4.560011369529e-04  -2.161657673569e-02   5.309338088021e-03   4.529186631632e-02  -7.192638044155e-03   1.263218728755e-02  -2.941406243891e-02  -1.564964986581e-02   1.421399941619e-02  -4.951261111667e-03   4.949849775905e-04   3.345972068104e-02  -6.702148248844e-03  -8.137234263183e-02   9.117475359887e-03  -1.528081008854e-02   3.671710104101e-02   1.539391963106e-02  
-1.060954769974e-02   4.053762975974e-03  -4.422457890553e-04  -2.124636896853e-02   5.181647252954e-03   4.476918371566e-02  -7.035342005631e-03   1.237063804726e-02  -2.887364619894e-02  -1.529341490950e-02   1.389290406940e-02  -4.812757169842e-03   4.787944482010e-04   3.270781033793e-02  -6.510029276863e-03  -7.954982693298e-02   8.848623038960e-03  -1.490112241887e-02   3.577853430737e-02   1.495774854716e-02  
-1.038798940978e-02   3.949816813056e-03  -4.289501981874e-04  -2.087656644707e-02   5.057026919327e-03   4.423897725031e-02  -6.881607101744e-03   1.211110273636e-02  -2.833561131989e-02  -1.494135687935e-02   1.357413345240e-02  -4.677704356829e-03   4.631869136528e-04   3.195996908672e-02  -6.322911350549e-03  -7.773544712822e-02   8.587085888146e-03  -1.452565195494e-02   3.485067530031e-02   1.452861376755e-02  
-1.017164770260e-02   3.847753007666e-03  -4.159573744481e-04  -2.051174034811e-02   4.933883358881e-03   4.370132935414e-02  -6.728282790146e-03   1.185667143453e-02  -2.780227748806e-02  -1.459530213096e-02   1.326397261894e-02  -4.545374699294e-03   4.479395413448e-04   3.123043495757e-02  -6.139260116212e-03  -7.595838358277e-02   8.329843694315e-03  -1.416016059489e-02   3.394517307654e-02   1.411116863178e-02  
-9.958911402524e-03   3.748399416141e-03  -4.033508342323e-04  -2.015119980562e-02   4.813658805746e-03   4.316292339149e-02  -6.577814521365e-03   1.160646345564e-02  -2.727577336724e-02  -1.425585884789e-02   1.295901933985e-02  -4.416941637327e-03   4.331948846127e-04   3.051311526706e-02  -5.961129661638e-03  -7.421118203591e-02   8.080438978330e-03  -1.380209512460e-02   3.305891377305e-02   1.370409647764e-02  
-9.750078251335e-03   3.651224466437e-03  -3.910923698579e-04  -1.979442464553e-02   4.695702145889e-03   4.262026196159e-02  -6.429401777769e-03   1.136032185049e-02  -2.675441652707e-02  -1.392215954395e-02   1.266021511819e-02  -4.291512566778e-03   4.188923846660e-04   2.980882213962e-02  -5.787188878427e-03  -7.249189553923e-02   7.836901961238e-03  -1.345170587120e-02   3.219083471910e-02   1.330684528541e-02  
-9.545647958410e-03   3.557076374641e-03  -3.792556147574e-04  -1.944418041267e-02   4.581338151888e-03   4.208399537852e-02  -6.285179155813e-03   1.111960584932e-02  -2.624364217498e-02  -1.359685429776e-02   1.236795908118e-02  -4.170408364288e-03   4.051334730378e-04   2.912058684225e-02  -5.619489817042e-03  -7.081401939229e-02   7.602429261167e-03  -1.311018172881e-02   3.134631711681e-02   1.292155844677e-02  
-9.345588940060e-03   3.465022122366e-03  -3.677428300468e-04  -1.909870586923e-02   4.469123076808e-03   4.154512068796e-02  -6.142973894763e-03   1.088343881588e-02  -2.573896491278e-02  -1.327772560081e-02   1.208270694400e-02  -4.052189107955e-03   3.917787252203e-04   2.844762473697e-02  -5.455757753486e-03  -6.916953477114e-02   7.373463004500e-03  -1.277706707401e-02   3.052175451274e-02   1.254662317953e-02  
-9.147951178064e-03   3.375152953255e-03  -3.565965672417e-04  -1.875489866118e-02   4.359400438354e-03   4.100067872090e-02  -6.003532738223e-03   1.064990647589e-02  -2.523766573669e-02  -1.296298691498e-02   1.180091133001e-02  -3.936912828471e-03   3.788723211830e-04   2.778184468784e-02  -5.296174413775e-03  -6.754054550420e-02   7.150370796661e-03  -1.244907876775e-02   2.970980406948e-02   1.217899679269e-02  
-8.953880423595e-03   3.287178347028e-03  -3.457619612517e-04  -1.841444747731e-02   4.251637492580e-03   4.045147520822e-02  -5.865895366575e-03   1.042002369215e-02  -2.474078706403e-02  -1.265331797036e-02   1.152479228218e-02  -3.824212828869e-03   3.663475584326e-04   2.712810829470e-02  -5.140132932957e-03  -6.593704051531e-02   6.932158768358e-03  -1.212809657724e-02   2.891428371629e-02   1.182013635271e-02  
-8.764327434362e-03   3.201613560668e-03  -3.352079042908e-04  -1.808087709477e-02   4.146352907699e-03   3.990752280240e-02  -5.730365867526e-03   1.019562443421e-02  -2.425373149346e-02  -1.235143349897e-02   1.125549296461e-02  -3.715133577552e-03   3.541976399268e-04   2.649117785712e-02  -4.989176094120e-03  -6.437577306511e-02   6.721094026780e-03  -1.181598480384e-02   2.814180086419e-02   1.147265281727e-02  
-8.577722211612e-03   3.117924674010e-03  -3.249808331747e-04  -1.774972668628e-02   4.043216495940e-03   3.935877878029e-02  -5.597296425940e-03   9.974214419081e-03  -2.377045947114e-02  -1.205404093709e-02   1.099076593709e-02  -3.608489229467e-03   3.424438508931e-04   2.586364662034e-02  -4.841640724346e-03  -6.283410205557e-02   6.514890204246e-03  -1.150968100910e-02   2.738300991729e-02   1.113267515049e-02  
-8.394617942944e-03   3.036478986316e-03  -3.150683790691e-04  -1.742315389599e-02   3.942671971842e-03   3.881171689265e-02  -5.467226136918e-03   9.756912104440e-03  -2.329445481823e-02  -1.176284988967e-02   1.073136042281e-02  -3.504965247852e-03   3.310896290791e-04   2.524854737357e-02  -4.698533007297e-03  -6.132251042721e-02   6.315043977639e-03  -1.121037072297e-02   2.664203010910e-02   1.080180674649e-02  
-8.215772960156e-03   2.957113072210e-03  -3.054191441975e-04  -1.710280243183e-02   3.844294641913e-03   3.826862148914e-02  -5.339092555079e-03   9.544578746319e-03  -2.282710208431e-02  -1.147859269736e-02   1.047846506483e-02  -3.404470790037e-03   3.200714511268e-04   2.464900888723e-02  -4.559654188012e-03  -5.984875114110e-02   6.121116862242e-03  -1.091921688973e-02   2.592171258739e-02   1.048110012807e-02  
-8.039284018359e-03   2.879359378155e-03  -2.960686608384e-04  -1.678374979506e-02   3.747771755016e-03   3.771860289858e-02  -5.213106971586e-03   9.334548101397e-03  -2.236202863306e-02  -1.119783631461e-02   1.022926677531e-02  -3.306026723494e-03   3.094082085911e-04   2.405667985539e-02  -4.423641985066e-03  -5.838892514324e-02   5.931233712290e-03  -1.063283604739e-02   2.521234046488e-02   1.016658458659e-02  
-7.867232449165e-03   2.803965572930e-03  -2.870074930549e-04  -1.647203856016e-02   3.653972537587e-03   3.717750251194e-02  -5.090149541015e-03   9.129968316901e-03  -2.190786264263e-02  -1.092494720214e-02   9.986767419422e-03  -3.210977376270e-03   2.991143931781e-04   2.348098981737e-02  -4.292456076049e-03  -5.697159910166e-02   5.748261704921e-03  -1.035493855562e-02   2.452518760553e-02   9.862714200875e-03  
-7.697796982478e-03   2.730279827032e-03  -2.782283255967e-04  -1.616273873793e-02   3.562141153038e-03   3.663306136474e-02  -4.969508866973e-03   8.928170960776e-03  -2.145766728341e-02  -1.065628790614e-02   9.748287209735e-03  -3.118155648516e-03   2.891572509808e-04   2.291385461935e-02  -4.164383155155e-03  -5.557286324562e-02   5.569705775822e-03  -1.008223545332e-02   2.385053742992e-02   9.565527545160e-03  
-7.531547583373e-03   2.658390931459e-03  -2.696781654240e-04  -1.585781337739e-02   3.472214856438e-03   3.609009187165e-02  -4.850625170907e-03   8.730138932633e-03  -2.101397405459e-02  -1.039308344103e-02   9.514544934450e-03  -3.027924385040e-03   2.794955497108e-04   2.235794522888e-02  -4.039943652381e-03  -5.420139743987e-02   5.396259446717e-03  -9.815753434198e-03   2.319170242081e-02   9.276285550905e-03  
-7.369077506953e-03   2.588121596625e-03  -2.613654591546e-04  -1.555787476828e-02   3.384010337822e-03   3.554831558775e-02  -4.733475396976e-03   8.536279846214e-03  -2.057695647307e-02  -1.013548081173e-02   9.286817528215e-03  -2.939934058843e-03   2.701144179608e-04   2.181581349248e-02  -3.918571828494e-03  -5.286166254179e-02   5.227036590089e-03  -9.556416321442e-03   2.255022552592e-02   8.995514024010e-03  
-7.209535894561e-03   2.519620428478e-03  -2.533224747657e-04  -1.526163041679e-02   3.297920747605e-03   3.500736811949e-02  -4.618903706348e-03   8.345755924516e-03  -2.014579155780e-02  -9.882856642657e-03   9.063548860120e-03  -2.854288936513e-03   2.610594483867e-04   2.128382458072e-02  -3.800522085538e-03  -5.154583721983e-02   5.062586420257e-03  -9.302744802765e-03   2.192290729677e-02   8.721897330420e-03  
-7.052166778240e-03   2.453031514290e-03  -2.455542539968e-04  -1.496812686028e-02   3.214272914555e-03   3.446774530279e-02  -4.507521295469e-03   8.157957132656e-03  -1.972019555614e-02  -9.634877701800e-03   8.843400198963e-03  -2.771181776199e-03   2.523474984735e-04   2.075909678628e-02  -3.686165867671e-03  -5.024834054933e-02   4.903569420090e-03  -9.053599875069e-03   2.130748996422e-02   8.454505099729e-03  
-6.899182690186e-03   2.387967862657e-03  -2.379556996722e-04  -1.468140066344e-02   3.132057273927e-03   3.393354521378e-02  -4.397179644033e-03   7.975150487099e-03  -1.930331113500e-02  -9.393361523970e-03   8.630090639548e-03  -2.690342446582e-03   2.438519979284e-04   2.025070682296e-02  -3.574892436956e-03  -4.899012289924e-02   4.748782434371e-03  -8.812429656813e-03   2.071190814950e-02   8.196362343038e-03  
-6.748582813549e-03   2.324716694479e-03  -2.306130243747e-04  -1.439800783533e-02   3.052132831827e-03   3.340178620092e-02  -4.289810375661e-03   7.795313461560e-03  -1.889247451097e-02  -9.156650125327e-03   8.420257826998e-03  -2.611917994442e-03   2.356716872498e-04   1.975056556971e-02  -3.467101952432e-03  -4.775264486145e-02   4.599070584093e-03  -8.576053064665e-03   2.012884730117e-02   7.944561593361e-03  
-6.600510380483e-03   2.262566856870e-03  -2.234643846068e-04  -1.411681605882e-02   2.973293994323e-03   3.286526926920e-02  -4.183389550064e-03   7.618004873876e-03  -1.848447363906e-02  -8.923269078432e-03   8.214551935792e-03  -2.534942592696e-03   2.277096653664e-04   1.925910678497e-02  -3.361228506729e-03  -4.653312551309e-02   4.451905091998e-03  -8.344581265659e-03   1.955700762144e-02   7.698511284691e-03  
-6.455142547303e-03   2.202044921790e-03  -2.165341500389e-04  -1.383957342569e-02   2.896364197006e-03   3.233157118023e-02  -4.079176062619e-03   7.443992305011e-03  -1.808280961540e-02  -8.694810871118e-03   8.012850327371e-03  -2.460200431272e-03   2.200124082690e-04   1.877726051999e-02  -3.258507074520e-03  -4.533746787012e-02   4.309218753098e-03  -8.118350757336e-03   1.899863608592e-02   7.459061756794e-03  
-6.313871114559e-03   2.143399325202e-03  -2.098251911590e-04  -1.356960442334e-02   2.821713830717e-03   3.180896031547e-02  -3.977847252202e-03   7.274954316594e-03  -1.769183378061e-02  -8.473379485192e-03   7.817444579516e-03  -2.388042344145e-03   2.125919147979e-04   1.831096303769e-02  -3.159466852505e-03  -4.418136146554e-02   4.171884264087e-03  -7.899578636143e-03   1.845965465096e-02   7.228456144915e-03  
-6.174870493691e-03   2.086302983101e-03  -2.033275623451e-04  -1.330287370169e-02   2.748975631170e-03   3.128872051967e-02  -3.878883585907e-03   7.108739542723e-03  -1.730648555999e-02  -8.256319386070e-03   7.625367576112e-03  -2.317987280908e-03   2.054303499497e-04   1.785259582200e-02  -3.063434228214e-03  -4.304517432617e-02   4.038882470687e-03  -7.685305597771e-03   1.793232447549e-02   7.003632020656e-03  
-6.038278269653e-03   2.030479881429e-03  -1.970300676753e-04  -1.303897564975e-02   2.677747970539e-03   3.076802028970e-02  -3.781757076081e-03   6.945206239454e-03  -1.692559329665e-02  -8.043122584098e-03   7.437122319063e-03  -2.249552299102e-03   1.984993128662e-04   1.740272536959e-02  -2.969658837382e-03  -4.192825826018e-02   3.909066010106e-03  -7.475690389738e-03   1.741624046029e-02   6.784370564696e-03  
-5.904248756783e-03   1.976030034744e-03  -1.909146661443e-04  -1.277873225388e-02   2.608081011965e-03   3.024952469569e-02  -3.686416537453e-03   6.784682674699e-03  -1.655032162181e-02  -7.834271674038e-03   7.252747403597e-03  -2.183009865727e-03   1.917872346123e-04   1.696203459506e-02  -2.878515002122e-03  -4.083378067143e-02   3.782959745569e-03  -7.270956486393e-03   1.691252230743e-02   6.571064199113e-03  
-5.773332771586e-03   1.922673195863e-03  -1.849356353631e-04  -1.252302815677e-02   2.539459427016e-03   2.973357642488e-02  -3.591905900503e-03   6.627665878485e-03  -1.618110547737e-02  -7.630029185545e-03   7.073264362182e-03  -2.118009387729e-03   1.852370971610e-04   1.653274083656e-02  -2.789448032538e-03  -3.976602563361e-02   3.659679929374e-03  -7.071896247447e-03   1.642264744323e-02   6.364218254890e-03  
-5.644392305784e-03   1.871076055052e-03  -1.791871491128e-04  -1.227068922957e-02   2.473259987253e-03   2.922327534283e-02  -3.500883998146e-03   6.473344536822e-03  -1.581850599896e-02  -7.430345866876e-03   6.896592972534e-03  -2.055300342312e-03   1.789718626073e-04   1.611052520369e-02  -2.703742205030e-03  -3.871760600467e-02   3.541394416656e-03  -6.876850574610e-03   1.594376783829e-02   6.162724875449e-03  
-5.518806942219e-03   1.820522415018e-03  -1.735738918616e-04  -1.202343044936e-02   2.408071827707e-03   2.871692575282e-02  -3.410690680755e-03   6.322790977489e-03  -1.546255086336e-02  -7.235469035663e-03   6.725185622014e-03  -1.994061671539e-03   1.728608574382e-04   1.570062238463e-02  -2.620005478553e-03  -3.769824796199e-02   3.425766709348e-03  -6.687749199728e-03   1.547936520912e-02   5.967834017074e-03  
-5.395598743672e-03   1.771422003169e-03  -1.681309248267e-04  -1.178025164656e-02   2.344726619765e-03   2.821644709089e-02  -3.322907165912e-03   6.175284777070e-03  -1.511338508777e-02  -7.045212631508e-03   6.557245093653e-03  -1.934806147900e-03   1.669651208140e-04   1.529934033250e-02  -2.539123707155e-03  -3.670137740026e-02   3.314296923094e-03  -6.503162110783e-03   1.502688332923e-02   5.778545129145e-03  
-5.274124205671e-03   1.723447849528e-03  -1.628885384983e-04  -1.153867177052e-02   2.282807685261e-03   2.771405402314e-02  -3.237116003795e-03   6.029610427192e-03  -1.476722812161e-02  -6.857792352163e-03   6.392055836090e-03  -1.876850991355e-03   1.612879987872e-04   1.490386202048e-02  -2.460035448276e-03  -3.571719153808e-02   3.205373855762e-03  -6.321953403166e-03   1.458244828797e-02   5.593325132952e-03  
-5.155883192510e-03   1.676915957993e-03  -1.577913374254e-04  -1.130336564483e-02   2.222609923409e-03   2.722249383701e-02  -3.153374064148e-03   5.888056786192e-03  -1.443034864220e-02  -6.676135101891e-03   6.231611219872e-03  -1.820953433735e-03   1.557935996114e-04   1.452047550624e-02  -2.383859000355e-03  -3.476460998304e-02   3.100614011443e-03  -6.146498322892e-03   1.415316222074e-02   5.414846117865e-03  
-5.039951895439e-03   1.631268493300e-03  -1.528348267447e-04  -1.107103801642e-02   2.163370207750e-03   2.673129774868e-02  -3.070643358084e-03   5.749040893061e-03  -1.409765542861e-02  -6.497838462616e-03   6.074864748930e-03  -1.766211988836e-03   1.504540310296e-04   1.414541656621e-02  -2.309245712638e-03  -3.383103531426e-02   2.997982348270e-03  -5.975312796915e-03   1.373407721283e-02   5.241164683214e-03  
-4.925964065542e-03   1.587085421751e-03  -1.480500214834e-04  -1.084218892572e-02   2.106088662561e-03   2.624624703947e-02  -2.990665671615e-03   5.612631557057e-03  -1.377133683690e-02  -6.323733088325e-03   5.920776593664e-03  -1.713386988502e-03   1.453277037826e-04   1.377709082276e-02  -2.237406191810e-03  -3.291577617131e-02   2.899427720954e-03  -5.807791635771e-03   1.332492444973e-02   5.072169401913e-03  
-4.814357219303e-03   1.543783700319e-03  -1.433872673506e-04  -1.061669709913e-02   2.049709697125e-03   2.576290902148e-02  -2.911604269027e-03   5.478861195920e-03  -1.344970361055e-02  -6.153147517164e-03   5.770389497935e-03  -1.661741935494e-03   1.403373041784e-04   1.341729864901e-02  -2.167145958265e-03  -3.202051105150e-02   2.803032446698e-03  -5.644540804211e-03   1.292615676508e-02   4.907967652560e-03  
-4.705497275308e-03   1.501553905982e-03  -1.388570090003e-04  -1.039597845602e-02   1.994609483549e-03   2.528628488324e-02  -2.834096327854e-03   5.348379677710e-03  -1.313496340682e-02  -5.987017669161e-03   5.624184142419e-03  -1.611544052132e-03   1.355025173237e-04   1.306759712598e-02  -2.098910055464e-03  -3.115027526507e-02   2.709500901701e-03  -5.486121662531e-03   1.253957235009e-02   4.749203501015e-03  
-4.598434235218e-03   1.460679946911e-03  -1.344942755246e-04  -1.017843137462e-02   1.941362108383e-03   2.481536105005e-02  -2.759249614158e-03   5.220303120762e-03  -1.282611216693e-02  -5.824722920663e-03   5.480468201817e-03  -1.563091740542e-03   1.308681954798e-04   1.272413325767e-02  -2.033193069108e-03  -3.029691165144e-02   2.619653196078e-03  -5.331087436187e-03   1.216207573887e-02   4.594692472515e-03  
-4.493771786674e-03   1.420662352505e-03  -1.302479203100e-04  -9.964612186175e-03   1.889023551315e-03   2.434768156907e-02  -2.685381531684e-03   5.094954874639e-03  -1.252243737732e-02  -5.666046924801e-03   5.340492381053e-03  -1.515770895647e-03   1.263604846692e-04   1.238945347407e-02  -1.968991729843e-03  -2.946445107601e-02   2.531874629789e-03  -5.180304983322e-03   1.179500382995e-02   4.444877529651e-03  
-4.391113987209e-03   1.381649585748e-03  -1.261218857816e-04  -9.754023637672e-03   1.837942800039e-03   2.388415015725e-02  -2.613179356119e-03   4.972040516795e-03  -1.222396588272e-02  -5.510877216442e-03   5.203476896225e-03  -1.469779121260e-03   1.220008677369e-04   1.206185005984e-02  -1.906676809551e-03  -2.864977533571e-02   2.446815362567e-03  -5.033142004044e-03   1.143713556614e-02   4.299278461943e-03  
-4.290583409511e-03   1.343815741051e-03  -1.221346996475e-04  -9.547416778760e-03   1.788411040882e-03   2.342784390115e-02  -2.543113397873e-03   4.851876299165e-03  -1.193201997754e-02  -5.359749366997e-03   5.069552236217e-03  -1.425314614109e-03   1.178027321315e-04   1.174192419860e-02  -1.846532020880e-03  -2.785513722819e-02   2.364884963688e-03  -4.889792473220e-03   1.108923529939e-02   4.158151509394e-03  
-4.192539037881e-03   1.306929481902e-03  -1.182676634784e-04  -9.345191791038e-03   1.740013507892e-03   2.297792001801e-02  -2.474456065724e-03   4.734669665893e-03  -1.164634877525e-02  -5.212585037337e-03   4.939414857957e-03  -1.382113241252e-03   1.137402860965e-04   1.143116226726e-02  -1.788135428872e-03  -2.708328290796e-02   2.285408389868e-03  -4.750754507464e-03   1.075218861104e-02   4.021780487226e-03  
-4.095980156949e-03   1.270805919060e-03  -1.144985313059e-04  -9.144867121594e-03   1.692448645790e-03   2.252840068889e-02  -2.406752695302e-03   4.619176785378e-03  -1.136392605693e-02  -5.067941179851e-03   4.811471401651e-03  -1.339900025665e-03   1.097891732896e-04   1.112542354829e-02  -1.731081869996e-03  -2.632345460771e-02   2.207803938677e-03  -4.614468341185e-03   1.042193570211e-02   3.888627395144e-03  
-4.001228461723e-03   1.235600400179e-03  -1.108673641678e-04  -8.947353379040e-03   1.646095911728e-03   2.208216532031e-02  -2.340785852336e-03   4.505835871871e-03  -1.108603757444e-02  -4.926358194993e-03   4.686389857959e-03  -1.298803602586e-03   1.059883759171e-04   1.082638078663e-02  -1.675583499955e-03  -2.557994234641e-02   2.132401697676e-03  -4.481530332864e-03   1.009998988387e-02   3.759226537812e-03  
-3.909174411650e-03   1.201499009519e-03  -1.073434182524e-04  -8.755358329303e-03   1.601179340134e-03   2.164730234533e-02  -2.276737433592e-03   4.395918955044e-03  -1.081638992419e-02  -4.789471186130e-03   4.565140533198e-03  -1.259200185512e-03   1.023185015172e-04   1.053701519270e-02  -1.622216476673e-03  -2.486187317971e-02   2.060068234123e-03  -4.353028610649e-03   9.789641655025e-03   3.634768406190e-03  
-3.818627724484e-03   1.168346779113e-03  -1.039341428826e-04  -8.565923646755e-03   1.557473883525e-03   2.121619519117e-02  -2.214384873680e-03   4.287913737320e-03  -1.055119437382e-02  -4.655500461712e-03   4.446126175607e-03  -1.220794782845e-03   9.878080041715e-05   1.025309772181e-02  -1.570523457963e-03  -2.415781021458e-02   1.990137464386e-03  -4.227347241054e-03   9.486598177236e-03   3.513637349318e-03  
-3.730454741054e-03   1.136011986652e-03  -1.006204689672e-04  -8.380807442339e-03   1.514775349500e-03   2.079232605489e-02  -2.153314544606e-03   4.182742953622e-03  -1.029223386819e-02  -4.525273838300e-03   4.330637337171e-03  -1.183472657637e-03   9.535133291574e-05   9.977686249114e-03  -1.520336553095e-03  -2.347500023613e-02   1.922318081596e-03  -4.105602575354e-03   9.193414891740e-03   3.396736936677e-03  
-3.643173019438e-03   1.104450003441e-03  -9.741204880891e-05  -8.196636501720e-03   1.473053504517e-03   2.036799409330e-02  -2.093606067937e-03   4.078713274044e-03  -1.003561793254e-02  -4.396955315965e-03   4.216534741491e-03  -1.147091873346e-03   9.204030805868e-05   9.705441475837e-03  -1.471460513538e-03  -2.280003622741e-02   1.856369176338e-03  -3.985807873390e-03   8.905132850342e-03   3.282227614474e-03  
-3.558118876822e-03   1.073519306556e-03  -9.428945160880e-05  -8.016295816791e-03   1.432014250934e-03   1.994887341132e-02  -2.034629604880e-03   3.977260982736e-03  -9.784263843182e-03  -4.271914999155e-03   4.105850907211e-03  -1.111548388384e-03   8.881815172985e-05   9.441298013393e-03  -1.423701484501e-03  -2.214466812224e-02   1.791918969950e-03  -3.869737388483e-03   8.625941979792e-03   3.171608109302e-03  
-3.474934343105e-03   1.043655361031e-03  -9.126562184402e-05  -7.839924454483e-03   1.392430030847e-03   1.953876131030e-02  -1.977799933256e-03   3.878278683449e-03  -9.539397951157e-03  -4.150535684683e-03   3.997748585358e-03  -1.077389315605e-03   8.572058921520e-05   9.183807751292e-03  -1.377925184537e-03  -2.150741776066e-02   1.730368896071e-03  -3.756837404794e-03   8.355276938890e-03   3.064662907190e-03  
-3.393474575664e-03   1.014451207591e-03  -8.833692024453e-05  -7.666345023598e-03   1.353639772647e-03   1.913216849668e-02  -1.921993695050e-03   3.781317301036e-03  -9.298740011879e-03  -4.031864639640e-03   3.892317640052e-03  -1.044034240552e-03   8.272248539265e-05   8.932546043904e-03  -1.333240519376e-03  -2.088520302016e-02   1.670325006162e-03  -3.646928724124e-03   8.091904640021e-03   2.960901138856e-03  
-3.313832546748e-03   9.861808500108e-04  -8.550980122736e-05  -7.496443745229e-03   1.316130139329e-03   1.873344789929e-02  -1.868018744849e-03   3.686720622201e-03  -9.063983368271e-03  -3.916556070760e-03   3.789401282988e-03  -1.011879616999e-03   7.984014031983e-05   8.687630757927e-03  -1.290258030292e-03  -2.027989808894e-02   1.612712598074e-03  -3.540049939310e-03   7.836464000635e-03   2.860541730819e-03  
-3.236008496577e-03   9.585982645669e-04  -8.276180154953e-05  -7.329834986180e-03   1.279433772288e-03   1.834006441152e-02  -1.815133243668e-03   3.594265802347e-03  -8.834056360110e-03  -3.804147108358e-03   3.689234328646e-03  -9.805946319092e-04   7.704708027344e-05   8.449318147586e-03  -1.248458160633e-03  -1.969100060257e-02   1.556765773940e-03  -3.436223887986e-03   7.588671886998e-03   2.763447972989e-03  
-3.159494869756e-03   9.317052699552e-04  -8.010647342226e-05  -7.165372709618e-03   1.243649719472e-03   1.794984278524e-02  -1.763503911279e-03   3.503467109739e-03  -8.607827175369e-03  -3.694099384192e-03   3.590956423666e-03  -9.501563539298e-04   7.435214190908e-05   8.215499752721e-03  -1.207837874905e-03  -1.911344440566e-02   1.502461968641e-03  -3.334716668354e-03   7.346656294996e-03   2.668923972787e-03  
-3.084553465893e-03   9.054258225591e-04  -7.752644180782e-05  -7.003584121522e-03   1.208598639258e-03   1.756362487474e-02  -1.712856499780e-03   3.414511157548e-03  -8.385664396280e-03  -3.586551466640e-03   3.495044508750e-03  -9.204855439660e-04   7.174068005086e-05   7.987278228243e-03  -1.168263403941e-03  -1.854971330653e-02   1.449625190519e-03  -3.235872126980e-03   7.111238568709e-03   2.577242657301e-03  
-3.011554961716e-03   8.799699408361e-04  -7.502044516841e-05  -6.845999434731e-03   1.174631970780e-03   1.718673642584e-02  -1.663733831946e-03   3.328050876340e-03  -8.169810733254e-03  -3.482434501521e-03   3.401810976951e-03  -8.918917899196e-04   6.921731322550e-05   7.765859386901e-03  -1.130205436039e-03  -1.800394525016e-02   1.398955663035e-03  -3.140110097844e-03   6.883858834690e-03   2.488907003336e-03  
-2.940232796347e-03   8.550917780334e-04  -7.258855169556e-05  -6.691420533944e-03   1.141374174344e-03   1.681485953653e-02  -1.615553438118e-03   3.243575307201e-03  -7.958372293752e-03  -3.380924827046e-03   3.311062678719e-03  -8.640215821600e-04   6.677283575489e-05   7.550348022856e-03  -1.093136456829e-03  -1.747279841003e-02   1.349659590662e-03  -3.047083344740e-03   6.663228409456e-03   2.403423102980e-03  
-2.869789078116e-03   8.309294296760e-04  -7.025082542639e-05  -6.538166120310e-03   1.109123570666e-03   1.644502591174e-02  -1.568888883448e-03   3.160274371496e-03  -7.749776466923e-03  -3.281265384286e-03   3.221564759156e-03  -8.369854059022e-04   6.443034607198e-05   7.337818460429e-03  -1.057235111998e-03  -1.694946751232e-02   1.302010818589e-03  -2.955750037586e-03   6.446892954389e-03   2.319900779059e-03  
-2.801502534473e-03   8.074716417885e-04  -6.797164559940e-05  -6.389568089580e-03   1.077734966236e-03   1.608535097731e-02  -1.523405677302e-03   3.079594362784e-03  -7.547715512351e-03  -3.185064321858e-03   3.135084399607e-03  -8.108740033714e-04   6.215696645179e-05   7.132820535687e-03  -1.022606612468e-03  -1.644554007161e-02   1.256170642381e-03  -2.867668972153e-03   6.238907700419e-03   2.239767126497e-03  
-2.734629684935e-03   7.844790002653e-04  -6.576056362491e-05  -6.243306735060e-03   1.046931573396e-03   1.572910198103e-02  -1.478674202853e-03   3.000590943565e-03  -7.349187029286e-03  -3.091012596002e-03   3.050723030046e-03  -7.853494335190e-04   5.995360074098e-05   6.932770107970e-03  -9.887855045651e-04  -1.595371172699e-02   1.211428376113e-03  -2.781940650039e-03   6.036601811209e-03   2.162043285170e-03  
-2.668997483863e-03   7.622891019294e-04  -6.363437228449e-05  -6.099640739496e-03   1.017242857627e-03   1.537891138817e-02  -1.435636241668e-03   2.923233751700e-03  -7.155092069128e-03  -2.999423403733e-03   2.968032731536e-03  -7.607734138542e-04   5.784455256283e-05   6.736949804876e-03  -9.562864587421e-04  -1.547328606880e-02   1.168572415652e-03  -2.698272315185e-03   5.839710016060e-03   2.086627972205e-03  
-2.604836737372e-03   7.406101108355e-04  -6.157114497561e-05  -5.958694707785e-03   9.881829748073e-04   1.503357383320e-02  -1.393438877920e-03   2.847636952726e-03  -6.965016430684e-03  -2.910136206136e-03   2.887517437250e-03  -7.368361398975e-04   5.580135510452e-05   6.546329501769e-03  -9.246551448890e-04  -1.500581352529e-02   1.126910579312e-03  -2.616988091918e-03   5.648700503240e-03   2.013661154439e-03  
-2.542363012844e-03   7.195228584119e-04  -5.956760866210e-05  -5.821234836027e-03   9.598941332920e-04   1.469571918904e-02  -1.352345073877e-03   2.774106031078e-03  -6.780015060494e-03  -2.823571762158e-03   2.809392699297e-03  -7.136429304648e-04   5.382519849099e-05   6.361565411673e-03  -8.940536241606e-04  -1.455329698822e-02   1.086701455470e-03  -2.538300133372e-03   5.464232487903e-03   1.943360412377e-03  
-2.480842425955e-03   6.989219613254e-04  -5.761804074960e-05  -5.685378734302e-03   9.322101627974e-04   1.436040046653e-02  -1.312059318436e-03   2.701808199162e-03  -6.597849125714e-03  -2.738748742289e-03   2.732644800487e-03  -6.910616963050e-04   5.190768322284e-05   6.180116421671e-03  -8.642957915797e-04  -1.410926597059e-02   1.047662784988e-03  -2.461310666178e-03   5.283984768428e-03   1.874889478869e-03  
-2.421059120839e-03   6.789949185812e-04  -5.573923753218e-05  -5.553237351376e-03   9.054469062912e-04   1.403367194127e-02  -1.273154908690e-03   2.631615045971e-03  -6.421087495850e-03  -2.656727013506e-03   2.658317010154e-03  -6.692896848664e-04   5.006646556026e-05   6.004639413124e-03  -8.356514183258e-04  -1.368063018881e-02   1.010188946215e-03  -2.386912391516e-03   5.110334549396e-03   1.809071493037e-03  
-2.361932292367e-03   6.594824430040e-04  -5.392274557016e-05  -5.421819281542e-03   8.792141970290e-04   1.370704446546e-02  -1.234990129838e-03   2.562254331072e-03  -6.246023688652e-03  -2.575936704588e-03   2.585012167905e-03  -6.479898802708e-04   4.828873464233e-05   5.831458578726e-03  -8.076458638074e-04  -1.325759131564e-02   9.735812731823e-04  -2.313822967594e-03   4.939794851740e-03   1.744661660954e-03  
-2.304726556924e-03   6.406091726668e-04  -5.215974087819e-05  -5.294801880337e-03   8.538290570555e-04   1.339099127283e-02  -1.198065173050e-03   2.495274501957e-03  -6.077123701151e-03  -2.498223429698e-03   2.514380243601e-03  -6.274954574585e-04   4.657104733301e-05   5.664965767129e-03  -7.807532335682e-04  -1.285185593222e-02   9.385462095537e-04  -2.243542626545e-03   4.776425922689e-03   1.683073579954e-03  
-2.248784269223e-03   6.222037786156e-04  -5.044586440961e-05  -5.170237996166e-03   8.290520398640e-04   1.307997064731e-02  -1.161993868145e-03   2.429836020392e-03  -5.911942854917e-03  -2.422542980106e-03   2.445522584675e-03  -6.075883363649e-04   4.490786681194e-05   5.502764286660e-03  -7.546716629490e-04  -1.245704384671e-02   9.046395445857e-04  -2.175227578781e-03   4.617941524488e-03   1.623487266808e-03  
-2.193820183896e-03   6.043490084007e-04  -4.879625699843e-05  -5.047631600150e-03   8.050485741374e-04   1.277329579282e-02  -1.127077078737e-03   2.365710764409e-03  -5.750089726712e-03  -2.348702586569e-03   2.378063527529e-03  -5.883169537699e-04   4.331089676318e-05   5.343994100117e-03  -7.294695877906e-04  -1.207116974044e-02   8.719525250668e-04  -2.108571727818e-03   4.463617225954e-03   1.565638294971e-03  
-2.139982043368e-03   5.868359045035e-04  -4.718772797617e-05  -4.926947217202e-03   7.814132546296e-04   1.246970856620e-02  -1.092633027909e-03   2.302849273063e-03  -5.591089003482e-03  -2.276515321750e-03   2.312253700088e-03  -5.694608999559e-04   4.175676802804e-05   5.189071096551e-03  -7.048110388970e-04  -1.169469359376e-02   8.400034938709e-04  -2.043676514246e-03   4.313554948078e-03   1.509544107690e-03  
-2.087236952814e-03   5.698196376852e-04  -4.563243203285e-05  -4.808538929733e-03   7.584589662945e-04   1.217132308789e-02  -1.059182967852e-03   2.241414316094e-03  -5.435695481200e-03  -2.206248845279e-03   2.247976607367e-03  -5.512050319964e-04   4.025814870107e-05   5.037930310452e-03  -6.809824564457e-04  -1.132803978374e-02   8.092035906805e-04  -1.980534600853e-03   4.167881509672e-03   1.455241217578e-03  
-2.036108421994e-03   5.533650821279e-04  -4.413145927392e-05  -4.693778270369e-03   7.362920353060e-04   1.188182650155e-02  -1.026902261616e-03   2.181984293036e-03  -5.285461318165e-03  -2.138529242584e-03   2.185895012302e-03  -5.336299569595e-04   3.881794235664e-05   4.892223011731e-03  -6.580958153238e-04  -1.097537584590e-02   7.797147114603e-04  -1.919695041534e-03   4.027996075184e-03   1.403201122064e-03  
-1.986137197627e-03   5.373646550540e-04  -4.267333056465e-05  -4.581308659024e-03   7.146912555453e-04   1.159737773733e-02  -9.954813493537e-04   2.123897885263e-03  -5.138679722098e-03  -2.072634490014e-03   2.125397558258e-03  -5.165859150257e-04   3.742551746813e-05   4.750322708112e-03  -6.359162193702e-04  -1.063240249456e-02   7.512160828687e-04  -1.860554620740e-03   3.892361633313e-03   1.352875924131e-03  
-1.936817291595e-03   5.218031569799e-04  -4.127226050962e-05  -4.470009883981e-03   6.937191650135e-04   1.131528211326e-02  -9.649738124065e-04   2.066746435147e-03  -4.994168316267e-03  -2.008055974564e-03   2.065845156186e-03  -5.000344004384e-04   3.608918824078e-05   4.610713134270e-03  -6.144195449508e-04  -1.029538269412e-02   7.236436541623e-04  -1.802618662961e-03   3.759666461539e-03   1.303802938674e-03  
-1.889032379184e-03   5.066584529970e-04  -3.990866898229e-05  -4.362080947284e-03   6.732779372907e-04   1.104104158494e-02  -9.352222638422e-04   2.011408491994e-03  -4.854235763614e-03  -1.945734743512e-03   2.008403839710e-03  -4.840058043149e-04   3.479311535519e-05   4.476241747604e-03  -5.936313153742e-04  -9.971334777420e-03   6.970482770330e-04  -1.746821396738e-03   3.632277275723e-03   1.256784454206e-03  
-1.841931018457e-03   4.918979730860e-04  -3.859094830026e-05  -4.255349698558e-03   6.533471814356e-04   1.076912255914e-02  -9.062058361541e-04   1.956972822057e-03  -4.716493048999e-03  -1.884672544281e-03   1.951916085057e-03  -4.684156590505e-04   3.354300683612e-05   4.344063114845e-03  -5.734377055411e-04  -9.653192453194e-03   6.712591208250e-04  -1.692192791731e-03   3.507739921685e-03   1.210966018168e-03  
-1.796182839893e-03   4.774757854769e-04  -3.730345167409e-05  -4.151504517866e-03   6.338407658200e-04   1.050375995304e-02  -8.777864571181e-04   1.904138953450e-03  -4.582708393329e-03  -1.825583450123e-03   1.897287704925e-03  -4.532583868385e-04   3.232590568021e-05   4.216371468944e-03  -5.538352120228e-04  -9.346293595563e-03   6.462843933736e-04  -1.639460739838e-03   3.387842521634e-03   1.166949065647e-03  
-1.751237547352e-03   4.635615101493e-04  -3.606964584768e-05  -4.049303242789e-03   6.150535750155e-04   1.024254267318e-02  -8.504913235424e-04   1.852329747237e-03  -4.451732110450e-03  -1.767957319826e-03   1.843696605051e-03  -4.386552524315e-04   3.116480544474e-05   4.091227660262e-03  -5.349810462130e-04  -9.046151675278e-03   6.223438659596e-04  -1.587951061502e-03   3.271032684926e-03   1.124195513661e-03  
-1.707624165729e-03   4.499628250347e-04  -3.486438863798e-05  -3.950010116111e-03   5.966557997311e-04   9.988014478849e-03  -8.237389996988e-04   1.802115354807e-03  -4.324690709938e-03  -1.712264965289e-03   1.791926360721e-03  -4.244547599479e-04   3.003379981035e-05   3.970485049426e-03  -5.166724776561e-04  -8.757023995172e-03   5.991510822668e-04  -1.538282692351e-03   3.158712843120e-03   1.083169711179e-03  
-1.664942230949e-03   4.368015363723e-04  -3.370175942629e-05  -3.852729770032e-03   5.788760087032e-04   9.738486284790e-03  -7.979131371839e-04   1.753073966561e-03  -4.200754879222e-03  -1.658132036776e-03   1.741366338490e-03  -4.107570596143e-04   2.894758561014e-05   3.852726142461e-03  -4.990525754560e-04  -8.475673124829e-03   5.768989422223e-04  -1.489963904976e-03   3.049760821871e-03   1.043481993553e-03  
-1.622979016414e-03   4.239306819498e-04  -3.258279851880e-05  -3.756727287743e-03   5.614754856359e-04   9.491399104636e-03  -7.726270969497e-04   1.704928545017e-03  -4.078904613661e-03  -1.605154652533e-03   1.691866319019e-03  -3.973685653948e-04   2.790149095572e-05   3.737436404468e-03  -4.818402122750e-04  -8.200381800696e-03   5.551791023290e-04  -1.442813226909e-03   2.943554724395e-03   1.004908306187e-03  
-1.582254395496e-03   4.115053280255e-04  -3.149823809145e-05  -3.663615149220e-03   5.446887850885e-04   9.251778466687e-03  -7.482585849941e-04   1.658297094744e-03  -3.961108227744e-03  -1.554091530114e-03   1.643937755693e-03  -3.845153104583e-04   2.689314408575e-05   3.626055498164e-03  -4.653587811599e-04  -7.935235974585e-03   5.344665325058e-04  -1.397300653268e-03   2.841461496019e-03   9.679077248704e-04  
-1.542463699110e-03   3.993282513609e-04  -3.044250273097e-05  -3.572399768665e-03   5.282090847926e-04   9.016304501302e-03  -7.243312433939e-04   1.612790801133e-03  -3.846036780721e-03  -1.504416571078e-03   1.597320823679e-03  -3.719603523507e-04   2.591323064459e-05   3.517782177746e-03  -4.492739616326e-04  -7.677770979205e-03   5.142910744859e-04  -1.353142527971e-03   2.742602820056e-03   9.321686918781e-04  
-1.503434928515e-03   3.875836260141e-04  -2.942727283811e-05  -3.482769856595e-03   5.123306360002e-04   8.784944605998e-03  -7.013333796724e-04   1.568212863010e-03  -3.733540654109e-03  -1.456030532858e-03   1.551669763985e-03  -3.598779979983e-04   2.497593002967e-05   3.411872731595e-03  -4.338223131655e-04  -7.426531148518e-03   4.949792737435e-04  -1.310074413537e-03   2.646476707194e-03   8.975177810527e-04  
-1.465328309119e-03   3.760928490513e-04  -2.843868585507e-05  -3.395108025053e-03   4.967787511732e-04   8.558082558808e-03  -6.787895053143e-04   1.524787304426e-03  -3.623854617604e-03  -1.409043838923e-03   1.507294116272e-03  -3.481023782142e-04   2.406480032571e-05   3.309026601064e-03  -4.187869480088e-04  -7.182919406081e-03   4.762230644272e-04  -1.268332565540e-03   2.553518268511e-03   8.640901433889e-04  
-1.428254850625e-03   3.649160832988e-04  -2.748102536918e-05  -3.309753178122e-03   4.816547662977e-04   8.336908371043e-03  -6.568722318302e-04   1.482615134808e-03  -3.517374434059e-03  -1.363586484140e-03   1.464308443025e-03  -3.366959275466e-04   2.318468541963e-05   3.209545066673e-03  -4.042524230230e-04  -6.947778728695e-03   4.581417026395e-04  -1.228004587816e-03   2.463985191993e-03   8.319650211204e-04  
-1.391855670486e-03   3.541230424305e-04  -2.656271387887e-05  -3.225880819760e-03   4.670814970294e-04   8.119606022227e-03  -6.357980100323e-04   1.441333724708e-03  -3.413300824897e-03  -1.319321655050e-03   1.422206130922e-03  -3.257073869686e-04   2.234370474248e-05   3.112243945219e-03  -3.902792593185e-04  -6.718340445290e-03   4.408168767073e-04  -1.188684053750e-03   2.376932513256e-03   8.008193222376e-04  
-1.356439579054e-03   3.435830317637e-04  -2.566546838517e-05  -3.144034268426e-03   4.528009396566e-04   7.907083321342e-03  -6.151570538848e-04   1.401143606205e-03  -3.312027353903e-03  -1.276412531209e-03   1.381388297402e-03  -3.150137459442e-04   2.152507130523e-05   3.017969841592e-03  -3.766869885573e-04  -6.496416927544e-03   4.240100110146e-04  -1.150625126132e-03   2.292930736934e-03   7.708339103359e-04  
-1.321733300801e-03   3.333267013117e-04  -2.480010990584e-05  -3.063775352464e-03   4.389347619084e-04   7.698465360651e-03  -5.951226801203e-04   1.361905275285e-03  -3.213137320116e-03  -1.234669842319e-03   1.341571392355e-03  -3.046471362418e-04   2.073739902318e-05   2.926145213629e-03  -3.635454576786e-04  -6.280694431954e-03   4.077983538486e-04  -1.113657322796e-03   2.211524311187e-03   7.418505327321e-04  
-1.287844287948e-03   3.233998702791e-04  -2.396727802295e-05  -2.985317551436e-03   4.255278498824e-04   7.494476690241e-03  -5.757836562491e-04   1.323664722308e-03  -3.116898021293e-03  -1.194193017704e-03   1.302798029862e-03  -2.946322963973e-04   1.998146438449e-05   2.836840550042e-03  -3.508733983602e-04  -6.071373408392e-03   3.922150020086e-04  -1.077780024042e-03   2.132757610743e-03   7.138775882610e-04  
-1.254888981863e-03   3.137503899712e-04  -2.315611069532e-05  -2.908972722207e-03   4.124851357780e-04   7.295827011188e-03  -5.569925312621e-04   1.286532195746e-03  -3.023551225360e-03  -1.155061894201e-03   1.265244434875e-03  -2.849511777942e-04   1.924906321638e-05   2.750478815600e-03  -3.386445149413e-04  -5.869460540974e-03   3.772319286917e-04  -1.043116847321e-03   2.056940694810e-03   6.870108134976e-04  
-1.222733262775e-03   3.043884430103e-04  -2.237290684943e-05  -2.834359714502e-03   3.998292242013e-04   7.101572528393e-03  -5.387805226590e-04   1.250350053419e-03  -2.932701414111e-03  -1.117113602240e-03   1.228711485431e-03  -2.755774028690e-04   1.854335648620e-05   2.666556081889e-03  -3.268216524837e-04  -5.673682269241e-03   3.627885377911e-04  -1.009497374445e-03   1.983627838908e-03   6.610950508970e-04  
-1.191123520977e-03   2.952326293449e-04  -2.161107601283e-05  -2.760843435085e-03   3.874459995570e-04   6.909867699078e-03  -5.209586848824e-04   1.214876597712e-03  -2.843589118916e-03  -1.080045465607e-03   1.192936194812e-03  -2.664465995433e-04   1.785910808765e-05   2.584455947824e-03  -3.153282802783e-04  -5.482486469703e-03   3.487788383077e-04  -9.767202053463e-04   1.912286726895e-03   6.359476420666e-04  
-1.160199185656e-03   2.863146102357e-04  -2.087927144542e-05  -2.688844839661e-03   3.753911103386e-04   6.721863164628e-03  -5.036178756036e-04   1.180269898374e-03  -2.756664358394e-03  -1.044025722612e-03   1.158104978039e-03  -2.575671704830e-04   1.720140736633e-05   2.504614004242e-03  -3.041648585297e-04  -5.296870040036e-03   3.351944968004e-04  -9.449156258694e-04   1.843225813042e-03   6.116646710023e-04  
-1.130168291745e-03   2.777332620809e-04  -2.017064541125e-05  -2.618815618187e-03   3.637967859098e-04   6.539193570036e-03  -4.869972730687e-04   1.146638339299e-03  -2.672480781179e-03  -1.009246101953e-03   1.124307720245e-03  -2.490590887672e-04   1.656991131493e-05   2.427245979581e-03  -2.934892331280e-04  -5.117594532120e-03   3.222722025740e-04  -9.141261347683e-04   1.776681558499e-03   5.883206652962e-04  
-1.100960545880e-03   2.693887258471e-04  -1.948619576883e-05  -2.550801692300e-03   3.525415959771e-04   6.361701400110e-03  -4.708675515556e-04   1.114072433359e-03  -2.590999756245e-03  -9.756895579994e-04   1.091600516823e-03  -2.408190484345e-04   1.596023544051e-05   2.352539280554e-03  -2.831778556650e-04  -4.944919949819e-03   3.098234532591e-04  -8.844374725770e-04   1.712716159674e-03   5.659279520544e-04  
-1.072379588028e-03   2.612629919631e-04  -1.882335974888e-05  -2.484169249666e-03   3.415816975288e-04   6.187678905938e-03  -4.551798674102e-04   1.082283950798e-03  -2.511509430029e-03  -9.430733265049e-04   1.059725214410e-03  -2.328249503278e-04   1.537195022519e-05   2.279824143749e-03  -2.731915240567e-04  -4.777224601375e-03   2.978034272910e-04  -8.556075313460e-04   1.650776369988e-03   5.442990626801e-04  
-1.044345433963e-03   2.533713146040e-04  -1.818159613386e-05  -2.418556295661e-03   3.309286185008e-04   6.016240874041e-03  -4.399635523579e-04   1.051092031053e-03  -2.433641378433e-03  -9.112495005560e-04   1.028496605415e-03  -2.250682960972e-04   1.480469283245e-05   2.208602484547e-03  -2.635111501963e-04  -4.613285829557e-03   2.861856914842e-04  -8.274552529393e-04   1.590447986424e-03   5.232937160145e-04  
-1.017060650559e-03   2.456372847475e-04  -1.755693396830e-05  -2.354628948087e-03   3.204738565786e-04   5.848925123102e-03  -4.250191324143e-04   1.020798613889e-03  -2.357986617058e-03  -8.804366435951e-04   9.982632401667e-04  -2.175071611704e-04   1.425295241621e-05   2.139760832077e-03  -2.540913300874e-04  -4.455173508270e-03   2.749064050477e-04  -8.002793242033e-04   1.532387079923e-03   5.031207255333e-04  
-9.904506198970e-04   2.382123272227e-04  -1.695781994263e-05  -2.292346800093e-03   3.104744918223e-04   5.686204983503e-03  -4.107768782187e-04   9.913445433601e-04  -2.284670262546e-03  -8.506676573249e-04   9.688151240649e-04  -2.102675222530e-04   1.372654813056e-05   2.072843768186e-03  -2.450981688264e-04  -4.301989209658e-03   2.641878897301e-04  -7.739188135157e-04   1.476291341400e-03   4.836788107127e-04  
-9.644782306058e-04   2.309422048129e-04  -1.637410351435e-05  -2.231399817597e-03   3.006669287399e-04   5.526733442358e-03  -3.968173751898e-04   9.626208683314e-04  -2.213175099263e-03  -8.217436647334e-04   9.402063330077e-04  -2.032068990974e-04   1.321540308489e-05   2.007888174447e-03  -2.363386046269e-04  -4.153584012109e-03   2.537742118671e-04  -7.483773475420e-04   1.422089002224e-03   4.649373795710e-04  
-9.391350967184e-04   2.239398941117e-04  -1.581557607776e-05  -2.172081776410e-03   2.912511679510e-04   5.371740766084e-03  -3.834395184564e-04   9.347458938985e-04  -2.143935158573e-03  -7.938166290533e-04   9.123791940179e-04  -1.964265614533e-04   1.272697361075e-05   1.944870102150e-03  -2.279509934780e-04  -4.010069277061e-03   2.438399039600e-04  -7.236516210451e-04   1.369806822573e-03   4.469024223778e-04  
-9.145676423536e-04   2.171211475325e-04  -1.527140041936e-05  -2.114300947625e-03   2.820654962820e-04   5.220638840762e-03  -3.704128317326e-04   9.076335564301e-04  -2.076712133007e-03  -7.667935019634e-04   8.854404072653e-04  -1.898492833872e-04   1.225377360055e-05   1.883885920449e-03  -2.198228307550e-04  -3.871533205627e-03   2.342471747508e-04  -6.997439827695e-04   1.319451501648e-03   4.295701119576e-04  
-8.904683838079e-04   2.104636388735e-04  -1.474554057008e-05  -2.057705599024e-03   2.731012304883e-04   5.072567341967e-03  -3.577134530148e-04   8.811819547168e-04  -2.011164282787e-03  -7.405397676045e-04   8.591691772800e-04  -1.834473107397e-04   1.179671137903e-05   1.824529617992e-03  -2.119254501966e-04  -3.736992329253e-03   2.249494246106e-04  -6.765348501663e-04   1.270691705426e-03   4.128288127225e-04  
-8.668215595334e-04   2.040100229297e-04  -1.423938813458e-05  -2.002068582292e-03   2.644223338767e-04   4.927037587141e-03  -3.454275941700e-04   8.552853032446e-04  -1.947071208182e-03  -7.149626347640e-04   8.334567943069e-04  -1.772571421741e-04   1.135782349165e-05   1.766502940976e-03  -2.043073408776e-04  -3.605791379176e-03   2.160049971368e-04  -6.539202776493e-04   1.223306772720e-03   3.966044539615e-04  
-8.439297603166e-04   1.977777833052e-04  -1.374878267896e-05  -1.948252287513e-03   2.560502590186e-04   4.786445935948e-03  -3.336205595266e-04   8.302581107056e-04  -1.885324727908e-03  -6.903898106786e-04   8.086336293826e-04  -1.713073039512e-04   1.093501493159e-05   1.710600189972e-03  -1.970005961055e-04  -3.479838910485e-03   2.074713930233e-04  -6.321414237970e-04   1.177896144684e-03   3.810865568506e-04  
-8.216319697209e-04   1.916977798713e-04  -1.327270545714e-05  -1.895780138064e-03   2.478853437800e-04   4.649305286246e-03  -3.221146684210e-04   8.059285883206e-04  -1.825351327951e-03  -6.666013811739e-04   7.845717421474e-04  -1.655251994254e-04   1.052558393924e-05   1.656487075282e-03  -1.899161072600e-04  -3.358231614287e-03   1.992203122798e-04  -6.110924761791e-04   1.134152873062e-03   3.661711187127e-04  
-7.996990520731e-04   1.857960497055e-04  -1.281372892144e-05  -1.844159520198e-03   2.399642098028e-04   4.514466718804e-03  -3.109770916483e-04   7.820913300330e-04  -1.766692011099e-03  -6.434220144149e-04   7.609896929529e-04  -1.599263704388e-04   1.013206783371e-05   1.603531486820e-03  -1.830671340896e-04  -3.239520641490e-03   1.912697451057e-04  -5.905621140398e-04   1.091602627700e-03   3.517029931213e-04  
-7.784037084121e-04   1.800475846284e-04  -1.236925459792e-05  -1.793938132932e-03   2.322461740039e-04   4.383249980448e-03  -3.001350103330e-04   7.589588702006e-04  -1.709837556289e-03  -6.210283047758e-04   7.381899786640e-04  -1.544901880442e-04   9.751930068129e-06   1.552387646665e-03  -1.764278348801e-04  -3.125180200431e-03   1.835836299245e-04  -5.707538844845e-04   1.050702924166e-03   3.378248134159e-04  
-7.576391288346e-04   1.745016431379e-04  -1.194012800620e-05  -1.745090361627e-03   2.248179121532e-04   4.255844939666e-03  -2.897328123957e-04   7.365170844594e-04  -1.654821320077e-03  -5.994219568849e-04   7.160460220701e-04  -1.492691094655e-04   9.386535381641e-06   1.502836482461e-03  -1.700698639900e-04  -3.014789854446e-03   1.762598435338e-04  -5.515966917196e-04   1.011311200424e-03   3.244885629023e-04  
-7.373415236804e-04   1.690766176833e-04  -1.152342543948e-05  -1.697344043745e-03   2.175457712538e-04   4.131257184243e-03  -2.795596673817e-04   7.146403762038e-04  -1.601272100578e-03  -5.784662511972e-04   6.945385690953e-04  -1.441795756400e-04   9.032382605692e-06   1.454771605481e-03  -1.638820685928e-04  -2.907973750176e-03   1.691503388801e-04  -5.330436850476e-04   9.732907640518e-04   3.116459088520e-04  
-7.174388177923e-04   1.638554028483e-04  -1.112527577487e-05  -1.650550673382e-03   2.105639412824e-04   4.009385638866e-03  -2.698146107220e-04   6.933104559412e-04  -1.549120942943e-03  -5.581247122740e-04   6.735195378410e-04  -1.392890692627e-04   8.694980360684e-06   1.407887169503e-03  -1.579501896011e-04  -2.804095936321e-03   1.623593224371e-04  -5.150059189916e-04   9.364348516029e-04   2.992293021537e-04  
-6.980605349382e-04   1.587625669639e-04  -1.073748944985e-05  -1.604946171730e-03   2.037465320027e-04   3.890632652108e-03  -2.603227687028e-04   6.725584357162e-04  -1.498509842404e-03  -5.384489248934e-04   6.531453457993e-04  -1.345386923964e-04   8.367705144967e-06   1.362490387489e-03  -1.521953528702e-04  -2.703805034776e-03   1.557968854454e-04  -4.975580844625e-04   9.009337574289e-04   2.872953458275e-04  
-6.791745397220e-04   1.538298442128e-04  -1.036441609477e-05  -1.560673265829e-03   1.971584727116e-04   3.775493932465e-03  -2.511608421645e-04   6.524947342679e-04  -1.449610959476e-03  -5.194944445370e-04   6.334279233534e-04  -1.299528663768e-04   8.053184387661e-06   1.318680391291e-03  -1.466581095776e-04  -2.607342554285e-03   1.495032014110e-04  -4.807481139376e-04   8.668558122065e-04   2.758630245324e-04  
-6.606872461032e-04   1.490247567214e-04  -9.999920653652e-06  -1.517165453957e-03   1.907349757463e-04   3.662426119689e-03  -2.422593133081e-04   6.328324358936e-04  -1.401824294565e-03  -5.010378068539e-04   6.141504714719e-04  -1.255022440797e-04   7.747791297114e-06   1.275869208129e-03  -1.412917640146e-04  -2.513330420886e-03   1.434316949853e-04  -4.643612805326e-04   8.337545237627e-04   2.647881368699e-04  
-6.427324801798e-04   1.443893502499e-04  -9.651384114751e-06  -1.475046865781e-03   1.845559907627e-04   3.553100317619e-03  -2.337051966847e-04   6.138380210133e-04  -1.355756127281e-03  -4.832929194507e-04   5.955335300178e-04  -1.212227569198e-04   7.456081221242e-06   1.234628339461e-03  -1.361470691012e-04  -2.423091050482e-03   1.376294138174e-04  -4.485947197855e-04   8.020389803379e-04   2.541974960462e-04  
-6.251720061475e-04   1.398683393112e-04  -9.312035520650e-06  -1.433655266074e-03   1.785187603880e-04   3.445691863450e-03  -2.253770094193e-04   5.952248277787e-04  -1.310723668375e-03  -4.660109571934e-04   5.773343888041e-04  -1.170593959352e-04   7.173505638602e-06   1.194345981776e-03  -1.311454772783e-04  -2.335177009011e-03   1.320115834942e-04  -4.332339461855e-04   7.712417409030e-04   2.439406271879e-04  
-6.081437915906e-04   1.354857431939e-04  -8.986967313285e-06  -1.393445296090e-03   1.726813854632e-04   3.341380136292e-03  -2.173237456907e-04   5.771804495628e-04  -1.267145105550e-03  -4.493366729441e-04   5.597027567210e-04  -1.130353699971e-04   6.902686211744e-06   1.155409480340e-03  -1.263263502927e-04  -2.250468642683e-03   1.266105063991e-04  -4.184141856706e-04   7.416329118238e-04   2.341003705270e-04  
-5.916779495064e-04   1.312473967704e-04  -8.672240259247e-06  -1.354455362966e-03   1.670435472402e-04   3.240368632292e-03  -2.095730309647e-04   5.597162388070e-04  -1.225076562145e-03  -4.332848155905e-04   5.426441419630e-04  -1.091606143519e-04   6.641649453957e-06   1.117821333524e-03  -1.216974724615e-04  -2.168997227864e-03   1.214495563253e-04  -4.041215280403e-04   7.132128267221e-04   2.246745003654e-04  
-5.755583901454e-04   1.271312523375e-04  -8.366499165547e-06  -1.316219555443e-03   1.615694487602e-04   3.141545410058e-03  -2.020798392803e-04   5.426611725783e-04  -1.184101621302e-03  -4.177030805851e-04   5.259973412360e-04  -1.054101002545e-04   6.389648732034e-06   1.081186624876e-03  -1.172236423920e-04  -2.089831308608e-03   1.164849430963e-04  -3.902257502487e-04   6.856810908313e-04   2.155663523314e-04  
-5.598411440228e-04   1.231366127454e-04  -8.072452874193e-06  -1.279112545111e-03   1.562675065704e-04   3.045732984348e-03  -1.948255678151e-04   5.261430667851e-04  -1.144504067982e-03  -4.026873299700e-04   5.099025998837e-04  -1.017842374690e-04   6.147323511076e-06   1.045846274764e-03  -1.129109824910e-04  -2.013724557776e-03   1.117132898993e-04  -3.768381150998e-04   6.592652493851e-04   2.068447861852e-04  
-5.443651530496e-04   1.192118896403e-04  -7.786011972072e-06  -1.242610747407e-03   1.510519441232e-04   2.951430195314e-03  -1.876933670821e-04   5.099719212020e-04  -1.105745149289e-03  -3.880465983844e-04   4.941609103100e-04  -9.822982519322e-05   5.911585293107e-06   1.011307832515e-03  -1.086907246191e-04  -1.939513922385e-03   1.070522934566e-04  -3.637968357440e-04   6.335934723494e-04   1.983911452553e-04  
-5.292508379963e-04   1.154529359038e-04  -7.510742738081e-06  -1.207269912224e-03   1.460667024609e-04   2.860361037033e-03  -1.809152377617e-04   4.943375668049e-04  -1.068406029132e-03  -3.739762163272e-04   4.789160176161e-04  -9.484018852852e-05   5.686383019584e-06   9.779733185407e-04  -1.046758739692e-04  -1.868192232082e-03   1.026477777567e-04  -3.512248562995e-04   6.089716661032e-04   1.903000253459e-04  
-5.146486859879e-04   1.118060665718e-04  -7.245255446957e-06  -1.172955470518e-03   1.412401048065e-04   2.772028315317e-03  -1.743614268694e-04   4.791862369560e-04  -1.032314430157e-03  -3.604158324553e-04   4.641739674368e-04  -9.156080991905e-05   5.469750612067e-06   9.457605905447e-04  -1.008017291401e-04  -1.799508980653e-03   9.841185187161e-05  -3.390883438287e-04   5.853109177468e-04   1.825408490557e-04  
-5.003341533211e-04   1.082779559989e-04  -6.989691362653e-06  -1.139411990902e-03   1.365725050648e-04   2.685833163952e-03  -1.680455503738e-04   4.644214984573e-04  -9.972340154553e-04  -3.472765371578e-04   4.498030306322e-04  -8.839839539376e-05   5.261842605309e-06   9.144401239526e-04  -9.707210889502e-05  -1.732951785324e-03   9.435237637292e-05  -3.273175465580e-04   5.624471091187e-04   1.750610199153e-04  
-4.864656694476e-04   1.048400367099e-04  -6.742638549008e-06  -1.106725995759e-03   1.320296538901e-04   2.601926709402e-03  -1.619032947464e-04   4.500728575325e-04  -9.632207163808e-04  -3.345767988671e-04   4.358704776005e-04  -8.532454787184e-05   5.061283420728e-06   8.841086811269e-04  -9.345657014886e-05  -1.668694258974e-03   9.042581483583e-05  -3.159391356421e-04   5.404260642810e-04   1.678725461846e-04  
-4.729809988721e-04   1.015130634441e-04  -6.503186810530e-06  -1.075035939061e-03   1.276340281349e-04   2.520740055868e-03  -1.559867636133e-04   4.361879278892e-04  -9.304073325204e-04  -3.223581202770e-04   4.223925019578e-04  -8.236323160251e-05   4.867665956732e-06   8.548489949628e-04  -8.997994430563e-05  -1.606956352338e-03   8.667257881308e-05  -3.049737945602e-04   5.193097661591e-04   1.609931354172e-04  
-4.598076063156e-04   9.827659242497e-05  -6.272188944204e-06  -1.043893781476e-03   1.233655477090e-04   2.441080757242e-03  -1.502487438682e-04   4.225926515363e-04  -8.983634447904e-04  -3.104675867530e-04   4.092085042821e-04  -7.948978174475e-05   4.681317102304e-06   8.262536328740e-04  -8.661526226274e-05  -1.546792066368e-03   8.304998314012e-05  -2.942913827364e-04   4.988003486035e-04   1.543290611605e-04  
-4.469629335518e-04   9.512368538064e-05  -6.048522221119e-06  -1.013564821059e-03   1.192077707505e-04   2.363593417761e-03  -1.446698962995e-04   4.093981471318e-04  -8.673104806905e-04  -2.989792485678e-04   3.964217076704e-04  -7.670034794733e-05   4.501098319398e-06   7.985957535264e-04  -8.335734929905e-05  -1.488800640946e-03   7.955416041943e-05  -2.839796823642e-04   4.790763708451e-04   1.479337129589e-04  
-4.345189760507e-04   9.209478815449e-05  -5.832966852993e-06  -9.841810309552e-04   1.152237440732e-04   2.288728583308e-03  -1.393537493289e-04   3.966328966026e-04  -8.373922285888e-04  -2.879399677116e-04   3.840470144648e-04  -7.403122906243e-05   4.328621679868e-06   7.718777147652e-04  -8.024592273718e-05  -1.433013643407e-03   7.623729075882e-05  -2.740289803840e-04   4.601427089470e-04   1.418074434117e-04  
-4.224604926652e-04   8.913636365456e-05  -5.622808441019e-06  -9.556188292862e-04   1.113399317808e-04   2.216055827217e-03  -1.341822321578e-04   3.842399223565e-04  -8.084494183906e-04  -2.772915580928e-04   3.720923279171e-04  -7.143741329581e-05   4.161163987008e-06   7.460869839741e-04  -7.723272348892e-05  -1.379362888454e-03   7.303739605594e-05  -2.644282352742e-04   4.419702779186e-04   1.359391899746e-04  
-4.106490509006e-04   8.629012743072e-05  -5.422671340408e-06  -9.277581420231e-04   1.076074741006e-04   2.145325565463e-03  -1.292236508274e-04   3.722101126275e-04  -7.803871325809e-04  -2.669980023266e-04   3.604340624505e-04  -6.894536321347e-05   4.001619221081e-06   7.210323706078e-04  -7.434311226051e-05  -1.327425928739e-03   6.998007128454e-05  -2.551346283626e-04   4.244272553624e-04   1.302875112506e-04  
-3.990825945558e-04   8.350483178033e-05  -5.229448349968e-06  -9.004326976678e-04   1.039527409184e-04   2.076007882884e-03  -1.243719004022e-04   3.604554684974e-04  -7.530143279732e-04  -2.569920739827e-04   3.490741233319e-04  -6.651155009468e-05   3.847688388915e-06   6.966517191167e-04  -7.152581334514e-05  -1.277036007434e-03   6.700461090036e-05  -2.461120719742e-04   4.074551080459e-04   1.248327245184e-04  
-3.878984409942e-04   8.082124133179e-05  -5.040693071578e-06  -8.740234705011e-04   1.004406408841e-04   2.009229038491e-03  -1.197473298361e-04   3.490855003402e-04  -7.267036027803e-04  -2.473976751452e-04   3.381185644751e-04  -6.418100039174e-05   3.698853008643e-06   6.731594990968e-04  -6.883420958488e-05  -1.228711348040e-03   6.418722501477e-05  -2.374144320689e-04   3.912081962750e-04   1.196212169223e-04  
-3.769898111735e-04   7.820648365730e-05  -4.859538414715e-06  -8.483259612509e-04   9.702293517574e-05   1.944311508327e-03  -1.152405478882e-04   3.380825835333e-04  -7.012262233441e-04  -2.381350428671e-04   3.274915255251e-04  -6.191609407819e-05   3.555578247667e-06   6.504557645242e-04  -6.622761727163e-05  -1.182166305758e-03   6.146149613907e-05  -2.290349097273e-04   3.755946229029e-04   1.146231334850e-04  
-3.663076528331e-04   7.569159221243e-05  -4.686781265454e-06  -8.231786547076e-04   9.374153076320e-05   1.880940555526e-03  -1.109263351208e-04   3.273526328265e-04  -6.764541032544e-04  -2.291566432307e-04   3.171118672680e-04  -5.974085408766e-05   3.419308048501e-06   6.283314433495e-04  -6.372907575039e-05  -1.136965658660e-03   5.885899171281e-05  -2.208937425196e-04   3.604783553697e-04   1.097963380076e-04  
-3.559518513243e-04   7.324970209089e-05  -4.518268085749e-06  -7.988457804650e-04   9.056120582596e-05   1.819758541616e-03  -1.067673027265e-04   3.169726385310e-04  -6.526023514103e-04  -2.205340977230e-04   3.071060783559e-04  -5.764014850226e-05   3.287151886794e-06   6.070291544300e-04  -6.132230218655e-05  -1.093638257485e-03   5.636864745940e-05  -2.130538525048e-04   3.460138121593e-04   1.051863200627e-04  
-3.458532419361e-04   7.084573595180e-05  -4.352478826780e-06  -7.750675272464e-04   8.743169418957e-05   1.760046403021e-03  -1.026886759197e-04   3.068596044658e-04  -6.294208160739e-04  -2.121811307723e-04   2.973866758935e-04  -5.558246755581e-05   3.157853960799e-06   5.863601560330e-04  -5.897075614865e-05  -1.051744295857e-03   5.394519460797e-05  -2.054597526561e-04   3.320629296565e-04   1.007498134515e-04  
-3.360191934171e-04   6.855628250978e-05  -4.196245267919e-06  -7.520377297947e-04   8.445640877152e-05   1.702384935770e-03  -9.881701838382e-05   2.970980554590e-04  -6.070968760352e-04  -2.041569235855e-04   2.879643572887e-04  -5.362401077505e-05   3.035830972405e-06   5.664065710588e-04  -5.673837661558e-05  -1.011469774743e-03   5.165314199007e-05  -1.981475351271e-04   3.186806219860e-04   9.650290464786e-05  
-3.264151457588e-04   6.633093026413e-05  -4.045378101581e-06  -7.295143953186e-04   8.157213256872e-05   1.646100757739e-03  -9.507637551499e-05   2.875782137276e-04  -5.853928135044e-04  -1.963797555181e-04   2.787867799142e-04  -5.172731383033e-05   2.918503235469e-06   5.469968464455e-04  -5.458161255586e-05  -9.724301404185e-04   4.944771076281e-05  -1.910509194088e-04   3.057452247707e-04   9.240754800842e-05  
-3.170806616982e-04   6.415773309215e-05  -3.898430037448e-06  -7.076834282782e-04   7.875532990526e-05   1.591650677745e-03  -9.143368878143e-05   2.783677529251e-04  -5.644620173641e-04  -1.889004814082e-04   2.699256050376e-04  -4.988276226422e-05   2.804474047964e-06   5.282965971251e-04  -5.248957529048e-05  -9.349771362807e-04   4.731823922095e-05  -1.842182221367e-04   2.933581403501e-04   8.849314589512e-05  
-3.079737649957e-04   6.205660044850e-05  -3.756320767319e-06  -6.863902836210e-04   7.603360038822e-05   1.538682895610e-03  -8.793225487016e-05   2.694059038697e-04  -5.441722238427e-04  -1.816709052825e-04   2.613062922191e-04  -4.810423734578e-05   2.694747483558e-06   5.101428987963e-04  -5.047573560660e-05  -8.987609216938e-04   4.527975593530e-05  -1.775991024615e-04   2.814115991055e-04   8.472655703954e-05  
-2.990968355947e-04   6.003339845607e-05  -3.621174166442e-06  -6.656810285817e-04   7.342334116532e-05   1.487282384750e-03  -8.457526802683e-05   2.607200838852e-04  -5.245495664097e-04  -1.746986840012e-04   2.529337880491e-04  -4.639625820295e-05   2.590469982527e-06   4.925593578582e-04  -4.854944821260e-05  -8.638147837731e-04   4.333470565533e-05  -1.712043737278e-04   2.699126507359e-04   8.110904675300e-05  
-2.904930268677e-04   5.807437256371e-05  -3.490166754948e-06  -6.456512880376e-04   7.089543507625e-05   1.437700105318e-03  -8.133922483342e-05   2.523340331949e-04  -5.056718347811e-04  -1.680076976755e-04   2.448546916632e-04  -4.474766027925e-05   2.489632224772e-06   4.756364014658e-04  -4.669374684846e-05  -8.303347148159e-04   4.147189563926e-05  -1.650554627746e-04   2.589155880746e-04   7.765582582828e-05  
-2.821246765835e-04   5.615920482853e-05  -3.361628588179e-06  -6.261513802363e-04   6.843075640791e-05   1.389554562420e-03  -7.820309667719e-05   2.441772981586e-04  -4.874023079626e-04  -1.615509232613e-04   2.370237995651e-04  -4.314642486580e-05   2.391490925985e-06   4.592490331787e-04  -4.489661179404e-05  -7.980515266495e-04   3.967965764805e-05  -1.591061460626e-04   2.483360514674e-04   7.434074950984e-05  
-2.739308467219e-04   5.431370242956e-05  -3.239013437216e-06  -6.071080355888e-04   6.605607350518e-05   1.342644541108e-03  -7.518834238900e-05   2.362453102918e-04  -4.696694810812e-04  -1.553023328918e-04   2.293892037610e-04  -4.160437338959e-05   2.297881599301e-06   4.433212478416e-04  -4.316853247588e-05  -7.667874130024e-04   3.796232644516e-05  -1.533418708015e-04   2.381191869624e-04   7.114678915292e-05  
-2.659501721697e-04   5.251115620349e-05  -3.120624793283e-06  -5.885544346894e-04   6.373971496312e-05   1.297035102828e-03  -7.224885877259e-05   2.285383804315e-04  -4.524906797011e-04  -1.492666461512e-04   2.219839375609e-04  -4.010246969316e-05   2.207521419184e-06   4.279038352047e-04  -4.149165734738e-05  -7.366420244081e-04   3.629885042573e-05  -1.477726223461e-04   2.282908270075e-04   6.808071228544e-05  
-2.581877801329e-04   5.078574985308e-05  -3.007407922703e-06  -5.705694770795e-04   6.152671452300e-05   1.252959004981e-03  -6.945406559094e-05   2.210880127248e-04  -4.359365345443e-04  -1.434651835074e-04   2.148068701362e-04  -3.866882380468e-05   2.121463665170e-06   4.130073121466e-04  -3.989400762654e-05  -7.076434344364e-04   3.472376812209e-05  -1.424024982095e-04   2.188575400119e-04   6.514402273837e-05  
-2.506816017198e-04   4.910768551686e-05  -2.897480249099e-06  -5.531640172624e-04   5.938212192272e-05   1.210432829194e-03  -6.675709744791e-05   2.138801715243e-04  -4.200074677396e-04  -1.378967668484e-04   2.078851510226e-04  -3.728141127432e-05   2.038238040826e-06   3.986626186106e-04  -3.835380901923e-05  -6.798507631514e-04   3.321360828905e-05  -1.372325696527e-04   2.098327575478e-04   6.233973380393e-05  
-2.433816391206e-04   4.747979648935e-05  -2.790080485017e-06  -5.362609207093e-04   5.729897360076e-05   1.169262651900e-03  -6.415812316048e-05   2.068913780033e-04  -4.046323257750e-04  -1.325363259679e-04   2.011846230339e-04  -3.594189681590e-05   1.957551320452e-06   3.848038684771e-04  -3.686721755090e-05  -6.531243830490e-04   3.176799294642e-05  -1.322429507041e-04   2.011726034302e-04   5.965416523450e-05  
-2.362058598448e-04   4.590979557694e-05  -2.689020875672e-06  -5.196843599701e-04   5.529332248564e-05   1.128960312638e-03  -6.164750751225e-05   2.000788849682e-04  -3.896483187359e-04  -1.273289139055e-04   1.946229986737e-04  -3.464742915996e-05   1.881173820891e-06   3.712802009269e-04  -3.543584132821e-05  -6.271206595241e-04   3.037421233224e-05  -1.273961741124e-04   1.927738272547e-04   5.705618038616e-05  
-2.292540125510e-04   4.436996724159e-05  -2.589344567387e-06  -5.036330581689e-04   5.333176891205e-05   1.090045001355e-03  -5.920400883648e-05   1.934898516945e-04  -3.752200613826e-04  -1.223274890056e-04   1.882970293120e-04  -3.338741376191e-05   1.806289923008e-06   3.582702477010e-04  -3.404891766399e-05  -6.022262115504e-04   2.903193664096e-05  -1.227357293562e-04   1.847470663026e-04   5.457774138103e-05  
-2.224821501909e-04   4.289845777470e-05  -2.494565087944e-06  -4.880346142822e-04   5.146193352811e-05   1.052356964802e-03  -5.688633942119e-05   1.871023998515e-04  -3.612899199936e-04  -1.175114770364e-04   1.821492427004e-04  -3.218504395224e-05   1.735351867693e-06   3.456597057725e-04  -3.272743958967e-05  -5.781992566575e-04   2.776049094708e-05  -1.182283342723e-04   1.770196110017e-04   5.219702374861e-05  
-2.159449792488e-04   4.146599312971e-05  -2.402030197082e-06  -4.729561492217e-04   4.964179939600e-05   1.016044266073e-03  -5.464205212508e-05   1.809304943173e-04  -3.479020118483e-04  -1.128941038228e-04   1.762359890914e-04  -3.101984271817e-05   1.666410213994e-06   3.335464353828e-04  -3.145028781186e-05  -5.552394071380e-04   2.653957147967e-05  -1.138977291378e-04   1.696468160748e-04   4.992949130395e-05  
-2.095372852225e-04   4.007759965748e-05  -2.312898683137e-06  -4.582060018505e-04   4.787734656822e-05   9.806195317994e-04  -5.247538029134e-05   1.749200911040e-04  -3.348931366174e-04  -1.084211368797e-04   1.704618410234e-04  -2.989271721009e-05   1.600239885502e-06   3.217557256713e-04  -3.021602747098e-05  -5.329715066003e-04   2.536443577456e-05  -1.096981697399e-04   1.625171009847e-04   4.774190061142e-05  
-2.033245758961e-04   3.874152348032e-05  -2.227959906413e-06  -4.439116059588e-04   4.618863223097e-05   9.464002702481e-04  -5.040517085590e-05   1.691014222901e-04  -3.223612350121e-04  -1.041227611997e-04   1.648799305085e-04  -2.881164455822e-05   1.537182030450e-06   3.103793590305e-04  -2.903809994003e-05  -5.115891053458e-04   2.424786371055e-05  -1.056485962152e-04   1.556849185185e-04   4.564976373126e-05  
-1.972721024049e-04   3.744156943129e-05  -2.145876231865e-06  -4.300452648662e-04   4.454423237237e-05   9.132883223185e-04  -4.839322040256e-05   1.634803426923e-04  -3.102742886203e-04  -9.998828279917e-05   1.594745535598e-04  -2.776233864851e-05   1.476284312480e-06   2.994057665501e-04  -2.789721238224e-05  -4.910504762727e-04   2.316952359801e-05  -1.017529766617e-04   1.491359650508e-04   4.364822301709e-05  
-1.913678083809e-04   3.618344512999e-05  -2.066752449956e-06  -4.164865939942e-04   4.296015738387e-05   8.810301341274e-04  -4.646666657182e-05   1.579890247847e-04  -2.985398625573e-04  -9.598578172730e-05   1.542111915603e-04  -2.675109126326e-05   1.417932200347e-06   2.887302365684e-04  -2.680127543804e-05  -4.711597280864e-04   2.214056221056e-05  -9.796728842567e-05   1.428109339246e-04   4.171962905998e-05  
-1.856584125945e-04   3.496405058813e-05  -1.989736410055e-06  -4.034252381682e-04   4.142233240784e-05   8.500540180314e-04  -4.460444408002e-05   1.527137531908e-04  -2.872999109828e-04  -9.216106206752e-05   1.491469507671e-04  -2.577377887472e-05   1.361270822321e-06   2.784933405484e-04  -2.574430000771e-05  -4.521825562929e-04   2.115371346635e-05  -9.434229593839e-05   1.367855937480e-04   3.988548437138e-05  
-1.801089318244e-04   3.379488418354e-05  -1.916072575733e-06  -3.907159296106e-04   3.994790154015e-05   8.200108806237e-04  -4.282641718959e-05   1.475978022484e-04  -2.764329536931e-04  -8.847281098233e-05   1.442309319194e-04  -2.483836422601e-05   1.307288121087e-06   2.685789809716e-04  -2.473420101152e-05  -4.338816693652e-04   2.021539435764e-05  -9.084127017521e-05   1.309894135130e-04   3.812491047514e-05  
-1.747328860340e-04   3.265012537654e-05  -1.843935579488e-06  -3.784019779636e-04   3.851234591910e-05   7.910245034181e-04  -4.110760326733e-05   1.426358118309e-04  -2.659760672373e-04  -8.493291821089e-05   1.394873448312e-04  -2.392837068597e-05   1.254738796386e-06   2.590222287961e-04  -2.375581806505e-05  -4.163402268577e-04   1.931360545860e-05  -8.746286390374e-05   1.254435705217e-04   3.644349241107e-05  
-1.694482840484e-04   3.154930517949e-05  -1.775880320626e-06  -3.663527435514e-04   3.713242624831e-05   7.627132652372e-04  -3.945172370637e-05   1.378126774379e-04  -2.558037352650e-04  -8.149933354288e-05   1.348480395639e-04  -2.305323048372e-05   1.204995859839e-06   2.497207637809e-04  -2.281746050748e-05  -3.993186010930e-04   1.844844120223e-05  -8.419194656877e-05   1.200785250726e-04   3.482077354864e-05  
-1.643410655805e-04   3.047934956349e-05  -1.709953684322e-06  -3.547152610985e-04   3.579341581751e-05   7.354699557708e-04  -3.785140946764e-05   1.331593197201e-04  -2.460406622259e-04  -7.821206632306e-05   1.303801671545e-04  -2.220520815768e-05   1.156918838279e-06   2.407808079528e-04  -2.191112889289e-05  -3.830465987115e-04   1.761708089957e-05  -8.104900101409e-05   1.149581421416e-04   3.327476084178e-05  
-1.593792520158e-04   2.944977217791e-05  -1.646169301051e-06  -3.434287703741e-04   3.450822558301e-05   7.091528043611e-04  -3.632722954621e-05   1.286512925850e-04  -2.366340709637e-04  -7.505234700445e-05   1.260546954584e-04  -2.139297787949e-05   1.110727982553e-06   2.321443678018e-04  -2.104490651166e-05  -3.674067741419e-04   1.682937771928e-05  -7.801586894919e-05   1.100473441668e-04   3.179503768554e-05  
-1.545598765499e-04   2.844833386863e-05  -1.584450914564e-06  -3.324637109345e-04   3.326088000228e-05   6.836725713255e-04  -3.485266614910e-05   1.242836433358e-04  -2.275556898661e-04  -7.201109185321e-05   1.218622996889e-04  -2.060578874038e-05   1.066121162209e-06   2.237958183856e-04  -2.020857769622e-05  -3.523582893261e-04   1.607207564364e-05  -7.508984041578e-05   1.053327532804e-04   3.037729941725e-05  
-1.498708926429e-04   2.747555140201e-05  -1.524108555834e-06  -3.217854062651e-04   3.204775221772e-05   6.589556234238e-04  -3.343197870899e-05   1.200378534486e-04  -2.187771480626e-04  -6.907813217181e-05   1.177964609117e-04  -1.984371641483e-05   1.022934625690e-06   2.157110915627e-04  -1.939878055789e-05  -3.378575770642e-04   1.534482487879e-05  -7.226017761579e-05   1.008003031378e-04   2.901716669218e-05  
-1.453172306691e-04   2.653998050898e-05  -1.467451278057e-06  -3.114392223426e-04   3.088648734573e-05   6.350755109482e-04  -3.206682056600e-05   1.159379119122e-04  -2.103206395875e-04  -6.625982803603e-05   1.138593945027e-04  -1.911146428193e-05   9.820809429976e-07   2.079097366532e-04  -1.862526349099e-05  -3.239265081584e-04   1.465000154639e-05  -6.953610019069e-05   9.645535396103e-05   2.771588238410e-05  
-1.408996748378e-04   2.563837734854e-05  -1.412651390684e-06  -3.014444619129e-04   2.976904784504e-05   6.120946429288e-04  -3.076198795946e-05   1.119835295086e-04  -2.022025455519e-04  -6.356053323960e-05   1.100583784000e-04  -1.840874970427e-05   9.427780197566e-07   2.004025546423e-04  -1.788432980776e-05  -3.105911328981e-04   1.398961581622e-05  -6.691781005863e-05   9.230387088139e-05   2.647483245404e-05  
-1.365921617894e-04   2.476310885537e-05  -1.360034664355e-06  -2.916974423332e-04   2.868692623648e-05   5.897588416418e-04  -2.950138454118e-05   1.081385525280e-04  -1.943392761295e-04  -6.095320731281e-05   1.063633004960e-04  -1.772764317361e-05   9.051066332713e-07   1.931212381152e-04  -1.716870438223e-05  -2.977142400478e-04   1.335351543649e-05  -6.438387461538e-05   8.830517743232e-05   2.528202785571e-05  
-1.324251443446e-04   2.391655296348e-05  -1.308430188921e-06  -2.822836103853e-04   2.763829035973e-05   5.682648964763e-04  -2.828885660437e-05   1.044347495399e-04  -1.867919074154e-04  -5.845646167766e-05   1.028005232787e-04  -1.707178911001e-05   8.684050742026e-07   1.861177608910e-04  -1.648057469014e-05  -2.853935903591e-04   1.274717547898e-05  -6.195092147740e-05   8.448627350841e-05   2.414492644198e-05  
-1.283769179573e-04   2.309667773313e-05  -1.259328980833e-06  -2.731436390120e-04   2.662857921271e-05   5.474770793791e-04  -2.712322488203e-05   1.008450943867e-04  -1.795136757712e-04  -5.605483776198e-05   9.934788930690e-05  -1.643828020204e-05   8.334117744274e-07   1.793507361825e-04  -1.581934467936e-05  -2.735471318738e-04   1.216610658808e-05  -5.960343367791e-05   8.082232054535e-05   2.305613481992e-05  
-1.244205446454e-04   2.229255050352e-05  -1.210474089278e-06  -2.641884389697e-04   2.563911599930e-05   5.272116439066e-04  -2.599667613812e-05   9.732878843345e-05  -1.724428820983e-04  -5.372842097981e-05   9.598418275090e-05  -1.582158789539e-05   7.991715107918e-07   1.727613443937e-04  -1.517575410585e-05  -2.620752942669e-04   1.160742037928e-05  -5.731852578424e-05   7.728363624312e-05   2.200695706961e-05  
-1.206100163758e-04   2.153255246876e-05  -1.165499604564e-06  -2.556168058164e-04   2.470591854547e-05   5.078546893443e-04  -2.492608883631e-05   9.398054960523e-05  -1.657034213101e-04  -5.151540626096e-05   9.275486412349e-05  -1.523683163367e-05   7.672376499634e-07   1.664683198906e-04  -1.456862065524e-05  -2.511655047538e-04   1.107858490254e-05  -5.514408488055e-05   7.392343563849e-05   2.101229236103e-05  
-1.169065149454e-04   2.079383811568e-05  -1.121565541738e-06  -2.472913139121e-04   2.379923127067e-05   4.891335948072e-04  -2.389465183941e-05   9.073251273768e-05  -1.592036410308e-04  -4.938639580063e-05   8.962980773040e-05  -1.467143253391e-05   7.362732129101e-07   1.603896585392e-04  -1.398233772061e-05  -2.406859164188e-04   1.057259161918e-05  -5.304544685649e-05   7.070243625000e-05   2.006069583654e-05  
-1.132923623835e-04   2.007711155453e-05  -1.079301997958e-06  -2.391763341277e-04   2.292530043222e-05   4.709640572669e-04  -2.290437878580e-05   8.757223269437e-05  -1.529160030650e-04  -4.733251144787e-05   8.658772128750e-05  -1.412462826454e-05   7.065879799139e-07   1.544889988513e-04  -1.341838777494e-05  -2.305619500872e-04   1.008790126889e-05  -5.101147525117e-05   6.759866258879e-05   1.914573275785e-05  
-1.097772146220e-04   1.938513253903e-05  -1.038752544290e-06  -2.313120094206e-04   2.207777777400e-05   4.534025900384e-04  -2.194596636667e-05   8.452413930078e-05  -1.468569876486e-04  -4.535813374920e-05   8.364583790231e-05  -1.359732457888e-05   6.780976410342e-07   1.488049908277e-04  -1.287456305606e-05  -2.208530313639e-04   9.622122497304e-06  -4.905881475618e-05   6.462830818119e-05   1.827174589183e-05  
-1.063622982007e-04   1.870896162938e-05  -9.988836444263e-07  -2.236689799191e-04   2.125563276686e-05   4.364254950547e-04  -2.102447295046e-05   8.156202949192e-05  -1.410163188019e-04  -4.345981861694e-05   8.079328072034e-05  -1.308533965044e-05   6.502999035572e-07   1.433034663670e-04  -1.234979320949e-05  -2.115108140461e-04   9.176628470309e-06  -4.716902582724e-05   6.177641793075e-05   1.743431999072e-05  
-1.030669811323e-04   1.805937646312e-05  -9.606766037994e-07  -2.162973473156e-04   2.046648139386e-05   4.201141298003e-04  -2.014382643849e-05   7.871123678231e-05  -1.354176506328e-04  -4.164412230034e-05   7.804849011742e-05  -1.259499288463e-05   6.237475363890e-07   1.380215691992e-04  -1.184817070785e-05  -2.025907602073e-04   8.753238705740e-06  -4.535724281609e-05   5.905804626129e-05   1.663749206139e-05  
-9.988294168475e-05   1.743018440052e-05  -9.234553810782e-07  -2.091600157316e-04   1.970316039316e-05   4.043994415977e-04  -1.929987371551e-05   7.595305766504e-05  -1.300374875618e-04  -3.990343657028e-05   7.540014499929e-05  -1.212197322368e-05   5.980725935968e-07   1.329282042924e-04  -1.136505904123e-05  -1.940405204442e-04   8.349333285765e-06  -4.361089999748e-05   5.645741162366e-05   1.587660853903e-05  
-9.675747191103e-05   1.683146964605e-05  -8.890995593015e-07  -2.022185131977e-04   1.897770025947e-05   3.891397149962e-04  -1.849185460790e-05   7.328897216921e-05  -1.248315702397e-04  -3.822352611565e-05   7.281654473180e-05  -1.167067181769e-05   5.741405145246e-07   1.279958518583e-04  -1.090590756241e-05  -1.857831430028e-04   7.963748541841e-06  -4.192908193965e-05   5.395270771535e-05   1.514538701364e-05  
-9.373945551898e-05   1.624413778425e-05  -8.551929167513e-07  -1.954902163874e-04   1.826736472204e-05   3.744317961633e-04  -1.770932189761e-05   7.070566396703e-05  -1.198264994688e-04  -3.661235800400e-05   7.032703901584e-05  -1.123072116226e-05   5.507275159399e-07   1.232421554911e-04  -1.045927978605e-05  -1.778784654302e-04   7.592651214698e-06  -4.030714278417e-05   5.155920906730e-05   1.444788666649e-05  
-9.079660628989e-05   1.567608460883e-05  -8.222852070093e-07  -1.889544733242e-04   1.758432048283e-05   3.602195660463e-04  -1.696347533624e-05   6.819693856339e-05  -1.150031676970e-04  -3.506347197383e-05   6.791033990732e-05  -1.080747849143e-05   5.281567631381e-07   1.186423559111e-04  -1.003134812295e-05  -1.702749068139e-04   7.240553023324e-06  -3.873823583059e-05   4.926196919109e-05   1.377980335889e-05  
-8.794661933012e-05   1.512764806424e-05  -7.909277829618e-07  -1.826425538014e-04   1.692444862500e-05   3.465333693764e-04  -1.624178897807e-05   6.578537745200e-05  -1.103712992840e-04  -3.357957332382e-05   6.557934887285e-05  -1.039901019920e-05   5.065687253591e-07   1.142228492372e-04  -9.619838533700e-06  -1.630027175085e-04   6.901969281088e-06  -3.723568290180e-05   4.706901330956e-05   1.314317532479e-05  
-8.519388846119e-05   1.460099528009e-05  -7.607640078876e-07  -1.765478607004e-04   1.629092436873e-05   3.333621173677e-04  -1.555137775556e-05   6.346567273854e-05  -1.059255446471e-04  -3.215852623541e-05   6.333157781696e-05  -1.000743247741e-05   4.858707213867e-07   1.099716201736e-04  -9.226332390849e-06  -1.560407301603e-04   6.579636909857e-06  -3.579447229583e-05   4.497376296169e-05   1.253603076336e-05  
-8.250403390985e-05   1.408303312741e-05  -7.308866081770e-07  -1.705720475511e-04   1.567160916432e-05   3.205395730142e-04  -1.488741563962e-05   6.118705793251e-05  -1.016109899297e-04  -3.078327919098e-05   6.114023982614e-05  -9.625622793090e-06   4.656454134967e-07   1.058268400421e-04  -8.843454930348e-06  -1.493003078757e-04   6.270773900358e-06  -3.438769363644e-05   4.295037632660e-05   1.195102968442e-05  
-7.990804063823e-05   1.358847156252e-05  -7.026743546903e-07  -1.648473168784e-04   1.508180450378e-05   3.082871131983e-04  -1.425235338320e-05   5.901339574060e-05  -9.749692274451e-05  -2.947448017890e-05   5.903656957965e-05  -9.261206236250e-06   4.464761572124e-07   1.018712645492e-04  -8.480255607558e-06  -1.428979553725e-04   5.977197657614e-06  -3.304898078269e-05   4.103125506979e-05   1.139703055220e-05  
-7.738830138524e-05   1.311348319054e-05  -6.756988951799e-07  -1.592870310536e-04   1.451467612790e-05   2.964378316574e-04  -1.364589496931e-05   5.690832146264e-05  -9.353013568857e-05  -2.821571809667e-05   5.699753410880e-05  -8.911665049481e-06   4.281816010831e-07   9.804299761239e-05  -8.131734226562e-06  -1.367324429602e-04   5.697724387524e-06  -3.175656441963e-05   3.918753857804e-05   1.086589823517e-05  
-7.492542253974e-05   1.265095415386e-05  -6.500399033590e-07  -1.538759193384e-04   1.396442309583e-05   2.849461811854e-04  -1.305577594864e-05   5.486712808054e-05  -8.969544060179e-05  -2.700201673058e-05   5.501609704045e-05  -8.571717685627e-06   4.107083055116e-07   9.434128228495e-05  -7.794813642570e-06  -1.307995741212e-04   5.427159598720e-06  -3.050994636772e-05   3.741741067396e-05   1.035697199191e-05  
-7.254558305635e-05   1.220420884633e-05  -6.247458327056e-07  -1.486542029587e-04   1.343488274289e-05   2.739310836415e-04  -1.249702702492e-05   5.289445103319e-05  -8.602693428886e-05  -2.584338586937e-05   5.310685698746e-05  -8.245894136629e-06   3.937114113534e-07   9.077971872226e-05  -7.472284183516e-06  -1.251325785131e-04   5.172335938051e-06  -2.930941882862e-05   3.572948096020e-05   9.872548622580e-06  
-7.024668123652e-05   1.177447321885e-05  -6.007514323257e-07  -1.436186530101e-04   1.292614465174e-05   2.633430073963e-04  -1.195971148830e-05   5.099901750480e-05  -8.250955877037e-05  -2.473491954866e-05   5.126840600129e-05  -7.932569501701e-06   3.775403641405e-07   8.736064016489e-05  -7.163388195295e-06  -1.197202236784e-04   4.928492675438e-06  -2.815969039823e-05   3.412027721380e-05   9.411516095123e-06  
-6.801121557606e-05   1.136095662350e-05  -5.777007265343e-07  -1.387323403855e-04   1.243693018228e-05   2.531017460537e-04  -1.144417413384e-05   4.916852584044e-05  -7.911797957116e-05  -2.366876182056e-05   4.948470882782e-05  -7.631571081139e-06   3.620342451575e-07   8.405586151954e-05  -6.867607747856e-06  -1.145095148884e-04   4.695686222000e-06  -2.705283603313e-05   3.257481532147e-05   8.969649557578e-06  
-6.583991296706e-05   1.095320547502e-05  -5.548927585924e-07  -1.339727892164e-04   1.195744335254e-05   2.432041196197e-04  -1.094698965078e-05   4.738059003841e-05  -7.584822104653e-05  -2.264340722581e-05   4.775803727029e-05  -7.337276718433e-06   3.468703838100e-07   8.085610439918e-05  -6.579120284178e-06  -1.095071005812e-04   4.472112024435e-06  -2.597857387784e-05   3.109391893988e-05   8.547050351367e-06  
-6.373487024767e-05   1.056389973562e-05  -5.332034929609e-07  -1.293791083760e-04   1.149938342061e-05   2.336728801285e-04  -1.047112443492e-05   4.566512441778e-05  -7.270861356570e-05  -2.166113582327e-05   4.608865324517e-05  -7.056212587049e-06   3.324421645373e-07   7.777786324077e-05  -6.304623002018e-06  -1.047114963554e-04   4.259267866238e-06  -2.494997167386e-05   2.967739272844e-05   8.143586484047e-06  
-6.169925847365e-05   1.019202814585e-05  -5.128263207984e-07  -1.249540099388e-04   1.106359685868e-05   2.245237119142e-04  -1.001774335585e-05   4.401782298511e-05  -6.970199800319e-05  -2.072247241490e-05   4.447952925823e-05  -6.787844895018e-06   3.188080786211e-07   7.482285732680e-05  -6.043919505907e-06  -1.001308800144e-04   4.057327363653e-06  -2.396487150890e-05   2.832686903432e-05   7.759600569427e-06  
-5.971734745504e-05   9.828292584164e-06  -4.928425256620e-07  -1.206458115603e-04   1.063765112813e-05   2.156725920299e-04  -9.580170830926e-06   4.241433754616e-05  -6.680140391301e-05  -1.981916713020e-05   4.291912283490e-05  -6.526817454420e-06   3.055739925752e-07   7.196201444074e-05  -5.790357925508e-06  -9.572704443329e-05   3.863258277405e-06  -2.301126381491e-05   2.703120274628e-05   7.391932634568e-06  
-5.780319783741e-05   9.476844332843e-06  -4.734871217429e-07  -1.164884227289e-04   1.022805776219e-05   2.071823146864e-04  -9.163223264823e-06   4.086691041862e-05  -6.402487014196e-05  -1.895633326594e-05   4.141639413654e-05  -6.275975844872e-06   2.928120229304e-07   6.921138158915e-05  -5.547581783393e-06  -9.152221032345e-05   3.679439435102e-06  -2.209430286196e-05   2.579620337403e-05   7.042095126749e-06  
-5.594149298528e-05   9.141825264778e-06  -4.552766531636e-07  -1.124755223736e-04   9.836986184168e-06   1.989974186275e-04  -8.762513096995e-06   3.938400598830e-05  -6.135629510841e-05  -1.812893901972e-05   3.996161252902e-05  -6.036238517431e-06   2.807385638778e-07   6.656777992612e-05  -5.316555372014e-06  -8.749214559314e-05   3.503567854797e-06  -2.121803444149e-05   2.461517429492e-05   6.708168308677e-06  
-5.412941477228e-05   8.810333139146e-06  -4.372734488891e-07  -1.085685919667e-04   9.453454074213e-06   1.910994889824e-04  -8.375392630964e-06   3.793533415989e-05  -5.878740924201e-05  -1.733442395505e-05   3.855150506645e-05  -5.801131726818e-06   2.689316032062e-07   6.400758621391e-05  -5.091147834888e-06  -8.362565192332e-05   3.334471667571e-06  -2.036675052301e-05   2.348411331591e-05   6.388968134023e-06  
-5.238487468710e-05   8.497788485583e-06  -4.203641793567e-07  -1.047952610415e-04   9.089817866001e-06   1.834745421145e-04  -8.007865407670e-06   3.654784318291e-05  -5.631501795483e-05  -1.657147292249e-05   3.719253832509e-05  -5.578874129019e-06   2.578194876426e-07   6.154345478177e-05  -4.877753291179e-06  -7.991071967725e-05   3.174444083063e-06  -1.955324508002e-05   2.240014271259e-05   6.083668726285e-06  
-5.069492203008e-05   8.191296933499e-06  -4.036134016153e-07  -1.011540141968e-04   8.736386561188e-06   1.761807866007e-04  -7.656036527340e-06   3.520440753956e-05  -5.395420741546e-05  -1.584449688067e-05   3.588240333492e-05  -5.362890002280e-06   2.469336884696e-07   5.917459174181e-05  -4.671632708910e-06  -7.637290387605e-05   3.022159598893e-06  -1.876881628496e-05   2.136925654002e-05   5.793795843617e-06  
-4.905503327278e-05   7.897449705244e-06  -3.877986337590e-07  -9.763373746793e-05   8.398755284048e-06   1.691522739954e-04  -7.318995140244e-06   3.391043525942e-05  -5.168521191226e-05  -1.514733651496e-05   3.461648763350e-05  -5.156041382042e-06   2.366369403863e-07   5.689558854303e-05  -4.475326629508e-06  -7.298570967425e-05   2.877034230820e-06  -1.801618842615e-05   2.038425671699e-05   5.517332392450e-06  
-4.745416464984e-05   7.613445589978e-06  -3.726365636716e-07  -9.421074455997e-05   8.072456715170e-06   1.623510356755e-04  -6.995078004623e-06   3.265625938682e-05  -4.949633771343e-05  -1.447649077187e-05   3.338503059413e-05  -4.956321308291e-06   2.267611448794e-07   5.468864721709e-05  -4.286087129714e-06  -6.972219052629e-05   2.737941890581e-06  -1.728939593606e-05   1.943751790772e-05   5.252150568225e-06  
-4.590214529521e-05   7.336208374932e-06  -3.579179499188e-07  -9.089538737376e-05   7.755155326906e-06   1.557967039695e-04  -6.681383399471e-06   3.144405753551e-05  -4.739235661738e-05  -1.383313351237e-05   3.219626554177e-05  -4.762273513380e-06   2.172005216060e-07   5.256385459168e-05  -4.103262473853e-06  -6.660035791715e-05   2.604244985925e-06  -1.659053013942e-05   1.853356822221e-05   4.999403163755e-06  
-4.441464451953e-05   7.071717730252e-06  -3.437406607455e-07  -8.771198395258e-05   7.451932510842e-06   1.495341958674e-04  -6.384969497360e-06   3.028235699908e-05  -4.538612464352e-05  -1.322087159810e-05   3.105726996395e-05  -4.577609161802e-06   2.080491516505e-07   5.052819867933e-05  -3.928934341307e-06  -6.362713263904e-05   2.478291082975e-06  -1.592222702062e-05   1.767410158150e-05   4.759497315323e-06  
-4.295619430017e-05   6.816057930609e-06  -3.301664155221e-07  -8.461624200631e-05   7.160712053480e-06   1.434798838084e-04  -6.101375671337e-06   2.915380573620e-05  -4.345189225535e-05  -1.263200177407e-05   2.994744041795e-05  -4.399758054651e-06   1.993155931518e-07   4.855803935425e-05  -3.762078484464e-06  -6.076788891984e-05   2.358244895600e-06  -1.527585363219e-05   1.684940777931e-05   4.529754855406e-06  
-4.154870743767e-05   6.570433822633e-06  -3.172807364041e-07  -8.163605449073e-05   6.881786164190e-06   1.376750737856e-04  -5.829614178660e-06   2.807068905042e-05  -4.160163597960e-05  -1.206987558312e-05   2.887982850164e-05  -4.229141244868e-06   1.910113559033e-07   4.666914493478e-05  -3.602834112416e-06  -5.804168642044e-05   2.243812922582e-06  -1.465752230625e-05   1.606445414784e-05   4.311450732157e-06  
-4.018714878298e-05   6.333912307153e-06  -3.048892475456e-07  -7.873993655102e-05   6.612090378036e-06   1.320475510995e-04  -5.568167261615e-06   2.702497967025e-05  -3.981404236100e-05  -1.152816007691e-05   2.784628092302e-05  -4.064829052986e-06   1.830443218356e-07   4.484139028219e-05  -3.449292173105e-06  -5.541164465659e-05   2.134031333905e-06  -1.406259205892e-05   1.530920683719e-05   4.101846421807e-06  
-3.886838830774e-05   6.101621058016e-06  -2.925549757152e-07  -7.594717280542e-05   6.349946402731e-06   1.266753050095e-04  -5.318480627355e-06   2.601193737627e-05  -3.810990211718e-05  -1.101273092967e-05   2.685161629161e-05  -3.905248268309e-06   1.752138952202e-07   4.308727890378e-05  -3.301164020409e-06  -5.291526746981e-05   2.029990841375e-06  -1.348920583452e-05   1.459314579019e-05   3.903422686640e-06  
-3.758773457076e-05   5.877389073833e-06  -2.808152785804e-07  -7.324627389994e-05   6.098152064495e-06   1.214994118169e-04  -5.077918449072e-06   2.503605838813e-05  -3.647262967323e-05  -1.051866728291e-05   2.588901531580e-05  -3.751250160151e-06   1.677343888550e-07   4.139779519809e-05  -3.159305800718e-06  -5.052276676103e-05   1.930224864418e-06  -1.293854223945e-05   1.390831787647e-05   3.714003611585e-06  
-3.634961860954e-05   5.665357032140e-06  -2.698957333873e-07  -7.063857007925e-05   5.859555481046e-06   1.165171330446e-04  -4.850253459161e-06   2.409794641909e-05  -3.490079608163e-05  -1.004538600123e-05   2.495992713721e-05  -3.605474442553e-06   1.607604551757e-07   3.977197006239e-05  -3.024906112634e-06  -4.822949038835e-05   1.835981103998e-06  -1.241065371312e-05   1.325334680900e-05   3.533186921411e-06  
-3.514779903478e-05   5.458362105309e-06  -2.591366930581e-07  -6.811231954994e-05   5.626947025117e-06   1.117170721397e-04  -4.630298536132e-06   2.319152357989e-05  -3.339044769396e-05  -9.591663850066e-06   2.406151451816e-05  -3.463832116178e-06   1.539419771712e-07   3.820516025158e-05  -2.894771880760e-06  -4.603295018458e-05   1.745449701437e-06  -1.190300717951e-05   1.262725977265e-05   3.360658376297e-06  
-3.397746556468e-05   5.256880684531e-06  -2.486339124346e-07  -6.566193879544e-05   5.401954127143e-06   1.071056224206e-04  -4.421192877901e-06   2.230954376634e-05  -3.194229542050e-05  -9.157563470465e-06   2.319130914241e-05  -3.327011437466e-06   1.473384591059e-07   3.669188342417e-05  -2.769325744620e-06  -4.393259542061e-05   1.659787342329e-06  -1.141135373747e-05   1.202959515489e-05   3.196259150213e-06  
-3.285487508147e-05   5.067406824900e-06  -2.389364944540e-07  -6.332145501841e-05   5.190139657907e-06   1.026984935484e-04  -4.221589109141e-06   2.147398089870e-05  -3.056181330870e-05  -8.744550793329e-06   2.235794159524e-05  -3.197743434294e-06   1.411957844034e-07   3.525070271825e-05  -2.651501363791e-06  -4.193527271085e-05   1.578334324781e-06  -1.094620441859e-05   1.146230959837e-05   3.040465913179e-06  
-3.176216602242e-05   4.880011228515e-06  -2.293103537813e-07  -6.104415013371e-05   4.982440621600e-06   9.845800542444e-05  -4.029969571753e-06   2.065744743454e-05  -2.923617020379e-05  -8.348837330900e-06   2.155076076905e-05  -3.071135170726e-06   1.351566222444e-07   3.385548790387e-05  -2.536512118808e-06  -4.002388070462e-05   1.500567271242e-06  -1.049413675646e-05   1.092030585651e-05   2.891882598081e-06  
-3.069846842565e-05   4.701246200660e-06  -2.202512116116e-07  -5.883171703157e-05   4.783727326597e-06   9.433743153187e-05  -3.845282724246e-06   1.987160957634e-05  -2.795283733874e-05  -7.966733120329e-06   2.076577021035e-05  -2.949966962820e-06   1.294564871753e-07   3.250610740341e-05  -2.426810198857e-06  -3.817587674988e-05   1.425819724555e-06  -1.006043977293e-05   1.039781934869e-05   2.748957233117e-06  
-2.967412367202e-05   4.525042992384e-06  -2.111338575195e-07  -5.670289592250e-05   4.589493602705e-06   9.041746576512e-05  -3.669017527825e-06   1.911174972960e-05  -2.673341881369e-05  -7.604317758009e-06   2.001362128409e-05  -2.831939421178e-06   1.237998202081e-07   3.121344609393e-05  -2.320412514354e-06  -3.642744705305e-05   1.355035009957e-06  -9.643106573712e-06   9.903940385230e-06   2.614050802301e-06  
-2.868748329481e-05   4.359465128219e-06  -2.026774554512e-07  -5.465360499790e-05   4.406658824983e-06   8.664472052708e-05  -3.502084453593e-06   1.838574395249e-05  -2.556324504700e-05  -7.257293652750e-06   1.928900235613e-05  -2.720633362271e-06   1.185357327208e-07   2.997218528254e-05  -2.220231056395e-06  -3.475050650912e-05   1.288088660358e-06  -9.245020614355e-06   9.431406768956e-06   2.485222111215e-06  
-2.772934039354e-05   4.199808405141e-06  -1.946963434091e-07  -5.267878387266e-05   4.231601742138e-06   8.303297740517e-05  -3.342097527124e-06   1.768622639039e-05  -2.444525713495e-05  -6.926418841990e-06   1.858940561162e-05  -2.613528411314e-06   1.135521424902e-07   2.878101984393e-05  -2.124594131296e-06  -3.315438060282e-05   1.224252525163e-06  -8.862786274360e-06   8.982317930789e-06   2.362982640924e-06  
-2.679925878630e-05   4.045331054716e-06  -1.868623840744e-07  -5.075849917761e-05   4.061660299007e-06   7.953367267368e-05  -3.188598403652e-06   1.700973423285e-05  -2.336551577751e-05  -6.607640026175e-06   1.791101917445e-05  -2.510237967956e-06   1.087042681918e-07   2.762837568432e-05  -2.032244320130e-06  -3.161498603468e-05   1.163206472137e-06  -8.494836778153e-06   8.550332057969e-06   2.245641647567e-06  
-2.589496107774e-05   3.893107568756e-06  -1.792518674400e-07  -4.890181877097e-05   3.895947706537e-06   7.618773611718e-05  -3.040573780396e-06   1.635286021344e-05  -2.233475281573e-05  -6.303936717853e-06   1.725610064514e-05  -2.409219370341e-06   1.039981083114e-07   2.651945565460e-05  -1.942624760344e-06  -3.015253652607e-05   1.104795401952e-06  -8.139262893352e-06   8.140407234502e-06   2.134464461263e-06  
-2.502797148298e-05   3.750173949475e-06  -1.720540081653e-07  -4.712122057935e-05   3.739586600051e-06   7.297977001964e-05  -2.901104406104e-06   1.572758863182e-05  -2.134915972570e-05  -6.014126902624e-06   1.662770384329e-05  -2.314192770325e-06   9.955878043779e-08   2.545842041397e-05  -1.858234569913e-06  -2.875448518584e-05   1.049843943932e-06  -7.801393334674e-06   7.749428078292e-06   2.028618342638e-06  
-2.418419513329e-05   3.612317128868e-06  -1.651936825557e-07  -4.540019559584e-05   3.589803326947e-06   6.990048935403e-05  -2.767803906228e-06   1.512347918749e-05  -2.040516843961e-05  -5.737142119110e-06   1.601931931258e-05  -2.222851982749e-06   9.533530466776e-08   2.443700608318e-05  -1.777664300832e-06  -2.741919365308e-05   9.975761320521e-07  -7.476120099854e-06   7.376654216746e-06   1.927876423308e-06  
-2.335502839347e-05   3.475502153431e-06  -1.584557774722e-07  -4.371841251836e-05   3.442481269312e-06   6.692457964824e-05  -2.638402138404e-06   1.453143802165e-05  -1.949499845094e-05  -5.470710050884e-06   1.542589913357e-05  -2.132845085964e-06   9.120525533574e-08   2.344524951091e-05  -1.698806890371e-06  -2.613793811196e-05   9.471236664787e-07  -7.159283923282e-06   7.019601245437e-06   1.831561320388e-06  
-2.257439850317e-05   3.347620468688e-06  -1.520436089759e-07  -4.212164689990e-05   3.303779250482e-06   6.409030548301e-05  -2.516680932480e-06   1.397541259797e-05  -1.863042699993e-05  -5.218088218687e-06   1.486423303057e-05  -2.048556380548e-06   8.729092031769e-08   2.250481696641e-05  -1.624814034023e-06  -2.492009299293e-05   8.997807998034e-07  -6.861922504161e-06   6.680957144537e-06   1.740361770805e-06  
-2.180473766911e-05   3.220668409006e-06  -1.457559590156e-07  -4.055987190446e-05   3.167595638367e-06   6.135394538289e-05  -2.398934996732e-06   1.342880053048e-05  -1.779742291117e-05  -4.975247532417e-06   1.431545585167e-05  -1.965664817519e-06   8.347471359310e-08   2.159090758878e-05  -1.552583978184e-06  -2.375291833974e-05   8.543402232487e-07  -6.571431503653e-06   6.356921294095e-06   1.653255195032e-06  
-2.106627624176e-05   3.100501353949e-06  -1.398438944597e-07  -3.906134372510e-05   3.038410568664e-06   5.873055953815e-05  -2.286923114196e-06   1.290805486258e-05  -1.700100704525e-05  -4.743559622804e-06   1.378872447228e-05  -1.886933886433e-06   7.988044092302e-08   2.071633056530e-05  -1.484072004529e-06  -2.263756089898e-05   8.110980013859e-07  -6.295239970241e-06   6.047952511473e-06   1.570345576389e-06  
-2.034886798625e-05   2.985310020636e-06  -1.342775847223e-07  -3.761681994317e-05   2.915616088283e-06   5.622040168126e-05  -2.180536694329e-06   1.240566267490e-05  -1.624034715350e-05  -4.522701033787e-06   1.328011869421e-05  -1.811793042699e-06   7.649316252208e-08   1.987667121801e-05  -1.419216385075e-06  -2.157644981834e-05   7.703385408371e-07  -6.029712864153e-06   5.754449517715e-06   1.491715074584e-06  
-1.965984587526e-05   2.874247466058e-06  -1.288089467448e-07  -3.622867534182e-05   2.797022317702e-06   5.381672015125e-05  -2.078858878124e-06   1.192534905360e-05  -1.551380354704e-05  -4.312183380492e-06   1.279173202380e-05  -1.739473017949e-06   7.318482347927e-08   1.907223644831e-05  -1.356863834252e-06  -2.056357341178e-05   7.314823866350e-07  -5.776545156395e-06   5.474854643132e-06   1.416939242071e-06  
-1.898117716073e-05   2.764204081775e-06  -1.234477843065e-07  -3.486734595828e-05   2.680448218335e-06   5.148867980498e-05  -1.980674544815e-06   1.145259998848e-05  -1.481174853400e-05  -4.109248604835e-06   1.231432033898e-05  -1.668463129852e-06   6.996404330988e-08   1.828860028774e-05  -1.295873079574e-06  -1.958944223654e-05   6.942011552218e-07  -5.529032348944e-06   5.206464258703e-06   1.345299079105e-06  
-1.833381694686e-05   2.660424432025e-06  -1.183926350851e-07  -3.356991389992e-05   2.570062656921e-06   4.926809789450e-05  -1.887221894376e-06   1.100574769845e-05  -1.414379942613e-05  -3.916536100312e-06   1.185882379849e-05  -1.601323732913e-06   6.692413220601e-08   1.754383141570e-05  -1.238337100660e-06  -1.866381100850e-05   6.588315703980e-07  -5.295528716824e-06   4.951939491647e-06   1.277468084422e-06  
-1.770667915280e-05   2.562103290003e-06  -1.136902999708e-07  -3.232325369002e-05   2.466174811064e-06   4.714611254148e-05  -1.798876582017e-06   1.057687422887e-05  -1.350676466538e-05  -3.733093211197e-06   1.141944466263e-05  -1.537686268895e-06   6.408696311293e-08   1.683009085655e-05  -1.184214578696e-06  -1.778303216906e-05   6.254923716920e-07  -5.071861872868e-06   4.710140577826e-06   1.213134337170e-06  
-1.709277668415e-05   2.463767263830e-06  -1.089524416764e-07  -3.110111172347e-05   2.362953284380e-06   4.509433189081e-05  -1.713726785312e-06   1.015477343010e-05  -1.289216542501e-05  -3.556530931153e-06   1.099166502895e-05  -1.474809677586e-06   6.126660848112e-08   1.613475168480e-05  -1.130738906398e-06  -1.693636672899e-05   5.935495174751e-07  -4.853219840387e-06   4.478142289045e-06   1.151526854707e-06  
-1.650832369579e-05   2.372558062832e-06  -1.046298376381e-07  -2.994256437685e-05   2.267217263715e-06   4.314303138574e-05  -1.633191053795e-06   9.758330884631e-06  -1.230911130763e-05  -3.389324558785e-06   1.058414115274e-05  -1.416078905796e-06   5.867065254736e-08   1.547650276817e-05  -1.081199384252e-06  -1.613380500541e-05   5.633973190362e-07  -4.647872440765e-06   4.258647681789e-06   1.093328668394e-06  
-1.594227304210e-05   2.281876170750e-06  -1.002702143956e-07  -2.881625100410e-05   2.172553407687e-06   4.126739418608e-05  -1.555751437989e-06   9.372145082986e-06  -1.174979206317e-05  -3.229265384110e-06   1.019100019018e-05  -1.358357448018e-06   5.608681651466e-08   1.484025943982e-05  -1.032547526502e-06  -1.536694789786e-05   5.346127562364e-07  -4.449061035000e-06   4.049265553262e-06   1.037908109319e-06  
-1.539008533738e-05   2.193355621887e-06  -9.594494178520e-08  -2.772126302183e-05   2.080145764769e-06   3.945428439565e-05  -1.481069162942e-06   8.998147216593e-06  -1.121069813778e-05  -3.075356971354e-06   9.808794612740e-06  -1.302281354943e-06   5.354915493272e-08   1.422501447016e-05  -9.853750972919e-07  -1.462922511542e-05   5.069731399629e-07  -4.257492535552e-06   3.848316914827e-06   9.848234227864e-07  
-1.485821352050e-05   2.110899554664e-06  -9.209306783248e-08  -2.667755151365e-05   1.994683594660e-06   3.773136919163e-05  -1.410598237495e-06   8.642582316217e-06  -1.069934665181e-05  -2.929621251069e-06   9.442103154923e-06  -1.249747226926e-06   5.125404508178e-08   1.363951406881e-05  -9.416755040795e-07  -1.393121106045e-05   4.809689869929e-07  -4.075433440399e-06   3.658449695633e-06   9.347398746760e-07  
-1.434797929062e-05   2.032163018470e-06  -8.839893188240e-08  -2.567556253005e-05   1.913070668971e-06   3.608204290144e-05  -1.343676682549e-06   8.302888241459e-06  -1.021100246051e-05  -2.790716619376e-06   9.090670761613e-06  -1.199683752416e-06   4.906204258378e-08   1.307950373323e-05  -9.000850968234e-07  -1.326570816677e-05   4.563556057942e-07  -3.902108089521e-06   3.477787022205e-06   8.871651738332e-07  
-1.384495433125e-05   1.953737981176e-06  -8.467209600313e-08  -2.469273911806e-05   1.832374788302e-06   3.448947997641e-05  -1.279444316639e-06   7.967920238073e-06  -9.740423213058e-06  -2.657175288850e-06   8.746625704728e-06  -1.150372890858e-06   4.688319791328e-08   1.253309056173e-05  -8.591910437187e-07  -1.262642994170e-05   4.328536366787e-07  -3.732141436289e-06   3.304543506869e-06   8.416309468233e-07  
-1.336020317673e-05   1.877815550844e-06  -8.108437839332e-08  -2.374647134549e-05   1.754309739316e-06   3.296384301220e-05  -1.217693016059e-06   7.646544578446e-06  -9.290676075948e-06  -2.529802057580e-06   8.416035190960e-06  -1.102764664932e-06   4.478708660494e-08   1.200956345396e-05  -8.198260548404e-07  -1.201740175580e-05   4.103792470468e-07  -3.569791834381e-06   3.139799581000e-06   7.984019904672e-07  
-1.289447928603e-05   1.806901800487e-06  -7.779056942267e-08  -2.284423611414e-05   1.681610732024e-06   3.151224243147e-05  -1.159531508294e-06   7.341397435159e-06  -8.863619705899e-06  -2.409069292684e-06   8.099181451444e-06  -1.058153185229e-06   4.285141674256e-08   1.151132739055e-05  -7.832035203424e-07  -1.143994060163e-05   3.892655811646e-07  -3.415805629776e-06   2.983853931251e-06   7.575448881488e-07  
-1.244302658168e-05   1.738354156585e-06  -7.459213789879e-08  -2.197033386848e-05   1.611440915352e-06   3.011393841049e-05  -1.103996376804e-06   7.046765898846e-06  -8.453319582187e-06  -2.293325643826e-06   7.792756849026e-06  -1.015192543964e-06   4.098377651531e-08   1.103088564665e-05  -7.479740870345e-07  -1.088618429425e-05   3.691780313696e-07  -3.267757558607e-06   2.834637219765e-06   7.185236372028e-07  
-1.200678274023e-05   1.670931380830e-06  -7.147470705008e-08  -2.112658511456e-05   1.543097900791e-06   2.877773236042e-05  -1.050567384006e-06   6.761939585956e-06  -8.061940419552e-06  -2.183135871996e-06   7.497977857725e-06  -9.732151547368e-07   3.916840329578e-08   1.056913511199e-05  -7.138313724692e-07  -1.036003306787e-05   3.499774709609e-07  -3.125251152166e-06   2.693053573088e-06   6.815560128590e-07  
-1.158878411368e-05   1.607615898223e-06  -6.854941765129e-08  -2.031775174632e-05   1.478640834503e-06   2.749036371083e-05  -9.997004863303e-07   6.492075475117e-06  -7.686138390509e-06  -2.077557416151e-06   7.215046836575e-06  -9.336657048656e-07   3.746544069842e-08   1.012820106895e-05  -6.817488048219e-07  -9.855037089133e-06   3.317367357588e-07  -2.990643730010e-06   2.557541714006e-06   6.462412644552e-07  
-1.117965440780e-05   1.544652038059e-06  -6.562663728971e-08  -1.953211616279e-05   1.415314789486e-06   2.626637672982e-05  -9.512827762903e-07   6.227167991343e-06  -7.329083410746e-06  -1.977430110837e-06   6.940611927572e-06  -8.947857674040e-07   3.578115251184e-08   9.701438448426e-06  -6.503386003828e-07  -9.377303375705e-06   3.144728457747e-07  -2.859024853619e-06   2.429418194833e-06   6.128998371449e-07  
-1.079035926021e-05   1.485089917336e-06  -6.281644427812e-08  -1.878139065899e-05   1.355120066130e-06   2.509136185016e-05  -9.052593446144e-07   5.976852029377e-06  -6.987384655362e-06  -1.881799304806e-06   6.678921294544e-06  -8.580379460253e-07   3.417274522749e-08   9.295421925132e-06  -6.206560202572e-07  -8.920521557850e-06   2.981302210264e-07  -2.735152077907e-06   2.307233251533e-06   5.811608768859e-07  
-1.041256835588e-05   1.428606098181e-06  -6.027071822819e-08  -1.806025432882e-05   1.298580867783e-06   2.397164992230e-05  -8.615039572875e-07   5.736254535811e-06  -6.662325723029e-06  -1.790995735844e-06   6.426236757082e-06  -8.230700926702e-07   3.269674715971e-08   8.906210836501e-06  -5.927312083525e-07  -8.487085069327e-06   2.826261053085e-07  -2.616229690301e-06   2.191448437325e-06   5.511304437088e-07  
-1.004006208601e-05   1.373015609039e-06  -5.776654403334e-08  -1.735329744377e-05   1.243044477373e-06   2.288540627052e-05  -8.192251405725e-07   5.500443283938e-06  -6.347829960384e-06  -1.703354569283e-06   6.178604814094e-06  -7.888663089375e-07   3.125431975128e-08   8.527038037941e-06  -5.654530114793e-07  -8.069159127217e-06   2.677246527701e-07  -2.500367305766e-06   2.080055076007e-06   5.222967310786e-07  
-9.687214069284e-06   1.319946084177e-06  -5.533314123641e-08  -1.668278456458e-05   1.190229384677e-06   2.185894143429e-05  -7.793325633087e-07   5.277543728919e-06  -6.051129079877e-06  -1.620801136645e-06   5.944129856589e-06  -7.563461295757e-07   2.986499067411e-08   8.168240195944e-06  -5.396351777033e-07  -7.675522418360e-06   2.537260025380e-07  -2.391090728287e-06   1.975275401558e-06   4.952113413438e-07  
-9.341203402654e-06   1.267979890830e-06  -5.294272617742e-08  -1.602886306312e-05   1.138676607823e-06   2.087090782756e-05  -7.412644391883e-07   5.059628234250e-06  -5.766114606273e-06  -1.541670646001e-06   5.715584623325e-06  -7.247250136129e-07   2.850822158061e-08   7.820004310482e-06  -5.145421500272e-07  -7.298498693722e-06   2.404307590500e-07  -2.284774802592e-06   1.875093259086e-06   4.693614797164e-07  
-9.011697762782e-06   1.219392288227e-06  -5.075125199560e-08  -1.540852712797e-05   1.090558914004e-06   1.993035125358e-05  -7.050053079583e-07   4.854716490677e-06  -5.495478617717e-06  -1.466664111262e-06   5.497970790559e-06  -6.950117919846e-07   2.725511683426e-08   7.490581124559e-06  -4.911878222762e-07  -6.941125607009e-06   2.278104438255e-07  -2.184974460348e-06   1.780317882732e-06   4.449436446309e-07  
-8.689000803154e-06   1.173317307778e-06  -4.871625968042e-08  -1.480652258294e-05   1.045079206303e-06   1.902359400347e-05  -6.706042169442e-07   4.656214126235e-06  -5.235223445101e-06  -1.394695110806e-06   5.285719985273e-06  -6.667933864468e-07   2.608929371225e-08   7.171931582663e-06  -4.691156376847e-07  -6.597860507988e-06   2.158449742647e-07  -2.088558887649e-06   1.689481605214e-06   4.215854641511e-07  
-8.376272580093e-06   1.125419291748e-06  -4.655673631776e-08  -1.421819351900e-05   9.982983851977e-07   1.815661361782e-05  -6.371365009233e-07   4.460705783480e-06  -4.986680233195e-06  -1.326097960172e-06   5.081405141823e-06  -6.380326946210e-07   2.487450790452e-08   6.862745473546e-06  -4.465938709915e-07  -6.272117933988e-06   2.043304135420e-07  -1.994353584854e-06   1.603357751206e-06   3.994720692887e-07  
-8.082778928567e-06   1.083242474758e-06  -4.470172534517e-08  -1.366884000370e-05   9.568993973760e-07   1.733344717437e-05  -6.061451849064e-07   4.281272586312e-06  -4.751454055608e-06  -1.261285467365e-06   4.888522224902e-06  -6.123133964469e-07   2.381498742282e-08   6.573912574771e-06  -4.266396200950e-07  -5.962864290160e-06   1.936380013692e-07  -1.907747557202e-06   1.521817728176e-06   3.785698800042e-07  
-7.791131420129e-06   1.039825153390e-06  -4.274230658407e-08  -1.312474217687e-05   9.147336580548e-07   1.653658399352e-05  -5.759916957838e-07   4.102078687826e-06  -4.524124136401e-06  -1.198791493447e-06   4.698855032728e-06  -5.863113124598e-07   2.272005768911e-08   6.290116713532e-06  -4.064917764024e-07  -5.665984181176e-06   1.833341203428e-07  -1.821968303004e-06   1.443648378388e-06   3.585685052434e-07  
-7.516498956376e-06   9.991231842538e-07  -4.089160094399e-08  -1.261255037072e-05   8.750909608462e-07   1.578406877254e-05  -5.475158282164e-07   3.934872317802e-06  -4.309933635411e-06  -1.140005136763e-06   4.519792542506e-06  -5.618662212694e-07   2.168545075750e-08   6.023328652950e-06  -3.876243776838e-07  -5.386029312997e-06   1.736147648075e-07  -1.742004938864e-06   1.370067744006e-06   3.397671516969e-07  
-7.246613638379e-06   9.600766633159e-07  -3.916462135599e-08  -1.211426059126e-05   8.374298785221e-07   1.506011928521e-05  -5.204119598976e-07   3.771846308998e-06  -4.104261342588e-06  -1.083670827349e-06   4.345134734624e-06  -5.384712722876e-07   2.071750296494e-08   5.764934917455e-06  -3.697259615686e-07  -5.118443373604e-06   1.644158403833e-07  -1.664333094824e-06   1.299851755204e-06   3.218570542931e-07  
-6.986753064725e-06   9.227975968285e-07  -3.754799890166e-08  -1.163564641839e-05   8.015598339628e-07   1.436965631736e-05  -4.947399401732e-07   3.615501520753e-06  -3.908498520759e-06  -1.030153842096e-06   4.177282978009e-06  -5.161390308641e-07   1.980820089224e-08   5.517339892147e-06  -3.526747401315e-07  -4.863949122903e-06   1.557159890882e-07  -1.590015087960e-06   1.233183816128e-06   3.048794083560e-07  
-6.733500120928e-06   8.868353104172e-07  -3.598989676045e-08  -1.117218125780e-05   7.669922192891e-07   1.370365438760e-05  -4.700121543371e-07   3.464826583413e-06  -3.720195297819e-06  -9.787870813322e-07   4.014299303979e-06  -4.946242834101e-07   1.893459251590e-08   5.278851916798e-06  -3.363419630179e-07  -4.619850550444e-06   1.473714350536e-07  -1.518716095105e-06   1.169383370724e-06   2.886618312501e-07  
-6.487800525585e-06   8.509177760401e-07  -3.439937766536e-08  -1.072301258921e-05   7.327937441719e-07   1.307053011696e-05  -4.464283511709e-07   3.317868116610e-06  -3.541367940827e-06  -9.300928037737e-07   3.857240175549e-06  -4.734283773234e-07   1.805764811891e-08   5.048740847471e-06  -3.202762252980e-07  -4.389009322441e-06   1.394701170730e-07  -1.449514726485e-06   1.109098623363e-06   2.733599088908e-07  
-6.254272848777e-06   8.171670497271e-07  -3.287858928857e-08  -1.029677162350e-05   7.006013735409e-07   1.246714721369e-05  -4.241570881703e-07   3.179721140390e-06  -3.371399727713e-06  -8.838928467182e-07   3.707754901244e-06  -4.534920234603e-07   1.722142468042e-08   4.831033242687e-06  -3.052390597287e-07  -4.169630466850e-06   1.320294292775e-07  -1.384625965080e-06   1.051936911885e-06   2.588741442726e-07  
-6.025949216278e-06   7.856046650587e-07  -3.154834732434e-08  -9.884115485518e-06   6.706555320643e-07   1.188672866665e-05  -4.030269170131e-07   3.046137377695e-06  -3.208275252882e-06  -8.396464743907e-07   3.562284259274e-06  -4.347317633139e-07   1.647790271917e-08   4.620874227499e-06  -2.911954686459e-07  -3.959611858023e-06   1.249759511742e-07  -1.322005568593e-06   9.973195192788e-07   2.450581007809e-07  
-5.808078541708e-06   7.542375406958e-07  -3.018390225180e-08  -9.488412850716e-06   6.410305147197e-07   1.133345944480e-05  -3.826715664588e-07   2.918541231107e-06  -3.053116094551e-06  -7.976374943900e-07   3.423674312136e-06  -4.162781545730e-07   1.572590867923e-08   4.420483938696e-06  -2.774276538694e-07  -3.760362305664e-06   1.182319503849e-07  -1.262544481797e-06   9.455931106823e-07   2.319932305137e-07  
-5.598692233649e-06   7.240142579310e-07  -2.887206774303e-08  -9.108604774539e-06   6.126645650391e-07   1.080676392201e-05  -3.634179635609e-07   2.796145595078e-06  -2.905676492489e-06  -7.577902170793e-07   3.290801894625e-06  -3.985630853477e-07   1.500476795712e-08   4.228698018846e-06  -2.642672978357e-07  -3.571377979238e-06   1.118764661560e-07  -1.205665265058e-06   8.966060381003e-07   2.196393327035e-07  
-5.395838257417e-06   6.958946512556e-07  -2.767338774539e-08  -8.743991668539e-06   5.862401637251e-07   1.030104580509e-05  -3.451913021939e-07   2.679377588866e-06  -2.764485222990e-06  -7.197083119962e-07   3.162339037904e-06  -3.820128216712e-07   1.434390237321e-08   4.045185427968e-06  -2.520443369851e-07  -3.390636543190e-06   1.058671844925e-07  -1.151530697180e-06   8.498617610954e-07   2.078720765837e-07  
-5.198251328971e-06   6.677586486687e-07  -2.647003066760e-08  -8.389361684629e-06   5.600928793353e-07   9.819525965303e-06  -3.277671898286e-07   2.564985025714e-06  -2.630187651871e-06  -6.835522802771e-07   3.038114190825e-06  -3.656423359051e-07   1.368727404351e-08   3.867431091059e-06  -2.399823010617e-07  -3.219464552762e-06   1.001609000456e-07  -1.098731780354e-06   8.056288300432e-07   1.967533526698e-07  
-5.012065802191e-06   6.413517043846e-07  -2.530331900210e-08  -8.055328774785e-06   5.354544126812e-07   9.361367714875e-06  -3.112554628435e-07   2.458657705272e-06  -2.502782328985e-06  -6.493095624519e-07   2.920731679959e-06  -3.502682248529e-07   1.305425029710e-08   3.700702696182e-06  -2.287193043199e-07  -3.057114649953e-06   9.477094531778e-08  -1.049836501838e-06   7.637791686756e-07   1.862500145523e-07  
-4.825077350308e-06   6.153146197294e-07  -2.421230343693e-08  -7.723403672159e-06   5.114139583651e-07   8.916655288442e-06  -2.953410536517e-07   2.352132832193e-06  -2.379341253392e-06  -6.162134033843e-07   2.804008218331e-06  -3.351726508955e-07   1.246050486162e-08   3.535738912321e-06  -2.177039656605e-07  -2.900480388513e-06   8.959526515091e-08  -1.001039970363e-06   7.234645772111e-07   1.761519426584e-07  
-4.650185428736e-06   5.913412068899e-07  -2.321030854825e-08  -7.413353933422e-06   4.892741581193e-07   8.498625680477e-06  -2.804729723843e-07   2.253509330469e-06  -2.263539232844e-06  -5.852073085924e-07   2.694610458261e-06  -3.212128696786e-07   1.191198268920e-08   3.381908035864e-06  -2.075875131425e-07  -2.753615467465e-06   8.477093814996e-08  -9.559193218874e-07   6.857273597203e-07   1.667113165158e-07  
-4.478313709693e-06   5.679443465393e-07  -2.222791041401e-08  -7.110889562441e-06   4.677874202391e-07   8.095275132231e-06  -2.662202497957e-07   2.157324087378e-06  -2.152064821063e-06  -5.554254243342e-07   2.587664380390e-06  -3.076593805251e-07   1.137786314201e-08   3.232527744940e-06  -1.978225026590e-07  -2.612593180000e-06   8.016764092470e-08  -9.120959028492e-07   6.495634372423e-07   1.576811556782e-07  
-4.310377680664e-06   5.443370872874e-07  -2.121474386677e-08  -6.816016956657e-06   4.463017134473e-07   7.711059495533e-06  -2.525512802887e-07   2.062874833036e-06  -2.045986400589e-06  -5.271377374739e-07   2.483991581782e-06  -2.941749800830e-07   1.083596445230e-08   3.087584874648e-06  -1.881131762397e-07  -2.479019095130e-06   7.578713492649e-08  -8.692816479732e-07   6.153371670563e-07   1.491473877349e-07  
-4.151673460927e-06   5.224732875079e-07  -2.028284940664e-08  -6.538023280227e-06   4.263705231764e-07   7.345018460516e-06  -2.396133357418e-07   1.974935633285e-06  -1.945228421498e-06  -5.003155174170e-07   2.385779331252e-06  -2.816143461679e-07   1.033518402087e-08   2.951428183890e-06  -1.791425876765e-07  -2.352166362514e-06   7.164352715389e-08  -8.295332103040e-07   5.829144812011e-07   1.410761541454e-07  
-3.997227153711e-06   5.016734416220e-07  -1.941969548050e-08  -6.269118839979e-06   4.075336469299e-07   6.994732046194e-06  -2.274088536617e-07   1.889784074939e-06  -1.848984381156e-06  -4.747449898992e-07   2.290622370971e-06  -2.696833340780e-07   9.887300107720e-09   2.820063789994e-06  -1.706643555151e-07  -2.231253530295e-06   6.774863222604e-08  -7.911308853391e-07   5.520596150336e-07   1.334081989299e-07  
-3.850900782968e-06   4.814115628895e-07  -1.856917466038e-08  -6.013357568200e-06   3.892246165973e-07   6.662603679956e-06  -2.157686332965e-07   1.809191064573e-06  -1.757912111291e-06  -4.505875042755e-07   2.200525041119e-06  -2.581207318564e-07   9.437593305593e-09   2.695728033735e-06  -1.624633237444e-07  -2.117100367075e-06   6.405085887977e-08  -7.549695880538e-07   5.229777388744e-07   1.261909475181e-07  
-3.707307065879e-06   4.617384480381e-07  -1.775334425536e-08  -5.763965452125e-06   3.715497492296e-07   6.343495533052e-06  -2.046893781576e-07   1.730424932495e-06  -1.670578925619e-06  -4.274709963631e-07   2.112575939717e-06  -2.469468471721e-07   9.005336212712e-09   2.574885640853e-06  -1.545598467473e-07  -2.007843895937e-06   6.054386963663e-08  -7.197367048851e-07   4.951896113415e-07   1.193070345371e-07  
-3.572444085708e-06   4.437918340966e-07  -1.702678949102e-08  -5.530892526067e-06   3.554644022483e-07   6.041408116953e-06  -1.942248121634e-07   1.657724429000e-06  -1.588119783136e-06  -4.056767536875e-07   2.029835023661e-06  -2.366662402702e-07   8.591152057934e-09   2.462316976821e-06  -1.473965347715e-07  -1.904873126546e-06   5.724154563802e-08  -6.872861601593e-07   4.690561417472e-07   1.128419620461e-07  
-3.437542860112e-06   4.249780284414e-07  -1.624251830731e-08  -5.298280217113e-06   3.387512149405e-07   5.750316560077e-06  -1.840675081716e-07   1.584297041469e-06  -1.508751529020e-06  -3.847477936372e-07   1.947910856475e-06  -2.260893998818e-07   8.194397638990e-09   2.350557864868e-06  -1.399869664118e-07  -1.806144404452e-06   5.405496351828e-08  -6.547060128488e-07   4.440223059733e-07   1.066598556207e-07  
-3.312109217053e-06   4.082119776414e-07  -1.553395310166e-08  -5.082996501473e-06   3.238645842880e-07   5.474493714319e-06  -1.746264631065e-07   1.517553532693e-06  -1.433788231069e-06  -3.650089442102e-07   1.871361125016e-06  -2.165975532832e-07   7.817604770335e-09   2.247444041563e-06  -1.334419280069e-07  -1.712874832620e-06   5.110316661354e-08  -6.251505495509e-07   4.204390448586e-07   1.008447390232e-07  
-3.187758198273e-06   3.913342271100e-07  -1.483500780295e-08  -4.870737422057e-06   3.089687818990e-07   5.211233069043e-06  -1.655745373793e-07   1.450952184218e-06  -1.362287968494e-06  -3.462195117959e-07   1.796185805471e-06  -2.071205191654e-07   7.454812184021e-09   2.146062027190e-06  -1.268793197988e-07  -1.624262409790e-06   4.828112946813e-08  -5.957491005019e-07   3.980447520773e-07   9.533123213810e-08  
-3.068001907597e-06   3.755054544902e-07  -1.420359655368e-08  -4.667121860340e-06   2.950208943174e-07   4.959108537169e-06  -1.570217697912e-07   1.387357778562e-06  -1.293976187826e-06  -3.283018695689e-07   1.723938311659e-06  -1.982198635574e-07   7.111507339863e-09   2.049188071260e-06  -1.207408186558e-07  -1.539771969509e-06   4.562512932311e-08  -5.677731517234e-07   3.767366895849e-07   9.009407428751e-08  
-2.952340617865e-06   3.603467167422e-07  -1.359295414806e-08  -4.472027010236e-06   2.817444193223e-07   4.718618192095e-06  -1.488445032207e-07   1.326644094390e-06  -1.228955719083e-06  -3.112783974390e-07   1.654392241526e-06  -1.897052402311e-07   6.780944178784e-09   1.956716636056e-06  -1.149346502346e-07  -1.459573665163e-06   4.309464030310e-08  -5.411432563864e-07   3.565459211867e-07   8.513917676681e-08  
-2.840521183832e-06   3.455594335327e-07  -1.299096571160e-08  -4.283834983084e-06   2.688725017530e-07   4.489099911180e-06  -1.410833166422e-07   1.268118538001e-06  -1.167023171201e-06  -2.950943873134e-07   1.587338452283e-06  -1.814446430582e-07   6.466695078945e-09   1.867809385067e-06  -1.093205599043e-07  -1.383251818392e-06   4.070109383409e-08  -5.155603507247e-07   3.373634321754e-07   8.043938746835e-08  
-2.731901966899e-06   3.310441225955e-07  -1.239177837297e-08  -4.101550187016e-06   2.562791446725e-07   4.269993875790e-06  -1.336880333913e-07   1.211332897944e-06  -1.107991932073e-06  -2.796961843588e-07   1.522601863299e-06  -1.734200124906e-07   6.168265268470e-09   1.782147791231e-06  -1.038683694422e-07  -1.310832176309e-06   3.843925591007e-08  -4.908690893648e-07   3.191861412746e-07   7.599276540081e-08  
-2.627895567699e-06   3.174193071340e-07  -1.184157245996e-08  -3.928037474858e-06   2.445404999219e-07   4.061455171990e-06  -1.266773492542e-07   1.157586496893e-06  -1.051941365994e-06  -2.651022674207e-07   1.460631613438e-06  -1.658459137283e-07   5.880328649727e-09   1.700775553264e-06  -9.878372924164e-08  -1.242078720168e-06   3.629097382952e-08  -4.675325293364e-07   3.019627052616e-07   7.178604661478e-08  
-2.532192810201e-06   3.051430466005e-07  -1.135647035076e-08  -3.768064649404e-06   2.339570901672e-07   3.864718771254e-06  -1.201508828908e-07   1.108876184074e-06  -9.992216825874e-07  -2.513939186912e-07   1.403264497123e-06  -1.589712589893e-07   5.605727942684e-09   1.626033044835e-06  -9.421479232472e-08  -1.177374935754e-06   3.429771441372e-08  -4.464538946530e-07   2.857967104870e-07   6.784308953810e-08  
-2.436372580982e-06   2.921886805522e-07  -1.083373759205e-08  -3.608262847186e-06   2.228579407496e-07   3.675941107775e-06  -1.137926986674e-07   1.059544877530e-06  -9.486682009085e-07  -2.382769337996e-07   1.346519259125e-06  -1.518595066989e-07   5.347473597310e-09   1.551791203878e-06  -8.944727371015e-08  -1.115681528839e-06   3.237177001033e-08  -4.252405776747e-07   2.703900713277e-07   6.409132336544e-08  
-2.343938350890e-06   2.800669639649e-07  -1.035288781306e-08  -3.455257211192e-06   2.125389736078e-07   3.495358414868e-06  -1.077893571640e-07   1.012531334350e-06  -9.004231245632e-07  -2.257817379736e-07   1.291883753290e-06  -1.451859884133e-07   5.100170018168e-09   1.480913927908e-06  -8.502422032035e-08  -1.056912448852e-06   3.055794721805e-08  -4.050668421237e-07   2.557434903519e-07   6.053060000941e-08  
-2.256738977682e-06   2.689754491690e-07  -9.915927093739e-09  -3.311737523246e-06   2.031090809867e-07   3.323971282875e-06  -1.021667545404e-07   9.689356142545e-07  -8.547623461006e-07  -2.139757633862e-07   1.240206154782e-06  -1.390474087167e-07   4.859253942043e-09   1.414599315639e-06  -8.100105445279e-08  -1.001235351721e-06   2.885891188799e-08  -3.863954691119e-07   2.419009418565e-07   5.717053831023e-08  
-2.168873697351e-06   2.574873613805e-07  -9.473949694495e-09  -3.167705569165e-06   1.934241313827e-07   3.159514309858e-06  -9.674057213997e-08   9.244463932072e-07  -8.109571905274e-07  -2.026727043797e-07   1.188840746092e-06  -1.327912680816e-07   4.631616024716e-09   1.348333428487e-06  -7.687022719288e-08  -9.482048300573e-07   2.723389675703e-08  -3.674299721629e-07   2.287180221681e-07   5.397567765691e-08  
-2.087796999958e-06   2.468154407495e-07  -9.052163305660e-09  -3.035084365883e-06   1.844861508836e-07   3.004586496059e-06  -9.162650930201e-08   8.841961848905e-07  -7.698215351536e-07  -1.920735206654e-07   1.141177869861e-06  -1.269743426789e-07   4.414721561413e-09   1.287567780505e-06  -7.310234358730e-08  -8.983272864808e-07   2.570566830926e-08  -3.503327539465e-07   2.163523300268e-07   5.098290427860e-08  
-2.007240597638e-06   2.366033102968e-07  -8.646443604660e-09  -2.904366525675e-06   1.759387705260e-07   2.855170326020e-06  -8.676877406448e-08   8.442944918294e-07  -7.302117807075e-07  -1.818892674519e-07   1.094180705193e-06  -1.214042040477e-07   4.206732334691e-09   1.227858053175e-06  -6.948377378585e-08  -8.504876812767e-07   2.425742584657e-08  -3.334295178741e-07   2.045083252037e-07   4.812160250657e-08  
-1.930573019842e-06   2.267688839574e-07  -8.261371369033e-09  -2.780272206652e-06   1.677416915958e-07   2.713613464170e-06  -8.213842152271e-08   8.066094649118e-07  -6.927650520140e-07  -1.722771563843e-07   1.049492637120e-06  -1.160496700196e-07   4.009515359276e-09   1.171391594090e-06  -6.602864514992e-08  -8.053074350320e-07   2.288296489328e-08  -3.175245604796e-07   1.933423131972e-07   4.542791793056e-08  
-1.856532344812e-06   2.175013178674e-07  -7.891892708689e-09  -2.661247411042e-06   1.600642538680e-07   2.579088331684e-06  -7.780143429268e-08   7.704611761370e-07  -6.572344272276e-07  -1.631721061315e-07   1.006498645124e-06  -1.110136125904e-07   3.820869728175e-09   1.117346400087e-06  -6.280392345681e-08  -7.625527899499e-07   2.159948099399e-08  -3.022924333883e-07   1.827902992641e-07   4.288617611206e-08  
-1.782990666164e-06   2.083091141869e-07  -7.536539397718e-09  -2.543638129007e-06   1.524616662557e-07   2.449524556862e-06  -7.363851261129e-08   7.345338870319e-07  -6.230659903234e-07  -1.544350229908e-07   9.641320161923e-07  -1.060525389381e-07   3.640086325284e-09   1.064168855764e-06  -5.961263684330e-08  -7.215922294864e-07   2.037349858576e-08  -2.872175967720e-07   1.726940280831e-07   4.045850987341e-08  
-1.714414113930e-06   1.994212580035e-07  -7.201022246757e-09  -2.434005842952e-06   1.451862487441e-07   2.327437307324e-06  -6.968882876544e-08   7.014235421082e-07  -5.909506509103e-07  -1.462342498087e-07   9.245665243881e-07  -1.012951979708e-07   3.469637357056e-09   1.014884402017e-06  -5.659826570947e-08  -6.831340771881e-07   1.921743057330e-08  -2.734033834083e-07   1.632350397262e-07   3.818701985087e-08  
-1.648646000020e-06   1.910621014048e-07  -6.874786908283e-09  -2.329187812104e-06   1.383856424853e-07   2.211354147214e-06  -6.597013133552e-08   6.698429722387e-07  -5.604743141514e-07  -1.384658312960e-07   8.866739229262e-07  -9.680486535257e-08   3.304603833471e-09   9.678650163666e-07  -5.377063129963e-08  -6.466607311265e-07   1.812893506676e-08  -2.602536361082e-07   1.542793808846e-07   3.603971102713e-08  
-1.587185018009e-06   1.835569312088e-07  -6.562291758005e-09  -2.231766960664e-06   1.322708339102e-07   2.101010816089e-06  -6.247723564844e-08   6.409560422584e-07  -5.315999318908e-07  -1.311175180776e-07   8.511059601073e-07  -9.272909913526e-08   3.146989983969e-09   9.243395560561e-07  -5.123535243975e-08  -6.120858489700e-07   1.710685296640e-08  -2.482644954092e-07   1.458141627916e-07   3.401315520033e-08  
-1.524524004810e-06   1.754547089822e-07  -6.272283139393e-09  -2.132816834600e-06   1.257210284990e-07   1.994977085883e-06  -5.906435036949e-08   6.110500909962e-07  -5.038533901332e-07  -1.240713602056e-07   8.154063518264e-07  -8.843278413140e-08   3.000384870039e-09   8.803388639609e-07  -4.853699575184e-08  -5.791087227109e-07   1.612015469963e-08  -2.359164574625e-07   1.377391120471e-07   3.208308657458e-08  
-1.465552510665e-06   1.680580473950e-07  -5.992729308731e-09  -2.040045218166e-06   1.197621548298e-07   1.894823902659e-06  -5.589066926221e-08   5.832298356679e-07  -4.777054666177e-07  -1.174413381568e-07   7.817571090222e-07  -8.448986212479e-08   2.859433135868e-09   8.391779051748e-07  -4.608154583255e-08  -5.480236607765e-07   1.520192988917e-08  -2.244520310453e-07   1.301427810123e-07   3.027002222644e-08  
-1.410987557276e-06   1.614658898248e-07  -5.720430333385e-09  -1.954685579528e-06   1.144833646882e-07   1.800009797184e-06  -5.293840957446e-08   5.580879343608e-07  -4.530340842190e-07  -1.111947334065e-07   7.504327454633e-07  -8.094542623244e-08   2.722978166463e-09   8.014365628327e-07  -4.391773795482e-08  -5.186538397501e-07   1.434786550680e-08  -2.141186904980e-07   1.229868625755e-07   2.856462684988e-08  
-1.354275123921e-06   1.542584421235e-07  -5.460649625460e-09  -1.866320010001e-06   1.087301992540e-07   1.708374122409e-06  -5.003597769159e-08   5.314252492224e-07  -4.291821283490e-07  -1.051700850406e-07   7.184606027693e-07  -7.715481692996e-08   2.593246007934e-09   7.625204374243e-07  -4.156268367352e-08  -4.904816863021e-07   1.351635450479e-08  -2.032096357934e-07   1.161196471261e-07   2.693083363911e-08  
-1.302069882331e-06   1.479194802450e-07  -5.214195232047e-09  -1.785714965416e-06   1.037351937101e-07   1.622042190584e-06  -4.734245850593e-08   5.075464910896e-07  -4.067838415036e-07  -9.951987505747e-08   6.888754131919e-07  -7.379242537040e-08   2.470370373201e-09   7.271442965423e-07  -3.953660703193e-08  -4.640213431458e-07   1.274566896315e-08  -1.934610759926e-07   1.096881766921e-07   2.540279451581e-08  
-1.250341124187e-06   1.414424425175e-07  -4.975780253598e-09  -1.705951988930e-06   9.863041284818e-08   1.539201766204e-06  -4.475548519408e-08   4.837575510641e-07  -3.853204143845e-07  -9.411693889616e-08   6.597622901248e-07  -7.039752628678e-08   2.351847078849e-09   6.922700502859e-07  -3.746932841184e-08  -4.387145903062e-07   1.200869810994e-08  -1.837913202992e-07   1.035441369232e-07   2.394553880970e-08  
-1.202408433878e-06   1.356932665088e-07  -4.750808737075e-09  -1.632413079681e-06   9.411168933261e-08   1.461500295360e-06  -4.235766241466e-08   4.620666049100e-07  -3.652345646368e-07  -8.906696047109e-08   6.327142191950e-07  -6.735325377960e-08   2.240134044404e-09   6.602048278923e-07  -3.564001132814e-08  -4.150565775042e-07   1.132633619208e-08  -1.749929599001e-07   9.781200914854e-08   2.258764672109e-08  
-1.154509039140e-06   1.299406091241e-07  -4.533230915357e-09  -1.559356467168e-06   8.960874264054e-08   1.386507409876e-06  -4.004756236446e-08   4.403776317142e-07  -3.458780934593e-07  -8.421103330044e-08   6.059069086532e-07  -6.433041080710e-08   2.132443450741e-09   6.284666596053e-07  -3.381994488520e-08  -3.923433846305e-07   1.067251753309e-08  -1.662261329161e-07   9.231562696370e-08   2.128794394329e-08  
-1.108639552756e-06   1.244237802085e-07  -4.327711177027e-09  -1.489870894091e-06   8.532962473701e-08   1.315491396908e-06  -3.785609083960e-08   4.198234540879e-07  -3.275830717798e-07  -7.962888874934e-08   5.802928531847e-07  -6.143956902909e-08   2.030809042856e-09   5.983773118912e-07  -3.210244555881e-08  -3.709108168107e-07   1.005405041597e-08  -1.579411622951e-07   8.713740842751e-08   2.006520236066e-08  
-1.064721767453e-06   1.189806292794e-07  -4.128645956229e-09  -1.423335619211e-06   8.112584263449e-08   1.248129748434e-06  -3.577226363892e-08   4.001765790800e-07  -3.102587981394e-07  -7.529674274858e-08   5.558701400447e-07  -5.861728219451e-08   1.932865514513e-09   5.697406513080e-07  -3.042593547420e-08  -3.506880953824e-07   9.505775710582e-09  -1.500722826917e-07   8.225878478599e-08   1.891482298194e-08  
-1.022958868051e-06   1.138752086949e-07  -3.938274223456e-09  -1.360276695273e-06   7.720362689269e-08   1.184121035662e-06  -3.381767463467e-08   3.816782651528e-07  -2.938374706023e-07  -7.119766044446e-08   5.326082600832e-07  -5.596261128238e-08   1.839420587961e-09   5.426607841147e-07  -2.885902905785e-08  -3.314832461178e-07   8.954798410662e-09  -1.426799376776e-07   7.763585042336e-08   1.782646641735e-08  
-9.836417727424e-07   1.090872729959e-07  -3.755389579326e-09  -1.301214376082e-06   7.356210008896e-08   1.123793095851e-06  -3.197709630920e-08   3.644754227270e-07  -2.783912679135e-07  -6.734714464984e-08   5.107334674348e-07  -5.347633097173e-08   1.749942071911e-09   5.174134088177e-07  -2.741438056237e-08  -3.134763549426e-07   8.434754948431e-09  -1.358331353147e-07   7.330874383199e-08   1.680904364108e-08  
-9.449105596492e-07   1.044549455363e-07  -3.583544943574e-09  -1.243427909386e-06   7.003002839092e-08   1.065689063451e-06  -3.021194870017e-08   3.476373492441e-07  -2.635459398634e-07  -6.365440435467e-08   4.892779751815e-07  -5.106876379242e-08   1.665887561055e-09   4.927953773894e-07  -2.601285998839e-08  -2.961920065924e-07   7.945362141356e-09  -1.291527195773e-07   6.916274128672e-08   1.583595867224e-08  
-9.071250946340e-07   9.985075002666e-08  -3.421232856880e-09  -1.187206168310e-06   6.653707757761e-08   1.010639482416e-06  -2.853389877911e-08   3.311561447401e-07  -2.494920548396e-07  -6.016417135092e-08   4.685011688759e-07  -4.870110885731e-08   1.586524468078e-09   4.689216099277e-07  -2.463301546661e-08  -2.799104500822e-07   7.483916090176e-09  -1.226348857613e-07   6.525963719306e-08   1.492111951056e-08  
-8.717572066749e-07   9.567880003094e-08  -3.265191380075e-09  -1.134906423588e-06   6.339446523261e-08   9.585730061196e-07  -2.697751526250e-08   3.159962328674e-07  -2.362358643199e-07  -5.687704237517e-08   4.489992549573e-07  -4.654587787637e-08   1.510394215423e-09   4.467852278583e-07  -2.339638073232e-08  -2.645376574901e-07   7.047124827565e-09  -1.166566726390e-07   6.158354040242e-08   1.406076387917e-08  
-8.367833017941e-07   9.163977052734e-08  -3.114981422922e-09  -1.083556277119e-06   6.037343760989e-08   9.089132043758e-07  -2.549559209410e-08   3.010028077702e-07  -2.236040294669e-07  -5.375061097441e-08   4.298550284887e-07  -4.446223030638e-08   1.437501400751e-09   4.250683205424e-07  -2.220570311879e-08  -2.499476654606e-07   6.636179145528e-09  -1.107459783454e-07   5.809694297569e-08   1.324599750526e-08  
-8.039111389777e-07   8.760548489278e-08  -2.969499468541e-09  -1.035322724298e-06   5.736398061371e-08   8.616747071620e-07  -2.407046814038e-08   2.871004398861e-07  -2.116257972984e-07  -5.079083005429e-08   4.118445864234e-07  -4.240339430699e-08   1.367239174603e-09   4.048600454528e-07  -2.103317450218e-08  -2.361126431416e-07   6.247949591573e-09  -1.053191366382e-07   5.480004449067e-08   1.247673295253e-08  
-7.711486371934e-07   8.385720731719e-08  -2.830075403679e-09  -9.877521417721e-07   5.460163945556e-08   8.165906946226e-07  -2.274484050780e-08   2.732423616729e-07  -2.001996442942e-07  -4.797278301819e-08   3.940403156586e-07  -4.048904743924e-08   1.300072631464e-09   3.848819990634e-07  -1.995566061180e-08  -2.229734053105e-07   5.880991305798e-09  -9.989131653330e-08   5.167012372113e-08   1.174759040474e-08  
-7.398938355297e-07   8.000628726811e-08  -2.697872142726e-09  -9.424344247038e-07   5.177643275307e-08   7.738728985156e-07  -2.145286905950e-08   2.601145798202e-07  -1.893968104930e-07  -4.531275572682e-08   3.771110932212e-07  -3.854598360745e-08   1.236488312760e-09   3.660069364574e-07  -1.886477716619e-08  -2.105820306830e-07   5.535640668565e-09  -9.479355098982e-08   4.872370633323e-08   1.106212039561e-08  
-7.094089637621e-07   7.653284640433e-08  -2.572573827852e-09  -8.985350737587e-07   4.922214036751e-08   7.331152716326e-07  -2.025876229558e-08   2.473622226866e-07  -1.791042286364e-07  -4.278301196996e-08   3.606569444936e-07  -3.678018095167e-08   1.176307917775e-09   3.477141094660e-07  -1.787268878227e-08  -1.987996767002e-07   5.210254025909e-09  -8.983673157826e-08   4.592567527127e-08   1.041224185678e-08  
-6.812607707231e-07   7.345465800790e-08  -2.452363788424e-09  -8.583494337033e-07   4.698038633442e-08   6.947749659999e-07  -1.915280047632e-08   2.358591301912e-07  -1.694509971548e-07  -4.041358473325e-08   3.453898995493e-07  -3.520029428654e-08   1.118679929594e-09   3.310218909117e-07  -1.700658254124e-08  -1.877328836354e-07   4.903303604156e-09  -8.537645034760e-08   4.330466208792e-08   9.839946624331e-09  
-6.533119017152e-07   7.019844690788e-08  -2.339466530155e-09  -8.184417767464e-07   4.461729271394e-08   6.581856995912e-07  -1.807472755261e-08   2.243371535475e-07  -1.602459782761e-07  -3.815852575210e-08   3.303771672882e-07  -3.355660289569e-08   1.064595418394e-09   3.145263674122e-07  -1.609569506073e-08  -1.772307710583e-07   4.614406332663e-09  -8.093300585594e-08   4.081870656082e-08   9.263422152974e-09  
-6.278480661976e-07   6.715645613894e-08  -2.231882413320e-09  -7.822138818313e-07   4.242823699542e-08   6.239085536378e-07  -1.706705088244e-08   2.140615824118e-07  -1.516493966017e-07  -3.605492814415e-08   3.166356055085e-07  -3.202623248178e-08   1.013201799023e-09   2.996671510788e-07  -1.526191774468e-08  -1.674126243816e-07   4.342648832402e-09  -7.700132039470e-08   3.850138430616e-08   8.721503239830e-09  
-6.023980216169e-07   6.414073525285e-08  -2.127787760354e-09  -7.462698128968e-07   4.027864262579e-08   5.908432241141e-07  -1.609405139345e-08   2.038137912438e-07  -1.433698323541e-07  -3.403334763653e-08   3.030012872342e-07  -3.051499525852e-08   9.636965537018e-10   2.849608726396e-07  -1.444245479930e-08  -1.579879132497e-07   4.086208414649e-09  -7.308803511631e-08   3.627967052949e-08   8.211145925302e-09  
-5.787718477254e-07   6.143843521849e-08  -2.026526670370e-09  -7.130293173436e-07   3.835737157827e-08   5.599519682774e-07  -1.520255766487e-08   1.944018758884e-07  -1.356485711598e-07  -3.215027963856e-08   2.903193732509e-07  -2.915337700095e-08   9.157591409374e-10   2.713846187948e-07  -1.371009652994e-08  -1.492024778363e-07   3.843711542506e-09  -6.949941709009e-08   3.421211693430e-08   7.729580415574e-09  
-5.559515208778e-07   5.887726847313e-08  -1.931191175894e-09  -6.811307242658e-07   3.654863761055e-08   5.306261918592e-07  -1.436322384860e-08   1.853735973413e-07  -1.283306085791e-07  -3.036863773262e-08   2.781040964662e-07  -2.786396198696e-08   8.706564903973e-10   2.583792581731e-07  -1.302277339427e-08  -1.408853216514e-07   3.615318431217e-09  -6.606200217547e-08   3.225754137806e-08   7.274939344424e-09  
-5.325788838045e-07   5.603503559713e-08  -1.841937310932e-09  -6.484651076850e-07   3.453508560447e-08   5.021651324494e-07  -1.352374497154e-08   1.760205666946e-07  -1.212343654177e-07  -2.864486457393e-08   2.657767092935e-07  -2.646463750442e-08   8.284285491694e-10   2.451715101341e-07  -1.226221884859e-08  -1.328886020840e-07   3.400890955630e-09  -6.253197494976e-08   3.037927926802e-08   6.846849402189e-09  
-5.114576469029e-07   5.368757679301e-08  -1.754662167981e-09  -6.193191398951e-07   3.289348370348e-08   4.756361249825e-07  -1.277021136289e-08   1.678271152811e-07  -1.146411372229e-07  -2.704512256313e-08   2.545289970252e-07  -2.528810015098e-08   7.873153110772e-10   2.333843828685e-07  -1.164468656485e-08  -1.254226117232e-07   3.197627810782e-09  -5.943571320601e-08   2.863092719241e-08   6.442007664189e-09  
-4.906346851766e-07   5.136902637257e-08  -1.671753212092e-09  -5.906634947767e-07   3.127736305202e-08   4.502955463029e-07  -1.204778671983e-08   1.597255628491e-07  -1.083500390872e-07  -2.552150382400e-08   2.435247997729e-07  -2.413237809865e-08   7.482945337184e-10   2.218344204820e-07  -1.103526345311e-08  -1.183333713753e-07   3.005832505514e-09  -5.638429066263e-08   2.697220809858e-08   6.059624605939e-09  
-4.700724360510e-07   4.896884600085e-08  -1.592933041783e-09  -5.624966240525e-07   2.961906698113e-08   4.260611841536e-07  -1.134902496927e-08   1.517354239670e-07  -1.023418139858e-07  -2.406911155662e-08   2.327446883373e-07  -2.295419908552e-08   7.113804213356e-10   2.105428945556e-07  -1.041632305003e-08  -1.115924804189e-07   2.826386594000e-09  -5.339107973428e-08   2.539675134566e-08   5.700104410623e-09  
-4.509343898704e-07   4.692770961533e-08  -1.516966344927e-09  -5.364920642708e-07   2.820946075757e-08   4.032832827009e-07  -1.071523090569e-08   1.444248862509e-07  -9.670837334091e-08  -2.270927995144e-08   2.226621681422e-07  -2.193569843332e-08   6.759179419152e-10   2.001114531405e-07  -9.908085041449e-09  -1.052541153025e-07   2.656776874106e-09  -5.064917184480e-08   2.391870875302e-08   5.360358148225e-09  
-4.323919568680e-07   4.478590401359e-08  -1.444157381916e-09  -5.114315064705e-07   2.676597656892e-08   3.816707771168e-07  -1.010145095104e-08   1.373851399249e-07  -9.137133693724e-08  -2.142300060044e-08   2.129667246355e-07  -2.089266227609e-08   6.420245791092e-10   1.901350491712e-07  -9.377350589286e-09  -9.928176259940e-08   2.497053224546e-09  -4.802851002497e-08   2.252780101501e-08   5.039904482995e-09  
-4.139250781147e-07   4.277058319928e-08  -1.376675532985e-09  -4.865314603928e-07   2.538926441994e-08   3.609635013503e-07  -9.556248932623e-09   1.303312786224e-07  -8.626252926381e-08  -2.019427922957e-08   2.033644433576e-07  -1.990212874056e-08   6.105748369165e-10   1.802117141453e-07  -8.879242518239e-09  -9.357693585963e-08   2.347224096457e-09  -4.539976798856e-08   2.120012304312e-08   4.738455494447e-09  
-3.967553233175e-07   4.091960004600e-08  -1.310610088100e-09  -4.636073143995e-07   2.413658455486e-08   3.413907953386e-07  -9.009603406494e-09   1.239290362810e-07  -8.144882513876e-08  -1.903817558443e-08   1.944173735861e-07  -1.899155061073e-08   5.799678535100e-10   1.711374451913e-07  -8.403756810081e-09  -8.820251659212e-08   2.205914249896e-09  -4.302865519938e-08   1.995294442727e-08   4.454994822805e-09  
-3.803744405968e-07   3.910583514121e-08  -1.248735662221e-09  -4.417242640177e-07   2.290653137465e-08   3.229670486879e-07  -8.492133121928e-09   1.178197260897e-07  -7.692387489189e-08  -1.795303287342e-08   1.859091496014e-07  -1.810242284096e-08   5.512387161393e-10   1.625126492356e-07  -7.950039659680e-09  -8.316057658498e-08   2.072574399422e-09  -4.077699919114e-08   1.878430533867e-08   4.187928662349e-09  
-3.652443147932e-07   3.739056756540e-08  -1.189541702428e-09  -4.217164368482e-07   2.176866078165e-08   3.056956061984e-07  -8.004817688911e-09   1.123123491402e-07  -7.269408214133e-08  -1.693999526448e-08   1.780213269825e-07  -1.726618394679e-08   5.238616378273e-10   1.546680125754e-07  -7.524360917715e-09  -7.843606737811e-08   1.947427720969e-09  -3.875725470108e-08   1.769212045175e-08   3.937484500480e-09  
-3.500675635010e-07   3.564800127055e-08  -1.132769111879e-09  -4.016950373647e-07   2.061113139424e-08   2.891150256759e-07  -7.545309910876e-09   1.067506421078e-07  -6.863645185013e-08  -1.597006325322e-08   1.701984564458e-07  -1.642515697847e-08   4.977210518400e-10   1.468523729761e-07  -7.121538789995e-09  -7.393829464713e-08   1.829788035985e-09  -3.672613580619e-08   1.665285388036e-08   3.702057341392e-09  
-3.360005974642e-07   3.408270721944e-08  -1.077392550290e-09  -3.832726519109e-07   1.958630077230e-08   2.736188228267e-07  -7.109647531248e-09   1.016774071751e-07  -6.485248020039e-08  -1.506671012195e-08   1.629194444768e-07  -1.566522844023e-08   4.723508847929e-10   1.396677533192e-07  -6.736155150796e-09  -6.973378368029e-08   1.718734835451e-09  -3.487466825233e-08   1.568331485557e-08   3.480426515796e-09  
-3.222853625193e-07   3.260935288826e-08  -1.025184183437e-09  -3.654530896459e-07   1.862882535333e-08   2.587594450517e-07  -6.698513628188e-09   9.677760445009e-08  -6.123130785424e-08  -1.420383844341e-08   1.558471016944e-07  -1.494995221441e-08   4.484576742121e-10   1.327386788527e-07  -6.370884106038e-09  -6.572106597847e-08   1.614275449288e-09  -3.309061946937e-08   1.475962083121e-08   3.271237861867e-09  
-3.088196718708e-07   3.105805434159e-08  -9.762685385472e-10  -3.479623407175e-07   1.760965893053e-08   2.446487060079e-07  -6.312880803205e-09   9.194821859390e-08  -5.779616148711e-08  -1.338669323166e-08   1.489648144511e-07  -1.420700750402e-08   4.260915248217e-10   1.259865978083e-07  -6.029780471391e-09  -6.193292477511e-08   1.516484886759e-09  -3.134602581153e-08   1.388832863024e-08   3.074393110480e-09  
-2.959190427564e-07   2.971028893408e-08  -9.298429703889e-10  -3.313643780816e-07   1.673892042392e-08   2.312615588749e-07  -5.946813772908e-09   8.737320413372e-08  -5.454304662262e-08  -1.261413738337e-08   1.423638824022e-07  -1.355535006227e-08   4.048654749457e-10   1.195592225920e-07  -5.703180066197e-09  -5.834367210738e-08   1.424031133851e-09  -2.968644801600e-08   1.306414155621e-08   2.888520485408e-09  
-2.835917953426e-07   2.840826636489e-08  -8.850184700631e-10  -3.155852108671e-07   1.590159475438e-08   2.186417830220e-07  -5.600630603907e-09   8.303291475839e-08  -5.148119379818e-08  -1.188807627680e-08   1.360793779496e-07  -1.292883854548e-08   3.844287368997e-10   1.134755856162e-07  -5.390882326798e-09  -5.497534031184e-08   1.336940997372e-09  -2.811868000174e-08   1.229171400967e-08   2.713482314980e-09  
-2.716022951121e-07   2.710628268218e-08  -8.434895361569e-10  -3.003213366362e-07   1.506402256312e-08   2.065938260972e-07  -5.276394356091e-09   7.884323054705e-08  -4.856383092689e-08  -1.119751672942e-08   1.299968558630e-07  -1.230508888958e-08   3.654937924702e-10   1.076295725525e-07  -5.100771894912e-09  -5.177544095676e-08   1.255530462217e-09  -2.661548477707e-08   1.155914830053e-08   2.548623001938e-09  
-2.602010053853e-07   2.587727574656e-08  -8.021380059520e-10  -2.859070007825e-07   1.428813155411e-08   1.952210694853e-07  -4.967882496940e-09   7.490172616194e-08  -4.581517602101e-08  -1.054787536059e-08   1.242171235485e-07  -1.171994274159e-08   3.467999637068e-10   1.021203591502e-07  -4.820489166089e-09  -4.876115688524e-08   1.178471673540e-09  -2.520378499138e-08   1.087027503705e-08   2.393177278601e-09  
-2.490797654447e-07   2.474598624882e-08  -7.628956637327e-10  -2.718912587693e-07   1.356885194863e-08   1.844227261087e-07  -4.676902420259e-09   7.105267359610e-08  -4.320797811320e-08  -9.965671361677e-09   1.186060373362e-07  -1.117766054818e-08   3.290968853692e-10   9.676450457390e-08  -4.555797935934e-09  -4.591263499520e-08   1.105988736253e-09  -2.382500843280e-08   1.021980689210e-08   2.247036536824e-09  
-2.380880063523e-07   2.352478375284e-08  -7.257130302983e-10  -2.581535677142e-07   1.281311352762e-08   1.740621954535e-07  -4.404219057459e-09   6.728289881829e-08  -4.071124900602e-08  -9.385942262401e-09   1.131030136991e-07  -1.060673149028e-08   3.123665872689e-10   9.155496794490e-08  -4.308132088682e-09  -4.319403843028e-08   1.038248795250e-09  -2.248489370881e-08   9.643308731341e-09   2.109965886566e-09  
-2.282958254201e-07   2.251251316826e-08  -6.908117100006e-10  -2.460061661222e-07   1.218362648679e-08   1.645257345851e-07  -4.146354872666e-09   6.399948599448e-08  -3.841922010882e-08  -8.838596181097e-09   1.081592028538e-07  -1.012317649248e-08   2.966494008110e-10   8.695737839022e-08  -4.072016268380e-09  -4.068915938451e-08   9.743981061631e-10  -2.131965326239e-08   9.065984321003e-09   1.980976094655e-09  
-2.190402687028e-07   2.152904652583e-08  -6.566285403361e-10  -2.345775774956e-07   1.157205643918e-08   1.555358665845e-07  -3.902939148945e-09   6.092873447578e-08  -3.626295383829e-08  -8.324511650464e-09   1.034938820305e-07  -9.664970871829e-09   2.813573738383e-10   8.266015996767e-08  -3.848560141353e-09  -3.833503054161e-08   9.143699598890e-10  -2.023738101875e-08   8.524543224552e-09   1.860163488706e-09  
-2.096745223570e-07   2.053578782309e-08  -6.251348558341e-10  -2.230451581585e-07   1.095433708013e-08   1.468540979461e-07  -3.673838933964e-09   5.780349163929e-08  -3.418263540836e-08  -7.840975676125e-09   9.881735354246e-08  -9.206006461655e-09   2.672189441908e-10   7.833362098342e-08  -3.638142919854e-09  -3.607599486768e-08   8.579974519581e-10  -1.913814134924e-08   8.015940733915e-09   1.746834776408e-09  
-2.011922225097e-07   1.960703623199e-08  -5.946374743102e-10  -2.127221632534e-07   1.039416913425e-08   1.388385716461e-07  -3.457082110632e-09   5.504437413052e-08  -3.226650189209e-08  -7.383934805637e-09   9.457064142560e-08  -8.764256057806e-09   2.535917730631e-10   7.448408108052e-08  -3.436747113315e-09  -3.399464362501e-08   8.048828019740e-10  -1.817312885190e-08   7.536246075582e-09   1.640100091114e-09  
-1.925291711075e-07   1.866420425871e-08  -5.658189242161e-10  -2.022086600063e-07   9.865797381052e-09   1.310378839177e-07  -3.252910861048e-09   5.221146921432e-08  -3.040416515046e-08  -6.952164516946e-09   9.027202980892e-08  -8.344406593288e-09   2.407366743345e-10   7.057425112859e-08  -3.246644239584e-09  -3.197955459296e-08   7.550058697223e-10  -1.718504073418e-08   7.083959127138e-09   1.539606818633e-09  
-1.843253241605e-07   1.781436413534e-08  -5.371472984455e-10  -1.923034612187e-07   9.338082944081e-09   1.237276575935e-07  -3.058841148169e-09   4.954420787237e-08  -2.866109902123e-08  -6.543922056085e-09   8.620578324125e-08  -7.935801597285e-09   2.280499172083e-10   6.688881357989e-08  -3.063258590167e-09  -3.009728475534e-08   7.078222990665e-10  -1.625374896317e-08   6.657239251829e-09   1.444931852325e-09  
-1.766909998945e-07   1.705590115039e-08  -5.103572788306e-10  -1.831479935293e-07   8.841313936639e-09   1.168701454950e-07  -2.876346385030e-09   4.709870605512e-08  -2.702961123588e-08  -6.158086626507e-09   8.241367401213e-08  -7.549371551827e-09   2.161997993224e-10   6.349361813415e-08  -2.890970925476e-09  -2.833438813207e-08   6.635565395498e-10  -1.540259034353e-08   6.254624656793e-09   1.355733184635e-09  
-1.687123260627e-07   1.615454173589e-08  -4.853054780195e-10  -1.736239217878e-07   8.378392771437e-09   1.101725163823e-07  -2.705817067541e-09   4.453063015225e-08  -2.543787678384e-08  -5.795024016069e-09   7.851247671857e-08  -7.186704726044e-09   2.051327207669e-10   5.999248575919e-08  -2.730905764931e-09  -2.662687895457e-08   6.222858584030e-10  -1.451686561286e-08   5.876301855772e-09   1.272032354815e-09  
-1.617586989177e-07   1.546068750690e-08  -4.615259124703e-10  -1.654265267789e-07   7.933017589621e-09   1.040570789239e-07  -2.544261003796e-09   4.235834082150e-08  -2.398840412716e-08  -5.451378921100e-09   7.507470582555e-08  -6.837856045411e-09   1.946243677690e-10   5.697645148225e-08  -2.577283087180e-09  -2.506635276920e-08   5.833397436891e-10  -1.376615753151e-08   5.518983249513e-09   1.193094960653e-09  
-1.548302263139e-07   1.476993512256e-08  -4.384376517060e-10  -1.572686135529e-07   7.507871205842e-09   9.820512685267e-08  -2.391575354587e-09   4.018145212552e-08  -2.260273089735e-08  -5.127216342293e-09   7.167125880827e-08  -6.503373955758e-09   1.844709587456e-10   5.397745978789e-08  -2.431359737572e-09  -2.357765381084e-08   5.466676533025e-10  -1.301464415382e-08   5.182508490090e-09   1.118866123286e-09  
-1.478327927712e-07   1.405788340264e-08  -4.175013368700e-10  -1.490444912761e-07   7.118626917973e-09   9.254689589130e-08  -2.249889328305e-09   3.797401816972e-08  -2.126449552079e-08  -4.822392249678e-09   6.827033567159e-08  -6.194432053187e-09   1.752414233019e-10   5.097268362953e-08  -2.298077933597e-09  -2.215033705610e-08   5.126745854258e-10  -1.225733446026e-08   4.866488381856e-09   1.049247775953e-09  
-1.416508502874e-07   1.344024141540e-08  -3.971043623944e-10  -1.418897226528e-07   6.739459059731e-09   8.735975444775e-08  -2.115050659820e-09   3.608843538604e-08  -2.004138128743e-08  -4.533461661366e-09   6.524094251759e-08  -5.893563842328e-09   1.662753068855e-10   4.836880995405e-08  -2.168641200675e-09  -2.083957281109e-08   4.804773462122e-10  -1.161260848923e-08   4.567660638037e-09   9.835138263954e-10  
-1.352855460676e-07   1.282090712156e-08  -3.772439910037e-10  -1.345136296334e-07   6.376259863953e-09   8.233282771582e-08  -1.987492985114e-09   3.411765089499e-08  -1.885646050196e-08  -4.261454132195e-09   6.215405236586e-08  -5.604097720143e-09   1.576027096888e-10   4.568056998079e-08  -2.045125088503e-09  -1.957694402594e-08   4.501395046745e-10  -1.093770948204e-08   4.286853242603e-09   9.218277527070e-10  
-1.292187430842e-07   1.219815922656e-08  -3.583155560968e-10  -1.275571388333e-07   6.038438179322e-09   7.758370598006e-08  -1.868304995365e-09   3.227147717776e-08  -1.773949371127e-08  -4.007093869366e-09   5.922574870697e-08  -5.332075580532e-09   1.493737687905e-10   4.316867699102e-08  -1.930862050187e-09  -1.839127629500e-08   4.218575976853e-10  -1.031119706702e-08   4.024474039996e-09   8.642636865233e-10  
-1.236968671681e-07   1.161708257380e-08  -3.402793731887e-10  -1.212748363527e-07   5.711722311851e-09   7.320034918147e-08  -1.755208304347e-09   3.062163364287e-08  -1.671088808480e-08  -3.766639372132e-09   5.655012625118e-08  -5.069190649605e-09   1.415397994233e-10   4.091000361447e-08  -1.820454692424e-09  -1.729525063265e-08   3.951235187892e-10  -9.794812983313e-09   3.776990628418e-09   8.100449232270e-10  
-1.185453516741e-07   1.108933266898e-08  -3.235012418930e-10  -1.154673760030e-07   5.408107957176e-09   6.908501562080e-08  -1.649602576442e-09   2.910948232827e-08  -1.574734102063e-08  -3.542199408489e-09   5.405214141226e-08  -4.823277323557e-09   1.342528855055e-10   3.883282400080e-08  -1.718237012294e-09  -1.626938664601e-08   3.702203779719e-10  -9.264159768884e-09   3.546216165959e-09   7.595488868331e-10  
-1.133160271029e-07   1.056264019987e-08  -3.072170190501e-10  -1.095687729753e-07   5.117028031319e-09   6.510980350838e-08  -1.549757936582e-09   2.755903059940e-08  -1.481732633383e-08  -3.330994541105e-09   5.154046046088e-08  -4.586477214917e-09   1.272172344502e-10   3.672674351798e-08  -1.620607263683e-09  -1.528502067069e-08   3.467553701126e-10  -8.764632453160e-09   3.329363524464e-09   7.121647309127e-10  
-1.087512677125e-07   1.012800954267e-08  -2.919423243474e-10  -1.044825005313e-07   4.841671851867e-09   6.149626486310e-08  -1.455841962234e-09   2.624380812089e-08  -1.397400067679e-08  -3.132227283621e-09   4.932603064624e-08  -4.361766414207e-09   1.206100170454e-10   3.491250224186e-08  -1.528573056964e-09  -1.438785679412e-08   3.247575102904e-10  -8.292983384728e-09   3.125642298652e-09   6.677102332089e-10  
-1.038435782053e-07   9.631744387420e-09  -2.774785506548e-10  -9.905515613514e-08   4.581136608324e-09   5.790867484582e-08  -1.367540187422e-09   2.482537102675e-08  -1.313781009246e-08  -2.944697776487e-09   4.699034273156e-08  -4.148136807953e-09   1.143666515173e-10   3.299619590903e-08  -1.441699268352e-09  -1.350710766232e-08   3.041385484886e-10  -7.842842070177e-09   2.933794292842e-09   6.259051412172e-10  
-9.943252837232e-08   9.189114231191e-09  -2.638744908685e-10  -9.420188620992e-08   4.338983482936e-09   5.462475647198e-08  -1.285118586805e-09   2.356695162084e-08  -1.237368147555e-08  -2.768140491574e-09   4.487918852504e-08  -3.947831038850e-09   1.085111587548e-10   3.128227993595e-08  -1.361258133496e-09  -1.269991198442e-08   2.849323295941e-10  -7.417033611124e-09   2.753409264346e-09   5.866533239943e-10  
-9.518171953557e-08   8.744128181626e-09  -2.499732939825e-10  -8.954810759449e-08   4.097676122246e-09   5.150523283207e-08  -1.205802564810e-09   2.236044704456e-08  -1.164892358122e-08  -2.600573137371e-09   4.284867181166e-08  -3.748195127011e-09   1.025817783397e-10   2.963936830852e-08  -1.281528615037e-09  -1.193604512944e-08   2.665672380134e-10  -7.005585337360e-09   2.582697406370e-09   5.495604700436e-10  
-9.096132399772e-08   8.334673455317e-09  -2.373763693212e-10  -8.494019441879e-08   3.877085101183e-09   4.850454676937e-08  -1.132453600574e-09   2.116093773306e-08  -1.095271052855e-08  -2.443325819097e-09   4.084179186434e-08  -3.564207664786e-09   9.720376003866e-11   2.801244425602e-08  -1.208743693706e-09  -1.120436171678e-08   2.495957369446e-10  -6.617869584029e-09   2.422634538863e-09   5.148290143005e-10  
-8.690176712673e-08   7.944070257775e-09  -2.254338841409e-10  -8.057431376168e-08   3.668080266002e-09   4.568500964881e-08  -1.063434099242e-09   2.003231293248e-08  -1.029991993625e-08  -2.294718020714e-09   3.892835858918e-08  -3.389089655411e-09   9.211392432014e-11   2.649391141407e-08  -1.139992698119e-09  -1.052090503151e-08   2.336768050334e-10  -6.246526069172e-09   2.271670526846e-09   4.821189266564e-10  
-8.306156806635e-08   7.568272484022e-09  -2.140735616595e-10  -7.644731210576e-08   3.467716482429e-09   4.302494624792e-08  -9.981918832362e-10   1.896454936392e-08  -9.719023757799e-09  -2.154161802685e-09   3.711100365639e-08  -3.221070119304e-09   8.727489217516e-11   2.504775736077e-08  -1.074278498511e-09  -9.913377604778e-09   2.186836874500e-10  -5.889423077293e-09   2.129182473972e-09   4.512901280875e-10  
-7.935047854874e-08   7.200284755167e-09  -2.029132646089e-10  -7.248504842002e-08   3.272917903696e-09   4.051424033063e-08  -9.361381923666e-10   1.794008184158e-08  -9.133077922951e-09  -2.021394086937e-09   3.536487877094e-08  -3.057390263762e-09   8.253880441744e-11   2.366734169715e-08  -1.010672338456e-09  -9.301569973371e-09   2.044906987663e-10  -5.547902533164e-09   1.994888276627e-09   4.222758631131e-10  
-7.570722430414e-08   6.864091052075e-09  -1.929112839775e-10  -6.860580046590e-08   3.096207336634e-09   3.811688429109e-08  -8.788854361974e-10   1.693443500255e-08  -8.582966979483e-09  -1.896924387121e-09   3.365817826373e-08  -2.907489911092e-09   7.828394720316e-11   2.231747102882e-08  -9.530610766134e-10  -8.727685376613e-09   1.914027662314e-10  -5.227096339974e-09   1.869104731531e-09   3.951365375093e-10  
-7.210739173379e-08   6.532920219329e-09  -1.830968901578e-10  -6.480619014969e-08   2.923013534438e-09   3.581645218579e-08  -8.242250755022e-10   1.595033684352e-08  -8.063492241988e-09  -1.779571117350e-09   3.198183871230e-08  -2.760631677478e-09   7.412341940309e-11   2.100277121422e-08  -8.968036168928e-10  -8.187072733205e-09   1.789708908502e-10  -4.922363475054e-09   1.750791255653e-09   3.696441500779e-10  
-6.902116440035e-08   6.221089941653e-09  -1.737226700649e-10  -6.159267864536e-08   2.762023092711e-09   3.375354598656e-08  -7.732636688191e-10   1.513195701939e-08  -7.579531000879e-09  -1.670373721011e-09   3.053207210625e-08  -2.622701205626e-09   7.017366189492e-11   1.989515545253e-08  -8.447524517865e-10  -7.683597993326e-09   1.674105889311e-10  -4.643076036911e-09   1.640797070903e-09   3.459716314995e-10  
-6.582346193605e-08   5.924230704206e-09  -1.647042656491e-10  -5.828394924097e-08   2.610471780080e-09   3.173871604026e-08  -7.254988526205e-10   1.428539144405e-08  -7.127133801043e-09  -1.568434547581e-09   2.905011403072e-08  -2.491781924115e-09   6.639239366319e-11   1.876651272725e-08  -7.959705682725e-10  -7.213182149843e-09   1.566049378861e-10  -4.385382693003e-09   1.538207303501e-09   3.239200012140e-10  
-6.324587382351e-08   5.642359757626e-09  -1.562189839317e-10  -5.566652814820e-08   2.467541121969e-09   2.997988487340e-08  -6.806638180793e-10   1.363296473918e-08  -6.703658420995e-09  -1.473145483143e-09   2.783697865601e-08  -2.367692488277e-09   6.284047669727e-11   1.787704376368e-08  -7.500954627797e-10  -6.773373631342e-09   1.464915050320e-10  -4.145834704497e-09   1.442450497583e-09   3.033633171198e-10  
-6.055069302426e-08   5.372029825956e-09  -1.482328257182e-10  -5.292455202909e-08   2.330710029083e-09   2.825059734919e-08  -6.383275928838e-10   1.294113122543e-08  -6.303687097510e-09  -1.383285326556e-09   2.658089825056e-08  -2.248916016559e-09   5.949497755981e-11   1.694491954196e-08  -7.062442363935e-10  -6.358810220578e-09   1.369742945239e-10  -3.917969137850e-09   1.352319953711e-09   2.840412930767e-10  
-5.776861784161e-08   5.116583466447e-09  -1.405692931102e-10  -5.009510390978e-08   2.203333238221e-09   2.656413292910e-08  -5.988713577359e-10   1.222082169288e-08  -5.928398624673e-09  -1.299092343004e-09   2.529879852334e-08  -2.137030222172e-09   5.630213151545e-11   1.598626085831e-08  -6.656613309441e-10  -5.970324140666e-09   1.281297542242e-10  -3.703893185346e-09   1.267982422242e-09   2.659850365049e-10  
-5.522251466812e-08   4.865707047718e-09  -1.332667234681e-10  -4.752540739766e-08   2.077980372666e-09   2.500058778380e-08  -5.611111559382e-10   1.157126455803e-08  -5.569037193172e-09  -1.218621531733e-09   2.412118316505e-08  -2.027492958933e-09   5.325500417329e-11   1.511615160428e-08  -6.257323084685e-10  -5.599694619132e-09   1.197014985198e-10  -3.492514108131e-09   1.187610530431e-09   2.488050501883e-10  
-5.268981939185e-08   4.631017896465e-09  -1.265443562884e-10  -4.499978301465e-08   1.961366697421e-09   2.351254857382e-08  -5.258687351399e-10   1.093186941892e-08  -5.231552820298e-09  -1.143155577204e-09   2.296047233630e-08  -1.924997294002e-09   5.044527758030e-11   1.426587384314e-08  -5.886682245814e-10  -5.252110273301e-09   1.118508384218e-10  -3.293648783338e-09   1.112342020924e-09   2.327366052702e-10  
-5.023120428953e-08   4.407721299355e-09  -1.200914531669e-10  -4.255562060479e-08   1.851640747987e-09   2.209224323231e-08  -4.928963888420e-10   1.031362787747e-08  -4.912935776664e-09  -1.072022038153e-09   2.183803954993e-08  -1.827805978542e-09   4.776278206424e-11   1.344679866026e-08  -5.539400624659e-10  -4.924558867840e-09   1.045290827895e-10  -3.104136094181e-09   1.041512578310e-09   2.176375321592e-10  
-4.817116457600e-08   4.190001447565e-09  -1.136628711069e-10  -4.053340605778e-08   1.746037781071e-09   2.083158169559e-08  -4.617027057108e-10   9.803865561225e-09  -4.613139220751e-09  -1.005189247031e-09   2.088384711475e-08  -1.733612877236e-09   4.510894380517e-11   1.276846549165e-08  -5.207379049615e-10  -4.616972589718e-09   9.763492364712e-11  -2.924898703223e-09   9.750942218911e-10   2.034974269374e-10  
-4.584750715857e-08   3.989367581138e-09  -1.078861596873e-10  -3.824278820966e-08   1.649055496087e-09   1.954867810774e-08  -4.328010813748e-10   9.265179535908e-09  -4.330820448978e-09  -9.423484525231e-10   1.982935701295e-08  -1.646638305020e-09   4.272038779749e-11   1.200209136584e-08  -4.902403024566e-10  -4.327667116349e-09   9.125149646726e-11  -2.755127820547e-09   9.127139985515e-10   1.902355735344e-10  
-4.378656991350e-08   3.797410158227e-09  -1.023152732214e-10  -3.624912790912e-08   1.557425011456e-09   1.838897917320e-08  -4.056553369014e-10   8.751417936307e-09  -4.064486163954e-09  -8.831596011243e-10   1.889259146390e-08  -1.563732573789e-09   4.042897544203e-11   1.134094101346e-08  -4.615675012769e-10  -4.055248392927e-09   8.527615601575e-11  -2.593671254128e-09   8.540601214063e-10   1.777836218957e-10  
-4.176380664796e-08   3.608656632876e-09  -9.684755909190e-11  -3.428459872069e-08   1.467764427174e-09   1.727642267364e-08  -3.797730327752e-10   8.245883029645e-09  -3.810213321199e-09  -8.267520141808e-10   1.797245404651e-08  -1.482628283677e-09   3.818902635377e-11   1.068487465694e-08  -4.335916376782e-10  -3.796091597484e-09   7.960670874793e-11  -2.435188891152e-09   7.983242904874e-10   1.659694517217e-10  
-3.971337921669e-08   3.429701182880e-09  -9.163794225620e-11  -3.231987783335e-08   1.383683190805e-09   1.619953512656e-08  -3.555899559164e-10   7.779432373113e-09  -3.573708829174e-09  -7.743518939468e-10   1.705164077697e-08  -1.405924425287e-09   3.605841435233e-11   1.003652080901e-08  -4.074992172682e-10  -3.555153658040e-09   7.432489374500e-11  -2.289637518323e-09   7.465943573490e-10   1.550171853592e-10  
-3.779541187793e-08   3.263759943176e-09  -8.687258048224e-11  -3.048250396573e-08   1.306193121317e-09   1.519818152590e-08  -3.331683901133e-10   7.343001798329e-09  -3.352326098420e-09  -7.253681131214e-10   1.618840831311e-08  -1.334774829960e-09   3.411154025758e-11   9.504851844128e-09  -3.834758568591e-10  -3.329814069690e-09   6.943430100500e-11  -2.153818690383e-09   6.982863998062e-10   1.448022462186e-10  
-3.612588441221e-08   3.100979421665e-09  -8.228305536575e-11  -2.892012851690e-08   1.230353617289e-09   1.429934331556e-08  -3.117468832498e-10   6.929720753840e-09  -3.144018739436e-09  -6.793462110069e-10   1.543493539270e-08  -1.265247498191e-09   3.223528871900e-11   8.959858404907e-09  -3.600371715812e-10  -3.118262113199e-09   6.478425450167e-11  -2.025973629990e-09   6.530059430619e-10   1.352401324935e-10  
-3.460099726103e-08   2.949441399829e-09  -7.800236486344e-11  -2.749943526612e-08   1.160584066169e-09   1.346724886949e-08  -2.919287330399e-10   6.551407082872e-09  -2.950982739481e-09  -6.367483169456e-10   1.474465132383e-08  -1.200583341661e-09   3.048750503960e-11   8.460203343131e-09  -3.385658668349e-10  -2.922226419148e-09   6.048998288335e-11  -1.909423213042e-09   6.111165927785e-10   1.264040082167e-10  
-3.295344974185e-08   2.802864572823e-09  -7.382155258839e-11  -2.597204187315e-08   1.093837820590e-09   1.263715785960e-08  -2.732312987236e-10   6.199021755607e-09  -2.770560798631e-09  -5.969880671855e-10   1.400926662868e-08  -1.138334944662e-09   2.879177410989e-11   7.995225795683e-09  -3.181122893096e-10  -2.739234848547e-09   5.645519883510e-11  -1.801492738870e-09   5.720803855510e-10   1.181799248100e-10  
-3.152153647216e-08   2.664293463160e-09  -6.989456499224e-11  -2.466705750678e-08   1.031225520733e-09   1.189272060441e-08  -2.557344110492e-10   5.864337107660e-09  -2.600614768165e-09  -5.595923332706e-10   1.336736519892e-08  -1.079572701637e-09   2.720361134358e-11   7.554047055552e-09  -2.989677259868e-10  -2.567145499477e-09   5.268787819619e-11  -1.699244683949e-09   5.354214620081e-10   1.104671301304e-10  
-3.004416864976e-08   2.531125511167e-09  -6.619651583003e-11  -2.331921574022e-08   9.711666247006e-10   1.116537996072e-08  -2.391891851042e-10   5.541800301905e-09  -2.439684569084e-09  -5.242371695324e-10   1.271097786024e-08  -1.023193812803e-09   2.570642486212e-11   7.129995039396e-09  -2.806302500335e-10  -2.404555610404e-09   4.913631815083e-11  -1.600972373916e-09   5.008308135886e-10   1.031997735206e-10  
-2.869948364637e-08   2.407957928933e-09  -6.270494023290e-11  -2.210482316634e-08   9.165452831576e-10   1.049474025310e-08  -2.239889240039e-10   5.244476197691e-09  -2.290192841339e-09  -4.914342913434e-10   1.211107896380e-08  -9.711651277069e-10   2.429984078004e-11   6.738514136187e-09  -2.640581424582e-10  -2.253594005229e-09   4.588145425706e-11  -1.510618090725e-09   4.687625013426e-10   9.647011751316e-11  
-2.739980742881e-08   2.286269115436e-09  -5.934732571963e-11  -2.093002522939e-08   8.625739134233e-10   9.893850694190e-09  -2.093955085769e-10   4.949903537138e-09  -2.146890806162e-09  -4.600498046065e-10   1.153311959188e-08  -9.199445559060e-10   2.294826600432e-11   6.352622429160e-09  -2.476937264434e-10  -2.109393103498e-09   4.276921032374e-11  -1.421364907550e-09   4.381685004659e-10   9.006039034637e-11  
-2.622910982748e-08   2.174185053559e-09  -5.624481176285e-11  -1.989015632266e-08   8.134808268403e-10   9.293563662608e-09  -1.959710115183e-10   4.677861314608e-09  -2.013648718441e-09  -4.309039040304e-10   1.101160596844e-08  -8.727903499945e-10   2.170083845178e-11   5.995767391318e-09  -2.328761626314e-10  -1.975366803230e-09   3.991131693858e-11  -1.339146137172e-09   4.097760502449e-10   8.411879788454e-11  
-2.483460639838e-08   2.068876952600e-09  -5.338271001443e-11  -1.865310027407e-08   7.675478684977e-10   8.726085837185e-09  -1.834524191695e-10   4.416947754450e-09  -1.887867841172e-09  -4.034327993158e-10   1.040429015152e-08  -8.285088462515e-10   2.054801859954e-11   5.654085283367e-09  -2.190373260339e-10  -1.849106714367e-09   3.725278517741e-11  -1.260418621279e-09   3.830626450859e-10   7.853643203113e-11  
-2.379235403693e-08   1.964995645092e-09  -5.049400077951e-11  -1.774268328844e-08   7.228907109680e-10   8.187530050532e-09  -1.715471043336e-10   4.165540015453e-09  -1.768691125757e-09  -3.774471395643e-10   9.952180249013e-09  -7.851184566577e-10   1.939419919747e-11   5.325810044907e-09  -2.056639229527e-10  -1.729762710007e-09   3.473651505961e-11  -1.184839322768e-09   3.578483027373e-10   7.327501671304e-11  
-2.267358708647e-08   1.864622012957e-09  -4.773328985368e-11  -1.675569169263e-08   6.799404303848e-10   7.674646977540e-09  -1.602758365780e-10   3.920924119831e-09  -1.655358801200e-09  -3.527773979236e-10   9.450130094941e-09  -7.433246053663e-10   1.829413388073e-11   5.007424352024e-09  -1.928291188307e-10  -1.616593815168e-09   3.236336418332e-11  -1.111473984380e-09   3.339683491871e-10   6.829946113628e-11  
-2.153545179233e-08   1.773240579912e-09  -4.524165586916e-11  -1.577070440898e-08   6.411950920945e-10   7.196803250364e-09  -1.499726361485e-10   3.693647775124e-09  -1.549940573264e-09  -3.298612105514e-10   8.979129705995e-09  -7.052343978168e-10   1.730188195875e-11   4.711312983898e-09  -1.812786815672e-10  -1.511369848011e-09   3.019537443025e-11  -1.043452084594e-09   3.117985370262e-10   6.368607725500e-11  
-2.049603659789e-08   1.684231499963e-09  -4.281136506736e-11  -1.487350854967e-08   6.037566673536e-10   6.741676538761e-09  -1.401968732301e-10   3.472828118308e-09  -1.449682680083e-09  -3.081032543427e-10   8.520655870642e-09  -6.682871763583e-10   1.633888276380e-11   4.424489030563e-09  -1.701475735104e-10  -1.411556642581e-09   2.814569630953e-11  -9.775340662769e-10   2.907957520161e-10   5.932200168559e-11  
-1.945296730552e-08   1.596902406893e-09  -4.040542341261e-11  -1.397705247854e-08   5.674207444041e-10   6.316675321017e-09  -1.309045905570e-10   3.267401871441e-09  -1.356223307984e-09  -2.878464865948e-10   8.088345111043e-09  -6.322447501507e-10   1.538992958897e-11   4.158149543380e-09  -1.594075360866e-10  -1.318668228199e-09   2.620781757892e-11  -9.165901773148e-10   2.712810046834e-10   5.527177923743e-11  
-1.853159374616e-08   1.515982328694e-09  -3.819949105837e-11  -1.320061900813e-08   5.340392841996e-10   5.923163665690e-09  -1.223294971779e-10   3.079122218076e-09  -1.269829311591e-09  -2.691425121965e-10   7.686707430444e-09  -5.988484976091e-10   1.451879405429e-11   3.913838814627e-09  -1.495683712868e-10  -1.232820633671e-09   2.442232861184e-11  -8.609415864000e-10   2.532730415652e-10   5.153832934914e-11  
-1.769751389260e-08   1.440896284715e-09  -3.618092849520e-11  -1.251145811552e-08   5.032366003232e-10   5.557273988731e-09  -1.143827707790e-10   2.905894623975e-09  -1.189635724263e-09  -2.518016628710e-10   7.312043554705e-09  -5.678509951172e-10   1.372144066926e-11   3.688938943333e-09  -1.405063100218e-10  -1.153180438529e-09   2.277018080255e-11  -8.099585258409e-10   2.365937837434e-10   4.808425474493e-11  
-1.691038505347e-08   1.368115779256e-09  -3.422519361449e-11  -1.186270005121e-08   4.736840729597e-10   5.215777124711e-09  -1.068774728540e-10   2.744936371127e-09  -1.114922043211e-09  -2.356672738357e-10   6.958807956987e-09  -5.379352313296e-10   1.295094289713e-11   3.480239438317e-09  -1.318545878169e-10  -1.079080835615e-09   2.121654994204e-11  -7.628714635634e-10   2.211002251834e-10   4.487959171400e-11  
-1.617882386280e-08   1.298979901129e-09  -3.237676026774e-11  -1.126054789583e-08   4.458384150223e-10   4.897213575437e-09  -9.985747557009e-11   2.595406615523e-09  -1.045338991006e-09  -2.206598530523e-10   6.626550935829e-09  -5.095762623290e-10   1.222369015971e-11   3.286457266631e-09  -1.237268802044e-10  -1.010137713336e-09   1.976728233570e-11  -7.193220582722e-10   2.067064277529e-10   4.190586961214e-11  
-1.537125827564e-08   1.232868953304e-09  -3.059449433590e-11  -1.060402855116e-08   4.195456677822e-10   4.595240242362e-09  -9.328104011353e-11   2.451340460399e-09  -9.794750325149e-10  -2.064772445861e-10   6.305544273514e-09  -4.825626954058e-10   1.152696311394e-11   3.100132046194e-09  -1.160806839035e-10  -9.450309935442e-10   1.841412228049e-11  -6.774407055926e-10   1.931308976740e-10   3.910522942279e-11  
-1.468563279839e-08   1.170049416875e-09  -2.891949770559e-11  -1.005461372680e-08   3.946908567706e-10   4.310490627848e-09  -8.711627892417e-11   2.314157490745e-09  -9.174594747978e-10  -1.931428797430e-10   5.998203628362e-09  -4.569387628595e-10   1.087339420298e-11   2.922996031840e-09  -1.088675926580e-10  -8.838415429091e-10   1.714903402329e-11  -6.376694277359e-10   1.803890892455e-10   3.648007522430e-11  
-1.396845886526e-08   1.108808717535e-09  -2.728606648228e-11  -9.516504180815e-09   3.706543206005e-10   4.040430520746e-09  -8.126412417708e-11   2.181808845228e-09  -8.587309740495e-10  -1.805355089795e-10   5.700515024435e-09  -4.320528611366e-10   1.023856778952e-11   2.752575623660e-09  -1.019107804251e-10  -8.260301225622e-10   1.595241484069e-11  -5.994143308601e-10   1.683663665232e-10   3.400657146633e-11  
-1.333032101405e-08   1.052945456306e-09  -2.578844771554e-11  -8.996580480328e-09   3.490274727617e-10   3.788734846233e-09  -7.592844765732e-11   2.058812409873e-09  -8.040779295695e-10  -1.688180457230e-10   5.421314573767e-09  -4.093687993247e-10   9.657515948965e-12   2.594029619774e-09  -9.568261687389e-11  -7.722636732788e-10   1.486341284424e-11  -5.639182800909e-10   1.572005955180e-10   3.171218881097e-11  
-1.269733127945e-08   9.975644415588e-10  -2.434105894274e-11  -8.488220299744e-09   3.276040717851e-10   3.548582050224e-09  -7.080022401466e-11   1.938501142365e-09  -7.520103428051e-10  -1.576743163996e-10   5.147726833875e-09  -3.869655150335e-10   9.096233340833e-12   2.439628663639e-09  -8.952133662310e-11  -7.212071145735e-10   1.382136247596e-11  -5.293305804044e-10   1.466112717514e-10   2.953953688194e-11  
-1.210405336814e-08   9.460973379924e-10  -2.300570054330e-11  -8.005982181186e-09   3.078765982538e-10   3.322812578103e-09  -6.606311110374e-11   1.824536261579e-09  -7.031347957667e-10  -1.472291656037e-10   4.887045621555e-09  -3.661583854993e-10   8.578775431838e-12   2.293433858758e-09  -8.386315850042e-11  -6.733403863227e-10   1.286036337982e-11  -4.966223898221e-10   1.366971160070e-10   2.750816808756e-11  
-1.146650976028e-08   8.971899436399e-10  -2.174868970638e-11  -7.541449050693e-09   2.892691689418e-10   3.108667816914e-09  -6.162335940307e-11   1.714812179262e-09  -6.568461597344e-10  -1.373528060381e-10   4.635121565813e-09  -3.464273854854e-10   8.092285792004e-12   2.152935167621e-09  -7.854304058675e-11  -6.281044642355e-10   1.196254784934e-11  -4.651980049770e-10   1.273405190669e-10   2.559383764303e-11  
-1.089541494947e-08   8.498763371398e-10  -2.052914110691e-11  -7.093731224989e-09   2.714503709274e-10   2.906021635242e-09  -5.744139947414e-11   1.609089482269e-09  -6.131071377232e-10  -1.280354400378e-10   4.391548554084e-09  -3.274165894675e-10   7.621408408926e-12   2.017889418704e-09  -7.347178411259e-11  -5.854573022558e-10   1.112025060102e-11  -4.349963854894e-10   1.185307067565e-10   2.379395934775e-11  
-1.035086804312e-08   8.040914944187e-10  -1.934491771492e-11  -6.663279345415e-09   2.543740780003e-10   2.714109962054e-09  -5.349342208981e-11   1.507550277116e-09  -5.717499754270e-10  -1.192394999176e-10   4.156334635608e-09  -3.090894490757e-10   7.166346086443e-12   1.888489724320e-09  -6.862623611846e-11  -5.452215614560e-10   1.032775519008e-11  -4.060833295056e-10   1.102306090090e-10   2.210063587345e-11  
-9.847571257027e-09   7.633378917946e-10  -1.831671660911e-11  -6.269708221942e-09   2.392617251856e-10   2.537361775095e-09  -4.992566865738e-11   1.415071336661e-09  -5.337164005961e-10  -1.111589886638e-10   3.939609826925e-09  -2.927284518704e-10   6.769589871258e-12   1.770437393751e-09  -6.434806601105e-11  -5.082184872330e-10   9.611810275857e-12  -3.798051166956e-10   1.026081725997e-10   2.054718439866e-11  
-9.364041882992e-09   7.242196733678e-10  -1.730016801435e-11  -5.905779472331e-09   2.250258557446e-10   2.373353510023e-09  -4.659046194520e-11   1.329948178083e-09  -4.984830785403e-10  -1.036823049160e-10   3.736983444416e-09  -2.771032648543e-10   6.381131548762e-12   1.661817920178e-09  -6.033970066996e-11  -4.739638595249e-10   8.944641387508e-12  -3.557346802463e-10   9.556284550230e-11   1.911292615156e-11  
-8.901941937172e-09   6.856899587588e-10  -1.629947978060e-11  -5.562262651622e-09   2.111275632947e-10   2.219754274448e-09  -4.341305719587e-11   1.249847925940e-09  -4.655400084222e-10  -9.670133479611e-11   3.544124467881e-09  -2.617934227112e-10   6.000358213060e-12   1.559897714422e-09  -5.644110426791e-11  -4.420087517483e-10   8.312171651848e-12  -3.332173459018e-10   8.900016190990e-11   1.777857436149e-11  
-8.475340119018e-09   6.495003701631e-10  -1.535083856307e-11  -5.249319360387e-09   1.982524125078e-10   2.078421407009e-09  -4.047185408543e-11   1.177293894477e-09  -4.352779204275e-10  -9.029516745172e-11   3.366223823920e-09  -2.474483999089e-10   5.640770687780e-12   1.467540976092e-09  -5.284500653470e-11  -4.126620290474e-10   7.728090643193e-12  -3.129295504303e-10   8.298264432263e-11   1.655627912719e-11  
-8.082081956982e-09   6.158591790240e-10  -1.449863361651e-11  -4.964383149024e-09   1.862745528899e-10   1.948421766479e-09  -3.774062102276e-11   1.111614720067e-09  -4.074874328946e-10  -8.441813424260e-11   3.202317921033e-09  -2.340987211138e-10   5.316342572485e-12   1.383930170637e-09  -4.950249740557e-11  -3.857241195147e-10   7.186602775823e-12  -2.946708431079e-10   7.746752064018e-11   1.543709795818e-11  
-7.701730236453e-09   5.833210902637e-10  -1.367420837994e-11  -4.691295083479e-09   1.748102985200e-10   1.825434984960e-09  -3.516145141859e-11   1.048749395570e-09  -3.812364274462e-10  -7.887514000309e-11   3.044361554278e-09  -2.212359174353e-10   5.003618466861e-12   1.304072355473e-09  -4.631524913148e-11  -3.603335919823e-10   6.677286323717e-12  -2.772512137718e-10   7.227630217453e-11   1.438509272946e-11  
-7.339677876602e-09   5.528704666710e-10  -1.292265962918e-11  -4.433029753174e-09   1.641087014669e-10   1.710133078583e-09  -3.276557849869e-11   9.893798845728e-10  -3.566597970710e-10  -7.369271868414e-11   2.894284462847e-09  -2.091976333459e-10   4.717387156146e-12   1.228722647486e-09  -4.334509363132e-11  -3.365930876772e-10   6.205085754017e-12  -2.608360110654e-10   6.742856064991e-11   1.340391296024e-11  
-6.990194472483e-09   5.238246438960e-10  -1.218855231224e-11  -4.185758541237e-09   1.541013541549e-10   1.601293399273e-09  -3.053748823344e-11   9.325932382985e-10  -3.334963474284e-10  -6.881609206400e-11   2.749898047471e-09  -1.977702812704e-10   4.440135983793e-12   1.156745850275e-09  -4.058258866398e-11  -3.142586945171e-10   5.767424202769e-12  -2.451672479335e-10   6.287424331449e-11   1.248346155224e-11  
-6.654867910684e-09   4.962582815419e-10  -1.150261159849e-11  -3.950304193492e-09   1.446460759666e-10   1.498775844034e-09  -2.845147429985e-11   8.785951982721e-10  -3.117104148694e-10  -6.423608131920e-11   2.611744183502e-09  -1.869423447741e-10   4.181182800097e-12   1.088417219727e-09  -3.797803422882e-11  -2.932914998575e-10   5.358857726623e-12  -2.303110701812e-10   5.860439378375e-11   1.162163382723e-11  
-6.328202281427e-09   4.698063771426e-10  -1.084252955409e-11  -3.722316404994e-09   1.356611360769e-10   1.401374497218e-09  -2.649095594437e-11   8.263001505692e-10  -2.910413252678e-10  -5.989788269279e-11   2.477623225350e-09  -1.765841172118e-10   3.933301295792e-12   1.022381494765e-09  -3.550938765496e-11  -2.734420499125e-10   4.975935622687e-12  -2.159476322086e-10   5.456725822451e-11   1.080795989768e-11  
-6.012033242141e-09   4.450092968377e-10  -1.022766716141e-11  -3.502619075509e-09   1.272878920310e-10   1.309141939442e-09  -2.467201457349e-11   7.759034311086e-10  -2.714968666175e-10  -5.580229537496e-11   2.348179226326e-09  -1.668880977692e-10   3.703239560289e-12   9.588412368415e-10  -3.321192522619e-11  -2.547097125269e-10   4.621408572357e-12  -2.021238895965e-10   5.076218418324e-11   1.004217728775e-11  
-5.700251154594e-09   4.201156383149e-10  -9.617024241390e-12  -3.288285561360e-09   1.189647053712e-10   1.221150952548e-09  -2.291680188413e-11   7.267579519443e-10  -2.528804209851e-10  -5.190780627986e-11   2.221235416470e-09  -1.572065123157e-10   3.474838366907e-12   8.971180790551e-10  -3.093927904353e-11  -2.369230309887e-10   4.281186577042e-12  -1.886980486490e-10   4.715405791315e-11   9.317108899785e-12  
-5.410987137806e-09   3.977721724536e-10  -9.079896833544e-12  -3.091015971739e-09   1.115340075869e-10   1.139860246383e-09  -2.132693158350e-11   6.816892461010e-10  -2.357081445995e-10  -4.831974536399e-11   2.103468130197e-09  -1.485008471510e-10   3.273693225058e-12   8.404588277173e-10  -2.891408442748e-11  -2.205192222169e-10   3.973104501222e-12  -1.764176332434e-10   4.383136931532e-11   8.650171535242e-12  
-5.129683017378e-09   3.762323732507e-10  -8.552281091654e-12  -2.900579098914e-09   1.044860075058e-10   1.062766516985e-09  -1.983588220387e-11   6.381952890344e-10  -2.194465243010e-10  -4.492743913302e-11   1.989360757402e-09  -1.401487003544e-10   3.077499255564e-12   7.858859603636e-10  -2.700216198977e-11  -2.050186341175e-10   3.685264742471e-12  -1.645905534621e-10   4.069575244573e-11   8.021700365213e-12  
-4.859027528178e-09   3.560283508157e-10  -8.061291458389e-12  -2.718418410044e-09   9.792495011074e-11   9.900718323904e-10  -1.845430685172e-11   5.966186287643e-10  -2.041350376433e-10  -4.173822591237e-11   1.879851289501e-09  -1.323238509734e-10   2.894760949390e-12   7.337811859956e-10  -2.522783275359e-11  -1.904475568185e-10   3.419213169499e-12  -1.533039831618e-10   3.775203911565e-11   7.432520475797e-12  
-4.603851514119e-09   3.364323749073e-10  -7.580333113724e-12  -2.549081556623e-09   9.165868019834e-11   9.225945031013e-10  -1.715331819330e-11   5.581166710839e-10  -1.899454420319e-10  -3.878637357767e-11   1.776903378720e-09  -1.247700153156e-10   2.716279362854e-12   6.856023884370e-10  -2.354383214537e-11  -1.769627693047e-10   3.169811554502e-12  -1.429064212183e-10   3.503182598381e-11   6.888690858613e-12  
-4.369142745745e-09   3.186133068835e-10  -7.148800893572e-12  -2.394820039286e-09   8.599976876332e-11   8.606792299669e-10  -1.596847982335e-11   5.231861264096e-10  -1.769441532602e-10  -3.608444378914e-11   1.682235879961e-09  -1.178989253867e-10   2.556485115566e-12   6.418700498744e-10  -2.202509011131e-11  -1.646111562610e-10   2.942850466825e-12  -1.335066969705e-10   3.254363837377e-11   6.391731285018e-12  
-4.151352272983e-09   3.019951147199e-10  -6.753053459150e-12  -2.253209758680e-09   8.074712493515e-11   8.036609906550e-10  -1.487244715358e-11   4.912430499321e-10  -1.649884026713e-10  -3.360243805460e-11   1.594481556403e-09  -1.114915094916e-10   2.409514296300e-12   6.018913805683e-10  -2.061876971823e-11  -1.532598734413e-10   2.733316232392e-12  -1.249464966042e-10   3.026006764133e-11   5.936093764567e-12  
-3.942373812891e-09   2.852147181099e-10  -6.345234252487e-12  -2.119733603827e-09   7.554302606351e-11   7.502965642023e-10  -1.381698613591e-11   4.612509414052e-10  -1.538182812873e-10  -3.128680910914e-11   1.510691719085e-09  -1.050737199661e-10   2.259710357600e-12   5.644752036276e-10  -1.923283914992e-11  -1.426793692856e-10   2.532657572593e-12  -1.169650862759e-10   2.813486318360e-11   5.512580872935e-12  
-3.749706071223e-09   2.693235987051e-10  -5.957154263727e-12  -1.998479269644e-09   7.066716134606e-11   7.013964951100e-10  -1.283463269373e-11   4.341504812669e-10  -1.435981520970e-10  -2.917017038507e-11   1.433552425785e-09  -9.901141865651e-11   2.117542294275e-12   5.306877942615e-10  -1.793908167353e-11  -1.330069515397e-10   2.346456557708e-12  -1.097965978473e-10   2.619485240979e-11   5.126325829673e-12  
-3.569273595323e-09   2.544436917638e-10  -5.589398380265e-12  -1.886028311140e-09   6.616689751116e-11   6.560849342059e-10  -1.193027656105e-11   4.090917266055e-10  -1.341411956659e-10  -2.721388157612e-11   1.361412089990e-09  -9.334912104891e-11   1.983358826665e-12   4.994523741187e-10  -1.674936244158e-11  -1.240641325287e-10   2.175412149653e-12  -1.031886397273e-10   2.440351694610e-11   4.770064515210e-12  
-3.391066025491e-09   2.402638851004e-10  -5.257116503709e-12  -1.775574321338e-09   6.185895175680e-11   6.126526423673e-10  -1.107548979332e-11   3.844621351465e-10  -1.250904172533e-10  -2.534498600934e-11   1.290453314591e-09  -8.795269623312e-11   1.861599117990e-12   4.688372187362e-10  -1.561042139160e-11  -1.155286771149e-10   2.014171968614e-12  -9.670621043957e-11   2.269607727664e-11   4.431034308084e-12  
-3.221177494115e-09   2.268188034318e-10  -4.940386339219e-12  -1.671124683899e-09   5.781706510014e-11   5.719336485775e-10  -1.027925468086e-11   3.612079516302e-10  -1.166167181934e-10  -2.359756950491e-11   1.222961124412e-09  -8.284886685932e-11   1.745851708178e-12   4.399642158258e-10  -1.454563633706e-11  -1.075496819838e-10   1.864425988283e-12  -9.060139374292e-11   2.110196221531e-11   4.114893004611e-12  
-3.063096707274e-09   2.149768196237e-10  -4.672394985423e-12  -1.574376693546e-09   5.425845622237e-11   5.342393396356e-10  -9.566644403200e-12   3.397171097585e-10  -1.087833362052e-10  -2.198421166594e-11   1.160132197640e-09  -7.833645015646e-11   1.647365402818e-12   4.132451710036e-10  -1.360815484169e-11  -1.001731682883e-10   1.730281747436e-12  -8.496438352661e-11   1.963016978405e-11   3.823361081787e-12  
-2.908357037412e-09   2.028765644034e-10  -4.390259110926e-12  -1.481044440749e-09   5.070298051333e-11   4.985078356239e-10  -8.876983006341e-12   3.190150963805e-10  -1.013693475747e-10  -2.045958401729e-11   1.098988421130e-09  -7.376724117821e-11   1.544547392675e-12   3.876054807521e-10  -1.267893524666e-11  -9.321394035808e-11   1.601382358544e-12  -7.956158907661e-11   1.824350645400e-11   3.549063138411e-12  
-2.755952914948e-09   1.912318878314e-10  -4.122207407873e-12  -1.389708089429e-09   4.730105869760e-11   4.643464538520e-10  -8.225977274683e-12   2.987493061265e-10  -9.429205061544e-11  -1.900675790224e-11   1.039005922611e-09  -6.938053558438e-11   1.447198575438e-12   3.625677188679e-10  -1.179088784658e-11  -8.658699274208e-11   1.480039729439e-12  -7.428289084616e-11   1.692483950769e-11   3.288628041357e-12  
-2.616012691194e-09   1.810645418848e-10  -3.883906727730e-12  -1.306121757772e-09   4.437087268620e-11   4.329721171729e-10  -7.652836535937e-12   2.802460796261e-10  -8.780034271619e-11  -1.767559527701e-11   9.838625149920e-10  -6.554729618373e-11   1.361048440923e-12   3.396580709094e-10  -1.102807505079e-11  -8.050506709158e-11   1.373144015087e-12  -6.946376816346e-11   1.571613039063e-11   3.050170220692e-12  
-2.475541099596e-09   1.706999455634e-10  -3.643108155927e-12  -1.223165090341e-09   4.141031595308e-11   4.027260969285e-10  -7.093234865632e-12   2.618787342157e-10  -8.155241687566e-11  -1.639682461512e-11   9.288664872235e-10  -6.166305255001e-11   1.274298379516e-12   3.170209342104e-10  -1.026030599952e-11  -7.467367144179e-11   1.269392369886e-12  -6.469985641936e-11   1.455883892466e-11   2.822229651850e-12  
-2.339129369822e-09   1.607294847771e-10  -3.413575131284e-12  -1.143371770462e-09   3.859740326917e-11   3.741174582007e-10  -6.568441254830e-12   2.442294868466e-10  -7.565197713825e-11  -1.519113533227e-11   8.756555366086e-10  -5.793818323404e-11   1.191559699175e-12   2.953098891582e-10  -9.534224645761e-12  -6.917757696169e-11   1.172461848337e-12  -6.013449990760e-11   1.346961770416e-11   2.608011478988e-12  
-2.211979357102e-09   1.520696257378e-10  -3.219724551365e-12  -1.069037350283e-09   3.615041606064e-11   3.475689793865e-10  -6.102597957930e-12   2.278044683935e-10  -7.018319722272e-11  -1.407501796919e-11   8.260227991997e-10  -5.469024888475e-11   1.121532427249e-12   2.750798221969e-10  -8.902007144864e-12  -6.408371063471e-11   1.086297893951e-12  -5.588469323873e-11   1.246131638978e-11   2.409944225299e-12  
-2.089993788568e-09   1.435823986030e-10  -3.025390987956e-12  -9.987362412514e-10   3.380095469587e-11   3.227056813854e-10  -5.662900606423e-12   2.123121003978e-10  -6.507003374992e-11  -1.303302392104e-11   7.786001340132e-10  -5.152742997011e-11   1.051889020771e-12   2.560414001207e-10  -8.298931009342e-12  -5.933133054676e-11   1.005376903209e-12  -5.189520206367e-11   1.152202098114e-11   2.225679517615e-12  
-1.977471993098e-09   1.355259241193e-10  -2.841796777110e-12  -9.346760086212e-10   3.158964051050e-11   2.999786470477e-10  -5.252807328642e-12   1.982440386477e-10  -6.040195907703e-11  -1.208256863766e-11   7.349205900293e-10  -4.852999321404e-11   9.860116726912e-13   2.387708496574e-10  -7.733072532257e-12  -5.499681609853e-11   9.301109050756e-13  -4.828856365979e-11   1.066630711282e-11   2.057947817818e-12  
-1.874579210417e-09   1.280355878953e-10  -2.667471782823e-12  -8.768998631944e-10   2.957344285078e-11   2.793031280667e-10  -4.878619952826e-12   1.856139135754e-10  -5.616122962078e-11  -1.121993450356e-11   6.950175306606e-10  -4.575243915741e-11   9.237739756214e-13   2.232642376924e-10  -7.220072503456e-12  -5.106062534379e-11   8.616201893152e-13  -4.506490206587e-11   9.890279362850e-12   1.905973057529e-12  
-1.779713148536e-09   1.210589145458e-10  -2.510137026508e-12  -8.243676942401e-10   2.770100231441e-11   2.604206913503e-10  -4.532366638232e-12   1.741802759175e-10  -5.229388558776e-11  -1.043406096594e-11   6.582926871140e-10  -4.316660295287e-11   8.675522521427e-13   2.092423566550e-10  -6.744491650568e-12  -4.747552011653e-11   7.983963058929e-13  -4.216263895644e-11   9.184431508162e-12   1.767874161593e-12  
-1.689079041203e-09   1.142106902524e-10  -2.355538325697e-12  -7.748960004826e-10   2.587896336146e-11   2.427653991857e-10  -4.201969163323e-12   1.634437432888e-10  -4.868334876882e-11  -9.701326714443e-12   6.233245609800e-10  -4.063718449346e-11   8.125872008561e-13   1.961070463479e-10  -6.282465116497e-12  -4.413483579545e-11   7.382443167431e-13  -3.945152639615e-11   8.527602610390e-12   1.639514468174e-12  
-1.605139249282e-09   1.078053412005e-10  -2.218457773803e-12  -7.297841775788e-10   2.417428927925e-11   2.266106351618e-10  -3.895028926293e-12   1.536986568742e-10  -4.538468043103e-11  -9.032618832595e-12   5.910040557938e-10  -3.826984242022e-11   7.634529128307e-13   1.841993622935e-10  -5.851150084434e-12  -4.108624075878e-11   6.825096327178e-13  -3.700523632908e-11   7.929048154434e-12   1.522660589963e-12  
-1.523854360362e-09   1.014477956449e-10  -2.074692870511e-12  -6.865540461610e-10   2.252386926405e-11   2.113438570962e-10  -3.603932562194e-12   1.443679256311e-10  -4.227140517443e-11  -8.402344971867e-12   5.598243121816e-10  -3.593924922442e-11   7.126758376959e-13   1.728229668590e-10  -5.435901132286e-12  -3.821494393436e-11   6.299028286726e-13  -3.466956244371e-11   7.365963358184e-12   1.412865610822e-12  
-1.444873699145e-09   9.528966176124e-11  -1.935161063558e-12  -6.449942186591e-10   2.094775442547e-11   1.969014459096e-10  -3.329879892061e-12   1.354078113708e-10  -3.933074928850e-11  -7.807953114090e-12   5.296446778736e-10  -3.369061687566e-11   6.636048089410e-13   1.619215474646e-10  -5.040817733906e-12  -3.550877458995e-11   5.805517718268e-13  -3.243347753974e-11   6.835988474348e-12   1.309673569222e-12  
-1.369271634303e-09   8.966080530143e-11  -1.810710297776e-12  -6.054454887839e-10   1.951440065165e-11   1.833128825433e-10  -3.079781699989e-12   1.268912008593e-10  -3.656813320700e-11  -7.250409878584e-12   5.008055139408e-10  -3.163452609666e-11   6.197986248214e-13   1.515624976197e-10  -4.682148090803e-12  -3.296931838571e-11   5.355725021872e-13  -3.031077811089e-11   6.339357549576e-12   1.213113239921e-12  
-1.295557327326e-09   8.418731718919e-11  -1.692088776203e-12  -5.672656334897e-10   1.812778115309e-11   1.704320610412e-10  -2.842321322319e-12   1.186760933864e-10  -3.395333574548e-11  -6.723527199193e-12   4.727961524078e-10  -2.964015879790e-11   5.780000665072e-13   1.415957950369e-10  -4.336109617287e-12  -3.057126364045e-11   4.930275462506e-13  -2.826980386524e-11   5.871005019328e-12   1.122179229045e-12  
-1.229224952591e-09   7.954488627663e-11  -1.591609217031e-12  -5.329706246937e-10   1.695894532170e-11   1.587476819226e-10  -2.636943951994e-12   1.113169435356e-10  -3.158402987083e-11  -6.246525657027e-12   4.475318000203e-10  -2.794358990297e-11   5.425997031898e-13   1.326436464331e-10  -4.044745351813e-12  -2.839623327157e-11   4.561762429127e-13  -2.644162108352e-11   5.446693487762e-12   1.039871621136e-12  
-1.160043980713e-09   7.473434725879e-11  -1.489935275807e-12  -4.975619850442e-10   1.575865752377e-11   1.471801130487e-10  -2.433619555009e-12   1.037049267595e-10  -2.924263259937e-11  -5.776210831886e-12   4.213801854269e-10  -2.619592686277e-11   5.068739112003e-13   1.234298518789e-10  -3.746410677530e-12  -2.625600790749e-11   4.199001507084e-13  -2.455585644223e-11   5.029801781756e-12   9.591633395787e-13  
-1.096002137744e-09   7.033070078196e-11  -1.395354631303e-12  -4.650714557325e-10   1.467774174438e-11   1.365631998889e-10  -2.249886255095e-12   9.673808043614e-11  -2.709639709862e-11  -5.345563888070e-12   3.971958249957e-10  -2.460010918900e-11   4.738245538813e-13   1.149964576446e-10  -3.478955390130e-12  -2.429542634273e-11   3.871914981137e-13  -2.283406507466e-11   4.648367731852e-12   8.853961639134e-13  
-1.035121688102e-09   6.630683710820e-11  -1.309771244637e-12  -4.343948424806e-10   1.369579579788e-11   1.266404369323e-10  -2.082919855117e-12   9.017031398341e-11  -2.509355090136e-11  -4.944290609929e-12   3.742415665782e-10  -2.314186771137e-11   4.439477526253e-13   1.070493344317e-10  -3.236299713135e-12  -2.246733059168e-11   3.574904929160e-13  -2.121394021403e-11   4.293215669636e-12   8.168079568099e-13  
-9.771224835461e-10   6.247192025624e-11  -1.226240521614e-12  -4.054721795550e-10   1.277937119756e-11   1.173784254241e-10  -1.928399256993e-12   8.398838488498e-11  -2.322673949063e-11  -4.570786484581e-12   3.524349248777e-10  -2.175841114103e-11   4.149154457852e-13   9.957772388765e-11  -3.011276149123e-12  -2.076591534810e-11   3.301158140403e-13  -1.969302952381e-11   3.963106998005e-12   7.531372452242e-13  
-9.181826919819e-10   5.852066667142e-11  -1.139345058132e-12  -3.764698102598e-10   1.185254895771e-11   1.083664354006e-10  -1.776932893338e-12   7.778983256920e-11  -2.141353583115e-11  -4.208728547975e-12   3.304179894727e-10  -2.034322234148e-11   3.848897064015e-13   9.211636637200e-11  -2.785013728269e-12  -1.911948469377e-11   3.034550201211e-13  -1.817383105173e-11   3.644154391674e-12   6.917263302018e-13  
-8.663793959396e-10   5.518695340668e-11  -1.068780361514e-12  -3.511077675502e-10   1.106887266933e-11   1.003692009520e-10  -1.645810547704e-12   7.238898818210e-11  -1.980613485031e-11  -3.887962319498e-12   3.110231582850e-10  -1.914332217533e-11   3.603073409533e-13   8.560205422645e-11  -2.593821988095e-12  -1.765838457340e-11   2.803422376315e-13  -1.685238343508e-11   3.361402506368e-12   6.373213254421e-13  
-8.164955241528e-10   5.200017293548e-11  -1.004166760129e-12  -3.269361038110e-10   1.031909607282e-11   9.285274820267e-11  -1.522111643238e-12   6.724873473668e-11  -1.829755837270e-11  -3.587347686373e-12   2.924076451209e-10  -1.799704574446e-11   3.377605652827e-13   7.941595782194e-11  -2.410936019311e-12  -1.628993738886e-11   2.585876291855e-13  -1.559907928722e-11   3.096925352447e-12   5.864981274643e-13  
-7.716895069008e-10   4.896733149245e-11  -9.395248794046e-13  -3.056140803097e-10   9.623614650998e-12   8.614397899662e-11  -1.408286325791e-12   6.273736392894e-11  -1.695273177019e-11  -3.319546470081e-12   2.757145352262e-10  -1.691267498414e-11   3.154446288931e-13   7.399179004207e-11  -2.242397936263e-12  -1.507107458450e-11   2.386485100879e-13  -1.450569759949e-11   2.861635181581e-12   5.413130036671e-13  
-7.311691097947e-10   4.610177772263e-11  -8.771520864962e-13  -2.866445539565e-10   8.979225524302e-12   8.011083454431e-11  -1.303391452543e-12   5.874212201338e-11  -1.574472435925e-11  -3.079154549678e-12   2.606374743665e-10  -1.589208594352e-11   2.940195752793e-13   6.919160701325e-11  -2.087025362184e-12  -1.397707894850e-11   2.203317102210e-13  -1.354252645851e-11   2.650681679239e-12   5.008277794890e-13  
-6.944617058611e-10   4.343899976301e-11  -8.208081569487e-13  -2.697519018330e-10   8.381386495091e-12   7.468768603268e-11  -1.206668971820e-12   5.520241512724e-11  -1.466029740482e-11  -2.863534848132e-12   2.469983681626e-10  -1.494391411915e-11   2.746579834277e-13   6.494395588956e-11  -1.943005983814e-12  -1.299596358624e-11   2.034706458820e-13  -1.269465972088e-11   2.461732897432e-12   4.645935891855e-13  
-6.586755263042e-10   4.083503307913e-11  -7.671939692144e-13  -2.534821297636e-10   7.798407925417e-12   6.954849899293e-11  -1.114111084428e-12   5.179773971691e-11  -1.363418687130e-11  -2.659814754412e-12   2.337545943229e-10  -1.401861131307e-11   2.562496370065e-13   6.087012901437e-11  -1.802670791470e-12  -1.206996023660e-11   1.873818281422e-13  -1.188245823726e-11   2.283635355717e-12   4.304858954757e-13  
-6.246967793211e-10   3.845368350960e-11  -7.198040136717e-13  -2.381564716137e-10   7.267108556559e-12   6.474522418660e-11  -1.029669027349e-12   4.859639932611e-11  -1.267655193216e-11  -2.469958738644e-12   2.211984478172e-10  -1.317178147371e-11   2.399136335956e-13   5.704074891807e-11  -1.675012017763e-12  -1.120651085519e-11   1.727248759537e-13  -1.112027857890e-11   2.117795555962e-12   3.987678100083e-13  
-5.918864754146e-10   3.615244861174e-11  -6.750625477174e-13  -2.235334212438e-10   6.758269459449e-12   6.022295921380e-11  -9.499915291377e-13   4.554640113099e-11  -1.177624312881e-11  -2.291722067020e-12   2.091193985249e-10  -1.235567446593e-11   2.244458193963e-13   5.340079997893e-11  -1.553289127702e-12  -1.039668151100e-11   1.589580234139e-13  -1.039675501643e-11   1.962457287835e-12   3.690967828044e-13  
-5.587571935065e-10   3.386334505448e-11  -6.298048864694e-13  -2.088938022543e-10   6.259363269152e-12   5.582916546975e-11  -8.736750315735e-13   4.249073583135e-11  -1.090294783423e-11  -2.119166029646e-12   1.969827605086e-10  -1.154826905376e-11   2.089894890252e-13   4.976435400269e-11  -1.434105988168e-12  -9.613205829872e-12   1.458087517835e-13  -9.673205324022e-12   1.812390133080e-12   3.404819907406e-13  
-5.280910520477e-10   3.175252894722e-11  -5.859089826195e-13  -1.954661360090e-10   5.811732366323e-12   5.179933878755e-11  -8.051610455061e-13   3.969458416418e-11  -1.010296813711e-11  -1.961266113583e-12   1.857602457524e-10  -1.080731751150e-11   1.941255265562e-13   4.643559864931e-11  -1.327848147246e-12  -8.895776598825e-12   1.340381291430e-13  -9.012362648706e-12   1.675134449697e-12   3.143373075133e-13  
-4.987231008035e-10   2.974940802969e-11  -5.453314195633e-13  -1.827388346688e-10   5.389215329089e-12   4.802281415052e-11  -7.411266744186e-13   3.704829571155e-11  -9.354313892066e-12  -1.813697429025e-12   1.750443121449e-10  -1.010524834734e-11   1.803660654688e-13   4.329080634470e-11  -1.227849988847e-12  -8.225700060014e-12   1.230743705692e-13  -8.388896301287e-12   1.547100686408e-12   2.899796573780e-13  
-4.703416558903e-10   2.788027821028e-11  -5.073930413259e-13  -1.705324800163e-10   4.999465277685e-12   4.445778734676e-11  -6.824418168919e-13   3.451262376220e-11  -8.648699534926e-12  -1.674841008691e-12   1.647143881897e-10  -9.451444553325e-12   1.675368242243e-13   4.028016526608e-11  -1.135863613241e-12  -7.594947107806e-12   1.130478880479e-13  -7.792476812578e-12   1.426755238525e-12   2.671195933184e-13  
-4.436059245279e-10   2.623096473735e-11  -4.745902142078e-13  -1.590504345468e-10   4.655056738430e-12   4.113293518903e-11  -6.301296709235e-13   3.212920231335e-11  -7.991472303868e-12  -1.545679713889e-12   1.549852855113e-10  -8.873288722387e-12   1.564390783409e-13   3.744897705105e-11  -1.054528135112e-12  -7.007673134844e-12   1.041050657251e-13  -7.231999806468e-12   1.314843649474e-12   2.458888763597e-13  
-4.171416389416e-10   2.454874691182e-11  -4.409360508607e-13  -1.478988567976e-10   4.313885714215e-12   3.796948046228e-11  -5.797136709768e-13   2.981843508266e-11  -7.367250331603e-12  -1.423220790930e-12   1.454133577437e-10  -8.288287212860e-12   1.450817073447e-13   3.471312762894e-11  -9.746711014930e-13  -6.451551536572e-12   9.554970764044e-14  -6.691177913082e-12   1.209033209921e-12   2.258471329304e-13  
-3.909101925158e-10   2.295240957474e-11  -4.099863413517e-13  -1.369256596846e-10   3.989992627990e-12   3.492651934223e-11  -5.323779551293e-13   2.754528109666e-11  -6.767808653642e-12  -1.305838344599e-12   1.359568289037e-10  -7.733493356050e-12   1.346519880691e-13   3.202670652917e-11  -8.988552082340e-13  -5.918538219151e-12   8.753003193795e-14  -6.160190076237e-12   1.107772297034e-12   2.066991263877e-13  
-3.661509901932e-10   2.154835487561e-11  -3.831777283815e-13  -1.265756169276e-10   3.705024650625e-12   3.208487822232e-11  -4.903846378191e-13   2.540223767773e-11  -6.208739377673e-12  -1.196509743483e-12   1.270331461863e-10  -7.244536346828e-12   1.256129676573e-13   2.949287704388e-11  -8.321156939427e-13  -5.421589515177e-12   8.041057542779e-14  -5.659578487247e-12   1.013478118745e-12   1.888917079306e-13  
-3.428272733530e-10   2.017357915663e-11  -3.562336536411e-13  -1.169982465821e-10   3.433223936205e-12   2.947347532683e-11  -4.509916410879e-13   2.342503926334e-11  -5.695730470536e-12  -1.096316638262e-12   1.186603710607e-10  -6.768795295949e-12   1.165767466578e-13   2.716049210332e-11  -7.689546358307e-13  -4.966610819939e-12   7.377060184876e-14  -5.200049629238e-12   9.272646998579e-13   1.726292842772e-13  
-3.213429040849e-10   1.879171588077e-11  -3.279412719820e-13  -1.083506090245e-10   3.168123755783e-12   2.711612085337e-11  -4.134119494314e-13   2.164572007557e-11  -5.233125062733e-12  -1.006036397199e-12   1.109759123853e-10  -6.294238110939e-12   1.071568835463e-13   2.506690999331e-11  -7.078412562681e-13  -4.557169696005e-12   6.747525443771e-14  -4.788891608991e-12   8.497552787655e-13   1.580184876036e-13  
-3.028964124005e-10   1.770060889988e-11  -3.071182740774e-13  -1.009193142976e-10   2.954676509938e-12   2.505620606326e-11  -3.821364753988e-13   2.012132744040e-11  -4.829232340434e-12  -9.272562495279e-13   1.043529739684e-10  -5.916376405199e-12   1.001769779616e-13   2.326842186373e-11  -6.583953646286e-13  -4.199120451692e-12   6.221014558263e-14  -4.436833415529e-12   7.820370988582e-13   1.452610759283e-13  
-2.859922691464e-10   1.663645206583e-11  -2.874456264120e-13  -9.425509532228e-11   2.748734219269e-12   2.320580173777e-11  -3.524903384027e-13   1.876007380888e-11  -4.466877098363e-12  -8.566402534446e-13   9.830449794255e-11  -5.548698659532e-12   9.354855582409e-14   2.166669903142e-11  -6.108935570379e-13  -3.878602840971e-12   5.724110140388e-14  -4.124601731545e-12   7.214867676640e-13   1.338628311344e-13  
-2.707630053807e-10   1.559452384265e-11  -2.673439522891e-13  -8.837077361520e-11   2.551326949705e-12   2.155691172357e-11  -3.245292754935e-13   1.756342842539e-11  -4.144282900278e-12  -7.938037926779e-13   9.286855521774e-11  -5.190909018523e-12   8.684858666379e-14   2.026183616614e-11  -5.655857426437e-13  -3.593762676482e-12   5.257455942608e-14  -3.851966794972e-12   6.677231920513e-13   1.237466062556e-13  
-2.566328294697e-10   1.457025846610e-11  -2.470313006186e-13  -8.303632727576e-11   2.362851455902e-12   2.006285128033e-11  -2.983182994765e-13   1.648311894595e-11  -3.852381441127e-12  -7.370055920864e-13   8.784534856416e-11  -4.841600036631e-12   8.012944177408e-14   1.899654237659e-11  -5.226308563474e-13  -3.336509637511e-12   4.822277482426e-14  -3.607419721618e-12   6.192271943490e-13   1.146300885149e-13  
-2.426920093232e-10   1.363504511217e-11  -2.297377747216e-13  -7.777963820667e-11   2.187951532006e-12   1.862093986635e-11  -2.740438171068e-13   1.541818411458e-11  -3.571104426591e-12  -6.823700369203e-13   8.289731288296e-11  -4.521531711986e-12   7.438683348298e-14   1.775026998910e-11  -4.826097967292e-13  -3.088951800983e-12   4.418876900025e-14  -3.366428230513e-12   5.726251342557e-13   1.058837657457e-13  
-2.294865230925e-10   1.276327419804e-11  -2.137181210153e-13  -7.284186400395e-11   2.026621824508e-12   1.727891160655e-11  -2.517926431469e-13   1.441919917298e-11  -3.309645934089e-12  -6.316482372143e-13   7.821922460527e-11  -4.223695009187e-12   6.907132120211e-14   1.658208644556e-11  -4.457976807949e-13  -2.859101895700e-12   4.049986547700e-14  -3.140814633652e-12   5.294079909451e-13   9.778233860023e-14  
-2.170048859616e-10   1.196547246230e-11  -1.990853577802e-13  -6.821430822202e-11   1.880573001740e-12   1.603076083000e-11  -2.316897326593e-13   1.348460267363e-11  -3.066823128460e-12  -5.846066367794e-13   7.380491784534e-11  -3.951602247826e-12   6.423122788425e-14   1.548956532598e-11  -4.125681417717e-13  -2.645813328183e-12   3.717376307600e-14  -2.930158116413e-12   4.893584317409e-13   9.028448481171e-14  
-2.041706316783e-10   1.112681948485e-11  -1.835711958307e-13  -6.353544930463e-11   1.730563578009e-12   1.480698317503e-11  -2.116989257724e-13   1.253986002611e-11  -2.829157211263e-12  -5.386524517460e-13   6.929651915175e-11  -3.667713146046e-12   5.912777564152e-14   1.438969588968e-11  -3.786395416782e-13  -2.437822667820e-12   3.388790458730e-14  -2.718056171772e-12   4.503627165110e-13   8.299633845628e-14  
-1.924016909401e-10   1.042275355479e-11  -1.712108406157e-13  -5.924622161851e-11   1.603485372493e-12   1.368644768680e-11  -1.944950899200e-13   1.167509122033e-11  -2.611816462447e-12  -4.966794471822e-13   6.515655482104e-11  -3.428229509501e-12   5.504532730113e-14   1.338119890188e-11  -3.498202468137e-13  -2.247470172463e-12   3.105257267279e-14  -2.523871317492e-12   4.147182969092e-13   7.634253181106e-14  
-1.807661482429e-10   9.716338550805e-12  -1.579477049604e-13  -5.506599440044e-11   1.480287251467e-12   1.261619313080e-11  -1.781970963125e-13   1.083317101891e-11  -2.404566462137e-12  -4.567230920111e-13   6.108288428385e-11  -3.190041527172e-12   5.071768925961e-14   1.240160037084e-11  -3.220899860217e-13  -2.066367906631e-12   2.838173572857e-14  -2.335400763621e-12   3.808559805262e-13   7.003120282124e-14  
-1.691686076922e-10   9.006441109707e-12  -1.452754045443e-13  -5.097487283408e-11   1.357385160145e-12   1.159010533365e-11  -1.622905066714e-13   1.001063235799e-11  -2.206216082785e-12  -4.185488784124e-13   5.704471163360e-11  -2.951372021683e-12   4.657004557510e-14   1.144795465735e-11  -2.945380310760e-13  -1.893620063820e-12   2.578889313009e-14  -2.152195564661e-12   3.486057538993e-13   6.402965706708e-14  
-1.585187810606e-10   8.387743884068e-12  -1.340163347403e-13  -4.722380761290e-11   1.251392563924e-12   1.065295096276e-11  -1.484890937794e-13   9.257248841355e-12  -2.025261829763e-12  -3.837619472635e-13   5.333522090330e-11  -2.743405307432e-12   4.289368545872e-14   1.057357896958e-11  -2.708216413318e-13  -1.735979935828e-12   2.353952859589e-14  -1.984392265906e-12   3.192087378561e-13   5.856516474994e-14  
-1.481853100860e-10   7.842728585589e-12  -1.253132175538e-13  -4.359956864074e-11   1.155618317712e-12   9.761284884514e-12  -1.359403832591e-13   8.529979462219e-12  -1.853372005581e-12  -3.507736499533e-13   4.974046594715e-11  -2.558924839248e-12   4.000876955135e-14   9.729978395150e-12  -2.492995054962e-13  -1.586392599939e-12   2.149128161394e-14  -1.822622483317e-12   2.913556939729e-13   5.339587222610e-14  
-1.382371237237e-10   7.313271124696e-12  -1.158657623610e-13  -4.015310715784e-11   1.066697742189e-12   8.925550671433e-12  -1.244869824483e-13   7.839256669524e-12  -1.692506945855e-12  -3.199485368311e-13   4.629273335351e-11  -2.381635117619e-12   3.693351843853e-14   8.929829753884e-12  -2.295210987665e-13  -1.446622482918e-12   1.963430664489e-14  -1.669348073412e-12   2.653670935559e-13   4.857956359761e-14  
-1.285299966759e-10   6.795256181803e-12  -1.068052243570e-13  -3.684482843787e-11   9.808309138818e-13   8.136886712687e-12  -1.136135780354e-13   7.177484421538e-12  -1.540960767568e-12  -2.909574730088e-13   4.294269602575e-11  -2.208666896386e-12   3.398412089237e-14   8.165060675871e-12  -2.104898786626e-13  -1.315256462878e-12   1.787750499064e-14  -1.523099898081e-12   2.409786437074e-13   4.406661191918e-14  
-1.202647928922e-10   6.391598710415e-12  -9.983982799994e-14  -3.400962192577e-11   9.133555856694e-13   7.453203571542e-12  -1.048054630017e-13   6.611068699783e-12  -1.409658294855e-12  -2.658496427194e-13   4.007952193806e-11  -2.073157630692e-12   3.171213586232e-14   7.508618311390e-12  -1.955058798642e-13  -1.201229019575e-12   1.644958590355e-14  -1.397749212868e-12   2.198225173837e-13   4.015377173787e-14  
-1.122382779072e-10   5.948642314658e-12  -9.211324525563e-14  -3.133717186814e-11   8.415950370447e-13   6.817871121848e-12  -9.580878530658e-14   6.078906375774e-12  -1.287825328159e-12  -2.425825726653e-13   3.731830881659e-11  -1.925843234961e-12   2.920713580016e-14   6.894879533705e-12  -1.797049070736e-13  -1.095842151037e-12   1.500354100520e-14  -1.280902490185e-12   2.002946900401e-13   3.654600075128e-14  
-1.051013659019e-10   5.541836015845e-12  -8.489048692056e-14  -2.899079508131e-11   7.766212516482e-13   6.258100788457e-12  -8.771045652207e-14   5.612977118388e-12  -1.180579209954e-12  -2.221147438437e-13   3.486607410387e-11  -1.790846288407e-12   2.687310696542e-14   6.358034215936e-12  -1.654438460348e-13  -1.003162502397e-12   1.370449863156e-14  -1.178980894132e-12   1.831362521149e-13   3.337794748558e-14  
-9.905778357072e-11   5.168910052391e-12  -7.811714062209e-14  -2.703485280233e-11   7.181608732494e-13   5.783671473131e-12  -8.045744570645e-14   5.226117108383e-12  -1.089722585907e-12  -2.047749525336e-13   3.279069179171e-11  -1.667541272095e-12   2.469676341780e-14   5.912766586008e-12  -1.526610258722e-13  -9.247171215896e-13   1.254372988076e-14  -1.094791101463e-12   1.686195249892e-13   3.069770368512e-14  
-9.372679655574e-11   4.823710866756e-12  -7.231117893443e-14  -2.534799789856e-11   6.637973205958e-13   5.370532961347e-12  -7.373878833405e-14   4.894124049007e-12  -1.010684859789e-12  -1.896994584176e-13   3.096372901856e-11  -1.553229845993e-12   2.282020971634e-14   5.531521258672e-12  -1.407799994914e-13  -8.565995414384e-13   1.147026706616e-14  -1.023068371893e-12   1.560258683539e-13   2.837366834402e-14  
-8.834585150440e-11   4.477575008148e-12  -6.658630239933e-14  -2.366990434137e-11   6.096902927886e-13   4.969120990685e-12  -6.719250225973e-14   4.564149856689e-12  -9.340209346736e-13  -1.751026454783e-13   2.912840718926e-11  -1.438916199685e-12   2.097429490496e-14   5.153759436307e-12  -1.289703560793e-13  -7.907217288990e-13   1.042733100694e-14  -9.520481414410e-13   1.438647662185e-13   2.613304082791e-14  
-8.310825436761e-11   4.137151898829e-12  -6.072303850721e-14  -2.206661695052e-11   5.582815125857e-13   4.590984063343e-12  -6.108634402752e-14   4.249557739281e-12  -8.619220188547e-13  -1.613971994550e-13   2.735028301887e-11  -1.327334163415e-12   1.910174687895e-14   4.794339526406e-12  -1.178321904368e-13  -7.288980343621e-13   9.459728927359e-15  -8.846045560109e-13   1.324693793175e-13   2.403662026417e-14  
-7.808677599763e-11   3.805291884218e-12  -5.465501073246e-14  -2.055099795598e-11   5.097045780515e-13   4.237526198552e-12  -5.541547681316e-14   3.952654831546e-12  -7.946207879577e-13  -1.486208767360e-13   2.565120386310e-11  -1.219339474175e-12   1.718392003670e-14   4.455607870210e-12  -1.073787676619e-13  -6.712701004523e-13   8.565579429685e-15  -8.211369884958e-13   1.218607758628e-13   2.208737154434e-14  
-7.317562350060e-11   3.523628155333e-12  -5.033906954640e-14  -1.906151635044e-11   4.665462244095e-13   3.895701835792e-12  -5.030502148688e-14   3.660831980871e-12  -7.296354505272e-13  -1.363052466292e-13   2.398822739878e-11  -1.126681591921e-12   1.579586366704e-14   4.122474871809e-12  -9.800720611891e-14  -6.156414440736e-13   7.756163349389e-15  -7.587068224756e-13   1.116352288635e-13   2.021155612857e-14  
-6.859128667680e-11   3.271713781136e-12  -4.648446270018e-14  -1.768064256837e-11   4.283241080168e-13   3.581023327069e-12  -4.579127947410e-14   3.390684538642e-12  -6.698902310912e-13  -1.249974674681e-13   2.243776617959e-11  -1.043918832411e-12   1.455948771895e-14   3.814098506153e-12  -8.972463007882e-14  -5.645250341064e-13   7.042309166352e-15  -7.009966408752e-13   1.022510278193e-13   1.849223778302e-14  
-6.412812662863e-11   3.013523942064e-12  -4.223716294513e-14  -1.636318131643e-11   3.907192717323e-13   3.285221165880e-12  -4.146437703660e-14   3.133445491824e-12  -6.138110104091e-13  -1.143985405071e-13   2.093598904591e-11  -9.599030055092e-13   1.321153046113e-14   3.521261342662e-12  -8.165370830519e-14  -5.166674380227e-13   6.363081037221e-15  -6.462883124125e-13   9.347665894272e-14   1.688670830633e-14  
-6.011975293346e-11   2.808134712153e-12  -3.916354494361e-14  -1.517478732164e-11   3.600948102743e-13   3.018456826465e-12  -3.787015299417e-14   2.901643777519e-12  -5.632937222536e-13  -1.048614767754e-13   1.958423952967e-11  -8.926040273720e-13   1.222895605073e-14   3.256843600538e-12  -7.504925113882e-14  -4.735061344409e-13   5.796785140070e-15  -5.969434117862e-13   8.557228031872e-14   1.544199386271e-14  
-5.621508284476e-11   2.615886708701e-12  -3.630761700222e-14  -1.402791692142e-11   3.317206866634e-13   2.765283411758e-12  -3.457404872130e-14   2.678158452057e-12  -5.154258555450e-13  -9.583937930767e-14   1.827101234104e-11  -8.297316327727e-13   1.131644671372e-14   3.002194455223e-12  -6.894438267050e-14  -4.326627656077e-13   5.278653391219e-15  -5.494604836516e-13   7.810335725729e-14   1.407895592130e-14  
-5.206724020840e-11   2.395626333492e-12  -3.286825097286e-14  -1.284859226051e-11   3.007461611194e-13   2.513128193218e-12  -3.112805659255e-14   2.448877117615e-12  -4.678580345419e-13  -8.689408223050e-14   1.688867670223e-11  -7.585526823565e-13   1.022850835362e-14   2.742313607926e-12  -6.235498329131e-14  -3.922685157280e-13   4.742390769500e-15  -5.010912460197e-13   7.073108206503e-14   1.273623354724e-14  
-4.834326608772e-11   2.211522206190e-12  -2.993431775865e-14  -1.178779305769e-11   2.750056609911e-13   2.286648871058e-12  -2.824371796960e-14   2.242800532075e-12  -4.251754945842e-13  -7.887535928840e-14   1.564632738198e-11  -6.990590919858e-13   9.302932637454e-15   2.508417971043e-12  -5.688625127781e-14  -3.559980974498e-13   4.293592469950e-15  -4.575944648241e-13   6.411802274956e-14   1.153299360717e-14  
-4.461232265024e-11   2.046247944886e-12  -2.754647229831e-14  -1.073265693672e-11   2.515310863987e-13   2.066014285631e-12  -2.561194664819e-14   2.038013865563e-12  -3.836757383102e-13  -7.109483327640e-14   1.440429954093e-11  -6.454362401846e-13   8.544627303686e-15   2.276134650076e-12  -5.188326956351e-14  -3.207675500387e-13   3.883605966738e-15  -4.144308281173e-13   5.770618199307e-14   1.036859401613e-14  
-4.101617529842e-11   1.880655522588e-12  -2.477145544033e-14  -9.732207438974e-12   2.294201112742e-13   1.859922848628e-12  -2.320047230202e-14   1.844134840896e-12  -3.449698754200e-13  -6.384910127328e-14   1.321250309541e-11  -5.924414746363e-13   7.679702750056e-15   2.056612537313e-12  -4.723265886282e-14  -2.879685991740e-13   3.511257521466e-15  -3.736914251756e-13   5.174525285831e-14   9.287618264104e-15  
-3.775033009452e-11   1.726272336617e-12  -2.240969469269e-14  -8.836965095726e-12   2.086184590265e-13   1.676530134939e-12  -2.094204696874e-14   1.671026519762e-12  -3.105618245628e-13  -5.741344076110e-14   1.213269979817e-11  -5.428906686099e-13   6.936490053693e-15   1.861024317986e-12  -4.285475480885e-14  -2.588738473281e-13   3.162914939360e-15  -3.374708809075e-13   4.646232124386e-14   8.330320307109e-15  
-3.525048511395e-11   1.619351346425e-12  -2.083958887438e-14  -8.140658493809e-12   1.937913877595e-13   1.530453821884e-12  -1.926748437975e-14   1.536504443513e-12  -2.831490108183e-13  -5.228422712533e-14   1.130077685216e-11  -5.082542577791e-13   6.439162215438e-15   1.708449773619e-12  -3.971588099689e-14  -2.356272535543e-13   2.903013533568e-15  -3.092515331800e-13   4.224114096121e-14   7.565261719937e-15  
-3.275043210584e-11   1.491005416165e-12  -1.890561671629e-14  -7.471904005164e-12   1.768433534397e-13   1.393174184012e-12  -1.744730941648e-14   1.407750582128e-12  -2.574288213904e-13  -4.747861427920e-14   1.047668264715e-11  -4.672077680284e-13   5.832592814344e-15   1.563378503866e-12  -3.616948577317e-14  -2.139383020261e-13   2.623600914894e-15  -2.825018799185e-13   3.830809808987e-14   6.853262883512e-15  
-3.062694781121e-11   1.364742135625e-12  -1.683787010627e-14  -6.918573774706e-12   1.608441468061e-13   1.278910750849e-12  -1.576817975563e-14   1.301615523179e-12  -2.360319131491e-13  -4.348144826854e-14   9.779326612851e-12  -4.271666225005e-13   5.191476447210e-15   1.444163832030e-12  -3.284838855010e-14  -1.959399283015e-13   2.367278870635e-15  -2.606012232083e-13   3.504574668483e-14   6.262740088843e-15  
-2.901086073575e-11   1.272464409417e-12  -1.558026132508e-14  -6.492820040965e-12   1.484397371755e-13   1.188088581232e-12  -1.441587279140e-14   1.220136751965e-12  -2.190155874673e-13  -4.029989646193e-14   9.244937424062e-12  -3.974721861127e-13   4.794181775980e-15   1.352435707427e-12  -3.024246002609e-14  -1.816058427133e-13   2.159100820313e-15  -2.437967276813e-13   3.244663359980e-14   5.791939179521e-15  
-2.736279120759e-11   1.174740812434e-12  -1.419671113565e-14  -6.071343744377e-12   1.358176751537e-13   1.100249109942e-12  -1.308100114587e-14   1.139687135837e-12  -2.025912451011e-13  -3.723505649472e-14   8.704018315736e-12  -3.663218408046e-13   4.361342956214e-15   1.262219478329e-12  -2.761526155803e-14  -1.678181285887e-13   1.955202447671e-15  -2.273065443610e-13   2.995105707721e-14   5.340685353558e-15  
-2.562360645211e-11   1.073949639904e-12  -1.280227198653e-14  -5.634556740000e-12   1.229379294610e-13   1.011871437643e-12  -1.174805251877e-14   1.056401238750e-12  -1.861004138033e-13  -3.416446556880e-14   8.136257064416e-12  -3.342968815882e-13   3.926223085329e-15   1.169087059544e-12  -2.494060299516e-14  -1.540124704279e-13   1.752310713470e-15  -2.102954582951e-13   2.745684812588e-14   4.890560659771e-15  
-2.405619951331e-11   9.893018392417e-13  -1.160203104166e-14  -5.240669684642e-12   1.122326220157e-13   9.321390789433e-13  -1.063683759324e-14   9.813817474570e-13  -1.712388365960e-13  -3.140020200633e-14   7.624001581964e-12  -3.074347843888e-13   3.554443103325e-15   1.085043711805e-12  -2.271903249688e-14  -1.415558812719e-13   1.583076745573e-15  -1.949626981957e-13   2.520884331385e-14   4.485309630029e-15  
-2.252549883415e-11   9.099256195291e-13  -1.057337719261e-14  -4.861640638277e-12   1.022008238755e-13   8.566355206671e-13  -9.604010937070e-15   9.093197165842e-13  -1.571893599827e-13  -2.879139749071e-14   7.125486441033e-12  -2.822439725690e-13   3.233660610254e-15   1.004458695974e-12  -2.064115958403e-14  -1.298033608431e-13   1.426239317136e-15  -1.802841116669e-13   2.309120294795e-14   4.104154168409e-15  
-2.092343987727e-11   8.299930164648e-13  -9.564493595475e-15  -4.470923809529e-12   9.217728575211e-14   7.807285588132e-13  -8.588429307269e-15   8.351197840369e-13  -1.430927816291e-13  -2.617923146127e-14   6.605882040957e-12  -2.569313969934e-13   2.919707434477e-15   9.216416482037e-13  -1.856822820115e-14  -1.180345116106e-13   1.272396010252e-15  -1.652121195204e-13   2.097442504733e-14   3.723870687747e-15  
-1.939341895053e-11   7.528634120704e-13  -8.528338736990e-15  -4.104270476088e-12   8.286260253831e-14   7.104512006737e-13  -7.664746375756e-15   7.656203824833e-13  -1.300617574065e-13  -2.376816949013e-14   6.111625287637e-12  -2.326980475268e-13   2.600826146552e-15   8.441961575051e-13  -1.665607800297e-14  -1.071721502560e-13   1.133236455445e-15  -1.511414693729e-13   1.902347098292e-14   3.373870671367e-15  
-1.796133288651e-11   6.820209305070e-13  -7.553025217369e-15  -3.763866812211e-12   7.442826040966e-14   6.457249925947e-13  -6.835784405542e-15   7.011781889281e-13  -1.180741888163e-13  -2.155275292268e-14   5.649774172506e-12  -2.104971721083e-13   2.301602311303e-15   7.724403022492e-13  -1.493012785042e-14  -9.719042740282e-14   1.008673818368e-15  -1.381201735916e-13   1.723270880159e-14   3.052968049303e-15  
-1.649367149526e-11   6.152073957302e-13  -6.734411895980e-15  -3.420486441136e-12   6.642711455060e-14   5.818754085284e-13  -6.053894210841e-15   6.362946013291e-13  -1.062752432503e-13  -1.937709324261e-14   5.178215409495e-12  -1.895259791335e-13   2.048554357635e-15   7.003113745433e-13  -1.329275519417e-14  -8.738450065738e-14   8.913562261326e-16  -1.250528378460e-13   1.547708093525e-14   2.739015428351e-15  
-1.519864515499e-11   5.583202890689e-13  -5.994357485325e-15  -3.118145240855e-12   5.975163943384e-14   5.257316754876e-13  -5.404809084666e-15   5.792181793381e-13  -9.590908061862e-14  -1.746723180678e-14   4.762179947619e-12  -1.717403376512e-13   1.821774803417e-15   6.368256609482e-13  -1.193190940421e-14  -7.876728301288e-14   7.941791623847e-16  -1.135621134053e-13   1.393560390894e-14   2.463593125225e-15  
-1.389416718924e-11   5.043451772038e-13  -5.279045712762e-15  -2.817260535439e-12   5.350948755838e-14   4.709341808907e-13  -4.805609484326e-15   5.224928265547e-13  -8.581084565999e-14  -1.561038335971e-14   4.344444740407e-12  -1.549139654584e-13   1.603194271268e-15   5.738120774260e-13  -1.066357040317e-14  -7.038613884427e-14   7.047512010850e-16  -1.021702105257e-13   1.243904655749e-14   2.196691350257e-15  
-1.268407130649e-11   4.643919111568e-13  -4.837080144627e-15  -2.537114943369e-12   4.870822430862e-14   4.202548089005e-13  -4.332550202914e-15   4.697295726392e-13  -7.648669985420e-14  -1.389874077858e-14   3.956414621703e-12  -1.423425557677e-13   1.466412960595e-15   5.150874617855e-13  -9.680927185579e-15  -6.263836543416e-14   6.337799518429e-16  -9.156434164789e-14   1.105780277074e-14   1.950761034579e-15  
-1.135999868422e-11   4.153065803577e-13  -4.229277191321e-15  -2.241535185869e-12   4.318851556343e-14   3.684828047677e-13  -3.816082165315e-15   4.142091110017e-13  -6.698429265017e-14  -1.215850536167e-14   3.535522006089e-12  -1.271175773300e-13   1.280915072117e-15   4.535902931832e-13  -8.566707185235e-15  -5.477670344173e-14   5.571826914761e-16  -8.048273232941e-14   9.659212438336e-15   1.702267134623e-15  
-1.031627274139e-11   3.788135763422e-13  -3.753610068700e-15  -2.006991201341e-12   3.910149578099e-14   3.270840280759e-13  -3.429869014104e-15   3.701727545547e-13  -5.938756079042e-14  -1.076753441784e-14   3.202983541333e-12  -1.157957984261e-13   1.136090780496e-15   4.047324768964e-13  -7.742670374602e-15  -4.848405366775e-14   4.998928613062e-16  -7.168392483043e-14   8.540101708394e-15   1.503483659072e-15  
-9.337177894924e-12   3.456813888409e-13  -3.387052931375e-15  -1.789486117216e-12   3.532008645948e-14   2.890965884815e-13  -3.071132916083e-15   3.293982088707e-13  -5.242528469680e-14  -9.494226314503e-15   2.891660072542e-12  -1.054700411744e-13   1.023278730107e-15   3.595562168380e-13  -6.978003063579e-15  -4.272606892097e-14   4.466308340285e-16  -6.355971914782e-14   7.517208889894e-15   1.321984733618e-15  
-8.519879721103e-12   3.101612553685e-13  -2.941250001233e-15  -1.612702460488e-12   3.147400230520e-14   2.583620008530e-13  -2.719299806033e-15   2.963304070630e-13  -4.679344955338e-14  -8.464242734381e-15   2.633057242620e-12  -9.451915666291e-14   8.876574422706e-16   3.230743347512e-13  -6.208819077112e-15  -3.808556743697e-14   3.948498952990e-16  -5.701259056550e-14   6.692909110507e-15   1.175708871578e-15  
-7.857953427966e-12   2.788625161353e-13  -2.550924235007e-15  -1.471401462159e-12   2.812036504102e-14   2.337061663779e-13  -2.414008518443e-15   2.699517782767e-13  -4.227663495754e-14  -7.638241595525e-15   2.423889068183e-12  -8.488545099365e-14   7.691793443604e-16   2.940191514376e-13  -5.539753514813e-15  -3.436936271143e-14   3.500058536061e-16  -5.180865441939e-14   6.032935938336e-15   1.058597987322e-15  
-7.392047813305e-12   2.568129114863e-13  -2.320243536825e-15  -1.371119141757e-12   2.565837342537e-14   2.157030202972e-13  -2.182562113825e-15   2.512605912610e-13  -3.897603213072e-14  -7.034036354677e-15   2.275952406957e-12  -7.803291725851e-14   6.983003707753e-16   2.734096026964e-13  -5.044815622191e-15  -3.165271399303e-14   3.158087668982e-16  -4.812472646011e-14   5.550179246846e-15   9.728580868432e-16  
-6.933297628258e-12   2.310805717970e-13  -2.024341144039e-15  -1.276089129601e-12   2.292748341680e-14   1.989663030129e-13  -1.936444246630e-15   2.335971804981e-13  -3.591107070661e-14  -6.473519882115e-15   2.131514316450e-12  -7.012517571561e-14   6.085352077416e-16   2.540545806093e-13  -4.501318433634e-15  -2.914352176023e-14   2.797586228328e-16  -4.467357419792e-14   5.104692540550e-15   8.937990168702e-16  
-6.501049526709e-12   2.081365961784e-13  -1.762728041780e-15  -1.187192867894e-12   2.051386070172e-14   1.834290709307e-13  -1.720345584795e-15   2.170982914354e-13  -3.306982080736e-14  -5.954649826209e-15   1.995553705058e-12  -6.308501182484e-14   5.293950462474e-16   2.359712168372e-13  -4.021779724897e-15  -2.681733680479e-14   2.481525226454e-16  -4.145377736267e-14   4.692264250755e-15   8.207065767154e-16  
-6.017421743246e-12   1.846235354170e-13  -1.526686802485e-15  -1.090274739481e-12   1.804914169859e-14   1.670134281026e-13  -1.502483020752e-15   1.991576126603e-13  -3.007659325697e-14  -5.409611267981e-15   1.844362716229e-12  -5.587626836933e-14   4.578261759868e-16   2.163614897352e-13  -3.532416533202e-15  -2.437398227250e-14   2.163489844786e-16  -3.797010541267e-14   4.260201684202e-15   7.443384478623e-16  
-5.564040484419e-12   1.638977730097e-13  -1.319978586441e-15  -1.000000298622e-12   1.589436879571e-14   1.518272940697e-13  -1.313146882475e-15   1.824703277311e-13  -2.731132972087e-14  -4.906764078794e-15   1.702803297108e-12  -4.953255631936e-14   3.953400869194e-16   1.981262751866e-13  -3.105446847146e-15  -2.211812302096e-14   1.887614628281e-16  -3.473508111528e-14   3.861826361706e-15   6.740180128141e-16  
-5.141384622921e-12   1.455521777568e-13  -1.135754930538e-15  -9.164360271670e-13   1.400610033390e-14   1.378773850994e-13  -1.148505058663e-15   1.670439160491e-13  -2.477451753834e-14  -4.446064034031e-15   1.570942959282e-12  -4.392650271252e-14   3.398159085571e-16   1.812614016258e-13  -2.731942485481e-15  -2.004800363421e-14   1.648078699515e-16  -3.174693124033e-14   3.496713036960e-15   6.096500142653e-16  
-4.683323261866e-12   1.274799683698e-13  -9.769628820576e-16  -8.276175201216e-13   1.214791247901e-14   1.234183077871e-13  -9.879384251534e-16   1.506822842369e-13  -2.215158884681e-14  -3.970910468947e-15   1.428662568687e-12  -3.840619538628e-14   2.918528891220e-16   1.634036949491e-13  -2.364497394061e-15  -1.791160065109e-14   1.215064650764e-16  -2.858871936680e-14   3.120764333180e-15   5.435247208662e-16  
-4.259447154807e-12   1.116362704191e-13  -8.359559605721e-16  -7.459455761406e-13   1.053497813133e-14   1.102178594856e-13  -8.496053939810e-16   1.356551708250e-13  -1.975990732573e-14  -3.538176721071e-15   1.297143002689e-12  -3.357493880511e-14   2.493890204902e-16   1.470040148250e-13  -2.046176020761e-15  -1.596431859261e-14   1.236801647139e-16  -2.569169129147e-14   2.778502109096e-15   4.833959391369e-16  
-3.874206000689e-12   9.870928578919e-14  -7.307607380050e-16  -6.720917641406e-13   9.218797707534e-15   9.835872715280e-14  -7.367514127645e-16   1.220848081899e-13  -1.761421334652e-14  -3.150486091546e-15   1.177689290808e-12  -2.963195849249e-14   2.176771724457e-16   1.321863112675e-13  -1.786448048389e-15  -1.421690211533e-14  1*0.0 -2.307752132533e-14   2.471781426416e-15   4.295836214877e-16  
-3.489164133037e-12   8.686737575434e-14  -6.339495333653e-16  -5.992822978258e-13   8.027507593280e-15   8.686793621222e-14  -6.357535189260e-16   1.087297987849e-13  -1.553927990088e-14  -2.776327839215e-15   1.058628606719e-12  -2.602802677234e-14   1.885811203837e-16   1.176140103793e-13  -1.551927200715e-15  -1.252856714191e-14  1*0.0 -2.051073586019e-14   2.175982511332e-15   3.777850479144e-16  
-3.108495754173e-12   7.428098290296e-14  -5.209040786820e-16  -5.290286142746e-13   6.812728843226e-15   7.600732969708e-14  -5.360937688032e-16   9.586826022027e-14  -1.358132724940e-14  -2.423829079339e-15   9.415746463688e-13  -2.222975092339e-14   1.548706132999e-16   1.036284623892e-13  -1.314905748271e-15  -1.094073534562e-14  1*0.0 -1.805144297253e-14   1.898200887173e-15   3.292124432022e-16  
-2.752921733945e-12   6.548801862092e-14  -4.535909795814e-16  -4.631488246713e-13   5.940198294032e-15   6.588561768855e-14  -4.630771642923e-16   8.382088412991e-14  -1.175989157082e-14  -2.096519380136e-15   8.320895801917e-13  -1.956042991620e-14   1.148811266546e-16   9.049583319172e-14  -1.143686527004e-15  -9.460854934582e-15  1*0.0 -1.574473277499e-14   1.639772722620e-15   2.841079061859e-16  
-2.377213602442e-12   5.576686722692e-14  -3.722552578463e-16  -3.953946362360e-13   5.016028031110e-15   5.573942631913e-14  -3.883844791217e-16   7.145897926393e-14  -9.937971283224e-15  -1.769821412435e-15   7.170898188292e-13  -1.663443786017e-14   1.010674296264e-16   7.706400466755e-14  -9.639594910368e-16  -7.985223006879e-15  1*0.0 -1.339018184510e-14   1.382589995677e-15   2.393084336264e-16  
-2.026798152328e-12   4.934020406058e-14  -3.247755697542e-16  -3.319807846477e-13   4.388110449987e-15   4.630226924223e-14  -3.365338151418e-16   5.990055346761e-14  -8.246284948731e-15  -1.467014882478e-15   6.097233455940e-13  -1.468870297353e-14  1*0.0  6.447856261073e-14  -8.411743782681e-16  -6.612922046773e-15  1*0.0 -1.118623334203e-14   1.143828249589e-15   1.977916305267e-16  
-1.729098035665e-12   4.254556072666e-14  -2.670192807125e-16  -2.791909267703e-13   3.756782376131e-15   3.855636435479e-14  -2.863186878977e-16   5.029135820707e-14  -6.858889475241e-15  -1.218864309892e-15   5.188927659263e-13  -1.265131649983e-14  1*0.0  5.404784287463e-14  -7.190428838030e-16  -5.490695542908e-15  1*0.0 -9.361738756773e-15   9.487098376704e-16   1.638856382849e-16  
-1.473558512196e-12   3.703202093762e-14  -2.239780314770e-16  -2.341443923251e-13   3.245075269182e-15   3.199441319769e-14  -2.456391082061e-16   4.209866552045e-14  -5.684629134207e-15  -1.009027849890e-15   4.410052345018e-13  -1.099780902536e-14  1*0.0  4.515747503390e-14  -6.200841927263e-16  -4.541272775092e-15  1*0.0 -7.807917987590e-15   7.837789367100e-16   1.158458733078e-16  
-1.292125652417e-12   3.213454803752e-14  -1.819670531523e-16  -2.024018930659e-13   2.800444933417e-15   2.737591571399e-14  -2.108248991994e-16   3.632662498300e-14  -4.857821484132e-15  -8.612132885182e-16   3.857952580515e-13  -9.534808489255e-15  1*0.0  3.890979874124e-14  -5.345370142282e-16  -3.874543200873e-15  1*0.0 -6.716179832354e-15   6.679098111605e-16   1.085229211686e-16  
-1.164704172857e-12   2.824141706339e-14  -1.332715111074e-16  -1.802309207811e-13   2.448065859769e-15   2.414403118692e-14  -1.832410234515e-16   3.229686610316e-14  -4.279083184577e-15  -7.577118494519e-16   3.470417244995e-13  -8.372013408213e-15  1*0.0  3.455407301784e-14  -4.668017238622e-16  -3.408502881124e-15  1*0.0 -5.955412333791e-15   5.868941024549e-16  1*0.0 
-1.073888062125e-12   2.361694035329e-14  -1.242885864606e-16  -1.652364049035e-13   2.041095411362e-15   2.199615006113e-14  -1.522544949844e-16   2.957768624308e-14  -3.894071853674e-15  -6.887679517913e-16   3.197018868075e-13  -6.998103604455e-15  1*0.0  3.164863621347e-14  -3.890096719341e-16  -3.101821596979e-15  1*0.0 -5.448952407951e-15   5.335108055739e-16  1*0.0 
-9.877576600208e-13   1.979591176855e-14  1*0.0 -1.510548687504e-13   1.704333554317e-15   1.997196934659e-14  -1.109575108547e-16   2.701062753975e-14  -3.531875794900e-15  -6.240232401158e-16   2.937728502036e-13  -5.862254365270e-15  1*0.0  2.890205901630e-14  -3.246109032071e-16  -2.813047689120e-15  1*0.0 -4.971066841770e-15   4.833335800738e-16  1*0.0 
-9.066068338734e-13   1.666257544753e-14  1*0.0 -1.377475099505e-13   1.428120069829e-15   1.808155219069e-14  -1.004288713595e-16   2.460605944650e-14  -3.194194199807e-15  -5.637632022567e-16   2.693456168977e-13  -4.930435151495e-15  1*0.0  2.632579155852e-14  -2.717709102693e-16  -2.543529606298e-15  1*0.0 -4.523599467093e-15   4.365815926925e-16  1*0.0 
-8.073290208144e-13   1.310035772609e-14  1*0.0 -1.219611882034e-13   1.119637844428e-15   1.590751930403e-14  1*0.0  2.176275755249e-14  -2.807042314662e-15  -4.948851357939e-16   2.396368373263e-13  -3.874692289745e-15  1*0.0  2.328641317300e-14  -2.129599595951e-16  -2.235257879501e-15  1*0.0 -3.997223057208e-15   3.832582005173e-16  1*0.0 
-7.150080654821e-13   1.021100758560e-14  1*0.0 -1.073472332458e-13   8.696342853089e-16   1.390525619505e-14  1*0.0  1.913471180084e-14  -2.451026976329e-15  -4.316433560915e-16   2.120187308040e-13  -3.018359694364e-15  1*0.0  2.047412168583e-14  -1.472421716001e-16  -1.951543737449e-15  1*0.0 -3.510920235065e-15   3.342569737188e-16  1*0.0 
-6.296501481866e-13   7.886704030291e-15  1*0.0 -9.390842084497e-14   6.688996243012e-16   1.207501624146e-14  1*0.0  1.672166159736e-14  -2.126087117890e-15  -3.740080339708e-16   1.864986221385e-13  -2.329605184595e-15  1*0.0  1.788984725531e-14  -1.193589261249e-16  -1.692455749872e-15  1*0.0 -3.064706195076e-15   2.895749237612e-16  1*0.0 
-5.401130342237e-13   5.870347730186e-15  1*0.0 -8.004956949704e-14   4.958914668428e-16   1.022072193775e-14  1*0.0  1.423972021549e-14  -1.797718674925e-15  -3.159126400003e-16   1.598037089053e-13  -1.732757526309e-15  1*0.0  1.523194861666e-14  1*0.0 -1.430694995153e-15  1*0.0 -2.606906621974e-15   2.445417340669e-16  1*0.0 
-4.497414290318e-13   4.187124321090e-15  1*0.0 -6.625114286135e-14   3.523008633736e-16   8.401126713132e-15  1*0.0  1.177396903040e-14  -1.476191433072e-15  -2.591501069288e-16   1.329170382516e-13  -1.235022291546e-15  1*0.0  1.259101068732e-14  1*0.0 -1.174378783509e-15  1*0.0 -2.152955905610e-15   2.005361092851e-16  1*0.0 
-3.612728685185e-13   2.825054004888e-15  1*0.0 -5.289971962490e-14   2.265687945829e-16   6.662640805245e-15  1*0.0  9.392495636568e-15  -1.169570968044e-15  -1.854596956803e-16   1.066531517126e-13  -8.326778863747e-16  1*0.0  1.004149325428e-14  1*0.0 -9.301090646393e-16  1*0.0 -1.715488553359e-15   1.434795491039e-16  1*0.0 
-2.723972992577e-13   1.732289163086e-15  1*0.0 -3.966167019283e-14   1.032857017407e-16   4.963540079033e-15  1*0.0  7.035817625118e-15  -8.704926512968e-16  -1.420996527604e-16   8.033477154095e-14  -4.991097930010e-16  1*0.0  7.520439823280e-15  1*0.0 -6.920778106373e-16  1*0.0 -1.283702539113e-15   1.098564652190e-16  1*0.0 
-1.778171670320e-13   8.807435389851e-16  1*0.0 -2.578311550806e-14  1*0.0  3.211457545310e-15  1*0.0  4.570429507703e-15  -5.627764182026e-16  1*0.0  5.240201206420e-14  -1.812017332461e-16  1*0.0  4.884733711291e-15  1*0.0 -4.473513848082e-16  1*0.0 -8.331997507375e-16  2*0.0 
-1.000221433641e-13   1.897703201036e-16  1*0.0 -1.430170664434e-14  1*0.0  1.753355992472e-15  1*0.0  2.529987108548e-15  -3.065852768147e-16  1*0.0  2.941012351569e-14  2*0.0  2.703493331963e-15  1*0.0 -2.436591911721e-16  1*0.0 -4.602477663073e-16  2*0.0 
20*0.0 
20*0.0 
20*0.0 
20*0.0 
20*0.0 
20*0.0 
20*0.0 
20*0.0 
20*0.0 
20*0.0 
20*0.0 

Spline
180  10.000000000000
7.35178735664614e-01 6.26610293537475e-01 -2.59822802633219e-01
     1.00000000000000     1.05000000000000   6.37294689453057e-01  -6.59541703574598e-01   2.42440517876029e-01  -5.18300765555465e-02
     1.05000000000000     1.10000000000000   6.04917226809447e-01  -6.35686377361162e-01   2.34666006392697e-01  -4.82867233729078e-02
     1.10000000000000     1.15000000000000   5.73713537116950e-01  -6.12581927147189e-01   2.27422997886761e-01  -4.49496483265506e-02
     1.15000000000000     1.20000000000000   5.43647379548266e-01  -5.90176749720962e-01   2.20680550637779e-01  -4.18151863476448e-02
     1.20000000000000     1.25000000000000   5.14685016540519e-01  -5.68422308554791e-01   2.14408272685632e-01  -3.88911770469124e-02
     1.25000000000000     1.30000000000000   4.86795060397363e-01  -5.47273165114080e-01   2.08574596128595e-01  -3.61816335159776e-02
     1.30000000000000     1.35000000000000   4.59948315927791e-01  -5.26687067752590e-01   2.03147351101198e-01  -3.36906512431842e-02
     1.35000000000000     1.40000000000000   4.34117619586509e-01  -5.06625012526794e-01   1.98093753414721e-01  -3.14211719800765e-02
     1.40000000000000     1.45000000000000   4.09277675697208e-01  -4.87051295975173e-01   1.93380577617709e-01  -2.93751399243502e-02
     1.45000000000000     1.50000000000000   3.85404890450004e-01  -4.67933551762834e-01   1.88974306629057e-01  -2.75533017837499e-02
     1.50000000000000     1.55000000000000   3.62477204465711e-01  -4.49242770863307e-01   1.84841311361494e-01  -2.59551223003355e-02
     1.55000000000000     1.60000000000000   3.40473924810662e-01  -4.30953303144410e-01   1.80948043016444e-01  -2.45786916622320e-02
     1.60000000000000     1.65000000000000   3.19375557424525e-01  -4.13042839030232e-01   1.77261239267109e-01  -2.34206604083812e-02
     1.65000000000000     1.70000000000000   2.99163640988630e-01  -3.95492370056584e-01   1.73748140205852e-01  -2.24761943557714e-02
     1.70000000000000     1.75000000000000   2.79820583312021e-01  -3.78286127493667e-01   1.70376711052486e-01  -2.17389532164455e-02
     1.75000000000000     1.80000000000000   2.61329501345817e-01  -3.61411498537542e-01   1.67115868070019e-01  -2.12010930508025e-02
     1.80000000000000     1.85000000000000   2.43674065952484e-01  -3.44858919928421e-01   1.63935704112399e-01  -2.08532931565741e-02
     1.85000000000000     1.90000000000000   2.26838352554699e-01  -3.28621749215855e-01   1.60807710138913e-01  -2.06848073368379e-02
     1.90000000000000     1.95000000000000   2.10806698768336e-01  -3.12696114256991e-01   1.57704989038387e-01  -2.06835390091727e-02
     1.95000000000000     2.00000000000000   1.95563570085707e-01  -2.97080741895720e-01   1.54602458187011e-01  -2.08361393322889e-02
     2.00000000000000     2.05000000000000   1.81093434618972e-01  -2.81776767122012e-01   1.51477037287168e-01  -2.11281268937254e-02
     2.05000000000000     2.10000000000000   1.67380647840227e-01  -2.66787524344998e-01   1.48307818253109e-01  -2.15440272490124e-02
     2.10000000000000     2.15000000000000   1.54409348165204e-01  -2.52118322724054e-01   1.45076214165757e-01  -2.20675301356946e-02
     2.15000000000000     2.20000000000000   1.42163364123149e-01  -2.37776207783496e-01   1.41766084645403e-01  -2.26816618377115e-02
     2.20000000000000     2.25000000000000   1.30626133737858e-01  -2.23769711782739e-01   1.38363835369747e-01  -2.33689699603563e-02
     2.25000000000000     2.30000000000000   1.19780636615900e-01  -2.10108595520467e-01   1.34858489875693e-01  -2.41117174854145e-02
     2.30000000000000     2.35000000000000   1.09609339099880e-01  -1.96803584414038e-01   1.31241732252881e-01  -2.48920829727964e-02
     2.35000000000000     2.40000000000000   1.00094152699439e-01  -1.83866101811046e-01   1.27507919806961e-01  -2.56923634837714e-02
     2.40000000000000     2.45000000000000   9.12164058629686e-02  -1.71308002556478e-01   1.23654065284396e-01  -2.64951768783861e-02
     2.45000000000000     2.50000000000000   8.29568290012459e-02  -1.59141309854626e-01   1.19679788752638e-01  -2.72836600749537e-02
     2.50000000000000     2.55000000000000   7.52955525228868e-02  -1.47377958429925e-01   1.15587239741395e-01  -2.80416599822427e-02
     2.55000000000000     2.60000000000000   6.82121174932463e-02  -1.36029546905652e-01   1.11380990744058e-01  -2.87539139567722e-02
     2.60000000000000     2.65000000000000   6.16854983855792e-02  -1.25107102185922e-01   1.07067903650543e-01  -2.94062168348498e-02
     2.65000000000000     2.70000000000000   5.56941372583051e-02  -1.14620858447129e-01   1.02656971125315e-01  -2.99855718843339e-02
     2.70000000000000     2.75000000000000   5.02159885672764e-02  -1.04580053123730e-01   9.81591353426650e-02  -3.04803233172299e-02
     2.75000000000000     2.80000000000000   4.52285737090319e-02  -9.49927420143430e-02   9.35870868450805e-02  -3.08802683826644e-02
     2.80000000000000     2.85000000000000   4.07090442918797e-02  -8.58656353427049e-02   8.89550465876809e-02  -3.11767474598084e-02
     2.85000000000000     2.90000000000000   3.66342530477811e-02  -7.72039562898854e-02   8.42785344687096e-02  -3.13627109726493e-02
     2.90000000000000     2.95000000000000   3.29808312305870e-02  -6.90113231753092e-02   7.95741278228121e-02  -3.14327624427412e-02
     2.95000000000000     3.00000000000000   2.97252712960733e-02  -6.12896561113486e-02   7.48592134564010e-02  -3.13831773610872e-02
     3.00000000000000     3.05000000000000   2.68440136269767e-02  -5.40391085959167e-02   7.01517368522379e-02  -3.12118981078444e-02
     3.05000000000000     3.10000000000000   2.43135360520480e-02  -4.72580241465017e-02   6.54699521360612e-02  -3.09185054732066e-02
     3.10000000000000     3.15000000000000   2.21104449118789e-02  -4.09429177239446e-02   6.08321763150803e-02  -3.05041678399328e-02
     3.15000000000000     3.20000000000000   2.02115664454894e-02  -3.50884813512361e-02   5.62565511390904e-02  -2.99715693876411e-02
     3.20000000000000     3.25000000000000   1.85940373096018e-02  -2.96876130077344e-02   5.17608157309442e-02  -2.93248190773169e-02
     3.25000000000000     3.30000000000000   1.72353930961578e-02  -2.47314675777199e-02   4.73620928693467e-02  -2.85693424354440e-02
     3.30000000000000     3.35000000000000   1.61136537816408e-02  -2.02095283590510e-02   4.30766915040300e-02  -2.77117584270766e-02
     3.35000000000000     3.40000000000000   1.52074051226449e-02  -1.61096973968511e-02   3.89199277399685e-02  -2.67597438864552e-02
     3.40000000000000     3.45000000000000   1.44958751041665e-02  -1.24184027020026e-02   3.49059661570002e-02  -2.57218881243796e-02
     3.45000000000000     3.50000000000000   1.39590046484433e-02  -9.12072024723545e-03   3.10476829383433e-02  -2.46075404062943e-02
     3.50000000000000     3.55000000000000   1.35775119008766e-02  -6.20050850644834e-03   2.73565518773992e-02  -2.34266530244747e-02
     3.55000000000000     3.60000000000000   1.33329495236196e-02  -3.64055321639197e-03   2.38425539237280e-02  -2.21896226576797e-02
     3.60000000000000     3.65000000000000   1.32077545447771e-02  -1.42271999395178e-03   2.05141105250760e-02  -2.09071326336693e-02
     3.65000000000000     3.70000000000000   1.31852904298130e-02   4.71887563803311e-04   1.73780406300256e-02  -1.95899985732956e-02
     3.70000000000000     3.75000000000000   1.32498811597566e-02   2.06276663750615e-03   1.44395408440313e-02  -1.82490197365876e-02
     3.75000000000000     3.80000000000000   1.33868372162749e-02   3.36985307388486e-03   1.17021878835431e-02  -1.68948381634505e-02
     3.80000000000000     3.85000000000000   1.35824734849076e-02   4.41336057601330e-03   9.16796215902553e-03  -1.55378074812477e-02
     3.85000000000000     3.90000000000000   1.38241191931706e-02   5.21362323580649e-03   6.83729103683838e-03  -1.41878729637989e-02
     3.90000000000000     3.95000000000000   1.41001200984326e-02   5.79094329226184e-03   4.70911009226853e-03  -1.28544641676204e-02
     3.95000000000000     4.00000000000000   1.43998332302554e-02   6.16544582023154e-03   2.78094046712547e-03  -1.15464011485926e-02
     4.00000000000000     4.05000000000000   1.47136145722912e-02   6.35694185832964e-03   1.04898029483658e-03  -1.02718149971930e-02
     4.05000000000000     4.10000000000000   1.50328001390701e-02   6.38480127533435e-03  -4.91791954742395e-04  -9.03808310237651e-03
     4.10000000000000     4.15000000000000   1.53496809625622e-02   6.26783645659229e-03  -1.84750442009884e-03  -7.85177929352325e-03
     4.15000000000000     4.20000000000000   1.56574725519299e-02   6.02419766988098e-03  -3.02527131412735e-03  -6.71863872655871e-03
     4.20000000000000     4.25000000000000   1.59502794272978e-02   5.67128074801906e-03  -4.03306712311115e-03  -5.64353712178655e-03
     4.25000000000000     4.30000000000000   1.62230553547507e-02   5.22564750729454e-03  -4.87959769137913e-03  -4.63048375384591e-03
     4.30000000000000     4.35000000000000   1.64715599254178e-02   4.70295911000278e-03  -5.57417025445603e-03  -3.68262735891611e-03
     4.35000000000000     4.40000000000000   1.66923121268619e-02   4.11792237936532e-03  -6.12656435829343e-03  -2.80227399124549e-03
     4.40000000000000     4.45000000000000   1.68825415506855e-02   3.48424888860162e-03  -6.54690545698026e-03  -1.99091567414206e-03
     4.45000000000000     4.50000000000000   1.70401378670139e-02   2.81462647534753e-03  -6.84554280810157e-03  -1.24926863034360e-03
     4.50000000000000     4.55000000000000   1.71635991751822e-02   2.12070267980980e-03  -7.03293310265311e-03  -5.77319749439304e-04
     4.55000000000000     4.60000000000000   1.72519798114474e-02   1.41307947142369e-03  -7.11953106506901e-03   2.56200563054405e-05
     4.60000000000000     4.65000000000000   1.73048381598630e-02   7.01318515339092e-04  -7.11568805662319e-03   5.60856998775093e-04
     4.65000000000000     4.70000000000000   1.73221849726132e-02  -6.04386283242341e-06  -7.03155950680692e-03   1.03025143133770e-03
     4.70000000000000     4.75000000000000   1.73044326621335e-02  -7.01472927778081e-04  -6.87702179210627e-03   1.43615207020102e-03
     4.75000000000000     4.80000000000000   1.72523459802731e-02  -1.37840396646220e-03  -6.66159898157612e-03   1.78132869720933e-03
     4.80000000000000     4.85000000000000   1.71669944505832e-02  -2.03120389939075e-03  -6.39439967699471e-03   2.06890453406841e-03
     4.85000000000000     4.90000000000000   1.70497068694879e-02  -2.65512708308469e-03  -6.08406399688446e-03   2.30228939458243e-03
     4.90000000000000     4.95000000000000   1.69020281415158e-02  -3.24626631231378e-03  -5.73872058769709e-03   2.48511459552689e-03
     4.95000000000000     5.00000000000000   1.67256786637553e-02  -3.80150001161703e-03  -5.36595339836806e-03   2.62117051175035e-03
     5.00000000000000     5.05000000000000   1.65225164259925e-02  -4.31843657261571e-03  -4.97277782160550e-03   2.71434750856775e-03
     5.05000000000000     5.10000000000000   1.62945019462463e-02  -4.79535674846200e-03  -4.56562569532034e-03   2.76858088546293e-03
     5.10000000000000     5.15000000000000   1.60436661171956e-02  -5.23115496135307e-03  -4.15033856250090e-03   2.78780031439125e-03
     5.15000000000000     5.20000000000000   1.57720809977610e-02  -5.62528031524522e-03  -3.73216851534221e-03   2.77588414293237e-03
     5.20000000000000     5.25000000000000   1.54818335462282e-02  -5.97767803570745e-03  -3.31578589390236e-03   2.73661881277993e-03
     5.25000000000000     5.30000000000000   1.51750022570597e-02  -6.28873198400184e-03  -2.90529307198537e-03   2.67366351964858e-03
     5.30000000000000     5.35000000000000   1.48536366331196e-02  -6.55920881480301e-03  -2.50424354403809e-03   2.59052015416918e-03
     5.35000000000000     5.40000000000000   1.45197393985386e-02  -6.79020426805055e-03  -2.11566552091270e-03   2.49050844663373e-03
     5.40000000000000     5.45000000000000   1.41752513348896e-02  -6.98309200679207e-03  -1.74208925391765e-03   2.37674617682563e-03
     5.45000000000000     5.50000000000000   1.38220386046873e-02  -7.13947533585764e-03  -1.38557732739380e-03   2.25213422023818e-03
     5.50000000000000     5.55000000000000   1.34618824113535e-02  -7.26114206194523e-03  -1.04775719435808e-03   2.11934615245908e-03
     5.55000000000000     5.60000000000000   1.30964708335394e-02  -7.35002268523760e-03  -7.29855271489215e-04   1.98082207775151e-03
     5.60000000000000     5.65000000000000   1.27273926638585e-02  -7.40815204680338e-03  -4.32731959826485e-04   1.83876632077154e-03
     5.65000000000000     5.70000000000000   1.23561330774089e-02  -7.43763449538024e-03  -1.56917011710754e-04   1.69514857846083e-03
     5.70000000000000     5.75000000000000   1.19840709536829e-02  -7.44061258221286e-03   9.73552750583690e-05   1.55170813260263e-03
     5.75000000000000     5.80000000000000   1.16124776762765e-02  -7.41923924371251e-03   3.30111494948762e-04   1.40996070204432e-03
     5.80000000000000     5.85000000000000   1.12425172379160e-02  -7.37565338895230e-03   5.41605600255413e-04   1.27120752278287e-03
     5.85000000000000     5.90000000000000   1.08752474834093e-02  -7.31195877250589e-03   7.32286728672843e-04   1.13654625771642e-03
     5.90000000000000     5.95000000000000   1.05116223298879e-02  -7.23020600270573e-03   9.02768667330305e-04   1.00688334272954e-03
     5.95000000000000     6.00000000000000   1.01524948118388e-02  -7.13237751090223e-03   1.05380116873974e-03   8.82947413242879e-04
     6.00000000000000     6.05000000000000   9.79862080764221e-03  -7.02037528842893e-03   1.18624328072617e-03   7.65303465050275e-04
     6.05000000000000     6.10000000000000   9.45066331435571e-03  -6.89601118436844e-03   1.30103880048371e-03   6.54367448379012e-04
     6.10000000000000     6.15000000000000   9.10919714806954e-03  -6.76099954845722e-03   1.39919391774056e-03   5.50421009985442e-04
     6.15000000000000     6.20000000000000   8.77471395806728e-03  -6.61695199910828e-03   1.48175706923838e-03   4.53626144302477e-04
     6.20000000000000     6.25000000000000   8.44762745405300e-03  -6.46537409610217e-03   1.54980099088375e-03   3.64039539124610e-04
     6.25000000000000     6.30000000000000   8.12827875666750e-03  -6.30766370047036e-03   1.60440692175244e-03   2.81626436671359e-04
     6.30000000000000     6.35000000000000   7.81694179225294e-03  -6.14511081002008e-03   1.64665088725314e-03   2.06273863400903e-04
     6.35000000000000     6.40000000000000   7.51382866320299e-03  -5.97889866731926e-03   1.67759196676328e-03   1.37803112045239e-04
     6.40000000000000     6.45000000000000   7.21909493514294e-03  -5.81010594730259e-03   1.69826243357007e-03   7.59813870536270e-05
     6.45000000000000     6.50000000000000   6.93284479153512e-03  -5.63970984354269e-03   1.70965964162811e-03   2.05325508270769e-05
     6.50000000000000     6.55000000000000   6.65513601503091e-03  -5.46858988524867e-03   1.71273952425217e-03  -2.88530668837799e-05
     6.55000000000000     6.60000000000000   6.38598476294575e-03  -5.29753233082508e-03   1.70841156421960e-03  -7.25098123837973e-05
     6.60000000000000     6.65000000000000   6.12537011158849e-03  -5.12723499799600e-03   1.69753509236203e-03  -1.10788806113860e-04
     6.65000000000000     6.70000000000000   5.87323835081884e-03  -4.95831240480565e-03   1.68091677144496e-03  -1.44050972981376e-04
     6.70000000000000     6.75000000000000   5.62950701613554e-03  -4.79130110995852e-03   1.65930912549775e-03  -1.72660980758116e-04
     6.75000000000000     6.80000000000000   5.39406865082877e-03  -4.62666515476443e-03   1.63340997838403e-03  -1.96982036505062e-04
     6.80000000000000     6.85000000000000   5.16679429528194e-03  -4.46480152219981e-03   1.60386267290827e-03  -2.17371502103399e-04
     6.85000000000000     6.90000000000000   4.94753670441646e-03  -4.30604554117476e-03   1.57125694759276e-03  -2.34177260062018e-04
     6.90000000000000     6.95000000000000   4.73613329756919e-03  -4.15067617586595e-03   1.53613035858346e-03  -2.47734781580348e-04
     6.95000000000000     7.00000000000000   4.53240884782466e-03  -3.99892115086946e-03   1.49897014134641e-03  -2.58364824600550e-04
     7.00000000000000     7.05000000000000   4.33617792003148e-03  -3.85096187291932e-03   1.46021541765633e-03  -2.66371703068939e-04
     7.05000000000000     7.10000000000000   4.14724706846677e-03  -3.70693811892670e-03   1.42025966219598e-03  -2.72042061147324e-04
     7.10000000000000     7.15000000000000   3.96541680641828e-03  -3.56695246816571e-03   1.37945335302389e-03  -2.75644093737830e-04
     7.15000000000000     7.20000000000000   3.79048336088084e-03  -3.43107446356636e-03   1.33810673896321e-03  -2.77427149788422e-04
     7.20000000000000     7.25000000000000   3.62224022615620e-03  -3.29934449329345e-03   1.29649266649495e-03  -2.77621662773589e-04
     7.25000000000000     7.30000000000000   3.46047953044992e-03  -3.17177738911476e-03   1.25484941707891e-03  -2.76439360940897e-04
     7.30000000000000     7.35000000000000   3.30499322961676e-03  -3.04836574261392e-03   1.21338351293777e-03  -2.74073697400778e-04
     7.35000000000000     7.40000000000000   3.15557414205624e-03  -2.92908294405065e-03   1.17227245832766e-03  -2.70700468936376e-04
     7.40000000000000     7.45000000000000   3.01201683844091e-03  -2.81388595173491e-03   1.13166738798720e-03  -2.66478570740589e-04
     7.45000000000000     7.50000000000000   2.87411839950279e-03  -2.70271780221674e-03   1.09169560237611e-03  -2.61550861615721e-04
     7.50000000000000     7.55000000000000   2.74167905454019e-03  -2.59550987344125e-03   1.05246297313376e-03  -2.56045101873370e-04
     7.55000000000000     7.60000000000000   2.61450271266322e-03  -2.49218391439192e-03   1.01405620785275e-03  -2.50074937136718e-04
     7.60000000000000     7.65000000000000   2.49239739809612e-03  -2.39265385563517e-03   9.76544967282242e-04  -2.43740910613899e-04
     7.65000000000000     7.70000000000000   2.37517560011874e-03  -2.29682741573655e-03   9.39983830690157e-04  -2.37131473442534e-04
     7.70000000000000     7.75000000000000   2.26265454747446e-03  -2.20460751871836e-03   9.04414109673777e-04  -2.30323989336574e-04
     7.75000000000000     7.80000000000000   2.15465641631406e-03  -2.11589353767100e-03   8.69865511273291e-04  -2.23385708774752e-04
     7.80000000000000     7.85000000000000   2.05100847999509e-03  -2.03058237935948e-03   8.36357654957078e-04  -2.16374711568122e-04
     7.85000000000000     7.90000000000000   1.95154320832557e-03  -1.94856942420054e-03   8.03901448221859e-04  -2.09340803041784e-04
     7.90000000000000     7.95000000000000   1.85609832313571e-03  -1.86974933540116e-03   7.72500327765592e-04  -2.02326363400953e-04
     7.95000000000000     8.00000000000000   1.76451681638964e-03  -1.79401675035011e-03   7.42151373255449e-04  -1.95367141497499e-04
     8.00000000000000     8.05000000000000   1.67664693641259e-03  -1.72126686658580e-03   7.12846302030824e-04  -1.88492996218854e-04
     8.05000000000000     8.10000000000000   1.59234214721385e-03  -1.65139593385436e-03   6.84572352597996e-04  -1.81728577913896e-04
     8.10000000000000     8.15000000000000   1.51146106533039e-03  -1.58430166292891e-03   6.57313065910911e-04  -1.75093958212773e-04
     8.15000000000000     8.20000000000000   1.43386737810394e-03  -1.51988356102442e-03   6.31048972178995e-04  -1.68605199639914e-04
     8.20000000000000     8.25000000000000   1.35942974683322e-03  -1.45804320280382e-03   6.05758192233009e-04  -1.62274877838495e-04
     8.25000000000000     8.30000000000000   1.28802169781388e-03  -1.39868444516430e-03   5.81416960557234e-04  -1.56112547192934e-04
     8.30000000000000     8.35000000000000   1.21952150388865e-03  -1.34171359321253e-03   5.58000078478294e-04  -1.50125163782773e-04
     8.35000000000000     8.40000000000000   1.15381205877875e-03  -1.28703952409307e-03   5.35481303910878e-04  -1.44317457990396e-04
     8.40000000000000     8.45000000000000   1.09078074615163e-03  -1.23457377463691e-03   5.13833685212319e-04  -1.38692270807753e-04
     8.45000000000000     8.50000000000000   1.03031930509896e-03  -1.18423059814674e-03   4.93029844591156e-04  -1.33250845775873e-04
     8.50000000000000     8.55000000000000   9.72323693447380e-04  -1.13592699503094e-03   4.73042217724775e-04  -1.27993089886266e-04
     8.55000000000000     8.60000000000000   9.16693950103908e-04  -1.08958272143261e-03   4.53843254241835e-04  -1.22917801258666e-04
     8.60000000000000     8.65000000000000   8.63334057442725e-04  -1.04512027951786e-03   4.35405584053035e-04  -1.18022863229921e-04
     8.65000000000000     8.70000000000000   8.12151804569061e-04  -1.00246489258679e-03   4.17702154568547e-04  -1.13305422273661e-04
     8.70000000000000     8.75000000000000   7.63058652148360e-04  -9.61544467796985e-04   4.00706341227498e-04  -1.08762028706509e-04
     8.75000000000000     8.80000000000000   7.15969599357991e-04  -9.22289548889533e-04   3.84392036921521e-04  -1.04388769787054e-04
     8.80000000000000     8.85000000000000   6.70803053409594e-04  -8.84633260970783e-04   3.68733721453463e-04  -1.00181375014880e-04
     8.85000000000000     8.90000000000000   6.27480701992811e-04  -8.48511249138048e-04   3.53706515201231e-04  -9.61353091780887e-05
     8.90000000000000     8.95000000000000   5.85927388910265e-04  -8.13861612436761e-04   3.39286218824518e-04  -9.22458504894688e-05
     8.95000000000000     9.00000000000000   5.46070993104178e-04  -7.80624834432981e-04   3.25449341251098e-04  -8.85081556483429e-05
     9.00000000000000     9.05000000000000   5.07842311216200e-04  -7.48743711475234e-04   3.12173117903846e-04  -8.49173148404190e-05
     9.05000000000000     9.10000000000000   4.71174943772842e-04  -7.18163279546152e-04   2.99435520677783e-04  -8.14683959973965e-05
     9.10000000000000     9.15000000000000   4.36005185047730e-04  -6.88830740448355e-04   2.87215261278174e-04  -7.81564825107838e-05
     9.15000000000000     9.20000000000000   4.02271916618194e-04  -6.60695387939368e-04   2.75491788901556e-04  -7.49767034326264e-05
     9.20000000000000     9.25000000000000   3.69916504605550e-04  -6.33708534324956e-04   2.64245283386662e-04  -7.19242564315957e-05
     9.25000000000000     9.30000000000000   3.38882700565715e-04  -6.07823437909528e-04   2.53456644921923e-04  -6.89944287086520e-05
     9.30000000000000     9.35000000000000   3.09116545978955e-04  -5.82995231632650e-04   2.43107480615625e-04  -6.61826098192237e-05
     9.35000000000000     9.40000000000000   2.80566280272634e-04  -5.59180853144732e-04   2.33180089142742e-04  -6.34843049958043e-05
     9.40000000000000     9.45000000000000   2.53182252300130e-04  -5.36338976517926e-04   2.23657443393371e-04  -6.08951415570634e-05
     9.45000000000000     9.50000000000000   2.26916835190022e-04  -5.14429945740267e-04   2.14523172159811e-04  -5.84108756714385e-05
     9.50000000000000     9.55000000000000   2.01724344473950e-04  -4.93415710091822e-04   2.05761540809096e-04  -5.60273968280376e-05
     9.55000000000000     9.60000000000000   1.77560959396778e-04  -4.73259761487122e-04   1.97357431284890e-04  -5.37407271449244e-05
     9.60000000000000     9.65000000000000   1.54384647309741e-04  -4.53927073812221e-04   1.89296322213151e-04  -5.15470270879466e-05
     9.65000000000000     9.70000000000000   1.32155091046277e-04  -4.35384044294065e-04   1.81564268149959e-04  -4.94425845475185e-05
     9.70000000000000     9.75000000000000   1.10833619178879e-04  -4.17598436863175e-04   1.74147880467831e-04  -4.74238439990296e-05
     9.75000000000000     9.80000000000000   9.03831390563908e-05  -4.00539327646385e-04   1.67034303867977e-04  -4.54872978068663e-05
     9.80000000000000     9.85000000000000   7.07680725215154e-05  -3.84177051993139e-04   1.60211209196947e-04  -4.36298768392416e-05
     9.85000000000000     9.90000000000000   5.19542942102463e-05  -3.68483155149738e-04   1.53666727671061e-04  -4.18474833001504e-05
     9.90000000000000     9.95000000000000   3.39090723365243e-05  -3.53430338507383e-04   1.47389605176038e-04  -4.01404496666839e-05
     9.95000000000000    10.00000000000000   1.66010118678867e-05  -3.38992431362279e-04   1.41368537726036e-04  -4.01404496666839e-05  -5.22981226426074e-01   1.83165551210454e+01
