# Supplementary material for: DFTB Parametrization at the Example of Platinum—Implementation, Validation and Practical Considerations
Source: J Comput Chem. 2026 Mar 11;47(7):e70342. doi: 10.1002/jcc.70342 (PMC12979722; doi:10.1002/jcc.70342)
Supplement: Supplementary file 2 — Data S2: Slater‐Koster files for the interactions of Pt‐{H, C, N, O, F, Cl, Na, Mg, Zn, Zr, Pt} and STO‐coefficients for Pt. [file JCC-47-0-s002.zip › Pt-X-skf/F-Pt.skf]

0.020000000000, 1050
18.998, 19*0.0
3*0.0  2.119294896821e-02   1.951682926010e-02   5.854687058904e-02   5.520692983058e-02  -9.305110006528e-02   1.264131975440e-01   1.694151767253e-01  3*0.0 -1.689611216324e-02  -1.462935035772e-02   1.076454957428e-01   1.075691829303e-01  -3.052440642773e-04   1.429604810977e-03   1.568407831363e-01  
3*0.0  2.600456500686e-02   3.138740156460e-02   6.659237508001e-02   5.813419460854e-02  -2.863745564127e-01   9.026421557598e-02   1.713445515015e-01  3*0.0 -3.377771687247e-02  -2.925139267201e-02   1.078541926108e-01   1.076426977650e-01  -9.195622103393e-04   2.911879189000e-03   1.570491965862e-01  
3*0.0  8.306482791707e-03   3.136267284791e-02   6.472213934603e-02   6.026719467784e-02  -4.769181774602e-01  -5.356589670469e-02   8.683215042117e-02  3*0.0 -5.064239693472e-02  -4.386411258570e-02   1.082078853888e-01   1.077592508393e-01  -2.106430955530e-03   4.428191153368e-03   1.573972870426e-01  
3*0.0 -2.801576944935e-02   2.010980043578e-02   5.051528304099e-02   5.922883741760e-02  -5.915481473404e-01  -1.995372827870e-01  -1.819670906412e-02  3*0.0 -6.750236650225e-02  -5.847273178886e-02   1.087037725054e-01   1.079195466945e-01  -3.993250979537e-03   5.901412962106e-03   1.578315392517e-01  
3*0.0 -7.346057447491e-02  -1.018605813556e-03   2.681477803388e-02   5.542881613128e-02  -6.016483700912e-01  -2.913867127319e-01  -8.781408847027e-02  3*0.0 -8.438103400810e-02  -7.308215304492e-02   1.093333164012e-01   1.081272068487e-01  -6.682506388828e-03   7.266141634923e-03   1.583129384870e-01  
3*0.0 -1.171497013140e-01  -2.818924954990e-02   2.035790273361e-03   4.800435444452e-02  -5.047895193050e-01  -3.044581880039e-01  -1.010001986516e-01  3*0.0 -1.013057210209e-01  -8.769737402030e-02   1.100807007145e-01   1.083815904603e-01  -1.017969179567e-02   8.492555447132e-03   1.588078019536e-01  
3*0.0 -1.507154239877e-01  -5.713572390946e-02  -1.664003416752e-02   3.969235324484e-02  -3.273436051596e-01  -2.404991085689e-01  -5.813551754603e-02  3*0.0 -1.183003755231e-01  -1.023295663095e-01   1.109338680798e-01   1.086948966838e-01  -1.446666105705e-02   9.598415088968e-03   1.593554929375e-01  
3*0.0 -1.650999839147e-01  -8.443717399973e-02  -2.443409593635e-02   3.181675357161e-02  -9.212634295835e-02  -1.190119052364e-01   2.684854568693e-02  3*0.0 -1.353918574182e-01  -1.169920893428e-01   1.118838856344e-01   1.090379113277e-01  -1.944818598678e-02   1.063825647301e-02   1.599669965703e-01  
3*0.0 -1.555386387608e-01  -1.048350595977e-01  -1.736510136234e-02   2.685631856465e-02   1.745694168412e-01   3.877548674010e-02   1.364292706572e-01  3*0.0 -1.526017334946e-01  -1.317244979693e-01   1.129339230769e-01   1.093680418833e-01  -2.496928427185e-02   1.169702032059e-02   1.606890887047e-01  
3*0.0 -1.225650962923e-01  -1.179365789863e-01   6.397705150118e-03   2.354498807872e-02   4.470435369205e-01   2.113975936436e-01   2.532678522009e-01  3*0.0 -1.698873213422e-01  -1.464680925494e-01   1.140829983228e-01   1.098037716399e-01  -3.096015864394e-02   1.289289347318e-02   1.616689908758e-01  
3*0.0 -6.565165176006e-02  -1.220605551649e-01   4.525479745360e-02   2.356771020812e-02   7.043571731924e-01   3.800377773362e-01   3.636410809083e-01  3*0.0 -1.872455235224e-01  -1.612597878100e-01   1.153544187945e-01   1.102463677994e-01  -3.720287223758e-02   1.431007824222e-02   1.628848070340e-01  
3*0.0  1.483744335795e-02  -1.149115574072e-01   9.707979579908e-02   2.801958540146e-02   9.346608089535e-01   5.320981563247e-01   4.582433056812e-01  3*0.0 -2.046558782216e-01  -1.761271862430e-01   1.167795895265e-01   1.106913507343e-01  -4.352421296595e-02   1.604217888672e-02   1.644188803686e-01  
3*0.0  1.143943903842e-01  -9.731613185281e-02   1.592806761180e-01   3.574879566515e-02   1.130750667944e+00   6.590646139040e-01   5.312543154439e-01  3*0.0 -2.220192743045e-01  -1.909761056221e-01   1.183810439350e-01   1.112642216932e-01  -4.994564917464e-02   1.818610060264e-02   1.663645742556e-01  
3*0.0  2.287564954431e-01  -6.832074348884e-02   2.280877355664e-01   4.740511877563e-02   1.286159110206e+00   7.563532569053e-01   5.801446446388e-01  3*0.0 -2.393234541050e-01  -2.058990881216e-01   1.202081802683e-01   1.118041016589e-01  -5.616530350096e-02   2.077048018477e-02   1.686525128058e-01  
3*0.0  3.538555687178e-01  -2.953222785987e-02   2.999768345289e-01   6.246934074522e-02   1.400175024357e+00   8.222510806371e-01   6.051795538089e-01  3*0.0 -2.564486331444e-01  -2.207946305326e-01   1.222994123817e-01   1.124233376524e-01  -6.226686302980e-02   2.384967540117e-02   1.713318292124e-01  
3*0.0  4.863120261783e-01   1.734961569594e-02   3.720624141482e-01   7.898807232531e-02   1.474406570096e+00   8.571261603390e-01   6.064395225788e-01  3*0.0 -2.733271766577e-01  -2.356459175897e-01   1.246831178180e-01   1.131468449332e-01  -6.807847432751e-02   2.746015691495e-02   1.744514998133e-01  
3*0.0  6.228986884473e-01   7.309204369678e-02   4.409267362422e-01   9.851083891354e-02   1.511616698138e+00   8.646467245150e-01   5.887621082588e-01  3*0.0 -2.898842182593e-01  -2.504735655101e-01   1.274196620763e-01   1.138934209136e-01  -7.361476586784e-02   3.156320483299e-02   1.778833247181e-01  
3*0.0  7.587899447021e-01   1.361409410694e-01   5.038076808969e-01   1.196505910311e-01   1.516449578663e+00   8.482807081278e-01   5.548582454719e-01  3*0.0 -3.060208252807e-01  -2.652341260278e-01   1.305421596185e-01   1.147380763998e-01  -7.884074170699e-02   3.615741060434e-02   1.816624792522e-01  
3*0.0  8.908529703868e-01   2.040358401563e-01   5.590641921659e-01   1.411088885064e-01   1.493826393155e+00   8.118245893888e-01   5.078671198383e-01  3*0.0 -3.216560973327e-01  -2.798762886297e-01   1.340637469906e-01   1.156709796825e-01  -8.373140342802e-02   4.122689576722e-02   1.857607414171e-01  
3*0.0  1.016320824818e+00   2.765723614606e-01   6.048314108786e-01   1.634416902817e-01   1.448316432704e+00   7.598527421506e-01   4.522319856373e-01  3*0.0 -3.366933489361e-01  -2.943829822577e-01   1.380338360872e-01   1.166788943490e-01  -8.837167370495e-02   4.669722910530e-02   1.900491904267e-01  
3*0.0  1.134079086390e+00   3.522591482801e-01   6.407204102162e-01   1.851520018507e-01   1.384719255533e+00   6.957930597575e-01   3.898439517044e-01  3*0.0 -3.510762002775e-01  -3.087431734987e-01   1.424495456931e-01   1.178163553111e-01  -9.266442133409e-02   5.256811517998e-02   1.946190019939e-01  
3*0.0  1.242197017347e+00   4.299172931908e-01   6.659317134509e-01   2.066987995024e-01   1.307752736307e+00   6.239349914364e-01   3.248926413424e-01  3*0.0 -3.647004210989e-01  -3.228686855021e-01   1.473397760695e-01   1.190399072749e-01  -9.679701575709e-02   5.874688248078e-02   1.992743173169e-01  
3*0.0  1.338767969597e+00   5.084606235114e-01   6.800919936621e-01   2.269747461024e-01   1.221638126730e+00   5.472825047382e-01   2.587858105710e-01  3*0.0 -3.775237477790e-01  -3.367883042362e-01   1.526971079949e-01   1.203624546827e-01  -1.006702474630e-01   6.520217912359e-02   2.040585424235e-01  
3*0.0  1.423180085314e+00   5.865429607495e-01   6.834701721781e-01   2.455640525721e-01   1.130389992060e+00   4.687580015562e-01   1.936517365508e-01  3*0.0 -3.894537384942e-01  -3.503857229195e-01   1.585041324489e-01   1.219081093406e-01  -1.044343176951e-01   7.191277627530e-02   2.089995813998e-01  
3*0.0  1.494406271007e+00   6.643922270653e-01   6.757643083846e-01   2.631766292764e-01   1.036654976215e+00   3.911612871885e-01   1.318231834877e-01  3*0.0 -4.004723528587e-01  -3.637585685958e-01   1.647949989675e-01   1.234418784987e-01  -1.080634840468e-01   7.873741881457e-02   2.138373056227e-01  
3*0.0  1.553381292868e+00   7.403886360949e-01   6.585917059653e-01   2.787276635470e-01   9.432067146468e-01   3.158169692353e-01   7.352289788427e-02  3*0.0 -4.105309947703e-01  -3.767976811683e-01   1.715096977060e-01   1.251458920340e-01  -1.116175929151e-01   8.570232630831e-02   2.187202720481e-01  
3*0.0  1.599598362635e+00   8.134747552144e-01   6.324991585369e-01   2.919238161134e-01   8.528007863831e-01   2.440686051607e-01   1.957257005481e-02  3*0.0 -4.195445060232e-01  -3.893830512893e-01   1.786169238074e-01   1.270848398200e-01  -1.152228688473e-01   9.279163741866e-02   2.236452662445e-01  
3*0.0  1.634378700920e+00   8.845795648794e-01   5.985414382425e-01   3.035406423691e-01   7.658394966233e-01   1.773164843498e-01  -2.911352256165e-02  3*0.0 -4.275915404993e-01  -4.017247544516e-01   1.861239211331e-01   1.290064434429e-01  -1.187442836338e-01   9.986688199802e-02   2.284113933458e-01  
3*0.0  1.656817357877e+00   9.524189593961e-01   5.571323629431e-01   3.130873582336e-01   6.847539182651e-01   1.162330317877e-01  -7.237181557750e-02  3*0.0 -4.345536861169e-01  -4.136261227610e-01   1.939857704829e-01   1.310789603335e-01  -1.223871954510e-01   1.069463359206e-01   2.330886405494e-01  
3*0.0  1.667830933147e+00   1.016187115645e+00   5.095450404933e-01   3.201089009828e-01   6.105153637308e-01   6.096198720688e-02  -1.106398740994e-01  3*0.0 -4.404315465878e-01  -4.250395165624e-01   2.021352221307e-01   1.333873909363e-01  -1.261462080519e-01   1.140475958976e-01   2.377616385742e-01  
3*0.0  1.668063527269e+00   1.076832947538e+00   4.562577957480e-01   3.255451899680e-01   5.434574502791e-01   1.231764838952e-02  -1.431512204343e-01  3*0.0 -4.452482083596e-01  -4.360882428576e-01   2.105895324052e-01   1.357146196341e-01  -1.300138539081e-01   1.210460610787e-01   2.422309326535e-01  
3*0.0  1.658788918902e+00   1.133200828211e+00   3.990196922949e-01   3.286694539098e-01   4.837335164776e-01  -3.042485895351e-02  -1.710991844661e-01  3*0.0 -4.490203018704e-01  -4.466933555620e-01   2.192528359094e-01   1.381490430778e-01  -1.340034472171e-01   1.279802261055e-01   2.465854861605e-01  
3*0.0  1.640382508015e+00   1.185060786311e+00   3.383528738200e-01   3.297476312253e-01   4.321195717315e-01  -6.711038764358e-02  -1.942798067773e-01  3*0.0 -4.517012165289e-01  -4.567413944360e-01   2.280862096244e-01   1.407835461132e-01  -1.382221753662e-01   1.348556530899e-01   2.508568467916e-01  
3*0.0  1.613671992112e+00   1.233059347335e+00   2.751695439080e-01   3.290652433153e-01   3.883705066101e-01  -9.795278390998e-02  -2.131574936910e-01  3*0.0 -4.533367809488e-01  -4.663377039883e-01   2.370595714047e-01   1.435066092204e-01  -1.426320836912e-01   1.416171930968e-01   2.549774536491e-01  
3*0.0  1.580073959362e+00   1.276865436082e+00   2.105950556492e-01   3.265924436828e-01   3.519296366790e-01  -1.235294493745e-01  -2.283088377400e-01  3*0.0 -4.539896041282e-01  -4.754926683420e-01   2.461092231523e-01   1.462650518162e-01  -1.471947818456e-01   1.482602232329e-01   2.589391059981e-01  
3*0.0  1.539423332049e+00   1.316467150776e+00   1.448980298971e-01   3.224603490030e-01   3.231623721711e-01  -1.440450332107e-01  -2.399996508092e-01  3*0.0 -4.536173676101e-01  -4.841328542376e-01   2.551988904728e-01   1.491554916557e-01  -1.519842861869e-01   1.547974515198e-01   2.627924961149e-01  
3*0.0  1.493213882301e+00   1.351454676550e+00   7.928165634311e-02   3.165260022652e-01   3.014001897794e-01  -1.603513452605e-01  -2.490318865447e-01  3*0.0 -4.522670011406e-01  -4.921981465369e-01   2.642429290422e-01   1.521965693363e-01  -1.570129623347e-01   1.612590211870e-01   2.665632327971e-01  
3*0.0  1.441696818119e+00   1.382795071270e+00   1.370267993007e-02   3.095524156573e-01   2.863558939295e-01  -1.722795068708e-01  -2.550796349745e-01  3*0.0 -4.499531631828e-01  -4.997818760341e-01   2.732734056785e-01   1.552453333239e-01  -1.622851717448e-01   1.675562951321e-01   2.701281978396e-01  
3*0.0  1.386036477869e+00   1.410026456275e+00  -5.058690054417e-02   3.010033502396e-01   2.772393066522e-01  -1.810303777043e-01  -2.595293531346e-01  3*0.0 -4.467732581303e-01  -5.069171083136e-01   2.821650503363e-01   1.583733966944e-01  -1.676869262467e-01   1.737750637540e-01   2.736456265376e-01  
3*0.0  1.326789732677e+00   1.433514834503e+00  -1.135780882587e-01   2.914776854254e-01   2.738674824879e-01  -1.865540403026e-01  -2.619747271623e-01  3*0.0 -4.426952798289e-01  -5.134995947641e-01   2.909257007357e-01   1.615673885845e-01  -1.733463660354e-01   1.798716738186e-01   2.770160157045e-01  
3*0.0  1.264649584911e+00   1.453162047002e+00  -1.744954586201e-01   2.807995646393e-01   2.756735204090e-01  -1.896606825146e-01  -2.632459854728e-01  3*0.0 -4.377837558633e-01  -5.195454788651e-01   2.994698537277e-01   1.648389571300e-01  -1.792159486483e-01   1.858888271029e-01   2.803053562042e-01  
3*0.0  1.199987166415e+00   1.469080606919e+00  -2.332712366700e-01   2.691454850480e-01   2.821986161091e-01  -1.906271143196e-01  -2.634826815451e-01  3*0.0 -4.320831103346e-01  -5.250627336436e-01   3.077740252698e-01   1.681650827522e-01  -1.852675828899e-01   1.918301715389e-01   2.835149883539e-01  
3*0.0  1.133441814255e+00   1.482069073164e+00  -2.896183293509e-01   2.568803636369e-01   2.928621436019e-01  -1.896973724911e-01  -2.628593380896e-01  3*0.0 -4.256450775389e-01  -5.301720100643e-01   3.158293809576e-01   1.714810601857e-01  -1.914589267242e-01   1.976554677863e-01   2.866156340706e-01  
3*0.0  1.065763911918e+00   1.491531954777e+00  -3.429429660040e-01   2.437558160992e-01   3.071015757667e-01  -1.876680651505e-01  -2.620007921347e-01  3*0.0 -4.185036900252e-01  -5.347306798890e-01   3.235418426340e-01   1.748574348767e-01  -1.978145795819e-01   2.034426090589e-01   2.896736239415e-01  
3*0.0  9.971252916628e-01   1.498069856586e+00  -3.933501742767e-01   2.301857686842e-01   3.246243561875e-01  -1.845657221147e-01  -2.607821834335e-01  3*0.0 -4.106701540483e-01  -5.387814882092e-01   3.309273572015e-01   1.782367889175e-01  -2.043579589243e-01   2.091455412110e-01   2.926238776904e-01  
3*0.0  9.282609737102e-01   1.501612967694e+00  -4.405863332099e-01   2.160926517510e-01   3.446923363273e-01  -1.808602635420e-01  -2.595688439288e-01  3*0.0 -4.022280387939e-01  -5.423309142943e-01   3.379350680448e-01   1.816437493488e-01  -2.110075817495e-01   2.148040151916e-01   2.955215037435e-01  
3*0.0  8.594556514310e-01   1.502540918868e+00  -4.844461294375e-01   2.016011178841e-01   3.669526015814e-01  -1.768762824022e-01  -2.586213913332e-01  3*0.0 -3.932285100423e-01  -5.454627012782e-01   3.445246438496e-01   1.850548391265e-01  -2.177294873383e-01   2.204326612401e-01   2.984033745918e-01  
3*0.0  7.912248646570e-01   1.501149381554e+00  -5.249053309196e-01   1.869305443484e-01   3.908664074937e-01  -1.727752616695e-01  -2.579341371312e-01  3*0.0 -3.837053628416e-01  -5.481651765950e-01   3.507014347909e-01   1.883999829227e-01  -2.245357994264e-01   2.259945166564e-01   3.011904066537e-01  
3*0.0  7.236082751175e-01   1.497257178363e+00  -5.620620040466e-01   1.720351060492e-01   4.163622326890e-01  -1.687350490135e-01  -2.575704503171e-01  3*0.0 -3.736762997512e-01  -5.503488897708e-01   3.564180618380e-01   1.917718623002e-01  -2.314338761580e-01   2.315450230749e-01   3.039457842611e-01  
3*0.0  6.569134792998e-01   1.491001289073e+00  -5.958494864548e-01   1.569568734187e-01   4.429984552973e-01  -1.650128667626e-01  -2.577002105364e-01  3*0.0 -3.631983963360e-01  -5.520365227667e-01   3.616491902067e-01   1.951448988882e-01  -2.383891788927e-01   2.370919190357e-01   3.066686721157e-01  
3*0.0  5.915050336796e-01   1.483042369693e+00  -6.263004966764e-01   1.419414499750e-01   4.703217767987e-01  -1.616617795145e-01  -2.583296042730e-01  3*0.0 -3.523355816664e-01  -5.533759894927e-01   3.664089110675e-01   1.984330942086e-01  -2.453524896240e-01   2.425961178247e-01   3.093313398560e-01  
3*0.0  5.274874682752e-01   1.473129754636e+00  -6.533219198444e-01   1.268784347778e-01   4.981294699871e-01  -1.589912669847e-01  -2.596729494382e-01  3*0.0 -3.411183902859e-01  -5.542941908706e-01   3.706367852065e-01   2.017141135893e-01  -2.523032882526e-01   2.481236775986e-01   3.120091264895e-01  
3*0.0  4.652171695783e-01   1.461521678652e+00  -6.770432121290e-01   1.118876551082e-01   5.260071561536e-01  -1.570523627093e-01  -2.616743948150e-01  3*0.0 -3.295992779304e-01  -5.548191116925e-01   3.743405306312e-01   2.049381854166e-01  -2.592304176952e-01   2.536495388737e-01   3.146516691067e-01  
3*0.0  4.045257524929e-01   1.448522403748e+00  -6.978560481792e-01   9.718546708634e-02   5.540322596916e-01  -1.556146834913e-01  -2.640300779395e-01  3*0.0 -3.177493842271e-01  -5.549149516497e-01   3.775653021469e-01   2.080812280905e-01  -2.661791902714e-01   2.591316282002e-01   3.171996071027e-01  
3*0.0  3.459239993818e-01   1.433883382729e+00  -7.152802846979e-01   8.252754117083e-02   5.816175669124e-01  -1.552920002953e-01  -2.672881229645e-01  3*0.0 -3.056848502626e-01  -5.546136289417e-01   3.802044444836e-01   2.111833512395e-01  -2.730503788470e-01   2.646632410277e-01   3.197629613211e-01  
3*0.0  2.891344272431e-01   1.418067474771e+00  -7.300623122900e-01   6.818216552843e-02   6.088862502257e-01  -1.555835533031e-01  -2.709389203635e-01  3*0.0 -2.933935001139e-01  -5.539430137669e-01   3.823393195082e-01   2.142240031319e-01  -2.798608214954e-01   2.701870245825e-01   3.222887339947e-01  
3*0.0  2.347637858335e-01   1.401130052965e+00  -7.416218455271e-01   5.402255172257e-02   6.352334195536e-01  -1.570627773098e-01  -2.754906807162e-01  3*0.0 -2.809822807465e-01  -5.529923704151e-01   3.838817369162e-01   2.171949189240e-01  -2.865336314005e-01   2.757530981213e-01   3.248357770747e-01  
3*0.0  1.823930725981e-01   1.383317175705e+00  -7.506566555251e-01   4.028558117193e-02   6.609732569993e-01  -1.592357469111e-01  -2.804084974932e-01  3*0.0 -2.683931658664e-01  -5.516765648515e-01   3.849199695263e-01   2.200711055867e-01  -2.931478273689e-01   2.812921723831e-01   3.273038960277e-01  
3*0.0  1.321313064219e-01   1.364367349574e+00  -7.571255321034e-01   2.681531473142e-02   6.858755906549e-01  -1.623309672762e-01  -2.858663866126e-01  3*0.0 -2.556970020466e-01  -5.499667680805e-01   3.853976578099e-01   2.228829912539e-01  -2.996476019020e-01   2.868656223734e-01   3.297501628626e-01  
3*0.0  8.413911014362e-02   1.344795706204e+00  -7.611293559247e-01   1.375099817918e-02   7.097397303806e-01  -1.662886348142e-01  -2.918144092656e-01  3*0.0 -2.429283588348e-01  -5.479937658318e-01   3.853494514244e-01   2.255507014519e-01  -3.060200412987e-01   2.924221657208e-01   3.321322954351e-01  
3*0.0  3.843720105147e-02   1.324426065348e+00  -7.627342007095e-01   9.992560111329e-04   7.324398639932e-01  -1.711994037841e-01  -2.983158997365e-01  3*0.0 -2.301425073249e-01  -5.457271997273e-01   3.847310963142e-01   2.281714066476e-01  -3.122088218512e-01   2.980270719709e-01   3.345337303556e-01  
3*0.0 -5.057150707483e-03   1.303561524190e+00  -7.621903239763e-01  -1.130501991982e-02   7.540355708713e-01  -1.768840214040e-01  -3.051846262119e-01  3*0.0 -2.173279595807e-01  -5.431859028069e-01   3.835925841692e-01   2.307089444216e-01  -3.182503179107e-01   3.036347991438e-01   3.368985158811e-01  
3*0.0 -4.650096571914e-02   1.282269831604e+00  -7.597846465782e-01  -2.316836191862e-02   7.745214408828e-01  -1.832260337594e-01  -3.123129901461e-01  3*0.0 -2.045013364585e-01  -5.403935623327e-01   3.819600089109e-01   2.331052757848e-01  -3.241347242613e-01   3.092168401477e-01   3.391909225299e-01  
3*0.0 -8.552581175544e-02   1.260290245477e+00  -7.552429932048e-01  -3.471286820136e-02   7.935586561139e-01  -1.905366556368e-01  -3.199180051414e-01  3*0.0 -1.917525820605e-01  -5.372952322341e-01   3.797556726634e-01   2.354348133952e-01  -3.297994635951e-01   3.148549260466e-01   3.414840311664e-01  
3*0.0 -1.226479093262e-01   1.238121532792e+00  -7.491936415205e-01  -4.568716394162e-02   8.115847176987e-01  -1.982822583521e-01  -3.275357892331e-01  3*0.0 -1.789840793823e-01  -5.339087967550e-01   3.771182925460e-01   2.376160799738e-01  -3.353459591500e-01   3.204266731407e-01   3.436504379405e-01  
3*0.0 -1.573180199686e-01   1.215741716940e+00  -7.412470888899e-01  -5.628961294524e-02   8.280239912438e-01  -2.068932425560e-01  -3.355874434432e-01  3*0.0 -1.663574234970e-01  -5.303829272110e-01   3.739426668572e-01   2.396764213093e-01  -3.406362916254e-01   3.260237555739e-01   3.458133163629e-01  
3*0.0 -1.901759882143e-01   1.193177457882e+00  -7.320351775671e-01  -6.642363738213e-02   8.433550796892e-01  -2.159184266961e-01  -3.436718125511e-01  3*0.0 -1.537934468107e-01  -5.266268663580e-01   3.703139086937e-01   2.416593593203e-01  -3.457344687927e-01   3.316003503821e-01   3.479253359091e-01  
3*0.0 -2.208363473177e-01   1.170324417424e+00  -7.213023271588e-01  -7.615943514357e-02   8.572447866511e-01  -2.256084764424e-01  -3.519589495544e-01  3*0.0 -1.413802136107e-01  -5.226326157969e-01   3.661821686673e-01   2.435454400759e-01  -3.505922285787e-01   3.371922559819e-01   3.500004461570e-01  
3*0.0 -2.497568520484e-01   1.147429552604e+00  -7.095056935472e-01  -8.542502471015e-02   8.700110080919e-01  -2.356307746569e-01  -3.602116794826e-01  3*0.0 -1.290678681006e-01  -5.184429136078e-01   3.616314936835e-01   2.453033230626e-01  -3.552528104661e-01   3.427372958181e-01   3.519901795437e-01  
3*0.0 -2.768399563254e-01   1.124633771256e+00  -6.966361628040e-01  -9.419468956205e-02   8.815790663256e-01  -2.459947965226e-01  -3.684324748496e-01  3*0.0 -1.168716922451e-01  -5.140873978469e-01   3.566818634084e-01   2.468902390833e-01  -3.597213810715e-01   3.482106878630e-01   3.538670254498e-01  
3*0.0 -3.018765483992e-01   1.101698288768e+00  -6.825979030703e-01  -1.025834747291e-01   8.917286567646e-01  -2.568613754083e-01  -3.767321519973e-01  3*0.0 -1.048861107463e-01  -5.095362858180e-01   3.512641697293e-01   2.483915686461e-01  -3.639210673547e-01   3.536934705309e-01   3.557105430574e-01  
3*0.0 -3.251685564971e-01   1.078788392665e+00  -6.676865388248e-01  -1.105344939597e-01   9.006739465815e-01  -2.680084573019e-01  -3.849534319260e-01  3*0.0 -9.307416425048e-02  -5.048048466378e-01   3.454511621229e-01   2.497802778053e-01  -3.678899888625e-01   3.591332503987e-01   3.574736613133e-01  
3*0.0 -3.468817979073e-01   1.056148614443e+00  -6.520676687129e-01  -1.180402911482e-01   9.085226154916e-01  -2.793290104801e-01  -3.930693919949e-01  3*0.0 -8.142918582199e-02  -5.000039109110e-01   3.392685842850e-01   2.510413362524e-01  -3.716348126457e-01   3.645110418030e-01   3.591686347904e-01  
3*0.0 -3.665924938420e-01   1.033432630267e+00  -6.355107263516e-01  -1.251871634331e-01   9.149231008342e-01  -2.910481898816e-01  -4.011773843383e-01  3*0.0 -7.006231310263e-02  -4.950144801373e-01   3.326521971442e-01   2.522198574295e-01  -3.750816649953e-01   3.698900123500e-01   3.608178225272e-01  
3*0.0 -3.850404759175e-01   1.011104395424e+00  -6.185498536674e-01  -1.318446686007e-01   9.204696209147e-01  -3.027186007046e-01  -4.090052327818e-01  3*0.0 -5.882135902708e-02  -4.899378931473e-01   3.257543627894e-01   2.532317372798e-01  -3.783577652395e-01   3.751427728794e-01   3.623303291894e-01  
3*0.0 -4.020300962750e-01   9.887881018941e-01  -6.010978088597e-01  -1.381170598101e-01   9.249490814450e-01  -3.144758987062e-01  -4.166034424967e-01  3*0.0 -4.780133992288e-02  -4.846639978261e-01   3.185258020384e-01   2.541273866652e-01  -3.813897529266e-01   3.803307553281e-01   3.637357788300e-01  
3*0.0 -4.174533041491e-01   9.666939807366e-01  -5.831352526056e-01  -1.440095537055e-01   9.282863081933e-01  -3.263468416385e-01  -4.240402486116e-01  3*0.0 -3.703863844375e-02  -4.793090189007e-01   3.109567677206e-01   2.548992823701e-01  -3.841592506567e-01   3.854644852123e-01   3.650707775105e-01  
3*0.0 -4.314331395667e-01   9.449812882861e-01  -5.647578840131e-01  -1.495048729737e-01   9.305887232741e-01  -3.382497798832e-01  -4.312850942978e-01  3*0.0 -2.650677715481e-02  -4.739127772337e-01   3.030907504637e-01   2.555476765178e-01  -3.866959317612e-01   3.905105053128e-01   3.663169532361e-01  
3*0.0 -4.442195846592e-01   9.233704869626e-01  -5.461674808312e-01  -1.546461224610e-01   9.319932605787e-01  -3.500755222753e-01  -4.382212743278e-01  3*0.0 -1.621514893923e-02  -4.683572336274e-01   2.949493599681e-01   2.561166554312e-01  -3.889852607158e-01   3.954774807323e-01   3.674628075139e-01  
3*0.0 -4.556623723355e-01   9.021013891628e-01  -5.272946837127e-01  -1.594258075794e-01   9.324215779282e-01  -3.618710122905e-01  -4.449248994310e-01  3*0.0 -6.184215233687e-03  -4.627561865733e-01   2.865353309832e-01   2.565659966675e-01  -3.910320577143e-01   4.003585798013e-01   3.685196945453e-01  
3*0.0 -4.660202856932e-01   8.811638840242e-01  -5.083030930455e-01  -1.638423731165e-01   9.320549006322e-01  -3.735152082163e-01  -4.513122266950e-01  3*0.0  3.623410706878e-03  -4.570893916915e-01   2.778998165713e-01   2.568741320298e-01  -3.928647242792e-01   4.051166827231e-01   3.694526064174e-01  
3*0.0 -4.753443276771e-01   8.604711878010e-01  -4.892583087922e-01  -1.679190415839e-01   9.309123682917e-01  -3.849836375384e-01  -4.573612953440e-01  3*0.0  1.318500773654e-02  -4.513291651309e-01   2.690461362874e-01   2.570776464849e-01  -3.944659671982e-01   4.097667776126e-01   3.702748273921e-01  
3*0.0 -4.833588326931e-01   8.399833760299e-01  -4.700514186002e-01  -1.716799732783e-01   9.287950428923e-01  -3.963698829928e-01  -4.631196534639e-01  3*0.0  2.242764760975e-02  -4.454657852148e-01   2.599601429893e-01   2.571609011226e-01  -3.957991247507e-01   4.143236933650e-01   3.709831106743e-01  
3*0.0 -4.906243813467e-01   8.200427660984e-01  -4.509362792394e-01  -1.750852795472e-01   9.261592353579e-01  -4.074601453208e-01  -4.685335947487e-01  3*0.0  3.149718104091e-02  -4.396322624545e-01   2.507292355774e-01   2.571011992477e-01  -3.969725471092e-01   4.187217194527e-01   3.715701801382e-01  
3*0.0 -4.967559278497e-01   8.003548864549e-01  -4.317808421904e-01  -1.782283531247e-01   9.226563810949e-01  -4.184093994423e-01  -4.736710788921e-01  3*0.0  4.023751926477e-02  -4.337536056132e-01   2.412771089264e-01   2.569858456413e-01  -3.978668121766e-01   4.230424115824e-01   3.720882772338e-01  
3*0.0 -5.019691614346e-01   7.809838691526e-01  -4.127068567213e-01  -1.810719280480e-01   9.184846357886e-01  -4.291093808400e-01  -4.784529712541e-01  3*0.0  4.871198998516e-02  -4.278137844215e-01   2.316774710534e-01   2.567582250069e-01  -3.985460375339e-01   4.272292875764e-01   3.724778605420e-01  
3*0.0 -5.064625275244e-01   7.620182295407e-01  -3.937955031678e-01  -1.836025587659e-01   9.138103042673e-01  -4.394818064582e-01  -4.828523551726e-01  3*0.0  5.697370252005e-02  -4.218356212308e-01   2.219755833302e-01   2.564108860076e-01  -3.990480174615e-01   4.312492136892e-01   3.727254239326e-01  
3*0.0 -5.100058077339e-01   7.433370251019e-01  -3.749853464726e-01  -1.858956581432e-01   9.084066553730e-01  -4.496351564790e-01  -4.869500539133e-01  3*0.0  6.490335128238e-02  -4.158510981212e-01   2.121059244533e-01   2.559662019536e-01  -3.992899758879e-01   4.351716877027e-01   3.728913585327e-01  
3*0.0 -5.129266154948e-01   7.250699341610e-01  -3.563994631408e-01  -1.879085896843e-01   9.025690300695e-01  -4.594383922830e-01  -4.906798776209e-01  3*0.0  7.261465874876e-02  -4.098566570910e-01   2.021568405563e-01   2.554135571317e-01  -3.993596822478e-01   4.389290928885e-01   3.729279974466e-01  
3*0.0 -5.151546578127e-01   7.070898594340e-01  -3.380448917536e-01  -1.896752282356e-01   8.962151793644e-01  -4.689117787501e-01  -4.940396986213e-01  3*0.0  8.004885362780e-02  -4.038239066531e-01   1.921189035379e-01   2.547549477883e-01  -3.992155116597e-01   4.425394673567e-01   3.728403088747e-01  
3*0.0 -5.166181253447e-01   6.895064992057e-01  -3.198773193405e-01  -1.911940647454e-01   8.893355692242e-01  -4.780806980214e-01  -4.970658606524e-01  3*0.0  8.721208285697e-02  -3.977852906322e-01   1.820088502447e-01   2.539952269175e-01  -3.988775108516e-01   4.459947494599e-01   3.726276135295e-01  
3*0.0 -5.175907934710e-01   6.722870576570e-01  -3.020160679774e-01  -1.924929984935e-01   8.821054528893e-01  -4.868747847793e-01  -4.997419604071e-01  3*0.0  9.413915524492e-02  -3.917525065315e-01   1.718487439635e-01   2.531656957578e-01  -3.983618706185e-01   4.492952561279e-01   3.723067274337e-01  
3*0.0 -5.178291256104e-01   6.554425452898e-01  -2.843702160182e-01  -1.935900877463e-01   8.743506997975e-01  -4.953748492459e-01  -5.021233242195e-01  3*0.0  1.007594067007e-01  -3.857582524476e-01   1.616063924377e-01   2.522520311129e-01  -3.976290007108e-01   4.524663580750e-01   3.718977832930e-01  
3*0.0 -5.177008115364e-01   6.389551994931e-01  -2.670834569175e-01  -1.944514918443e-01   8.663672363360e-01  -5.034448516517e-01  -5.041100143813e-01  3*0.0  1.071859131357e-01  -3.797335258974e-01   1.513849908307e-01   2.512270189250e-01  -3.967605442449e-01   4.554331186267e-01   3.713298689896e-01  
3*0.0 -5.168892606677e-01   6.227534276125e-01  -2.500685951846e-01  -1.951352816566e-01   8.578875154896e-01  -5.111959564758e-01  -5.057805701600e-01  3*0.0  1.132804179837e-01  -3.737122569918e-01   1.411127678064e-01   2.501329726207e-01  -3.956626202800e-01   4.582685113349e-01   3.706650270507e-01  
3*0.0 -5.158949435747e-01   6.069692972240e-01  -2.334557243122e-01  -1.956001534801e-01   8.493273721823e-01  -5.184959176561e-01  -5.070874589899e-01  3*0.0  1.192313625241e-01  -3.677110359526e-01   1.308934621224e-01   2.489183638041e-01  -3.944724051288e-01   4.608898731811e-01   3.698529699489e-01  
3*0.0 -5.141771667306e-01   5.914878206365e-01  -2.171047466519e-01  -1.959094182775e-01   8.402502912291e-01  -5.254993213911e-01  -5.081130322782e-01  3*0.0  1.248222973876e-01  -3.617434430813e-01   1.206230599406e-01   2.476507523865e-01  -3.930405335604e-01   4.633950103461e-01   3.689659891992e-01  
3*0.0 -5.121760448598e-01   5.764135609720e-01  -2.011205719517e-01  -1.960388443457e-01   8.310258424823e-01  -5.320993211664e-01  -5.088217641521e-01  3*0.0  1.302265842460e-01  -3.558107412483e-01   1.104005003657e-01   2.462981755885e-01  -3.914960635694e-01   4.657087804313e-01   3.679541473989e-01  
3*0.0 -5.098697718256e-01   5.616923498920e-01  -1.855060962228e-01  -1.960032550458e-01   8.216238324681e-01  -5.383013715062e-01  -5.092127163553e-01  3*0.0  1.354179396819e-01  -3.499025237447e-01   1.002283420671e-01   2.448630936710e-01  -3.898180819662e-01   4.678350865606e-01   3.668196533720e-01  
3*0.0 -5.070022777949e-01   5.472422232942e-01  -1.702225402576e-01  -1.958293938600e-01   8.118401429379e-01  -5.441638084905e-01  -5.093068389165e-01  3*0.0  1.402768247757e-01  -3.440038147593e-01   9.007144270941e-02   2.433823318599e-01  -3.879295538668e-01   4.698207439861e-01   3.655882656707e-01  
3*0.0 -5.039444031452e-01   5.331818824331e-01  -1.553235707141e-01  -1.955041842064e-01   8.019764684987e-01  -5.496290468422e-01  -5.091182102559e-01  3*0.0  1.449564302533e-01  -3.381671122482e-01   7.998198844714e-02   2.418214410753e-01  -3.859385193803e-01   4.716213481151e-01   3.642511634382e-01  
3*0.0 -5.006655550762e-01   5.194438850182e-01  -1.408212716036e-01  -1.950363066978e-01   7.920017933920e-01  -5.546968350040e-01  -5.086323628089e-01  3*0.0  1.494279317892e-01  -3.323632457532e-01   6.997198708291e-02   2.401802290019e-01  -3.838271010217e-01   4.732377538664e-01   3.627995320051e-01  
3*0.0 -4.970444961270e-01   5.059962948982e-01  -1.266896292353e-01  -1.944392578505e-01   7.818266775510e-01  -5.593925138336e-01  -5.078592225280e-01  3*0.0  1.536411134861e-01  -3.265761866063e-01   6.004180041055e-02   2.384823862427e-01  -3.815630887458e-01   4.746792270871e-01   3.612356974061e-01  
3*0.0 -4.931134696429e-01   4.928631593582e-01  -1.129261770338e-01  -1.937115203018e-01   7.714919481431e-01  -5.637187791799e-01  -5.068068158509e-01  3*0.0  1.576178139070e-01  -3.208192382810e-01   5.020904739004e-02   2.367016970620e-01  -3.791703711645e-01   4.759366906884e-01   3.595534068488e-01  
3*0.0 -4.891117379511e-01   4.800726216807e-01  -9.956768467378e-02  -1.928691367409e-01   7.611634057725e-01  -5.676607063042e-01  -5.055119870879e-01  3*0.0  1.614288619441e-01  -3.151355867425e-01   4.047188484204e-02   2.348687993266e-01  -3.766905217444e-01   4.770220342829e-01   3.577882510387e-01  
3*0.0 -4.847858713126e-01   4.676303697611e-01  -8.654555893977e-02  -1.919342590214e-01   7.506705444720e-01  -5.712795211513e-01  -5.040032560997e-01  3*0.0  1.649953601052e-01  -3.095299160877e-01   3.081017763078e-02   2.329979215798e-01  -3.740816925746e-01   4.779553634953e-01   3.559466489159e-01  
3*0.0 -4.803155065463e-01   4.554356514457e-01  -7.393569720537e-02  -1.908858072722e-01   7.401337970946e-01  -5.745012337926e-01  -5.022066560894e-01  3*0.0  1.683606261413e-01  -3.039191221392e-01   2.130350056126e-02   2.310625599171e-01  -3.713666071923e-01   4.786831742750e-01   3.539718253118e-01  
3*0.0 -4.755956714645e-01   4.435653981973e-01  -6.167904143211e-02  -1.897563558013e-01   7.294811882328e-01  -5.774032842609e-01  -5.002141301236e-01  3*0.0  1.714873776354e-01  -2.983996418425e-01   1.187925609240e-02   2.290926704062e-01  -3.685290882722e-01   4.792701949363e-01   3.519361996115e-01  
3*0.0 -4.708328235525e-01   4.319893436574e-01  -4.981703723557e-02  -1.885207487880e-01   7.188811566535e-01  -5.799261513431e-01  -4.979737036751e-01  3*0.0  1.744747123783e-01  -2.929077567454e-01   2.627324892149e-03   2.270428168573e-01  -3.656360266635e-01   4.796468105425e-01   3.497759893242e-01  
3*0.0 -4.658031908671e-01   4.206705896741e-01  -3.832568808928e-02  -1.872107654612e-01   7.081429201873e-01  -5.821247103064e-01  -4.955244577489e-01  3*0.0  1.771890838577e-01  -2.874754791044e-01  -6.519386876544e-03   2.249718226068e-01  -3.625970043314e-01   4.798822381091e-01   3.475477526905e-01  
3*0.0 -4.607595559250e-01   4.096527937267e-01  -2.721203719622e-02  -1.858183535536e-01   6.974788462071e-01  -5.839760863280e-01  -4.928722964950e-01  3*0.0  1.797693864791e-01  -2.821002346303e-01  -1.550474077732e-02   2.228465105953e-01  -3.595096802933e-01   4.799314144443e-01   3.452249967181e-01  
3*0.0 -4.556509007483e-01   3.989410290198e-01  -1.645698164774e-02  -1.843451477533e-01   6.868552682294e-01  -5.855013958879e-01  -4.900349749987e-01  3*0.0  1.821994334360e-01  -2.767974411145e-01  -2.434169584924e-02   2.206636067616e-01  -3.563663553018e-01   4.798080665512e-01   3.428208609302e-01  
3*0.0 -4.502797421786e-01   3.884299140404e-01  -6.079147975769e-03  -1.828079576113e-01   6.761017401617e-01  -5.866997314486e-01  -4.869753635908e-01  3*0.0  1.843492622971e-01  -2.715132841145e-01  -3.301666007169e-02   2.184517761800e-01  -3.530788280533e-01   4.795192109314e-01   3.403188216588e-01  
3*0.0 -4.449669033046e-01   3.782263127936e-01   3.945368486714e-03  -1.812105178677e-01   6.654841988816e-01  -5.875836384949e-01  -4.837597962960e-01  3*0.0  1.864037505716e-01  -2.663071741049e-01  -4.152370475232e-02   2.162038077584e-01  -3.497733698965e-01   4.790571686859e-01   3.377439838331e-01  
3*0.0 -4.394634288913e-01   3.683117359427e-01   1.364476727748e-02  -1.795679832740e-01   6.548105689335e-01  -5.881982065130e-01  -4.804084452720e-01  3*0.0  1.882359534058e-01  -2.612032801895e-01  -4.991335719925e-02   2.139411156391e-01  -3.463710936035e-01   4.784702727359e-01   3.351281989819e-01  
3*0.0 -4.339547775033e-01   3.586203277108e-01   2.297371987520e-02  -1.778630483111e-01   6.442118480679e-01  -5.884897181858e-01  -4.768720218933e-01  3*0.0  1.899199125677e-01  -2.561332150753e-01  -5.810353240101e-02   2.116333468544e-01  -3.429151855637e-01   4.776998813358e-01   3.324177980769e-01  
3*0.0 -4.284276345031e-01   3.491673098912e-01   3.195302545923e-02  -1.761085889382e-01   6.336827492245e-01  -5.884825615426e-01  -4.731771826808e-01  3*0.0  1.914554522869e-01  -2.511154224321e-01  -6.610665658095e-02   2.092957242784e-01  -3.394085196141e-01   4.767618640217e-01   3.296299522666e-01  
3*0.0 -4.228396163353e-01   3.399426869413e-01   4.058833998756e-02  -1.742972799975e-01   6.231989284398e-01  -5.881811723081e-01  -4.693182422909e-01  3*0.0  1.928315596911e-01  -2.461425124473e-01  -7.390966080635e-02   2.069052276685e-01  -3.358489339144e-01   4.756505820036e-01   3.267547777765e-01  
3*0.0 -4.171403601654e-01   3.309857345081e-01   4.891521423740e-02  -1.724625845603e-01   6.127174926356e-01  -5.876407714332e-01  -4.653628530749e-01  3*0.0  1.940126782880e-01  -2.412775788205e-01  -8.158291418914e-02   2.045283680347e-01  -3.322133290541e-01   4.744294599330e-01   3.238574942288e-01  
3*0.0 -4.115103923797e-01   3.222784588644e-01   5.692215549593e-02  -1.705819312992e-01   6.023835408469e-01  -5.868303597304e-01  -4.612859888345e-01  3*0.0  1.951100511137e-01  -2.364803813966e-01  -8.906130266594e-02   2.021085253822e-01  -3.285750081465e-01   4.730451979946e-01   3.208945424577e-01  
3*0.0 -4.058287087904e-01   3.137370163617e-01   6.457807192924e-02  -1.686661109787e-01   5.920825986977e-01  -5.857336978337e-01  -4.570489357837e-01  3*0.0  1.960194479163e-01  -2.317039405865e-01  -9.631671236212e-02   1.996715350372e-01  -3.248611924208e-01   4.714921055559e-01   3.178452568548e-01  
3*0.0 -4.001367865738e-01   3.054530197734e-01   7.194235688346e-02  -1.667238303267e-01   5.818730428906e-01  -5.844080027884e-01  -4.527257326831e-01  3*0.0  1.968077447855e-01  -2.270222783773e-01  -1.034064062816e-01   1.972154383156e-01  -3.211259454808e-01   4.698111979953e-01   3.147595687135e-01  
3*0.0 -3.944272860994e-01   2.973804135047e-01   7.899919576819e-02  -1.647540161902e-01   5.717400744646e-01  -5.828377114669e-01  -4.482910659212e-01  3*0.0  1.974576389804e-01  -2.224010861087e-01  -1.102965927079e-01   1.947366174495e-01  -3.173550364001e-01   4.679826741938e-01   3.116145889907e-01  
3*0.0 -3.887176546898e-01   2.895105518069e-01   8.575305387513e-02  -1.627658169823e-01   5.616881681376e-01  -5.810352543217e-01  -4.437624848929e-01  3*0.0  1.979631918224e-01  -2.178460953515e-01  -1.169978507055e-01   1.922626738902e-01  -3.135421557080e-01   4.660234829536e-01   3.084269443567e-01  
3*0.0 -3.830032864694e-01   2.818526966533e-01   9.221790323169e-02  -1.607516446073e-01   5.517269318663e-01  -5.790093959517e-01  -4.391425303488e-01  3*0.0  1.983462024462e-01  -2.133608887079e-01  -1.235031439322e-01   1.897608057574e-01  -3.097076782870e-01   4.639275759026e-01   3.051903615889e-01  
3*0.0 -3.773677534290e-01   2.744132117939e-01   9.840881900956e-02  -1.587211463531e-01   5.419155764542e-01  -5.767758559499e-01  -4.344580941431e-01  3*0.0  1.986515019514e-01  -2.089565301371e-01  -1.298250779948e-01   1.872513579868e-01  -3.058774442750e-01   4.617072856045e-01   3.019229198548e-01  
3*0.0 -3.716759062203e-01   2.671150233676e-01   1.042850143245e-01  -1.566692376821e-01   5.321365414763e-01  -5.743024124094e-01  -4.296512721036e-01  3*0.0  1.987709128988e-01  -2.045776956241e-01  -1.359098830624e-01   1.847285461605e-01  -3.019806759302e-01   4.593361605068e-01   2.985834472511e-01  
3*0.0 -3.660786809950e-01   2.600417479430e-01   1.099117039113e-01  -1.546001040163e-01   5.225294790886e-01  -5.716431543945e-01  -4.247979511247e-01  3*0.0  1.988451137003e-01  -2.002866410270e-01  -1.418115204039e-01   1.821821326564e-01  -2.981137214202e-01   4.568458718026e-01   2.952184166725e-01  
3*0.0 -3.604063106251e-01   2.531555870068e-01   1.152732691172e-01  -1.525291796869e-01   5.129510749426e-01  -5.688015019009e-01  -4.198847809228e-01  3*0.0  1.987423558229e-01  -1.960734969655e-01  -1.475330681492e-01   1.796541551849e-01  -2.941914595428e-01   4.542543625691e-01   2.918300510249e-01  
3*0.0 -3.548316528222e-01   2.464639502983e-01   1.203891412948e-01  -1.504541725386e-01   5.035347285469e-01  -5.657826859488e-01  -4.149296849037e-01  3*0.0  1.985814909798e-01  -1.919375914758e-01  -1.530662335925e-01   1.771237621462e-01  -2.902873605847e-01   4.515494700767e-01   2.884190312309e-01  
3*0.0 -3.492753985073e-01   2.399200736199e-01   1.252336757431e-01  -1.483679496996e-01   4.942122888027e-01  -5.625663903777e-01  -4.098973562327e-01  3*0.0  1.982975671745e-01  -1.878431061547e-01  -1.583716558813e-01   1.745853385991e-01  -2.863596018279e-01   4.487130596953e-01   2.849584679055e-01  
3*0.0 -3.437551569162e-01   2.335494351007e-01   1.298355685989e-01  -1.462786918935e-01   4.850063166593e-01  -5.591797868767e-01  -4.048162616662e-01  3*0.0  1.979223896379e-01  -1.838114562595e-01  -1.634716074486e-01   1.720425738545e-01  -2.824315376463e-01   4.457613260314e-01   2.814661554936e-01  
3*0.0 -3.382603520695e-01   2.273495227195e-01   1.341993288504e-01  -1.441832238046e-01   4.759073854922e-01  -5.556302741093e-01  -3.996929770593e-01  3*0.0  1.974493548347e-01  -1.798495280518e-01  -1.683760726193e-01   1.694932905510e-01  -2.784995857274e-01   4.427046600164e-01   2.779503104467e-01  
3*0.0 -3.328425981146e-01   2.213211496441e-01   1.383403364594e-01  -1.420896465792e-01   4.669499448926e-01  -5.519360165183e-01  -3.945492747529e-01  3*0.0  1.969060015753e-01  -1.759649672897e-01  -1.731008168552e-01   1.669550784571e-01  -2.745793047129e-01   4.395585304007e-01   2.744269186709e-01  
3*0.0 -3.274648286892e-01   2.154657130826e-01   1.422679959916e-01  -1.400012413963e-01   4.581106794192e-01  -5.481039980051e-01  -3.893857433033e-01  3*0.0  1.962828679931e-01  -1.721570256600e-01  -1.776438647795e-01   1.644251747266e-01  -2.706665570044e-01   4.363221658635e-01   2.708931968721e-01  
3*0.0 -3.220604378428e-01   2.097291270557e-01   1.459464193312e-01  -1.379151575579e-01   4.493268779966e-01  -5.441035034163e-01  -3.841584934194e-01  3*0.0  1.955092810494e-01  -1.683824352845e-01  -1.819468132526e-01   1.619011835636e-01  -2.667150484376e-01   4.329659153733e-01   2.673131567831e-01  
3*0.0 -3.168125844271e-01   2.041687575202e-01   1.494392272210e-01  -1.358261801488e-01   4.407503207144e-01  -5.399882169309e-01  -3.789395856828e-01  3*0.0  1.947454042830e-01  -1.646929782453e-01  -1.860876268830e-01   1.593708024016e-01  -2.628263858853e-01   4.295338196233e-01   2.637407704522e-01  
3*0.0 -3.115442211002e-01   1.987439439949e-01   1.527101287243e-01  -1.337407583263e-01   4.322396743671e-01  -5.357328298152e-01  -3.736839474046e-01  3*0.0  1.938539404046e-01  -1.610589188016e-01  -1.900192287261e-01   1.568430048483e-01  -2.589160521248e-01   4.260050643927e-01   2.601433514403e-01  
3*0.0 -3.063305872534e-01   1.934566734501e-01   1.557803799116e-01  -1.316692008282e-01   4.238483837836e-01  -5.313549955627e-01  -3.684133476623e-01  3*0.0  1.928852550219e-01  -1.574822388992e-01  -1.937511173851e-01   1.543346069404e-01  -2.550127536868e-01   4.223886963405e-01   2.565327572073e-01  
3*0.0 -3.011753638857e-01   1.883228141917e-01   1.586686735167e-01  -1.296093177145e-01   4.155847464257e-01  -5.268752810611e-01  -3.631479685684e-01  3*0.0  1.918563957523e-01  -1.539830930679e-01  -1.973145111387e-01   1.518409589512e-01  -2.511298031489e-01   4.187060626231e-01   2.529276978486e-01  
3*0.0 -2.961112322501e-01   1.833308184483e-01   1.613782424467e-01  -1.275546791194e-01   4.074709998905e-01  -5.222931511239e-01  -3.578865738777e-01  3*0.0  1.907924252463e-01  -1.505514289523e-01  -2.007013760950e-01   1.493512471012e-01  -2.472806634259e-01   4.149513049052e-01   2.493238810587e-01  
3*0.0 -2.910561294653e-01   1.784661087737e-01   1.638990026929e-01  -1.255169052563e-01   3.994395039326e-01  -5.176059300813e-01  -3.526170998329e-01  3*0.0  1.896225565432e-01  -1.471805489671e-01  -2.038977595350e-01   1.468866558500e-01  -2.434221831353e-01   4.111240886630e-01   2.457138574958e-01  
3*0.0 -2.860967355186e-01   1.737175197437e-01   1.662392486859e-01  -1.234831969037e-01   3.915579268921e-01  -5.128118332475e-01  -3.473390094121e-01  3*0.0  1.884228629508e-01  -1.438539267499e-01  -2.068878973492e-01   1.444181268443e-01  -2.395994840875e-01   4.072100761404e-01   2.420891622478e-01  
3*0.0 -2.811530228428e-01   1.690862022223e-01   1.683955150970e-01  -1.214567036735e-01   3.837646924915e-01  -5.079169559176e-01  -3.420522154214e-01  3*0.0  1.871311761994e-01  -1.405827142768e-01  -2.096822809587e-01   1.419564769714e-01  -2.357766768757e-01   4.032230712926e-01   2.384560904211e-01  
3*0.0 -2.763031123482e-01   1.646041008684e-01   1.704182649264e-01  -1.194543593855e-01   3.761214700006e-01  -5.029684284985e-01  -3.368103010490e-01  3*0.0  1.858201953679e-01  -1.373998457314e-01  -2.123475734573e-01   1.395296445642e-01  -2.319972058000e-01   3.992051240316e-01   2.348563234562e-01  
3*0.0 -2.715249896584e-01   1.602284439238e-01   1.722750923321e-01  -1.174616266119e-01   3.686052061807e-01  -4.979316146619e-01  -3.315699036929e-01  3*0.0  1.844632090176e-01  -1.342628894960e-01  -2.148174671952e-01   1.371117608369e-01  -2.282426420952e-01   3.951157782560e-01   2.312504956764e-01  
3*0.0 -2.667724956800e-01   1.559733079886e-01   1.739780856156e-01  -1.154870882976e-01   3.611830954534e-01  -4.928246023348e-01  -3.263463204910e-01  3*0.0  1.830313745326e-01  -1.311924817518e-01  -2.171211316782e-01   1.347171177679e-01  -2.244978687880e-01   3.909777212390e-01   2.276550492274e-01  
3*0.0 -2.621158727373e-01   1.518140401420e-01   1.755238221512e-01  -1.135202280436e-01   3.539057557143e-01  -4.876350721758e-01  -3.211251247002e-01  3*0.0  1.815816272799e-01  -1.281591351606e-01  -2.192239398063e-01   1.323200299361e-01  -2.207942386650e-01   3.867662978237e-01   2.240509559622e-01  
3*0.0 -2.574682016789e-01   1.477740181904e-01   1.769274404850e-01  -1.115780062642e-01   3.467081706356e-01  -4.823899839386e-01  -3.159298253076e-01  3*0.0  1.800457283480e-01  -1.251964012358e-01  -2.211710985655e-01   1.299579964713e-01  -2.170937211707e-01   3.825187421123e-01   2.204644464386e-01  
3*0.0 -2.529240537884e-01   1.438481900651e-01   1.782068330878e-01  -1.096500061403e-01   3.396620121523e-01  -4.770987322812e-01  -3.107717329095e-01  3*0.0  1.785089616198e-01  -1.222977795830e-01  -2.229738532443e-01   1.276100894802e-01  -2.134450634607e-01   3.782366766864e-01   2.169011361502e-01  
3*0.0 -2.484399694330e-01   1.400267281045e-01   1.793559887569e-01  -1.077432703174e-01   3.327300084442e-01  -4.717577831766e-01  -3.056421237096e-01  3*0.0  1.769300872824e-01  -1.194563884671e-01  -2.246168629189e-01   1.252895014702e-01  -2.098226909468e-01   3.739151542738e-01   2.133530891112e-01  
3*0.0 -2.439921056973e-01   1.362895897931e-01   1.803558597004e-01  -1.058495454873e-01   3.258938898041e-01  -4.663493704359e-01  -3.005174335551e-01  3*0.0  1.752908235305e-01  -1.166519551260e-01  -2.260620494921e-01   1.229784685173e-01  -2.062162297174e-01   3.695331609540e-01   2.097991634086e-01  
3*0.0 -2.396135524273e-01   1.326709150285e-01   1.812527463368e-01  -1.039801646691e-01   3.191810108104e-01  -4.609204351636e-01  -2.954475398834e-01  3*0.0  1.736291713858e-01  -1.139253907348e-01  -2.273942447410e-01   1.207012487447e-01  -2.026486951257e-01   3.651427372759e-01   2.062849404222e-01  
3*0.0 -2.353248842941e-01   1.291467053706e-01   1.820347030870e-01  -1.021248510940e-01   3.126039619740e-01  -4.554550610863e-01  -2.904128309119e-01  3*0.0  1.719624329723e-01  -1.112502310013e-01  -2.285776436933e-01   1.184375831444e-01  -1.991283464653e-01   3.607210383306e-01   2.027902096736e-01  
3*0.0 -2.310855135573e-01   1.256934203815e-01   1.826780082375e-01  -1.002839500268e-01   3.061269065085e-01  -4.499317198661e-01  -2.853863418412e-01  3*0.0  1.702480217586e-01  -1.086043695853e-01  -2.295632542658e-01   1.161846542392e-01  -1.956286138675e-01   3.562420096522e-01   1.992901448027e-01  
3*0.0 -2.268917005745e-01   1.223432074949e-01   1.832181814897e-01  -9.846519280726e-02   2.997530109040e-01  -4.443897746441e-01  -2.804069681756e-01  3*0.0  1.684976482778e-01  -1.060255025546e-01  -2.304249178668e-01   1.139608462788e-01  -1.921592668875e-01   3.517526612505e-01   1.958224214284e-01  
3*0.0 -2.227853409266e-01   1.190926301873e-01   1.836705329328e-01  -9.667133790634e-02   2.935104892843e-01  -4.388396074929e-01  -2.754845372945e-01  3*0.0  1.667480533235e-01  -1.035104237949e-01  -2.311744282503e-01   1.117691403207e-01  -1.887391072304e-01   3.472583800968e-01   1.923927461944e-01  
3*0.0 -2.187085094969e-01   1.159243126304e-01   1.840108517663e-01  -9.490089685245e-02   2.873530675562e-01  -4.332614069050e-01  -2.705934515273e-01  3*0.0  1.649433468508e-01  -1.010435106836e-01  -2.317687261733e-01   1.096060566413e-01  -1.853357208686e-01   3.427377704964e-01   1.889789394851e-01  
3*0.0 -2.147198640332e-01   1.128342589753e-01   1.842520870606e-01  -9.314502530418e-02   2.813249768341e-01  -4.276628888037e-01  -2.657419330501e-01  3*0.0  1.631442866798e-01  -9.862012133641e-02  -2.322229999433e-01   1.074556695746e-01  -1.819827958046e-01   3.381958589242e-01   1.855872023276e-01  
3*0.0 -2.107592553667e-01   1.098195284477e-01   1.843841587842e-01  -9.141102358609e-02   2.753795887763e-01  -4.220390668040e-01  -2.609200459714e-01  3*0.0  1.612939465510e-01  -9.624050611279e-02  -2.325204756946e-01   1.053300069659e-01  -1.786480486740e-01   3.336279719592e-01   1.822096986662e-01  
3*0.0 -2.068848326502e-01   1.068922138511e-01   1.844381661789e-01  -8.969452147344e-02   2.695621634497e-01  -4.164179190885e-01  -2.561564385316e-01  3*0.0  1.594550668508e-01  -9.391875587725e-02  -2.327163346307e-01   1.032255270979e-01  -1.753672164191e-01   3.290642549081e-01   1.788721449309e-01  
3*0.0 -2.030778372159e-01   1.040410701586e-01   1.844071838448e-01  -8.800213081373e-02   2.638546427049e-01  -4.107924122910e-01  -2.514405476639e-01  3*0.0  1.576061213153e-01  -9.164403196275e-02  -2.327867593051e-01   1.011517549387e-01  -1.721260554790e-01   3.244927284914e-01   1.755631844073e-01  
3*0.0 -1.993081127904e-01   1.012704977754e-01   1.842925984640e-01  -8.633568248699e-02   2.582351473577e-01  -4.051669996252e-01  -2.467741441808e-01  3*0.0  1.557233061594e-01  -8.942358964827e-02  -2.327396967619e-01   9.911157606998e-02  -1.689119882906e-01   3.199202885637e-01   1.722857059621e-01  
3*0.0 -1.956193228165e-01   9.856104497887e-02   1.840878196365e-01  -8.468308311802e-02   2.527342538300e-01  -3.995303626939e-01  -2.421448861081e-01  3*0.0  1.538495004848e-01  -8.723572345110e-02  -2.325539920652e-01   9.708129066255e-02  -1.657471089394e-01   3.153307424434e-01   1.690277841617e-01  
3*0.0 -1.919564755714e-01   9.593225301812e-02   1.838077263516e-01  -8.305812622777e-02   2.473113803920e-01  -3.939035241160e-01  -2.375699013163e-01  3*0.0  1.519339910489e-01  -8.510541313511e-02  -2.322623653474e-01   9.509118812687e-02  -1.626043184132e-01   3.107497354001e-01   1.658059649765e-01  
3*0.0 -1.883801894185e-01   9.337399255427e-02   1.834603497543e-01  -8.144978138933e-02   2.420110611023e-01  -3.882893843590e-01  -2.330520744541e-01  3*0.0  1.500396346042e-01  -8.302188873354e-02  -2.318754600869e-01   9.311984540354e-02  -1.595173150735e-01   3.061784489987e-01   1.626225682647e-01  
3*0.0 -1.848738714179e-01   9.087779106859e-02   1.830374867449e-01  -7.985976816432e-02   2.368186322825e-01  -3.826799967962e-01  -2.285809302367e-01  3*0.0  1.481504277046e-01  -8.097631012044e-02  -2.313726419400e-01   9.116682973983e-02  -1.564760058908e-01   3.016060216251e-01   1.594673998062e-01  
3*0.0 -1.813898516354e-01   8.845000446425e-02   1.825406323942e-01  -7.829974610702e-02   2.316977184555e-01  -3.770802441320e-01  -2.241579316698e-01  3*0.0  1.462197858837e-01  -7.897813759269e-02  -2.307547263499e-01   8.925375807322e-02  -1.534545500600e-01   2.970372022921e-01   1.563416012002e-01  
3*0.0 -1.779703327156e-01   8.608365292187e-02   1.819758467336e-01  -7.675879754383e-02   2.266794909722e-01  -3.714937203251e-01  -2.197858434187e-01  3*0.0  1.442933507918e-01  -7.702021381928e-02  -2.300329833305e-01   8.736232954038e-02  -1.504776217764e-01   2.924757395084e-01   1.532482579560e-01  
3*0.0 -1.746206762571e-01   8.378413672518e-02   1.813571630082e-01  -7.523926805528e-02   2.217669962352e-01  -3.659337468621e-01  -2.154761363164e-01  3*0.0  1.423778197725e-01  -7.511028220247e-02  -2.292329777744e-01   8.550016680221e-02  -1.475482913603e-01   2.879364993786e-01   1.501979670624e-01  
3*0.0 -1.713256927414e-01   8.154773303322e-02   1.806801428753e-01  -7.374278005393e-02   2.169483714130e-01  -3.603960531803e-01  -2.112224310257e-01  3*0.0  1.404616551524e-01  -7.324465585773e-02  -2.283445003899e-01   8.366608949781e-02  -1.446597072884e-01   2.834136675476e-01   1.471849138000e-01  
3*0.0 -1.680540693308e-01   7.935943319486e-02   1.799205197806e-01  -7.226602888255e-02   2.121980552084e-01  -3.548593762977e-01  -2.070016683375e-01  3*0.0  1.385107896620e-01  -7.140802353373e-02  -2.273198409292e-01   8.185367211483e-02  -1.417922895633e-01   2.788824431908e-01   1.441881352924e-01  
3*0.0 -1.648701752984e-01   7.723435138093e-02   1.791207623494e-01  -7.080553942769e-02   2.075651358225e-01  -3.493616051783e-01  -2.028504267079e-01  3*0.0  1.365975316117e-01  -6.961851322407e-02  -2.262430931707e-01   8.006328464146e-02  -1.389856060744e-01   2.743869992736e-01   1.412420161618e-01  
3*0.0 -1.617167602251e-01   7.516214284774e-02   1.782578832175e-01  -6.937300901212e-02   2.030038649612e-01  -3.438818709139e-01  -1.987454026300e-01  3*0.0  1.346603326194e-01  -6.786508215707e-02  -2.250584789971e-01   7.830752520585e-02  -1.362045760723e-01   2.698992669005e-01   1.383232212669e-01  
3*0.0 -1.586411756367e-01   7.315206216332e-02   1.773611188709e-01  -6.796140549403e-02   1.985509284146e-01  -3.384469185632e-01  -1.947113862071e-01  3*0.0  1.327543169506e-01  -6.615915942667e-02  -2.238287353470e-01   7.658027158878e-02  -1.334795972546e-01   2.654519567043e-01   1.354560395647e-01  
3*0.0 -1.555961742524e-01   7.119180134265e-02   1.764037862937e-01  -6.657262369420e-02   1.941689496725e-01  -3.330325946675e-01  -1.907233288926e-01  3*0.0  1.308298236206e-01  -6.448800058304e-02  -2.224994502777e-01   7.488084733383e-02  -1.307825378978e-01   2.610163566018e-01   1.326172868606e-01  
3*0.0 -1.526095774628e-01   6.927892936873e-02   1.753945103378e-01  -6.519968312323e-02   1.898778664357e-01  -3.276461116694e-01  -1.867870696057e-01  3*0.0  1.289175112948e-01  -6.284983584365e-02  -2.210896831097e-01   7.320055084450e-02  -1.281293297581e-01   2.566013688911e-01   1.298133201007e-01  
3*0.0 -1.496709133416e-01   6.742011762245e-02   1.743446628050e-01  -6.385208811725e-02   1.856696601056e-01  -3.222981337988e-01  -1.829107752449e-01  3*0.0  1.270091855315e-01  -6.125266703333e-02  -2.196158644899e-01   7.155253369914e-02  -1.255153763829e-01   2.522172756619e-01   1.270505095733e-01  
3*0.0 -1.467885906358e-01   6.560502284539e-02   1.732455331026e-01  -6.252036904779e-02   1.815488920658e-01  -3.169799161219e-01  -1.790853546316e-01  3*0.0  1.251143271979e-01  -5.968599733858e-02  -2.180649354778e-01   6.992326175004e-02  -1.229445818807e-01   2.478552702528e-01   1.243218920776e-01  
3*0.0 -1.439424094835e-01   6.384555206296e-02   1.721130729836e-01  -6.121733490328e-02   1.775008222039e-01  -3.117069464574e-01  -1.753226803883e-01  3*0.0  1.232132271751e-01  -5.816384047686e-02  -2.164599440080e-01   6.833400894466e-02  -1.204066246235e-01   2.435304537499e-01   1.216369187711e-01  
3*0.0 -1.411667001613e-01   6.213263812903e-02   1.709490491836e-01  -5.993173899119e-02   1.735493517026e-01  -3.064789238941e-01  -1.716223454751e-01  3*0.0  1.213449744839e-01  -5.667677215289e-02  -2.148101235192e-01   6.676685396064e-02  -1.179212000436e-01   2.392444042073e-01   1.189966701751e-01  
3*0.0 -1.384202805895e-01   6.045805438195e-02   1.697298383414e-01  -5.866539699443e-02   1.696629913474e-01  -3.012753040238e-01  -1.679635132330e-01  3*0.0  1.194655272611e-01  -5.521616176247e-02  -2.130680800786e-01   6.522118243318e-02  -1.154641155120e-01   2.349726876642e-01   1.163820766116e-01  
3*0.0 -1.357208601476e-01   5.883052206114e-02   1.684803234754e-01  -5.742288262687e-02   1.658544464134e-01  -2.961183229102e-01  -1.643651007249e-01  3*0.0  1.175957927339e-01  -5.379256747021e-02  -2.112775312767e-01   6.370818764656e-02  -1.130462968239e-01   2.307395015266e-01   1.138097925272e-01  
3*0.0 -1.330750312958e-01   5.724883014792e-02   1.672034067118e-01  -5.619935945957e-02   1.621279021732e-01  -2.910098538985e-01  -1.608279804642e-01  3*0.0  1.157447582628e-01  -5.240567238752e-02  -2.094487218102e-01   6.222121782435e-02  -1.106719613100e-01   2.265485748749e-01   1.112819488888e-01  
3*0.0 -1.304651812883e-01   5.570602430056e-02   1.658852775228e-01  -5.499415804621e-02   1.584695053601e-01  -2.859378794758e-01  -1.573398229409e-01  3*0.0  1.138946185947e-01  -5.104793346151e-02  -2.075540950817e-01   6.075691770536e-02  -1.083310245952e-01   2.223855060598e-01   1.087871480737e-01  
3*0.0 -1.279051851293e-01   5.419829851351e-02   1.645297919173e-01  -5.380739009011e-02   1.548878856931e-01  -2.809043632966e-01  -1.539016779696e-01  3*0.0  1.120611340985e-01  -4.971552397772e-02  -2.055989689268e-01   5.931433450193e-02  -1.060306457238e-01   2.182518973967e-01   1.063263258395e-01  
3*0.0 -1.253856969019e-01   5.273672401077e-02   1.631540324091e-01  -5.264477447119e-02   1.513768170966e-01  -2.759252112735e-01  -1.505258875506e-01  3*0.0  1.102363627405e-01  -4.842151660540e-02  -2.036136720891e-01   5.790466867186e-02  -1.037671619160e-01   2.141652138836e-01   1.039104101850e-01  
3*0.0 -1.229206964063e-01   5.131623246082e-02   1.617595702771e-01  -5.150227417206e-02   1.479449088403e-01  -2.710002091899e-01  -1.472116115410e-01  3*0.0  1.084363703163e-01  -4.716092670461e-02  -2.016025892611e-01   5.652237830557e-02  -1.015477683248e-01   2.101257580728e-01   1.015393817678e-01  
3*0.0 -1.204919797276e-01   4.993047612472e-02   1.603317152337e-01  -5.037834617497e-02   1.445780497670e-01  -2.661167017019e-01  -1.439465441806e-01  3*0.0  1.066423322606e-01  -4.592715727389e-02  -1.995382745714e-01   5.516376391486e-02  -9.936197944451e-02   2.061190478816e-01   9.920218648660e-02  
3*0.0 -1.181033611001e-01   4.857904264687e-02   1.588749771812e-01  -4.927401668077e-02   1.412783160685e-01  -2.612780590995e-01  -1.407326347783e-01  3*0.0  1.048597859333e-01  -4.471997750447e-02  -1.974276605515e-01   5.382907801539e-02  -9.721217917120e-02   2.021483559146e-01   9.690041742770e-02  
3*0.0 -1.157665274549e-01   4.726526064549e-02   1.574020982038e-01  -4.818731122546e-02   1.380537385587e-01  -2.564949741417e-01  -1.375781770029e-01  3*0.0  1.031030977851e-01  -4.354396569723e-02  -1.952982095445e-01   5.251814130547e-02  -9.510549363938e-02   1.982271035282e-01   9.464276746785e-02  
3*0.0 -1.134517377343e-01   4.598180938492e-02   1.558911942433e-01  -4.711784552247e-02   1.348821080336e-01  -2.517488461402e-01  -1.344660847165e-01  3*0.0  1.013404205694e-01  -4.239137321968e-02  -1.931068787980e-01   5.122906354881e-02  -9.302483929328e-02   1.943334173158e-01   9.241328487652e-02  
3*0.0 -1.111986898289e-01   4.473823945784e-02   1.543812575546e-01  -4.607056866759e-02   1.317909835566e-01  -2.470710167400e-01  -1.314224908488e-01  3*0.0  9.961674511006e-02  -4.127312675999e-02  -1.909230548530e-01   4.997074144366e-02  -9.099270425001e-02   1.905015706296e-01   9.023532121868e-02  
3*0.0 -1.089717090487e-01   4.352577287556e-02   1.528428285865e-01  -4.504311203394e-02   1.287542286247e-01  -2.424366769469e-01  -1.284249312109e-01  3*0.0  9.789337667965e-02  -4.017962840724e-02  -1.886923251014e-01   4.873713283657e-02  -8.898876193695e-02   1.867038210486e-01   8.808888522382e-02  
3*0.0 -1.067896665668e-01   4.234558073507e-02   1.512902036014e-01  -4.403389003582e-02   1.257844039264e-01  -2.378570656818e-01  -1.254824623642e-01  3*0.0  9.619271665247e-02  -3.911289636160e-02  -1.864431035344e-01   4.752759365460e-02  -8.702381264176e-02   1.829534692821e-01   8.598267427460e-02  
3*0.0 -1.046422558277e-01   4.119341877269e-02   1.497127233613e-01  -4.303958883424e-02   1.228738036476e-01  -2.333234515245e-01  -1.225867444623e-01  3*0.0  9.450427673459e-02  -3.806858907268e-02  -1.841581977138e-01   4.633645907527e-02  -8.509215853827e-02   1.792413470047e-01   8.390969725863e-02  
3*0.0 -1.025450640784e-01   4.007486481952e-02   1.481326593610e-01  -4.206462977093e-02   1.200324094322e-01  -2.288529783801e-01  -1.197513713509e-01  3*0.0  9.284591167519e-02  -3.705344918624e-02  -1.818748840166e-01   4.517263165935e-02  -8.320213520940e-02   1.755856561045e-01   8.188188514128e-02  
3*0.0 -1.004640110718e-01   3.898275159549e-02   1.465219825532e-01  -4.110791190301e-02   1.172358095186e-01  -2.244226367575e-01  -1.169560495037e-01  3*0.0  9.118124128729e-02  -3.605936589280e-02  -1.795410549833e-01   4.403110401920e-02  -8.133508958877e-02   1.719604678091e-01   7.988090261234e-02  
3*0.0 -9.844083221331e-02   3.792192658163e-02   1.449139089893e-01  -4.016809950007e-02   1.145124888648e-01  -2.200585818132e-01  -1.142221884605e-01  3*0.0  8.955703456848e-02  -3.509258005451e-02  -1.772205252931e-01   4.291298064098e-02  -7.951381105109e-02   1.683958168628e-01   7.792670171835e-02  
3*0.0 -9.644807346265e-02   3.689186480541e-02   1.432967908998e-01  -3.924898051346e-02   1.118426557933e-01  -2.157506783041e-01  -1.115401888062e-01  3*0.0  8.794408346300e-02  -3.415223086777e-02  -1.748866967165e-01   4.182187745016e-02  -7.772339459508e-02   1.648788801427e-01   7.600983608474e-02  
3*0.0 -9.447789571771e-02   3.588048408429e-02   1.416453591850e-01  -3.834312401869e-02   1.092198127418e-01  -2.114779136578e-01  -1.088922471934e-01  3*0.0  8.633438014403e-02  -3.322537910276e-02  -1.724991090793e-01   4.074482895615e-02  -7.595889292555e-02   1.613880229840e-01   7.411578107742e-02  
3*0.0 -9.255715228025e-02   3.490369558934e-02   1.400079363780e-01  -3.745727397491e-02   1.066626978689e-01  -2.072792920979e-01  -1.063095205103e-01  3*0.0  8.475845800034e-02  -3.233046282357e-02  -1.701417558616e-01   3.969761417690e-02  -7.423568647824e-02   1.579653042174e-01   7.227146937939e-02  
3*0.0 -9.066350238529e-02   3.395249654674e-02   1.383576249519e-01  -3.658952215295e-02   1.041546574890e-01  -2.031316840171e-01  -1.037723937197e-01  3*0.0  8.319228067294e-02  -3.145726148871e-02  -1.677654792903e-01   3.867344619098e-02  -7.254093296657e-02   1.545851854721e-01   7.045983055896e-02  
3*0.0 -8.881460660084e-02   3.302374190721e-02   1.367001116669e-01  -3.573457891894e-02   1.017070904181e-01  -1.990392407997e-01  -1.012840122587e-01  3*0.0  8.165635858074e-02  -3.060288238371e-02  -1.653863271913e-01   3.766559583122e-02  -7.088410571987e-02   1.512540200683e-01   6.868464912755e-02  
3*0.0 -8.698755393063e-02   3.211808340953e-02   1.350269808620e-01  -3.489619696830e-02   9.930399930310e-02  -1.949949765688e-01  -9.883761957452e-02  3*0.0  8.012614288791e-02  -2.976811138211e-02  -1.629838791998e-01   3.667893767065e-02  -6.925297304026e-02   1.479624661499e-01   6.693913499435e-02  
3*0.0 -8.519218909972e-02   3.123773720312e-02   1.333500806451e-01  -3.407451174568e-02   9.695152302323e-02  -1.910075926041e-01  -9.643964604469e-02  3*0.0  7.861297730883e-02  -2.895570062235e-02  -1.605802875399e-01   3.571438215342e-02  -6.765265962656e-02   1.447203957571e-01   6.522937509138e-02  
3*0.0 -8.344397558284e-02   3.038262982062e-02   1.316821438903e-01  -3.327040112848e-02   9.465920000019e-02  -1.870857227933e-01  -9.409653300343e-02  3*0.0  7.713462352741e-02  -2.816565059904e-02  -1.581968884336e-01   3.477308792014e-02  -6.609106087293e-02   1.415368858693e-01   6.356089129942e-02  
3*0.0 -8.171139841446e-02   2.954996517070e-02   1.300005650863e-01  -3.248343028105e-02   9.240542652982e-02  -1.832114826374e-01  -9.179323469922e-02  3*0.0  7.565704630138e-02  -2.739511508914e-02  -1.557925824687e-01   3.385381204978e-02  -6.455148323914e-02   1.383923162041e-01   6.192044178056e-02  
3*0.0 -8.002019469044e-02   2.873862658681e-02   1.283207243512e-01  -3.171036917232e-02   9.020681422086e-02  -1.793961617057e-01  -8.953836276622e-02  3*0.0  7.420942742236e-02  -2.664316677848e-02  -1.533986249230e-01   3.295223019111e-02  -6.304740349998e-02   1.353000317885e-01   6.031633800005e-02  
3*0.0 -7.836295666705e-02   2.794868962610e-02   1.266405909020e-01  -3.095080655974e-02   8.805777340646e-02  -1.756375528593e-01  -8.732967353463e-02  3*0.0  7.278412210887e-02  -2.591041686521e-02  -1.510117314137e-01   3.206934629653e-02  -6.157470209884e-02   1.322579690858e-01   5.874686416334e-02  
3*0.0 -7.672553413644e-02   2.717809360741e-02   1.249498604792e-01  -3.020795340298e-02   8.594821708054e-02  -1.719266460375e-01  -8.515940644186e-02  3*0.0  7.136611810084e-02  -2.519403553288e-02  -1.486085643312e-01   3.120635708896e-02  -6.012568343340e-02   1.292546613955e-01   5.720438798619e-02  
3*0.0 -7.512949179729e-02   2.642967368507e-02   1.232697840338e-01  -2.947830535700e-02   8.389212190803e-02  -1.682796315893e-01  -8.303984489749e-02  3*0.0  6.997973520471e-02  -2.449822901479e-02  -1.462321731056e-01   3.036261730964e-02  -5.871171691371e-02   1.263096023891e-01   5.570077970940e-02  
3*0.0 -7.355433722567e-02   2.570159428792e-02   1.215864504787e-01  -2.876634972700e-02   8.187519272434e-02  -1.646843682931e-01  -8.096074325049e-02  3*0.0  6.860278097413e-02  -2.382020125523e-02  -1.438506832236e-01   2.954037712693e-02  -5.732170578759e-02   1.234073537919e-01   5.422600092092e-02  
3*0.0 -7.201228489102e-02   2.499320924411e-02   1.199082044864e-01  -2.806887195184e-02   7.990496356059e-02  -1.611468390801e-01  -7.892655391486e-02  3*0.0  6.724942546000e-02  -2.315987934960e-02  -1.414830275494e-01   2.873710595399e-02  -5.596190555535e-02   1.205557113174e-01   5.278465557854e-02  
3*0.0 -7.049925399749e-02   2.430449730264e-02   1.182343167358e-01  -2.738559938612e-02   7.797823921658e-02  -1.576658773876e-01  -7.693575949973e-02  3*0.0  6.591551850356e-02  -2.251753667407e-02  -1.391279953842e-01   2.795291949246e-02  -5.463005214016e-02   1.177536561776e-01   5.137566405837e-02  
3*0.0 -6.901633152165e-02   2.363103674089e-02   1.165575565856e-01  -2.671351437994e-02   7.609511941507e-02  -1.542353441992e-01  -7.498350006224e-02  3*0.0  6.460326386417e-02  -2.188829474416e-02  -1.367758842155e-01   2.718190961857e-02  -5.332655869370e-02   1.149952777266e-01   4.999518957626e-02  
3*0.0 -6.755128115692e-02   2.297762810063e-02   1.148831271959e-01  -2.605879571384e-02   7.424718380378e-02  -1.508581627424e-01  -7.307108259408e-02  3*0.0  6.329893966338e-02  -2.127731949459e-02  -1.344274042746e-01   2.643336954104e-02  -5.204487930427e-02   1.122814509176e-01   4.864329428897e-02  
3*0.0 -6.612675786862e-02   2.234161424024e-02   1.132222413857e-01  -2.541548919596e-02   7.244854134207e-02  -1.475421677388e-01  -7.120449085365e-02  3*0.0  6.202821076228e-02  -2.068252686949e-02  -1.321102425250e-01   2.570090209136e-02  -5.079637431138e-02   1.096231566784e-01   4.732659105973e-02  
3*0.0 -6.472375046776e-02   2.172271319303e-02   1.115631546020e-01  -2.478613084569e-02   7.068643002269e-02  -1.442777781164e-01  -6.937595947208e-02  3*0.0  6.077083604348e-02  -2.010318806541e-02  -1.297996403974e-01   2.498592539842e-02  -4.957132974069e-02   1.070087726459e-01   4.603757612190e-02  
3*0.0 -6.334182794406e-02   2.111932897932e-02   1.099035351266e-01  -2.416981763817e-02   6.896002940616e-02  -1.410625861056e-01  -6.758314373383e-02  3*0.0  5.952639063766e-02  -1.953771613047e-02  -1.274920455207e-01   2.428715016796e-02  -4.836914909978e-02   1.044359185875e-01   4.477456591509e-02  
3*0.0 -6.199234166696e-02   2.053138248000e-02   1.082533822817e-01  -2.356593701634e-02   6.727615852314e-02  -1.379032752911e-01  -6.583085367285e-02  3*0.0  5.830814196230e-02  -1.898613811333e-02  -1.252059494968e-01   2.360367604144e-02  -4.719554478620e-02   1.019121537753e-01   4.354188227452e-02  
3*0.0 -6.066924953902e-02   1.996201302523e-02   1.066180210079e-01  -2.297710232652e-02   6.563049013584e-02  -1.348026512525e-01  -6.412071017181e-02  3*0.0  5.710939800119e-02  -1.845212019281e-02  -1.229465191224e-01   2.294043805669e-02  -4.604716140650e-02   9.943953976552e-02   4.234047821088e-02  
3*0.0 -5.936914935797e-02   1.940666879010e-02   1.049857402315e-01  -2.240006136657e-02   6.402022726751e-02  -1.317516103354e-01  -6.244561377721e-02  3*0.0  5.592693806456e-02  -1.793080620980e-02  -1.206968560688e-01   2.229210812109e-02  -4.492202236705e-02   9.700929843153e-02   4.116487174951e-02  
3*0.0 -5.809231922533e-02   1.886641611937e-02   1.033608163487e-01  -2.183591671181e-02   6.244522571906e-02  -1.287525356128e-01  -6.080708796379e-02  3*0.0  5.476154326739e-02  -1.742321542646e-02  -1.184628237946e-01   2.165963961152e-02  -4.382021803724e-02   9.462355992508e-02   4.001606374624e-02  
3*0.0 -5.683772908468e-02   1.833944775291e-02   1.017397387823e-01  -2.128253072235e-02   6.090437859133e-02  -1.258024411175e-01  -5.920261287694e-02  3*0.0  5.361257391557e-02  -1.692785256835e-02  -1.162410705882e-01   2.104082293505e-02  -4.274110814492e-02   9.228010725056e-02   3.889250197507e-02  
3*0.0 -5.561424300916e-02   1.782654054523e-02   1.001332282134e-01  -2.074018156574e-02   5.940272854637e-02  -1.229081193876e-01  -5.763694185020e-02  3*0.0  5.248989322456e-02  -1.644558932547e-02  -1.140490448830e-01   2.043650973749e-02  -4.168873829290e-02   8.998586535530e-02   3.779812586728e-02  
3*0.0 -5.441330858829e-02   1.732902412785e-02   9.853972768859e-02  -2.021121344469e-02   5.793449012603e-02  -1.200674365123e-01  -5.610800091937e-02  3*0.0  5.138426591192e-02  -1.597784055047e-02  -1.118806321874e-01   1.984950972711e-02  -4.065867477455e-02   8.773778634256e-02   3.673085409664e-02  
3*0.0 -5.322897605855e-02   1.684469724829e-02   9.695088565157e-02  -1.969508615008e-02   5.649544542625e-02  -1.172735917309e-01  -5.461060190921e-02  3*0.0  5.028953579633e-02  -1.552201577538e-02  -1.097208645877e-01   1.927780350285e-02  -3.964777319100e-02   8.552845137579e-02   3.568614618622e-02  
3*0.0 -5.207310555725e-02   1.637302197048e-02   9.537592708614e-02  -1.918937533247e-02   5.509263251046e-02  -1.145327769204e-01  -5.314913421704e-02  3*0.0  4.921928182580e-02  -1.507796044301e-02  -1.075896748835e-01   1.871914031083e-02  -3.866175658655e-02   8.336566927296e-02   3.466842351220e-02  
3*0.0 -5.093921473475e-02   1.591455628323e-02   9.381305134519e-02  -1.869546716376e-02   5.372148829049e-02  -1.118426701968e-01  -5.172155849025e-02  3*0.0  4.816635343767e-02  -1.464630688525e-02  -1.054809644898e-01   1.817558840206e-02  -3.769710918799e-02   8.124631043167e-02   3.367565317719e-02  
3*0.0 -4.982606012709e-02   1.546742196973e-02   9.225766435514e-02  -1.821127032090e-02   5.238092837599e-02  -1.091996731673e-01  -5.032513190396e-02  3*0.0  4.712996960639e-02  -1.422516518533e-02  -1.033895277917e-01   1.764412613228e-02  -3.675319304907e-02   7.916733374088e-02   3.270585678212e-02  
3*0.0 -4.873407346058e-02   1.503285638358e-02   9.071487142934e-02  -1.773823627048e-02   5.107079102831e-02  -1.066064303232e-01  -4.896143183609e-02  3*0.0  4.611061096136e-02  -1.381585772933e-02  -1.013215615615e-01   1.712679472264e-02  -3.582992530845e-02   7.713092864274e-02   3.176014085131e-02  
3*0.0 -4.766575292422e-02   1.460938987933e-02   8.918448806662e-02  -1.727512827377e-02   4.979213792598e-02  -1.040620550695e-01  -4.762969340831e-02  3*0.0  4.511141885234e-02  -1.341687966674e-02  -9.927823826608e-02   1.662170671100e-02  -3.492831986159e-02   7.513672001004e-02   3.083814300843e-02  
3*0.0 -4.661427851336e-02   1.419836763398e-02   8.766582101850e-02  -1.682397473055e-02   4.854045487812e-02  -1.015651835567e-01  -4.632857367435e-02  3*0.0  4.412490460405e-02  -1.302963720922e-02  -9.725472161426e-02   1.613153957671e-02  -3.404484136690e-02   7.318227921825e-02   2.993829497774e-02  
3*0.0 -4.559024878830e-02   1.379888244342e-02   8.616708694337e-02  -1.638308072765e-02   4.732179381005e-02  -9.912089417292e-02  -4.506153371676e-02  3*0.0  4.316311235154e-02  -1.265327229766e-02  -9.526711195278e-02   1.565408243233e-02  -3.318444654360e-02   7.127368039978e-02   2.906388089690e-02  
3*0.0 -4.458197945327e-02   1.340956110733e-02   8.467542924363e-02  -1.595180270783e-02   4.612863036609e-02  -9.671962776743e-02  -4.382168619309e-02  3*0.0  4.221346073037e-02  -1.228639661144e-02  -9.329447129712e-02   1.518828139418e-02  -3.234131027089e-02   6.940120719560e-02   2.820927414198e-02  
3*0.0 -4.359158830263e-02   1.302949504794e-02   8.319180680941e-02  -1.552940390782e-02   4.496190943533e-02  -9.436148306512e-02  -4.260901593448e-02  3*0.0  4.127871452488e-02  -1.192803743962e-02  -9.133877325049e-02   1.473303777979e-02  -3.151636166774e-02   6.756510023215e-02   2.737446137850e-02  
3*0.0 -4.262521429078e-02   1.266226653713e-02   8.173299347505e-02  -1.511880645267e-02   4.382503328120e-02  -9.205688138495e-02  -4.143028486690e-02  3*0.0  4.036512155279e-02  -1.158213604414e-02  -8.942319486266e-02   1.429298049674e-02  -3.071214575353e-02   6.577505371621e-02   2.656469899027e-02  
3*0.0 -4.167975269586e-02   1.230421419166e-02   8.028739425429e-02  -1.471686400852e-02   4.271559099067e-02  -8.979729202915e-02  -4.027963971076e-02  3*0.0  3.946997384429e-02  -1.124486166590e-02  -8.753293186955e-02   1.386348382459e-02  -2.992704275708e-02   6.402356398368e-02   2.577572574461e-02  
3*0.0 -4.074804224963e-02   1.195579493624e-02   7.885091860089e-02  -1.432429086342e-02   4.162909174792e-02  -8.757942336166e-02  -3.915464145917e-02  3*0.0  3.858557483919e-02  -1.091664117387e-02  -8.565918887949e-02   1.344536264633e-02  -2.915755877061e-02   6.230658156813e-02   2.500510616887e-02  
3*0.0 -3.983668338538e-02   1.161511761608e-02   7.742538023829e-02  -1.393884965195e-02   4.056906472348e-02  -8.540401478612e-02  -3.805570679351e-02  3*0.0  3.771956371249e-02  -1.059567489600e-02  -8.380874757164e-02   1.303582110408e-02  -2.840665127945e-02   6.062610531791e-02   2.425386934160e-02  
3*0.0 -3.894430683517e-02   1.128536188437e-02   7.601980697399e-02  -1.356410846219e-02   3.953437287419e-02  -8.327594998548e-02  -3.698582221681e-02  3*0.0  3.687008197550e-02  -1.028521572650e-02  -8.199033361991e-02   1.263947410844e-02  -2.767334426685e-02   5.898560513723e-02   2.352379498424e-02  
3*0.0 -3.807014664640e-02   1.096488764625e-02   7.463031856324e-02  -1.319902097030e-02   3.852416947959e-02  -8.119189191806e-02  -3.594266674311e-02  3*0.0  3.603664196987e-02  -9.983422288009e-03  -8.019825227534e-02   1.225443487480e-02  -2.695711189887e-02   5.738189666267e-02   2.281302340666e-02  
3*0.0 -3.721458223785e-02   1.065355178913e-02   7.325784154060e-02  -1.284263041187e-02   3.753840644069e-02  -7.915203058217e-02  -3.492617214914e-02  3*0.0  3.521978991196e-02  -9.690466902114e-03  -7.843548277817e-02   1.188023680033e-02  -2.625796874544e-02   5.581567889495e-02   2.212181147638e-02  
3*0.0 -3.637115783537e-02   1.035021758212e-02   7.189364671273e-02  -1.249482076847e-02   3.657288819964e-02  -7.714977329002e-02  -3.393190286225e-02  3*0.0  3.441276706274e-02  -9.404878238805e-03  -7.668745415594e-02   1.151576437777e-02  -2.557276494393e-02   5.428017933262e-02   2.144639850497e-02  
3*0.0 -3.554976990955e-02   1.005399401946e-02   7.054634469199e-02  -1.215311442767e-02   3.563322849275e-02  -7.519071052434e-02  -3.296351210584e-02  3*0.0  3.362675344636e-02  -9.126248248747e-03  -7.497184476552e-02   1.115918927616e-02  -2.490599987129e-02   5.278215907520e-02   2.079033822858e-02  
3*0.0 -3.474576563382e-02   9.767526765505e-03   6.922010387242e-02  -1.182160451728e-02   3.471623217019e-02  -7.327596609782e-02  -3.202143781302e-02  3*0.0  3.285619894442e-02  -8.856954895305e-03  -7.328822794733e-02   1.081479854221e-02  -2.425511791939e-02   5.132110361792e-02   2.015326299902e-02  
3*0.0 -3.395285154459e-02   9.487944407130e-03   6.790086822419e-02  -1.149751138802e-02   3.381805690422e-02  -7.139640418081e-02  -3.109964734218e-02  3*0.0  3.209480824405e-02  -8.594015312506e-03  -7.161793110256e-02   1.047871831841e-02  -2.361720492697e-02   4.988850154678e-02   1.953051130766e-02  
3*0.0 -3.318246190047e-02   9.216122491458e-03   6.660442235124e-02  -1.118051060327e-02   3.294493047658e-02  -6.956135132199e-02  -3.020419353436e-02  3*0.0  3.135506367452e-02  -8.338770732422e-03  -6.998652452390e-02   1.015192490920e-02  -2.299726858860e-02   4.849441748328e-02   1.892740195100e-02  
3*0.0 -3.242340714183e-02   8.952147603234e-03   6.531996673115e-02  -1.087237577170e-02   3.209016991557e-02  -6.776313145922e-02  -2.932986069458e-02  3*0.0  3.062475498909e-02  -8.090767368210e-03  -6.837337271546e-02   9.834834550635e-03  -2.239000223997e-02   4.712987159398e-02   1.833903932077e-02  
3*0.0 -3.168382548002e-02   8.695803874311e-03   6.405673920311e-02  -1.057174009659e-02   3.125809059483e-02  -6.600699933311e-02  -2.848001057315e-02  3*0.0  2.991298083762e-02  -7.850232538312e-03  -6.679519502409e-02   9.527062007774e-03  -2.179897040823e-02   4.580117523295e-02   1.776870371978e-02  
3*0.0 -3.095756762694e-02   8.446242151518e-03   6.280641843131e-02  -1.027851258855e-02   3.044494879384e-02  -6.428720890523e-02  -2.765081477721e-02  3*0.0  2.921308279248e-02  -7.616015983272e-03  -6.523804952888e-02   9.227587472609e-03  -2.122117022926e-02   4.450201303375e-02   1.721298004027e-02  
3*0.0 -3.024514447182e-02   8.202942594103e-03   6.156882345132e-02  -9.991420218446e-03   2.965073661655e-02  -6.260311733927e-02  -2.684184251641e-02  3*0.0  2.852606219227e-02  -7.387940297433e-03  -6.370416853183e-02   8.935657948863e-03  -2.065683736538e-02   4.323283855936e-02   1.667202643864e-02  
3*0.0 -2.954940096886e-02   7.966697038294e-03   6.035046755903e-02  -9.712056587124e-03   2.887678707399e-02  -6.095791584551e-02  -2.605501832715e-02  3*0.0  2.785471338962e-02  -7.166512590964e-03  -6.220019648619e-02   8.652470377703e-03  -2.010688560653e-02   4.199580701419e-02   1.614693762185e-02  
3*0.0 -2.886559968258e-02   7.737305547287e-03   5.914656159119e-02  -9.440136076725e-03   2.812013392080e-02  -5.934803373625e-02  -2.528789723439e-02  3*0.0  2.719395786645e-02  -6.951635332291e-03  -6.071831238355e-02   8.377989123720e-03  -1.956906580421e-02   4.078736349305e-02   1.563576048583e-02  
3*0.0 -2.819993637805e-02   7.514094612387e-03   5.796265953142e-02  -9.174301806615e-03   2.738405428282e-02  -5.777658207666e-02  -2.454249526721e-02  3*0.0  2.655082118070e-02  -6.742818820804e-03  -5.926967499043e-02   8.110925911304e-03  -1.904602954685e-02   3.961140006022e-02   1.514047133679e-02  
3*0.0 -2.754639625731e-02   7.297385472090e-03   5.679391313097e-02  -8.915670619100e-03   2.666485532500e-02  -5.623964597122e-02  -2.381620406284e-02  3*0.0  2.591872696399e-02  -6.540169950290e-03  -5.784409870923e-02   7.852049074557e-03  -1.853490128536e-02   3.846337293514e-02   1.465864994562e-02  
3*0.0 -2.690597451204e-02   7.086086871545e-03   5.563858679711e-02  -8.663070605772e-03   2.596287481529e-02  -5.473583304472e-02  -2.310809567041e-02  3*0.0  2.529910280695e-02  -6.342628986662e-03  -5.644111983079e-02   7.599790477254e-03  -1.803607000781e-02   3.734256604872e-02   1.418986164349e-02  
3*0.0 -2.627794723071e-02   6.880522607462e-03   5.449774995777e-02  -8.416605196943e-03   2.527746672303e-02  -5.326520538686e-02  -2.241814435755e-02  3*0.0  2.469108640201e-02  -6.150633780828e-03  -5.506153125564e-02   7.354689700810e-03  -1.754901521424e-02   3.624889600482e-02   1.373402181793e-02  
3*0.0 -2.566698754956e-02   6.681412497959e-03   5.338016962177e-02  -8.177118017811e-03   2.461096746300e-02  -5.183233121502e-02  -2.174914740256e-02  3*0.0  2.409958705407e-02  -5.964839838084e-03  -5.371655780807e-02   7.117660451179e-03  -1.707552890501e-02   3.518638606832e-02   1.329314614637e-02  
3*0.0 -2.506479933005e-02   6.487774577843e-03   5.227352702265e-02  -7.943933802697e-03   2.395849763962e-02  -5.042914455061e-02  -2.109599345551e-02  3*0.0  2.351585176601e-02  -5.784222361733e-03  -5.238831961036e-02   6.887634440335e-03  -1.661189986544e-02   3.414741918021e-02   1.286329435352e-02  
3*0.0 -2.447978557481e-02   6.299538350653e-03   5.118840441481e-02  -7.716408742941e-03   2.332454400598e-02  -4.906176304963e-02  -2.046244679904e-02  3*0.0  2.294904154391e-02  -5.608870512486e-03  -5.109376937973e-02   6.664223260278e-03  -1.616164249138e-02   3.313829532316e-02   1.244760991137e-02  
3*0.0 -2.390243257587e-02   6.115643278512e-03   5.011049634550e-02  -7.493745986970e-03   2.270362186299e-02  -4.772107301829e-02  -1.984290663860e-02  3*0.0  2.238934790415e-02  -5.437639535889e-03  -4.981259039673e-02   6.446140194606e-03  -1.572064987735e-02   3.215048468409e-02   1.204173235937e-02  
3*0.0 -2.333887325080e-02   5.937687762362e-03   4.905341619748e-02  -7.277699556701e-03   2.209886438688e-02  -4.641442930441e-02  -1.924169291746e-02  3*0.0  2.184269509972e-02  -5.272145285011e-03  -4.856095780856e-02   6.235715266311e-03  -1.529114552447e-02   3.119008338115e-02   1.164870954838e-02  
3*0.0 -2.278964401187e-02   5.764371745743e-03   4.801395108213e-02  -7.066720424253e-03   2.151031032618e-02  -4.513950398457e-02  -1.865746705492e-02  3*0.0  2.131026431452e-02  -5.111141275742e-03  -4.733749302345e-02   6.030991366541e-03  -1.487340243847e-02   3.025598373005e-02   1.126793865130e-02  
3*0.0 -2.225024768826e-02   5.596237688244e-03   4.698915046254e-02  -6.861902167994e-03   2.093533517141e-02  -4.389392422445e-02  -1.808867345063e-02  3*0.0  2.078696629082e-02  -4.954968128578e-03  -4.613469001967e-02   5.832820974360e-03  -1.446525188507e-02   2.934488163352e-02   1.089772989620e-02  
3*0.0 -2.172308116784e-02   5.432806843340e-03   4.598107043253e-02  -6.662421953033e-03   2.037497703189e-02  -4.267837887304e-02  -1.753568731828e-02  3*0.0  2.027562531790e-02  -4.803355337552e-03  -4.495727779103e-02   5.640671951045e-03  -1.406765263068e-02   2.845821103516e-02   1.053876402442e-02  
3*0.0 -2.120742894871e-02   5.273823792687e-03   4.498855653796e-02  -6.467828638546e-03   1.982872009910e-02  -4.149192308242e-02  -1.699794636192e-02  3*0.0  1.977541974009e-02  -4.656020484970e-03  -4.380350909592e-02   5.453986529389e-03  -1.368013290255e-02   2.759488884348e-02   1.019046174040e-02  
3*0.0 -2.070203741249e-02   5.119432401234e-03   4.401126452536e-02  -6.278482317369e-03   1.929560642940e-02  -4.033358615674e-02  -1.647479628816e-02  3*0.0  1.928509809035e-02  -4.513111230284e-03  -4.267201676520e-02   5.273186032293e-03  -1.330204415329e-02   2.675399490958e-02   9.852349060637e-03  
3*0.0 -2.020768775912e-02   4.968998806316e-03   4.304837106484e-02  -6.093708400328e-03   1.877593334028e-02  -3.920266588386e-02  -1.596581959041e-02  3*0.0  1.880563544417e-02  -4.373979739682e-03  -4.156280063731e-02   5.097301580460e-03  -1.293362088682e-02   2.593511966817e-02   9.524185630235e-03  
3*0.0 -1.972622348328e-02   4.823151673754e-03   4.210526176935e-02  -5.914168098324e-03   1.827040659458e-02  -3.810148933212e-02  -1.547237031091e-02  3*0.0  1.833877699294e-02  -4.239248161192e-03  -4.048164987489e-02   4.927243184500e-03  -1.257539032997e-02   2.514013290987e-02   9.206876696031e-03  
3*0.0 -1.925249703930e-02   4.681097141975e-03   4.117297600661e-02  -5.739014729572e-03   1.777616344051e-02  -3.702467628289e-02  -1.499118492383e-02  3*0.0  1.787937463020e-02  -4.108181796898e-03  -3.941715423715e-02   4.762002009843e-03  -1.222522972883e-02   2.436430001573e-02   8.898050600990e-03  
3*0.0 -1.879025871623e-02   4.543388906607e-03   4.025872872588e-02  -5.569098353638e-03   1.729498225553e-02  -3.597572541293e-02  -1.452432512273e-02  3*0.0  1.743118810479e-02  -3.981185216669e-03  -3.837777793402e-02   4.602223514070e-03  -1.188444669715e-02   2.361049162559e-02   8.599106850446e-03  
3*0.0 -1.833818372568e-02   4.409794757028e-03   3.936071355237e-02  -5.403949287410e-03   1.682596096063e-02  -3.495312667324e-02  -1.407085925112e-02  3*0.0  1.699288522995e-02  -3.858157258220e-03  -3.736131667146e-02   4.447692103703e-03  -1.155240140973e-02   2.287753627031e-02   8.309439903160e-03  
3*0.0 -1.789731447293e-02   4.279871042347e-03   3.847935477709e-02  -5.243006533619e-03   1.636949702195e-02  -3.395680252123e-02  -1.363075148492e-02  3*0.0  1.656569243726e-02  -3.738663453698e-03  -3.636905653675e-02   4.297744369708e-03  -1.122941932635e-02   2.216552449430e-02   8.029072926935e-03  
3*0.0 -1.746430207195e-02   4.153183735635e-03   3.760905547692e-02  -5.085756360759e-03   1.592365668136e-02  -3.298321091125e-02  -1.320192118955e-02  3*0.0  1.614624688955e-02  -3.622310787989e-03  -3.539381626216e-02   4.151856646010e-03  -1.091408549501e-02   2.147139238199e-02   7.756500958675e-03  
3*0.0 -1.704056993167e-02   4.030077611522e-03   3.675321915181e-02  -4.933032492553e-03   1.548901962853e-02  -3.203370603386e-02  -1.278510935426e-02  3*0.0  1.573598968413e-02  -3.509291906664e-03  -3.443894298952e-02   4.010503292161e-03  -1.060683108380e-02   2.079610502767e-02   7.492172361129e-03  
3*0.0 -1.662825935537e-02   3.910873722046e-03   3.591676962501e-02  -4.784770228213e-03   1.506649958040e-02  -3.111054317703e-02  -1.238160475550e-02  3*0.0  1.533692531902e-02  -3.400048239432e-03  -3.351039909714e-02   3.874094205274e-03  -1.030829338956e-02   2.014159579291e-02   7.237005547277e-03  
3*0.0 -1.622425861645e-02   3.795110716815e-03   3.509414577737e-02  -4.640561737562e-03   1.465434839189e-02  -3.021031840404e-02  -1.198940473151e-02  3*0.0  1.494594405744e-02  -3.294095079209e-03  -3.260096004623e-02   3.742028352248e-03  -1.001717919319e-02   1.950483678255e-02   6.989514369011e-03  
3*0.0 -1.582873655468e-02   3.682413447589e-03   3.428452798254e-02  -4.500163612342e-03   1.425246702309e-02  -2.933211306041e-02  -1.160801761756e-02  3*0.0  1.456343646171e-02  -3.191032634690e-03  -3.171022200451e-02   3.613838935992e-03  -9.733494127627e-03   1.888528829939e-02   6.749446827584e-03  
3*0.0 -1.544127371956e-02   3.572636332312e-03   3.348741178024e-02  -4.363152238606e-03   1.386053732258e-02  -2.847541073935e-02  -1.123712034476e-02  3*0.0  1.418898351961e-02  -3.090808024292e-03  -3.083765105427e-02   3.489282926090e-03  -9.456996406583e-03   1.828253026583e-02   6.516566927513e-03  
3*0.0 -1.506440386888e-02   3.466240196060e-03   3.270843257885e-02  -4.230136616062e-03   1.347965014189e-02  -2.764271209058e-02  -1.087812112401e-02  3*0.0  1.382499818693e-02  -2.993815262734e-03  -2.998947999187e-02   3.368985435413e-03  -9.188459931415e-03   1.769855256652e-02   6.291824729765e-03  
3*0.0 -1.469412996372e-02   3.363141950355e-03   3.194183699126e-02  -4.101358528142e-03   1.310762619701e-02  -2.683045945121e-02  -1.052893867467e-02  3*0.0  1.346736003536e-02  -2.899867984404e-03  -2.915721629281e-02   3.252874973915e-03  -8.926239848365e-03   1.712993053821e-02   6.073578123781e-03  
3*0.0 -1.433350128473e-02   3.263042681578e-03   3.119156783112e-02  -3.976088805696e-03   1.274586507764e-02  -2.604047351858e-02  -1.019064169992e-02  3*0.0  1.311932671898e-02  -2.808827437725e-03  -2.834723796980e-02   3.140532856306e-03  -8.671443578223e-03   1.657872843222e-02   5.862790082440e-03  
3*0.0 -1.398069969123e-02   3.165482077002e-03   3.045361662822e-02  -3.853944747486e-03   1.239332631119e-02  -2.527031295586e-02  -9.861874971701e-03  3*0.0  1.277921774130e-02  -2.720177866295e-03  -2.755475121350e-02   3.031310850177e-03  -8.423330526520e-03   1.604286140763e-02   5.658469148513e-03  
3*0.0 -1.363438368370e-02   3.070609259675e-03   2.972700392484e-02  -3.735001946109e-03   1.204918909844e-02  -2.451907107188e-02  -9.542066213593e-03  3*0.0  1.244550960097e-02  -2.634135028984e-03  -2.677780059237e-02   2.925500850272e-03  -8.181247229320e-03   1.552138860585e-02   5.460164834975e-03  
3*0.0 -1.329817379445e-02   2.978728494225e-03   2.901848221239e-02  -3.619724810273e-03   1.171509590872e-02  -2.378982334430e-02  -9.232946965004e-03  3*0.0  1.212183574140e-02  -2.550928140937e-03  -2.602443668641e-02   2.823450394609e-03  -7.946429268910e-03   1.501698585715e-02   5.269120679828e-03  
3*0.0 -1.296900809002e-02   2.889465415199e-03   2.832258985473e-02  -3.507611971475e-03   1.138943046994e-02  -2.307949297043e-02  -8.932803216657e-03  3*0.0  1.180507895492e-02  -2.470184705135e-03  -2.528762735955e-02   2.724609044762e-03  -7.717628339752e-03   1.452681017237e-02   5.083999843622e-03  
3*0.0 -1.264573951151e-02   2.802635329115e-03   2.763706117511e-02  -3.398624518230e-03   1.107145050107e-02  -2.238641950431e-02  -8.640698447255e-03  3*0.0  1.149430750644e-02  -2.391751311901e-03  -2.456506562944e-02   2.628877895639e-03  -7.494406916638e-03   1.404976602264e-02   4.904291419867e-03  
3*0.0 -1.233207252120e-02   2.718472582243e-03   2.696888748248e-02  -3.292861164503e-03   1.076288557961e-02  -2.171399731883e-02  -8.358510990677e-03  3*0.0  1.119300355817e-02  -2.315832598125e-03  -2.386471281860e-02   2.536420165121e-03  -7.277943749812e-03   1.358849991686e-02   4.731213659892e-03  
3*0.0 -1.202379901496e-02   2.636653655693e-03   2.631066440865e-02  -3.190061253241e-03   1.046151720593e-02  -2.105797999523e-02  -8.083902103940e-03  3*0.0  1.089715362166e-02  -2.242119864666e-03  -2.317768875131e-02   2.446873609235e-03  -7.066685067578e-03   1.313955327947e-02   4.563161825480e-03  
3*0.0 -1.172403956954e-02   2.557356142219e-03   2.566828834657e-02  -3.090322077042e-03   1.016876335748e-02  -2.042112910501e-02  -7.818360923002e-03  3*0.0  1.060968260865e-02  -2.170816013198e-03  -2.251079171302e-02   2.360481572332e-03  -6.861606812801e-03   1.270515761146e-02   4.401156089200e-03  
3*0.0 -1.143035144841e-02   2.480107770959e-03   2.503648677371e-02  -2.993120743571e-03   9.883315749442e-03  -1.980045590774e-02  -7.560293949046e-03  3*0.0  1.032834926189e-02  -2.101446808097e-03  -2.185813057687e-02   2.276591653049e-03  -6.661803405485e-03   1.228293486140e-02   4.244101206589e-03  
3*0.0 -1.114330221530e-02   2.405091082374e-03   2.441709472028e-02  -2.898728966827e-03   9.605321659192e-03  -1.919653143097e-02  -7.309984634485e-03  3*0.0  1.005367924300e-02  -2.034184760342e-03  -2.122148053349e-02   2.195478259329e-03  -6.467380790516e-03   1.187330992487e-02   4.092190502277e-03  
3*0.0 -1.086334241634e-02   2.332296739719e-03   2.381107579976e-02  -2.807096165797e-03   9.334896226233e-03  -1.860957729747e-02  -7.067544908865e-03  3*0.0  9.786030895156e-03  -1.969018638616e-03  -2.060173991119e-02   2.117090652808e-03  -6.278389108598e-03   1.147639688526e-02   3.945467011645e-03  
3*0.0 -1.058881488658e-02   2.261647761035e-03   2.321581101386e-02  -2.718207463972e-03   9.071099920174e-03  -1.803787099051e-02  -6.832056239887e-03  3*0.0  9.523806158789e-03  -1.905852866080e-03  -1.999546352118e-02   2.041366902050e-03  -6.094170511214e-03   1.109074729626e-02   3.803273904414e-03  
3*0.0 -1.032220022614e-02   2.193140795963e-03   2.263559719066e-02  -2.631934502832e-03   8.815044215823e-03  -1.748339463202e-02  -6.604564417275e-03  3*0.0  9.269392654738e-03  -1.844728677313e-03  -1.940790788184e-02   1.968275330203e-03  -5.915504026219e-03   1.071803315397e-02   3.666358743953e-03  
3*0.0 -1.006176345741e-02   2.126656276835e-03   2.206737405228e-02  -2.548236792035e-03   8.565773435008e-03  -1.694426643690e-02  -6.384072018825e-03  3*0.0  9.021148552342e-03  -1.785485377342e-03  -1.883530495396e-02   1.897644256468e-03  -5.741716720839e-03   1.035668856220e-02   3.534015408124e-03  
3*0.0 -9.806463241920e-03   2.061997010863e-03   2.150899136695e-02  -2.466834397844e-03   8.322685471777e-03  -1.641914552301e-02  -6.169877383163e-03  3*0.0  8.778067929939e-03  -1.727957832261e-03  -1.827521405232e-02   1.829233227321e-03  -5.572379545701e-03   1.000566198764e-02   3.405767245932e-03  
3*0.0 -9.556696132158e-03   1.998968952071e-03   2.096056212144e-02  -2.387493157914e-03   8.085883475905e-03  -1.590788411219e-02  -5.961907367268e-03  3*0.0  8.540668914950e-03  -1.671985986495e-03  -1.772829596095e-02   1.762807923097e-03  -5.407603577421e-03   9.664993496460e-03   3.281631363326e-03  
3*0.0 -9.313680570238e-03   1.938235613485e-03   2.042685316729e-02  -2.311088516392e-03   7.855831461800e-03  -1.541246024386e-02  -5.761159006197e-03  3*0.0  8.309746886055e-03  -1.618115395539e-03  -1.719808264459e-02   1.699178547718e-03  -5.247604615524e-03   9.335772712511e-03   3.162091006343e-03  
3*0.0 -9.076711718874e-03   1.879150887330e-03   1.990458230802e-02  -2.236745519590e-03   7.632085877949e-03  -1.493102766865e-02  -5.566717521693e-03  3*0.0  8.084886772076e-03  -1.565805244345e-03  -1.668218868766e-02   1.637546245701e-03  -5.092150647112e-03   9.016926210833e-03   3.046670454020e-03  
3*0.0 -8.844266176255e-03   1.821831248590e-03   1.939172455465e-02  -2.164716114802e-03   7.413841856270e-03  -1.446232157080e-02  -5.377887778988e-03  3*0.0  7.864585527495e-03  -1.515116817134e-03  -1.617768877662e-02   1.578042567590e-03  -4.940655603220e-03   8.707284352082e-03   2.934844413180e-03  
3*0.0 -8.617912548135e-03   1.765969697964e-03   1.889016213284e-02  -2.094438380223e-03   7.201771281882e-03  -1.400715918590e-02  -5.195117374354e-03  3*0.0  7.650395924968e-03  -1.465842124811e-03  -1.568744486943e-02   1.520291625693e-03  -4.793591895025e-03   8.407655943433e-03   2.826972191667e-03  
3*0.0 -8.396556479398e-03   1.711847039520e-03   1.839920951713e-02  -2.026387757018e-03   6.995220758292e-03  -1.356475817737e-02  -5.017997721732e-03  3*0.0  7.441189767676e-03  -1.418183007588e-03  -1.520975719151e-02   1.464640941032e-03  -4.650502366382e-03   8.117295276714e-03   2.722724653478e-03  
3*0.0 -8.180745852491e-03   1.659255573805e-03   1.791924102832e-02  -1.960289730228e-03   6.794401263081e-03  -1.313521813172e-02  -4.846574980128e-03  3*0.0  7.237467955856e-03  -1.371941477287e-03  -1.474515575708e-02   1.410808000927e-03  -4.511497430761e-03   7.836217172650e-03   2.622105306858e-03  
3*0.0 -7.970009894203e-03   1.608417881407e-03   1.745037017959e-02  -1.896473604193e-03   6.598966425368e-03  -1.271821783845e-02  -4.680673346525e-03  3*0.0  7.038726523915e-03  -1.327311122317e-03  -1.429328632289e-02   1.359082964482e-03  -4.376337818875e-03   7.564139075047e-03   2.524994189860e-03  
3*0.0 -7.764392499303e-03   1.558910362099e-03   1.699139427808e-02  -1.834358625646e-03   6.408880882256e-03  -1.231306609641e-02  -4.519973755764e-03  3*0.0  6.845163890060e-03  -1.283919319512e-03  -1.385352098364e-02   1.308913298426e-03  -4.245029124041e-03   7.300675787627e-03   2.431220137866e-03  
3*0.0 -7.563236298941e-03   1.511017134654e-03   1.654236091107e-02  -1.774350841168e-03   6.223743609294e-03  -1.191948166854e-02  -4.364302383939e-03  3*0.0  6.655977824369e-03  -1.241997333483e-03  -1.342493910957e-02   1.260661435287e-03  -4.117240837096e-03   7.045381399263e-03   2.340589100946e-03  
3*0.0 -7.367239928271e-03   1.464419556326e-03   1.610353624654e-02  -1.715932394678e-03   6.043799868766e-03  -1.153744974868e-02  -4.213669975490e-03  3*0.0  6.471962550188e-03  -1.201321162013e-03  -1.300872268680e-02   1.213952883236e-03  -3.993184664040e-03   6.798498060537e-03   2.253207621233e-03  
3*0.0 -7.176450969504e-03   1.419209912156e-03   1.567555258809e-02  -1.659288377498e-03   5.868990189935e-03  -1.116703004270e-02  -4.068115482264e-03  3*0.0  6.293034996408e-03  -1.161916614942e-03  -1.260483500053e-02   1.168865491896e-03  -3.872771541505e-03   6.559864084946e-03   2.169006927708e-03  
3*0.0 -6.988880879275e-03   1.375258026055e-03   1.525440244192e-02  -1.604311049329e-03   5.698329793625e-03  -1.080610646330e-02  -3.926567681837e-03  3*0.0  6.117485586928e-03  -1.123668802469e-03  -1.220926469198e-02   1.125249399471e-03  -3.755366349241e-03   6.327981658301e-03   2.087340599441e-03  
3*0.0 -6.807016804376e-03   1.332784067715e-03   1.484563898144e-02  -1.551217876204e-03   5.532868318637e-03  -1.045707868815e-02  -3.790222134173e-03  3*0.0  5.947401821025e-03  -1.086780401890e-03  -1.182727256130e-02   1.083375295506e-03  -3.641627317386e-03   6.104509749648e-03   2.008923579393e-03  
3*0.0 -6.629676293192e-03   1.291492347024e-03   1.444618266154e-02  -1.499632343505e-03   5.371996786319e-03  -1.011833130576e-02  -3.658295688159e-03  3*0.0  5.781813147535e-03  -1.050983382416e-03  -1.145603583883e-02   1.042866257786e-03  -3.531166250533e-03   5.888340188702e-03   1.933281196230e-03  
3*0.0 -6.455716559794e-03   1.251395961586e-03   1.405409112837e-02  -1.449614788584e-03   5.215137784975e-03  -9.788773102707e-03  -3.530231150726e-03  3*0.0  5.619679608021e-03  -1.016281316609e-03  -1.109333416317e-02   1.003736327155e-03  -3.423585643896e-03   5.678611526108e-03   1.860044270916e-03  
3*0.0 -6.286327765024e-03   1.212525289438e-03   1.367179871112e-02  -1.401186063819e-03   5.062748334739e-03  -9.469334749141e-03  -3.406496470642e-03  3*0.0  5.462025573264e-03  -9.826985433157e-04  -1.074155588580e-02   9.660192506189e-04  -3.319179289574e-03   5.475997688248e-03   1.789504167699e-03  
3*0.0 -6.121042857315e-03   1.174893420032e-03   1.329865542149e-02  -1.354366716020e-03   4.914541153139e-03  -9.159499128437e-03  -3.286841174503e-03  3*0.0  5.308390051660e-03  -9.502386436754e-04  -1.039978381007e-02   9.297281341586e-04  -3.217743689644e-03   5.280073606627e-03   1.721480370297e-03  
3*0.0 -5.960079264971e-03   1.138229239803e-03   1.293431974583e-02  -1.308716372909e-03   4.770567569806e-03  -8.859024423596e-03  -3.171154399562e-03  3*0.0  5.159039497755e-03  -9.187088843194e-04  -1.006816298483e-02   8.945517985186e-04  -3.119321078717e-03   5.090765517182e-03   1.655941354564e-03  
3*0.0 -5.803186420329e-03   1.102747975083e-03   1.257907964242e-02  -1.264657306381e-03   4.630629805338e-03  -8.567774385778e-03  -3.059363938931e-03  3*0.0  5.013675907415e-03  -8.882286859699e-04  -9.746351252292e-03   8.607175193733e-04  -3.023760541935e-03   4.907837931379e-03   1.592791899862e-03  
3*0.0 -5.649051787116e-03   1.068245457143e-03   1.222983241895e-02  -1.221885046264e-03   4.494099603151e-03  -8.284230816021e-03  -2.950732228468e-03  3*0.0  4.871175172996e-03  -8.586373402587e-04  -9.431461693173e-03   8.279760697123e-04  -2.930648859945e-03   4.730234052055e-03   1.531584875827e-03  
3*0.0 -5.499853075962e-03   1.034928351670e-03   1.189169788294e-02  -1.180617588150e-03   4.361862219052e-03  -8.010500888289e-03  -2.846283278045e-03  3*0.0  4.733339220647e-03  -8.301267283941e-04  -9.128159082592e-03   7.965926206753e-04  -2.840541258991e-03   4.559396446542e-03   1.472929007185e-03  
3*0.0 -5.353842012014e-03   1.002565208329e-03   1.156058638030e-02  -1.140595882009e-03   4.233088522239e-03  -7.744591197622e-03  -2.745060270541e-03  3*0.0  4.598715301881e-03  -8.024861408297e-04  -8.832647455353e-03   7.662863371062e-04  -2.752907230398e-03   4.393948671398e-03   1.416250610412e-03  
3*0.0 -5.211414036943e-03   9.711294100531e-04   1.123720041820e-02  -1.101784739748e-03   4.107901909215e-03  -7.486691775145e-03  -2.647161339405e-03  3*0.0  4.467622672619e-03  -7.756803700888e-04  -8.545563735153e-03   7.370004303531e-04  -2.667812832031e-03   4.234002885745e-03   1.361597658934e-03  
3*0.0 -5.072110148453e-03   9.405414241947e-04   1.092056394744e-02  -1.064033370029e-03   3.986041269407e-03  -7.236213093131e-03  -2.552303625227e-03  3*0.0  4.339702119944e-03  -7.496729596063e-04  -8.266098061779e-03   7.086704895501e-04  -2.585100517178e-03   4.079200484370e-03   1.308822153954e-03  
3*0.0 -4.937060536504e-03   9.109843700749e-04   1.061359113574e-02  -1.027617805156e-03   3.867936911574e-03  -6.994275504786e-03  -2.461022927540e-03  3*0.0  4.215788432831e-03  -7.245828739157e-04  -7.996466669742e-03   6.814828798084e-04  -2.505006016746e-03   3.930176904340e-03   1.258188445386e-03  
3*0.0 -4.805084834579e-03   8.823873687449e-04   1.031379266311e-02  -9.924826147436e-04   3.753017415392e-03  -6.759612396814e-03  -2.372715073698e-03  3*0.0  4.094891872629e-03  -7.003420786637e-04  -7.734300867215e-03   6.553548406879e-04  -2.427162195444e-03   3.786054107780e-03   1.209336579155e-03  
3*0.0 -4.676218089469e-03   8.545817724483e-04   1.002075240625e-02  -9.583763061236e-04   3.641253168644e-03  -6.531937817206e-03  -2.287254971266e-03  3*0.0  3.977117571567e-03  -6.768205907463e-04  -7.479515960385e-03   6.300898514016e-04  -2.351567320286e-03   3.646716004629e-03   1.162219339022e-03  
3*0.0 -4.550777129481e-03   8.276935044325e-04   9.735667006971e-03  -9.254542801786e-04   3.532725825361e-03  -6.311633129689e-03  -2.204818588181e-03  3*0.0  3.862586415083e-03  -6.541104361209e-04  -7.232712559982e-03   6.058206152844e-04  -2.278224243043e-03   3.512274779669e-03   1.116885015644e-03  
3*0.0 -4.428244608680e-03   8.014346505924e-04   9.456557921885e-03  -8.933061718843e-04   3.427164992330e-03  -6.097722459846e-03  -2.124959406575e-03  3*0.0  3.751035762097e-03  -6.320091954895e-04  -6.992775481298e-03   5.822469843083e-04  -2.207012024687e-03   3.382278845280e-03   1.073149526778e-03  
3*0.0 -4.308553626822e-03   7.760971947626e-04   9.184423270100e-03  -8.623926261316e-04   3.324487957407e-03  -5.890471664866e-03  -2.047793472094e-03  3*0.0  3.642207572910e-03  -6.107035365758e-04  -6.759655435470e-03   5.596669713769e-04  -2.137811617164e-03   3.256636311124e-03   1.030978779210e-03  
3*0.0 -4.192417253899e-03   7.515001806503e-04   8.920142021201e-03  -8.324090945869e-04   3.224948053832e-03  -5.690158055837e-03  -1.973464779231e-03  3*0.0  3.536773598192e-03  -5.900708700941e-04  -6.534593009192e-03   5.378823982151e-04  -2.070806337546e-03   3.135664604662e-03   9.905026517484e-04  
3*0.0 -4.079062811522e-03   7.276995308397e-04   8.662410867393e-03  -8.034722554836e-04   3.128167613731e-03  -5.496064612006e-03  -1.901628757429e-03  3*0.0  3.434057043418e-03  -5.701494250615e-04  -6.316184127322e-03   5.169666363095e-04  -2.005744347024e-03   3.018833338322e-03   9.515078272905e-04  
3*0.0 -3.968200036769e-03   7.045473934699e-04   8.410140844151e-03  -7.753857311076e-04   3.033986648908e-03  -5.307651978286e-03  -1.832050358757e-03  3*0.0  3.333836358682e-03  -5.507976811564e-04  -6.103546371428e-03   4.967130829786e-04  -1.942521004224e-03   2.905781728270e-03   9.138501078836e-04  
3*0.0 -3.860539254143e-03   6.821978321630e-04   8.165499529878e-03  -7.483359190338e-04   2.942646970370e-03  -5.125685184407e-03  -1.765079764078e-03  3*0.0  3.236620611895e-03  -5.321547943410e-04  -5.898291487646e-03   4.773207805544e-04  -1.881270046861e-03   2.796960744502e-03   8.777131807083e-04  
3*0.0 -3.755494731111e-03   6.604695376855e-04   7.926689291154e-03  -7.220694211984e-04   2.853871153713e-03  -4.949329741599e-03  -1.700334301495e-03  3*0.0  3.141972154631e-03  -5.140784447583e-04  -5.699070495746e-03   4.585847192968e-04  -1.821819301147e-03   2.691862383801e-03   8.428942712548e-04  
3*0.0 -3.653047718817e-03   6.394203519949e-04   7.693902938526e-03  -6.967023120979e-04   2.767595786916e-03  -4.778516643082e-03  -1.637789501383e-03  3*0.0  3.049842794021e-03  -4.965941533026e-04  -5.505839820529e-03   4.405569734624e-04  -1.764123642428e-03   2.590405616707e-03   8.093629354223e-04  
3*0.0 -3.553137626192e-03   6.189826035375e-04   7.466920195101e-03  -6.721067231857e-04   2.683763900917e-03  -4.613077867712e-03  -1.577370304149e-03  3*0.0  2.960186657313e-03  -4.796618044877e-04  -5.318452631634e-03   4.231673154245e-04  -1.708140668066e-03   2.492481909702e-03   7.770766008681e-04  
3*0.0 -3.456000688863e-03   5.991994037362e-04   7.246413870114e-03  -6.483521465324e-04   2.602429359335e-03  -4.453187224216e-03  -1.519153703691e-03  3*0.0  2.873142389910e-03  -4.633059482369e-04  -5.137312771360e-03   4.064584736754e-04  -1.653885054696e-03   2.398152624111e-03   7.460622275618e-04  
3*0.0 -3.361163828596e-03   5.800291640617e-04   7.031269787061e-03  -6.254095121183e-04   2.523351955050e-03  -4.298253853902e-03  -1.462878182551e-03  3*0.0  2.788351484806e-03  -4.474821829333e-04  -4.961479709457e-03   3.903768915206e-04  -1.601215809301e-03   2.307057210354e-03   7.161779301236e-04  
3*0.0 -3.268842679587e-03   5.614245574648e-04   6.821896824990e-03  -6.031742207590e-04   2.446587864601e-03  -4.148377097484e-03  -1.408591442577e-03  3*0.0  2.705964956738e-03  -4.321660630782e-04  -4.791300003721e-03   3.748755863129e-04  -1.550154619114e-03   2.219248847398e-03   6.874457105003e-04  
3*0.0 -3.178550334499e-03   5.433977776322e-04   6.617333100478e-03  -5.817008801989e-04   2.371899171996e-03  -4.003060111504e-03  -1.356067631915e-03  3*0.0  2.625573233707e-03  -4.173506622867e-04  -4.625809237732e-03   3.599593607063e-04  -1.500545761558e-03   2.134365340702e-03   6.597246770045e-04  
3*0.0 -3.091050183796e-03   5.259595136124e-04   6.419305316702e-03  -5.609762239664e-04   2.299556500500e-03  -3.862906692505e-03  -1.305585825270e-03  3*0.0  2.547769282660e-03  -4.030524004575e-04  -4.466459960633e-03   3.456453613954e-04  -1.452551409565e-03   2.052806471720e-03   6.331739607003e-04  
3*0.0 -3.005817035628e-03   5.090648009718e-04   6.226585999780e-03  -5.409520410929e-04   2.229309895890e-03  -3.727332334763e-03  -1.256884116594e-03  3*0.0  2.472118761898e-03  -3.892245878371e-04  -4.312147739304e-03   3.318721910494e-04  -1.406007827100e-03   1.974169395165e-03   6.076365369278e-04  
3*0.0 -2.922453166508e-03   4.926350547843e-04   6.038156711340e-03  -5.215096438937e-04   2.160967172768e-03  -3.595841573377e-03  -1.209742912293e-03  3*0.0  2.398335008622e-03  -3.758194324914e-04  -4.162128060437e-03   3.185718024246e-04  -1.360803874572e-03   1.898172369623e-03   5.830031136004e-04  
3*0.0 -2.841207587173e-03   4.766926429023e-04   5.854587348449e-03  -5.026956689292e-04   2.094595548974e-03  -3.468583932405e-03  -1.164233902338e-03  3*0.0  2.326590785719e-03  -3.628351842972e-04  -4.016780943749e-03   3.057430828119e-04  -1.316969610477e-03   1.824883019511e-03   5.593020614417e-04  
3*0.0 -2.762214024596e-03   4.613263526168e-04   5.676559750235e-03  -4.846368356512e-04   2.030208314924e-03  -3.345730427440e-03  -1.120431876129e-03  3*0.0  2.256916052339e-03  -3.503365796782e-04  -3.876379656500e-03   2.934866764510e-04  -1.274490957636e-03   1.754336966093e-03   5.365494023432e-04  
3*0.0 -2.685496880951e-03   4.464294971509e-04   5.503822158493e-03  -4.671687271607e-04   1.967785849975e-03  -3.227109831194e-03  -1.078265560895e-03  3*0.0  2.189383717553e-03  -3.382534582203e-04  -3.740939705023e-03   2.816976348469e-04  -1.233369324338e-03   1.686491502130e-03   5.147288195245e-04  
3*0.0 -2.610333895782e-03   4.319773490785e-04   5.334758663895e-03  -4.502785500821e-04   1.907011292883e-03  -3.112008095053e-03  -1.037420860572e-03  3*0.0  2.123393922516e-03  -3.265492413834e-04  -3.608997059590e-03   2.703311014378e-04  -1.193395720123e-03   1.620846360192e-03   4.936487752468e-04  
3*0.0 -2.537414704830e-03   4.179393755426e-04   5.170833304578e-03  -4.338932026921e-04   1.848128700962e-03  -3.000936784880e-03  -9.981278893312e-04  3*0.0  2.059495732421e-03  -3.152184027928e-04  -3.481842039899e-03   2.593733430502e-04  -1.154721609242e-03   1.557758578752e-03   4.734478648671e-04  
3*0.0 -2.466436636749e-03   4.043460282349e-04   5.011515619049e-03  -4.180743945924e-04   1.790981316861e-03  -2.893592456937e-03  -9.602545793330e-04  3*0.0  1.997430836236e-03  -3.042730812500e-04  -3.358916790060e-03   2.488488890925e-04  -1.117244248424e-03   1.497010483354e-03   4.540441980480e-04  
3*0.0 -2.397258890113e-03   3.912075204944e-04   4.856566325558e-03  -4.028442687195e-04   1.735488657539e-03  -2.789824130939e-03  -9.237341412249e-04  3*0.0  1.937041109657e-03  -2.937088782017e-04  -3.239852067279e-03   2.387549416989e-04  -1.080896175538e-03   1.438449996665e-03   4.353800906657e-04  
3*0.0 -2.329791714676e-03   3.784667478881e-04   4.705612763498e-03  -3.881209890475e-04   1.681587804645e-03  -2.689406205209e-03  -8.884741432428e-04  3*0.0  1.878299957868e-03  -2.834859720938e-04  -3.124507335772e-03   2.290341879332e-04  -1.045651131391e-03   1.381991312826e-03   4.174247134465e-04  
3*0.0 -2.264209846382e-03   3.661542206356e-04   4.559198198841e-03  -3.739438990785e-04   1.629315589883e-03  -2.592491023506e-03  -8.545391507383e-04  3*0.0  1.821295244497e-03  -2.736281968023e-04  -3.013161533429e-03   2.197230901716e-04  -1.011515491678e-03   1.327683837365e-03   4.001976882102e-04  
3*0.0 -2.200226508524e-03   3.542005948931e-04   4.416504464607e-03  -3.602146918131e-04   1.578533958152e-03  -2.498694476516e-03  -8.217707183076e-04  3*0.0  1.765819619515e-03  -2.640792532610e-04  -2.905222949425e-03   2.107418706034e-04  -9.784076549891e-04   1.275307833243e-03   3.836169533064e-04  
3*0.0 -2.137932882623e-03   3.425930441428e-04   4.277719539616e-03  -3.469153545225e-04   1.529255638181e-03  -2.408032375727e-03  -7.901751311575e-04  3*0.0  1.711944233069e-03  -2.548330840804e-04  -2.800852666189e-03   2.020845037651e-04  -9.463333048807e-04   1.224877450819e-03   3.676889274297e-04  
3*0.0 -2.077438679694e-03   3.314041409437e-04   4.143342463133e-03  -3.341530990485e-04   1.481493250878e-03  -2.320628913992e-03  -7.598044509993e-04  3*0.0  1.659693304064e-03  -2.459348673930e-04  -2.700227330702e-03   1.938183071027e-04  -9.152805968690e-04   1.176409948050e-03   3.524218423138e-04  
3*0.0 -2.018619385848e-03   3.205407363419e-04   4.012858577618e-03  -3.217941811025e-04   1.435172804847e-03  -2.236224068645e-03  -7.305552932585e-04  3*0.0  1.609005178707e-03  -2.373197603006e-04  -2.603075068344e-03   1.858526646439e-04  -8.852142424716e-04   1.129788375908e-03   3.377723171367e-04  
3*0.0 -1.960991915887e-03   3.099946609395e-04   3.885168040685e-03  -3.098318228137e-04   1.390087800165e-03  -2.154349966807e-03  -7.022260397940e-04  3*0.0  1.559500158831e-03  -2.289744988817e-04  -2.508485774767e-03   1.781690151069e-04  -8.560043110711e-04   1.084709405222e-03   3.236268910295e-04  
3*0.0 -1.905270233991e-03   2.998138912403e-04   3.762042067089e-03  -2.983304780154e-04   1.346487816518e-03  -2.075621226163e-03  -6.750799912892e-04  3*0.0  1.511687523954e-03  -2.209347276558e-04  -2.417742836925e-03   1.708211217017e-04  -8.277877785491e-04   1.041523899261e-03   3.101194173070e-04  
3*0.0 -1.850970304585e-03   2.899604828297e-04   3.642327435682e-03  -2.872405328213e-04   1.304158182720e-03  -1.999538422306e-03  -6.489075463261e-04  3*0.0  1.465197197160e-03  -2.131733033027e-04  -2.329938030044e-03   1.637724022742e-04  -8.004373873575e-04   9.999310589964e-04   2.971374618170e-04  
3*0.0 -1.797926754388e-03   2.804004614231e-04   3.525558887762e-03  -2.765125157297e-04   1.263024763521e-03  -1.925887317823e-03  -6.236209341079e-04  3*0.0  1.419913777534e-03  -2.056574409093e-04  -2.244738890185e-03   1.569759525188e-04  -7.739055078266e-04   9.598027801524e-04   2.846343021610e-04  
3*0.0 -1.746403310231e-03   2.711464238236e-04   3.412382230579e-03  -2.661654734790e-04   1.223157057497e-03  -1.854855042327e-03  -5.993000593443e-04  3*0.0  1.376015665637e-03  -1.983995738794e-04  -2.162599427778e-03   1.504525782292e-04  -7.482288889389e-04   9.212451056678e-04   2.726509332637e-04  
3*0.0 -1.696397271661e-03   2.621900113901e-04   3.302801791924e-03  -2.561891314483e-04   1.184532743457e-03  -1.786390607458e-03  -5.759256726273e-04  3*0.0  1.333490126109e-03  -1.913926500933e-04  -2.083489907130e-03   1.441955024411e-04  -7.233895504828e-04   8.842211343890e-04   2.611745446148e-04  
3*0.0 -1.647554041962e-03   2.535067246318e-04   3.195977530857e-03  -2.465469301606e-04   1.147000332311e-03  -1.720140477621e-03  -5.533500931863e-04  3*0.0  1.292062745870e-03  -1.846164233328e-04  -2.006738060692e-03   1.381757559925e-04  -6.992927717091e-04   8.485078770747e-04   2.501229189423e-04  
3*0.0 -1.600189137463e-03   2.451227951715e-04   3.092703505538e-03  -2.372800303198e-04   1.110657718712e-03  -1.656344431846e-03  -5.316759971592e-04  3*0.0  1.251960158585e-03  -1.780858722498e-04  -1.932911681956e-03   1.324161250588e-04  -6.759930001493e-04   8.142452791981e-04   2.395493881223e-04  
3*0.0 -1.553813024495e-03   2.369679126679e-04   2.991678639753e-03  -2.282883675105e-04   1.075303357896e-03  -1.594489072354e-03  -5.106907268909e-04  3*0.0  1.212834286110e-03  -1.717516066804e-04  -1.861105588384e-03   1.268484791340e-04  -6.533736483813e-04   7.811439787056e-04   2.293477406330e-04  
3*0.0 -1.508996771595e-03   2.291089846993e-04   2.894426419800e-03  -2.196672804307e-04   1.041126586194e-03  -1.535085326163e-03  -4.906081265802e-04  3*0.0  1.175052745603e-03  -1.656577745733e-04  -1.792278418106e-03   1.215378890318e-04  -6.315297566666e-04   7.494610781002e-04   2.196138672739e-04  
3*0.0 -1.465376197293e-03   2.214945289004e-04   2.800000481109e-03  -2.113441558538e-04   1.007977680984e-03  -1.477738767571e-03  -4.712671061563e-04  3*0.0  1.138375777091e-03  -1.597698045189e-04  -1.725818796198e-03   1.164368452791e-04  -6.103802730298e-04   7.189939555737e-04   2.102740334359e-04  
3*0.0 -1.422832334540e-03   2.141280743389e-04   2.708129881747e-03  -2.033278321774e-04   9.757915959627e-04  -1.422318112741e-03  -4.526126518745e-04  3*0.0  1.102697099816e-03  -1.540851126858e-04  -1.661470592661e-03   1.115429774381e-04  -5.898803358764e-04   6.896466717280e-04   2.012939195622e-04  
3*0.0 -1.381428657319e-03   2.069675609773e-04   2.618881648208e-03  -1.955521885437e-04   9.445798348734e-04  -1.368813669107e-03  -4.346455800055e-04  3*0.0  1.068061978050e-03  -1.485754543865e-04  -1.599304800545e-03   1.068175727878e-04  -5.700333086752e-04   6.614187135069e-04   1.926742779046e-04  
3*0.0 -1.341104251243e-03   2.000405859227e-04   2.532196385600e-03  -1.880611173284e-04   9.142957217660e-04  -1.317155650971e-03  -4.173369065798e-04  3*0.0  1.034417507792e-03  -1.432597026238e-04  -1.539236765595e-03   1.022888420769e-04  -5.508113391838e-04   6.342654693862e-04   1.843997592293e-04  
3*0.0 -1.302076548694e-03   1.933610380315e-04   2.448615755897e-03  -1.808781999661e-04   8.850026533105e-04  -1.267509398443e-03  -4.007541183610e-04  3*0.0  1.001899115477e-03  -1.381422579271e-04  -1.481592418793e-03   9.796534772855e-05  -5.322416892478e-04   6.082610985757e-04   1.764980236277e-04  
3*0.0 -1.264116931327e-03   1.868965139249e-04   2.367557312203e-03  -1.739544131230e-04   8.566022176321e-04  -1.219622210532e-03  -3.847984780096e-04  3*0.0  9.703401974341e-04  -1.331999159305e-04  -1.425957512338e-03   9.381511419700e-05  -5.142669826101e-04   5.832659320551e-04   1.689192430482e-04  
3*0.0 -1.226997573338e-03   1.806317697697e-04   2.288454635455e-03  -1.672707939551e-04   8.289977168355e-04  -1.173264721671e-03  -3.693749290049e-04  3*0.0  9.395857890838e-04  -1.284223924724e-04  -1.371951399515e-03   8.982480500721e-05  -4.968319478526e-04   5.591537154105e-04   1.616183349850e-04  
3*0.0 -1.191058068076e-03   1.745722393808e-04   2.212138459983e-03  -1.608330143385e-04   8.022969119229e-04  -1.128701166624e-03  -3.545938647527e-04  3*0.0  9.098546789788e-04  -1.238133343697e-04  -1.320111215187e-03   8.600223902426e-05  -4.799893589316e-04   5.360595354630e-04   1.546451984847e-04  
3*0.0 -1.155991708322e-03   1.686896306460e-04   2.137832013465e-03  -1.546012450431e-04   7.763726164221e-04  -1.085620443344e-03  -3.403314450661e-04  3*0.0  8.809337810971e-04  -1.193513535851e-04  -1.269901523049e-03   8.231754856934e-05  -4.636690210328e-04   5.138149287677e-04   1.479393928496e-04  
3*0.0 -1.121932387355e-03   1.630045556081e-04   2.065897721527e-03  -1.486097449968e-04   7.512574724542e-04  -1.044121487792e-03  -3.266263610557e-04  3*0.0  8.529091343179e-04  -1.150491483494e-04  -1.221550242322e-03   7.879137023579e-05  -4.478841594864e-04   4.924669320185e-04   1.415190000931e-04  
3*0.0 -1.088842210063e-03   1.575208327243e-04   1.996280047239e-03  -1.428614160359e-04   7.269250346495e-04  -1.004151790630e-03  -3.134594161484e-04  3*0.0  8.257320652883e-04  -1.109072291624e-04  -1.174956714058e-03   7.542416465603e-05  -4.326136658767e-04   4.719718666597e-04   1.353688224781e-04  
3*0.0 -1.056727712287e-03   1.522012286689e-04   1.928922550415e-03  -1.373033249831e-04   7.033664973777e-04  -9.656645858229e-04  -3.008148916166e-04  3*0.0  7.994190738940e-04  -1.069011827325e-04  -1.130128325923e-03   7.218446879805e-05  -4.178532274116e-04   4.523156396503e-04   1.294845651605e-04  
3*0.0 -1.025409530671e-03   1.470546610275e-04   1.863412514235e-03  -1.319515637615e-04   6.804969575524e-04  -9.284875030856e-04  -2.886230048611e-04  3*0.0  7.738316784373e-04  -1.030336857172e-04  -1.086742541512e-03   6.907659734598e-05  -4.035521059011e-04   4.333929500099e-04   1.238292349806e-04  
3*0.0 -9.949493685710e-04   1.420830881308e-04   1.799916378532e-03  -1.268082527374e-04   6.583305678574e-04  -8.926518586274e-04  -2.768974705706e-04  3*0.0  7.490018187638e-04  -9.930523963285e-05  -1.044885555001e-03   6.610220276557e-05  -3.897130730345e-04   4.152139802797e-04   1.184072079943e-04  
3*0.0 -9.654270318632e-04   1.372595318378e-04   1.738573363263e-03  -1.218327544852e-04   6.368817798153e-04  -8.581809359457e-04  -2.656496712031e-04  3*0.0  7.249934219265e-04  -9.570042901901e-05  -1.004690407365e-03   6.324194373044e-05  -3.763452175103e-04   3.978022488916e-04   1.132273963907e-04  
3*0.0 -9.367233222411e-04   1.326123371078e-04   1.679185360627e-03  -1.170704281397e-04   6.160967670838e-04  -8.249750559062e-04  -2.548404356138e-04  3*0.0  7.016978489191e-04  -9.223173118405e-05  -9.659322516450e-04   6.051371912260e-05  -3.634111506989e-04   3.810814192114e-04   1.082633498841e-04  
3*0.0 -9.087827712600e-04   1.281057419329e-04   1.621532148015e-03  -1.124697712168e-04   5.959454354342e-04  -7.929426092794e-04  -2.444342362935e-04  3*0.0  6.790854993707e-04  -8.887694652194e-05  -9.285083944527e-04   5.788860444484e-05  -3.508939859450e-04   3.650102937601e-04   1.035010541865e-04  
3*0.0 -8.815987249372e-04   1.237336299258e-04   1.565610188911e-03  -1.080204770191e-04   5.764120425742e-04  -7.620557997727e-04  -2.344213717095e-04  3*0.0  6.571503650410e-04  -8.563484609249e-05  -8.924150483781e-04   5.536596816798e-05  -3.387849452019e-04   3.495762797656e-04   9.893657832691e-05  
3*0.0 -8.552569799131e-04   1.195260071728e-04   1.511678022639e-03  -1.037681284817e-04   5.575117236682e-04  -7.323758329774e-04  -2.248270796180e-04  3*0.0  6.359266045179e-04  -8.251783666515e-05  -8.577475929277e-04   5.296345689332e-05  -3.270843823237e-04   3.347933308300e-04   9.457550865787e-05  
3*0.0 -8.296069488555e-04   1.154492104845e-04   1.459322142041e-03  -9.966521284668e-05   5.391886623110e-04  -7.037462815475e-04  -2.155905364592e-04  3*0.0  6.153189853838e-04  -7.950469848853e-05  -8.242652461451e-04   5.065315992459e-05  -3.157617446781e-04   3.205836707395e-04   9.039098083633e-05  
3*0.0 -8.046995536673e-04   1.114987073487e-04   1.408659460759e-03  -9.570574372008e-05   5.214411176692e-04  -6.761823829591e-04  -2.067185736531e-04  3*0.0  5.953614048703e-04  -7.659620906213e-05  -7.920513480626e-04   4.843864191221e-05  -3.048162591581e-04   3.069598983829e-04   8.638786632611e-05  
3*0.0 -7.804827144287e-04   1.076826756892e-04   1.359590377445e-03  -9.190038301034e-05   5.042472539448e-04  -6.496304068583e-04  -1.981915559195e-04  3*0.0  5.760019946114e-04  -7.379086999711e-05  -7.609888609605e-04   4.631657845843e-05  -2.942295852789e-04   2.938789362850e-04   8.255167700914e-05  
3*0.0 -7.569449035205e-04   1.039993409768e-04   1.312089615977e-03  -8.824978277554e-05   4.875899791673e-04  -6.240630298478e-04  -1.899988774542e-04  3*0.0  5.572294381532e-04  -7.108837125411e-05  -7.310547319296e-04   4.428895347224e-05  -2.839906139341e-04   2.813246940708e-04   7.887725102814e-05  
3*0.0 -7.341251291697e-04   1.004362492882e-04   1.266236213231e-03  -8.473364953136e-05   4.714766034644e-04  -5.994848530722e-04  -1.821438157765e-04  3*0.0  5.390746367313e-04  -6.848251956950e-05  -7.023234709582e-04   4.234773771024e-05  -2.741037412490e-04   2.693076436601e-04   7.536870151315e-05  
3*0.0 -7.118945572270e-04   9.698215942272e-05   1.221705122956e-03  -8.134042409288e-05   4.558486294175e-04  -5.757728134519e-04  -1.745794991346e-04  3*0.0  5.214376297396e-04  -6.596334092773e-05  -6.745515600614e-04   4.048202964318e-05  -2.645327537960e-04   2.577520627723e-04   7.200018830480e-05  
3*0.0 -6.903002888225e-04   9.363502425455e-05   1.178585088208e-03  -7.806459845254e-05   4.407100736543e-04  -5.529404196161e-04  -1.673116497776e-04  3*0.0  5.043510795299e-04  -6.352860383874e-05  -6.478065511342e-04   3.868804210688e-05  -2.552791227345e-04   2.466676841485e-04   6.877549452525e-05  
3*0.0 -6.693781050649e-04   9.041371000180e-05   1.137051948584e-03  -7.493369219318e-05   4.260792104349e-04  -5.310217695765e-04  -1.603541055587e-04  3*0.0  4.878298082107e-04  -6.118983412617e-05  -6.221650744608e-04   3.698200335238e-05  -2.463490363237e-04   2.360664252232e-04   6.569918635968e-05  
3*0.0 -6.490147085150e-04   8.729896604869e-05   1.096763129349e-03  -7.192425042463e-05   4.118906280585e-04  -5.098908424641e-04  -1.536593276195e-04  3*0.0  4.717909453244e-04  -5.893340322847e-05  -5.974028038467e-04   3.534815737594e-05  -2.377054671451e-04   2.258792540496e-04   6.274785002550e-05  
3*0.0 -6.292743946494e-04   8.428719103586e-05   1.057896658665e-03  -6.902790136029e-05   3.981712863033e-04  -4.895913490855e-04  -1.472445557652e-04  3*0.0  4.562788047717e-04  -5.675722779870e-05  -5.736372975860e-04   3.378318642308e-05  -2.293612668682e-04   2.161300013621e-04   5.993007017051e-05  
3*0.0 -6.100253236715e-04   8.137137808658e-05   1.020109790891e-03  -6.623639177931e-05   3.848619177910e-04  -4.699947123426e-04  -1.410614248521e-04  3*0.0  4.412034008423e-04  -5.465639715143e-05  -5.506509229736e-04   3.228142806307e-05  -2.212838185165e-04   2.067526958787e-04   5.722355261681e-05  
3*0.0 -5.913837688805e-04   7.854463279104e-05   9.836704217302e-04  -6.353978309995e-05   3.719904644152e-04  -4.511748989023e-04  -1.351391687472e-04  3*0.0  4.266362725339e-04  -5.262661802337e-05  -5.286071680748e-04   3.083891318615e-05  -2.134860681627e-04   1.977838570402e-04   5.464118788288e-05  
3*0.0 -5.732724818013e-04   7.582495550072e-05   9.484404084085e-04  -6.096810353150e-05   3.595230431573e-04  -4.330689089547e-04  -1.294538477047e-04  3*0.0  4.125148245229e-04  -5.067604067109e-05  -5.073783958285e-04   2.946739566328e-05  -2.059464869201e-04   1.891818231973e-04   5.216916434640e-05  
3*0.0 -5.556803549185e-04   7.318663559990e-05   9.143529983219e-04  -5.848140348943e-05   3.474561858526e-04  -4.156452916493e-04  -1.239947972913e-04  3*0.0  3.988375017557e-04  -4.879040929695e-05  -4.869522486889e-04   2.814801832850e-05  -1.986628807337e-04   1.809369732444e-04   4.980444133281e-05  
3*0.0 -5.386318414835e-04   7.064496679532e-05   8.815036310622e-04  -5.610038401159e-05   3.357930902434e-04  -3.989199870443e-04  -1.187678843929e-04  3*0.0  3.856104516446e-04  -4.697712872740e-05  -4.673586382076e-04   2.689041896540e-05  -1.916334497013e-04   1.730504793906e-04   4.754778297825e-05  
3*0.0 -5.220464358608e-04   6.818876811405e-05   8.496632758072e-04  -5.381575279579e-05   3.244828630700e-04  -3.828048174523e-04  -1.137409482934e-04  3*0.0  3.727783900789e-04  -4.522894403936e-05  -4.484538084111e-04   2.568826974919e-05  -1.848315011797e-04   1.654778712602e-04   4.538442369862e-05  
3*0.0 -5.059496783337e-04   6.580759657407e-05   8.189050033738e-04  -5.160722426573e-05   3.135477104110e-04  -3.673137925410e-04  -1.089199582996e-04  3*0.0  3.603591562560e-04  -4.353976966349e-05  -4.302931230951e-04   2.453206253902e-05  -1.782665744477e-04   1.582279380568e-04   4.331763295280e-05  
3*0.0 -4.902795256590e-04   6.350680704637e-05   7.890654025489e-04  -4.948597142068e-05   3.029450698087e-04  -3.523827474709e-04  -1.042808543719e-04  3*0.0  3.483040038959e-04  -4.191127785101e-05  -4.127555013438e-04   2.342578031668e-05  -1.719140317859e-04   1.512629176749e-04   4.133497943472e-05  
3*0.0 -4.751337302028e-04   6.128796623843e-05   7.604092552231e-04  -4.745313770324e-05   2.927100146993e-04  -3.380810282676e-04  -9.985075393291e-05  3*0.0  3.366747296323e-04  -4.034493286734e-05  -3.959990362947e-04   2.237136322512e-05  -1.657917271547e-04   1.446188126413e-04   3.944887202083e-05  
3*0.0 -4.604175777208e-04   5.914448143793e-05   7.326767903631e-04  -4.550375630954e-05   2.827913129670e-04  -3.243179037456e-04  -9.559569386811e-05  3*0.0  3.254023334122e-04  -3.883503203596e-05  -3.798514562298e-04   2.136382623401e-05  -1.598701404372e-04   1.382449459613e-04   3.764253084690e-05  
3*0.0 -4.460926978555e-04   5.707141380158e-05   7.057960268354e-04  -4.362550017461e-05   2.731883328587e-04  -3.110594465153e-04  -9.150400564636e-05  3*0.0  3.144648389570e-04  -3.737841627589e-05  -3.642788504910e-04   2.039704876764e-05  -1.541480166911e-04   1.321273919421e-04   3.591158406486e-05  
3*0.0 -4.322145198251e-04   5.506419273556e-05   6.798894714472e-04  -4.181440398710e-05   2.639090855284e-04  -2.983346669840e-04  -8.758672936438e-05  3*0.0  3.038975941545e-04  -3.597299056702e-05  -3.493586794120e-04   1.947010116832e-05  -1.486291237115e-04   1.262816845225e-04   3.426142595025e-05  
3*0.0 -4.187657531163e-04   5.312984831920e-05   6.549061004507e-04  -4.008587441274e-05   2.549223287150e-04  -2.861161760262e-04  -8.383404847186e-05  3*0.0  2.936748191171e-04  -3.462115955992e-05  -3.350245254160e-04   1.858878408277e-05  -1.432943397809e-04   1.206854556621e-04   3.268487444968e-05  
3*0.0 -4.056726195617e-04   5.125653474515e-05   6.307018472725e-04  -3.841559710971e-05   2.462324262257e-04  -2.743505615859e-04  -8.022728109858e-05  3*0.0  2.837572861714e-04  -3.331528972247e-05  -3.212108505649e-04   1.774015821483e-05  -1.381448595996e-04   1.153173434235e-04   3.117503413232e-05  
3*0.0 -3.930001130965e-04   4.945264168528e-05   6.073998444373e-04  -3.682055849615e-05   2.378269030323e-04  -2.630662461815e-04  -7.677631479599e-05  3*0.0  2.741776261541e-04  -3.206095071171e-05  -3.079748419352e-04   1.693428758236e-05  -1.331733304943e-04   1.101878632164e-04   2.973559984208e-05  
3*0.0 -3.806863775793e-04   4.770475999591e-05   5.848510501416e-04  -3.528291337928e-05   2.296866578286e-04  -2.522084449936e-04  -7.346226531868e-05  3*0.0  2.648963863149e-04  -3.084928746486e-05  -2.952312143582e-04   1.616059762711e-05  -1.283691954871e-04   1.052706857399e-04   2.835808245214e-05  
3*0.0 -3.687376121463e-04   4.601862441700e-05   5.630865776307e-04  -3.380860737153e-05   2.218151617502e-04  -2.417785292644e-04  -7.028579916531e-05  3*0.0  2.559124252467e-04  -2.968243162875e-05  -2.829859567986e-04   1.542112148269e-05  -1.237315230839e-04   1.005633510509e-04   2.704188920132e-05  
3*0.0 -3.571583129672e-04   4.438944521908e-05   5.421157227536e-04  -3.239221623161e-05   2.142083582039e-04  -2.317714993080e-04  -6.724526475482e-05  3*0.0  2.472277999823e-04  -2.855893526936e-05  -2.712458961468e-04   1.471514513895e-05  -1.192577859850e-04   9.606401908039e-05   2.578655109740e-05  
3*0.0 -3.459319058245e-04   4.281621764401e-05   5.218845022704e-04  -3.103542522027e-05   2.068447763102e-04  -2.221609440379e-04  -6.433158670506e-05  3*0.0  2.388291731493e-04  -2.747671975080e-05  -2.599756028669e-04   1.404170743528e-05  -1.149365384786e-04   9.175961112307e-05   2.458799700573e-05  
3*0.0 -3.349810512557e-04   4.129276685047e-05   5.022246452533e-04  -2.972392139319e-05   1.997157836715e-04  -2.128909311158e-04  -6.152485818676e-05  3*0.0  2.306674920308e-04  -2.643129744104e-05  -2.490776414671e-04   1.339269900262e-05  -1.107610449050e-04   8.762188171789e-05   2.343713284435e-05  
3*0.0 -3.244204967498e-04   3.982593585766e-05   4.833957878828e-04  -2.847425181805e-05   1.928305320186e-04  -2.040310624506e-04  -5.885045126299e-05  3*0.0  2.228062412002e-04  -2.542703689824e-05  -2.386851066515e-04   1.277735982227e-05  -1.067352762710e-04   8.368139635701e-05   2.234413878862e-05  
3*0.0 -3.141673586148e-04   3.840880726689e-05   4.652177054883e-04  -2.727326355488e-05   1.861760772960e-04  -1.955192934362e-04  -5.628645181995e-05  3*0.0  2.151976446833e-04  -2.445976453061e-05  -2.287050433615e-04   1.218908975658e-05  -1.028518676079e-04   7.991116503261e-05   2.130035112137e-05  
3*0.0 -3.042026953972e-04   3.704220431272e-05   4.476319447967e-04  -2.612188274730e-05   1.797344708801e-04  -1.873325599671e-04  -5.382466545912e-05  3*0.0  2.078233135860e-04  -2.352848810195e-05  -2.190904605614e-04   1.162665782544e-05  -9.910011095798e-05   7.629614016491e-05   2.030103690612e-05  
3*0.0 -2.945429680360e-04   3.571809990498e-05   4.306696997270e-04  -2.501263454342e-05   1.735039261361e-04  -1.794736089590e-04  -5.146658656039e-05  3*0.0  2.006935699208e-04  -2.262919880046e-05  -2.098647002019e-04   1.108732661066e-05  -9.547865045375e-05   7.283932904929e-05   1.934732797708e-05  
3*0.0 -2.851742459575e-04   3.443680113307e-05   4.143055658553e-04  -2.394430158015e-05   1.674791606688e-04  -1.719272873621e-04  -4.920708837719e-05  3*0.0  1.938004101801e-04  -2.176236853997e-05  -2.010156052986e-04   1.057125155507e-05  -9.198477349323e-05   6.953480907107e-05   1.843744579473e-05  
3*0.0 -2.760825717845e-04   3.320614155357e-05   3.985332731645e-04  -2.292703354156e-05   1.616630451130e-04  -1.646877467241e-04  -4.704395918493e-05  3*0.0  1.871259936394e-04  -2.093052932808e-05  -1.925151110511e-04   1.008107170514e-05  -8.861596972463e-05   6.637283299046e-05   1.756835746693e-05  
3*0.0 -2.672879905045e-04   3.201561490571e-05   3.833518704781e-04  -2.195059827837e-05   1.560313911741e-04  -1.577465628104e-04  -4.497500833977e-05  3*0.0  1.806835699236e-04  -2.012819918226e-05  -1.843731394580e-04   9.612549250662e-06  -8.536193313263e-05   6.335301069211e-05   1.674012043701e-05  
3*0.0 -2.587247883990e-04   3.086544039653e-05   3.686303891123e-04  -2.101170396524e-05   1.505791539172e-04  -1.510600625684e-04  -4.298472572673e-05  3*0.0  1.744341536763e-04  -1.935518318868e-05  -1.765193002243e-04   9.163927211047e-06  -8.221896124218e-05   6.045540436796e-05   1.594640527982e-05  
3*0.0 -2.504524381939e-04   2.975660688699e-05   3.545181295303e-04  -2.011324606134e-05   1.453229290657e-04  -1.446687500818e-04  -4.108748777663e-05  3*0.0  1.684071010864e-04  -1.861173946846e-05  -1.690233260288e-04   8.736681253411e-06  -7.919297965755e-05   5.769505028494e-05   1.519217548003e-05  
3*0.0 -2.424169550591e-04   2.868428052877e-05   3.408710486054e-04  -1.924922816786e-05   1.402330552799e-04  -1.385228330289e-04  -3.926634148151e-05  3*0.0  1.625714031714e-04  -1.789498205916e-05  -1.618101779053e-04   8.327651678508e-06  -7.626971953355e-05   5.505087666575e-05   1.447078364639e-05  
3*0.0 -2.346338419597e-04   2.764954594116e-05   3.277432158596e-04  -1.842028372732e-05   1.353223068493e-04  -1.326343086269e-04  -3.752552106333e-05  3*0.0  1.569335001025e-04  -1.720521539265e-05  -1.549055687363e-04   7.937101565674e-06  -7.345410471321e-05   5.252707088888e-05   1.378369469595e-05  
3*0.0 -2.270709210954e-04   2.665016492494e-05   3.150324670746e-04  -1.762697547064e-05   1.305571332775e-04  -1.269678408914e-04  -3.585286881345e-05  3*0.0  1.514711628470e-04  -1.654043820577e-05  -1.482485356318e-04   7.564361358787e-06  -7.072903690818e-05   5.010626187669e-05   1.312549168156e-05  
3*0.0 -2.197546151573e-04   2.568714743675e-05   3.028502520293e-04  -1.686569375218e-05   1.259789878100e-04  -1.215522869557e-04  -3.425864166585e-05  3*0.0  1.462006767435e-04  -1.590194075952e-05  -1.419019107089e-04   7.208916920321e-06  -6.811341882057e-05   4.780227001752e-05   1.250063925840e-05  
3*0.0 -2.126771696578e-04   2.475572172422e-05   2.911160905200e-04  -1.613712032876e-05   1.215366677868e-04  -1.163585674694e-04  -3.273300434303e-05  3*0.0  1.411128311108e-04  -1.528593335183e-05  -1.358159808491e-04   6.869879849785e-06  -6.558249022704e-05   4.560048321787e-05   1.190463742426e-05  
3*0.0 -2.057951948384e-04   2.385798577665e-05   2.797650169715e-04  -1.543750556443e-05   1.172442061507e-04  -1.113645658231e-04  -3.126836679789e-05  3*0.0  1.361810303044e-04  -1.469341398645e-05  -1.299543695939e-04   6.545441777749e-06  -6.314175276101e-05   4.349032109022e-05   1.133419797085e-05  
3*0.0 -1.991174639191e-04   2.299226402790e-05   2.688127500920e-04  -1.476728653441e-05   1.130957574383e-04  -1.065702903084e-04  -2.986489543673e-05  3*0.0  1.314103776817e-04  -1.412354173883e-05  -1.243275553640e-04   6.236110639039e-06  -6.078775466044e-05   4.147254330807e-05   1.078967304046e-05  
3*0.0 -1.926671081851e-04   2.215478425600e-05   2.583070439605e-04  -1.412309987020e-05   1.090898392952e-04  -1.019858323251e-04  -2.852636135389e-05  3*0.0  1.268123719613e-04  -1.357432036095e-05  -1.189579289032e-04   5.940504738099e-06  -5.851940785528e-05   3.955094297555e-05   1.027234059094e-05  
3*0.0 -1.864066869693e-04   2.134911533639e-05   2.481886541332e-04  -1.350979506975e-05   1.052268300984e-04  -9.759082783668e-05  -2.724570395515e-05  3*0.0  1.223611384975e-04  -1.304664416037e-05  -1.138034472262e-04   5.659679110619e-06  -5.633445952306e-05   3.771358280934e-05   9.778520339384e-06  
3*0.0 -1.803382709356e-04   2.056888862122e-05   2.384181934499e-04  -1.291894167494e-05   1.014820396150e-04  -9.336915374003e-05  -2.601777308286e-05  3*0.0  1.180600316683e-04  -1.253743356577e-05  -1.088551410620e-04   5.390394489951e-06  -5.422300419595e-05   3.595667204369e-05   9.307112017382e-06  
3*0.0 -1.744535731177e-04   1.981696356696e-05   2.290053831997e-04  -1.235224211083e-05   9.786885753068e-05  -8.932132982575e-05  -2.484271052550e-05  3*0.0  1.139011608629e-04  -1.204807078132e-05  -1.041104603925e-04   5.133536425058e-06  -5.218927117191e-05   3.427820798504e-05   8.857552010788e-06  
3*0.0 -1.687704389792e-04   1.909131165140e-05   2.199770242777e-04  -1.181012452655e-05   9.437733605257e-05  -8.545135339194e-05  -2.372212633266e-05  3*0.0  1.098914750052e-04  -1.157695018961e-05  -9.957873691046e-05   4.888766347130e-06  -5.022803708174e-05   3.267891053694e-05   8.430153834671e-06  
3*0.0 -1.632406372006e-04   1.839291039292e-05   2.112459950994e-04  -1.129208993293e-05   9.100722083029e-05  -8.173081934434e-05  -2.264643426757e-05  3*0.0  1.060043281942e-04  -1.112434570436e-05  -9.521536652171e-05   4.655533051521e-06  -4.833847649111e-05   3.114671881306e-05   8.021204061810e-06  
3*0.0 -1.579020011286e-04   1.771547833980e-05   2.028602320098e-04  -1.079452795501e-05   8.774022249130e-05  -7.817062203672e-05  -2.161945582737e-05  3*0.0  1.022588166456e-04  -1.068732844663e-05  -9.104623126053e-05   4.432882291650e-06  -4.651247310893e-05   2.968647572065e-05   7.632300118547e-06  
3*0.0 -1.527182684996e-04   1.706423753923e-05   1.947791596588e-04  -1.031741573978e-05   8.459570648328e-05  -7.475662256955e-05  -2.063651356486e-05  3*0.0  9.863424847257e-05  -1.026793324492e-05  -8.704716115245e-05   4.220217965915e-06  -4.475689591161e-05   2.829121890321e-05   7.261324063673e-06  
3*0.0 -1.476943509481e-04   1.643649674596e-05   1.869986470946e-04  -9.861297233478e-06   8.155806153055e-05  -7.148453077423e-05  -1.969631536480e-05  3*0.0  9.513128078365e-05  -9.864361226900e-06  -8.321364823374e-05   4.017429038940e-06  -4.306410579726e-05   2.695859676511e-05   6.907620539030e-06  
3*0.0 -1.428412740560e-04   1.583076158884e-05   1.795323676242e-04  -9.425617307815e-06   7.862294793749e-05  -6.835538527350e-05  -1.879928038026e-05  3*0.0  9.175350613533e-05  -9.476295839069e-06  -7.955171364641e-05   3.824797984252e-06  -4.143294477126e-05   2.568893408178e-05   6.571340597878e-06  
3*0.0 -1.381444993981e-04   1.524506600403e-05   1.723487666960e-04  -9.008226786198e-06   7.578065605548e-05  -6.535766716748e-05  -1.794169862661e-05  3*0.0  8.849275308811e-05  -9.102281572442e-06  -7.604445142259e-05   3.641079079415e-06  -3.985742403994e-05   2.447701919487e-05   6.250940509015e-06  
3*0.0 -1.335768498785e-04   1.468113163975e-05   1.654078689581e-04  -8.607262582861e-06   7.304280007134e-05  -6.247824658297e-05  -1.711917300836e-05  3*0.0  8.533412920187e-05  -8.742988559875e-06  -7.267251244397e-05   3.465319620830e-06  -3.834183466720e-05   2.331731094528e-05   5.944753791031e-06  
3*0.0 -1.291552253546e-04   1.413655108535e-05   1.587315164768e-04  -8.221840106296e-06   7.039847803285e-05  -5.972070775841e-05  -1.633311269860e-05  3*0.0  8.228478135889e-05  -8.397006816561e-06  -6.944498855459e-05   3.297023406902e-06  -3.688153584665e-05   2.221094985679e-05   5.653190117807e-06  
3*0.0 -1.248833341243e-04   1.361084221369e-05   1.523356233360e-04  -7.855457882072e-06   6.784510632156e-05  -5.708693034092e-05  -1.558415387268e-05  3*0.0  7.934441119656e-05  -8.063950764686e-06  -6.636507419785e-05   3.137768461103e-06  -3.547396077330e-05   2.115766626431e-05   5.376222591593e-06  
3*0.0 -1.207401210550e-04   1.310572777445e-05   1.461606574100e-04  -7.504690348423e-06   6.537850681062e-05  -5.455812575225e-05  -1.486617174601e-05  3*0.0  7.650020368394e-05  -7.744565831463e-06  -6.340550193465e-05   2.985818115407e-06  -3.411817892577e-05   2.015014404238e-05   5.111648928221e-06  
3*0.0 -1.167367745845e-04   1.261917171392e-05   1.402471553833e-04  -7.169414325979e-06   6.300058781197e-05  -5.214367806586e-05  -1.418235666403e-05  3*0.0  7.375947208638e-05  -7.437743116506e-06  -6.058414716141e-05   2.841273003044e-06  -3.281297728642e-05   1.919173385224e-05   4.860538521524e-06  
3*0.0 -1.128480229662e-04   1.214554407391e-05   1.345186680977e-04  -6.846747133254e-06   6.068752986354e-05  -4.982025187931e-05  -1.352511787530e-05  3*0.0  7.110510654147e-05  -7.140340750538e-06  -5.786381029122e-05   2.702641879599e-06  -3.154863317571e-05   1.827273853164e-05   4.619995669183e-06  
3*0.0 -1.090869011656e-04   1.169198565084e-05   1.290371722409e-04  -6.537566642341e-06   5.847524914426e-05  -4.760365841902e-05  -1.289966298388e-05  3*0.0  6.854579294194e-05  -6.856066390583e-06  -5.527376906567e-05   2.570570881756e-06  -3.033913646817e-05   1.739946195210e-05   4.391949369848e-06  
3*0.0 -1.054538561346e-04   1.125506250136e-05   1.237747253897e-04  -6.243335022292e-06   5.633249108027e-05  -4.548346476088e-05  -1.230268424020e-05  3*0.0  6.607796171516e-05  -6.582950529233e-06  -5.279765894408e-05   2.445353148233e-06  -2.917148266307e-05   1.656709824297e-05   4.175003711715e-06  
3*0.0 -1.019341316434e-04   1.083138506145e-05   1.187022051694e-04  -5.961906026942e-06   5.425272436469e-05  -4.344998521572e-05  -1.173112083634e-05  3*0.0  6.369302559097e-05  -6.319005420077e-06  -5.042099027000e-05   2.325999203387e-06  -2.804227730324e-05   1.577155674120e-05   3.967953777639e-06  
3*0.0 -9.851406724833e-05   1.042549617124e-05   1.138241119914e-04  -5.691806805776e-06   5.226573511317e-05  -4.150382891256e-05  -1.118510288984e-05  3*0.0  6.138653502986e-05  -6.066463275002e-06  -4.814652002111e-05   2.211870986342e-06  -2.696216352891e-05   1.501292944065e-05   3.770848183880e-06  
3*0.0 -9.521199508029e-05   1.003367075540e-05   1.091365606402e-04  -5.434511608284e-06   5.033597798757e-05  -3.964113367249e-05  -1.066355017655e-05  3*0.0  5.916239364979e-05  -5.823502358871e-06  -4.597009250278e-05   2.103666009847e-06  -2.591778685139e-05   1.428942667425e-05   3.583201350466e-06  
3*0.0 -9.202217634868e-05   9.655261398247e-06   1.046444300743e-04  -5.187949327271e-06   4.847425926870e-05  -3.786196090435e-05  -1.016654284760e-05  3*0.0  5.701901157350e-05  -5.589624553056e-06  -4.389504023817e-05   2.000508655234e-06  -2.491245954185e-05   1.360124309554e-05   3.405096625543e-06  
3*0.0 -8.892692769046e-05   9.290615339644e-06   1.003120728356e-04  -4.951839839534e-06   4.667888676632e-05  -3.615571590597e-05  -9.690621570039e-06  3*0.0  5.494535329135e-05  -5.364844619833e-06  -4.190153624187e-05   1.901986887393e-06  -2.394518314992e-05   1.294319002063e-05   3.235005241889e-06  
3*0.0 -8.593071845306e-05   8.937811412660e-06   9.614940963054e-05  -4.725206851209e-06   4.494011469651e-05  -3.452291240318e-05  -9.236136084227e-06  3*0.0  5.294512009804e-05  -5.148021825642e-06  -3.999613416910e-05   1.807854950371e-06  -2.301057263174e-05   1.231616337784e-05   3.073234287530e-06  
3*0.0 -8.303306760632e-05   8.600442035931e-06   9.215604905782e-05  -4.509893248262e-06   4.327611936260e-05  -3.296266810864e-05  -8.802705670427e-06  3*0.0  5.101407309692e-05  -4.941123529633e-06  -3.817555699878e-05   1.718859342765e-06  -2.211701618432e-05   1.171894108652e-05   2.919432796593e-06  
3*0.0 -8.023500787301e-05   8.272824489347e-06   8.832967827486e-05  -4.303776635881e-06   4.165856053276e-05  -3.147248564200e-05  -8.389708367082e-06  3*0.0  4.915391623220e-05  -4.740876553888e-06  -3.643900693944e-05   1.633984871217e-06  -2.125089961672e-05   1.115067484794e-05   2.773393243792e-06  
3*0.0 -7.751144783018e-05   7.958496400218e-06   8.462591009509e-05  -4.105619631517e-06   4.010683907641e-05  -3.003995408892e-05  -7.993087701694e-06  3*0.0  4.735135006283e-05  -4.549227964557e-06  -3.476617090589e-05   1.552654452703e-06  -2.042166431808e-05   1.060635100919e-05   2.633628590727e-06  
3*0.0 -7.489247498345e-05   7.653821017575e-06   8.109584890337e-05  -3.917203978158e-06   3.859923857319e-05  -2.867657917211e-05  -7.616717360240e-06  3*0.0  4.561926587446e-05  -4.364185201847e-06  -3.317857010448e-05   1.475711829483e-06  -1.961851317018e-05   1.009027149167e-05   2.501463341223e-06  
3*0.0 -7.235391875017e-05   7.361427361614e-06   7.769912376826e-05  -3.737418629202e-06   3.714870460531e-05  -2.737114613615e-05  -7.256926664289e-06  3*0.0  4.394575956749e-05  -4.187029470632e-06  -3.165743681055e-05   1.402608564944e-06  -1.884702440089e-05   9.597778142038e-06   2.375523899308e-06  
3*0.0 -6.989042596547e-05   7.079249919076e-06   7.442963058193e-05  -3.564421284247e-06   3.575723285737e-05  -2.612096864134e-05  -6.912955311358e-06  3*0.0  4.232836364783e-05  -4.016436268150e-06  -3.020052208656e-05   1.332501354289e-06  -1.810713012788e-05   9.127942268305e-06   2.255558487992e-06  
3*0.0 -6.751343247990e-05   6.808433225421e-06   7.129949377948e-05  -3.400366674819e-06   3.441326494242e-05  -2.492787668825e-05  -6.585412239871e-06  3*0.0  4.077014842321e-05  -3.853075063817e-06  -2.881086944111e-05   1.266275784438e-06  -1.739318139946e-05   8.680979148224e-06   2.141658287606e-06  
3*0.0 -6.520741935260e-05   6.545445400782e-06   6.828791452241e-05  -3.242756251946e-06   3.311451084203e-05  -2.378544224849e-05  -6.272325967944e-06  3*0.0  3.926510117082e-05  -3.695191737667e-06  -2.748059834494e-05   1.202974019348e-06  -1.670515539237e-05   8.254718440982e-06   2.033203464403e-06  
3*0.0 -6.298200835300e-05   6.295171590268e-06   6.540609766458e-05  -3.092465914766e-06   3.187366352621e-05  -2.269587906766e-05  -5.974381016202e-06  3*0.0  3.781558712230e-05  -3.545067871749e-06  -2.621343927184e-05   1.142854239078e-06  -1.604745481076e-05   7.849669999599e-06   1.930356134350e-06  
3*0.0 -6.082124999263e-05   6.050537482612e-06   6.262710418213e-05  -2.948749138737e-06   3.066757281033e-05  -2.165088734681e-05  -5.689039837769e-06  3*0.0  3.641352600705e-05  -3.399062217907e-06  -2.499640786143e-05   1.085544308038e-06  -1.540938138369e-05   7.462455681328e-06   1.832155145878e-06  
3*0.0 -5.873374526173e-05   5.817432477001e-06   5.997131865388e-05  -2.811934174185e-06   2.951824076729e-05  -2.065515690786e-05  -5.417786024456e-06  3*0.0  3.506335200969e-05  -3.259954025344e-06  -2.383821457798e-05   1.031231543704e-06  -1.479908949230e-05   7.094773507329e-06   1.739105397605e-06  
3*0.0 -5.671148644237e-05   5.591658549298e-06   5.741918580955e-05  -2.680725680418e-06   2.840621463601e-05  -1.970257763301e-05  -5.158741427518e-06  3*0.0  3.376060631666e-05  -3.125918633004e-06  -2.273100344872e-05   9.794075162901e-07  -1.421030540303e-05   6.744474221268e-06   1.650602168536e-06  
3*0.0 -5.474701872146e-05   5.373826317926e-06   5.495913204865e-05  -2.555064682190e-06   2.734001575988e-05  -1.878949767987e-05  -4.910792774561e-06  3*0.0  3.250101440598e-05  -2.996917240977e-06  -2.166820133677e-05   9.299141339643e-07  -1.364341723595e-05   6.409796917212e-06   1.566145402430e-06  
3*0.0 -5.285066927435e-05   5.165258937301e-06   5.261321724317e-05  -2.435583867438e-06   2.632279794550e-05  -1.792084382745e-05  -4.675499360387e-06  3*0.0  3.128927425867e-05  -2.873541959259e-06  -2.065888278422e-05   8.830341069271e-07  -1.309950095256e-05   6.092469383169e-06   1.486254222977e-06  
3*0.0 -5.101171274902e-05   4.964104282568e-06   5.036155785868e-05  -2.321599484729e-06   2.534820154119e-05  -1.709057094648e-05  -4.451011916184e-06  3*0.0  3.012027632176e-05  -2.754927105678e-06  -1.969463173682e-05   8.385402998186e-07  -1.257664826467e-05   5.790325238617e-06   1.410311816135e-06  
3*0.0 -4.922615541759e-05   4.769968340505e-06   4.819619932735e-05  -2.212902709392e-06   2.439494598137e-05  -1.629593039311e-05  -4.236508338204e-06  3*0.0  2.899101948787e-05  -2.640806470984e-06  -1.877084280818e-05   7.962289771054e-07  -1.207172109462e-05   5.502050810556e-06   1.337954337620e-06  
3*0.0 -4.749687636763e-05   4.583262588033e-06   4.611844036271e-05  -2.108285480435e-06   2.347668134086e-05  -1.553662266512e-05  -4.031939068557e-06  3*0.0  2.790247255469e-05  -2.531352473963e-06  -1.788922732594e-05   7.557323830895e-07  -1.158822947115e-05   5.227805256499e-06   1.269237752204e-06  
3*0.0 -4.582045886705e-05   4.403242500772e-06   4.412250878704e-05  -2.008662222268e-06   2.258139632503e-05  -1.481035377269e-05  -3.836620741853e-06  3*0.0  2.685154140108e-05  -2.426097775457e-06  -1.704576399034e-05   7.172884720187e-07  -1.112133264687e-05   4.966405875484e-06   1.203838930635e-06  
3*0.0 -4.420224707131e-05   4.229824339419e-06   4.221972626611e-05  -1.914016161874e-06   2.171417242433e-05  -1.411948525419e-05  -3.651300916955e-06  3*0.0  2.584018860367e-05  -2.324959261710e-06  -1.624474703773e-05   6.809100533587e-07  -1.067231686455e-05   4.718585240726e-06   1.141977488956e-06  
3*0.0 -4.263526990354e-05   4.063912079374e-06   4.039153716098e-05  -1.823515696813e-06   2.088054626860e-05  -1.345881056519e-05  -3.474361033621e-06  3*0.0  2.486482293554e-05  -2.228350251011e-06  -1.547888229105e-05   6.462915352280e-07  -1.024226335585e-05   4.482521811045e-06   1.083138990819e-06  
3*0.0 -4.111618675964e-05   3.903546605107e-06   3.862949056383e-05  -1.736894111216e-06   2.007116239214e-05  -1.282553835453e-05  -3.304992217790e-06  3*0.0  2.392198622513e-05  -2.135224136917e-06  -1.474389500199e-05   6.132472449959e-07  -9.827069211118e-06   4.257041033183e-06   1.027001095435e-06  
3*0.0 -3.965230123223e-05   3.749235294498e-06   3.695194986077e-05  -1.654583641323e-06   1.928863941175e-05  -1.222367821571e-05  -3.144459971983e-06  3*0.0  2.301542196591e-05  -2.045809283273e-06  -1.404708463203e-05   5.819930053663e-07  -9.427467470076e-06   4.043544151739e-06   9.739752323890e-07  
3*0.0 -3.823199895814e-05   3.601547924714e-06   3.533624595700e-05  -1.575801267090e-06   1.853729217137e-05  -1.164728477407e-05  -2.990913260472e-06  3*0.0  2.213994803742e-05  -1.960426231853e-06  -1.337874575682e-05   5.521841355313e-07  -9.044699250547e-06   3.839734209020e-06   9.234111442389e-07  
3*0.0 -3.686363559012e-05   3.457345768283e-06   3.379240178854e-05  -1.500600203241e-06   1.780882282360e-05  -1.109802267318e-05  -2.844932704460e-06  3*0.0  2.129681166395e-05  -1.877344815343e-06  -1.274330786262e-05   5.238968107325e-07  -8.674842255687e-06   3.646353987427e-06   8.755361278975e-07  
3*0.0 -3.553836051715e-05   3.320749606050e-06   3.231027411595e-05  -1.428781071932e-06   1.710739154809e-05  -1.057317886920e-05  -2.705670434467e-06  3*0.0  2.048370662327e-05  -1.798781550594e-06  -1.213577311651e-05   4.969522204445e-07  -8.320134886143e-06   3.462171256002e-06   8.300034520418e-07  
3*0.0 -3.425943637311e-05   3.189273616966e-06   3.089071253424e-05  -1.360658111054e-06   1.643333176448e-05  -1.007237403023e-05  -2.573038025907e-06  3*0.0  1.970019735088e-05  -1.723266357606e-06  -1.155595817314e-05   4.714723961409e-07  -7.979628794389e-06   3.286969427394e-06   7.867612502180e-07  
3*0.0 -3.302442135851e-05   3.061187839766e-06   2.953420816467e-05  -1.295507440432e-06   1.577983342523e-05  -9.595202926529e-06  -2.446951167324e-06  3*0.0  1.894521112861e-05  -1.649971052366e-06  -1.100457811890e-05   4.472284470321e-07  -7.650643791656e-06   3.120718835521e-06   7.458132043637e-07  
3*0.0 -3.183169389926e-05   2.940335136980e-06   2.823071568603e-05  -1.233474131789e-06   1.515666362919e-05  -9.139044806555e-06  -2.326571866883e-06  3*0.0  1.821807473111e-05  -1.580867026492e-06  -1.047702973522e-05   4.242368180704e-07  -7.336893102650e-06   2.962317378750e-06   7.068477723713e-07  
3*0.0 -3.067681157482e-05   2.823169350146e-06   2.697978995672e-05  -1.173770361216e-06   1.455496051337e-05  -8.703191110991e-06  -2.211763201638e-06  3*0.0  1.751663147913e-05  -1.514095523814e-06  -9.973188345101e-06   4.021955776018e-07  -7.034960505541e-06   2.811567399912e-06   6.698215786666e-07  
3*0.0 -2.956517150017e-05   2.708863398177e-06   2.578492633928e-05  -1.117400078227e-06   1.397408593436e-05  -8.288092119266e-06  -2.102650639297e-06  3*0.0  1.684089008756e-05  -1.449139110099e-06  -9.493449759061e-06   3.814478749951e-07  -6.743389782460e-06   2.668397059940e-06   6.347231442608e-07  
3*0.0 -2.848984475758e-05   2.600929863838e-06   2.464243213539e-05  -1.063417637964e-06   1.341359450134e-05  -7.892507260989e-06  -1.998888505597e-06  3*0.0  1.619018367578e-05  -1.387924830148e-06  -9.037039908448e-06   3.616807529733e-07  -6.463383041082e-06   2.532530497031e-06   6.014789594338e-07  
3*0.0 -2.745241441758e-05   2.497675050048e-06   2.354623765534e-05  -1.012146017751e-06   1.287936971570e-05  -7.514732098507e-06  -1.899940419418e-06  3*0.0  1.556390709522e-05  -1.329426007828e-06  -8.600888469025e-06   3.429770904159e-07  -6.196297041569e-06   2.403199126965e-06   5.698764307400e-07  
3*0.0 -2.645044211552e-05   2.396921182428e-06   2.249366247412e-05  -9.631152948653e-07   1.236261356139e-05  -7.153636203867e-06  -1.805514122144e-06  3*0.0  1.495944405923e-05  -1.272528167718e-06  -8.183818306661e-06   3.251438457721e-07  -5.938057231971e-06   2.279998766815e-06   5.398140795143e-07  
3*0.0 -2.547976442661e-05   2.298591439435e-06   2.148935020628e-05  -9.161940547138e-07   1.185834309091e-05  -6.809938774397e-06  -1.715860523988e-06  3*0.0  1.437600754693e-05  -1.217300522769e-06  -7.787719838310e-06   3.081606970180e-07  -5.687382088130e-06   2.163211708506e-06   5.113782540146e-07  
3*0.0 -2.454956942298e-05   2.207183077484e-06   2.052793936576e-05  -8.717620210109e-07   1.138558892195e-05  -6.482414280154e-06  -1.630545457460e-06  3*0.0  1.381737295319e-05  -1.165854803993e-06  -7.410005556705e-06   2.921413945995e-07  -5.451593963034e-06   2.052249738608e-06   4.843986799872e-07  
3*0.0 -2.364574518929e-05   2.118226333494e-06   1.960579586475e-05  -8.292139658635e-07   1.092331386724e-05  -6.169513773600e-06  -1.549193395301e-06  3*0.0  1.327690753692e-05  -1.115985223125e-06  -7.049400932268e-06   2.768509706470e-07  -5.222109613126e-06   1.946663703155e-06   4.587673993531e-07  
3*0.0 -2.278091445801e-05   2.033416499287e-06   1.872472421004e-05  -7.887796929460e-07   1.048717388277e-05  -5.871688213361e-06  -1.471893697172e-06  3*0.0  1.275923785322e-05  -1.068542015296e-06  -6.706179605945e-06   2.623890949805e-07  -5.004942891705e-06   1.846473137399e-06   4.344854769350e-07  
3*0.0 -2.194030147598e-05   1.949671507269e-06   1.788235446129e-05  -7.503415552247e-07   1.005844945102e-05  -5.587754550375e-06  -1.398365782176e-06  3*0.0  1.225806472573e-05  -1.021914359018e-06  -6.379323488762e-06   2.486840416008e-07  -4.792551625575e-06   1.751299544723e-06   4.114631958641e-07  
3*0.0 -2.112972040412e-05   1.870865235805e-06   1.707144183073e-05  -7.134406637544e-07   9.650704628324e-06  -5.316025342923e-06  -1.328070908068e-06  3*0.0  1.177612051246e-05  -9.780545564842e-07  -6.066285894668e-06   2.355861066568e-07  -4.590480067768e-06   1.660579308221e-06   3.895401193577e-07  
3*0.0 -2.034694321543e-05   1.795131483207e-06   1.630063314530e-05  -6.784644872803e-07   9.256385809259e-06  -5.058201731423e-06  -1.261546017299e-06  3*0.0  1.131219583803e-05  -9.360049083333e-07  -5.769835394564e-06   2.232130463176e-07  -4.395797235140e-06   1.574781128043e-06   3.688546146891e-07  
3*0.0 -1.959614692833e-05   1.722560796493e-06   1.556287389897e-05  -6.452160970521e-07   8.881782464680e-06  -4.812451380986e-06  -1.198236517023e-06  3*0.0  1.086705613315e-05  -8.958097211610e-07  -5.487201204063e-06   2.115012438813e-07  -4.210367664133e-06   1.493262642273e-06   3.492296143811e-07  
3*0.0 -1.886992450470e-05   1.651193632572e-06   1.485432382730e-05  -6.134269312863e-07   8.519708944985e-06  -4.577532966829e-06  -1.137809175314e-06  3*0.0  1.043745571668e-05  -8.564696398083e-07  -5.216945694327e-06   2.003443705406e-07  -4.031345255778e-06   1.415625007742e-06   3.305628777473e-07  
3*0.0 -1.816617603930e-05   1.583578743541e-06   1.417710041626e-05  -5.830055482437e-07   8.168826762738e-06  -4.353784469445e-06  -1.080369056074e-06  3*0.0  1.002300134580e-05  -8.192552153820e-07  -4.959809181784e-06   1.897166673695e-07  -3.858665402445e-06   1.341956375682e-06   3.128821455368e-07  
3*0.0 -1.749006313836e-05   1.519483899472e-06   1.353140731700e-05  -5.542674944253e-07   7.834225863926e-06  -4.141087184315e-06  -1.025874608692e-06  3*0.0  9.625393290427e-06  -7.839755160059e-07  -4.715597174283e-06   1.797106380115e-07  -3.693959322449e-06   1.272158923588e-06   2.961615848581e-07  
3*0.0 -1.683949268554e-05   1.457563220544e-06   1.291169533050e-05  -5.268572453272e-07   7.516435371981e-06  -3.937988007805e-06  -9.739053843120e-07  3*0.0  9.243762463721e-06  -7.500255693548e-07  -4.482145291314e-06   1.701984721815e-07  -3.537574780462e-06   1.205724732187e-06   2.802642835558e-07  
3*0.0 -1.621087173800e-05   1.397236878914e-06   1.232198382611e-05  -5.008234443216e-07   7.206396036173e-06  -3.745082186823e-06  -9.246702302440e-07  3*0.0  8.875352610486e-06  -7.170511153956e-07  -4.260817095558e-06   1.612016323507e-07  -3.385262985873e-06   1.142837918864e-06   2.652492450894e-07  
3*0.0 -1.560597087583e-05   1.340116101765e-06   1.175564090731e-05  -4.758809178939e-07   6.912298816466e-06  -3.560815400239e-06  -8.776913011417e-07  3*0.0  8.521896120353e-06  -6.859549566200e-07  -4.049356737146e-06   1.526156546552e-07  -3.240883814174e-06   1.083010246697e-06   2.509807833216e-07  
3*0.0 -1.502078409760e-05   1.284629150718e-06   1.121417609163e-05  -4.522363416523e-07   6.626959605667e-06  -3.385242206325e-06  -8.330150543058e-07  3*0.0  8.180817882785e-06  -6.557448781026e-07  -3.847914567479e-06   1.445056477074e-07  -3.101087933248e-06   1.026187962755e-06   2.374511963566e-07  
3*0.0 -1.445539372844e-05   1.232131682073e-06   1.069750710037e-05  -4.296268513477e-07   6.352536390586e-06  -3.218248391155e-06  -7.906093513231e-07  3*0.0  7.852575584567e-06  -6.272956977353e-07  -3.656564917704e-06   1.367927734455e-07  -2.967147168385e-06   9.723488397236e-07   2.246552769505e-07  
3*0.0 -1.390852269009e-05   1.180879902118e-06   1.020279595787e-05  -4.082224108560e-07   6.086964505003e-06  -3.058983670856e-06  -7.502318918977e-07  3*0.0  7.535877717094e-06  -5.995554053013e-07  -3.474032572612e-06   1.295045388013e-07  -2.837725823096e-06   9.211659907264e-07   2.125084194029e-07  
3*0.0 -1.338508738506e-05   1.131940476874e-06   9.731298773073e-06  -3.878379295666e-07   5.835237506440e-06  -2.907670801325e-06  -7.119445282851e-07  3*0.0  7.233006026790e-06  -5.731615688054e-07  -3.300804546255e-06   1.225948918267e-07  -2.714974600527e-06   8.727137394259e-07   2.010299694088e-07  
3*0.0 -1.288271387984e-05   1.085491111421e-06   9.279531700642e-06  -3.683650934804e-07   5.596613113317e-06  -2.763418132367e-06  -6.754884391007e-07  3*0.0  6.942802220590e-06  -5.481908781408e-07  -3.135493847003e-06   1.160188330630e-07  -2.598550813455e-06   8.266616412866e-07   1.901330508762e-07  
3*0.0 -1.239625733228e-05   1.040090769634e-06   8.847714366193e-06  -3.499031910092e-07   5.364764703579e-06  -2.625969659994e-06  -6.408202060536e-07  3*0.0  6.662736208043e-06  -5.238154174925e-07  -2.978140766899e-06   1.098113513735e-07  -2.485811588003e-06   7.829512606199e-07   1.798075254998e-07  
3*0.0 -1.192614812255e-05   9.973579683037e-07   8.436775708741e-06  -3.323660169710e-07   5.140931158403e-06  -2.495506266920e-06  -6.079874530287e-07  3*0.0  6.392882808644e-06  -5.009151404054e-07  -2.828944235644e-06   1.039297579135e-07  -2.377287044824e-06   7.415897563023e-07   1.700565357224e-07  
3*0.0 -1.147198287633e-05   9.559466934049e-07   8.042211972475e-06  -3.156155813679e-07   4.925472937936e-06  -2.370840726464e-06  -5.766557795030e-07  3*0.0  6.132974364608e-06  -4.787845122553e-07  -2.686365607044e-06   9.833749764142e-08  -2.272982552335e-06   7.022254349243e-07   1.607871389871e-07  
3*0.0 -1.103795500049e-05   9.158370424962e-07   7.665892980089e-06  -2.996170992525e-07   4.722447120538e-06  -2.252409352806e-06  -5.469382316381e-07  3*0.0  5.885080514195e-06  -4.574592848793e-07  -2.550926701401e-06   9.302001998284e-08  -2.174753103818e-06   6.649453726234e-07   1.520219893262e-07  
3*0.0 -1.061561864458e-05   8.776123892732e-07   7.306365288165e-06  -2.845133648330e-07   4.522963454189e-06  -2.139577626414e-06  -5.186847210468e-07  3*0.0  5.644498050663e-06  -4.371678157606e-07  -2.422074174722e-06   8.801755399278e-08  -2.078504429107e-06   6.295668484891e-07   1.437192081443e-07  
3*0.0 -1.020952017496e-05   8.399823064226e-07   6.964278083519e-06  -2.701239495997e-07   4.331845604996e-06  -2.032503293573e-06  -4.919317541366e-07  3*0.0  5.413686655484e-06  -4.172802194858e-07  -2.299897468294e-06   8.326812087302e-08  -1.986468401723e-06   5.960946970870e-07   1.358786185176e-07  
3*0.0 -9.820017463062e-06   8.053687621895e-07   6.635613685197e-06  -2.564201219262e-07   4.151224286631e-06  -1.930234175043e-06  -4.663996895597e-07  3*0.0  5.192819598134e-06  -3.989622595346e-07  -2.183013057980e-06   7.875842255775e-08  -1.899460191111e-06   5.642289881730e-07   1.284203213859e-07  
3*0.0 -9.446087414943e-06   7.719366677077e-07   6.323153945297e-06  -2.433582181620e-07   3.979276042729e-06  -1.833261666817e-06  -4.422411798775e-07  3*0.0  4.981493585124e-06  -3.813722744393e-07  -2.072404851201e-06   7.448296992537e-08  -1.816883199650e-06   5.341323815063e-07   1.213899913075e-07  
3*0.0 -9.080203112187e-06   7.388237464418e-07   6.024533842405e-06  -2.310067590556e-07   3.808320362147e-06  -1.740834336131e-06  -4.192656691673e-07  3*0.0  4.775401114846e-06  -3.639732534683e-07  -1.967049681789e-06   7.045212867939e-08  -1.735121212615e-06   5.055395571366e-07   1.147229456265e-07  
3*0.0 -8.729387899440e-06   7.077618198311e-07   5.740122342737e-06  -2.192465615744e-07   3.646081748450e-06  -1.653095061542e-06  -3.974954702698e-07  3*0.0  4.578255511316e-06  -3.477061047790e-07  -1.867144217903e-06   6.662862293443e-08  -1.657615260828e-06   4.784948638482e-07   1.084277231081e-07  
3*0.0 -8.398027884198e-06   6.784889792011e-07   5.467138862621e-06  -2.080345689421e-07   3.496959278414e-06  -1.569424372918e-06  -3.767429285007e-07  3*0.0  4.392214121514e-06  -3.324227235277e-07  -1.771625998748e-06   6.299562920042e-08  -1.586195551655e-06   4.527763967696e-07   1.024441791389e-07  
3*0.0 -8.072651512774e-06   6.492877813353e-07   5.207529604340e-06  -1.974186386871e-07   3.347579517340e-06  -1.489940382206e-06  -3.570854519381e-07  3*0.0  4.210305111908e-06  -3.172372363101e-07  -1.681161558620e-06   5.957173898651e-08  -1.515085599212e-06   4.284437614632e-07   9.679684963965e-08  
3*0.0 -7.760972484358e-06   6.221068087088e-07   4.959858359594e-06  -1.872727224723e-07   3.205830974735e-06  -1.414405719422e-06  -3.384351446464e-07  3*0.0  4.036348246838e-06  -3.030908201767e-07  -1.595212199003e-06   5.631036195615e-08  -1.447606014091e-06   4.053971294972e-07   9.145595194084e-08  
3*0.0 -7.459920755799e-06   5.957833945267e-07   4.722627554954e-06  -1.776610957303e-07   3.069715093636e-06  -1.342383559923e-06  -3.206746545702e-07  3*0.0  3.869001355389e-06  -2.894577429707e-07  -1.513221471770e-06   5.323103618354e-08  -1.383040672063e-06   3.834981490890e-07   8.638698150048e-08  
3*0.0 -7.168408905122e-06   5.699958489645e-07   4.497155495919e-06  -1.685423654845e-07   2.937260297008e-06  -1.274064590242e-06  -3.038684946655e-07  3*0.0  3.707412297431e-06  -2.761445634793e-07  -1.435580771262e-06   5.032192090055e-08  -1.320407018858e-06   3.627959035139e-07   8.160502346419e-08  
3*0.0 -6.888792337600e-06   5.457618641217e-07   4.282210511525e-06  -1.598649554353e-07   2.811273352391e-06  -1.209168150579e-06  -2.879309404540e-07  3*0.0  3.552772472656e-06  -2.636612869811e-07  -1.361894011473e-06   4.756381706578e-08  -1.260890040524e-06   3.432032008698e-07   7.708654584617e-08  
3*0.0 -6.623987820022e-06   5.231706188617e-07   4.077075181308e-06  -1.516333214497e-07   2.694303718815e-06  -1.147530897107e-06  -2.728094193470e-07  3*0.0  3.406493660143e-06  -2.520522728514e-07  -1.291793632044e-06   4.495649947624e-08  -1.205578530661e-06   3.246385612915e-07   7.280955029651e-08  
3*0.0 -6.363591613769e-06   5.000322041192e-07   3.880166475779e-06  -1.437480487590e-07   2.577722752067e-06  -1.088592807342e-06  -2.583758262528e-07  3*0.0  3.263434774294e-06  -2.402370356652e-07  -1.224850294469e-06   4.246970885497e-08  -1.150792728499e-06   3.069701108813e-07   6.874501168791e-08  
3*0.0 -6.116373964720e-06   4.790213218758e-07   3.693602480790e-06  -1.363305067550e-07   2.468468263406e-06  -1.032886494786e-06  -2.447609368354e-07  3*0.0  3.127687958910e-06  -2.294810670288e-07  -1.161629649629e-06   4.013756190422e-08  -1.099400625544e-06   2.903161682356e-07   6.492106153987e-08  
3*0.0 -5.876300978267e-06   4.585213318145e-07   3.515750608856e-06  -1.292841381099e-07   2.362084562135e-06  -9.799391323694e-07  -2.318467135482e-07  3*0.0  2.996313738025e-06  -2.190387979313e-07  -1.101564939972e-06   3.792889705995e-08  -1.049542721019e-06   2.745350962104e-07   6.130372510455e-08  
3*0.0 -5.643882059091e-06   4.385915941423e-07   3.345299090892e-06  -1.225619177522e-07   2.259194321101e-06  -9.294193462875e-07  -2.195411891236e-07  3*0.0  2.869630112716e-06  -2.089079045821e-07  -1.044289131292e-06   3.583156789820e-08  -1.001479443498e-06   2.595431207326e-07   5.787149329401e-08  
3*0.0 -5.424424553370e-06   4.200654306106e-07   3.183150607039e-06  -1.161706633834e-07   2.164259257859e-06  -8.815702576939e-07  -2.078996465867e-07  3*0.0  2.750279878432e-06  -1.995481856737e-07  -9.900152068522e-07   3.384508147313e-08  -9.571489991824e-07   2.453841244518e-07   5.463406358666e-08  
3*0.0 -5.208558743498e-06   4.018085075504e-07   3.028284869450e-06  -1.101031148025e-07   2.069154868546e-06  -8.359766911523e-07  -1.968336927345e-07  3*0.0  2.633221911383e-06  -1.903146450527e-07  -9.383619065670e-07   3.196577952668e-08  -9.128928306306e-07   2.319405362384e-07   5.156599111745e-08  
3*0.0 -5.002756365564e-06   3.844058377176e-07   2.881166686247e-06  -1.043614973777e-07   1.979474820763e-06  -7.927936663244e-07  -1.863712744457e-07  3*0.0  2.521869969554e-06  -1.815497349454e-07  -8.894862783596e-07   3.019369784188e-08  -8.712163121234e-07   2.192504109387e-07   4.867473117238e-08  
3*0.0 -4.806056686768e-06   3.674805957089e-07   2.741113237543e-06  -9.891385001383e-08   1.894583077240e-06  -7.518336989751e-07  -1.764624297301e-07  3*0.0  2.415803187418e-06  -1.730696313816e-07  -8.431301197772e-07   2.851888280485e-08  -8.318808241586e-07   2.072502814917e-07   4.594459840938e-08  
3*0.0 -4.615735913458e-06   3.520146995514e-07   2.606922769061e-06  -9.374116476642e-08   1.812644794503e-06  -7.127666086824e-07  -1.670238093715e-07  3*0.0  2.313398455250e-06  -1.653073632686e-07  -7.989188531787e-07   2.693401409484e-08  -7.939350038645e-07   1.958497354477e-07   4.335395138172e-08  
3*0.0 -4.432349415134e-06   3.366769362078e-07   2.479324666423e-06  -8.880968527790e-08   1.733870310159e-06  -6.757244750483e-07  -1.580921776587e-07  3*0.0  2.215083376365e-06  -1.576574230966e-07  -7.570285481195e-07   2.542862039574e-08  -7.575944738332e-07   1.850734733377e-07   4.090938946198e-08  
3*0.0 -4.253393518587e-06   3.215642508840e-07   2.357959029863e-06  -8.414719362835e-08   1.656315403797e-06  -6.405562367250e-07  -1.496332331689e-07  3*0.0  2.119447012398e-06  -1.501391445383e-07  -7.173377107340e-07   2.401068111910e-08  -7.219481408789e-07   1.748805931107e-07   3.860194395884e-08  
3*0.0 -4.086194099622e-06   3.080313062124e-07   2.241905981851e-06  -7.971863848640e-08   1.586146206193e-06  -6.071467802179e-07  -1.415983370761e-07  3*0.0  2.030321217951e-06  -1.434272496989e-07  -6.795311419851e-07   2.266796471506e-08  -6.896871766047e-07   1.652234485702e-07   3.641654002808e-08  
3*0.0 -3.922113159885e-06   2.945783006526e-07   2.131754072762e-06  -7.551559987529e-08   1.516085241971e-06  -5.754664854651e-07  -1.340007765616e-07  3*0.0  1.943070204320e-06  -1.367603098865e-07  -6.437998509362e-07   2.140025309094e-08  -6.575811851058e-07   1.561030239241e-07   3.435776127561e-08  
3*0.0 -3.764857735590e-06   2.815908206727e-07   2.026215514451e-06  -7.151428777357e-08   1.449617265506e-06  -5.452699522670e-07  -1.267661486210e-07  3*0.0  1.859767635719e-06  -1.303513511872e-07  -6.096954911891e-07   2.019652036368e-08  -6.272024515417e-07   1.474378879083e-07   3.240329467291e-08  
3*0.0 -3.613841431588e-06   2.689736959287e-07   1.926381966471e-06  -6.773626967794e-08   1.385969801624e-06  -5.167538924837e-07  -1.199499207863e-07  3*0.0  1.779983970318e-06  -1.241552856132e-07  -5.775416051094e-07   1.906374135479e-08  -5.982003074773e-07   1.392789213045e-07   3.056691929643e-08  
3*0.0 -3.471185701903e-06   2.576093333888e-07   1.830982912078e-06  -6.416004059512e-08   1.326998225030e-06  -4.896475638320e-07  -1.134754166107e-07  3*0.0  1.704787256464e-06  -1.185707068713e-07  -5.469456638550e-07   1.799532599282e-08  -5.713267612040e-07   1.315498988328e-07   2.882863032186e-08  
3*0.0 -3.331579920646e-06   2.463744647229e-07   1.740442180435e-06  -6.076242659234e-08   1.268657561364e-06  -4.639618954329e-07  -1.073561377729e-07  3*0.0  1.631382214446e-06  -1.130784766787e-07  -5.180081564236e-07   1.698396549773e-08  -5.448251956683e-07   1.242488788423e-07   2.719033598944e-08  
3*0.0 -3.195412797979e-06   2.350508441847e-07   1.653474190413e-06  -5.750562641969e-08   1.211608280101e-06  -4.394049345524e-07  -1.015132318199e-07  3*0.0  1.560194866577e-06  -1.075625626585e-07  -4.903600485627e-07   1.601954319490e-08  -5.190578035133e-07   1.173021372765e-07   2.563316901520e-08  
3*0.0 -3.067197001116e-06   2.251340007324e-07   1.571416903227e-06  -5.445563354574e-08   1.158744953234e-06  -4.162894381376e-07  -9.602368693438e-08  3*0.0  1.493123557326e-06  -1.027357648291e-07  -4.643365449003e-07   1.511746084306e-08  -4.951260877998e-07   1.107754129478e-07   2.417282176699e-08  
3*0.0 -2.940420461493e-06   2.148543358801e-07   1.492932227453e-06  -5.154916090640e-08   1.105640775247e-06  -3.942367566708e-07  -9.079825453369e-08  3*0.0  1.427138530726e-06  -9.774615988232e-08  -4.395584211175e-07   1.426271515845e-08  -4.712307982386e-07   1.045764432718e-07   2.278829661209e-08  
3*0.0 -2.824168252661e-06   2.056489695279e-07   1.418610726703e-06  -4.880308777968e-08   1.058799275582e-06  -3.734644968164e-07  -8.587791298605e-08  3*0.0  1.366772852444e-06  -9.330479767920e-08  -4.161691265453e-07   1.345684174429e-08  -4.501533945766e-07   9.874853826031e-08   2.148757248753e-08  
3*0.0 -2.708796821143e-06   1.963270452535e-07   1.347352298910e-06  -4.618512110783e-08   1.011466363920e-06  -3.536100378917e-07  -8.118479915988e-08  3*0.0  1.307105632499e-06  -8.881685491833e-08  -3.938431680610e-07   1.269166932246e-08  -4.289494393963e-07   9.320210025263e-08   2.025168606044e-08  
3*0.0 -2.598416293603e-06   1.875744001267e-07   1.279850067285e-06  -4.370032821381e-08   9.663863380913e-07  -3.348446218908e-07  -7.675835185012e-08  3*0.0  1.250132356089e-06  -8.460172771351e-08  -3.727777101897e-07   1.196855576748e-08  -4.087848683045e-07   8.797808307530e-08   1.908985804544e-08  
3*0.0 -2.491851468194e-06   1.792572404457e-07   1.215567816690e-06  -4.136110580024e-08   9.229645118194e-07  -3.170337840630e-07  -7.256404494998e-08  3*0.0  1.195258515462e-06  -8.061335018169e-08  -3.527784851152e-07   1.128948855135e-08  -3.893982000541e-07   8.303326723360e-08   1.799172456726e-08  
3*0.0 -2.389456639021e-06   1.712291015283e-07   1.154288237989e-06  -3.912800355438e-08   8.814437360095e-07  -3.001187466323e-07  -6.858652328835e-08  3*0.0  1.142735783984e-06  -7.677257360713e-08  -3.338049019588e-07   1.064382791719e-08  -3.709220760487e-07   7.835647639441e-08   1.695454610724e-08  
3*0.0 -2.292967977111e-06   1.636160548670e-07   1.096144625981e-06  -3.702744628215e-08   8.430458972091e-07  -2.841344218057e-07  -6.483191088325e-08  3*0.0  1.093426962760e-06  -7.315723379183e-08  -3.158545111158e-07   1.003844146393e-08  -3.538865973157e-07   7.394705377014e-08   1.597772323777e-08  
3*0.0 -2.198072781198e-06   1.563902032928e-07   1.040777679360e-06  -3.503277066532e-08   8.047590822423e-07  -2.689412352169e-07  -6.127222282076e-08  3*0.0  1.044979363993e-06  -6.972433200680e-08  -2.988297287445e-07   9.496440540992e-09  -3.369117027174e-07   6.977217719542e-08   1.505480446862e-08  
3*0.0 -2.106252976808e-06   1.492718196836e-07   9.880298521073e-07  -3.313452504875e-08   7.677096746901e-07  -2.545137150745e-07  -5.789764726555e-08  3*0.0  9.982880138473e-07  -6.634668499611e-08  -2.826812647920e-07   8.953419067317e-09  -3.205511885927e-07   6.582304125794e-08   1.418313141523e-08  
3*0.0 -2.021712297020e-06   1.427889872114e-07   9.379150360514e-07  -3.133903870606e-08   7.347599250554e-07  -2.408886368755e-07  -5.471112723329e-08  3*0.0  9.554733535509e-07  -6.329438545851e-08  -2.673851277139e-07   8.440519903754e-09  -3.060302778072e-07   6.210079019913e-08   1.336180209443e-08  
3*0.0 -1.937634671652e-06   1.361926471549e-07   8.902954815021e-07  -2.964113544328e-08   7.012626193165e-07  -2.279489432618e-07  -5.169398747617e-08  3*0.0  9.130075175172e-07  -6.019045633359e-08  -2.529134155199e-07   7.955987154550e-09  -2.913243922059e-07   5.858128603374e-08   1.258720977388e-08  
3*0.0 -1.857088442065e-06   1.299897887526e-07   8.450404411481e-07  -2.803422269217e-08   6.693374414872e-07  -2.156913253325e-07  -4.884065203927e-08  3*0.0  8.724224250503e-07  -5.727064517284e-08  -2.392064655601e-07   7.498366952165e-09  -2.773346442825e-07   5.525719692544e-08   1.185668070164e-08  
3*0.0 -1.780644014412e-06   1.241984356529e-07   8.018494795531e-07  -2.650724683014e-08   6.394750326951e-07  -2.040530660636e-07  -4.613346085690e-08  3*0.0  8.340463725090e-07  -5.455780728353e-08  -2.261795873467e-07   7.066791719968e-09  -2.642789408890e-07   5.211163878670e-08   1.116591976342e-08  
3*0.0 -1.705915839169e-06   1.184871850391e-07   7.608404376397e-07  -2.505527074628e-08   6.100599992052e-07  -1.930222399590e-07  -4.357389292554e-08  3*0.0  7.966247845376e-07  -5.189463058180e-08  -2.138559787703e-07   6.659362765358e-09  -2.514543841990e-07   4.914060858432e-08   1.051484469899e-08  
3*0.0 -1.634837294507e-06   1.130665687065e-07   7.219510654337e-07  -2.368922224976e-08   5.823585066290e-07  -1.825957829204e-07  -4.115800526451e-08  3*0.0  7.611529874891e-07  -4.938047914383e-08  -2.022126855002e-07   6.274694240601e-09  -2.394116625971e-07   4.634119344627e-08   9.936593333890e-09  
3*0.0 -1.567219189710e-06   1.081705739904e-07   6.848635111723e-07  -2.239677144776e-08   5.562614510437e-07  -1.726990102110e-07  -3.886712118363e-08  3*0.0  7.274606932983e-07  -4.710711597259e-08  -1.911453823392e-07   5.911990300359e-09  -2.280672220854e-07   4.369116332457e-08   9.356261544102e-09  
3*0.0 -1.498747023853e-06   1.029520059323e-07   6.496618045543e-07  -2.116863452516e-08   5.290566413369e-07  -1.632965279812e-07  -3.669892428951e-08  3*0.0  6.934555619305e-07  -4.468598743766e-08  -1.806949677951e-07   5.569784772921e-09  -2.163033805723e-07   4.118709729769e-08   8.808764511397e-09  
3*0.0 -1.438079103187e-06   9.844103536107e-08   6.163327229822e-07  -2.001254705388e-08   5.062318490099e-07  -1.544661191233e-07  -3.466021819874e-08  3*0.0  6.634752310903e-07  -4.261497703632e-08  -1.708150466067e-07   5.246793318452e-09  -2.064541182467e-07   3.883554253476e-08   8.292561351090e-09  
3*0.0 -1.376831798183e-06   9.379571522953e-08   5.843926336276e-07  -1.890585923416e-08   4.825929338721e-07  -1.460198922362e-07  -3.271543003967e-08  3*0.0  6.333096303306e-07  -4.047896622061e-08  -1.613971739923e-07   4.942083842264e-09  -1.962955301066e-07   3.659818854826e-08   7.805993165654e-09  
3*0.0 -1.319145329487e-06   8.948942353491e-08   5.542633177945e-07  -1.786492020957e-08   4.606150289930e-07  -1.380733671829e-07  -3.088865025001e-08  3*0.0  6.049582214103e-07  -3.850533770266e-08  -1.525421364112e-07   4.654787775082e-09  -1.868644592840e-07   3.449882038138e-08   7.347511033089e-09  
3*0.0 -1.264134646713e-06   8.549237513692e-08   5.255258322873e-07  -1.688114256912e-08   4.398406350100e-07  -1.305283074787e-07  -2.915584688685e-08  3*0.0  5.780101922443e-07  -3.667556508961e-08  -1.441295428764e-07   4.383352837877e-09  -1.779696724528e-07   3.251229003935e-08   6.914963801527e-09  
3*0.0 -1.211364726907e-06   8.167038990205e-08   4.983336860756e-07  -1.595285515279e-08   4.199824261691e-07  -1.234056720125e-07  -2.752325136543e-08  3*0.0  5.522119213365e-07  -3.493889051687e-08  -1.361931453166e-07   4.127781642591e-09  -1.694811949146e-07   3.064189688848e-08   6.507526746719e-09  
3*0.0 -1.159035735486e-06   7.771840984459e-08   4.724005828998e-07  -1.506509443617e-08   4.000352671647e-07  -1.166259578011e-07  -2.597312469718e-08  3*0.0  5.267515885635e-07  -3.314521466763e-08  -1.286607628800e-07   3.886885660114e-09  -1.610024504961e-07   2.886999216591e-08   6.123529465784e-09  
3*0.0 -1.109266977979e-06   7.414050640250e-08   4.477595056748e-07  -1.423225629387e-08   3.812097956228e-07  -1.102093326435e-07  -2.450770710834e-08  3*0.0  5.025606582596e-07  -3.152072185746e-08  -1.215254569327e-07   3.659613122292e-09  -1.529993340665e-07   2.719710794566e-08   5.761579438478e-09  
3*0.0 -1.062380449442e-06   7.076627642497e-08   4.244639653917e-07  -1.344452076929e-08   3.637327484689e-07  -1.041625631274e-07  -2.312865743227e-08  3*0.0  4.798616611057e-07  -3.000251219176e-08  -1.148060023218e-07   3.445111156133e-09  -1.455938595891e-07   2.562590447366e-08   5.420484633284e-09  
3*0.0 -1.016310924752e-06   6.746375867692e-08   4.022287365315e-07  -1.269615367288e-08   3.464015074692e-07  -9.840841417185e-08  -2.181887298018e-08  3*0.0  4.576077994933e-07  -2.851085822818e-08  -1.084146469174e-07   3.243105730719e-09  -1.382670678789e-07   2.413546922227e-08   5.099143511058e-09  
3*0.0 -9.741098518733e-07   6.445412287780e-08   3.811995063809e-07  -1.198904929640e-08   3.310080816545e-07  -9.299484408712e-08  -2.058691558262e-08  3*0.0  4.373357534258e-07  -2.716660029009e-08  -1.023921214937e-07   3.052667867751e-09  -1.317849756270e-07   2.273715842488e-08   4.796686671720e-09  
3*0.0 -9.321750471285e-07   6.133740754477e-08   3.611777446883e-07  -1.131965130175e-08   3.154769127148e-07  -8.784875434777e-08  -1.941875058919e-08  3*0.0  4.172635274152e-07  -2.577264056351e-08  -9.668122017924e-08   2.873150820602e-09  -1.252746860116e-07   2.141311188345e-08   4.511614603560e-09  
3*0.0 -8.922630653874e-07   5.847032542869e-08   3.422592768610e-07  -1.068851643255e-08   3.007855135853e-07  -8.299752086813e-08  -1.831965876968e-08  3*0.0  3.981858030610e-07  -2.449191418190e-08  -9.130128203561e-08   2.703944559887e-09  -1.191213930360e-07   2.016838594078e-08   4.243295575065e-09  
3*0.0 -8.542709563654e-07   5.580342154973e-08   3.242502760477e-07  -1.009319947934e-08   2.869181147471e-07  -7.840009928943e-08  -1.727899883139e-08  3*0.0  3.800758504352e-07  -2.330218505818e-08  -8.619798727560e-08   2.544413145901e-09  -1.133238624239e-07   1.899213926322e-08   3.990372353625e-09  
3*0.0 -8.177639467997e-07   5.326186212363e-08   3.071510549461e-07  -9.556846875472e-09   2.736445067083e-07  -7.404832193568e-08  -1.629558270518e-08  3*0.0  3.627281988678e-07  -2.217949459194e-08  -8.137439908259e-08   2.394191101095e-09  -1.077874054161e-07   1.788321448520e-08   3.752427165140e-09  
3*0.0 -7.815349537031e-07   5.061504474083e-08   2.908823451221e-07  -9.021280007335e-09   2.603132744604e-07  -6.991410178838e-08  -1.536375002744e-08  3*0.0  3.455822248519e-07  -2.101026151137e-08  -7.680220479592e-08   2.252688629982e-09  -1.022550967980e-07   1.683367189288e-08   3.528224933516e-09  
3*0.0 -7.486789875544e-07   4.833797172914e-08   2.755624737712e-07  -8.513489391264e-09   2.485825611633e-07  -6.604074353868e-08  -1.449085952256e-08  3*0.0  3.300755307805e-07  -2.000961132145e-08  -7.250668751001e-08   2.119041321814e-09  -9.739160363203e-08   1.585173106102e-08   3.316973096977e-09  
3*0.0 -7.159500383355e-07   4.610147565553e-08   2.609475860453e-07  -8.034302062123e-09   2.367092356724e-07  -6.235160318793e-08  -1.366161154096e-08  3*0.0  3.146453083280e-07  -1.902581551965e-08  -6.842771461929e-08   1.993331643771e-09  -9.247498144603e-08   1.492076797365e-08   3.118179511490e-09  
3*0.0 -6.830143868678e-07   4.378185665350e-08   2.470284519128e-07  -7.581227416066e-09   2.245444553894e-07  -5.884080600652e-08  -1.287491991662e-08  3*0.0  2.991583722126e-07  -1.800484160745e-08  -6.456146070243e-08   1.874878657946e-09  -8.745533485569e-08   1.403896797078e-08   2.931147485979e-09  
3*0.0 -6.546201589232e-07   4.183355602797e-08   2.339289266374e-07  -7.152738899306e-09   2.146404768632e-07  -5.556522979618e-08  -1.213947712310e-08  3*0.0  2.859082452237e-07  -1.715748821803e-08  -6.092783594162e-08   1.763220962435e-09  -8.338878177769e-08   1.321629929876e-08   2.754962752244e-09  
3*0.0 -6.253215587794e-07   3.972905031951e-08   2.214598345045e-07  -6.747680596782e-09   2.040831116735e-07  -5.244388725058e-08  -1.144155366941e-08  3*0.0  2.722563814171e-07  -1.624165129159e-08  -5.748696016657e-08   1.658036360340e-09  -7.906688155081e-08   1.243656191981e-08   2.589175223417e-09  
3*0.0 -5.994190442988e-07   3.790567432883e-08   2.096454153680e-07  -6.366002341848e-09   1.951789808215e-07  -4.951184934830e-08  -1.078488525944e-08  3*0.0  2.602757865205e-07  -1.545500121792e-08  -5.423286575275e-08   1.559225260601e-09  -7.544081882695e-08   1.170465375777e-08   2.433303984615e-09  
3*0.0 -5.731395401342e-07   3.615040416224e-08   1.984409629030e-07  -6.004621747345e-09   1.858641945784e-07  -4.672761211553e-08  -1.016377825705e-08  3*0.0  2.480794384700e-07  -1.469176809035e-08  -5.116141427819e-08   1.466017382613e-09  -7.163624315808e-08   1.101305915585e-08   2.286570916014e-09  
3*0.0 -5.476394577385e-07   3.442210295139e-08   1.878163106355e-07  -5.663364770958e-09   1.768203227457e-07  -4.409357358402e-08  -9.610251695638e-09  3*0.0  2.362845687474e-07  -1.394514506151e-08  -4.825845226554e-08   1.378265445981e-09  -6.795482948922e-08   1.036079294519e-08   2.148400738738e-09  
3*0.0 -5.236359259520e-07   3.274340644637e-08   1.777584114518e-07  -5.341089678475e-09   1.684293352224e-07  -4.161029275211e-08  -9.054701695753e-09  3*0.0  2.252489157518e-07  -1.322425870652e-08  -4.552143579163e-08   1.295694464445e-09  -6.455821347987e-08   9.781832307171e-09   2.018352359274e-09  
3*0.0 -5.001499533912e-07   3.114562866158e-08   1.681525199026e-07  -5.036587738655e-09   1.601807059876e-07  -3.924680614656e-08  -8.530669275171e-09  3*0.0  2.144670953524e-07  -1.254255864425e-08  -4.291705570341e-08   1.217940603635e-09  -6.122175426642e-08   9.201011975153e-09   1.896041266035e-09  
3*0.0 -4.775743223561e-07   2.969909519268e-08   1.590967111242e-07  -4.748653978751e-09   1.522321857030e-07  -3.702109033101e-08  -8.035882468691e-09  3*0.0  2.040935588997e-07  -1.192111494305e-08  -4.046987528787e-08   1.144663108218e-09  -5.800295992966e-08   8.653638670464e-09   1.780923254458e-09  
3*0.0 -4.567942060885e-07   2.831403570738e-08   1.505356176204e-07  -4.477147310402e-09   1.451027521432e-07  -3.492882891797e-08  -7.569169684061e-09  3*0.0  1.946214765645e-07  -1.133454253456e-08  -3.816353650660e-08   1.075768988963e-09  -5.513648405221e-08   8.138121291247e-09   1.672641239999e-09  
3*0.0 -4.361980297809e-07   2.691329433134e-08   1.423694935622e-07  -4.220968392429e-09   1.379597523977e-07  -3.293742627034e-08  -7.129309495190e-09  3*0.0  1.852617694796e-07  -1.073657263273e-08  -3.597368655941e-08   1.010999852973e-09  -5.227451720546e-08   7.653051780735e-09   1.570900247328e-09  
3*0.0 -4.173392126807e-07   2.567752951921e-08   1.346889742023e-07  -3.978694552386e-09   1.315658700467e-07  -3.107262435917e-08  -6.714356504882e-09  3*0.0  1.767195555853e-07  -1.021579476058e-08  -3.391802646584e-08   9.499542711607e-10  -4.971734610330e-08   7.196306362431e-09   1.475199752982e-09  
3*0.0 -3.984899638514e-07   2.436432843149e-08   1.273791581937e-07  -3.749850912070e-09   1.250944442971e-07  -2.929990344513e-08  -6.322708391699e-09  3*0.0  1.682204684602e-07  -9.698201831211e-09  -3.197136816174e-08   8.924879677255e-10  -4.714350823127e-08   6.765956794715e-09   1.385167243924e-09  
3*0.0 -3.809624024324e-07   2.319734396977e-08   1.204417795716e-07  -3.534168466930e-09   1.191809686113e-07  -2.762697887368e-08  -5.953951493218e-09  3*0.0  1.603417723123e-07  -9.203461296930e-09  -3.012900544839e-08   8.384956615204e-10  -4.479522799652e-08   6.361348082357e-09   1.300627217683e-09  
3*0.0 -3.638055620063e-07   2.209442266303e-08   1.138893359192e-07  -3.330177405062e-09   1.133350516059e-07  -2.604728805328e-08  -5.605668557422e-09  3*0.0  1.526256997831e-07  -8.725050584576e-09  -2.839683873904e-08   7.876192904650e-10  -4.247288627932e-08   5.979848006707e-09   1.221036432365e-09  
3*0.0 -3.478363501344e-07   2.103247849331e-08   1.077071561659e-07  -3.137781333107e-09   1.079929419081e-07  -2.456354906543e-08  -5.277256328026e-09  3*0.0  1.454912438767e-07  -8.275344632209e-09  -2.676562643685e-08   7.397791707474e-10  -4.036380951641e-08   5.620680747541e-09   1.146204573964e-09  
3*0.0 -3.319982110363e-07   1.997775003891e-08   1.018032934093e-07  -2.956414230917e-09   1.026454893400e-07  -2.315006690370e-08  -4.967373962270e-09  3*0.0  1.384293009644e-07  -7.847757483161e-09  -2.521436625183e-08   6.948275274266e-10  -3.825661560447e-08   5.282272212074e-09   1.075820548693e-09  
3*0.0 -3.168871932491e-07   1.898296352387e-08   9.622660333505e-08  -2.785203036898e-09   9.756500112089e-08  -2.181849078026e-08  -4.675352559322e-09  3*0.0  1.317093842069e-07  -7.442823622838e-09  -2.375469612676e-08   6.525306817896e-10  -3.625875461624e-08   4.963862093453e-09   1.009675761690e-09  
3*0.0 -3.019917490789e-07   1.807606996931e-08   9.092241258989e-08  -2.623458480164e-09   9.250092860670e-08  -2.055388879286e-08  -4.399825765819e-09  3*0.0  1.250681049648e-07  -7.053649851420e-09  -2.237169953404e-08   6.127139934100e-10  -3.426182368738e-08   4.663916175779e-09   9.474614865672e-10  
3*0.0 -2.885403277056e-07   1.721673748553e-08   8.594105185354e-08  -2.470974898365e-09   8.806595718437e-08  -1.937301213303e-08  -4.140360717458e-09  3*0.0  1.191280940117e-07  -6.690906015441e-09  -2.107651427639e-08   5.752935808085e-10  -3.252775649380e-08   4.381976300301e-09   8.890427636398e-10  
3*0.0 -2.752962617458e-07   1.633586095331e-08   8.122125465107e-08  -2.327163187267e-09   8.366694159927e-08  -1.825553636404e-08  -3.895807653467e-09  3*0.0  1.133002500899e-07  -6.342564172151e-09  -1.985336959045e-08   5.401175475806e-10  -3.081561600638e-08   4.116632851259e-09   8.341471918437e-10  
3*0.0 -2.633875481016e-07   1.558387266056e-08   7.674185062367e-08  -2.191525007147e-09   7.983232171039e-08  -1.720336319496e-08  -3.665865163234e-09  3*0.0  1.080896159898e-07  -6.012963020256e-09  -1.869625248513e-08   5.070569467362e-10  -2.932780013623e-08   3.867629895881e-09   7.826695238032e-10  
3*0.0 -2.509033779628e-07   1.475778822421e-08   7.250293476423e-08  -2.063592192891e-09   7.567393769202e-08  -1.620399254188e-08  -3.449090482357e-09  3*0.0  1.026213406908e-07  -5.697127105317e-09  -1.760607374421e-08   4.759696927335e-10  -2.771614731429e-08   3.633209922728e-09   7.342820113366e-10  
3*0.0 -2.401874267577e-07   1.405079196166e-08   6.850516395672e-08  -1.942934908513e-09   7.228316056021e-08  -1.527105136869e-08  -3.244707461392e-09  3*0.0  9.798114545555e-08  -5.403163633135e-09  -1.658037744906e-08   4.467418510612e-10  -2.641367600399e-08   3.412622901644e-09   6.887982981840e-10  
3*0.0 -2.290302599019e-07   1.335954125782e-08   6.471644949936e-08  -1.829224709351e-09   6.861937927992e-08  -1.438397984972e-08  -3.052172883671e-09  3*0.0  9.311529064286e-08  -5.121135659026e-09  -1.561196770851e-08   4.192877331916e-10  -2.499780176117e-08   3.205075442121e-09   6.460825028000e-10  
3*0.0 -2.187608650136e-07   1.272888019191e-08   6.111346492943e-08  -1.722017797049e-09   6.532057178497e-08  -1.354635329976e-08  -2.870711520633e-09  3*0.0  8.866674398023e-08  -4.854178110667e-09  -1.469477600300e-08   3.934899672652e-10  -2.372941222892e-08   3.009795816663e-09   6.059416280883e-10  
3*0.0 -2.086665424143e-07   1.211562337671e-08   5.772418802167e-08  -1.620906391205e-09   6.204606772710e-08  -1.275800131051e-08  -2.699680113510e-09  3*0.0  8.429206675570e-08  -4.600296613091e-09  -1.383445090490e-08   3.692372250026e-10  -2.247030145982e-08   2.825972402835e-09   5.682255209692e-10  
3*0.0 -1.986046365310e-07   1.146032822936e-08   5.449638727386e-08  -1.525542934199e-09   5.876069626473e-08  -1.200853848381e-08  -2.538411873478e-09  3*0.0  7.995523530281e-08  -4.360528918009e-09  -1.301856918287e-08   3.464368504983e-10  -2.121501109406e-08   2.652961887524e-09   5.327720495572e-10  
3*0.0 -1.895222571793e-07   1.091013878626e-08   5.146541526733e-08  -1.435627820741e-09   5.585922257894e-08  -1.130848855028e-08  -2.386645559940e-09  3*0.0  7.605135984581e-08  -4.128102943097e-09  -1.225466535593e-08   3.250138272756e-10  -2.010732031587e-08   2.490356589130e-09   4.995059386134e-10  
3*0.0 -1.805641821613e-07   1.038167503501e-08   4.857497968212e-08  -1.350811491115e-09   5.297551341157e-08  -1.064257124591e-08  -2.243703015045e-09  3*0.0  7.220268734972e-08  -3.906636403599e-09  -1.152899762767e-08   3.048738088676e-10  -1.900701604562e-08   2.337478340415e-09   4.682643395999e-10  
3*0.0 -1.720952409220e-07   9.877221771785e-09   4.586075081496e-08  -1.271065006719e-09   5.028150003569e-08  -1.001886238821e-08  -2.109445520651e-09  3*0.0  6.859811823508e-08  -3.703563161477e-09  -1.084973403962e-08   2.859914291043e-10  -1.798913336803e-08   2.194158522249e-09   4.389998633023e-10  
3*0.0 -1.642423043207e-07   9.379334429075e-09   4.329137080769e-08  -1.195706176948e-09   4.781797767916e-08  -9.466015829225e-09  -1.982836445932e-09  3*0.0  6.526516109850e-08  -3.505476065427e-09  -1.020839839158e-08   2.682101347548e-10  -1.705978557734e-08   2.059240755047e-09   4.114887688504e-10  
3*0.0 -1.570052122197e-07   8.902925596225e-09   4.087589747509e-08  -1.124742534487e-09   4.558460952741e-08  -8.910175735206e-09  -1.863837480951e-09  3*0.0  6.220740043078e-08  -3.316923429733e-09  -9.640027636492e-09   2.515227081571e-10  -1.622013406365e-08   1.932631887687e-09   3.857018663141e-10  
3*0.0 -1.494840465079e-07   8.457165413738e-09   3.856329869182e-08  -1.057967151857e-09   4.321310058420e-08  -8.386432320964e-09  -1.751852601204e-09  3*0.0  5.904031143410e-08  -3.140947882469e-09  -9.069120840070e-09   2.358648832001e-10  -1.533282830319e-08   1.813683182595e-09   3.615038204950e-10  
3*0.0 -1.425799313918e-07   8.031097288945e-09   3.639411086242e-08  -9.949672045432e-10   4.106700183853e-08  -7.892045193177e-09  -1.646320134863e-09  3*0.0  5.613607171245e-08  -2.973147143607e-09  -8.530768819292e-09   2.211421503793e-10  -1.452959887672e-08   1.701779785201e-09   3.387731128220e-10  
3*0.0 -1.359852323452e-07   7.624913488044e-09   3.434614205546e-08  -9.356383617515e-10   3.902274404062e-08  -7.425426430710e-09  -1.546883194984e-09  3*0.0  5.336888398931e-08  -2.813670395787e-09  -8.023121532872e-09   2.073204973765e-10  -1.376632262406e-08   1.596497651627e-09   3.174198381094e-10  
3*0.0 -1.295030417239e-07   7.239713908517e-09   3.239327688398e-08  -8.798243182241e-10   3.700453332786e-08  -6.985810318707e-09  -1.453359041986e-09  3*0.0  5.065410540053e-08  -2.663037302860e-09  -7.545245723979e-09   1.943602217723e-10  -1.301398974283e-08   1.497607750546e-09   2.973936303837e-10  
3*0.0 -1.235729899916e-07   6.875257722060e-09   3.056372859772e-08  -8.272758636356e-10   3.518746158047e-08  -6.571429446822e-09  -1.365339245296e-09  3*0.0  4.817783683611e-08  -2.520948063593e-09  -7.095127981533e-09   1.821949615420e-10  -1.233768532709e-08   1.404685388434e-09   2.786025601369e-10  
3*0.0 -1.174276843029e-07   6.528124361247e-09   2.882372611133e-08  -7.777745164752e-10   3.326927559192e-08  -6.180220616428e-09  -1.282380452661e-09  3*0.0  4.562252524139e-08  -2.386011229579e-09  -6.670570283302e-09   1.707716756817e-10  -1.162806485398e-08   1.317244221662e-09   2.609464137240e-10  
3*0.0 -1.118849391464e-07   6.194002661625e-09   2.718843182191e-08  -7.311507454975e-10   3.157101973258e-08  -5.812207962957e-09  -1.204443736963e-09  3*0.0  4.332066207994e-08  -2.256738125147e-09  -6.271257391505e-09   1.600495777129e-10  -1.099941090731e-08   1.235223877876e-09   2.444049354681e-10  
3*0.0 -1.064098380981e-07   5.871048168569e-09   2.563248296325e-08  -6.871494368124e-10   2.988174828101e-08  -5.465384502246e-09  -1.131106350184e-09  3*0.0  4.104927835278e-08  -2.132001854680e-09  -5.895176736938e-09   1.499665961039e-10  -1.037495240078e-08   1.158167111649e-09   2.288856392217e-10  
3*0.0 -1.013695389741e-07   5.575202226026e-09   2.417124871740e-08  -6.458473963529e-10   2.836176088297e-08  -5.139546559572e-09  -1.062244101154e-09  3*0.0  3.898730860165e-08  -2.018211096021e-09  -5.541376238002e-09   1.405237433581e-10  -9.865069903977e-09   1.085951356760e-09   2.143498136926e-10  
3*0.0 -9.661453666579e-08   5.286609224106e-09   2.279355948120e-08  -6.068574317871e-10   2.693334498590e-08  -4.832427643663e-09  -9.974396726987e-10  3*0.0  3.704104418435e-08  -1.907273539105e-09  -5.208186542089e-09   1.316419133268e-10  -9.332167653564e-09   1.018107719464e-09   2.007130194646e-10  
3*0.0 -9.225154715090e-08   5.010103381352e-09   2.149188834196e-08  -5.701644741528e-10   2.564526306939e-08  -4.543793543395e-09  -9.366041346914e-10  3*0.0  3.526376251808e-08  -1.801674282858e-09  -4.894997960418e-09   1.233123892629e-10  -8.834038616923e-09   9.545233454158e-10   1.879458654388e-10  
3*0.0 -8.771464954332e-08   4.754994177511e-09   2.025913535792e-08  -5.357205246072e-10   2.427665900923e-08  -4.272001343403e-09  -8.793864577065e-10  3*0.0  3.341958016314e-08  -1.704570290541e-09  -4.600082383439e-09   1.155142280632e-10  -8.364770497312e-09   8.948243573546e-10   1.759720337443e-10  
3*0.0 -8.353393882645e-08   4.511006752175e-09   1.909853997580e-08  -5.033032130996e-10   2.303232414360e-08  -4.015885471499e-09  -8.255552933267e-10  3*0.0  3.172410881135e-08  -1.611918907685e-09  -4.322375013806e-09   1.081964894188e-10  -7.916660153297e-09   8.387389268054e-10   1.647392462871e-10  
3*0.0 -7.967339827478e-08   4.276328162808e-09   1.799826124781e-08  -4.727744655001e-10   2.189828090420e-08  -3.774309500213e-09  -7.748861750933e-10  3*0.0  3.016354341334e-08  -1.522987406410e-09  -4.060949184454e-09   1.013299177712e-10  -7.482300781391e-09   7.860231711316e-10   1.542011057107e-10  
3*0.0 -7.579174449519e-08   4.053649378541e-09   1.696147110473e-08  -4.440373189129e-10   2.074440906473e-08  -3.546563836822e-09  -7.271885959413e-10  3*0.0  2.859722870829e-08  -1.439024116595e-09  -3.814607354833e-09   9.488600124775e-11  -7.067867794655e-09   7.364758208070e-10   1.443097052945e-10  
3*0.0 -7.206518228694e-08   3.844162831716e-09   1.598133359163e-08  -4.170236353608e-10   1.963600627240e-08  -3.332130689577e-09  -6.823434979708e-10  3*0.0  2.709264946573e-08  -1.360213649408e-09  -3.582793548736e-09   8.884712100815e-11  -6.674536211633e-09   6.899685905780e-10   1.350372528255e-10  
3*0.0 -6.835486280993e-08   3.641395502943e-09   1.504906615313e-08  -3.915827241007e-10   1.852970592369e-08  -3.129827443742e-09  -6.401240645398e-10  3*0.0  2.560434006426e-08  -1.284082782195e-09  -3.364471375221e-09   8.317821247953e-11  -6.292583283455e-09   6.462368450445e-10   1.263345975651e-10  
3*0.0 -6.505437880290e-08   3.454536494880e-09   1.417915752660e-08  -3.677270299597e-10   1.756498623514e-08  -2.940037755470e-09  -6.005405491442e-10  3*0.0  2.428447074476e-08  -1.214290287490e-09  -3.159463397220e-09   7.787748120827e-11  -5.940494399682e-09   6.053190193025e-10   1.181970075784e-10  
3*0.0 -6.172178355528e-08   3.269434509021e-09   1.334893601110e-08  -3.451975103341e-10   1.657893956634e-08  -2.761398579274e-09  -5.633358684404e-10  3*0.0  2.295027258259e-08  -1.145397046535e-09  -2.966588336264e-09   7.289001631455e-11  -5.606668361678e-09   5.669228788282e-10   1.105706041836e-10  
3*0.0 -5.902639518438e-08   3.100818165481e-09   1.258207066934e-08  -3.241070047151e-10   1.582408121869e-08  -2.593993041701e-09  -5.284890901157e-10  3*0.0  2.188883720945e-08  -1.082895648598e-09  -2.785608812251e-09   6.823289981253e-11  -5.300643127828e-09   5.310287604086e-10   1.034450224615e-10  
3*0.0 -5.599979910253e-08   2.942645517100e-09   1.184732497015e-08  -3.042803529276e-10   1.494436587485e-08  -2.436693223876e-09  -4.957762756335e-10  3*0.0  2.070066837407e-08  -1.024432988081e-09  -2.615493287310e-09   6.386730373693e-11  -5.015237244751e-09   4.973965648696e-10   9.677439518324e-11  
3*0.0 -5.341527418977e-08   2.789087552952e-09   1.115879158301e-08  -2.856198374771e-10   1.421374558018e-08  -2.288966753539e-09  -4.650897506412e-10  3*0.0  1.968523875341e-08  -9.678949541158e-10  -2.455724801035e-09   5.977307289322e-11  -4.748318067752e-09   4.659025175109e-10   9.053431377497e-11  
3*0.0 -5.096688586611e-08   2.638553677982e-09   1.051054849466e-08  -2.680073937057e-10   1.352506071455e-08  -2.149507844709e-09  -4.361847621395e-10  3*0.0  1.872594999861e-08  -9.126418749687e-10  -2.305211251232e-09   5.592320932403e-11  -4.487737715272e-09   4.362735892670e-10   8.467537670766e-11  
3*0.0 -4.836670636067e-08   2.501162332278e-09   9.927903584451e-09  -2.515268964187e-10   1.277835103436e-08  -2.018319095881e-09  -4.090293145088e-10  3*0.0  1.771213200410e-08  -8.623181582668e-10  -2.163630771075e-09   5.232840223464e-11  -4.241309242357e-09   4.084779719252e-10   7.918556072091e-11  
3*0.0 -4.599945394823e-08   2.368201607668e-09   9.345948512492e-09  -2.359936671244e-10   1.210671825936e-08  -1.894804462998e-09  -3.835063073843e-10  3*0.0  1.678924096365e-08  -8.137801774979e-10  -2.030517048708e-09   4.895251179084e-11  -4.005406305889e-09   3.823965434913e-10   7.404243065818e-11  
3*0.0 -4.362269268091e-08   2.240868602794e-09   8.796502689261e-09  -2.213929820472e-10   1.142555132066e-08  -1.778445670157e-09  -3.595048384873e-10  3*0.0  1.586254327304e-08  -7.673979582742e-10  -1.905245737912e-09   4.578904119867e-11  -3.778770160706e-09   3.579009180049e-10   6.921967047053e-11  
3*0.0 -4.151076772552e-08   2.120771557320e-09   8.278337514589e-09  -2.076787490928e-10   1.083486173735e-08  -1.668940471200e-09  -3.369583550336e-10  3*0.0  1.504688444474e-08  -7.238500638492e-10  -1.787506630763e-09   4.282701436355e-11  -3.561261169465e-09   3.349201449197e-10   6.470274524709e-11  
3*0.0 -3.949927627634e-08   2.007659030645e-09   7.789430600051e-09  -1.948078216435e-10   1.027196418139e-08  -1.565915586564e-09  -3.157748146111e-10  3*0.0  1.426801334977e-08  -6.829387613052e-10  -1.676779760064e-09   4.005494340417e-11  -3.354922705126e-09   3.133637739855e-10   6.047104975479e-11  
3*0.0 -3.733410815174e-08   1.900919438853e-09   7.329027914579e-09  -1.827080339803e-10   9.705019550003e-09  -1.469221743219e-09  -2.959137766221e-10  3*0.0  1.343057811682e-08  -6.445323299296e-10  -1.572847839895e-09   3.745701903467e-11  -3.161878086036e-09   2.931906279100e-10   5.651473578213e-11  
3*0.0 -3.547287562556e-08   1.802009493239e-09   6.895771905660e-09  -1.713881747714e-10   9.184507967778e-09  -1.378555280081e-09  -2.773060930525e-10  3*0.0  1.271551510958e-08  -6.090879541882e-10  -1.475320810571e-09   3.503292281693e-11  -2.982503532712e-09   2.743218208068e-10   5.281711856728e-11  
3*0.0 -3.367246227813e-08   1.703033102041e-09   6.487047033631e-09  -1.606922728667e-10   8.683208068389e-09  -1.293212051971e-09  -2.598220812521e-10  3*0.0  1.202820817235e-08  -5.736661934484e-10  -1.383634324265e-09   3.275140300537e-11  -2.810695824919e-09   2.566192479434e-10   4.935343972710e-11  
3*0.0 -3.217186743056e-08   1.612247243906e-09   6.102663120363e-09  -1.506799180795e-10   8.221578922596e-09  -1.213295863311e-09  -2.434566111976e-10  3*0.0  1.146109484826e-08  -5.413106491881e-10  -1.297666424112e-09   3.062125508648e-11  -2.653143986103e-09   2.400843245258e-10   4.611966001405e-11  
3*0.0 -3.048206063773e-08   1.527466768353e-09   5.741122622035e-09  -1.412851223334e-10   7.795424251090e-09  -1.138436020853e-09  -2.281347650021e-10  3*0.0  1.082409013688e-08  -5.112063027497e-10  -1.217047454483e-09   2.862789492009e-11  -2.508410306263e-09   2.246354525160e-10   4.309981866132e-11  
3*0.0 -2.894420088336e-08   1.445219019979e-09   5.400118865876e-09  -1.324523275817e-10   7.385239651573e-09  -1.067982382645e-09  -2.137403445799e-10  3*0.0  1.024152027496e-08  -4.820842319048e-10  -1.141258378390e-09   2.676027595594e-11  -2.369567956254e-09   2.101406208007e-10   4.027099918530e-11  
3*0.0 -2.765047321818e-08   1.365877638135e-09   5.078557940869e-09  -1.241370041583e-10   6.989229645263e-09  -1.001664823460e-09  -2.002175289552e-10  3*0.0  9.746906815426e-09  -4.540623667332e-10  -1.070026214039e-09   2.500771862269e-11  -2.235806042386e-09   1.965395152778e-10   3.762122892622e-11  
3*0.0 -2.613053706584e-08   1.293516345036e-09   4.775933140091e-09  -1.163600789742e-10   6.620009722226e-09  -9.394799337410e-10  -1.875475859248e-10  3*0.0  9.234525186864e-09  -4.286638088201e-10  -1.003192156432e-09   2.337270462695e-11  -2.111343627559e-09   1.838190807095e-10   3.514503933158e-11  
3*0.0 -2.489171796331e-08   1.223844793398e-09   4.490455456519e-09  -1.090465823935e-10   6.265962250723e-09  -8.809600296959e-10  -1.756437793357e-10  3*0.0  8.743798733555e-09  -4.042878019797e-10  -9.403610013306e-10   2.184038407940e-11  -1.992395255272e-09   1.718869738132e-10   3.282567036923e-11  
3*0.0 -2.364880572061e-08   1.156157129326e-09   4.220947177831e-09  -1.021672793028e-10   5.916857785128e-09  -8.257550469957e-10  -1.644435909662e-10  3*0.0  8.262339885005e-09  -3.805800696001e-10  -8.812467229191e-10   2.040348757054e-11  -1.875173054173e-09   1.606678227494e-10   3.065002387563e-11  
3*0.0 -2.237700446678e-08   1.094450934365e-09   3.967645952082e-09  -9.574071610042e-11   5.592822816157e-09  -7.740632328576e-10  -1.539636172935e-10  3*0.0  7.813603862178e-09  -3.591133060118e-10  -8.258536074978e-10   1.906463143580e-11  -1.766672645061e-09   1.501903267626e-10   2.861958273894e-11  
3*0.0 -2.120504546107e-08   1.034122500284e-09   3.728128951463e-09  -8.968278439259e-11   5.275096144109e-09  -7.252574048090e-10  -1.440908673752e-10  3*0.0  7.375395891773e-09  -3.381829227644e-10  -7.736689578959e-10   1.780706276916e-11  -1.660467174163e-09   1.403325970930e-10   2.671311363985e-11  
3*0.0 -2.010226385328e-08   9.768321660075e-10   3.502790797694e-09  -8.400227631460e-11   4.973346681801e-09  -6.794555024400e-10  -1.348392301559e-10  3*0.0  6.959247805274e-09  -3.183396306438e-10  -7.247336038170e-10   1.663154368012e-11  -1.559925577597e-09   1.311097357624e-10   2.493177310554e-11  
3*0.0 -1.899483387948e-08   9.237827370444e-10   3.291319312700e-09  -7.869066615350e-11   4.696205273711e-09  -6.366590788685e-10  -1.261972039834e-10  3*0.0  6.575260562282e-09  -3.000450276380e-10  -6.789313575378e-10   1.553490057945e-11  -1.468021757780e-09   1.225113844043e-10   2.327155820545e-11  
3*0.0 -1.802965101524e-08   8.731134300721e-10   3.092381210967e-09  -7.369697932841e-11   4.438007280141e-09  -5.965533857428e-10  -1.181041394628e-10  3*0.0  6.216714861954e-09  -2.826623282788e-10  -6.359829869269e-10   1.450744299615e-11  -1.382882161026e-09   1.144771762931e-10   2.172121832285e-11  
3*0.0 -1.716424184202e-08   8.240253111222e-10   2.905349640506e-09  -6.899838876619e-11   4.196183727724e-09  -5.589789371963e-10  -1.105286313429e-10  3*0.0  5.880468136823e-09  -2.658969736075e-10  -5.957276374252e-10   1.354385860442e-11  -1.303615158935e-09   1.069706160068e-10   2.027385194659e-11  
3*0.0 -1.630801568672e-08   7.786410949611e-10   2.729806941255e-09  -6.460900614225e-11   3.972288793967e-09  -5.238427333795e-10  -1.034494635375e-10  3*0.0  5.568002519577e-09  -2.504201809196e-10  -5.580587584548e-10   1.264616059986e-11  -1.230554345695e-09   9.996987009931e-11   1.892488772187e-11  
3*0.0 -1.548117390497e-08   7.359072984449e-10   2.564433766404e-09  -6.049201076838e-11   3.759674771000e-09  -4.908349749351e-10  -9.680799735900e-11  3*0.0  5.271125212843e-09  -2.358844773521e-10  -5.226798679637e-10   1.180631333721e-11  -1.161354901802e-09   9.341136558792e-11   1.766267664577e-11  
3*0.0 -1.467993842588e-08   6.948546233748e-10   2.408606965179e-09  -5.662387891906e-11   3.555345118867e-09  -4.597962556605e-10  -9.057371277262e-11  3*0.0  4.986243775350e-09  -2.219800229271e-10  -4.894575286484e-10   1.102006229622e-11  -1.095007760550e-09   8.726394866819e-11   1.648147781711e-11  
3*0.0 -1.391817107803e-08   6.556019716735e-10   2.261768468715e-09  -5.299428496847e-11   3.358026064513e-09  -4.306004491498e-10  -8.472101349384e-11  3*0.0  4.711622484324e-09  -2.087263651435e-10  -4.582505647366e-10   1.028440896361e-11  -1.031046722499e-09   8.149875095509e-11   1.537567161790e-11  
3*0.0 -1.320875407575e-08   6.190903706260e-10   2.123458877027e-09  -4.959959750369e-11   3.169090132709e-09  -4.031599326055e-10  -7.922933844303e-11  3*0.0  4.448731299647e-09  -1.964214262357e-10  -4.289509673697e-10   9.598196016548e-12  -9.698562157058e-10   7.609631165587e-11   1.434104695071e-11  
3*0.0 -1.248801780271e-08   5.835756894229e-10   1.993182893466e-09  -4.640386019624e-11   2.987396219137e-09  -3.773675094828e-10  -7.407668454967e-11  3*0.0  4.196325285263e-09  -1.844975356321e-10  -4.014415853295e-10   8.954408743925e-12  -9.112186215682e-10   7.103365625782e-11   1.337303166602e-11  
3*0.0 -1.182018638024e-08   5.511671581299e-10   1.870930186294e-09  -4.342512993736e-11   2.818307704257e-09  -3.532464965799e-10  -6.926169326702e-11  3*0.0  3.960717670200e-09  -1.736832792532e-10  -3.757010062196e-10   8.355890840802e-12  -8.567618969152e-10   6.631111878565e-11   1.247074188756e-11  
3*0.0 -1.115238946370e-08   5.201420558327e-10   1.755621676264e-09  -4.062856426092e-11   2.653557925046e-09  -3.305267921440e-10  -6.473649332029e-11  3*0.0  3.731771502595e-09  -1.633374495555e-10  -3.515058304711e-10   7.795600206945e-12  -8.037721555660e-10   6.187746397546e-11   1.162535538239e-11  
3*0.0 -1.061648200516e-08   4.912937521541e-10   1.647537965482e-09  -3.801530363042e-11   2.501574286699e-09  -3.093159106462e-10  -6.051367166815e-11  3*0.0  3.519863987022e-09  -1.537792405674e-10  -3.288899738553e-10   7.273532139178e-12  -7.551045817715e-10   5.774842483261e-11   1.083837605662e-11  
3*0.0 -1.005408950094e-08   4.640573084142e-10   1.546037807068e-09  -3.556667105255e-11   2.359297968105e-09  -2.894640136773e-10  -5.656488327514e-11  3*0.0  3.321199555622e-09  -1.447828096070e-10  -3.077152274115e-10   6.785782381634e-12  -7.097403060286e-10   5.389434139856e-11   1.010439651307e-11  
3*0.0 -9.535864264033e-09   4.388721075041e-10   1.451014163644e-09  -3.328073864617e-11   2.229768876200e-09  -2.709647675085e-10  -5.288522589114e-11  3*0.0  3.139472981713e-09  -1.365106034858e-10  -2.879448770236e-10   6.331614759621e-12  -6.686768219356e-10   5.031121334513e-11   9.422036209151e-12  
3*0.0 -9.036473338020e-09   4.139446427009e-10   1.361493358094e-09  -3.112194455466e-11   2.105218270184e-09  -2.535748770230e-10  -4.943211344403e-11  3*0.0  2.965161362742e-09  -1.283285003964e-10  -2.693858627197e-10   5.904306011091e-12  -6.293762438066e-10   4.695430597040e-11   8.783729094180e-12  
3*0.0 -8.571436075622e-09   3.904307184045e-10   1.277602451065e-09  -2.910286898393e-11   1.990350465263e-09  -2.373434708780e-10  -4.621055674077e-11  3*0.0  2.803895070011e-09  -1.206514412856e-10  -2.520436719824e-10   5.505850047430e-12  -5.933534992163e-10   4.382901373488e-11   8.189713541800e-12  
3*0.0 -8.127460154432e-09   3.681514799680e-10   1.198723782426e-09  -2.721132334816e-11   1.880947786474e-09  -2.221167571234e-10  -4.319305832174e-11  3*0.0  2.650362552081e-09  -1.133796218152e-10  -2.357879875705e-10   5.133568220947e-12  -5.591369462298e-10   4.090560465696e-11   7.634849593208e-12  
3*0.0 -7.699370162847e-09   3.471860822556e-10   1.124438308144e-09  -2.544040868450e-11   1.775465855399e-09  -2.078017737174e-10  -4.036168040149e-11  3*0.0  2.502499470728e-09  -1.065479413358e-10  -2.205286137732e-10   4.786002746897e-12  -5.261821140066e-10   3.816560737199e-11   7.115716517758e-12  
3*0.0 -7.291987827750e-09   3.271026975863e-10   1.054525590548e-09  -2.377696081615e-11   1.675466910589e-09  -1.943679076827e-10  -3.770784052046e-11  3*0.0  2.362332527949e-09  -1.000403090268e-10  -2.062140540078e-10   4.460596415863e-12  -4.950485938648e-10   3.560194176554e-11   6.630534197307e-12  
3*0.0 -6.903772999080e-09   3.084612726397e-10   9.889140314459e-10  -2.222636154396e-11   1.580322893252e-09  -1.817857820390e-10  -3.522630261873e-11  3*0.0  2.228942143415e-09  -9.401674596336e-11  -1.928193851665e-10   4.158044811811e-12  -4.654605143750e-10   3.320728804347e-11   6.178028238898e-12  
3*0.0 -6.531662069471e-09   2.909101861401e-10   9.271523318352e-10  -2.077492182398e-11   1.489298014026e-09  -1.699693520638e-10  -3.289949517214e-11  3*0.0  2.101363042009e-09  -8.837050893528e-11  -1.802498565805e-10   3.875672523886e-12  -4.372083843201e-10   3.096487485312e-11   5.754904852300e-12  
3*0.0 -6.172845762511e-09   2.742002309659e-10   8.690332784588e-10  -1.941451692232e-11   1.401555268953e-09  -1.588687551346e-10  -3.071785238536e-11  3*0.0  1.978561340365e-09  -8.300771291839e-11  -1.684592874998e-10   3.611807196773e-12  -4.100213263213e-10   2.886460917068e-11   5.359302883242e-12  
3*0.0 -5.836329801238e-09   2.585158886113e-10   8.145115978263e-10  -1.814135158342e-11   1.319808378344e-09  -1.484935256566e-10  -2.868012744065e-11  3*0.0  1.863930932279e-09  -7.801193776909e-11  -1.574313425779e-10   3.365583087479e-12  -3.847971842199e-10   2.690683575895e-11   4.990761876862e-12  
3*0.0 -5.509235922608e-09   2.437788840978e-10   7.631840065349e-10  -1.695217154473e-11   1.240157368323e-09  -1.387352293065e-10  -2.676809093107e-11  3*0.0  1.752482850137e-09  -7.331912935552e-11  -1.470829037278e-10   3.136211958407e-12  -3.602144071400e-10   2.507110200655e-11   4.645952730785e-12  
3*0.0 -5.199764993201e-09   2.294559971091e-10   7.149895122181e-10  -1.583451564697e-11   1.165226151028e-09  -1.296023766478e-10  -2.498028932477e-11  3*0.0  1.647643237766e-09  -6.877517986133e-11  -1.373962693178e-10   2.921372126312e-12  -3.372141332531e-10   2.335798455254e-11   4.324436245377e-12  
3*0.0 -4.917671978126e-09   2.163115069166e-10   6.700403878072e-10  -1.479353430136e-11   1.097723317489e-09  -1.211272639627e-10  -2.332066705157e-11  3*0.0  1.552738134727e-09  -6.462717964517e-11  -1.283845942034e-10   2.721758746328e-12  -3.166228279691e-10   2.177164480225e-11   4.026620267239e-12  
3*0.0 -4.651845292565e-09   2.036741352732e-10   6.278543958357e-10  -1.381484905790e-11   1.034533164539e-09  -1.132008696544e-10  -2.176974222745e-11  3*0.0  1.463843662374e-09  -6.065065474432e-11  -1.199552246250e-10   2.534723504824e-12  -2.974578267730e-10   2.029258505675e-11   3.749141418244e-12  
3*0.0 -4.403173704907e-09   1.918841271564e-10   5.883451240898e-10  -1.290271783816e-11   9.758086350968e-10  -1.058029099474e-10  -2.032324381361e-11  3*0.0  1.381070426635e-09  -5.694627924091e-11  -1.120821460898e-10   2.360807763052e-12  -2.797248606288e-10   1.891552139725e-11   3.490966344926e-12  
3*0.0 -4.169871617425e-09   1.806498368940e-10   5.513200350559e-10  -1.204784792431e-11   9.211132662263e-10  -9.889401565412e-11  -1.897339813392e-11  3*0.0  1.303872625817e-09  -5.343129862637e-11  -1.047269199819e-10   2.198339123481e-12  -2.633020551911e-10   1.763314888553e-11   3.250706015140e-12  
3*0.0 -3.946069394919e-09   1.698836938001e-10   5.164934455112e-10  -1.124527279896e-11   8.687552954208e-10  -9.240958965597e-11  -1.770855102110e-11  3*0.0  1.230040017867e-09  -5.007634716165e-11  -9.783057294356e-11   2.046289733744e-12  -2.476249477481e-10   1.643314861877e-11   3.026213358954e-12  
3*0.0 -3.735248664149e-09   1.600233905540e-10   4.838270932194e-10  -1.049881963980e-11   8.195963993570e-10  -8.634426647751e-11  -1.652671987451e-11  3*0.0  1.160625463972e-09  -4.700873197996e-11  -9.138082183748e-11   1.905191341599e-12  -2.329288800442e-10   1.531370239397e-11   2.817002658494e-12  
3*0.0 -3.531687795556e-09   1.506143841374e-10   4.531227765410e-10  -9.800386432871e-12   7.721549219179e-10  -8.065192451566e-11  -1.541980908883e-11  3*0.0  1.093729153363e-09  -4.409142885868e-11  -8.533701589489e-11   1.773541829279e-12  -2.187724351578e-10   1.426613181930e-11   2.621587822323e-12  
3*0.0 -3.335940691025e-09   1.416004967878e-10   4.242358778191e-10  -9.144912715931e-12   7.265950309933e-10  -7.530727395530e-11  -1.438230228034e-11  3*0.0  1.029563933278e-09  -4.131087243576e-11  -7.966966355550e-11   1.650420150859e-12  -2.052091310553e-10   1.328559694105e-11   2.438965852496e-12  
3*0.0 -3.151865195877e-09   1.332817598047e-10   3.971698342225e-10  -8.534297636701e-12   6.839409186572e-10  -7.031496282527e-11  -1.341408862066e-11  3*0.0  9.694052095058e-10  -3.874940300895e-11  -7.437420201849e-11   1.535974839517e-12  -1.925448701229e-10   1.237198224249e-11   2.268954966694e-12  
3*0.0 -2.975048004080e-09   1.254980050065e-10   3.717595795687e-10  -7.965037106034e-12   6.429938884300e-10  -6.563563914776e-11  -1.250829588934e-11  3*0.0  9.116867648552e-10  -3.636611601059e-11  -6.941765411059e-11   1.429596490672e-12  -1.803994622840e-10   1.151807759876e-11   2.110333542170e-12  
3*0.0 -2.799219393405e-09   1.178119088792e-10   3.477203793231e-10  -7.428037283572e-12   6.021005362497e-10  -6.120935534311e-11  -1.165408112263e-11  3*0.0  8.543129913051e-10  -3.401167328915e-11  -6.474595910519e-11   1.329592041771e-12  -1.682779921563e-10   1.071325697543e-11   1.961245968444e-12  
3*0.0 -2.636672083653e-09   1.109041859393e-10   3.252781740003e-10  -6.930687266879e-12   5.645535575501e-10  -5.709368163103e-11  -1.086002517809e-11  3*0.0  8.014540989864e-10  -3.191256884826e-11  -6.039508277604e-11   1.237182347918e-12  -1.571793994357e-10   9.966490355927e-12   1.822948488156e-12  
3*0.0 -2.483351762351e-09   1.042731315139e-10   3.042672983886e-10  -6.464915988172e-12   5.293316879714e-10  -5.325243275049e-11  -1.011961574246e-11  3*0.0  7.518608779062e-10  -2.989921233078e-11  -5.633354027222e-11   1.150877547579e-12  -1.468214041477e-10   9.271393469900e-12   1.694327375036e-12  
3*0.0 -2.339760234171e-09   9.800119867158e-11   2.845951854055e-10  -6.029261803061e-12   4.965350924883e-10  -4.966857316062e-11  -9.429260404402e-12  3*0.0  7.056371684878e-10  -2.800539013943e-11  -5.254186920467e-11   1.070408234964e-12  -1.372182254951e-10   8.624602786997e-12   1.574712322874e-12  
3*0.0 -2.207507770730e-09   9.213547050719e-11   2.662286584827e-10  -5.622533615938e-12   4.666247105729e-10  -4.633810248946e-11  -8.787664761991e-12  3*0.0  6.633651291012e-10  -2.623782798811e-11  -4.901169745818e-11   9.954796186929e-13  -1.285184292793e-10   8.025031457638e-12   1.463818743418e-12  
3*0.0 -2.086858411617e-09   8.663361096154e-11   2.491387932792e-10  -5.243367950987e-12   4.396512400774e-10  -4.325390450912e-11  -8.193355449934e-12  3*0.0  6.251116076779e-10  -2.459054169158e-11  -4.573508836844e-11   9.258377925564e-13  -1.207318666698e-10   7.471029191903e-12   1.361323173584e-12  
3*0.0 -1.974143580152e-09   8.143687148515e-11   2.331372660193e-10  -4.888842760725e-12   4.146346658331e-10  -4.037683870324e-11  -7.639259530937e-12  3*0.0  5.895824747477e-10  -2.303610783612e-11  -4.267633122849e-11   8.608953166225e-13  -1.135508777850e-10   6.955646986625e-12   1.266018473375e-12  
3*0.0 -1.869558525065e-09   7.665866921414e-11   2.181885519109e-10  -4.559182433589e-12   3.915808733156e-10  -3.769868129275e-11  -7.123729478280e-12  3*0.0  5.567532809720e-10  -2.161989450698e-11  -3.982684766056e-11   8.006845203428e-13  -1.069566024780e-10   6.477103951098e-12   1.177568729545e-12  
3*0.0 -1.765818911743e-09   7.196983576219e-11   2.040797753367e-10  -4.249155604312e-12   3.686162844444e-10  -3.517113667025e-11  -6.638659907497e-12  3*0.0  5.241961510923e-10  -2.022740317449e-11  -3.714670745785e-11   7.442247727056e-13  -1.003912187953e-10   6.026985113814e-12   1.094603290592e-12  
3*0.0 -1.668438218288e-09   6.769424204587e-11   1.908795218688e-10  -3.961483092670e-12   3.471432044196e-10  -3.281309612360e-11  -6.186565504198e-12  3*0.0  4.937051686513e-10  -1.896208512267e-11  -3.464588104497e-11   6.919525655944e-13  -9.426414406842e-11   5.608082763254e-12   1.017462718119e-12  
3*0.0 -1.574932010972e-09   6.366850061611e-11   1.784777007880e-10  -3.692516519570e-12   3.265373994750e-10  -3.060166550933e-11  -5.763327786222e-12  3*0.0  4.644696407622e-10  -1.777370518740e-11  -3.230367981591e-11   6.432196249620e-13  -8.839202411245e-11   5.216373958776e-12   9.454487635938e-13  
3*0.0 -1.484512316927e-09   5.973509555044e-11   1.668254978634e-10  -3.440057504901e-12   3.066315915513e-10  -2.852701780569e-11  -5.367065829365e-12  3*0.0  4.362857582640e-10  -1.661911433703e-11  -3.011032191782e-11   5.976416209462e-13  -8.273611961638e-11   4.850054810857e-12   8.782258613304e-13  
3*0.0 -1.395545970953e-09   5.600553462317e-11   1.558375282026e-10  -3.204017827130e-12   2.869791823909e-10  -2.657112467193e-11  -4.994540133756e-12  3*0.0  4.085361308874e-10  -1.552199492495e-11  -2.804881923743e-11   5.551357222121e-13  -7.714973459153e-11   4.505800332600e-12   8.152182576249e-13  
3*0.0 -1.314461865642e-09   5.268966034857e-11   1.456207070934e-10  -2.986234791684e-12   2.692148597658e-10  -2.476082418236e-11  -4.649664705603e-12  3*0.0  3.833481323283e-10  -1.455571903122e-11  -2.613622857096e-11   5.159993665807e-13  -7.211683244236e-11   4.187776623777e-12   7.569997815906e-13  
3*0.0 -1.234555541021e-09   4.942644270845e-11   1.359845674820e-10  -2.781147379902e-12   2.516773756614e-10  -2.305431463123e-11  -4.325449258586e-12  3*0.0  3.585657931560e-10  -1.360715586016e-11  -2.433869725528e-11   4.792827052674e-13  -6.715683630086e-11   3.889009204065e-12   7.024432230964e-13  
3*0.0 -1.159738137562e-09   4.634696540189e-11   1.269764062869e-10  -2.589847230540e-12   2.353439766785e-10  -2.146451027522e-11  -4.023597613107e-12  3*0.0  3.354680138554e-10  -1.271611273630e-11  -2.266288597033e-11   4.451236570973e-13  -6.255661248549e-11   3.611373240457e-12   6.517732026036e-13  
3*0.0 -1.091797592225e-09   4.361841442036e-11   1.186125120606e-10  -2.413359553991e-12   2.206349385562e-10  -1.999522789570e-11  -3.744532247801e-12  3*0.0  3.145867250554e-10  -1.192887379785e-11  -2.111074159160e-11   4.136714923873e-13  -5.842983628644e-11   3.355330811193e-12   6.050303625065e-13  
3*0.0 -1.029164692636e-09   4.100823472385e-11   1.108146735809e-10  -2.248231749663e-12   2.072058019810e-10  -1.863174909074e-11  -3.485536146421e-12  3*0.0  2.954898520504e-10  -1.118011687982e-11  -1.966759636794e-11   3.843344331354e-13  -5.469025961364e-11   3.118319465975e-12   5.617541896807e-13  
3*0.0 -9.704271147246e-10   3.850278138514e-11   1.035327192338e-10  -2.093532400880e-12   1.946829732296e-10  -1.736236638642e-11  -3.244613384398e-12  3*0.0  2.776806841704e-10  -1.046170730456e-11  -1.832388787930e-11   3.569328937252e-13  -5.122196882472e-11   2.898273347852e-12   5.216044828308e-13  
3*0.0 -9.167985603209e-10   3.613644678796e-11   9.675068604623e-11  -1.949031213417e-12   1.833852552359e-10  -1.618630487469e-11  -3.021298576227e-12  3*0.0  2.615681407216e-10  -9.786791516008e-12  -1.707590686385e-11   3.314110910651e-13  -4.811992013167e-11   2.694914294410e-12   4.844807654043e-13  
3*0.0 -8.656373756321e-10   3.389962975301e-11   9.039660914520e-11  -1.814260958492e-12   1.726289612423e-10  -1.508651733425e-11  -2.812804914316e-12  3*0.0  2.462381175744e-10  -9.149374369794e-12  -1.591039219817e-11   3.076779388990e-13  -4.517427157670e-11   2.505317887789e-12   4.499214077386e-13  
3*0.0 -8.170987494398e-10   3.178929969250e-11   8.444708896785e-11  -1.688597444746e-12   1.624479736048e-10  -1.405904920594e-11  -2.618283754737e-12  3*0.0  2.317303620018e-10  -8.549910972152e-12  -1.482203209319e-11   2.856005484351e-13  -4.239251431552e-11   2.328633768989e-12   4.177558698596e-13  
3*0.0 -7.699301667007e-10   2.975377023840e-11   7.885160685857e-11  -1.570688941561e-12   1.525578483299e-10  -1.309391803103e-11  -2.435969853950e-12  3*0.0  2.176628678896e-10  -7.974773011657e-12  -1.380204276378e-11   2.649663441077e-13  -3.969582663726e-11   2.163226627161e-12   3.877051601110e-13  
3*0.0 -7.253734012888e-10   2.785473315952e-11   7.361283158650e-11  -1.460921287586e-12   1.432406947629e-10  -1.219265408070e-11  -2.265910938533e-12  3*0.0  2.044066083030e-10  -7.439525100960e-12  -1.284961874424e-11   2.457985293451e-13  -3.716080964349e-11   2.009145354598e-12   3.597410688685e-13  
3*0.0 -6.830931047320e-10   2.613787499759e-11   6.871411003533e-11  -1.359496134283e-12   1.344137009730e-10  -1.135151261842e-11  -2.107442473833e-12  3*0.0  1.918376750947e-10  -6.957067214925e-12  -1.196161996524e-11   2.281273149258e-13  -3.476059299082e-11   1.865733365385e-12   3.337519173590e-13  
3*0.0 -6.424310621303e-10   2.449413613077e-11   6.411923976678e-11  -1.264628293663e-12   1.259350985120e-10  -1.056386614124e-11  -1.959324965536e-12  3*0.0  1.797782170776e-10  -6.497040725309e-12  -1.113109863149e-11   2.116422965835e-13  -3.246024090251e-11   1.731806569655e-12   3.095226734081e-13  
3*0.0 -6.030355859435e-10   2.290887631399e-11   5.979616459267e-11  -1.175613416232e-12   1.177193789142e-10  -9.823809131360e-12  -1.820441660536e-12  3*0.0  1.681149117773e-10  -6.055333162660e-12  -1.035236753012e-11   1.962357355565e-13  -3.023481950901e-11   1.606380778308e-12   2.868744759208e-13  
3*0.0 -5.663905636556e-10   2.152005375818e-11   5.576979271028e-11  -1.093994202494e-12   1.101084188949e-10  -9.136743242979e-12  -1.691592167486e-12  3*0.0  1.572819954830e-10  -5.669734209025e-12  -9.628703743649e-12   1.821223070588e-13  -2.817562223750e-11   1.490167999164e-12   2.659040397446e-13  
3*0.0 -5.298873154967e-10   2.013312235751e-11   5.196687803939e-11  -1.016933869318e-12   1.025039043434e-10  -8.487583733568e-12  -1.570247455342e-12  3*0.0  1.465016934961e-10  -5.285327878152e-12  -8.947769166712e-12   1.688511950498e-13  -2.612065578683e-11   1.380769601529e-12   2.462228416766e-13  
3*0.0 -4.965719386197e-10   1.886204209179e-11   4.843738815170e-11  -9.456007342216e-13   9.562007242657e-11  -7.887960221123e-12  -1.458121592802e-12  3*0.0  1.367195616436e-10  -4.934842756796e-12  -8.317205742551e-12   1.565921914466e-13  -2.427007420824e-11   1.279921239451e-12   2.280726383113e-13  
3*0.0 -4.668522855352e-10   1.771220790996e-11   4.517463805308e-11  -8.796142835732e-13   8.954576519704e-11  -7.336897460529e-12  -1.354948041777e-12  3*0.0  1.280549144274e-10  -4.620369245750e-12  -7.735655234819e-12   1.452853515109e-13  -2.264722861456e-11   1.187428144229e-12   2.114062509781e-13  
3*0.0 -4.383933313883e-10   1.656281804073e-11   4.211916409868e-11  -8.173731594461e-13   8.375129413348e-11  -6.821988384611e-12  -1.258688628534e-12  3*0.0  1.198068144976e-10  -4.305317589453e-12  -7.192754857870e-12   1.346520522838e-13  -2.110838294677e-11   1.101263740426e-12   1.959005853863e-13  
3*0.0 -4.133236616222e-10   1.553177550786e-11   3.930243451026e-11  -7.599950791809e-13   7.871686514322e-11  -6.350361466524e-12  -1.170376669204e-12  3*0.0  1.126050510343e-10  -4.024415484964e-12  -6.693332833658e-12   1.248716272873e-13  -1.978219455327e-11   1.022486629229e-12   1.817018242882e-13  
3*0.0 -3.904341286046e-10   1.456744779534e-11   3.668417181572e-11  -7.065740495300e-13   7.416704764799e-11  -5.914057906542e-12  -1.088653217893e-12  3*0.0  1.060823899819e-10  -3.762265326853e-12  -6.230394542763e-12   1.157885448328e-13  -1.859292546020e-11   9.497956607368e-13   1.685953037262e-13  
3*0.0 -3.688515574902e-10   1.365155606463e-11   3.423820753801e-11  -6.567163623428e-13   6.989503195829e-11  -5.507539612463e-12  -1.012592141346e-12  3*0.0  9.995668915261e-11  -3.514986927896e-12  -5.799100952739e-12   1.073384092853e-13  -1.748032552402e-11   8.822397155132e-13   1.564266436684e-13  
3*0.0 -3.469191009670e-10   1.275670587501e-11   3.192049940222e-11  -6.099075753401e-13   6.551956249925e-11  -5.121699082253e-12  -9.406962341708e-13  3*0.0  9.371356734926e-11  -3.272299770483e-12  -5.391849228721e-12   9.942507697197e-14  -1.633799916123e-11   8.183402501732e-13   1.449610567360e-13  
3*0.0 -3.269893021210e-10   1.198034793914e-11   2.977005246356e-11  -5.670908530609e-13   6.156894424628e-11  -4.765190497700e-12  -8.742549777965e-13  3*0.0  8.805475509639e-11  -3.063275710298e-12  -5.014827887054e-12   9.220000869626e-14  -1.530849180711e-11   7.594128326592e-13   1.343864662010e-13  
3*0.0 -3.068542149597e-10   1.116983250887e-11   2.773188382319e-11  -5.262179609704e-13   5.756610081439e-11  -4.427133705541e-12  -8.114748434269e-13  3*0.0  8.235226109199e-11  -2.845740223989e-12  -4.658971815331e-12   8.533604947949e-14  -1.426828038929e-11   7.037625032532e-13   1.244323514245e-13  
3*0.0 -2.884211034279e-10   1.045077162072e-11   2.584307753920e-11  -4.887615301986e-13   5.392095992497e-11  -4.114961857217e-12  -7.535126053814e-13  3*0.0  7.714558752251e-11  -2.653590215910e-12  -4.329885492140e-12   7.905610932256e-14  -1.332308613882e-11   6.524697084933e-13   1.152594273389e-13  
3*0.0 -2.702284861367e-10   9.774240470489e-12   2.406053086310e-11  -4.538542900387e-13   5.031348311422e-11  -3.820397429235e-12  -6.989798973022e-13  3*0.0  7.200316332938e-11  -2.472785274201e-12  -4.020337130233e-12   7.321738919771e-14  -1.238714596251e-11   6.042235770751e-13   1.066551792616e-13  
3*0.0 -2.534435317501e-10   9.153179984676e-12   2.240465108722e-11  -4.215460508930e-13   4.700567458951e-11  -3.547807957453e-12  -6.485258569631e-13  3*0.0  6.728019196957e-11  -2.307862344604e-12  -3.733543776177e-12   6.782770895559e-14  -1.153245930140e-11   5.596843723620e-13   9.871342276842e-14  
3*0.0 -2.369078326253e-10   8.540043183136e-12   2.084463703700e-11  -3.911362888060e-13   4.374191652678e-11  -3.291062970380e-12  -6.011382230557e-13  3*0.0  6.263345089996e-11  -2.145815664911e-12  -3.464246429972e-12   6.277326527483e-14  -1.069028688676e-11   5.178678852638e-13   9.127666008908e-14  
3*0.0 -2.216074574834e-10   8.006490612170e-12   1.939548508062e-11  -3.633518090121e-13   4.073457142634e-11  -3.053366827463e-12  -5.572881327927e-13  3*0.0  5.834136381846e-11  -2.005304412208e-12  -3.214662559339e-12   5.816182959574e-14  -9.915380203257e-12   4.792344453536e-13   8.440929028115e-14  
3*0.0 -2.069416920953e-10   7.489001152471e-12   1.803830663604e-11  -3.372978810205e-13   3.785608168678e-11  -2.831137722747e-12  -5.163600072805e-13  3*0.0  5.423965623498e-11  -1.869095345676e-12  -2.981616365007e-12   5.385040833301e-14  -9.175835400307e-12   4.432177236922e-13   7.801686674915e-14  
3*0.0 -1.937384931933e-10   7.002617632905e-12   1.678546968562e-11  -3.130658514385e-13   3.529251560737e-11  -2.627139987196e-12  -4.787536549446e-13  3*0.0  5.057952645669e-11  -1.741936171397e-12  -2.767060470878e-12   4.985292937831e-14  -8.522544853673e-12   4.102373684913e-13   7.215738915749e-14  
3*0.0 -1.815758406672e-10   6.539795080452e-12   1.562224539432e-11  -2.904410455533e-13   3.294797947360e-11  -2.438506068466e-12  -4.439801235636e-13  3*0.0  4.722964771314e-11  -1.621667106197e-12  -2.568414699731e-12   4.613316929821e-14  -7.928636899712e-12   3.798203932985e-13   6.675313517397e-14  
3*0.0 -1.703467041692e-10   6.104140552902e-12   1.454209661780e-11  -2.693925812310e-13   3.079891634386e-11  -2.264017948864e-12  -4.118210369172e-13  3*0.0  4.415697440477e-11  -1.508103984481e-12  -2.384461973711e-12   4.267887886656e-14  -7.387703287071e-12   3.517577493134e-13   6.176770051130e-14  
3*0.0 -1.603916430783e-10   5.703704084268e-12   1.354722829011e-11  -2.499050563037e-13   2.891823327254e-11  -2.104277486123e-12  -3.823394395691e-13  3*0.0  4.145888622376e-11  -1.404363886049e-12  -2.215402664129e-12   3.948900296690e-14  -6.918565005552e-12   3.261169247123e-13   5.720617026420e-14  
3*0.0 -1.507680293425e-10   5.315749128439e-12   1.261286107080e-11  -2.316420681496e-13   2.710179037259e-11  -1.954454297657e-12  -3.547435991273e-13  3*0.0  3.885746788048e-11  -1.304054252694e-12  -2.057163955198e-12   3.650962107833e-14  -6.466613418442e-12   3.021465121595e-13   5.294973496011e-14  
3*0.0 -1.419903189183e-10   4.976643819600e-12   1.174852712262e-11  -2.149764117381e-13   2.545402442336e-11  -1.816341525112e-12  -3.293096540838e-13  3*0.0  3.649002848849e-11  -1.216948572422e-12  -1.911054200325e-12   3.379519636715e-14  -6.057340411384e-12   2.800847589655e-13   4.903308241024e-14  
3*0.0 -1.334178737375e-10   4.643550048667e-12   1.093496950075e-11  -1.992992470759e-13   2.384484065324e-11  -1.686475664097e-12  -3.054496389522e-13  3*0.0  3.418389854616e-11  -1.131467471978e-12  -1.774020283123e-12   3.125044481372e-14  -5.658683115024e-12   2.594121229063e-13   4.537088006118e-14  
3*0.0 -1.255567047436e-10   4.345034538985e-12   1.018159372816e-11  -1.848888926820e-13   2.237666552730e-11  -1.566626478370e-12  -2.834358351274e-13  3*0.0  3.207518643668e-11  -1.055356088359e-12  -1.647377162000e-12   2.891614569118e-14  -5.295837093174e-12   2.403677318864e-13   4.199800867313e-14  
3*0.0 -1.177802973609e-10   4.055275183088e-12   9.470885086057e-12  -1.713917328560e-13   2.092140240984e-11  -1.453584398166e-12  -2.627329816570e-13  3*0.0  2.999062764369e-11  -9.815140059474e-13  -1.528323436809e-12   2.673630000989e-14  -4.936474935786e-12   2.224660851540e-13   3.883617753299e-14  
3*0.0 -1.104616173343e-10   3.783603940111e-12   8.809231546502e-12  -1.588531000564e-13   1.955603848975e-11  -1.348596325880e-12  -2.435268691762e-13  3*0.0  2.803459529358e-11  -9.129103724178e-13  -1.417781528877e-12   2.471839532429e-14  -4.600188514817e-12   2.058807629051e-13   3.590992065014e-14  
3*0.0 -1.033587475168e-10   3.531453060233e-12   8.187609556028e-12  -1.472356049391e-13   1.822937966860e-11  -1.250040550542e-12  -2.255389434413e-13  3*0.0  2.613614077149e-11  -8.490405467340e-13  -1.314246406929e-12   2.285177862643e-14  -4.273455030012e-12   1.903573605777e-13   3.317701932616e-14  
3*0.0 -9.647736196801e-11   3.298434198381e-12   7.604624411813e-12  -1.364677182248e-13   1.694369661569e-11  -1.157695077915e-12  -2.087237229784e-13  3*0.0  2.429735255715e-11  -7.902932509426e-13  -1.217422246595e-12   2.112600366668e-14  -3.956881177746e-12   1.758509243619e-13   3.062880639334e-14  
3*0.0 -8.979599777485e-11   3.072448062638e-12   7.056989588762e-12  -1.263860973538e-13   1.569542705650e-11  -1.071032213593e-12  -1.929781929969e-13  3*0.0  2.251529643522e-11  -7.335610597741e-13  -1.126768816993e-12   1.951608742356e-14  -3.650061281278e-12   1.622801892855e-13   2.824992153326e-14  
3*0.0 -8.362185744096e-11   2.863730815576e-12   6.549607845171e-12  -1.170620630455e-13   1.454841277644e-11  -9.910378581284e-13  -1.784482881147e-13  3*0.0  2.087620536242e-11  -6.815539893631e-13  -1.042988357545e-12   1.803130219078e-14  -3.369315823731e-12   1.497827096678e-13   2.605961496567e-14  
3*0.0 -7.793218984287e-11   2.672884949464e-12   6.079350574660e-12  -1.084659707004e-13   1.349655193611e-11  -9.171630328665e-13  -1.650324570182e-13  3*0.0  1.937178069758e-11  -6.339113293640e-13  -9.655300463698e-13   1.666420458541e-14  -3.112819823657e-12   1.382682162868e-13   2.404183890153e-14  
3*0.0 -7.276831767600e-11   2.495932432094e-12   5.645330912925e-12  -1.004909659372e-13   1.254902693348e-11  -8.492899232914e-13  -1.527010877665e-13  3*0.0  1.801479585648e-11  -5.899707399763e-13  -8.942228455065e-13   1.539960837346e-14  -2.883064007126e-12   1.277140045547e-13   2.219144174714e-14  
3*0.0 -6.832293601924e-11   2.333639724202e-12   5.249725330093e-12  -9.314057304882e-14   1.174556079731e-11  -7.878856976183e-13  -1.415164298897e-13  3*0.0  1.686009354579e-11  -5.499855538435e-13  -8.293701943069e-13   1.423745159997e-14  -2.690314020578e-12   1.181849879745e-13   2.051648142884e-14  
3*0.0 -6.422095305374e-11   2.178274223669e-12   4.882937593578e-12  -8.627558123833e-14   1.100931451497e-11  -7.311653897706e-13  -1.311871042065e-13  3*0.0  1.580174227845e-11  -5.117560641789e-13  -7.694064471135e-13   1.315475862736e-14  -2.514829488251e-12   1.094055575452e-13   1.897345304427e-14  
3*0.0 -6.053186805308e-11   2.038436668851e-12   4.544789777977e-12  -7.996966232490e-14   1.035328319366e-11  -6.791163047317e-13  -1.217033105414e-13  3*0.0  1.485622467260e-11  -4.774355104842e-13  -7.142626086093e-13   1.216232027761e-14  -2.359444902124e-12   1.013676780382e-13   1.755996976476e-14  
3*0.0 -5.699698796168e-11   1.902885514413e-12   4.228280833990e-12  -7.405361876184e-14   9.725836529382e-12  -6.304836206115e-13  -1.128568846885e-13  3*0.0  1.395304342183e-11  -4.443150521879e-13  -6.627903240574e-13   1.123414858657e-14  -2.211268701608e-12   9.387706342569e-14   1.624474135995e-14  
3*0.0 -5.357118693015e-11   1.771272813538e-12   3.931504062495e-12  -6.852100402044e-14   9.117910766054e-12  -5.849317329315e-13  -1.045885151286e-13  3*0.0  1.307966495731e-11  -4.121990503732e-13  -6.146753535802e-13   1.036899517361e-14  -2.068024131727e-12   8.688164022484e-14   1.501890819117e-14  
3*0.0 -5.023268941341e-11   1.651635808146e-12   3.652781780219e-12  -6.342889666199e-14   8.523898188316e-12  -5.421589420555e-13  -9.684536871319e-14  3*0.0  1.222645577009e-11  -3.830692695507e-13  -5.695946721243e-13   9.574070972050e-15  -1.927707173215e-12   8.032743654777e-14   1.387337296382e-14  
3*0.0 -4.697993546136e-11   1.534632439224e-12   3.390717705965e-12  -5.864005470486e-14   7.945442157116e-12  -5.019857258176e-13  -8.958920849949e-14  3*0.0  1.139739283426e-11  -3.545983795404e-13  -5.273534121329e-13   8.828834982314e-15  -1.791434842148e-12   7.419183950673e-14   1.280324812157e-14  
3*0.0 -4.394052560704e-11   1.430043805331e-12   3.147172527423e-12  -5.425586867799e-14   7.406204138580e-12  -4.647398836629e-13  -8.286855211699e-14  3*0.0  1.062356792812e-11  -3.292920076229e-13  -4.881906158513e-13   8.148041011321e-15  -1.664504103412e-12   6.851577733355e-14   1.181424644708e-14  
3*0.0 -4.095209736491e-11   1.329028004759e-12   2.917959894892e-12  -5.015804667595e-14   6.875548424368e-12  -4.296956373623e-13  -7.656282202461e-14  3*0.0  9.863590745133e-12  -3.048743776329e-13  -4.514486352881e-13   7.513483267575e-15  -1.539751311152e-12   6.319151076208e-14   1.088897647468e-14  
3*0.0 -3.809450180633e-11   1.233332706556e-12   2.703505176894e-12  -4.633723709969e-14   6.369121189882e-12  -3.969692416867e-13  -7.068374668798e-14  3*0.0  9.138756390227e-12  -2.818861788712e-13  -4.171741517580e-13   6.923781939788e-15  -1.420973999809e-12   5.823334529604e-14   1.002863097293e-14  
3*0.0 -3.546241802467e-11   1.147783802645e-12   2.505231260866e-12  -4.284736866013e-14   5.904491188736e-12  -3.668085966743e-13  -6.526761646043e-14  3*0.0  8.473006008302e-12  -2.613941014418e-13  -3.855613410690e-13   6.386108099290e-15  -1.312278522493e-12   5.367411599809e-14   9.237781286792e-15  
3*0.0 -3.292197868406e-11   1.070040695975e-12   2.319604164515e-12  -3.964118779093e-14   5.455957475523e-12  -3.385968456750e-13  -6.021290642692e-14  3*0.0  7.830434208993e-12  -2.428318165513e-13  -3.560467913847e-13   5.893203826537e-15  -1.207347531350e-12   4.942063923813e-14   8.501572751404e-15  
3*0.0 -3.051199451387e-11   9.945173628201e-13   2.146426498559e-12  -3.663250853871e-14   5.031839813867e-12  -3.123422602996e-13  -5.551442451028e-14  3*0.0  7.223564867720e-12  -2.248708195346e-13  -3.285961060730e-13   5.432156928222e-15  -1.108548847821e-12   4.547390029760e-14   7.819164397972e-15  
3*0.0 -2.839799606703e-11   9.260314783853e-13   1.988534713940e-12  -3.386801652208e-14   4.663444037728e-12  -2.885499372991e-13  -5.124919578216e-14  3*0.0  6.695340560468e-12  -2.087366097723e-13  -3.036290486824e-13   5.009932740335e-15  -1.023322845763e-12   4.190533478369e-14   7.201065310386e-15  
3*0.0 -2.650718181713e-11   8.640629044732e-13   1.843910803171e-12  -3.133485443005e-14   4.336443381202e-12  -2.668588603749e-13  -4.735769829545e-14  3*0.0  6.225693361027e-12  -1.942068646033e-13  -2.808063738043e-13   4.623786015827e-15  -9.480866495205e-13   3.865809510448e-14   6.638166550787e-15  
3*0.0 -2.476216232516e-11   8.049926634548e-13   1.709904690736e-12  -2.897065940457e-14   4.036470409853e-12  -2.468341107223e-13  -4.376574395936e-14  3*0.0  5.795062377107e-12  -1.803372969313e-13  -2.597263303157e-13   4.264286944740e-15  -8.795026630866e-13   3.566945019853e-14   6.120129246192e-15  
3*0.0 -2.322730256421e-11   7.491936441512e-13   1.587422466168e-12  -2.677307729822e-14   3.776050598525e-12  -2.286463818540e-13  -4.049794734151e-14  3*0.0  5.420644216495e-12  -1.673145607961e-13  -2.405087358537e-13   3.931124240069e-15  -8.206154051296e-13   3.296158687643e-14   5.649946022978e-15  
3*0.0 -2.183821976062e-11   6.974299880457e-13   1.474690500446e-12  -2.474375147961e-14   3.542222659608e-12  -2.119737267207e-13  -3.750163287470e-14  3*0.0  5.084111692671e-12  -1.552693809415e-13  -2.228660730956e-13   3.624293063292e-15  -7.680918590159e-13   3.048531333381e-14   5.219841882734e-15  
3*0.0 -2.047770403506e-11   6.487648464300e-13   1.368601966416e-12  -2.285959356838e-14   3.312780986321e-12  -1.962893277627e-13  -3.469039995380e-14  3*0.0  4.754313300872e-12  -1.439581832245e-13  -2.063080202681e-13   3.339974474557e-15  -7.165244507557e-13   2.816178061989e-14   4.817289745104e-15  
3*0.0 -1.918517388034e-11   6.029084261585e-13   1.269597692178e-12  -2.110879366147e-14   3.095238917033e-12  -1.816784248397e-13  -3.207547634082e-14  3*0.0  4.441786257421e-12  -1.333317311042e-13  -1.909029766148e-13   3.076609023772e-15  -6.677464664999e-13   2.600357291986e-14   4.443907530850e-15  
3*0.0 -1.793431223400e-11   5.583359699532e-13   1.176810470907e-12  -1.946687433077e-14   2.884894600636e-12  -1.680015096868e-13  -2.963281728658e-14  3*0.0  4.140040419993e-12  -1.230243133423e-13  -1.765044426608e-13   2.830240690540e-15  -6.206902043431e-13   2.398851894153e-14   4.095967207251e-15  
3*0.0 -1.681277685459e-11   5.210258343418e-13   1.091713869801e-12  -1.799918415975e-14   2.697163051082e-12  -1.555023106817e-13  -2.740005222616e-14  3*0.0  3.869849261839e-12  -1.144395615037e-13  -1.633224975565e-13   2.610347651271e-15  -5.787308650999e-13   2.214987056286e-14   3.778446842250e-15  
3*0.0 -1.567315395798e-11   4.820400069450e-13   1.010764802075e-12  -1.659029988176e-14   2.506103221530e-12  -1.436096320800e-13  -2.528318111862e-14  3*0.0  3.595971845121e-12  -1.054959600417e-13  -1.508291831452e-13   2.400124298857e-15  -5.361363705959e-13   2.040666621002e-14   3.478402050378e-15  
3*0.0 -1.462112868759e-11   4.483727249312e-13   9.360419749004e-13  -1.531985389995e-14   2.330104063239e-12  -1.326568993415e-13  -2.333522245891e-14  3*0.0  3.343243269596e-12  -9.780473957196e-14  -1.393213728437e-13   2.210889455846e-15  -4.969060884048e-13   1.880439699118e-14   3.202846941797e-15  
3*0.0 -1.360275360969e-11   4.170866716991e-13   8.659731766623e-13  -1.414610161485e-14   2.159694786193e-12  -1.223959267801e-13  -2.151435811122e-14  3*0.0  3.098722540400e-12  -9.065921435281e-14  -1.285577180935e-13   2.036322196069e-15  -4.589423431873e-13   1.730694839928e-14   2.945862694919e-15  
3*0.0 -1.261026742647e-11   3.870808351660e-13   8.002188168962e-13  -1.305065956720e-14   1.993678234216e-12  -1.127740641166e-13  -1.981110541182e-14  3*0.0  2.860828286151e-12  -8.383759742970e-14  -1.184895493782e-13   1.873984896959e-15  -4.220195810593e-13   1.590712489827e-14   2.706191749476e-15  
3*0.0 -1.164718968682e-11   3.577541983701e-13   7.384777156590e-13  -1.202097276259e-14   1.832692524489e-12  -1.037499784419e-13  -1.821703375875e-14  3*0.0  2.630491557398e-12  -7.721353664790e-14  -1.090641255032e-13   1.721958637020e-15  -3.862887865893e-13   1.459796483718e-14   2.482489173825e-15  
3*0.0 -1.076711156743e-11   3.326644636435e-13   6.817503637557e-13  -1.109563377985e-14   1.686145050914e-12  -9.548518660796e-14  -1.675758973205e-14  3*0.0  2.420439330327e-12  -7.156263022327e-14  -1.004230296311e-13   1.585507316296e-15  -3.538220016465e-13   1.340143145323e-14   2.278097122258e-15  
3*0.0 -9.981135653032e-12   3.094516323940e-13   6.298942090328e-13  -1.024224641813e-14   1.556164113738e-12  -8.796615476268e-14  -1.542855705341e-14  3*0.0  2.233990609404e-12  -6.634774123368e-14  -9.254162377777e-14   1.459904635191e-15  -3.251856611142e-13   1.231517544056e-14   2.092351492612e-15  
3*0.0 -9.272996854619e-12   2.872554533640e-13   5.823771052215e-13  -9.444440987063e-15   1.439971157497e-12  -8.110860535296e-14  -1.421562004748e-14  3*0.0  2.067288443622e-12  -6.140386511449e-14  -8.534169930197e-14   1.343007055538e-15  -2.997661806530e-13   1.132734841076e-14   1.923307235111e-15  
3*0.0 -8.653821926381e-12   2.671338486817e-13   5.391963088633e-13  -8.715040707074e-15   1.339420507769e-12  -7.491337389949e-14  -1.311805760112e-14  3*0.0  1.922762306069e-12  -5.694471123152e-14  -7.881339379316e-14   1.236352269452e-15  -2.779414589656e-13   1.043680859973e-14   1.770655495370e-15  
3*0.0 -8.089827386658e-12   2.482881369165e-13   4.994539029810e-13  -8.039726802814e-15   1.248441929452e-12  -6.923310744927e-14  -1.211164314039e-14  3*0.0  1.791962220142e-12  -5.275775534564e-14  -7.282144260352e-14   1.137767607679e-15  -2.583173697063e-13   9.622459436216e-15   1.631038956048e-15  
3*0.0 -7.598687335348e-12   2.311247285945e-13   4.633119685667e-13  -7.420324739237e-15   1.170181213688e-12  -6.409802579547e-14  -1.120032731350e-14  3*0.0  1.679197727902e-12  -4.896031561929e-14  -6.738527265963e-14   1.047534367066e-15  -2.415979263580e-13   8.887923875313e-15   1.504891932309e-15  
3*0.0 -7.104235077128e-12   2.137307384263e-13   4.290218049412e-13  -6.829853713948e-15   1.091176906901e-12  -5.922431370817e-14  -1.033826258840e-14  3*0.0  1.565738351635e-12  -4.511650423508e-14  -6.224594922663e-14   9.618451385270e-16  -2.247304935301e-13   8.193145038424e-15   1.385948261599e-15  
3*0.0 -6.632006231216e-12   1.976447542548e-13   3.970036707695e-13  -6.286821849524e-15   1.015804374802e-12  -5.467970387945e-14  -9.535862739782e-15  3*0.0  1.457519436468e-12  -4.156227643013e-14  -5.745913094447e-14   8.831763335773e-16  -2.086587244761e-13   7.546822229012e-15   1.275489999462e-15  
3*0.0 -6.199721594095e-12   1.833433607539e-13   3.675167851088e-13  -5.792952346954e-15   9.470737259054e-13  -5.050620962718e-14  -8.799316783229e-15  3*0.0  1.358688035769e-12  -3.842762576012e-14  -5.305960747032e-14   8.118233256428e-16  -1.940323558164e-13   6.954370661354e-15   1.174282919991e-15  
3*0.0 -5.790467714047e-12   1.698716069864e-13   3.400766827812e-13  -5.334846465823e-15   8.821406433352e-13  -4.662953760342e-14  -8.116114179352e-15  3*0.0  1.265369416399e-12  -3.548380448795e-14  -4.897671164741e-14   7.458046716283e-16  -1.802484062896e-13   6.405493067942e-15   1.080642223211e-15  
3*0.0 -5.408297754921e-12   1.575760768106e-13   3.146339248407e-13  -4.914544332835e-15   8.216808281398e-13  -4.304392469794e-14  -7.484793171683e-15  3*0.0  1.178440196420e-12  -3.280972661131e-14  -4.520035424502e-14   6.853942914205e-16  -1.674423370419e-13   5.898992956024e-15   9.943082683697e-16  
3*0.0 -5.033310869958e-12   1.460720535748e-13   2.907217819298e-13  -4.526539862555e-15   7.622804672564e-13  -3.967470834409e-14  -6.893233272914e-15  3*0.0  1.093115593955e-12  -3.030535560371e-14  -4.166003531824e-14   6.297054621943e-16  -1.548582202249e-13   5.424197318686e-15   9.135944859457e-16  
3*0.0 -4.679041174068e-12   1.353082088044e-13   2.684995691225e-13  -4.167177707319e-15   7.062957362528e-13  -3.655021158790e-14  -6.345357197455e-15  3*0.0  1.012713330167e-12  -2.798325095173e-14  -3.837846968304e-14   5.783364842209e-16  -1.430248921213e-13   4.984951292204e-15   8.390161996793e-16  
3*0.0 -4.332503127222e-12   1.250787327603e-13   2.475945079182e-13  -3.832639853307e-15   6.515105797230e-13  -3.361274682127e-14  -5.831576735178e-15  3*0.0  9.341314355837e-13  -2.577324695537e-14  -3.530018086766e-14   5.306066215700e-16  -1.314557454006e-13   4.573122868955e-15   7.692603189144e-16  
3*0.0 -4.004023038928e-12   1.159523734569e-13   2.281500402428e-13  -3.528422060090e-15   5.995953132952e-13  -3.088418104444e-14  -5.355117738008e-15  3*0.0  8.596347864551e-13  -2.380701937568e-14  -3.244329356921e-14   4.872759699978e-16  -1.204904717745e-13   4.191366839284e-15   7.047028325568e-16  
3*0.0 -3.683153684329e-12   1.072300826584e-13   2.098778972534e-13  -3.245250448813e-15   5.489017057010e-13  -2.832202500172e-14  -4.908835808308e-15  3*0.0  7.869888499790e-13  -2.193741290560e-14  -2.976753655337e-14   4.470804140838e-16  -1.098010808550e-13   3.834032770302e-15   6.444191581251e-16  
3*0.0 -3.399514473590e-12   9.948689046289e-14   1.932976347170e-13  -2.987984646194e-15   5.043796008986e-13  -2.600829610557e-14  -4.505398601403e-15  3*0.0  7.230988286528e-13  -2.029636255238e-14  -2.734471572921e-14   4.106846483227e-16  -1.004551768998e-13   3.511989721473e-15   5.900303993868e-16  
3*0.0 -3.141530964048e-12   9.232000048705e-14   1.780977892658e-13  -2.751182257187e-15   4.641072014050e-13  -2.389524391437e-14  -4.136912834416e-15  3*0.0  6.653063046556e-13  -1.877604743794e-14  -2.512939518197e-14   3.772345845175e-16  -9.204501784823e-14   3.218625797437e-15   5.404739436241e-16  
3*0.0 -2.913276683416e-12   8.578926412602e-14   1.643041223653e-13  -2.534640827790e-15   4.287338441454e-13  -2.198662755118e-14  -3.803751766172e-15  3*0.0  6.145015316713e-13  -1.739715392325e-14  -2.312342272242e-14   3.467161558586e-16  -8.470185934915e-14   2.954203257313e-15   4.957593223499e-16  
3*0.0 -2.705034244429e-12   7.944519456192e-14   1.516311432460e-13  -2.331657197265e-15   3.966760725474e-13  -2.023992175426e-14  -3.498806301839e-15  3*0.0  5.684983976859e-13  -1.605699821801e-14  -2.128609135735e-14   3.181817937165e-16  -7.809506281720e-14   2.712938606814e-15   4.549486258339e-16  
3*0.0 -2.532080226982e-12   7.367059524581e-14   1.403186877578e-13  -2.145457643108e-15   3.704508415023e-13  -1.869273381074e-14  -3.227807385534e-15  3*0.0  5.307865444938e-13  -1.484993243908e-14  -1.965015251092e-14   2.921048868435e-16  -7.275604312774e-14   2.499744870979e-15   4.187665086965e-16  
3*0.0 -2.371313356571e-12   6.812127797002e-14   1.298628310534e-13  -1.971935527150e-15   3.461926609003e-13  -1.726657907840e-14  -2.978185982652e-15  3*0.0  4.959339518881e-13  -1.368809224401e-14  -1.814236090908e-14   2.678510655571e-16  -6.784580763259e-14   2.303770229345e-15   3.855259021556e-16  
3*0.0 -2.220968900593e-12   6.318308212246e-14   1.201682602695e-13  -1.814512653174e-15   3.235568541298e-13  -1.594685208284e-14  -2.747476044651e-15  3*0.0  4.633841069391e-13  -1.265572843881e-14  -1.674759489289e-14   2.458755290993e-16  -6.326943593361e-14   2.122815908004e-15   3.548697229748e-16  
3*0.0 -2.077857008442e-12   5.844442679881e-14   1.111319734878e-13  -1.667465098514e-15   3.020558375378e-13  -1.471888224968e-14  -2.533133169470e-15  3*0.0  4.324970669514e-13  -1.167079569616e-14  -1.545131386964e-14   2.254234524109e-16  -5.893523479337e-14   1.954908837612e-15   3.264642019491e-16  
3*0.0 -1.939261753945e-12   5.382479336600e-14   1.026617294545e-13  -1.529289427900e-15   2.812570270315e-13  -1.356933094415e-14  -2.332881760100e-15  3*0.0  4.026666764798e-13  -1.071331721288e-14  -1.424002245796e-14   2.062681616823e-16  -5.475376833999e-14   1.798192605035e-15   3.000018364857e-16  
3*0.0 -1.807846387454e-12   4.984155057667e-14   9.479015313557e-14  -1.405880287542e-15   2.615094917202e-13  -1.250167678795e-14  -2.147261370315e-15  3*0.0  3.743105027957e-13  -9.886144139286e-15  -1.311615894828e-14   1.891595462346e-16  -5.077371160976e-14   1.652857230667e-15   2.755095065403e-16  
3*0.0 -1.678397596713e-12   4.595257535607e-14   8.736467323536e-14  -1.289806023480e-15   2.420579132345e-13  -1.149521183549e-14  -1.972737006931e-15  3*0.0  3.464241122600e-13  -9.082300854032e-15  -1.205935579619e-14   1.731256170415e-16  -4.685946070432e-14   1.516266235224e-15   2.525479934641e-16  
3*0.0 -1.558213927195e-12   4.243412232536e-14   8.052191687738e-14  -1.184193174673e-15   2.240459383902e-13  -1.056974747224e-14  -1.812413989994e-15  3*0.0  3.205938574928e-13  -8.358550882227e-15  -1.108779584947e-14   1.585738788616e-16  -4.324259732407e-14   1.390949741319e-15   2.315012770090e-16  
3*0.0 -1.440594470285e-12   3.915100939610e-14   7.407805357040e-14  -1.086657993268e-15   2.064114884403e-13  -9.698790731834e-15  -1.661919620258e-15  3*0.0  2.953235131049e-13  -7.683077211554e-15  -1.017533882464e-14   1.451569144659e-16  -3.970302659833e-14   1.273317400603e-15   2.117935914345e-16  
3*0.0 -1.330970441436e-12   3.618399389902e-14   6.812925819137e-14  -9.977855356051e-16   1.900135330564e-13  -8.896482614281e-15  -1.523432765245e-15  3*0.0  2.718143160947e-13  -7.077098976351e-15  -9.334751879323e-15   1.329656924290e-16  -3.641688899466e-14   1.165169444259e-15   1.936929224744e-16  
3*0.0 -1.221101091000e-12   3.320852063970e-14   6.247592925647e-14  -9.132432799552e-16   1.735727650001e-13  -8.134219989490e-15  -1.392266886549e-15  3*0.0  2.482958446253e-13  -6.471542886528e-15  -8.538777053667e-15   1.214191620313e-16  -3.312826279282e-14   1.062769650310e-15   1.766050876383e-16  
3*0.0 -1.121631178133e-12   3.072738266405e-14   5.732484548702e-14  -8.389127204108e-16   1.587260508926e-13  -7.441522355648e-15  -1.273114865893e-15  3*0.0  2.270207291249e-13  -5.967011106545e-15  -7.814522362865e-15   9.262778024500e-17  -3.016065398443e-14   9.698371603418e-16   1.611027386813e-16  
3*0.0 -1.025916244530e-12   2.834785942826e-14   5.250316414089e-14  -7.694257707112e-16   1.444658944850e-13  -6.794230333669e-15  -1.161973968659e-15  3*0.0  2.066070954684e-13  -5.486437218445e-15  -7.138737265687e-15   1.004475443183e-16  -2.731780947385e-14   8.832584974815e-16   1.466847747637e-16  
3*0.0 -9.456702904492e-13   2.631284324995e-14   4.824659551563e-14  -7.075916075373e-16   1.326063648085e-13  -6.226018511531e-15  -1.064181089125e-15  3*0.0  1.895977973324e-13  -5.079090728675e-15  -6.543008796925e-15  1*0.0 -2.496660607057e-14   8.073630645258e-16   1.340158214504e-16  
3*0.0 -8.730866439025e-13   2.439024272803e-14   4.435778377830e-14  -6.502240281226e-16   1.219416026252e-13  -5.708918513782e-15  -9.751602144089e-16  3*0.0  1.743090287496e-13  -4.695245080332e-15  -6.000256868878e-15  1*0.0 -2.286478132636e-14   7.384799887955e-16   1.225129443413e-16  
3*0.0 -8.102939144998e-13   2.261761916347e-14   4.087058975834e-14  -5.976024010989e-16   1.128033814367e-13  -5.247736753951e-15  -8.956412892734e-16  3*0.0  1.612042710050e-13  -4.342377900385e-15  -5.514767745337e-15  1*0.0 -2.107960056922e-14   6.771958232987e-16   9.348068290715e-17  
3*0.0 -7.542196418508e-13   2.087046616862e-14   3.769037851834e-14  -5.478384557287e-16   1.047182149797e-13  -4.829228489714e-15  -8.234125568448e-16  3*0.0  1.496251583216e-13  -3.994675056721e-15  -5.073571660833e-15  1*0.0 -1.951643380173e-14   6.217738476855e-16   1.025992257734e-16  
3*0.0 -7.075748574964e-13   1.931279605558e-14   3.486960825800e-14  -5.028561594423e-16   9.808076987338e-14  -4.460306710774e-15  -7.595820754544e-16  3*0.0  1.401038432757e-13  -3.686826900832e-15  -4.683076190024e-15  1*0.0 -1.824735906546e-14   5.730202877340e-16  1*0.0 
3*0.0 -6.605394817626e-13   1.776153559652e-14   3.218380171206e-14  -4.601892329800e-16   9.136990584653e-14  -4.108999093637e-15  -6.989897052763e-16  3*0.0  1.305010487492e-13  -3.380205959606e-15  -4.312513362435e-15  1*0.0 -1.696405599292e-14   5.267431369683e-16  1*0.0 
3*0.0 -6.167189471191e-13   1.637031557929e-14   2.970296675940e-14  -4.215272156742e-16   8.512960769128e-14  -3.785063754258e-15  -6.431854473058e-16  3*0.0  1.215670607560e-13  -3.106049595714e-15  -3.970975448470e-15  1*0.0 -1.577222706472e-14   4.841602031867e-16  1*0.0 
3*0.0 -5.759095193526e-13   1.513788733437e-14   2.741089651900e-14  -3.866365720655e-16   7.933089497093e-14  -3.486362038714e-15  -5.917879219316e-16  3*0.0  1.132588116911e-13  -2.863614875613e-15  -3.656084635867e-15  1*0.0 -1.466616891650e-14   4.449718837978e-16  1*0.0 
3*0.0 -5.372577858532e-13   1.395808543210e-14   2.528249786684e-14  -3.541416808685e-16   7.385077121326e-14  -3.209486083323e-15  -5.442129672029e-16  3*0.0  1.054143002158e-13  -2.632882523971e-15  -3.364491432711e-15  1*0.0 -1.362391949804e-14   4.087432791771e-16  1*0.0 
3*0.0 -4.976558404109e-13   1.286630928441e-14   2.324310515354e-14  -3.243722325716e-16   6.821072511358e-14  -2.943902845518e-15  -4.987628498336e-16  3*0.0  9.734847142366e-14  -2.418357298024e-15  -3.085770326137e-15  1*0.0 -1.254776569367e-14   3.740717296698e-16  1*0.0 
3*0.0 -4.607782074233e-13   1.186712513297e-14   2.136244589801e-14  -2.971253635896e-16   6.296995378592e-14  -2.699455993094e-15  -4.569740104093e-16  3*0.0  8.985401747733e-14  -2.222829212787e-15  -2.829372393440e-15  1*0.0 -1.154981731398e-14   3.422338283691e-16  1*0.0 
3*0.0 -4.248437618101e-13   1.085525122353e-14   1.959279739626e-14  -2.709891219650e-16   5.787441036666e-14  -2.469836944680e-15  -4.177963958782e-16  3*0.0  8.258169484468e-14  -2.025798557448e-15  -2.588974813750e-15  1*0.0 -1.058336162134e-14   3.124288277206e-16  1*0.0 
3*0.0 -3.916456614456e-13   9.985245176782e-15   1.796818553365e-14  -2.478653276819e-16   5.317324197355e-14  -2.259397502085e-15  -3.819313772024e-16  3*0.0  7.586467602012e-14  -1.857243844844e-15  -2.368619987405e-15  1*0.0 -9.691798514505e-15   2.851536066159e-16  1*0.0 
3*0.0 -3.586457600748e-13   9.172137563586e-15   1.642795468229e-14  -2.265295600338e-16   4.849529240153e-14  -2.059933140636e-15  -3.480387571076e-16  3*0.0  6.918696147470e-14  -1.699663222591e-15  -2.160346139955e-15  1*0.0 -8.804631986924e-15   2.593755497650e-16  1*0.0 
3*0.0 -3.295223412205e-13   8.466018475302e-15   1.504352555300e-14  -2.074843559594e-16   4.438836862665e-14  -1.881323594717e-15  -3.176757561847e-16  3*0.0  6.331621888513e-14  -1.564247140357e-15  -1.973423745568e-15  1*0.0 -8.028421162628e-15   2.363253980885e-16  1*0.0 
3*0.0 -2.997134477583e-13   7.758690121064e-15   1.371092483558e-14  -1.893269380835e-16   4.017992431332e-14  -1.709407504351e-15  -2.885536732475e-16  3*0.0  5.731210265038e-14  -1.428863374279e-15  -1.794153783879e-15  1*0.0 -7.233705092120e-15   2.142150355082e-16  1*0.0 
3*0.0 -2.731914118382e-13   7.173181267368e-15   1.251226261982e-14  -1.735501695534e-16   3.644559926341e-14  -1.555180850584e-15  -2.624304526015e-16  3*0.0  5.197565920931e-14  -1.316934865139e-15  -1.633012277678e-15  1*0.0 -6.529166812898e-15   1.943925951313e-16  1*0.0 
3*0.0 -2.497287078680e-13   6.604061196481e-15   1.143266013786e-14  -1.587076194702e-16   3.316393769965e-14  -1.416887761671e-15  -2.389836855006e-16  3*0.0  4.728923013167e-14  -1.208763093706e-15  -1.488298321784e-15  1*0.0 -5.914232347944e-15   1.766676091724e-16  1*0.0 
3*0.0 -2.301179436112e-13   6.092431332510e-15   1.048361330292e-14  -1.452466449585e-16   3.044807667942e-14  -1.296043170823e-15  -2.184467279944e-16  3*0.0  4.340715749120e-14  -1.112155154705e-15  -1.361340074752e-15  1*0.0 -5.409563182499e-15   1.612094178958e-16  1*0.0 
3*0.0 -2.126500403490e-13   5.607672708815e-15   9.623632747311e-15  -1.327446994688e-16   2.804616237778e-14  -1.186998218255e-15  -1.999035849605e-16  3*0.0  3.997594017170e-14  -1.020766354555e-15  -1.246668122157e-15  1*0.0 -4.966528913381e-15   1.473044066908e-16  1*0.0 
3*0.0 -1.990710312098e-13   5.172955345803e-15   8.885827806417e-15  -1.214512464825e-16   2.621157805296e-14  -1.094199722332e-15  -1.840537069452e-16  3*0.0  3.735127463114e-14  -9.393499029524e-16  -1.148499739554e-15  1*0.0 -4.633359171128e-15   1.354966577565e-16  1*0.0 
3*0.0 -1.865446520317e-13   4.780083863553e-15   8.207186360922e-15  -9.270389974203e-17   2.452429330787e-14  -1.009022962111e-15  -1.695179907042e-16  3*0.0  3.493661913475e-14  -8.658597358309e-16  -1.058408752352e-15  1*0.0 -4.327744113651e-15   1.246824211047e-16  1*0.0 
3*0.0 -1.738859484206e-13   4.397424890030e-15   7.559045523825e-15  -1.005763775175e-16   2.281548566091e-14  -9.276871415420e-16  -1.556815274481e-16  3*0.0  3.249569197684e-14  -7.941479457592e-16  -9.726247366427e-16  1*0.0 -4.018149359309e-15   9.533893696290e-17  1*0.0 
3*0.0 -1.619144968242e-13   4.037066811574e-15   6.957274586468e-15  1*0.0  2.120268620620e-14  -8.522974548618e-16  -1.428748002684e-16  3*0.0  3.019377043620e-14  -7.269708177759e-16  -8.932143014654e-16  1*0.0 -3.726715980445e-15   1.045754071506e-16  1*0.0 
3*0.0 -1.508480471734e-13   3.719178777277e-15   6.404697876195e-15  1*0.0  1.971429565121e-14  -7.831850119721e-16  -1.311474284838e-16  3*0.0  2.806769435943e-14  -6.678177690766e-16  -8.204090403398e-16  1*0.0 -3.457972122149e-15  2*0.0 
3*0.0 -1.397503682249e-13   3.414913075836e-15   5.878084847940e-15  1*0.0  1.821918601063e-14  -7.173349576017e-16  -1.001315836346e-16  3*0.0  2.593497824880e-14  -6.111442361358e-16  -7.512423227486e-16  1*0.0 -3.187940402375e-15  2*0.0 
3*0.0 -1.292820966268e-13   3.125281593908e-15   5.389666643437e-15  1*0.0  1.681233016258e-14  -6.563800675852e-16  -1.092403287713e-16  3*0.0  2.392949675887e-14  -5.575532982681e-16  -6.872719848451e-16  1*0.0 -2.934577835284e-15  2*0.0 
3*0.0 -1.191613255893e-13   2.861890278716e-15   4.932329261979e-15  1*0.0  1.545264183796e-14  -5.993641748240e-16  4*0.0  2.199143374757e-14  -5.089522154639e-16  -6.275159361160e-16  1*0.0 -2.689810110054e-15  2*0.0 
3*0.0 -1.099113953280e-13   2.633554901577e-15   4.515193757541e-15  1*0.0  1.421214289185e-14  -5.474536344288e-16  4*0.0  2.022188901706e-14  -4.668670573089e-16  -5.730979923143e-16  1*0.0 -2.466702705278e-15  2*0.0 
3*0.0 -1.006007398328e-13   2.397921002048e-15   4.116207227361e-15  1*0.0  1.296471558259e-14  -4.978624695700e-16  4*0.0  1.844661786816e-14  -4.236378052712e-16  -5.212593680480e-16  1*0.0 -2.243054462565e-15  2*0.0 
3*0.0 -9.189402114216e-14   2.198171061460e-15   3.748982150006e-15  1*0.0  1.179860057700e-14  -4.522699919365e-16  4*0.0  1.678527765062e-14  -3.871416735842e-16  -4.736117852834e-16  1*0.0 -2.033827366006e-15  2*0.0 
3*0.0 -8.341840447738e-14   2.012771867525e-15   3.403628646399e-15  1*0.0  1.066372657535e-14  -4.094346587321e-16  4*0.0  1.516977638459e-14  -3.532665825532e-16  -4.289330688867e-16  1*0.0 -1.830427080033e-15  2*0.0 
3*0.0 -7.578334015866e-14   1.853234931467e-15   3.092187230366e-15  1*0.0  9.644700752236e-15  -3.709060610816e-16  4*0.0  1.371784296335e-14  -3.244141584558e-16  -3.887144835963e-16  1*0.0 -1.648164057852e-15  2*0.0 
3*0.0 -6.860197767474e-14   1.694538420643e-15   2.803986223328e-15  1*0.0  8.689077642678e-15  -3.353383660745e-16  4*0.0  1.235814385514e-14  -2.957598750709e-16  -3.516133425839e-16  1*0.0 -1.477943259261e-15  2*0.0 
3*0.0 -6.255664920845e-14   1.561714462760e-15   2.552638235050e-15  1*0.0  7.889470595332e-15  -3.044463426683e-16  4*0.0  1.121887819361e-14  -2.718728246864e-16  -3.192967782396e-16  1*0.0 -1.336127094386e-15  2*0.0 
3*0.0 -5.744995950912e-14   1.434585947483e-15   2.332169098634e-15  1*0.0  7.220050661624e-15  -2.774891711128e-16  4*0.0  1.026552417723e-14  -2.490969351633e-16  -2.910264046993e-16  1*0.0 -1.218451950835e-15  2*0.0 
3*0.0 -5.313316211903e-14   1.319364043603e-15   2.138272943319e-15  1*0.0  6.659104278143e-15  -2.538934895267e-16  4*0.0  9.466252505566e-15  -2.285521487635e-16  -2.662188889239e-16  1*0.0 -1.120614869763e-15  2*0.0 
3*0.0 -4.956759031995e-14   1.213178679900e-15   1.968695194110e-15  1*0.0  6.201494424740e-15  -2.333772137037e-16  4*0.0  8.814151470167e-15  -2.095750662610e-16  -2.445820334224e-16  1*0.0 -1.041763163737e-15  2*0.0 
3*0.0 -4.630412717036e-14   1.111738702653e-15   1.813480403076e-15  1*0.0  5.784615317179e-15  -2.146470462929e-16  4*0.0  8.220238427555e-15  -1.916257552716e-16  -2.248320689182e-16  1*0.0 -9.702530198545e-16  2*0.0 
3*0.0 -4.328018972886e-14   1.023170822501e-15   1.670753926664e-15  1*0.0  5.398836121967e-15  -1.974495539979e-16  4*0.0  7.670009092016e-15  -1.759452253942e-16  -2.066909259821e-16  1*0.0 -9.040885038541e-16  2*0.0 
3*0.0 -4.031257749898e-14   9.425163690783e-16   1.536280464158e-15  1*0.0  5.019423241398e-15  -1.812490701798e-16  4*0.0  7.129114376786e-15  -1.616270638324e-16  -1.896354550824e-16  1*0.0 -8.389122111286e-16  2*0.0 
3*0.0 -3.741319621904e-14   8.612646613069e-16   1.409213338241e-15  1*0.0  4.649683125311e-15  -1.659724055439e-16  4*0.0  6.602827082915e-15  -1.472981941747e-16  -1.735751555214e-16  1*0.0 -7.756387668603e-16  2*0.0 
3*0.0 -3.470966146334e-14   7.867971136212e-16   1.292210399861e-15  1*0.0  4.305561101648e-15  -1.519292098559e-16  4*0.0  6.113151376640e-15  -1.342267937460e-16  -1.588263419469e-16  1*0.0 -7.168673647930e-16  2*0.0 
3*0.0 -3.202148194637e-14   7.189478398483e-16   1.180975768965e-15  1*0.0  3.962725645293e-15  -1.385810672529e-16  4*0.0  5.625624682082e-15  -1.024231975405e-16  -1.448344814431e-16  1*0.0 -6.582482192779e-16  2*0.0 
3*0.0 -2.938986608614e-14   6.547343943962e-16   1.075890228396e-15  1*0.0  3.627286890636e-15  -1.259852090228e-16  4*0.0  5.149120756899e-15  -1.106009090932e-16  -1.316609762978e-16  1*0.0 -6.009790454001e-16  2*0.0 
3*0.0 -2.684602377895e-14   5.909992528694e-16   9.770783641283e-16  1*0.0  3.303884022932e-15  -9.569388342790e-17  4*0.0  4.690357122109e-15  1*0.0 -1.000061294042e-16  1*0.0 -5.459713606823e-16  2*0.0 
3*0.0 -2.453424221663e-14   5.406366975884e-16   8.877675616235e-16  1*0.0  3.009963524062e-15  -1.023659370957e-16  4*0.0  4.272645107383e-15  1*0.0 -1.070006728367e-16  1*0.0 -4.958900912727e-16  2*0.0 
3*0.0 -2.225555109203e-14   4.911377227148e-16   8.029828116537e-16  1*0.0  2.720632334538e-15  5*0.0  3.862036615095e-15  3*0.0 -4.467178788368e-16  2*0.0 
3*0.0 -2.012387578493e-14   4.477376136486e-16   7.249628430380e-16  1*0.0  2.450287714434e-15  5*0.0  3.478158952389e-15  3*0.0 -4.007948301873e-16  2*0.0 
3*0.0 -1.808279567604e-14   4.063302929706e-16   6.521814817853e-16  1*0.0  2.192117400842e-15  5*0.0  3.111880834849e-15  3*0.0 -3.570841454000e-16  2*0.0 
3*0.0 -1.631893953240e-14   3.746002950278e-16   5.884422312771e-16  1*0.0  1.969279520886e-15  5*0.0  2.795320285372e-15  3*0.0 -3.193526137359e-16  2*0.0 
3*0.0 -1.472951013717e-14   3.413575410627e-16   5.309014962523e-16  1*0.0  1.769775902976e-15  5*0.0  2.512365310447e-15  3*0.0 -2.858259098408e-16  2*0.0 
3*0.0 -1.345270396405e-14   3.141241616618e-16   4.824776670493e-16  1*0.0  1.610440361916e-15  5*0.0  2.285994616398e-15  3*0.0 -2.591514571574e-16  2*0.0 
3*0.0 -1.235883729741e-14   2.882020106653e-16   4.399498988341e-16  1*0.0  1.474983445831e-15  5*0.0  2.093631787694e-15  3*0.0 -2.366501211093e-16  2*0.0 
3*0.0 -1.150381020748e-14   2.642278286173e-16   4.041800999326e-16  1*0.0  1.370642078221e-15  5*0.0  1.945381878911e-15  3*0.0 -2.195523408775e-16  2*0.0 
3*0.0 -1.067643906770e-14   2.399949190670e-16   3.704914721959e-16  1*0.0  1.269977667964e-15  5*0.0  1.802516670158e-15  3*0.0 -2.031226677697e-16  2*0.0 
3*0.0 -9.985603881456e-15   2.213654215931e-16   3.412248759870e-16  1*0.0  1.186173412170e-15  5*0.0  1.683173318286e-15  3*0.0 -1.894387124331e-16  2*0.0 
3*0.0 -9.238001558599e-15   2.000811268762e-16   3.119309419299e-16  1*0.0  1.095496731028e-15  5*0.0  1.554536458663e-15  3*0.0 -1.746851998594e-16  2*0.0 
3*0.0 -8.549057570800e-15   1.818044106660e-16   2.851296505789e-16  1*0.0  1.012025387290e-15  5*0.0  1.435941261537e-15  3*0.0 -1.610981033264e-16  2*0.0 
3*0.0 -7.911987806586e-15   1.657973686505e-16   2.606101511840e-16  1*0.0  9.349758214399e-16  5*0.0  1.326348501869e-15  3*0.0 -1.485632148064e-16  2*0.0 
3*0.0 -7.320882345987e-15   1.513301145541e-16   2.381264965419e-16  1*0.0  8.636089347414e-16  5*0.0  1.224804968895e-15  3*0.0 -1.369675464960e-16  2*0.0 
3*0.0 -6.709889762472e-15   1.363095384582e-16   2.161199417092e-16  1*0.0  7.898242479828e-16  5*0.0  1.120070468737e-15  3*0.0 -1.250024202012e-16  2*0.0 
3*0.0 -6.123864977386e-15   1.038214345581e-16   1.955903722294e-16  1*0.0  7.190611745017e-16  5*0.0  1.019537877291e-15  3*0.0 -9.540347141596e-17  2*0.0 
3*0.0 -5.585829979737e-15   1.128095480286e-16   1.768962115224e-16  1*0.0  6.541979875536e-16  5*0.0  9.273849394165e-16  3*0.0 -1.039854879618e-16  2*0.0 
3*0.0 -5.065858784153e-15  1*0.0  1.593573236834e-16  1*0.0  5.916238926982e-16  5*0.0  8.385216778452e-16  6*0.0 
3*0.0 -4.557492844224e-15  1*0.0  1.427606566563e-16  1*0.0  5.304707915625e-16  5*0.0  7.517068343294e-16  6*0.0 
3*0.0 -4.062170779389e-15  1*0.0  1.073113663625e-16  1*0.0  4.709440417949e-16  5*0.0  6.672356893113e-16  6*0.0 
3*0.0 -3.625305721908e-15  1*0.0  1.119430310820e-16  1*0.0  4.185704625978e-16  5*0.0  5.928605952144e-16  6*0.0 
3*0.0 -3.218834229979e-15  3*0.0  3.699867404007e-16  5*0.0  5.239670666037e-16  6*0.0 
3*0.0 -2.905320854596e-15  3*0.0  3.326236054369e-16  5*0.0  4.708699720583e-16  6*0.0 
3*0.0 -2.635360590520e-15  3*0.0  3.007396409078e-16  5*0.0  4.256465540314e-16  6*0.0 
3*0.0 -2.414603084909e-15  3*0.0  2.748680720355e-16  5*0.0  3.889487901688e-16  6*0.0 
3*0.0 -2.256161276994e-15  3*0.0  2.565084193012e-16  5*0.0  3.628591263598e-16  6*0.0 
3*0.0 -2.101115685508e-15  3*0.0  2.385952792106e-16  5*0.0  3.374302213930e-16  6*0.0 
3*0.0 -1.939277788711e-15  3*0.0  2.198918523870e-16  5*0.0  3.109281222130e-16  6*0.0 
3*0.0 -1.792935763606e-15  3*0.0  2.029985084741e-16  5*0.0  2.869494149607e-16  6*0.0 
3*0.0 -1.664826432435e-15  3*0.0  1.882511451341e-16  5*0.0  2.660305828688e-16  6*0.0 
3*0.0 -1.530677875895e-15  3*0.0  1.728071545310e-16  5*0.0  2.441370762469e-16  6*0.0 
3*0.0 -1.413084298958e-15  3*0.0  1.592705651128e-16  5*0.0  2.248969432868e-16  6*0.0 
3*0.0 -1.288866223437e-15  3*0.0  1.450165507695e-16  5*0.0  2.046696683736e-16  6*0.0 
3*0.0 -1.176600171688e-15  3*0.0  1.321431387427e-16  5*0.0  1.863899361555e-16  6*0.0 
3*0.0 -1.062751164111e-15  3*0.0  1.002266436128e-16  5*0.0  1.678487898775e-16  6*0.0 
3*0.0 -9.517225437467e-16  3*0.0  1.055043836629e-16  5*0.0  1.498228435249e-16  6*0.0 
3*0.0 -8.373875745497e-16  9*0.0  1.118864829396e-16  6*0.0 
3*0.0 -7.442306350480e-16  9*0.0  1.165582627946e-16  6*0.0 
3*0.0 -6.458270721785e-16  16*0.0 
3*0.0 -5.640265990357e-16  16*0.0 
3*0.0 -4.949541925514e-16  16*0.0 
3*0.0 -4.458012349851e-16  16*0.0 
3*0.0 -4.036976785047e-16  16*0.0 
3*0.0 -3.766541414008e-16  16*0.0 
3*0.0 -3.493001754559e-16  16*0.0 
3*0.0 -3.238211774788e-16  16*0.0 
3*0.0 -2.974010487138e-16  16*0.0 
3*0.0 -2.717367336948e-16  16*0.0 
3*0.0 -2.480775429469e-16  16*0.0 
3*0.0 -2.254152663527e-16  16*0.0 
3*0.0 -2.023667365601e-16  16*0.0 
3*0.0 -1.803296844422e-16  16*0.0 
3*0.0 -1.614602058189e-16  16*0.0 
3*0.0 -1.420106004976e-16  16*0.0 
3*0.0 -1.046212096627e-16  16*0.0 
3*0.0 -1.016104247465e-16  16*0.0 
20*0.0 
20*0.0 
20*0.0 
20*0.0 
20*0.0 
20*0.0 
20*0.0 
20*0.0 
20*0.0 
20*0.0 
20*0.0 
20*0.0 
20*0.0 
20*0.0 
20*0.0 
20*0.0 
20*0.0 
20*0.0 
20*0.0 
20*0.0 
20*0.0 
20*0.0 
20*0.0 
20*0.0 
20*0.0 
20*0.0 
20*0.0 
20*0.0 
20*0.0 
20*0.0 
20*0.0 
20*0.0 
20*0.0 
20*0.0 
20*0.0 
20*0.0 
20*0.0 
20*0.0 
20*0.0 
20*0.0 
20*0.0 
20*0.0 
20*0.0 
20*0.0 
20*0.0 
20*0.0 
20*0.0 
20*0.0 
20*0.0 
20*0.0 
20*0.0 
20*0.0 
20*0.0 
20*0.0 
20*0.0 
20*0.0 
20*0.0 
20*0.0 
20*0.0 
20*0.0 
20*0.0 
20*0.0 
20*0.0 
20*0.0 
20*0.0 
20*0.0 
20*0.0 
20*0.0 
20*0.0 
20*0.0 
20*0.0 
20*0.0 
20*0.0 
20*0.0 
20*0.0 
20*0.0 
20*0.0 
20*0.0 
20*0.0 
20*0.0 
20*0.0 
20*0.0 
20*0.0 
20*0.0 
20*0.0 
20*0.0 
20*0.0 
20*0.0 
20*0.0 
20*0.0 
20*0.0 
20*0.0 
20*0.0 
20*0.0 
20*0.0 
20*0.0 
20*0.0 
20*0.0 
20*0.0 
20*0.0 
20*0.0 
20*0.0 
20*0.0 
20*0.0 
20*0.0 
20*0.0 
20*0.0 
20*0.0 
20*0.0 
20*0.0 
20*0.0 
20*0.0 
20*0.0 
20*0.0 
20*0.0 
20*0.0 
20*0.0 
20*0.0 
20*0.0 
20*0.0 
20*0.0 
20*0.0 
20*0.0 
20*0.0 
20*0.0 
20*0.0 
20*0.0 
20*0.0 
20*0.0 
20*0.0 
20*0.0 
20*0.0 
20*0.0 
20*0.0 
20*0.0 
20*0.0 
20*0.0 
20*0.0 
20*0.0 


Spline
101 4.72431531
7.88515703 24.89556564 -0.02105138
3.40150703 3.49599333 0.12470023 -1.14927436 4.53110439 -7.38800975
3.49599333 3.50744622 0.05032962 -0.49089269 2.43690713 0.29923046
3.50744622 3.51889910 0.04502758 -0.43495570 2.44718829 -13.45643927
3.51889910 3.53035199 0.04034686 -0.38419615 1.98484311 0.41580409
3.53035199 3.54180488 0.03620768 -0.33856817 1.99912958 -8.20830879
3.54180488 3.55325776 0.03257999 -0.29600658 1.71710311 -2.92997531
3.55325776 3.56471065 0.02941068 -0.25782797 1.61643310 -5.34752154
3.56471065 3.57616353 0.02666180 -0.22290661 1.43269944 -3.63171308
3.57616353 3.58761642 0.02429135 -0.19151862 1.30791866 -4.14715734
3.58761642 3.59906930 0.02226323 -0.16319167 1.16542790 -3.48271297
3.59906930 3.61052219 0.02054185 -0.13786711 1.04576656 -3.46453925
3.61052219 3.62197507 0.01909485 -0.11527633 0.92672965 -3.11481454
3.62197507 3.63342796 0.01789148 -0.09527457 0.81970880 -2.95669813
3.63342796 3.64488085 0.01690339 -0.07766199 0.71812062 -2.70990058
3.64488085 3.65633373 0.01610406 -0.06227925 0.62501208 -2.52420078
3.65633373 3.66778662 0.01546897 -0.04895615 0.53828393 -2.31916885
3.66778662 3.67923950 0.01497540 -0.03753895 0.45860041 -2.13760572
3.67923950 3.69069239 0.01460242 -0.02787551 0.38515514 -1.95634539
3.69069239 3.70214527 0.01433074 -0.01982307 0.31793774 -1.78753288
3.70214527 3.71359816 0.01414273 -0.01324386 0.25652052 -1.62441534
3.71359816 3.72505105 0.01402226 -0.00800728 0.20070779 -1.47035144
3.72505105 3.73650393 0.01395467 -0.00398851 0.15018849 -1.32328888
3.73650393 3.74795682 0.01392670 -0.00106904 0.10472206 -1.18407385
3.74795682 3.75940970 0.01392641 0.00086376 0.06403887 -1.05199727
3.75940970 3.77086259 0.01394313 0.00191665 0.02789366 -0.92718486
3.77086259 3.78231547 0.01396734 0.00219072 -0.00396317 -0.80931630
3.78231547 3.79376836 0.01399070 0.00178147 -0.03177019 -0.69830712
3.79376836 3.80522124 0.01400588 0.00077896 -0.05576309 -0.59394909
3.80522124 3.81667413 0.01400660 -0.00073206 -0.07617038 -0.49610000
3.81667413 3.82812702 0.01398748 -0.00267202 -0.09321571 -0.40458041
3.82812702 3.83957990 0.01394404 -0.00496640 -0.10711655 -0.31923309
3.83957990 3.85103279 0.01387263 -0.00754561 -0.11808497 -0.23988802
3.85103279 3.86248567 0.01377036 -0.01034483 -0.12632720 -0.16638108
3.86248567 3.87393856 0.01363506 -0.01330392 -0.13204383 -0.09854682
3.87393856 3.88539144 0.01346523 -0.01636727 -0.13542977 -0.03621926
3.88539144 3.89684433 0.01325996 -0.01948364 -0.13667421 0.02076747
3.89684433 3.90829721 0.01301892 -0.02260610 -0.13596067 0.07257805
3.90829721 3.91975010 0.01274229 -0.02569182 -0.13346698 0.11937903
3.91975010 3.93120299 0.01243071 -0.02870201 -0.12936528 0.16133566
3.93120299 3.94265587 0.01208527 -0.03160174 -0.12382200 0.19861317
3.94265587 3.95410876 0.01170739 -0.03435982 -0.11699792 0.23137784
3.95410876 3.96556164 0.01129888 -0.03694870 -0.10904809 0.25979484
3.96556164 3.97701453 0.01086179 -0.03934430 -0.10012189 0.28402969
3.97701453 3.98846741 0.01039848 -0.04152590 -0.09036301 0.30424840
3.98846741 3.99992030 0.00991149 -0.04347601 -0.07990944 0.32061621
3.99992030 4.01137319 0.00940357 -0.04518023 -0.06889350 0.33329881
4.01137319 4.02282607 0.00887759 -0.04662714 -0.05744180 0.34246194
4.02282607 4.03427896 0.00833655 -0.04780813 -0.04567527 0.34827100
4.03427896 4.04573184 0.00778354 -0.04871731 -0.03370915 0.35089173
4.04573184 4.05718473 0.00722170 -0.04935136 -0.02165298 0.35048968
4.05718473 4.06863761 0.00665417 -0.04970942 -0.00961062 0.34723043
4.06863761 4.08009050 0.00608411 -0.04979292 0.00231975 0.34127966
4.08009050 4.09154338 0.00551465 -0.04960549 0.01404566 0.33280284
4.09154338 4.10299627 0.00494887 -0.04915281 0.02548032 0.32196571
4.10299627 4.11444916 0.00438976 -0.04844246 0.03654263 0.30893382
4.11444916 4.12590204 0.00384021 -0.04748386 0.04715718 0.29387264
4.12590204 4.13735493 0.00330301 -0.04628805 0.05725425 0.27694805
4.13735493 4.14880781 0.00278080 -0.04486761 0.06676981 0.25832541
4.14880781 4.16026070 0.00227608 -0.04323655 0.07564552 0.23817031
4.16026070 4.17171358 0.00179118 -0.04141011 0.08382874 0.21664865
4.17171358 4.18316647 0.00132824 -0.03940469 0.09127249 0.19392565
4.18316647 4.19461936 0.00088920 -0.03723771 0.09793552 0.17016707
4.19461936 4.20607224 0.00047582 -0.03492746 0.10378223 0.14553872
4.20607224 4.21752513 0.00008964 -0.03249298 0.10878274 0.12020577
4.21752513 4.22897801 -0.00026805 -0.02995393 0.11291285 0.09433413
4.22897801 4.24043090 -0.00059616 -0.02733045 0.11615405 0.06808947
4.24043090 4.25188378 -0.00089383 -0.02464306 0.11849351 0.04163700
4.25188378 4.26333667 -0.00116046 -0.02191249 0.11992410 0.01514269
4.26333667 4.27478955 -0.00139567 -0.01915958 0.12044438 -0.01122787
4.27478955 4.28624244 -0.00159932 -0.01640512 0.12005861 -0.03730950
4.28624244 4.29769533 -0.00177152 -0.01366977 0.11877671 -0.06293593
4.29769533 4.30914821 -0.00191259 -0.01097386 0.11661431 -0.08794225
4.30914821 4.32060110 -0.00202311 -0.00833733 0.11359273 -0.11216216
4.32060110 4.33205398 -0.00210386 -0.00577954 0.10973899 -0.13543121
4.33205398 4.34350687 -0.00215586 -0.00331917 0.10508576 -0.15758124
4.34350687 4.35495975 -0.00218033 -0.00097411 0.09967148 -0.17845205
4.35495975 4.36641264 -0.00217868 0.00123872 0.09354011 -0.19786761
4.36641264 4.37786552 -0.00215252 0.00330346 0.08674164 -0.21568165
4.37786552 4.38931841 -0.00210363 0.00520548 0.07933111 -0.23169293
4.38931841 4.40077130 -0.00203396 0.00693144 0.07137045 -0.24580203
4.40077130 4.41222418 -0.00194558 0.00846952 0.06292502 -0.25771975
4.41222418 4.42367707 -0.00184071 0.00980945 0.05407012 -0.26751170
4.42367707 4.43512995 -0.00172168 0.01094270 0.04487878 -0.27457996
4.43512995 4.44658284 -0.00159088 0.01186263 0.03544458 -0.27956677
4.44658284 4.45803572 -0.00145079 0.01256451 0.02583904 -0.28079738
4.45803572 4.46948861 -0.00130392 0.01304587 0.01619122 -0.28092540
4.46948861 4.48094150 -0.00115281 0.01330620 0.00653900 -0.27451860
4.48094150 4.49239438 -0.00099997 0.01334796 -0.00289309 -0.27125024
4.49239438 4.50384727 -0.00084788 0.01317495 -0.01221289 -0.25257407
4.50384727 4.51530015 -0.00069897 0.01279581 -0.02089099 -0.25266282
4.51530015 4.52675304 -0.00055554 0.01221787 -0.02957215 -0.20720060
4.52675304 4.53820592 -0.00041980 0.01145896 -0.03669128 -0.23586607
4.53820592 4.54965881 -0.00029373 0.01052570 -0.04479532 -0.11460592
4.54965881 4.56111169 -0.00017923 0.00945453 -0.04873303 -0.26149087
4.56111169 4.57256458 -0.00007773 0.00823537 -0.05771750 0.10477243
4.57256458 4.58401747 0.00000917 0.00695453 -0.05411766 -0.47320369
4.58401747 4.59547035 0.00008101 0.00552872 -0.07037631 0.71358260
4.59547035 4.60692324 0.00013617 0.00419749 -0.04585857 -1.28024048
4.60692324 4.61837612 0.00017631 0.00264328 -0.08984591 1.87607381
4.61837612 4.62982901 0.00019762 0.00132354 -0.02538653 -1.27472578
4.62982901 4.72431531 0.00020753 0.00024043 -0.06918440 0.45567724 -0.55598407 6.28610987
