# Supplementary material for: DFTB Parametrization at the Example of Platinum—Implementation, Validation and Practical Considerations
Source: J Comput Chem. 2026 Mar 11;47(7):e70342. doi: 10.1002/jcc.70342 (PMC12979722; doi:10.1002/jcc.70342)
Supplement: Supplementary file 2 — Data S2: Slater‐Koster files for the interactions of Pt‐{H, C, N, O, F, Cl, Na, Mg, Zn, Zr, Pt} and STO‐coefficients for Pt. [file JCC-47-0-s002.zip › Pt-X-skf/Cl-Pt.skf]

0.020000000000, 900
35.450, 19*0.0
-7.454252596056e-01  -7.453234977213e-01  -7.456038944231e-01   2.279701109669e-02   2.417185879725e-02  -3.652402410134e-01  -3.773594513210e-01  -1.433119484441e-01   2.014131668576e-01  -7.897103784559e-02   8.508652526556e-01   8.506336655091e-01   8.507296256407e-01   1.525443047403e-02   1.320915765292e-02  -5.212594908725e-01  -5.210653404079e-01   3.525971060006e-04  -9.369584781841e-03  -5.780273519015e-01  
-7.440064515144e-01  -7.439611317160e-01  -7.451711712159e-01  -9.132382019625e-03   2.271162228005e-02  -3.387622880752e-01  -3.647528898080e-01  -4.546343026099e-01   1.164247059918e-01  -6.946315268016e-02   8.500933347290e-01   8.500010268792e-01   8.505229275139e-01   3.051947511315e-02   2.642476615810e-02  -5.215032898183e-01  -5.211526332926e-01   7.410165627781e-04  -1.865834459042e-02  -5.781749592283e-01  
-7.428907258825e-01  -7.425839868706e-01  -7.443168129628e-01  -1.163823693209e-01  -1.836971138379e-02  -3.460999433932e-01  -3.579058980361e-01  -7.693523281830e-01  -1.385128530393e-01  -2.126571888026e-01   8.487991362755e-01   8.489506962044e-01   8.501643083804e-01   4.577197269760e-02   3.964486487615e-02  -5.218961909321e-01  -5.212767924706e-01   1.131462099125e-03  -2.792204416222e-02  -5.784089196498e-01  
-7.438628727165e-01  -7.420372460251e-01  -7.439773740731e-01  -2.856000525429e-01  -9.836996004271e-02  -3.988177393587e-01  -3.613081299296e-01  -9.782183789792e-01  -4.173666568236e-01  -3.938575665744e-01   8.469997311184e-01   8.474807625410e-01   8.496766811002e-01   6.093017345413e-02   5.283565561233e-02  -5.224432495426e-01  -5.214681904775e-01   1.321242500467e-03  -3.729939513258e-02  -5.788383188807e-01  
-7.474707943409e-01  -7.431947364593e-01  -7.437424089370e-01  -4.926933079786e-01  -2.132141607776e-01  -4.829403447183e-01  -3.780628403088e-01  -1.051697361003e+00  -6.161591398178e-01  -5.273878315444e-01   8.446869413801e-01   8.455913997248e-01   8.490470253808e-01   7.588667565500e-02   6.597365426523e-02  -5.231805630896e-01  -5.217113956885e-01   1.127599702280e-03  -4.693390230625e-02  -5.795390779527e-01  
-7.541556343348e-01  -7.464690762039e-01  -7.440694727989e-01  -7.044346629945e-01  -3.498340043382e-01  -5.802566720876e-01  -4.037173956822e-01  -9.959254177605e-01  -7.082432237457e-01  -5.826592292779e-01   8.418605254088e-01   8.432821741606e-01   8.482789613388e-01   9.049659630241e-02   7.899803929184e-02  -5.241521144109e-01  -5.220104516401e-01   4.646822243214e-04  -5.690346187378e-02  -5.805410082538e-01  
-7.634649970193e-01  -7.521104977649e-01  -7.446795351203e-01  -8.935557102074e-01  -4.973948267173e-01  -6.666732811605e-01  -4.357963323681e-01  -8.411790430598e-01  -7.007465819316e-01  -5.629483422966e-01   8.385109173710e-01   8.405523222719e-01   8.473615857804e-01   1.046170130143e-01   9.186349038343e-02  -5.254156776307e-01  -5.223796771387e-01  -6.798218202465e-04  -6.722174663030e-02  -5.818427322948e-01  
-7.751570813013e-01  -7.600062773072e-01  -7.461443118410e-01  -1.044905266841e+00  -6.449837323650e-01  -7.257304655642e-01  -4.689726472543e-01  -6.302954511937e-01  -6.182008523150e-01  -4.859355711308e-01   8.346444674850e-01   8.373987288734e-01   8.463147843846e-01   1.181212023821e-01   1.045024653715e-01  -5.270153144771e-01  -5.228397079841e-01  -2.225086978226e-03  -7.785995971840e-02  -5.834229036796e-01  
-7.882982098248e-01  -7.697772222594e-01  -7.485669031274e-01  -1.146981740989e+00  -7.838676421482e-01  -7.507099448540e-01  -4.988282665091e-01  -3.990956752686e-01  -4.895675236735e-01  -3.744216821154e-01   8.302510821824e-01   8.338164494510e-01   8.451338043875e-01   1.309077745999e-01   1.168554272413e-01  -5.289686252465e-01  -5.234004216913e-01  -4.069005162911e-03  -8.874610026832e-02  -5.851967450108e-01  
-8.012785621904e-01  -7.811396397647e-01  -7.510029402742e-01  -1.194409368007e+00  -9.085282955364e-01  -7.369036603906e-01  -5.233913624012e-01  -1.731533833389e-01  -3.420402550137e-01  -2.500173352218e-01   8.252955530607e-01   8.298085668706e-01   8.437699479513e-01   1.429034872123e-01   1.288867362126e-01  -5.312839811671e-01  -5.240768513988e-01  -6.117536205643e-03  -9.978536860386e-02  -5.871018208082e-01  
-8.137532671003e-01  -7.933109881982e-01  -7.545158587456e-01  -1.189209674346e+00  -1.013715582307e+00  -6.853878263311e-01  -5.406641233982e-01   2.911218276251e-02  -1.959088576163e-01  -1.288167687129e-01   8.198281681185e-01   8.253611087839e-01   8.423168527208e-01   1.540780080683e-01   1.405645868303e-01  -5.339418881201e-01  -5.248281647104e-01  -8.293325152872e-03  -1.108759702607e-01  -5.890173258869e-01  
-8.243420941294e-01  -8.057459076365e-01  -7.580677387743e-01  -1.139654160780e+00  -1.096727060272e+00  -6.022954642799e-01  -5.489508416057e-01   1.960610564324e-01  -6.462731297807e-02  -2.028721082200e-02   8.137830379680e-01   8.204785074656e-01   8.406733257031e-01   1.644271266295e-01   1.518337563682e-01  -5.368900154807e-01  -5.257198892762e-01  -1.044943694438e-02  -1.219482446527e-01  -5.909415811336e-01  
-8.327269160902e-01  -8.178299262867e-01  -7.624713668445e-01  -1.053766155732e+00  -1.158376072415e+00  -4.951860935903e-01  -5.489395444436e-01   3.224840947485e-01   4.410846925817e-02   6.979148425809e-02   8.072104633420e-01   8.151483248730e-01   8.389342624954e-01   1.740006800988e-01   1.627141751669e-01  -5.400674964269e-01  -5.266568280670e-01  -1.257141666136e-02  -1.329156318434e-01  -5.927394366490e-01  
-8.376148356567e-01  -8.289976719185e-01  -7.667533642247e-01  -9.388559491824e-01  -1.198635535506e+00  -3.717319844075e-01  -5.404047712710e-01   4.074511094960e-01   1.278439219765e-01   1.405167568140e-01   8.000489590410e-01   8.093758428600e-01   8.369951033821e-01   1.828195299489e-01   1.731466151384e-01  -5.433948894004e-01  -5.277763089786e-01  -1.450272858962e-02  -1.437542121279e-01  -5.944932987059e-01  
-8.390109826723e-01  -8.388290708124e-01  -7.712704153432e-01  -8.045016017809e-01  -1.219562495961e+00  -2.391989446473e-01  -5.248289879677e-01   4.562423121263e-01   1.870645513854e-01   1.924774628719e-01   7.923692431445e-01   8.031521710657e-01   8.349703446000e-01   1.909955124635e-01   1.832151208898e-01  -5.467996911377e-01  -5.288730058248e-01  -1.638089274232e-02  -1.543911351254e-01  -5.960375620817e-01  
-8.364151097610e-01  -8.467082939968e-01  -7.756302810172e-01  -6.594037800637e-01  -1.222352283574e+00  -1.047158066817e-01  -5.026051508933e-01   4.733933764553e-01   2.250465789178e-01   2.286188717524e-01   7.840915540467e-01   7.964823819192e-01   8.327263429724e-01   1.985613374127e-01   1.928295980315e-01  -5.501897226338e-01  -5.301309216159e-01  -1.799271569967e-02  -1.648501519190e-01  -5.974943792608e-01  
-8.301437750903e-01  -8.522725409390e-01  -7.800718147634e-01  -5.117871674593e-01  -1.209750081336e+00   2.562953816897e-02  -4.750703038513e-01   4.663579049295e-01   2.457966142890e-01   2.524167084987e-01   7.753170737880e-01   7.893521305347e-01   8.304106877836e-01   2.056530250333e-01   2.020889990397e-01  -5.534838319284e-01  -5.313937388936e-01  -1.954007310016e-02  -1.751029030341e-01  -5.987921132558e-01  
-8.199250586300e-01  -8.555048457604e-01  -7.840752098721e-01  -3.679348353561e-01  -1.184703751138e+00   1.472697413360e-01  -4.437495025403e-01   4.409895741327e-01   2.532184729528e-01   2.666691695881e-01   7.659679831753e-01   7.817842751485e-01   8.278878568593e-01   2.123349630394e-01   2.109643961385e-01  -5.566036861830e-01  -5.327065930184e-01  -2.089280717128e-02  -1.851604105473e-01  -5.999486330101e-01  
-8.059180260222e-01  -8.560285031690e-01  -7.878656645576e-01  -2.318808871698e-01  -1.149625165889e+00   2.570762368969e-01  -4.097300009077e-01   4.026795518634e-01   2.513043370071e-01   2.745161839785e-01   7.561045134689e-01   7.737626320450e-01   8.252293310032e-01   2.187032176487e-01   2.195033749349e-01  -5.594813743582e-01  -5.340332635121e-01  -2.213429463508e-02  -1.950286624224e-01  -6.009682017014e-01  
-7.882564147713e-01  -8.537739447323e-01  -7.912156743035e-01  -1.072305156817e-01  -1.106649409933e+00   3.527993282279e-01  -3.737472913922e-01   3.568172869931e-01   2.440095103570e-01   2.790547377120e-01   7.457667420253e-01   7.652999435202e-01   8.224792518241e-01   2.248476705271e-01   2.277429533746e-01  -5.620519314040e-01  -5.353872487201e-01  -2.334592108370e-02  -2.047368303017e-01  -6.019204018334e-01  
-7.674095377677e-01  -8.487210746668e-01  -7.940604490256e-01   2.721068916772e-03  -1.058204974659e+00   4.330282235842e-01  -3.372670896491e-01   3.085783983911e-01   2.344458460423e-01   2.820411406803e-01   7.348824542623e-01   7.564054367091e-01   8.194888330494e-01   2.308232166330e-01   2.356774330229e-01  -5.642756302164e-01  -5.366690948872e-01  -2.442828627602e-02  -2.142733490204e-01  -6.026912250611e-01  
-7.438189003504e-01  -8.408392829741e-01  -7.963329772464e-01   9.613593359415e-02  -1.006046933149e+00   4.971095896639e-01  -3.007294969149e-01   2.617775993554e-01   2.253927790941e-01   2.855680818281e-01   7.235719433788e-01   7.470783263427e-01   8.164085447593e-01   2.367141686544e-01   2.433635814055e-01  -5.661044412473e-01  -5.379922732699e-01  -2.552424206328e-02  -2.236818156482e-01  -6.034266713064e-01  
-7.176937666883e-01  -8.303327120503e-01  -7.978584705824e-01   1.728535255589e-01  -9.520005788995e-01   5.457028551749e-01  -2.646926004770e-01   2.186102923788e-01   2.184247490889e-01   2.906660874938e-01   7.118164996501e-01   7.373417737483e-01   8.131792727683e-01   2.425651950793e-01   2.508222548375e-01  -5.675135424212e-01  -5.392556372775e-01  -2.664804966578e-02  -2.329740608341e-01  -6.041059235263e-01  
-6.897669467236e-01  -8.171445024572e-01  -7.990782857561e-01   2.320280647450e-01  -8.979080743488e-01   5.793073410056e-01  -2.304579141313e-01   1.819438287155e-01   2.146275756387e-01   2.973809254080e-01   6.996307733126e-01   7.271833006569e-01   8.097962023618e-01   2.484290878717e-01   2.580977123009e-01  -5.685000463088e-01  -5.404183593457e-01  -2.777429045306e-02  -2.421150875586e-01  -6.046182665158e-01  
-6.598933355277e-01  -8.015725022254e-01  -7.993631570794e-01   2.755969215087e-01  -8.443392002938e-01   5.996034160243e-01  -1.975629157793e-01   1.514984236069e-01   2.145756029783e-01   3.065085712745e-01   6.870512789425e-01   7.166405738539e-01   8.062518550784e-01   2.543140328347e-01   2.651794011683e-01  -5.690421318884e-01  -5.415430928105e-01  -2.893987757822e-02  -2.511576069918e-01  -6.050971452801e-01  
-6.287167378975e-01  -7.836132518648e-01  -7.989112162517e-01   3.033166131862e-01  -7.922002320443e-01   6.073826057817e-01  -1.664609614990e-01   1.288357999514e-01   2.189105945396e-01   3.181382718885e-01   6.741415517569e-01   7.057172816761e-01   8.026138109880e-01   2.602675337015e-01   2.721053347676e-01  -5.691309141309e-01  -5.426668243900e-01  -3.019710555365e-02  -2.601159979094e-01  -6.055827449041e-01  
-5.965976616636e-01  -7.633964916970e-01  -7.981029575572e-01   3.169464083361e-01  -7.430745188988e-01   6.048501779524e-01  -1.380322950484e-01   1.139408773658e-01   2.268667311487e-01   3.312287933189e-01   6.608461267276e-01   6.944092203490e-01   7.987690612858e-01   2.662780065088e-01   2.789069121788e-01  -5.688146519635e-01  -5.435857138596e-01  -3.145262632022e-02  -2.689070722266e-01  -6.058389458280e-01  
-5.639439509547e-01  -7.413866883884e-01  -7.964858949545e-01   3.171517018755e-01  -6.969229699414e-01   5.928890239542e-01  -1.117040131921e-01   1.070651124457e-01   2.389037450900e-01   3.464312465565e-01   6.472873454481e-01   6.827520473388e-01   7.948424699632e-01   2.723846773149e-01   2.856227765666e-01  -5.680714804197e-01  -5.444446013283e-01  -3.284280788335e-02  -2.775978354264e-01  -6.060794005032e-01  
-5.309009514191e-01  -7.177402960087e-01  -7.939333456120e-01   3.058062919792e-01  -6.541245065332e-01   5.733279418430e-01  -8.760366934373e-02   1.072266989110e-01   2.543364983692e-01   3.630119861080e-01   6.334595503671e-01   6.707773129093e-01   7.907588931889e-01   2.785360567970e-01   2.921944551272e-01  -5.669235029208e-01  -5.453115773104e-01  -3.425312084201e-02  -2.861891977601e-01  -6.063018622010e-01  
-4.979559113733e-01  -6.925081828875e-01  -7.909354552506e-01   2.842348533600e-01  -6.153154893049e-01   5.476881893208e-01  -6.602090031599e-02   1.142921991230e-01   2.725384056310e-01   3.803685990859e-01   6.193649971368e-01   6.584762433572e-01   7.865231175090e-01   2.847579853568e-01   2.987085268016e-01  -5.654130059155e-01  -5.459745894395e-01  -3.571681817325e-02  -2.946131983466e-01  -6.063414423748e-01  
-4.653116447420e-01  -6.658267643054e-01  -7.874079293657e-01   2.540888759606e-01  -5.805460688242e-01   5.174678164325e-01  -4.679648370482e-02   1.272816078085e-01   2.928451552822e-01   3.980452343190e-01   6.050843466266e-01   6.458527132387e-01   7.821963946108e-01   2.910270286932e-01   3.051758669890e-01  -5.635618285927e-01  -5.465379994668e-01  -3.725107981193e-02  -3.028835120032e-01  -6.062876829116e-01  
-4.330410883195e-01  -6.381263418294e-01  -7.831209610383e-01   2.171606760920e-01  -5.496163780877e-01   4.840322754578e-01  -2.964103184742e-02   1.449919366734e-01   3.146290537787e-01   4.157080944726e-01   5.906232041581e-01   6.329591439803e-01   7.777309877339e-01   2.973021267068e-01   3.115621725497e-01  -5.613868057724e-01  -5.470304703067e-01  -3.879501193286e-02  -3.110013469975e-01  -6.061469482858e-01  
-4.014011393870e-01  -6.094387025257e-01  -7.780276663374e-01   1.746236351595e-01  -5.223755767482e-01   4.484950564656e-01  -1.451922136236e-02   1.665749598107e-01   3.372992678259e-01   4.328123471478e-01   5.759955220525e-01   6.198289578381e-01   7.730832159148e-01   3.035312126685e-01   3.178077660694e-01  -5.589179439321e-01  -5.475087459536e-01  -4.026644223190e-02  -3.189667456579e-01  -6.059246100016e-01  
-3.707176555010e-01  -5.799867962186e-01  -7.727148825501e-01   1.277849921386e-01  -4.993960761558e-01   4.120138546807e-01  -1.445861095799e-03   1.916198300377e-01   3.601114975191e-01   4.490596657987e-01   5.612817555347e-01   6.064078168383e-01   7.684145520375e-01   3.097730899948e-01   3.241258410012e-01  -5.562046347720e-01  -5.477647338076e-01  -4.183609530367e-02  -3.267049957198e-01  -6.055325665300e-01  
-3.410468879870e-01  -5.498424989672e-01  -7.668411769713e-01   7.778966252682e-02  -4.800803800741e-01   3.753763594224e-01   9.775962032085e-03   2.190165921651e-01   3.826644189497e-01   4.640578820470e-01   5.464519662255e-01   5.927606398470e-01   7.635728514731e-01   3.159252628289e-01   3.303567018877e-01  -5.532650565109e-01  -5.479054940162e-01  -4.331608238802e-02  -3.342309645881e-01  -6.049758826600e-01  
-3.123950107917e-01  -5.194305422628e-01  -7.602760619832e-01   2.592856219991e-02  -4.641688979490e-01   3.393878679740e-01   1.945293270356e-02   2.477058826274e-01   4.044757688811e-01   4.776813711810e-01   5.315673796577e-01   5.789311986252e-01   7.586040779435e-01   3.219498848575e-01   3.364917518652e-01  -5.501162110035e-01  -5.480264550308e-01  -4.470137180524e-02  -3.415604915315e-01  -6.043266303472e-01  
-2.849857457077e-01  -4.888549453309e-01  -7.531480474067e-01  -2.706429709265e-02  -4.514219633727e-01   3.045282982830e-01   2.772713379268e-02   2.772798760242e-01   4.253005298077e-01   4.898421976199e-01   5.166649201605e-01   5.649304814709e-01   7.535440656848e-01   3.278415194501e-01   3.425589331364e-01  -5.467789809474e-01  -5.481172834947e-01  -4.600980062451e-02  -3.486857701716e-01  -6.035870040862e-01  
-2.588687122337e-01  -4.579145373619e-01  -7.458930155243e-01  -8.024154095751e-02  -4.421884856861e-01   2.716047820100e-01   3.444010687738e-02   3.071220822513e-01   4.444327277035e-01   5.000431989162e-01   5.017385927865e-01   5.507095795809e-01   7.483910065994e-01   3.335808867538e-01   3.486454586884e-01  -5.433176635099e-01  -5.479771301761e-01  -4.723542687263e-02  -3.555204249109e-01  -6.026154434679e-01  
-2.341305584045e-01  -4.271431804130e-01  -7.381412690941e-01  -1.328802861698e-01  -4.356181785663e-01   2.407065451381e-01   4.015332335608e-02   3.365862624335e-01   4.620264710442e-01   5.086786985615e-01   4.868461974315e-01   5.363466935754e-01   7.431507201904e-01   3.391267193745e-01   3.546743981645e-01  -5.397126949246e-01  -5.477661430518e-01  -4.835069056489e-02  -3.621234901143e-01  -6.015276195898e-01  
-2.106944728013e-01  -3.964863104853e-01  -7.298756654658e-01  -1.840279131187e-01  -4.314815374103e-01   2.124383556679e-01   4.484166212657e-02   3.647744712289e-01   4.775905737102e-01   5.153565588553e-01   4.719875411572e-01   5.218751404968e-01   7.377706281394e-01   3.444022097474e-01   3.605745868969e-01  -5.359994455404e-01  -5.475276465544e-01  -4.925847060835e-02  -3.684821288599e-01  -6.003100153762e-01  
-1.886504219849e-01  -3.661112573974e-01  -7.212572946403e-01  -2.332734324712e-01  -4.296891737491e-01   1.869181865377e-01   4.858303289214e-02   3.914556676632e-01   4.910243190119e-01   5.201249768956e-01   4.571946141327e-01   5.072997314909e-01   7.323002417309e-01   3.493988732437e-01   3.663859867381e-01  -5.321990287404e-01  -5.472546629638e-01  -4.996746110323e-02  -3.745784754042e-01  -5.989516139273e-01  
-1.681345464766e-01  -3.360750509155e-01  -7.123634787161e-01  -2.801765774967e-01  -4.299190269876e-01   1.642786439771e-01   5.169169118981e-02   4.163571796977e-01   5.023326461410e-01   5.232087295435e-01   4.424983745018e-01   4.926152467981e-01   7.267692892904e-01   3.541249079380e-01   3.721636091626e-01  -5.283203078108e-01  -5.468541118432e-01  -5.053577882992e-02  -3.804145310083e-01  -5.974654635237e-01  
-1.490637015807e-01  -3.063381881411e-01  -7.033722111051e-01  -3.244571554855e-01  -4.322797234811e-01   1.446323226319e-01   5.399521039105e-02   4.392444713565e-01   5.113117490218e-01   5.244250968955e-01   4.278882108046e-01   4.778150796288e-01   7.211473288714e-01   3.585329818145e-01   3.779036246465e-01  -5.244033983253e-01  -5.462928760533e-01  -5.088751879019e-02  -3.859381616925e-01  -5.957692741807e-01  
-1.313914080352e-01  -2.770950663185e-01  -6.940014327153e-01  -3.656087418337e-01  -4.360597883510e-01   1.279979149269e-01   5.581939758469e-02   4.595802082877e-01   5.180518487931e-01   5.239525249335e-01   4.134291698091e-01   4.629698398905e-01   7.154523904243e-01   3.625727375153e-01   3.835063415134e-01  -5.204274940688e-01  -5.457599497631e-01  -5.099766593576e-02  -3.912204624795e-01  -5.939936060941e-01  
-1.150990496395e-01  -2.486946752248e-01  -6.842169287484e-01  -4.034564338704e-01  -4.408830727945e-01   1.141873141931e-01   5.737860165301e-02   4.772483363729e-01   5.227688203538e-01   5.221093004970e-01   3.991139058541e-01   4.481346477431e-01   7.096454178613e-01   3.662262255327e-01   3.889405480581e-01  -5.163905614286e-01  -5.452125444592e-01  -5.084081955373e-02  -3.962620299311e-01  -5.921125674996e-01  
-1.001389875555e-01  -2.207259809378e-01  -6.744411209659e-01  -4.381080489879e-01  -4.472314321790e-01   1.032472315285e-01   5.836873419434e-02   4.924021043320e-01   5.252549201781e-01   5.186657906254e-01   3.849289334987e-01   4.332339151750e-01   7.037529270899e-01   3.694906137739e-01   3.943063583943e-01  -5.123507803124e-01  -5.445184935107e-01  -5.041101862177e-02  -4.009853725246e-01  -5.900220663928e-01  
-8.658591267963e-02  -1.934975443953e-01  -6.645006755457e-01  -4.692819926575e-01  -4.544300500413e-01   9.495775120674e-02   5.927742418358e-02   5.048855234200e-01   5.258619574742e-01   5.141457661187e-01   3.709529804993e-01   4.182951369402e-01   6.978480131719e-01   3.723811088631e-01   3.996174443811e-01  -5.082622968882e-01  -5.437525644142e-01  -4.979775929177e-02  -4.054729383081e-01  -5.878773376589e-01  
-7.423355841707e-02  -1.670592524288e-01  -6.543847685590e-01  -4.969923431211e-01  -4.623483137574e-01   8.921180727251e-02   5.999241923377e-02   5.145819883175e-01   5.246073682388e-01   5.084718590843e-01   3.571703101996e-01   4.033725877249e-01   6.918950549901e-01   3.748536233423e-01   4.047917610308e-01  -5.041360599812e-01  -5.429852749756e-01  -4.891524679673e-02  -4.097223084332e-01  -5.856532950307e-01  
-6.307398046393e-02  -1.412836132283e-01  -6.441608801150e-01  -5.211041879055e-01  -4.709811455523e-01   8.594636218380e-02   6.047140469209e-02   5.214021155698e-01   5.214898313552e-01   5.016747064839e-01   3.435764966475e-01   3.884666387697e-01   6.858319011300e-01   3.768514289477e-01   4.097982529203e-01  -5.000069200561e-01  -5.421425214596e-01  -4.769709127173e-02  -4.136855549685e-01  -5.832626912392e-01  
-5.318076728818e-02  -1.164295771631e-01  -6.338033350071e-01  -5.416795820562e-01  -4.799053668956e-01   8.487997355511e-02   6.097198015089e-02   5.254865382889e-01   5.168530836658e-01   4.941172021644e-01   3.302016566725e-01   3.736030332358e-01   6.797107466894e-01   3.784109848394e-01   4.146612402786e-01  -4.958383478849e-01  -5.412446829936e-01  -4.621330761833e-02  -4.174166001861e-01  -5.807870699319e-01  
-4.440867968765e-02  -9.248640361536e-02  -6.233169701321e-01  -5.587696376952e-01  -4.890272393608e-01   8.585355518379e-02   6.146556978407e-02   5.268231503583e-01   5.107764047849e-01   4.858406444447e-01   3.170424882515e-01   3.588177386791e-01   6.735203711011e-01   3.795097054090e-01   4.193415688689e-01  -4.916376527128e-01  -5.403212032984e-01  -4.443291510714e-02  -4.209255513067e-01  -5.782357592863e-01  
-3.679105665783e-02  -6.920497135257e-02  -6.129345679916e-01  -5.725089294389e-01  -4.985753800045e-01   8.875984102146e-02   6.193307972348e-02   5.256425929731e-01   5.033256736618e-01   4.769806767199e-01   3.041418089638e-01   3.440115023592e-01   6.673555917230e-01   3.801765543217e-01   4.239805772197e-01  -4.874139948430e-01  -5.393262108710e-01  -4.242644011090e-02  -4.241948614627e-01  -5.756241837081e-01  
-3.020205340585e-02  -4.682890998724e-02  -6.024668112190e-01  -5.829860363097e-01  -5.081022386993e-01   9.331062658496e-02   6.244879065971e-02   5.219366057487e-01   4.947425552459e-01   4.676548311937e-01   2.914929405767e-01   3.292895525038e-01   6.611351052865e-01   3.803664729448e-01   4.284284660277e-01  -4.831488532395e-01  -5.383151905925e-01  -4.012559084466e-02  -4.272556254910e-01  -5.729509666170e-01  
-2.463918633061e-02  -2.539433420544e-02  -5.918879863039e-01  -5.902154462362e-01  -5.173691389362e-01   9.937110620520e-02   6.311561285963e-02   5.157485630683e-01   4.851825115812e-01   4.579989663300e-01   2.790990587197e-01   3.146839335002e-01   6.548416163660e-01   3.800798064502e-01   4.326613499481e-01  -4.788323575636e-01  -5.372643309139e-01  -3.753869814671e-02  -4.301260779416e-01  -5.702233477183e-01  
-1.991888873077e-02  -4.815178006276e-03  -5.813892385866e-01  -5.946709802425e-01  -5.266494640458e-01   1.066100042096e-01   6.377633003159e-02   5.074818068547e-01   4.748287499131e-01   4.481280361102e-01   2.669314671892e-01   3.001622690286e-01   6.484791820568e-01   3.793256072604e-01   4.367275993107e-01  -4.744848433892e-01  -5.361173139233e-01  -3.464965175632e-02  -4.327641534556e-01  -5.673763839477e-01  
-1.608937792033e-02   1.496276303502e-02  -5.708807328839e-01  -5.962113301888e-01  -5.357005591767e-01   1.150031878250e-01   6.454223388252e-02   4.970374280535e-01   4.637274372634e-01   4.380975567225e-01   2.550500039447e-01   2.857465386462e-01   6.420824972312e-01   3.780871153196e-01   4.405979000842e-01  -4.700938111026e-01  -5.349521382587e-01  -3.147962619566e-02  -4.352114190483e-01  -5.644803982669e-01  
-1.302854111014e-02   3.365127002364e-02  -5.604007810354e-01  -5.952939945049e-01  -5.442936803851e-01   1.241232169570e-01   6.556920311779e-02   4.848641043408e-01   4.522979058826e-01   4.282733322334e-01   2.434599762154e-01   2.714321975112e-01   6.357462253083e-01   3.764618183029e-01   4.443511337536e-01  -4.655855627080e-01  -5.338176284478e-01  -2.814702111936e-02  -4.375584173246e-01  -5.616691785894e-01  
-1.071836955608e-02   5.173105985487e-02  -5.500147218472e-01  -5.918145282547e-01  -5.527398676478e-01   1.341212589520e-01   6.661160761158e-02   4.708146602525e-01   4.402936073284e-01   4.183705056165e-01   2.321375013347e-01   2.572075404330e-01   6.293489332636e-01   3.743519114046e-01   4.479290315763e-01  -4.610437405975e-01  -5.325855466833e-01  -2.452572820687e-02  -4.397000959468e-01  -5.587739713015e-01  
-9.120371554824e-03   6.866102768621e-02  -5.396154398486e-01  -5.861556055650e-01  -5.605074027578e-01   1.445179665407e-01   6.790276174765e-02   4.552821130225e-01   4.282162070643e-01   4.087829552616e-01   2.210945046449e-01   2.431598593443e-01   6.229247929468e-01   3.718236245247e-01   4.512822219274e-01  -4.563874828000e-01  -5.313440206161e-01  -2.068875672417e-02  -4.417292423334e-01  -5.558887834273e-01  
-8.133221052342e-03   8.500941660223e-02  -5.293519055535e-01  -5.782907698877e-01  -5.680817675822e-01   1.554621061240e-01   6.920083418106e-02   4.381844587529e-01   4.158077004953e-01   3.992655389586e-01   2.103322528235e-01   2.292103529208e-01   6.164625858713e-01   3.688214290488e-01   4.544590132797e-01  -4.516856315776e-01  -5.300206194977e-01  -1.657749304163e-02  -4.435680407805e-01  -5.529289082332e-01  
-7.781385344670e-03   1.003284375125e-01  -5.190595002131e-01  -5.684107835012e-01  -5.748935128611e-01   1.666646735960e-01   7.070700568419e-02   4.197264887610e-01   4.034091782765e-01   3.900550514709e-01   1.998620138130e-01   2.154841842997e-01   6.099638696773e-01   3.653921874515e-01   4.573562400104e-01  -4.468735350476e-01  -5.287098328445e-01  -1.224040371482e-02  -4.453089390811e-01  -5.499774163064e-01  
-7.966893598841e-03   1.149473039741e-01  -5.089553052923e-01  -5.568140527602e-01  -5.813847981656e-01   1.779998033559e-01   7.231851249643e-02   4.001912512758e-01   3.910610967020e-01   3.812177055245e-01   1.896681733027e-01   2.018511158704e-01   6.034748079119e-01   3.615624743531e-01   4.601386008507e-01  -4.419703412091e-01  -5.273139246814e-01  -7.711310807417e-03  -4.469157881875e-01  -5.470202006860e-01  
-8.643999630845e-03   1.287533349094e-01  -4.989689377058e-01  -5.436581167348e-01  -5.873593593772e-01   1.893073080655e-01   7.406973249962e-02   3.797209563921e-01   3.789037461610e-01   3.728249398198e-01   1.797763590085e-01   1.883439745447e-01   5.970141062064e-01   3.573498904740e-01   4.627700188590e-01  -4.369383874246e-01  -5.259067075739e-01  -3.020815867244e-03  -4.484385063619e-01  -5.441163351099e-01  
-9.853613217465e-03   1.417335940996e-01  -4.889908553072e-01  -5.288594446703e-01  -5.926138009613e-01   2.006504700645e-01   7.594628505994e-02   3.582147002123e-01   3.668832734494e-01   3.647487944173e-01   1.701978671088e-01   1.750600015446e-01   5.905253963021e-01   3.527222037572e-01   4.651243862656e-01  -4.317916344433e-01  -5.245086898705e-01   1.871499993433e-03  -4.498799623798e-01  -5.412315600744e-01  
-1.137175241899e-02   1.539035439956e-01  -4.791877348518e-01  -5.130095344692e-01  -5.973487323050e-01   2.116533377161e-01   7.796038318208e-02   3.361955762011e-01   3.552996297064e-01   3.572392120158e-01   1.608841354826e-01   1.619258639292e-01   5.840515598601e-01   3.477565619124e-01   4.673201080884e-01  -4.265059373808e-01  -5.230520794502e-01   6.911078714872e-03  -4.512406644118e-01  -5.383627857533e-01  
-1.327509885488e-02   1.654830914394e-01  -4.694994434118e-01  -4.958923166663e-01  -6.016184959023e-01   2.224853628747e-01   8.000392110581e-02   3.134494589959e-01   3.439511059961e-01   3.500807598141e-01   1.518634181318e-01   1.489723676934e-01   5.775231766237e-01   3.423745229489e-01   4.692809937604e-01  -4.211318738513e-01  -5.215043557291e-01   1.216457383106e-02  -4.524732327972e-01  -5.354430623400e-01  
-1.553561892760e-02   1.760965067693e-01  -4.598730886902e-01  -4.778566859225e-01  -6.050414641726e-01   2.328812412645e-01   8.224702619280e-02   2.903378319950e-01   3.331445840730e-01   3.434872084954e-01   1.431339281253e-01   1.362574258981e-01   5.709987277408e-01   3.366850518767e-01   4.709975250338e-01  -4.155814697954e-01  -5.199489926060e-01   1.752024656292e-02  -4.536844648431e-01  -5.325847012190e-01  
-1.798409388417e-02   1.862320048547e-01  -4.504073173723e-01  -4.589404654584e-01  -6.081029036349e-01   2.429357457086e-01   8.446565062793e-02   2.668001422323e-01   3.226848208985e-01   3.372947084500e-01   1.346941807681e-01   1.236977765340e-01   5.644878529820e-01   3.306393050133e-01   4.725356971371e-01  -4.099170394249e-01  -5.183678181738e-01   2.303204284379e-02  -4.548172496822e-01  -5.297479370650e-01  
-2.067807182090e-02   1.955838690719e-01  -4.411394431549e-01  -4.395238430991e-01  -6.105922433728e-01   2.523397566631e-01   8.685522821075e-02   2.432772480483e-01   3.129139556683e-01   3.318005240464e-01   1.265320947630e-01   1.112656612782e-01   5.580438907772e-01   3.243461406921e-01   4.739780586000e-01  -4.040554154314e-01  -5.167506484562e-01   2.858692333646e-02  -4.559422457510e-01  -5.270111648706e-01  
-2.363318373961e-02   2.043364216330e-01  -4.319457209777e-01  -4.193225061297e-01  -6.124872444354e-01   2.613559984270e-01   8.924913243628e-02   2.194284953586e-01   3.035394770967e-01   3.266625301383e-01   1.186831944276e-01   9.907855025780e-02   5.515822578371e-01   3.177058998298e-01   4.751396210119e-01  -3.980696824868e-01  -5.151277925074e-01   3.428957891017e-02  -4.570045295934e-01  -5.242746453287e-01  
-2.679507470479e-02   2.124955413734e-01  -4.229234749077e-01  -3.986355695352e-01  -6.138906221719e-01   2.697945341311e-01   9.170702068612e-02   1.955559479784e-01   2.947322374487e-01   3.220456308848e-01   1.111149576326e-01   8.705740351761e-02   5.451316262068e-01   3.107820813226e-01   4.761403145184e-01  -3.919280251807e-01  -5.134288576346e-01   4.007954344591e-02  -4.580212977440e-01  -5.215685413326e-01  
-3.009679059213e-02   2.198925055533e-01  -4.139792007388e-01  -3.776057613959e-01  -6.145697312834e-01   2.775975673566e-01   9.422024715846e-02   1.717477720472e-01   2.865377016323e-01   3.178963126209e-01   1.038171384908e-01   7.532832787919e-02   5.386578886877e-01   3.035981765428e-01   4.768478511568e-01  -3.856237733084e-01  -5.117020930840e-01   4.595102621865e-02  -4.590175585399e-01  -5.188792820883e-01  
-3.347610565347e-02   2.268237037387e-01  -4.052511337035e-01  -3.563722222442e-01  -6.148898465141e-01   2.847355641518e-01   9.676697960353e-02   1.481264659349e-01   2.789561137508e-01   3.142732462295e-01   9.677700683864e-02   6.373459285749e-02   5.322074593456e-01   2.961717554846e-01   4.774414498575e-01  -3.791584341016e-01  -5.098737194256e-01   5.188207973222e-02  -4.599761392877e-01  -5.162255515765e-01  
-3.693681554271e-02   2.331648448004e-01  -3.966706907402e-01  -3.350168525950e-01  -6.146887720521e-01   2.911727370840e-01   9.934524613965e-02   1.247643769062e-01   2.720153564888e-01   3.111469369930e-01   9.000809450043e-02   5.234909726052e-02   5.257777347158e-01   2.885205370990e-01   4.778451029977e-01  -3.725213255976e-01  -5.080099161265e-01   5.785602193769e-02  -4.609211460546e-01  -5.136165689275e-01  
-4.056968752922e-02   2.389787396075e-01  -3.881825148995e-01  -3.133595020088e-01  -6.139391339205e-01   2.970801570837e-01   1.019033518168e-01   1.014981242336e-01   2.655586291715e-01   3.083711032210e-01   8.356431807725e-02   4.120164974380e-02   5.193979420136e-01   2.806259580355e-01   4.780168140146e-01  -3.657230057381e-01  -5.062014430797e-01   6.387499009611e-02  -4.618672018937e-01  -5.110760901117e-01  
-4.414527499748e-02   2.441763176961e-01  -3.798853759096e-01  -2.919720528737e-01  -6.126904425062e-01   3.021415040325e-01   1.045281853786e-01   7.881765856449e-02   2.598724400949e-01   3.061668859549e-01   7.734688849761e-02   3.023688112037e-02   5.130724445353e-01   2.726057905695e-01   4.780580651539e-01  -3.587076883115e-01  -5.043522830833e-01   6.986171011891e-02  -4.628486755753e-01  -5.086242937235e-01  
-4.785799229097e-02   2.491013524277e-01  -3.717478221801e-01  -2.703691566788e-01  -6.111660474223e-01   3.066817212004e-01   1.070750503129e-01   5.627173719729e-02   2.546132425990e-01   3.042608072750e-01   7.142300081362e-02   1.945664750983e-02   5.067256604004e-01   2.643109765183e-01   4.779170158726e-01  -3.515859390765e-01  -5.023903345949e-01   7.594014861333e-02  -4.637528481492e-01  -5.061425413789e-01  
-5.146221130249e-02   2.532630464571e-01  -3.637233077837e-01  -2.492193671150e-01  -6.089384189554e-01   3.103634757166e-01   1.096907580229e-01   3.446106008391e-02   2.501275568513e-01   3.028398988070e-01   6.572618669160e-02   8.958086684179e-03   5.004284833515e-01   2.559508114190e-01   4.775487370134e-01  -3.442257112441e-01  -5.004461778916e-01   8.193293293599e-02  -4.647284316623e-01  -5.037557040231e-01  
-5.509119040615e-02   2.572320986539e-01  -3.558779655528e-01  -2.280743333240e-01  -6.065338474368e-01   3.134736706350e-01   1.121971296856e-01   1.292985233460e-02   2.460852839675e-01   3.016986557524e-01   6.029555226674e-02  -1.355994221671e-03   4.940976857405e-01   2.473446761797e-01   4.770063469718e-01  -3.367722636963e-01  -4.983571423704e-01   8.800968537283e-02  -4.656147177045e-01  -5.013130343257e-01  
-5.879303875183e-02   2.607102681169e-01  -3.481457369177e-01  -2.070563038684e-01  -6.036365195868e-01   3.159827883840e-01   1.146796892861e-01  -8.167623535716e-03   2.425553464589e-01   3.008468318522e-01   5.513059447354e-02  -1.139526221204e-02   4.877727565992e-01   2.385879687384e-01   4.762327599616e-01  -3.291693843572e-01  -4.962174017137e-01   9.407709801530e-02  -4.664962490448e-01  -4.988892015654e-01  
-6.229980255378e-02   2.637042762627e-01  -3.406156901446e-01  -1.866806171038e-01  -6.003722514460e-01   3.176539359290e-01   1.171976626177e-01  -2.840138953529e-02   2.397572025137e-01   3.004915933828e-01   5.018254043796e-02  -2.131111014856e-02   4.815837134683e-01   2.298224406898e-01   4.754120573846e-01  -3.213045652752e-01  -4.941290122688e-01   1.000113941488e-01  -4.674787511923e-01  -4.966315806722e-01  
-6.581943795032e-02   2.663922256310e-01  -3.332190762493e-01  -1.664824706178e-01  -5.968069187014e-01   3.187656932866e-01   1.196288540995e-01  -4.820469611761e-02   2.373978028504e-01   3.003712945779e-01   4.550664866925e-02  -3.100087243497e-02   4.754114896519e-01   2.208992104177e-01   4.743994022640e-01  -3.133109514102e-01  -4.919955510475e-01   1.059489408905e-01  -4.684350913998e-01  -4.943781697361e-01  
-6.928355558284e-02   2.686700844773e-01  -3.259447181060e-01  -1.466449106959e-01  -5.928441453808e-01   3.192665310498e-01   1.219996807489e-01  -6.741895108286e-02   2.355304488449e-01   3.004929531659e-01   4.107218786180e-02  -4.042932223800e-02   4.692539764563e-01   2.118823371378e-01   4.731758040837e-01  -3.051659409360e-01  -4.898170894028e-01   1.118395826634e-01  -4.693906236016e-01  -4.921379866800e-01  
-7.267257448179e-02   2.705906236462e-01  -3.188350787263e-01  -1.272645189490e-01  -5.885842253008e-01   3.191301885125e-01   1.243340606426e-01  -8.596786188972e-02   2.341812071191e-01   3.009026702557e-01   3.686125543513e-02  -4.966057744747e-02   4.631403762663e-01   2.028035118357e-01   4.718198091612e-01  -2.968521775900e-01  -4.875874545099e-01   1.176622632134e-01  -4.703626484749e-01  -4.899419110076e-01  
-7.591473536713e-02   2.722118466193e-01  -3.118837003606e-01  -1.083967448970e-01  -5.840663121876e-01   3.183720500499e-01   1.266079386747e-01  -1.038371920757e-01   2.333197395959e-01   3.015567442941e-01   3.285610671412e-02  -5.868116514957e-02   4.570453583140e-01   1.936672626784e-01   4.703160536397e-01  -2.883879026611e-01  -4.852729302962e-01   1.234225450021e-01  -4.713333387432e-01  -4.877603023662e-01  
-7.906506508352e-02   2.734730983466e-01  -3.050869404598e-01  -9.006463399693e-02  -5.792529801513e-01   3.170075448706e-01   1.288416563718e-01  -1.209838223899e-01   2.329407988260e-01   3.024538173795e-01   2.906591148478e-02  -6.750476300068e-02   4.509982661365e-01   1.845066553460e-01   4.686873969487e-01  -2.797494318838e-01  -4.829106321637e-01   1.290845003397e-01  -4.723294171702e-01  -4.856285429370e-01  
-8.218721929071e-02   2.745127959939e-01  -2.983984719055e-01  -7.200733735003e-02  -5.741981194245e-01   3.152083916242e-01   1.309519509044e-01  -1.376720812147e-01   2.328613586236e-01   3.034315090378e-01   2.553428990975e-02  -7.605503451087e-02   4.449466382142e-01   1.752348525505e-01   4.668368050794e-01  -2.710291363242e-01  -4.804743584050e-01   1.347254043122e-01  -4.732737419088e-01  -4.834528671186e-01  
-8.518380846582e-02   2.751042132418e-01  -2.918430825494e-01  -5.461897990803e-02  -5.687640458193e-01   3.128383516808e-01   1.330347045165e-01  -1.535307009831e-01   2.332482775905e-01   3.046135022013e-01   2.219306360773e-02  -8.436081379659e-02   4.389776001583e-01   1.660267519617e-01   4.648356272909e-01  -2.621205497813e-01  -4.780671259677e-01   1.402032774620e-01  -4.742843874171e-01  -4.813543200922e-01  
-8.809039821017e-02   2.756751768494e-01  -2.854722339349e-01  -3.760484371437e-02  -5.633637595468e-01   3.099984160097e-01   1.350121487771e-01  -1.688754195837e-01   2.339641232960e-01   3.059721187435e-01   1.908733267839e-02  -9.257308142057e-02   4.330600328153e-01   1.567256849539e-01   4.628025975931e-01  -2.530955145681e-01  -4.755855072844e-01   1.456529836039e-01  -4.752727805814e-01  -4.792849184461e-01  
-9.082041847993e-02   2.759528049877e-01  -2.792383099768e-01  -2.124910163648e-02  -5.577279824978e-01   3.066379616873e-01   1.369253178698e-01  -1.834468590245e-01   2.350704119440e-01   3.074773705687e-01   1.616863944981e-02  -1.005746602520e-01   4.271926112690e-01   1.474605221566e-01   4.606404321863e-01  -2.439164640079e-01  -4.730704324353e-01   1.509710591595e-01  -4.762833603974e-01  -4.772487591087e-01  
-9.345094906929e-02   2.758553922087e-01  -2.731011471111e-01  -5.463028382650e-03  -5.517414844217e-01   3.028669146438e-01   1.387616384357e-01  -1.973163712769e-01   2.364778755934e-01   3.090295986093e-01   1.344248581955e-02  -1.082661544956e-01   4.213600367483e-01   1.382517871484e-01   4.582598138961e-01  -2.346168026781e-01  -4.705374129116e-01   1.561439781111e-01  -4.773070106067e-01  -4.752136035672e-01  
-9.593803879756e-02   2.756633553060e-01  -2.671195465762e-01   9.800893457234e-03  -5.457161208500e-01   2.986611270147e-01   1.404940288103e-01  -2.105706867759e-01   2.381767307577e-01   3.106839247219e-01   1.091781346342e-02  -1.157954172035e-01   4.155575881042e-01   1.290187080376e-01   4.557913180487e-01  -2.252196773580e-01  -4.679179831646e-01   1.612468075480e-01  -4.782996479705e-01  -4.731706628577e-01  
-9.826020682518e-02   2.752285116927e-01  -2.612780692638e-01   2.440742999572e-02  -5.395127321067e-01   2.940261533049e-01   1.421643960446e-01  -2.230819227204e-01   2.401832962802e-01   3.124222260751e-01   8.547397996282e-03  -1.231089000332e-01   4.097848593596e-01   1.198520912160e-01   4.532063889922e-01  -2.157021765311e-01  -4.652170925213e-01   1.662114991248e-01  -4.792965116562e-01  -4.711347446020e-01  
-1.005654864935e-01   2.745847216876e-01  -2.555419252613e-01   3.862549391229e-02  -5.331266926184e-01   2.891156976606e-01   1.437281862052e-01  -2.350709657668e-01   2.423615924656e-01   3.141503651158e-01   6.392437233738e-03  -1.301788222726e-01   4.040492290970e-01   1.107031611531e-01   4.504699133191e-01  -2.060997401372e-01  -4.624785665117e-01   1.710652996110e-01  -4.802809407768e-01  -4.690980718363e-01  
-1.026441810752e-01   2.738154864245e-01  -2.499689850516e-01   5.213033145347e-02  -5.267100896601e-01   2.837743083286e-01   1.452275572286e-01  -2.463033301625e-01   2.448445481274e-01   3.159967939724e-01   4.386423362904e-03  -1.371286592291e-01   3.983898791065e-01   1.016334733025e-01   4.477063683553e-01  -1.963600787717e-01  -4.597091360691e-01   1.757777551968e-01  -4.812877794061e-01  -4.671093593691e-01  
-1.045884535192e-01   2.728825310128e-01  -2.445039149998e-01   6.510614219093e-02  -5.201668764288e-01   2.781353558122e-01   1.466239923795e-01  -2.569342648254e-01   2.475062940883e-01   3.178367239616e-01   2.570279823413e-03  -1.438462458275e-01   3.927823428989e-01   9.261838387989e-02   4.448025193149e-01  -1.865448418015e-01  -4.569244155071e-01   1.803624425532e-01  -4.822767671810e-01  -4.651108707896e-01  
-1.065011713545e-01   2.717448953245e-01  -2.391481713113e-01   7.763347304531e-02  -5.134723842531e-01   2.722530653733e-01   1.479292239659e-01  -2.670131237173e-01   2.503112356732e-01   3.196511369553e-01   9.467932652103e-04  -1.503221537504e-01   3.872230630186e-01   8.366241816764e-02   4.417606804872e-01  -1.766654710025e-01  -4.541130723941e-01   1.848178411251e-01  -4.832460371482e-01  -4.631005884784e-01  
-1.082571854064e-01   2.705206471420e-01  -2.339317643184e-01   8.959421193108e-02  -5.067633738036e-01   2.660764176352e-01   1.491535150606e-01  -2.764811942455e-01   2.532989119450e-01   3.214959383423e-01  -5.217730205300e-04  -1.566565017629e-01   3.817212455624e-01   7.477852613007e-02   4.386762729351e-01  -1.666907578559e-01  -4.512509718868e-01   1.891447370274e-01  -4.842164536383e-01  -4.611147138603e-01  
-1.098446107441e-01   2.691689093474e-01  -2.288364691218e-01   1.009625389237e-01  -4.999880023588e-01   2.596325681307e-01   1.502934312757e-01  -2.853219626325e-01   2.564394726574e-01   3.233244355763e-01  -1.846610552747e-03  -1.627909763432e-01   3.762528689913e-01   6.598687691490e-02   4.354967136730e-01  -1.566505217832e-01  -4.483169470321e-01   1.933313271956e-01  -4.851620613198e-01  -4.591114278984e-01  
-1.113823452340e-01   2.676719620940e-01  -2.238521402251e-01   1.118820004764e-01  -4.931328387798e-01   2.529986513716e-01   1.513411803936e-01  -2.936385367591e-01   2.596764123641e-01   3.251089986254e-01  -2.997455777852e-03  -1.687262278910e-01   3.708325602181e-01   5.727283928663e-02   4.322243886302e-01  -1.465527084203e-01  -4.453454557277e-01   1.973831610558e-01  -4.860862553563e-01  -4.571027576584e-01  
-1.127506839582e-01   2.660365408869e-01  -2.189599878370e-01   1.222385476438e-01  -4.861758754355e-01   2.461731173407e-01   1.522806415035e-01  -3.013731092639e-01   2.629914366859e-01   3.267985868617e-01  -4.006901563868e-03  -1.743756532389e-01   3.654284196055e-01   4.866764401445e-02   4.287805178933e-01  -1.364523791230e-01  -4.423025392718e-01   2.012896455012e-01  -4.869467709101e-01  -4.550219387793e-01  
-1.139397690744e-01   2.643067350331e-01  -2.142029119600e-01   1.319680444137e-01  -4.792187504430e-01   2.391299240743e-01   1.531527162928e-01  -3.084705338052e-01   2.664380503809e-01   3.284879574448e-01  -4.917918721286e-03  -1.799017426021e-01   3.600903047636e-01   4.021369042123e-02   4.253278400238e-01  -1.262570245246e-01  -4.392222994490e-01   2.050233253853e-01  -4.878281215674e-01  -4.529818842557e-01  
-1.150270977504e-01   2.625423650456e-01  -2.095663103580e-01   1.412469819780e-01  -4.723026414187e-01   2.319168142381e-01   1.539443987988e-01  -3.150834008838e-01   2.699599950225e-01   3.301541558358e-01  -5.667851232161e-03  -1.853075796346e-01   3.548248364870e-01   3.183700089390e-02   4.218560901250e-01  -1.160042490918e-01  -4.361255203247e-01   2.086355217396e-01  -4.886953093677e-01  -4.509611709289e-01  
-1.160403302539e-01   2.605934277511e-01  -2.050107373919e-01   1.500521262672e-01  -4.652549340161e-01   2.246251536979e-01   1.546437521806e-01  -3.211738842374e-01   2.734870512419e-01   3.316933695603e-01  -6.271886619769e-03  -1.904507117215e-01   3.496331106066e-01   2.362440499750e-02   4.182417536588e-01  -1.057345378213e-01  -4.330539043605e-01   2.120558469698e-01  -4.895361509311e-01  -4.489153989253e-01  
-1.169732319574e-01   2.586522565938e-01  -2.005783144663e-01   1.584623988535e-01  -4.582850915522e-01   2.171922121244e-01   1.552671978533e-01  -3.268491727869e-01   2.770585529455e-01   3.331880117216e-01  -6.726028860256e-03  -1.954492431004e-01   3.444629156381e-01   1.546060989661e-02   4.145918776552e-01  -9.546551577298e-02  -4.298753232175e-01   2.153936401422e-01  -4.903108093234e-01  -4.468301120537e-01  
-1.178012424865e-01   2.566494655682e-01  -1.962389549027e-01   1.664348166630e-01  -4.513127054131e-01   2.096696932076e-01   1.557936605818e-01  -3.320688299701e-01   2.806346936922e-01   3.345877055334e-01  -7.038615834987e-03  -2.002552965899e-01   3.393463949065e-01   7.412657240229e-03   4.108631419661e-01  -8.519345707496e-02  -4.266744977108e-01   2.185893532979e-01  -4.910412784137e-01  -4.447194678002e-01  
-1.184262860761e-01   2.545006178536e-01  -1.920041923108e-01   1.737441183338e-01  -4.442830733913e-01   2.020500044487e-01   1.562573463858e-01  -3.366471221895e-01   2.842446063673e-01   3.358978218807e-01  -7.305816071161e-03  -2.048754772278e-01   3.342958878967e-01  -3.872166555889e-04   4.070780417227e-01  -7.487547279884e-02  -4.234587267389e-01   2.215542223659e-01  -4.917751774109e-01  -4.426139802407e-01  
-1.190503391517e-01   2.523672538578e-01  -1.878624825680e-01   1.808223298785e-01  -4.373182277532e-01   1.943884411923e-01   1.566223942810e-01  -3.409545510241e-01   2.878107592601e-01   3.371059970678e-01  -7.391832164937e-03  -2.093152476220e-01   3.292675863716e-01  -8.160019799365e-03   4.032266203695e-01  -6.460708377195e-02  -4.201612557034e-01   2.244522191717e-01  -4.924201010427e-01  -4.404519131377e-01  
-1.195013065541e-01   2.501697544119e-01  -1.838307961565e-01   1.873335982082e-01  -4.303840998310e-01   1.866455421138e-01   1.569257975611e-01  -3.447183404137e-01   2.913972723037e-01   3.382500775089e-01  -7.416551333013e-03  -2.136405001946e-01   3.243093180165e-01  -1.573091532494e-02   3.993784564621e-01  -5.429114621329e-02  -4.168487600076e-01   2.271607121870e-01  -4.930685018324e-01  -4.383138241161e-01  
-1.199409740845e-01   2.479146418577e-01  -1.798770201942e-01   1.935669468839e-01  -4.234446745070e-01   1.789066611062e-01   1.571369186919e-01  -3.481700844185e-01   2.949075500589e-01   3.392540593762e-01  -7.285013345566e-03  -2.177384453650e-01   3.193831263453e-01  -2.320943193972e-02   3.954291133377e-01  -4.404152855637e-02  -4.134825583449e-01   2.297539382607e-01  -4.936271414171e-01  -4.361084952310e-01  
-1.202133027086e-01   2.456563284221e-01  -1.760190579360e-01   1.993228513293e-01  -4.165662435064e-01   1.711130999663e-01   1.572738447504e-01  -3.511814081919e-01   2.983979215844e-01   3.401626781527e-01  -7.069877791158e-03  -2.216625172892e-01   3.144970440509e-01  -3.053594216935e-02   3.914289203483e-01  -3.383186570949e-02  -4.100607089032e-01   2.322056161905e-01  -4.941211667034e-01  -4.338572811873e-01  
-1.203968653028e-01   2.433045848761e-01  -1.722531135497e-01   2.046356762171e-01  -4.096825825555e-01   1.633256606525e-01   1.573539933053e-01  -3.537491932288e-01   3.018406170616e-01   3.409667435617e-01  -6.775750521981e-03  -2.254342197144e-01   3.097074422686e-01  -3.764911997412e-02   3.873998108455e-01  -2.362045125113e-02  -4.066805930558e-01   2.344612687464e-01  -4.946039033138e-01  -4.316159757232e-01  
-1.205759955437e-01   2.409456959411e-01  -1.685746004013e-01   2.097070415304e-01  -4.028638634335e-01   1.555542215107e-01   1.573615919296e-01  -3.560513283256e-01   3.052111052854e-01   3.416734114232e-01  -6.339399802545e-03  -2.290762275623e-01   3.049709262015e-01  -4.467440700241e-02   3.833579665023e-01  -1.344170826804e-02  -4.032699840144e-01   2.366146132478e-01  -4.950328082632e-01  -4.293611467577e-01  
-1.205831389378e-01   2.385931793612e-01  -1.649896669423e-01   2.143065262060e-01  -3.961216143346e-01   1.477649712448e-01   1.573063519619e-01  -3.579315954930e-01   3.085398937071e-01   3.422814823416e-01  -5.850156396763e-03  -2.325738744784e-01   3.002727535852e-01  -5.152091545818e-02   3.792943314300e-01  -3.303072415182e-03  -3.997999878332e-01   2.386165520843e-01  -4.954046189562e-01  -4.270706406791e-01  
-1.205589145875e-01   2.361690070426e-01  -1.614724182970e-01   2.186053922135e-01  -3.893725282750e-01   1.400374257503e-01   1.571701059819e-01  -3.594996746939e-01   3.117573906190e-01   3.427383058290e-01  -5.249945116292e-03  -2.358535191844e-01   2.956344906074e-01  -5.820444464751e-02   3.751452122986e-01   6.747274519261e-03  -3.963309383197e-01   2.404638816235e-01  -4.956948573245e-01  -4.247235503744e-01  
-1.204035629867e-01   2.337447601489e-01  -1.580502859517e-01   2.224828493071e-01  -3.827084121448e-01   1.323254751851e-01   1.569846775187e-01  -3.606847791652e-01   3.149209164893e-01   3.431109446601e-01  -4.607761419238e-03  -2.390417320015e-01   2.910551261428e-01  -6.469684523586e-02   3.710228673863e-01   1.678573612045e-02  -3.928348548752e-01   2.421538943679e-01  -4.959618712802e-01  -4.223830390739e-01  
-1.202982097519e-01   2.313287955656e-01  -1.546932271344e-01   2.262505372180e-01  -3.760939258345e-01   1.246818813397e-01   1.567159652942e-01  -3.617332525978e-01   3.179532956113e-01   3.433343712746e-01  -3.803898491170e-03  -2.419882481624e-01   2.864689299033e-01  -7.115042865656e-02   3.668018988941e-01   2.665979691316e-02  -3.892237225478e-01   2.437911191203e-01  -4.960784945096e-01  -4.199290661271e-01  
-1.200282343794e-01   2.289039481710e-01  -1.514281590782e-01   2.295477102839e-01  -3.695696773766e-01   1.170677126669e-01   1.564034977415e-01  -3.623637429096e-01   3.209324053164e-01   3.434868475612e-01  -2.984804534338e-03  -2.448942582652e-01   2.819851422162e-01  -7.736223163099e-02   3.626460557327e-01   3.655864962691e-02  -3.856645919118e-01   2.452353545716e-01  -4.962129049980e-01  -4.175265842420e-01  
-1.197084352367e-01   2.264072831233e-01  -1.482210464617e-01   2.325410269524e-01  -3.630317588527e-01   1.095627102564e-01   1.560093787621e-01  -3.626994901025e-01   3.237648313247e-01   3.434612113198e-01  -2.106044376298e-03  -2.475460955115e-01   2.775314572003e-01  -8.337035923675e-02   3.583863341554e-01   4.631227602215e-02  -3.820640476575e-01   2.465112628817e-01  -4.962358154189e-01  -4.150330024288e-01  
-1.193421132122e-01   2.239910478661e-01  -1.451066738289e-01   2.353068714568e-01  -3.566519968380e-01   1.020833757273e-01   1.555858464539e-01  -3.628286840099e-01   3.265374872829e-01   3.433922535036e-01  -1.123881822916e-03  -2.501708596935e-01   2.731547282994e-01  -8.928692962581e-02   3.541978612283e-01   5.603987490896e-02  -3.784637816178e-01   2.477102158728e-01  -4.962296605722e-01  -4.125621456595e-01  
-1.189942087560e-01   2.215488288097e-01  -1.420541740358e-01   2.379022010766e-01  -3.503057879746e-01   9.470551781710e-02   1.550987624463e-01  -3.627768486151e-01   3.291697059528e-01   3.431795913903e-01  -2.800041787744e-05  -2.525937922995e-01   2.688102069678e-01  -9.508626021863e-02   3.499462196803e-01   6.562448095448e-02  -3.748145275861e-01   2.488047327955e-01  -4.961078057343e-01  -4.100150121932e-01  
-1.184745636000e-01   2.190514949951e-01  -1.390712296453e-01   2.400199621697e-01  -3.439792304581e-01   8.743044400620e-02   1.545638342822e-01  -3.623124755503e-01   3.316836558609e-01   3.428199206277e-01   1.028358758514e-03  -2.548386171404e-01   2.645375023022e-01  -1.005695048180e-01   3.456533438231e-01   7.510343293179e-02  -3.711835061189e-01   2.496670562027e-01  -4.959230279210e-01  -4.074208342954e-01  
-1.179859327266e-01   2.166194252806e-01  -1.361586597227e-01   2.420496116817e-01  -3.377832219666e-01   8.022476707065e-02   1.539745179510e-01  -3.617550381491e-01   3.340946833441e-01   3.423889091055e-01   2.221320429464e-03  -2.570052143044e-01   2.603115537725e-01  -1.060092595465e-01   3.413935678218e-01   8.449974199004e-02  -3.675259125400e-01   2.504867398059e-01  -4.956722301816e-01  -4.048185745237e-01  
-1.173959369868e-01   2.141783344253e-01  -1.333193865761e-01   2.437412086579e-01  -3.316576792544e-01   7.311774039631e-02   1.533439377271e-01  -3.609055171119e-01   3.363936130353e-01   3.418474766390e-01   3.415638091729e-03  -2.590631487968e-01   2.561362697475e-01  -1.112274912707e-01   3.371505526304e-01   9.381512927074e-02  -3.638471633826e-01   2.511465871810e-01  -4.953697934079e-01  -4.021978508232e-01  
-1.168318834331e-01   2.117687981995e-01  -1.305395402194e-01   2.453330799386e-01  -3.256233516541e-01   6.610307072694e-02   1.526588325471e-01  -3.599539593517e-01   3.385690234820e-01   3.412090284547e-01   4.733667045088e-03  -2.609908987577e-01   2.520050828956e-01  -1.163717568730e-01   3.328994251111e-01   1.030035691675e-01  -3.601473668667e-01   2.517431511912e-01  -4.949746685158e-01  -3.995379103217e-01  
-1.161766145090e-01   2.093268184505e-01  -1.278195855037e-01   2.466067165592e-01  -3.196201154348e-01   5.921668428569e-02   1.519254218179e-01  -3.587276806230e-01   3.405997630085e-01   3.404224719222e-01   6.050056650656e-03  -2.627257252466e-01   2.479169470157e-01  -1.212735263220e-01   3.285983528417e-01   1.120285168484e-01  -3.564199926872e-01   2.521667266549e-01  -4.944740398437e-01  -3.968025108068e-01  
-1.154639950048e-01   2.068936919938e-01  -1.251645102014e-01   2.476397086805e-01  -3.136970173999e-01   5.243915218867e-02   1.511545230670e-01  -3.572947180925e-01   3.425100733063e-01   3.395352904104e-01   7.395492756891e-03  -2.643513777018e-01   2.438869213105e-01  -1.259933072131e-01   3.243105529620e-01   1.209410902132e-01  -3.526912936386e-01   2.524620787862e-01  -4.939066546776e-01  -3.940429953095e-01  
-1.147730279563e-01   2.045193841951e-01  -1.225670664551e-01   2.486004091704e-01  -3.078905391594e-01   4.575242897958e-02   1.503335702087e-01  -3.557974131415e-01   3.443058516989e-01   3.385711223371e-01   8.851423527430e-03  -2.658743840350e-01   2.398817538256e-01  -1.306619635233e-01   3.200423945496e-01   1.297290247865e-01  -3.489138401261e-01   2.527209483713e-01  -4.932548568786e-01  -3.912566840790e-01  
-1.139876007626e-01   2.021156534275e-01  -1.200355641497e-01   2.492339478364e-01  -3.021394084069e-01   3.920311846805e-02   1.494895796291e-01  -3.540202284322e-01   3.459738989586e-01   3.375008050852e-01   1.027187377477e-02  -2.673138487977e-01   2.359779479799e-01  -1.350477210710e-01   3.158021110366e-01   1.384243786403e-01  -3.452089651063e-01   2.527837209073e-01  -4.925672114836e-01  -3.884690477512e-01  
-1.132517539676e-01   1.997586435171e-01  -1.175576054452e-01   2.498364276394e-01  -2.964879295518e-01   3.275285370954e-02   1.486039946564e-01  -3.522103291102e-01   3.475179264046e-01   3.363471703796e-01   1.182345510158e-02  -2.686274758056e-01   2.321036520982e-01  -1.393959150165e-01   3.115599664464e-01   1.469630681661e-01  -3.414597325874e-01   2.528188742578e-01  -4.917722518785e-01  -3.856350625590e-01  
-1.124093323092e-01   1.973866897932e-01  -1.151349352315e-01   2.501286785411e-01  -2.908824361713e-01   2.644775272599e-02   1.476834259873e-01  -3.501478193300e-01   3.489143577292e-01   3.350577388529e-01   1.333057352346e-02  -2.697735328529e-01   2.282806356192e-01  -1.434744271831e-01   3.072881514251e-01   1.553160875351e-01  -3.377015307739e-01   2.526754908274e-01  -4.908719487517e-01  -3.827304256742e-01  
-1.115713378676e-01   1.950601534870e-01  -1.127703100232e-01   2.503182232652e-01  -2.853909067635e-01   2.024780095069e-02   1.467330717852e-01  -3.480011893296e-01   3.502037336874e-01   3.337105713078e-01   1.490389828275e-02  -2.708709345709e-01   2.245154257120e-01  -1.474506323973e-01   3.030720497567e-01   1.635743155860e-01  -3.339548661089e-01   2.524673449693e-01  -4.899260094633e-01  -3.798352070716e-01  
-1.107237614343e-01   1.927567538937e-01  -1.104565869984e-01   2.503841610857e-01  -2.799741168014e-01   1.416886342499e-02   1.457495497324e-01  -3.457562723437e-01   3.513575475095e-01   3.322591075943e-01   1.653419037083e-02  -2.718128441055e-01   2.207732124429e-01  -1.513086542811e-01   2.988370552569e-01   1.716382467102e-01  -3.301525176631e-01   2.521853210188e-01  -4.888575620512e-01  -3.768710409479e-01  
-1.098650088798e-01   1.904558259569e-01  -1.081939608854e-01   2.502999466053e-01  -2.746336365094e-01   8.230423794800e-03   1.447290411107e-01  -3.433839068093e-01   3.523813299429e-01   3.307230747619e-01   1.817787264725e-02  -2.726786567348e-01   2.170899425425e-01  -1.549920782001e-01   2.946393745390e-01   1.795841225255e-01  -3.263738699778e-01   2.517899210557e-01  -4.877364331631e-01  -3.739032993131e-01  
-1.089577603437e-01   1.881525268027e-01  -1.059790523604e-01   2.500154607240e-01  -2.693475995134e-01   2.435009962125e-03   1.436805981507e-01  -3.408498774895e-01   3.532630425849e-01   3.290755611596e-01   1.981002010963e-02  -2.733929129185e-01   2.134696841919e-01  -1.584551548105e-01   2.904195243830e-01   1.873257510505e-01  -3.226158935125e-01   2.512532686785e-01  -4.865064460745e-01  -3.708727474789e-01  
-1.080321917139e-01   1.859083029132e-01  -1.038177785609e-01   2.496254583580e-01  -2.641856829751e-01  -3.254371016628e-03   1.426054048637e-01  -3.382447426676e-01   3.540439113846e-01   3.273802068956e-01   2.148141814551e-02  -2.740770011001e-01   2.098800604993e-01  -1.618247498984e-01   2.862728129810e-01   1.949734660443e-01  -3.188324269930e-01   2.506690013106e-01  -4.852340212864e-01  -3.678549728623e-01  
-1.071391097856e-01   1.836920075692e-01  -1.017034863826e-01   2.491840710925e-01  -2.591073591245e-01  -8.823451646837e-03   1.415071522213e-01  -3.355985708190e-01   3.547029091199e-01   3.256131669037e-01   2.322753152864e-02  -2.746586029483e-01   2.063428491222e-01  -1.651004332843e-01   2.821392641682e-01   2.024556039214e-01  -3.150532937914e-01   2.500289725324e-01  -4.838721921026e-01  -3.648067934950e-01  
-1.061921540227e-01   1.814381263935e-01  -9.963076753017e-02   2.485194919479e-01  -2.540477270272e-01  -1.421355585662e-02   1.403758805952e-01  -3.327711209974e-01   3.551922733390e-01   3.237032731751e-01   2.490713631719e-02  -2.750376864178e-01   2.028441607392e-01  -1.681014390291e-01   2.779549185498e-01   2.096744049326e-01  -3.112570518681e-01   2.492165816435e-01  -4.823674291167e-01  -3.616603654992e-01  
-1.052751985226e-01   1.792634409557e-01  -9.760985272410e-02   2.478441670592e-01  -2.491240942474e-01  -1.952027075147e-02   1.392347665869e-01  -3.299509266469e-01   3.556017334883e-01   3.217768492244e-01   2.668637055683e-02  -2.754071270928e-01   1.994000520416e-01  -1.710792322200e-01   2.738492591680e-01   2.168020498971e-01  -3.074722620668e-01   2.484041412662e-01  -4.808267554060e-01  -3.585404937859e-01  
-1.043034812986e-01   1.770871184711e-01  -9.563491382049e-02   2.469706646546e-01  -2.442647558144e-01  -2.467403228567e-02   1.380747121239e-01  -3.269778419377e-01   3.558796427588e-01   3.197635348522e-01   2.840613387951e-02  -2.756914219610e-01   1.960250273061e-01  -1.738151720953e-01   2.697691175099e-01   2.237598868275e-01  -3.037319913846e-01   2.474461791437e-01  -4.792151164939e-01  -3.553958206506e-01  
-1.033747940639e-01   1.749590201816e-01  -9.370222676104e-02   2.460988588905e-01  -2.395058525819e-01  -2.972422314931e-02   1.368923618645e-01  -3.240181257512e-01   3.560553969399e-01   3.177066407933e-01   3.021991337039e-02  -2.759041251501e-01   1.926819734520e-01  -1.765179260352e-01   2.657264304286e-01   2.305721014113e-01  -2.999729704789e-01   2.464804940936e-01  -4.775304557282e-01  -3.522414651445e-01  
-1.024051014117e-01   1.728342538455e-01  -9.181125327942e-02   2.450657101317e-01  -2.348069882072e-01  -3.462328221894e-02   1.356891540210e-01  -3.209393403881e-01   3.560966819063e-01   3.155589909056e-01   3.199024521213e-02  -2.760018926552e-01   1.893848215206e-01  -1.790117110026e-01   2.616911070070e-01   2.371799090549e-01  -2.962183258443e-01   2.453942356909e-01  -4.757482950090e-01  -3.490404483733e-01  
-1.014488552466e-01   1.707304979654e-01  -8.996047751593e-02   2.439707691642e-01  -2.301812201733e-01  -3.939662710473e-02   1.344703971790e-01  -3.178208792635e-01   3.560210469936e-01   3.133463058937e-01   3.379160031362e-02  -2.759967755599e-01   1.861324703754e-01  -1.813884982126e-01   2.576693557543e-01   2.435957044851e-01  -2.924664561265e-01   2.442467739682e-01  -4.738725676595e-01  -3.458049527421e-01  
-1.004789218436e-01   1.686554068652e-01  -8.815020994191e-02   2.427837560466e-01  -2.256355218873e-01  -4.404189746743e-02   1.332339795411e-01  -3.146453185232e-01   3.558312703338e-01   3.110701778271e-01   3.559481397448e-02  -2.759019593657e-01   1.829159514708e-01  -1.836316505266e-01   2.536728149261e-01   2.498281030866e-01  -2.887043465172e-01   2.430320833539e-01  -4.719121834651e-01  -3.425407539682e-01  
-9.949921152487e-02   1.665978215515e-01  -8.637855878997e-02   2.415041159422e-01  -2.211648653339e-01  -4.855274691793e-02   1.319800084655e-01  -3.114093642398e-01   3.555272387512e-01   3.087342703555e-01   3.738708965941e-02  -2.757320859934e-01   1.797455346621e-01  -1.857265027631e-01   2.497101026404e-01   2.558881649863e-01  -2.849578466219e-01   2.417399176981e-01  -4.698795352376e-01  -3.392596532920e-01  
-9.853472876454e-02   1.645803089698e-01  -8.464621327177e-02   2.401846042719e-01  -2.167900986455e-01  -5.295358641821e-02   1.307156442058e-01  -3.081573621537e-01   3.551336850831e-01   3.063700064703e-01   3.920845959083e-02  -2.755326155228e-01   1.766302926161e-01  -1.877274696167e-01   2.458071079448e-01   2.618206312750e-01  -2.812470833367e-01   2.404068712201e-01  -4.678053916060e-01  -3.359923413617e-01  
-9.756685441308e-02   1.625836966271e-01  -8.294949709312e-02   2.387941561078e-01  -2.124884655782e-01  -5.722527478374e-02   1.294342361221e-01  -3.048651947717e-01   3.546284993885e-01   3.039480998699e-01   4.103384520140e-02  -2.752478878284e-01   1.735485458494e-01  -1.896063083031e-01   2.419306710696e-01   2.675689130272e-01  -2.775315421251e-01   2.390150026324e-01  -4.656477500212e-01  -3.326997372117e-01  
-9.660344126637e-02   1.605926992950e-01  -8.128886078858e-02   2.373249493539e-01  -2.082371374182e-01  -6.136101599398e-02   1.281455647995e-01  -3.015207661720e-01   3.540012325772e-01   3.014514072428e-01   4.284380048715e-02  -2.748282422180e-01   1.705179460527e-01  -1.913204480484e-01   2.380430154991e-01   2.730645331912e-01  -2.738272557325e-01   2.375358761542e-01  -4.633695728090e-01  -3.293460769447e-01  
-9.563401431724e-02   1.586353244244e-01  -7.966645011769e-02   2.357905743490e-01  -2.040736664116e-01  -6.537559738491e-02   1.268476001569e-01  -2.981455206663e-01   3.532802577253e-01   2.989199223336e-01   4.464755485435e-02  -2.743738312844e-01   1.675301936590e-01  -1.929195001813e-01   2.342136017873e-01   2.784186816097e-01  -2.701372519542e-01   2.360075157256e-01  -4.610442601410e-01  -3.259988769317e-01  
-9.465811823681e-02   1.567078776735e-01  -7.808039005427e-02   2.341895657773e-01  -1.999896083184e-01  -6.927042080368e-02   1.255459981824e-01  -2.947369527868e-01   3.524629065724e-01   2.963477059941e-01   4.644373995273e-02  -2.738630663659e-01   1.645897884056e-01  -1.943951455102e-01   2.304249213417e-01   2.836008165867e-01  -2.664666025283e-01   2.344235894927e-01  -4.586512925122e-01  -3.226403268873e-01  
-9.373118396575e-02   1.548041368988e-01  -7.652538440592e-02   2.326069486499e-01  -1.959755450048e-01  -7.305473004669e-02   1.242303860194e-01  -2.913579264818e-01   3.515514584203e-01   2.937401501140e-01   4.829795010331e-02  -2.732668394927e-01   1.616822345299e-01  -1.958201148245e-01   2.266601857631e-01   2.886017591238e-01  -2.627943968454e-01   2.328277164876e-01  -4.561817623714e-01  -3.192669708880e-01  
-9.278052015347e-02   1.529162940805e-01  -7.500410132673e-02   2.309186158104e-01  -1.920283454984e-01  -7.670961968088e-02   1.229111142256e-01  -2.879124367399e-01   3.505393849318e-01   2.910843358166e-01   5.008622083949e-02  -2.726090152205e-01   1.588343224781e-01  -1.970554086356e-01   2.229287801237e-01   2.934038675731e-01  -2.591697118024e-01   2.311356707776e-01  -4.536389046954e-01  -3.158729104379e-01  
-9.182675091668e-02   1.510571271326e-01  -7.351549659584e-02   2.291794210163e-01  -1.881562998666e-01  -8.024439625266e-02   1.215837524886e-01  -2.844499572524e-01   3.494344235474e-01   2.883910844339e-01   5.186366280632e-02  -2.718894451431e-01   1.560154977370e-01  -1.981847046729e-01   2.192374418285e-01   2.980309377100e-01  -2.555402038374e-01   2.294033580146e-01  -4.510294446867e-01  -3.124679296266e-01  
-9.090932539291e-02   1.492311252210e-01  -7.205801765003e-02   2.274519070184e-01  -1.843662525425e-01  -8.368008501322e-02   1.202520548197e-01  -2.810158795611e-01   3.482558888250e-01   2.856858027113e-01   5.368715667550e-02  -2.711398388733e-01   1.532416378524e-01  -1.992662496600e-01   2.156005028648e-01   3.025256231936e-01  -2.519396504863e-01   2.276641300166e-01  -4.483803284271e-01  -3.090795849984e-01  
-8.998378450004e-02   1.474062776071e-01  -7.062921245472e-02   2.256415653387e-01  -1.806254849063e-01  -8.697663110863e-02   1.189090155534e-01  -2.775319471545e-01   3.469672088577e-01   2.829217375517e-01   5.544388158500e-02  -2.702949819344e-01   1.505067582442e-01  -2.001678486325e-01   2.119782351305e-01   3.067875319335e-01  -2.483548513741e-01   2.258361478900e-01  -4.456353559100e-01  -3.056520153231e-01  
-8.907435048505e-02   1.456112671125e-01  -6.923046723207e-02   2.238164141518e-01  -1.769489553861e-01  -9.016653099448e-02   1.175650659681e-01  -2.740594734419e-01   3.455908441843e-01   2.801206632725e-01   5.722057488157e-02  -2.693473489981e-01   1.477999777814e-01  -2.009956462907e-01   2.083668211266e-01   3.108282662558e-01  -2.447535265293e-01   2.239882020859e-01  -4.427948249353e-01  -3.021904077015e-01  
-8.816251455643e-02   1.438396639799e-01  -6.786068257023e-02   2.219438654454e-01  -1.733453568044e-01  -9.324271696404e-02   1.162172919453e-01  -2.705719674257e-01   3.441355794151e-01   2.772977154219e-01   5.896667133445e-02  -2.683689259442e-01   1.451357475307e-01  -2.017071043696e-01   2.048090375063e-01   3.147135878128e-01  -2.411850551404e-01   2.220949235087e-01  -4.399092093836e-01  -2.987358505059e-01  
-8.727216664599e-02   1.420955311451e-01  -6.652074389566e-02   2.200610904248e-01  -1.698183984737e-01  -9.622003599668e-02   1.148703498940e-01  -2.670971574211e-01   3.426145289917e-01   2.744688611915e-01   6.071626283858e-02  -2.673796510636e-01   1.425264423449e-01  -2.023376445190e-01   2.013124029074e-01   3.184696902128e-01  -2.376701034898e-01   2.201772232238e-01  -4.369964446082e-01  -2.953048949566e-01  
-8.637905244204e-02   1.403720877088e-01  -6.521016339990e-02   2.181293719267e-01  -1.663546557558e-01  -9.908453847549e-02   1.135259251098e-01  -2.636058050887e-01   3.410113265015e-01   2.716107964391e-01   6.243078491826e-02  -2.663344954354e-01   1.399622892248e-01  -2.028442444672e-01   1.978498943019e-01   3.220326452444e-01  -2.341812448980e-01   2.182096556983e-01  -4.340146334112e-01  -2.918600213382e-01  
-8.550904829030e-02   1.386684718015e-01  -6.392536356427e-02   2.161951914875e-01  -1.629521164707e-01  -1.018426910336e-01   1.121753753155e-01  -2.601344277624e-01   3.393313307658e-01   2.687302515870e-01   6.415447566222e-02  -2.652238978791e-01   1.374255403943e-01  -2.032827140149e-01   1.944195556175e-01   3.254178216159e-01  -2.306946155061e-01   2.162267371804e-01  -4.309707558846e-01  -2.884089168175e-01  
-8.464259459589e-02   1.369914359269e-01  -6.266849487880e-02   2.142319836974e-01  -1.596148870571e-01  -1.044981003268e-01   1.108303498428e-01  -2.566645617040e-01   3.375800005344e-01   2.658305940028e-01   6.586106546286e-02  -2.640627129294e-01   1.349296718567e-01  -2.036270070163e-01   1.910259428769e-01   3.286218507418e-01  -2.272298800576e-01   2.142140832399e-01  -4.278664144274e-01  -2.849513144899e-01  
-8.380327246072e-02   1.353331066612e-01  -6.143645712032e-02   2.122723174067e-01  -1.563366227446e-01  -1.070557466656e-01   1.094844444191e-01  -2.532182710511e-01   3.357601166375e-01   2.629157402623e-01   6.757683032199e-02  -2.628411472773e-01   1.324712735354e-01  -2.039038667360e-01   1.876632278121e-01   3.316469392025e-01  -2.237863796998e-01   2.121860952582e-01  -4.247027620889e-01  -2.814897696383e-01  
-8.294297739562e-02   1.336844232166e-01  -6.023034760796e-02   2.102337404572e-01  -1.531096006039e-01  -1.094869336968e-01   1.081366287079e-01  -2.497328610407e-01   3.338512774421e-01   2.599609198097e-01   6.919512182733e-02  -2.615527386348e-01   1.300484859154e-01  -2.040087490816e-01   1.843286910977e-01   3.344469070209e-01  -2.203597726533e-01   2.100828167805e-01  -4.214584565764e-01  -2.780013385608e-01  
-8.212788114604e-02   1.320700261881e-01  -5.904704854109e-02   2.082494410301e-01  -1.499590318791e-01  -1.118452677924e-01   1.067882781169e-01  -2.463152810735e-01   3.319037325157e-01   2.570259313041e-01   7.088421474443e-02  -2.602602132429e-01   1.276590100216e-01  -2.041305605264e-01   1.810580715075e-01   3.371623646752e-01  -2.169643516987e-01   2.080172448140e-01  -4.182121026584e-01  -2.745577455068e-01  
-8.130684123394e-02   1.304818676629e-01  -5.788947893176e-02   2.062261673544e-01  -1.468754611003e-01  -1.141056566199e-01   1.054481904602e-01  -2.428922973675e-01   3.298971484855e-01   2.540834488758e-01   7.252633406896e-02  -2.589537985151e-01   1.253164517361e-01  -2.041430514819e-01   1.778410171789e-01   3.397250968898e-01  -2.136137797876e-01   2.059148375778e-01  -4.149291184459e-01  -2.711248228751e-01  
-8.047802715719e-02   1.288929584626e-01  -5.675590319976e-02   2.041343159666e-01  -1.438240904595e-01  -1.162442337314e-01   1.041125095813e-01  -2.394335867322e-01   3.277970888886e-01   2.510900576568e-01   7.406727281125e-02  -2.575282824653e-01   1.230144721991e-01  -2.039725816263e-01   1.746160393313e-01   3.419859273519e-01  -2.102776546154e-01   2.037287979548e-01  -4.115194883145e-01  -2.676286385475e-01  
-7.969991037164e-02   1.273405019727e-01  -5.564291404537e-02   2.021167793384e-01  -1.408505869739e-01  -1.183162823111e-01   1.027727909924e-01  -2.360610329957e-01   3.256703646416e-01   2.481282494285e-01   7.570022371760e-02  -2.561147001703e-01   1.207337058224e-01  -2.038570212591e-01   1.714651601933e-01   3.442046297161e-01  -2.069606293033e-01   2.016053701025e-01  -4.081345989600e-01  -2.641966646353e-01  
-7.890698508737e-02   1.258026031144e-01  -5.455247471410e-02   2.000436819193e-01  -1.379313503815e-01  -1.202794360481e-01   1.014358519248e-01  -2.326694150452e-01   3.234759236244e-01   2.451471473844e-01   7.724821606934e-02  -2.546652513929e-01   1.184894162042e-01  -2.036024981463e-01   1.683554625257e-01   3.462354730622e-01  -2.036741820841e-01   1.994285550683e-01  -4.046942455431e-01  -2.607582984414e-01  
-7.815132352024e-02   1.242835180937e-01  -5.348456231216e-02   1.980022358172e-01  -1.350624191705e-01  -1.221606551844e-01   1.001060105372e-01  -2.293247500193e-01   3.212296995764e-01   2.421623095835e-01   7.883044599889e-02  -2.531491146687e-01   1.162787624568e-01  -2.033230044768e-01   1.652680708341e-01   3.480914349544e-01  -2.004003844985e-01   1.972634343418e-01  -4.011988948024e-01  -2.573182214812e-01  
-7.739036111090e-02   1.227806556547e-01  -5.243975861261e-02   1.959170543805e-01  -1.322446293349e-01  -1.239448874339e-01   9.878516738779e-02  -2.259688735547e-01   3.189238958501e-01   2.391628683021e-01   8.033206889311e-02  -2.515900287489e-01   1.141124357668e-01  -2.029099190888e-01   1.622136206737e-01   3.497434324139e-01  -1.971653414724e-01   1.950482887893e-01  -3.976417626873e-01  -2.538664199298e-01  
-7.663565547497e-02   1.213022406916e-01  -5.141682302796e-02   1.938234097117e-01  -1.294892960060e-01  -1.256439553632e-01   9.747177743846e-02  -2.226326848808e-01   3.165761150169e-01   2.361709550482e-01   8.180553197138e-02  -2.500299250246e-01   1.119838102853e-01  -2.024299509472e-01   1.592170146395e-01   3.512738651860e-01  -1.939705781877e-01   1.928238998658e-01  -3.940694546664e-01  -2.504409738622e-01  
-7.591045648354e-02   1.198444700497e-01  -5.041250442050e-02   1.917609350432e-01  -1.267912064626e-01  -1.272657363043e-01   9.615801899208e-02  -2.193457488453e-01   3.141908768425e-01   2.331912418219e-01   8.330372708767e-02  -2.484480530007e-01   1.098804192431e-01  -2.019363117847e-01   1.562686625319e-01   3.526940222432e-01  -1.907973756820e-01   1.906201578761e-01  -3.904847711447e-01  -2.470451106607e-01  
-7.518972878831e-02   1.183980335947e-01  -4.942969389856e-02   1.896685729275e-01  -1.241391135924e-01  -1.287964630587e-01   9.485522705307e-02  -2.160561874439e-01   3.117521549669e-01   2.302013439730e-01   8.472694922723e-02  -2.468272135620e-01   1.078236868419e-01  -2.013199630288e-01   1.533515549080e-01   3.539145752587e-01  -1.876703671131e-01   1.883721427435e-01  -3.868411955550e-01  -2.436398053671e-01  
-7.448664777230e-02   1.169740964781e-01  -4.846603848730e-02   1.875913322286e-01  -1.215392845933e-01  -1.302504883451e-01   9.355897169413e-02  -2.128045863928e-01   3.092740153412e-01   2.272167894790e-01   8.615590902311e-02  -2.451662292656e-01   1.057934998632e-01  -2.006723346217e-01   1.504696598744e-01   3.549894446398e-01  -1.845582376436e-01   1.861351433174e-01  -3.831650459433e-01  -2.402466507288e-01  
-7.378916189342e-02   1.155667018071e-01  -4.752155666097e-02   1.855055140255e-01  -1.189904102521e-01  -1.316169491875e-01   9.226724003768e-02  -2.095717033402e-01   3.067516984246e-01   2.242334060051e-01   8.754580167429e-02  -2.434807934720e-01   1.037921154642e-01  -1.999550241250e-01   1.476311688574e-01   3.559187873788e-01  -1.814708652371e-01   1.838874550070e-01  -3.794601113931e-01  -2.368669760612e-01  
-7.310807551424e-02   1.141670017038e-01  -4.659377890249e-02   1.834220449840e-01  -1.164776651804e-01  -1.328949750193e-01   9.097540128274e-02  -2.063634943009e-01   3.041765458441e-01   2.212376905226e-01   8.890811626674e-02  -2.417107152924e-01   1.018097724537e-01  -1.991725337284e-01   1.448044958587e-01   3.566392588805e-01  -1.783824040523e-01   1.816299916763e-01  -3.756872082959e-01  -2.334710684367e-01  
-7.244702319056e-02   1.127970118999e-01  -4.568572028644e-02   1.813646997471e-01  -1.140322602805e-01  -1.341175669529e-01   8.969881298562e-02  -2.032018028373e-01   3.015928702725e-01   2.182807414886e-01   9.028348629795e-02  -2.399919625702e-01   9.987530600473e-02  -1.983799821774e-01   1.420549757057e-01   3.573233083100e-01  -1.753666283281e-01   1.793960513870e-01  -3.719513219190e-01  -2.301394230758e-01  
-7.178954065813e-02   1.114355380834e-01  -4.479477175555e-02   1.792861183511e-01  -1.116259703910e-01  -1.352541556527e-01   8.842889042620e-02  -2.000455688975e-01   2.989616107907e-01   2.153154346198e-01   9.158601368488e-02  -2.382216266566e-01   9.797287455541e-02  -1.974837209913e-01   1.393295210774e-01   3.578059261669e-01  -1.723790253737e-01   1.771303326938e-01  -3.681561798882e-01  -2.267965316877e-01  
-7.114491018431e-02   1.100950872117e-01  -4.392243316919e-02   1.772181546559e-01  -1.092718122534e-01  -1.363216388505e-01   8.716896490688e-02  -1.969231076940e-01   2.963041810000e-01   2.123663486092e-01   9.287510761236e-02  -2.364464151540e-01   9.610431250472e-02  -1.965512129336e-01   1.366524248822e-01   3.581790979341e-01  -1.694279420742e-01   1.748730674236e-01  -3.643539330382e-01  -2.234822761771e-01  
-7.050863174178e-02   1.087696713695e-01  -4.306647460278e-02   1.751517614762e-01  -1.069608550909e-01  -1.373100514743e-01   8.591474697650e-02  -1.938270777593e-01   2.936102256955e-01   2.094205557033e-01   9.413408905469e-02  -2.346318802621e-01   9.425846535484e-02  -1.955668941958e-01   1.340074063117e-01   3.583999647496e-01  -1.664918746673e-01   1.726154113011e-01  -3.605190467583e-01  -2.201763492214e-01  
-6.989025837148e-02   1.074607964467e-01  -4.222756393452e-02   1.731035084156e-01  -1.046948459853e-01  -1.382312858837e-01   8.466898823585e-02  -1.907695068784e-01   2.908905676090e-01   2.064881727860e-01   9.538858959201e-02  -2.327900502047e-01   9.244169762014e-02  -1.945557630655e-01   1.313983935776e-01   3.584947669317e-01  -1.635820920288e-01   1.703707391175e-01  -3.566667244315e-01  -2.168905951349e-01  
-6.926881998264e-02   1.061664512419e-01  -4.140693951019e-02   1.710267393010e-01  -1.024742340965e-01  -1.390794772979e-01   8.343786497837e-02  -1.877121622457e-01   2.881398165388e-01   2.035617864503e-01   9.654436331935e-02  -2.309458049835e-01   9.066970565097e-02  -1.934307837147e-01   1.288325694328e-01   3.584262490574e-01  -1.607298299906e-01   1.680899550479e-01  -3.527824805492e-01  -2.136120574827e-01  
-6.866864571119e-02   1.048859995435e-01  -4.060078054997e-02   1.689836548617e-01  -1.002954419790e-01  -1.398567761561e-01   8.220757753175e-02  -1.847071076416e-01   2.853638536907e-01   2.006500013518e-01   9.772506109933e-02  -2.290645234585e-01   8.890961311723e-02  -1.923151615288e-01   1.263015125471e-01   3.582566674953e-01  -1.578785005096e-01   1.658435358206e-01  -3.488923950754e-01  -2.103613304724e-01  
-6.808870565951e-02   1.036239556616e-01  -3.981055494179e-02   1.669633245915e-01  -9.816429521355e-02  -1.405805445703e-01   8.099123360157e-02  -1.817426023040e-01   2.825766481804e-01   1.977642119481e-01   9.890167981345e-02  -2.271883598695e-01   8.718804804528e-02  -1.911785434578e-01   1.238172547453e-01   3.579968772769e-01  -1.550797009872e-01   1.636124445760e-01  -3.450070078270e-01  -2.071457300558e-01  
-6.749884192998e-02   1.023728747837e-01  -3.903635495715e-02   1.649056809980e-01  -9.606894131263e-02  -1.412258459848e-01   7.978642754801e-02  -1.787717477818e-01   2.797504052915e-01   1.948718654276e-01   9.996083392320e-02  -2.252715615643e-01   8.549964061311e-02  -1.899162086029e-01   1.213567510373e-01   3.575234610673e-01  -1.523131369113e-01   1.613390529821e-01  -3.410602595890e-01  -2.039141805372e-01  
-6.694141400897e-02   1.011392323132e-01  -3.827670979332e-02   1.629032661047e-01  -9.401791749290e-02  -1.418183536668e-01   7.858879382042e-02  -1.758688231484e-01   2.769178831774e-01   1.920107399773e-01   1.010806667722e-01  -2.233434798491e-01   8.383170327200e-02  -1.887000597555e-01   1.189390299755e-01   3.570007927706e-01  -1.495663046449e-01   1.591197001740e-01  -3.371379188309e-01  -2.007311620708e-01  
-6.638042758396e-02   9.992218444988e-02  -3.753226428565e-02   1.608847491393e-01  -9.201388608866e-02  -1.423483390604e-01   7.740334688429e-02  -1.729771801020e-01   2.740692354926e-01   1.891680982409e-01   1.021176054199e-01  -2.214376522645e-01   8.220009261013e-02  -1.874023864255e-01   1.165749726175e-01   3.563692860219e-01  -1.468758667025e-01   1.568834343661e-01  -3.332140387806e-01  -1.975752258574e-01  
-6.584397341937e-02   9.871545473449e-02  -3.680026939692e-02   1.589016634220e-01  -9.004499425666e-02  -1.428192800492e-01   7.622248742794e-02  -1.701358515966e-01   2.712042358053e-01   1.863429774105e-01   1.031756443398e-01  -2.194926246268e-01   8.058626837521e-02  -1.861123892327e-01   1.142378625215e-01   3.556324193948e-01  -1.441994384343e-01   1.546780919096e-01  -3.292826293228e-01  -1.944432332508e-01  
-6.530422827056e-02   9.751881022115e-02  -3.608304400373e-02   1.569008087236e-01  -8.810943019093e-02  -1.432175746589e-01   7.505169422161e-02  -1.673039235292e-01   2.683091434752e-01   1.835185968273e-01   1.041495475387e-01  -2.175090613268e-01   7.899815200466e-02  -1.847374685638e-01   1.119252578348e-01   3.547171227396e-01  -1.415439182904e-01   1.524534262433e-01  -3.253079227118e-01  -1.913074683616e-01  
-6.477537084382e-02   9.633835054632e-02  -3.537990805023e-02   1.549116775639e-01  -8.621544386208e-02  -1.435632536447e-01   7.389350379405e-02  -1.645042019714e-01   2.654058287751e-01   1.807173913368e-01   1.050898394522e-01  -2.155275616589e-01   7.744075735377e-02  -1.833290636980e-01   1.096549803764e-01   3.537051099393e-01  -1.389305063365e-01   1.502380852651e-01  -3.213365757748e-01  -1.882012513374e-01  
-6.426757732324e-02   9.517130778762e-02  -3.468991312411e-02   1.529565231190e-01  -8.435913786146e-02  -1.438587136415e-01   7.274589189549e-02  -1.617535825899e-01   2.624966063157e-01   1.779419443812e-01   1.060478256336e-01  -2.135327343615e-01   7.590879638337e-02  -1.819311887896e-01   1.074201413446e-01   3.526167610644e-01  -1.363467697243e-01   1.480549333802e-01  -3.173752344682e-01  -1.851298986256e-01  
-6.375630189573e-02   9.402162541484e-02  -3.401507173731e-02   1.509855380131e-01  -8.254607643936e-02  -1.441011189952e-01   7.161423874768e-02  -1.590133843080e-01   2.595791070107e-01   1.751871467986e-01   1.069119434090e-01  -2.115637517778e-01   7.441506862442e-02  -1.804510700466e-01   1.052350589246e-01   3.514176600469e-01  -1.338215684613e-01   1.458543302795e-01  -3.134120520025e-01  -1.820826742421e-01  
-6.326690997857e-02   9.288576832598e-02  -3.335237515308e-02   1.490547757394e-01  -8.077015935082e-02  -1.442957277017e-01   7.049016714213e-02  -1.563276313525e-01   2.566604630898e-01   1.724615489584e-01   1.078074560479e-01  -2.095838499414e-01   7.294011959190e-02  -1.789984905614e-01   1.030869129507e-01   3.501659655608e-01  -1.313184168165e-01   1.436955979582e-01  -3.094717083247e-01  -1.790775071971e-01  
-6.278347858479e-02   9.175847941363e-02  -3.270193259633e-02   1.471283338346e-01  -7.902428790760e-02  -1.444304258501e-01   6.937487300796e-02  -1.536673020610e-01   2.537246770316e-01   1.697465565142e-01   1.086573754028e-01  -2.075692377092e-01   7.148726262329e-02  -1.775037261562e-01   1.009620923335e-01   3.487754806708e-01  -1.288364248506e-01   1.415398506986e-01  -3.055083849193e-01  -1.760815418532e-01  
-6.230856333843e-02   9.064265315190e-02  -3.206458573115e-02   1.452119666387e-01  -7.731274862211e-02  -1.445126422225e-01   6.827092357911e-02  -1.510367236208e-01   2.507811458727e-01   1.670512613901e-01   1.094704136681e-01  -2.055473398801e-01   7.006083953724e-02  -1.759783872396e-01   9.887210079915e-02   3.472856977050e-01  -1.263871228943e-01   1.393937023778e-01  -3.015447758545e-01  -1.731100713650e-01  
-6.183928817439e-02   8.954053182110e-02  -3.143988491813e-02   1.433030181908e-01  -7.563540623574e-02  -1.445460615281e-01   6.718061357728e-02  -1.484340593244e-01   2.478318983971e-01   1.643758022105e-01   1.102409594485e-01  -2.035157255460e-01   6.866198465756e-02  -1.744188808385e-01   9.681412247984e-02   3.456876168741e-01  -1.239723488167e-01   1.372551643783e-01  -2.975764758090e-01  -1.701594107736e-01  
-6.137829876952e-02   8.844875906974e-02  -3.082571019155e-02   1.414109666426e-01  -7.399345532916e-02  -1.445287430500e-01   6.609512890671e-02  -1.458673337362e-01   2.448810218325e-01   1.617261056314e-01   1.109875503272e-01  -2.014870594908e-01   6.727976645471e-02  -1.728476437742e-01   9.479771651471e-02   3.440294987828e-01  -1.215853829575e-01   1.351369442583e-01  -2.936291070408e-01  -1.672465267119e-01  
-6.092869845339e-02   8.737050629525e-02  -3.022343818776e-02   1.395374562641e-01  -7.238470734251e-02  -1.444703796243e-01   6.502478415299e-02  -1.433359349015e-01   2.419311950399e-01   1.591015642288e-01   1.117150677608e-01  -1.994535047848e-01   6.592718301694e-02  -1.712635378149e-01   9.281307556200e-02   3.422854978326e-01  -1.192382608935e-01   1.330366552351e-01  -2.896877258892e-01  -1.643612754804e-01  
-6.047990074548e-02   8.630725162460e-02  -2.963389307754e-02   1.376636630768e-01  -7.081276999243e-02  -1.443688148814e-01   6.396961448029e-02  -1.408261021307e-01   2.389828826174e-01   1.565018869759e-01   1.123760959692e-01  -1.974405703862e-01   6.460518214436e-02  -1.696324674867e-01   9.087144632702e-02   3.404578506020e-01  -1.169386323002e-01   1.309371377667e-01  -2.857564391100e-01  -1.615050771684e-01  
-6.004920938572e-02   8.525417205796e-02  -2.905452973948e-02   1.358263845925e-01  -6.927140354957e-02  -1.442254992481e-01   6.292257479596e-02  -1.383657409222e-01   2.360391612947e-01   1.539313662680e-01   1.130618310298e-01  -1.954148791233e-01   6.330047537460e-02  -1.680290532066e-01   8.896074353470e-02   3.385850474644e-01  -1.146607572597e-01   1.288771552924e-01  -2.818503999438e-01  -1.586883998848e-01  
-5.961719893324e-02   8.420808161243e-02  -2.848620437888e-02   1.339846994699e-01  -6.775496819893e-02  -1.440245985915e-01   6.188487220224e-02  -1.359232104587e-01   2.330811257921e-01   1.513687972773e-01   1.136772043150e-01  -1.933548228979e-01   6.201504680871e-02  -1.663736428289e-01   8.706957448051e-02   3.365681390150e-01  -1.123997912668e-01   1.268143195646e-01  -2.779189074021e-01  -1.558759297282e-01  
-5.919374226951e-02   8.317404262727e-02  -2.792860980881e-02   1.321563544249e-01  -6.627063586636e-02  -1.437871366627e-01   6.085983440007e-02  -1.335111434613e-01   2.301294026311e-01   1.488333401925e-01   1.142539527586e-01  -1.913017896209e-01   6.075630170610e-02  -1.646964679239e-01   8.521366019589e-02   3.344770336071e-01  -1.101807697066e-01   1.247643643592e-01  -2.740007863462e-01  -1.530936582305e-01  
-5.877949883654e-02   8.215292915222e-02  -2.738072864206e-02   1.303537548624e-01  -6.482074288810e-02  -1.435125741571e-01   5.984426566945e-02  -1.311407999379e-01   2.271896365302e-01   1.463318874847e-01   1.148277528208e-01  -1.892671598433e-01   5.951561561736e-02  -1.630318357077e-01   8.340082668452e-02   3.323678073565e-01  -1.079944023196e-01   1.227463651820e-01  -2.701243228354e-01  -1.503595144404e-01  
-5.837700258034e-02   8.114111490594e-02  -2.684376683491e-02   1.285729238803e-01  -6.339818314558e-02  -1.431984633004e-01   5.883966605465e-02  -1.288069271043e-01   2.242541944982e-01   1.438552903911e-01   1.153895299064e-01  -1.872223852563e-01   5.829738352082e-02  -1.613667533723e-01   8.161549418302e-02   3.301901894809e-01  -1.058367131859e-01   1.207514411692e-01  -2.662608910008e-01  -1.476545458719e-01  
-5.797312460853e-02   8.014525805936e-02  -2.631837577253e-02   1.267907224567e-01  -6.200961683327e-02  -1.428513937958e-01   5.785287943899e-02  -1.264923462936e-01   2.213274462235e-01   1.414051838321e-01   1.158770690517e-01  -1.852048293348e-01   5.711037953013e-02  -1.596559314176e-01   7.987044339714e-02   3.279358651941e-01  -1.037296388525e-01   1.187567735951e-01  -2.624101721943e-01  -1.449772599577e-01  
-5.757666590747e-02   7.915292197052e-02  -2.580317289345e-02   1.250216463392e-01  -6.063767300036e-02  -1.424499430962e-01   5.687473126808e-02  -1.242073468403e-01   2.183886897970e-01   1.389624018839e-01   1.163387660297e-01  -1.831243215566e-01   5.593870427020e-02  -1.579312371512e-01   7.812996644235e-02   3.255419726829e-01  -1.016237109618e-01   1.167774294856e-01  -2.585329048124e-01  -1.423021212083e-01  
-5.718988752037e-02   7.817569664245e-02  -2.529616202958e-02   1.232804899867e-01  -5.930446282116e-02  -1.420285327677e-01   5.590660511643e-02  -1.219642924816e-01   2.154786522398e-01   1.365661918862e-01   1.167938044339e-01  -1.811033673309e-01   5.478798816065e-02  -1.562232721249e-01   7.644660640037e-02   3.231852350085e-01  -9.957219341225e-02   1.148313128540e-01  -2.547272070714e-01  -1.396923227246e-01  
-5.680844525315e-02   7.720918829285e-02  -2.479975807451e-02   1.215501416802e-01  -5.799736732115e-02  -1.415718108444e-01   5.495285752235e-02  -1.197485319508e-01   2.125747215884e-01   1.341926510028e-01   1.172075085636e-01  -1.790790584746e-01   5.366207994612e-02  -1.544955768315e-01   7.478969904114e-02   3.207473233449e-01  -9.755327616776e-02   1.128975006345e-01  -2.509281202038e-01  -1.371052320036e-01  
-5.643127606570e-02   7.625331352693e-02  -2.431296613482e-02   1.198319267895e-01  -5.671701778166e-02  -1.410798693736e-01   5.401113728356e-02  -1.175614835019e-01   2.096785004628e-01   1.318434245506e-01   1.175837751280e-01  -1.770559029136e-01   5.255708449213e-02  -1.527538837145e-01   7.316193833542e-02   3.182438525100e-01  -9.556474573577e-02   1.109792605149e-01  -2.471437993305e-01  -1.345454656224e-01  
-5.605654594046e-02   7.530426462562e-02  -2.383538235287e-02   1.181216264193e-01  -5.545889507194e-02  -1.405454180601e-01   5.307855687257e-02  -1.153996873570e-01   2.067835314247e-01   1.295115641983e-01   1.179132209158e-01  -1.750143970824e-01   5.146859153143e-02  -1.509909794731e-01   7.155583100355e-02   3.156495171468e-01  -9.359489353205e-02   1.090726427885e-01  -2.433604279505e-01  -1.320036631183e-01  
-5.569789705729e-02   7.436335505373e-02  -2.336458514948e-02   1.164503149950e-01  -5.422817935687e-02  -1.399872288894e-01   5.215269668149e-02  -1.132862778261e-01   2.039114058743e-01   1.272180538580e-01   1.182716400662e-01  -1.729848300981e-01   5.039432593628e-02  -1.492694550446e-01   6.998466335660e-02   3.130698356564e-01  -9.165654509512e-02   1.072094608829e-01  -2.396316683965e-01  -1.295141237130e-01  
-5.533889875238e-02   7.343261379738e-02  -2.290400399314e-02   1.147836387748e-01  -5.302161582963e-02  -1.393921674010e-01   5.124019393509e-02  -1.111954277746e-01   2.010449853544e-01   1.249447535963e-01   1.185758207096e-01  -1.709525622520e-01   4.934122488181e-02  -1.475229998615e-01   6.843915089506e-02   3.104106324087e-01  -8.974458213685e-02   1.053555483834e-01  -2.359095434557e-01  -1.270452779899e-01  
-5.498011108283e-02   7.251692832643e-02  -2.245317441218e-02   1.131213819554e-01  -5.184475023632e-02  -1.387763137691e-01   5.034589331572e-02  -1.091260820508e-01   1.981966668355e-01   1.227010811018e-01   1.188142222381e-01  -1.689532635335e-01   4.831742822727e-02  -1.457460116506e-01   6.693032749857e-02   3.076976425656e-01  -8.788384334414e-02   1.035077562824e-01  -2.322091961800e-01  -1.246065218556e-01  
-5.463544268763e-02   7.160745557950e-02  -2.200936356613e-02   1.114958698362e-01  -5.069053786386e-02  -1.381330780061e-01   4.945859137588e-02  -1.071027295384e-01   1.953669055663e-01   1.204901902416e-01   1.190842125278e-01  -1.669490712422e-01   4.730605486059e-02  -1.440116485934e-01   6.544774900056e-02   3.049856654310e-01  -8.604390946289e-02   1.017027541715e-01  -2.285536732767e-01  -1.222121684718e-01  
-5.428660356822e-02   7.070923608324e-02  -2.157520554971e-02   1.098680172429e-01  -4.956034540273e-02  -1.374574543183e-01   4.858568984577e-02  -1.050958731390e-01   1.925449239963e-01   1.182988322304e-01   1.192766216369e-01  -1.649519641725e-01   4.631755757008e-02  -1.422379920600e-01   6.399191053900e-02   3.021876559274e-01  -8.423680703223e-02   9.989909851863e-02  -2.249016859392e-01  -1.198352569194e-01  
-5.394441701483e-02   6.981710166752e-02  -2.114838593712e-02   1.082606278638e-01  -4.845097022094e-02  -1.367511053942e-01   4.772104093120e-02  -1.031222559236e-01   1.897358687714e-01   1.161327621761e-01   1.194561668745e-01  -1.629463956106e-01   4.534292287402e-02  -1.404740480512e-01   6.255898576046e-02   2.993501341636e-01  -8.245022639545e-02   9.812104416643e-02  -2.212743068410e-01  -1.174888950863e-01  
-5.360878399507e-02   6.893357296278e-02  -2.072940923757e-02   1.066761430496e-01  -4.736473128030e-02  -1.360197471974e-01   4.686591487937e-02  -1.011835828989e-01   1.869452702006e-01   1.139966941378e-01   1.196284515520e-01  -1.609478679114e-01   4.438438355159e-02  -1.387257165583e-01   6.115418735000e-02   2.964971483439e-01  -8.069106075104e-02   9.637148567208e-02  -2.176838878367e-01  -1.151802956193e-01  
-5.327544522840e-02   6.806356969166e-02  -2.031912143594e-02   1.051035130820e-01  -4.630578439033e-02  -1.352721101192e-01   4.602628296550e-02  -9.927114604142e-02   1.841782535055e-01   1.118931117563e-01   1.197571698413e-01  -1.589843078934e-01   4.344951820887e-02  -1.369678418215e-01   5.978538648751e-02   2.936245710003e-01  -7.897618857939e-02   9.463761851723e-02  -2.141298266896e-01  -1.129085201446e-01  
-5.294613997740e-02   6.719578827307e-02  -1.991567960178e-02   1.035473454816e-01  -4.526197840864e-02  -1.344864721894e-01   4.519183481649e-02  -9.738819080013e-02   1.814168494378e-01   1.098069316644e-01   1.198669318221e-01  -1.569887673016e-01   4.252455866015e-02  -1.352148477076e-01   5.842948136777e-02   2.906862988519e-01  -7.726950828074e-02   9.292574885284e-02  -2.105850463507e-01  -1.106564698356e-01  
-5.261697996298e-02   6.634403472015e-02  -1.952111770935e-02   1.019991910426e-01  -4.424637881905e-02  -1.336898535012e-01   4.437619991377e-02  -9.552806036972e-02   1.786816701272e-01   1.077538128548e-01   1.199205754054e-01  -1.550389328182e-01   4.162670685731e-02  -1.334449275843e-01   5.711112166349e-02   2.877276703477e-01  -7.561353467780e-02   9.122544944680e-02  -2.070761582868e-01  -1.084400945781e-01  
-5.229763567119e-02   6.549790810467e-02  -1.913266822978e-02   1.004821911948e-01  -4.325061323613e-02  -1.328714044631e-01   4.356750466885e-02  -9.370785792408e-02   1.759684560359e-01   1.057322435298e-01   1.199941231163e-01  -1.530890687386e-01   4.074008832167e-02  -1.317113623769e-01   5.581704148345e-02   2.847780566522e-01  -7.397850328924e-02   8.956251765323e-02  -2.036135119452e-01  -1.062653409631e-01  
-5.197562392961e-02   6.465875601662e-02  -1.875271872400e-02   9.896766235570e-02  -4.227195023067e-02  -1.320197781123e-01   4.277016366332e-02  -9.190609015280e-02   1.732618938742e-01   1.037264128398e-01   1.200073757890e-01  -1.511267715288e-01   3.987036017994e-02  -1.299547998297e-01   5.453966032430e-02   2.817459632340e-01  -7.236154989577e-02   8.790715740198e-02  -2.001522226579e-01  -1.041042461158e-01  
-5.165629885595e-02   6.383088853068e-02  -1.838015658221e-02   9.746784482330e-02  -4.131583827607e-02  -1.311534939436e-01   4.198706178352e-02  -9.013125041126e-02   1.705785981794e-01   1.017500786680e-01   1.199874103171e-01  -1.491857211839e-01   3.902171570011e-02  -1.281979302501e-01   5.328998388626e-02   2.786917015401e-01  -7.078219358058e-02   8.627040377923e-02  -1.967230845339e-01  -1.019754066349e-01  
-5.134331139116e-02   6.301242165120e-02  -1.801396447602e-02   9.599196849851e-02  -4.038298564296e-02  -1.302747765999e-01   4.121364305724e-02  -8.839035810855e-02   1.679242079845e-01   9.980906735895e-02   1.199626800481e-01  -1.472735164175e-01   3.818733096406e-02  -1.264629250636e-01   5.207328409558e-02   2.756626283397e-01  -6.923569520603e-02   8.466347164659e-02  -1.933487615881e-01  -9.989184721101e-02  
-5.103645664840e-02   6.220046272643e-02  -1.765392130938e-02   9.453956917665e-02  -3.946861252864e-02  -1.293777086623e-01   4.044939418652e-02  -8.668244529502e-02   1.652918026592e-01   9.789661737598e-02   1.199369552284e-01  -1.453640327255e-01   3.736625387109e-02  -1.247498555546e-01   5.087871104929e-02   2.726289592603e-01  -6.771231247553e-02   8.308541443661e-02  -1.900126292777e-01  -9.784314768137e-02  
-5.072510230673e-02   6.139478983256e-02  -1.730077321156e-02   9.308618880766e-02  -3.857124536209e-02  -1.284519840308e-01   3.969428321944e-02  -8.498945503087e-02   1.626690557600e-01   9.600070926325e-02   1.198356736282e-01  -1.434530259927e-01   3.655995276778e-02  -1.230067832607e-01   4.970352432225e-02   2.695206533022e-01  -6.621148140360e-02   8.151065569020e-02  -1.866811372478e-01  -9.580876875534e-02  
-5.041809775950e-02   6.059606763917e-02  -1.695485439144e-02   9.165362553133e-02  -3.768973494850e-02  -1.275047953331e-01   3.895041271365e-02  -8.332710392610e-02   1.600643912699e-01   9.412893426148e-02   1.197307616675e-01  -1.415329752489e-01   3.576917602687e-02  -1.212831200351e-01   4.854409420956e-02   2.663880278314e-01  -6.472877212623e-02   7.996279472728e-02  -1.833769265939e-01  -9.380206287916e-02  
-5.011496900839e-02   5.980808320125e-02  -1.661526382911e-02   9.024031188552e-02  -3.683087348134e-02  -1.265505348354e-01   3.821855510274e-02  -8.169407822698e-02   1.574906296719e-01   9.229150176054e-02   1.196071571526e-01  -1.396489381553e-01   3.499459456103e-02  -1.195726733354e-01   4.741717212868e-02   2.632778752205e-01  -6.328233357654e-02   7.843927793336e-02  -1.801246392139e-01  -9.183716576148e-02  
-4.981364951322e-02   5.902986062635e-02  -1.628225825877e-02   8.884123775106e-02  -3.599149090422e-02  -1.255840869152e-01   3.749953932430e-02  -8.008621116000e-02   1.549409816469e-01   9.048187256208e-02   1.194531534589e-01  -1.377842584689e-01   3.423789377865e-02  -1.178657008996e-01   4.631473415888e-02   2.601550013736e-01  -6.186820911701e-02   7.693449069305e-02  -1.769057800695e-01  -8.990285327066e-02  
-4.951641866642e-02   5.826034885203e-02  -1.595567239496e-02   8.746201577124e-02  -3.517107993109e-02  -1.246061642292e-01   3.679071040931e-02  -7.850751511656e-02   1.524176580470e-01   8.870204099386e-02   1.192875286402e-01  -1.359381646734e-01   3.349538480553e-02  -1.161754648218e-01   4.523754998506e-02   2.570420340616e-01  -6.048127427224e-02   7.545490056338e-02  -1.737307158480e-01  -8.800462907413e-02  
-4.921926891482e-02   5.749716272790e-02  -1.563500651793e-02   8.609403723868e-02  -3.436628445024e-02  -1.236091062777e-01   3.609166200270e-02  -7.695141389610e-02   1.499122406994e-01   8.694405188501e-02   1.190864495103e-01  -1.340929857862e-01   3.276664931890e-02  -1.144848049263e-01   4.417824079800e-02   2.538960197992e-01  -5.911618629531e-02   7.399156939166e-02  -1.705777579725e-01  -8.612950038488e-02  
-4.892247367357e-02   5.674149901507e-02  -1.532112476983e-02   8.473833893134e-02  -3.357711107542e-02  -1.225946872146e-01   3.540383266105e-02  -7.541850538611e-02   1.474259714453e-01   8.520850696356e-02   1.188543057957e-01  -1.322507606681e-01   3.205312296521e-02  -1.127968656679e-01   4.313673176745e-02   2.507219828262e-01  -5.777259168004e-02   7.254581385878e-02  -1.674489624130e-01  -8.427836046337e-02  
-4.863075713558e-02   5.599261202542e-02  -1.501247963494e-02   8.340554507543e-02  -3.280574297912e-02  -1.215708903250e-01   3.472352043593e-02  -7.391634299694e-02   1.449684433102e-01   8.350411970532e-02   1.186215751098e-01  -1.304276775814e-01   3.135022837938e-02  -1.111341639398e-01   4.212050009891e-02   2.475770055485e-01  -5.645401937616e-02   7.112855068090e-02  -1.643716254119e-01  -8.246667282766e-02  
-4.833724224776e-02   5.525074172127e-02  -1.470957084319e-02   8.208139001220e-02  -3.205006891110e-02  -1.205311873815e-01   3.405346035420e-02  -7.243424075203e-02   1.425302651730e-01   8.182151792654e-02   1.183448700494e-01  -1.286127005810e-01   3.066128164747e-02  -1.094667491287e-01   4.112332769122e-02   2.444026865411e-01  -5.515928407658e-02   6.972481536613e-02  -1.613172107293e-01  -8.067763917570e-02  
-4.804739260012e-02   5.451624817976e-02  -1.441248795332e-02   8.077727043633e-02  -3.130980311306e-02  -1.194811209622e-01   3.339391854525e-02  -7.098011761505e-02   1.401175705105e-01   8.016577453371e-02   1.180631057388e-01  -1.268058044447e-01   2.998638254148e-02  -1.078203485909e-01   4.014474342740e-02   2.412335129984e-01  -5.388773119754e-02   6.834650372000e-02  -1.583012541858e-01  -7.891992700287e-02  
-4.776074489899e-02   5.379158066396e-02  -1.412074991232e-02   7.949315570824e-02  -3.058849080111e-02  -1.184293238960e-01   3.274586152187e-02  -6.955373580025e-02   1.377371365331e-01   7.854227595943e-02   1.177718180534e-01  -1.250316557314e-01   2.932566096777e-02  -1.061937322240e-01   3.919329330042e-02   2.380976221348e-01  -5.264811478532e-02   6.699312129559e-02  -1.553374356201e-01  -7.720098754607e-02  
-4.747045944135e-02   5.307527827667e-02  -1.383557433643e-02   7.821415930308e-02  -2.988175300778e-02  -1.173614574653e-01   3.210970901454e-02  -6.814441574567e-02   1.353744737724e-01   7.693800450685e-02   1.174284020549e-01  -1.232647504754e-01   2.868051684536e-02  -1.045573787592e-01   3.825849324927e-02   2.349225067774e-01  -5.143074053100e-02   6.565012567796e-02  -1.523905322033e-01  -7.550030716787e-02  
-4.718360635026e-02   5.236524940849e-02  -1.355549522523e-02   7.695555310051e-02  -2.918940166720e-02  -1.162849354230e-01   3.148247249735e-02  -6.676247362935e-02   1.330378334459e-01   7.536031990696e-02   1.170825766114e-01  -1.215069909177e-01   2.804736639680e-02  -1.029440309470e-01   3.734197606809e-02   2.317614585902e-01  -5.023521800909e-02   6.433260710531e-02  -1.494845811674e-01  -7.383140405682e-02  
-4.689714973303e-02   5.166147482771e-02  -1.328015950350e-02   7.571048327550e-02  -2.851226599341e-02  -1.151989218042e-01   3.086330213799e-02  -6.540313488237e-02   1.307262910219e-01   7.380777614045e-02   1.167098635675e-01  -1.197650461993e-01   2.742433346572e-02  -1.013387735260e-01   3.644647663844e-02   2.286052999171e-01  -4.906195791891e-02   6.303373219956e-02  -1.466158017256e-01  -7.219159425546e-02  
-4.661329270544e-02   5.096478602885e-02  -1.301040663376e-02   7.448479476301e-02  -2.784893492876e-02  -1.141050629690e-01   3.025398270256e-02  -6.407014882858e-02   1.284407069892e-01   7.228097367036e-02   1.163342691546e-01  -1.180318894700e-01   2.681391999943e-02  -9.975601034416e-02   3.556807583084e-02   2.254624154373e-01  -4.790904049763e-02   6.175960965023e-02  -1.437866824408e-01  -7.058208232186e-02  
-4.632923265518e-02   5.027483297260e-02  -1.274538224422e-02   7.327211799685e-02  -2.719980365837e-02  -1.130027285859e-01   2.965412402577e-02  -6.275872322076e-02   1.261792889350e-01   7.077789636185e-02   1.159328334333e-01  -1.163120164337e-01   2.621559434444e-02  -9.818161924046e-02   3.470793754653e-02   2.223189162020e-01  -4.677932400031e-02   6.050336132611e-02  -1.409906025776e-01  -6.899889127536e-02  
-4.604318190808e-02   4.959316564176e-02  -1.248554887274e-02   7.206788919004e-02  -2.656556268235e-02  -1.118927575382e-01   2.906455882606e-02  -6.146554595663e-02   1.239418068543e-01   6.929749356262e-02   1.154880454391e-01  -1.146124689190e-01   2.563030342841e-02  -9.660514754565e-02   3.386773442884e-02   2.191665126678e-01  -4.567488773820e-02   5.926012522199e-02  -1.382240772824e-01  -6.743969437699e-02  
-4.576302581138e-02   4.891754802017e-02  -1.223020379812e-02   7.088962621877e-02  -2.594519715226e-02  -1.107819090443e-01   2.848308976253e-02  -6.020249303521e-02   1.217361573525e-01   6.784703820715e-02   1.150631294263e-01  -1.129280894743e-01   2.505491551866e-02  -9.506580767660e-02   3.304661517252e-02   2.160619233382e-01  -4.459154384534e-02   5.804766738242e-02  -1.355116684062e-01  -6.591795974593e-02  
-4.548152105631e-02   4.825204662618e-02  -1.198055477093e-02   6.972143290410e-02  -2.533995447603e-02  -1.096676793641e-01   2.791401597904e-02  -5.895828378730e-02   1.195566733952e-01   6.642051053428e-02   1.146026149790e-01  -1.112689740220e-01   2.449441089597e-02  -9.352911782606e-02   3.224553363615e-02   2.129585013638e-01  -4.353507323086e-02   5.684978024263e-02  -1.328321036675e-01  -6.442153883131e-02  
-4.519775890795e-02   4.759128969984e-02  -1.173598047991e-02   6.856368128971e-02  -2.474493094296e-02  -1.085386387344e-01   2.735318499391e-02  -5.773311539742e-02   1.173950815605e-01   6.501163102552e-02   1.141146831587e-01  -1.096051290453e-01   2.394464400772e-02  -9.199896672926e-02   3.145531048519e-02   2.098344161183e-01  -4.249196690857e-02   5.566780148882e-02  -1.301738405050e-01  -6.294375640924e-02  
-4.491484398219e-02   4.693661357424e-02  -1.149549625067e-02   6.742080839206e-02  -2.416303707372e-02  -1.074053470186e-01   2.680024274374e-02  -5.652986102576e-02   1.152604192081e-01   6.362718627136e-02   1.136092040220e-01  -1.079575637805e-01   2.340427853842e-02  -9.048294433936e-02   3.068332734181e-02   2.067272026972e-01  -4.146963408851e-02   5.450541666652e-02  -1.275548491863e-01  -6.149420791645e-02  
-4.463657116773e-02   4.629052224918e-02  -1.125970354466e-02   6.630060231547e-02  -2.359560359964e-02  -1.062770731813e-01   2.625756783549e-02  -5.535329469198e-02   1.131593878517e-01   6.227241414857e-02   1.131132061032e-01  -1.063364986816e-01   2.287606343074e-02  -8.899727573297e-02   2.993160768794e-02   2.036690346935e-01  -4.047307048412e-02   5.336948802675e-02  -1.249886617561e-01  -6.008021655103e-02  
-4.435525521260e-02   4.565321281977e-02  -1.102880015629e-02   6.518724534856e-02  -2.304161954755e-02  -1.051444510730e-01   2.572574629862e-02  -5.419258989241e-02   1.110822410340e-01   6.093856356293e-02   1.125724404895e-01  -1.047374826276e-01   2.236069328029e-02  -8.750891767438e-02   2.919773041802e-02   2.006035529064e-01  -3.950058924112e-02   5.224479226096e-02  -1.224496935641e-01  -5.868737830770e-02  
-4.407677744996e-02   4.501817932145e-02  -1.080157276066e-02   6.409387335933e-02  -2.249705587380e-02  -1.040039904928e-01   2.519859273452e-02  -5.305652614375e-02   1.090293562175e-01   5.962708592101e-02   1.120397136785e-01  -1.031361032153e-01   2.185159780871e-02  -8.604865792660e-02   2.847590457496e-02   1.975622864541e-01  -3.853962783877e-02   5.114493950801e-02  -1.199504959276e-01  -5.732226762481e-02  
-4.379503271468e-02   4.439052785123e-02  -1.057907456469e-02   6.300830278829e-02  -2.196399673157e-02  -1.028567221256e-01   2.468163517816e-02  -5.193663268692e-02   1.069982033824e-01   5.833450068434e-02   1.114695085182e-01  -1.015464526073e-01   2.135440180205e-02  -8.458974859114e-02   2.776808294808e-02   1.945096767060e-01  -3.759765325775e-02   5.005767138612e-02  -1.174755201013e-01  -5.597618555749e-02  
-4.351506861809e-02   4.376963388223e-02  -1.036024251104e-02   6.193923806722e-02  -2.144367493465e-02  -1.017116722258e-01   2.417299719120e-02  -5.083844733078e-02   1.049966491016e-01   5.706725379560e-02   1.108898488694e-01  -9.997975642954e-02   2.086686824538e-02  -8.314950501272e-02   2.707852951113e-02   1.914895924185e-01  -3.667872965194e-02   4.899058634605e-02  -1.150440256537e-01  -5.465945937201e-02  
-4.323712469162e-02   4.315636247440e-02  -1.014625647119e-02   6.088763171710e-02  -2.093526345890e-02  -1.005679441350e-01   2.367363409421e-02  -4.976251634188e-02   1.030241242619e-01   5.582453321674e-02   1.103076369498e-01  -9.843115465037e-02   2.038994858696e-02  -8.173123436213e-02   2.640506771728e-02   1.885008771499e-01  -3.577889640012e-02   4.794502863358e-02  -1.126549935772e-01  -5.337110581830e-02  
-4.296044459446e-02   4.255044966114e-02  -9.936311681543e-03   5.985211506304e-02  -2.043861496076e-02  -9.942652144231e-02   2.318354605772e-02  -4.870751941698e-02   1.010800401687e-01   5.460560315783e-02   1.097187020939e-01  -9.690198775921e-02   1.992364345937e-02  -8.033244055519e-02   2.574752749658e-02   1.855409498051e-01  -3.490023404654e-02   4.691939124400e-02  -1.103063525718e-01  -5.210990887257e-02  
-4.267805113551e-02   4.195241183876e-02  -9.730773787083e-03   5.881946582108e-02  -1.995316203608e-02  -9.827867767695e-02   2.270376228523e-02  -4.766460873054e-02   9.915592168387e-02   5.340319565195e-02   1.090752315367e-01  -9.538937488472e-02   1.946908667119e-02  -7.892527451115e-02   2.510400216131e-02   1.825600313781e-01  -3.404152449043e-02   4.590110829573e-02  -1.079759996354e-01  -5.086375014029e-02  
-4.239931631289e-02   4.135920298596e-02  -9.529100909361e-03   5.780776718028e-02  -1.947757307823e-02  -9.713202218175e-02   2.223032238579e-02  -4.664564263980e-02   9.726040529220e-02   5.222484793922e-02   1.084462561938e-01  -9.388659668561e-02   1.902200153277e-02  -7.754931823640e-02   2.447400242390e-02   1.796224257216e-01  -3.319744216657e-02   4.490767037687e-02  -1.056914896543e-01  -4.964707920812e-02  
-4.212317807188e-02   4.077215616581e-02  -9.330856500571e-03   5.681434554136e-02  -1.901297130707e-02  -9.599009745863e-02   2.176484972643e-02  -4.564849542369e-02   9.539496791293e-02   5.107093710152e-02   1.078204858967e-01  -9.240269380275e-02   1.858373616497e-02  -7.619812900918e-02   2.385935718581e-02   1.767253878093e-01  -3.237292492528e-02   4.393586170797e-02  -1.034512392206e-01  -4.845887497922e-02  
-4.184357834922e-02   4.019060760451e-02  -9.136185232328e-03   5.582778030872e-02  -1.855833499860e-02  -9.484343233064e-02   2.130650020419e-02  -4.466547463302e-02   9.355079441363e-02   4.993439599298e-02   1.071566553140e-01  -9.093230865171e-02   1.815375778839e-02  -7.484797210681e-02   2.325818799869e-02   1.738260702838e-01  -3.156531672880e-02   4.297501782433e-02  -1.012361224541e-01  -4.728874398426e-02  
-4.156285069732e-02   3.961573136443e-02  -8.946056139281e-03   5.485415549145e-02  -1.811289737162e-02  -9.369450404257e-02   2.085684495005e-02  -4.370056461009e-02   9.173022983155e-02   4.881708312088e-02   1.064817830321e-01  -8.947106693963e-02   1.773392316919e-02  -7.351378686217e-02   2.266819259977e-02   1.709408079717e-01  -3.077224831635e-02   4.203143654218e-02  -9.905241342304e-02  -4.613983153631e-02  
-4.128602022855e-02   3.904468068556e-02  -8.758373614024e-03   5.390030436559e-02  -1.767726937923e-02  -9.255127253007e-02   2.041259658163e-02  -4.275778996026e-02   8.993977835931e-02   4.772391741617e-02   1.058181948638e-01  -8.802533751139e-02   1.731998925279e-02  -7.220826609197e-02   2.209264193245e-02   1.681051280139e-01  -2.999634628167e-02   4.111053028645e-02  -9.691543939208e-02  -4.501999371995e-02  
-4.100460758138e-02   3.848411059164e-02  -8.575693302016e-03   5.295216530954e-02  -1.725268955419e-02  -9.140869000224e-02   1.998025772958e-02  -4.182788158809e-02   8.817254524249e-02   4.664855441280e-02   1.051139441672e-01  -8.660407245762e-02   1.691900202960e-02  -7.090229428044e-02   2.153118777557e-02   1.652680065748e-01  -2.924099161023e-02   4.019931074580e-02  -9.480276017822e-02  -4.391728355668e-02  
-4.072748829948e-02   3.792957911903e-02  -8.396141364281e-03   5.202441998786e-02  -1.683831149732e-02  -9.027547059716e-02   1.955505164178e-02  -4.092012330744e-02   8.643706884825e-02   4.559803177815e-02   1.044249604871e-01  -8.520359584575e-02   1.652552321668e-02  -6.962673197979e-02   2.098455947586e-02   1.624868181344e-01  -2.850382442349e-02   3.931110557379e-02  -9.273866544195e-02  -4.284415338912e-02  
-4.044558756270e-02   3.738164426989e-02  -8.220174101413e-03   5.110199183068e-02  -1.643303234827e-02  -8.913890465846e-02   1.913839459388e-02  -4.002463419863e-02   8.472173068961e-02   4.456303864103e-02   1.036961915233e-01  -8.381728883486e-02   1.614143871144e-02  -6.835094232711e-02   2.044943079818e-02   1.596993496466e-01  -2.778298177682e-02   3.843224352489e-02  -9.069566446241e-02  -4.178612858833e-02  
-4.016748962060e-02   3.683723984261e-02  -8.047377063120e-03   5.019940935058e-02  -1.603564942309e-02  -8.800594856423e-02   1.872641749956e-02  -3.915065080613e-02   8.303404075691e-02   4.354984312797e-02   1.029858534639e-01  -8.243890851109e-02   1.576292305032e-02  -6.710623479602e-02   1.992547638817e-02   1.569601949065e-01  -2.707397125535e-02   3.757620352324e-02  -8.869666836474e-02  -4.075482431453e-02  
-3.988798914137e-02   3.629869368669e-02  -7.878118542814e-03   4.930830491924e-02  -1.564662043357e-02  -8.687351951465e-02   1.832212211999e-02  -3.829255670694e-02   8.136966245387e-02   4.255450487473e-02   1.022622291252e-01  -8.107202116184e-02   1.539291564982e-02  -6.587533673502e-02   1.941215601096e-02   1.542382395853e-01  -2.637927772455e-02   3.673514949856e-02  -8.672773250595e-02  -3.974293479808e-02  
-3.960343663267e-02   3.576889018934e-02  -7.712710793194e-03   4.842145275242e-02  -1.526729864374e-02  -8.574169531312e-02   1.792770775711e-02  -3.744550948852e-02   7.972661723382e-02   4.157491510582e-02   1.014952560854e-01  -7.972732767174e-02   1.503338470220e-02  -6.464228497894e-02   1.891145607566e-02   1.515129615913e-01  -2.570314810880e-02   3.590212961547e-02  -8.478026304817e-02  -3.874588723620e-02  
-3.932531508996e-02   3.524384262745e-02  -7.549691764426e-03   4.755784425750e-02  -1.489716675079e-02  -8.462359496136e-02   1.753912390897e-02  -3.662143441319e-02   7.811723580749e-02   4.062071898539e-02   1.007585105694e-01  -7.840305742459e-02   1.467944972017e-02  -6.344618239244e-02   1.842469277264e-02   1.488594860742e-01  -2.504347219367e-02   3.509385381743e-02  -8.288578632346e-02  -3.777960822235e-02  
-3.904584031544e-02   3.472381449232e-02  -7.389497992279e-03   4.670406939920e-02  -1.453524222957e-02  -8.350712853324e-02   1.715657486235e-02  -3.581160695013e-02   7.653080510842e-02   3.968360074173e-02   1.000020989509e-01  -7.709375359291e-02   1.433201893034e-02  -6.225995756299e-02   1.794948510384e-02   1.462240465163e-01  -2.439838114387e-02   3.429842239630e-02  -8.102085513505e-02  -3.683190996826e-02  
-3.876713354881e-02   3.420947390911e-02  -7.232615792371e-03   4.586480331365e-02  -1.418111124505e-02  -8.239565739737e-02   1.678127447318e-02  -3.501884917276e-02   7.496966312390e-02   3.876537140714e-02   9.924768752233e-02  -7.579705631554e-02   1.399236865746e-02  -6.109478358882e-02   1.748442607524e-02   1.436215063200e-01  -2.376681593657e-02   3.352029063030e-02  -7.919090355914e-02  -3.590544044842e-02  
-3.848036172103e-02   3.370199708498e-02  -7.079808991993e-03   4.502620076321e-02  -1.383390766760e-02  -8.127558163442e-02   1.641411755478e-02  -3.423439277680e-02   7.342256409391e-02   3.785743049259e-02   9.844285523400e-02  -7.450768131032e-02   1.366215194420e-02  -5.992305910039e-02   1.702696761683e-02   1.409947855992e-01  -2.314652030006e-02   3.274751649053e-02  -7.737142487041e-02  -3.498764445905e-02  
-3.820129176449e-02   3.319931281735e-02  -6.929324761348e-03   4.421157284891e-02  -1.349534806079e-02  -8.017250802155e-02   1.605229820670e-02  -3.347255224597e-02   7.190986842104e-02   3.697469663056e-02   9.767484990066e-02  -7.323998149759e-02   1.333700881118e-02  -5.879027068327e-02   1.658295056268e-02   1.384472735480e-01  -2.254205877556e-02   3.199949519891e-02  -7.560628509202e-02  -3.410047815966e-02  
-3.792053068286e-02   3.270474034367e-02  -6.781936640781e-03   4.340602226602e-02  -1.316586387879e-02  -7.907715831275e-02   1.569932699074e-02  -3.272373707123e-02   7.042201247713e-02   3.610957377010e-02   9.688540773894e-02  -7.199760086971e-02   1.302052798704e-02  -5.766603724423e-02   1.615149125234e-02   1.359219777322e-01  -2.195554179636e-02   3.126296199717e-02  -7.387075286316e-02  -3.323139886736e-02  
-3.763912147862e-02   3.221570853430e-02  -6.637637506937e-03   4.261200499907e-02  -1.284339421386e-02  -7.798534399103e-02   1.535293268696e-02  -3.198945017584e-02   6.895683961094e-02   3.526078160867e-02   9.608908447642e-02  -7.076688602665e-02   1.271119730748e-02  -5.655730436611e-02   1.572904944814e-02   1.334201559205e-01  -2.138120370546e-02   3.054067315240e-02  -7.216473434083e-02  -3.238013021312e-02  
-3.735853005342e-02   3.173195814113e-02  -6.495773364411e-03   4.183082349044e-02  -1.252867719650e-02  -7.690150634582e-02   1.501276109711e-02  -3.127029422784e-02   6.751716845898e-02   3.443018656964e-02   9.528931852703e-02  -6.955457949217e-02   1.240781109800e-02  -5.546573602962e-02   1.531780793572e-02   1.309543523282e-01  -2.082115866444e-02   2.983321267729e-02  -7.049326462105e-02  -3.154906667782e-02  
-3.707686408288e-02   3.125328416845e-02  -6.357133161187e-03   4.106081351943e-02  -1.222005479843e-02  -7.581945805019e-02   1.467867963588e-02  -3.056517214223e-02   6.609852539033e-02   3.361459651125e-02   9.448429962624e-02  -6.834935898742e-02   1.211132815679e-02  -5.438994189712e-02   1.491397938397e-02   1.285090613116e-01  -2.027093153048e-02   2.913971567022e-02  -6.884907932593e-02  -3.073441771839e-02  
-3.679214729630e-02   3.077912665881e-02  -6.221105581510e-03   4.029777838326e-02  -1.191803935530e-02  -7.473773179985e-02   1.434990477938e-02  -2.987127859255e-02   6.469920119437e-02   3.281267314922e-02   9.365497596003e-02  -6.715644685934e-02   1.182058007188e-02  -5.332034717150e-02   1.451924355253e-02   1.260745649208e-01  -1.973231384253e-02   2.845610162762e-02  -6.722811130216e-02  -2.993406747068e-02  
-3.651247700950e-02   3.031084573631e-02  -6.087305616962e-03   3.955370315312e-02  -1.162378510015e-02  -7.367230719720e-02   1.402778168819e-02  -2.919575875108e-02   6.333036417413e-02   3.203204066877e-02   9.284907367670e-02  -6.598484205587e-02   1.153582897797e-02  -5.228063324582e-02   1.413576835706e-02   1.237020162510e-01  -1.920866354400e-02   2.779207905472e-02  -6.565121361241e-02  -2.915819702241e-02  
-3.623084611580e-02   2.984710442855e-02  -5.956179615088e-03   3.881824476155e-02  -1.133574018481e-02  -7.260898941605e-02   1.371077141928e-02  -2.853216010790e-02   6.198157210209e-02   3.126538105057e-02   9.202747168745e-02  -6.482471239312e-02   1.125666057006e-02  -5.125087552730e-02   1.376081563523e-02   1.213471002395e-01  -1.869573694561e-02   2.713914592468e-02  -6.409946611990e-02  -2.839730850326e-02  
-3.594631206875e-02   2.939119391532e-02  -5.828224687942e-03   3.809051339286e-02  -1.105476559404e-02  -7.155110173761e-02   1.340234233183e-02  -2.787982429660e-02   6.065375777753e-02   3.051296902942e-02   9.118771364836e-02  -6.368228606108e-02   1.098605692098e-02  -5.023000820201e-02   1.339453117299e-02   1.190070150620e-01  -1.819619201294e-02   2.649663129852e-02  -6.257126605493e-02  -2.765056449165e-02  
-3.566566444522e-02   2.894127937994e-02  -5.702689017632e-03   3.737907392738e-02  -1.078120331127e-02  -7.050796097085e-02   1.309978126467e-02  -2.724368720592e-02   5.935417398941e-02   2.977990523128e-02   9.036212390559e-02  -6.256219456193e-02   1.072091188891e-02  -4.923341360380e-02   1.303936960652e-02   1.167218046817e-01  -1.771073882563e-02   2.587089982957e-02  -6.108308144914e-02  -2.692583953608e-02  
-3.538328396047e-02   2.849575502342e-02  -5.579762348814e-03   3.667672760781e-02  -1.051307706591e-02  -6.946703892535e-02   1.280238072565e-02  -2.661939561290e-02   5.807383763809e-02   2.906007251805e-02   8.952705319819e-02  -6.145038929569e-02   1.046134507203e-02  -4.824922614589e-02   1.269118744044e-02   1.144555972651e-01  -1.723431331232e-02   2.525674931489e-02  -5.961930085503e-02  -2.621538405191e-02  
-3.510071563394e-02   2.805638618905e-02  -5.459254750351e-03   3.598507082461e-02  -1.025168816075e-02  -6.843550051389e-02   1.251160016422e-02  -2.600765070520e-02   5.681668542552e-02   2.835580852403e-02   8.868636229887e-02  -6.035733467401e-02   1.020811413206e-02  -4.727925094400e-02   1.235221283189e-02   1.122198703763e-01  -1.677097095947e-02   2.465478931275e-02  -5.818449433908e-02  -2.552134461568e-02  
-3.481706456234e-02   2.762054775451e-02  -5.340915982564e-03   3.530303741926e-02  -9.995466411548e-03  -6.740716493154e-02   1.222510572631e-02  -2.540777606009e-02   5.557900043959e-02   2.766477605053e-02   8.783914946069e-02  -5.927253444861e-02   9.959398143694e-03  -4.632264439918e-02   1.202023810689e-02   1.100070296288e-01  -1.631626902749e-02   2.406455011801e-02  -5.677509964089e-02  -2.484182949149e-02  
-3.453523766400e-02   2.718967712317e-02  -5.224762408446e-03   3.463418620480e-02  -9.745349638719e-03  -6.638947508890e-02   1.194394325445e-02  -2.482167287383e-02   5.436531584330e-02   2.698986943777e-02   8.699880790664e-02  -5.820369155232e-02   9.715714462767e-03  -4.538562819928e-02   1.169693971323e-02   1.078353796307e-01  -1.587286066177e-02   2.348843011003e-02  -5.539829211446e-02  -2.418021611682e-02  
-3.425244568113e-02   2.676617715485e-02  -5.111334412988e-03   3.397451146236e-02  -9.501825737705e-03  -6.538119799188e-02   1.167005560070e-02  -2.424677885059e-02   5.317350486636e-02   2.632929030207e-02   8.614907350795e-02  -5.715522211950e-02   9.479062964158e-03  -4.446034004212e-02   1.138239480152e-02   1.056898960337e-01  -1.544235119193e-02   2.292301774866e-02  -5.404757400257e-02  -2.353329250252e-02  
-3.396955940325e-02   2.634554862487e-02  -4.999862369816e-03   3.332540584810e-02  -9.262943191888e-03  -6.437722458819e-02   1.139983112719e-02  -2.368390307535e-02   5.200117839680e-02   2.568180932907e-02   8.529960182138e-02  -5.611352324339e-02   9.246252089979e-03  -4.355084965257e-02   1.107420200769e-02   1.035723266072e-01  -1.501941297430e-02   2.236986048617e-02  -5.272319714248e-02  -2.290100845394e-02  
-3.368462825444e-02   2.593220190401e-02  -4.890836829346e-03   3.268368363133e-02  -9.030577146505e-03  -6.338189801098e-02   1.113677155709e-02  -2.313092513762e-02   5.084947667539e-02   2.504760680979e-02   8.443354941069e-02  -5.509318579606e-02   9.020044777516e-03  -4.264937087928e-02   1.077475215919e-02   1.014752666209e-01  -1.460936760946e-02   2.182565155562e-02  -5.142202006270e-02  -2.228183865729e-02  
-3.340391174847e-02   2.552400829360e-02  -4.784042908188e-03   3.205748925989e-02  -8.803867508667e-03  -6.240112974873e-02   1.087874552961e-02  -2.259249601798e-02   4.972304181643e-02   2.443007659564e-02   8.358835385437e-02  -5.408909700573e-02   8.798629268913e-03  -4.177275728459e-02   1.048341909744e-02   9.943089538975e-02  -1.420974779973e-02   2.129708928378e-02  -5.015657135464e-02  -2.168158740807e-02  
-3.312315919380e-02   2.512083213008e-02  -4.679402558795e-03   3.144133628457e-02  -8.582442818079e-03  -6.142855126172e-02   1.062591167412e-02  -2.206530714994e-02   4.861714474528e-02   2.382581834044e-02   8.274155297761e-02  -5.309891010581e-02   8.582195149326e-03  -4.091036860047e-02   1.019925237407e-02   9.741596625827e-02  -1.381985027588e-02   2.077967676587e-02  -4.891703430426e-02  -2.109549352473e-02  
-3.283920063063e-02   2.472063855880e-02  -4.576817321723e-03   3.083110423252e-02  -8.365068838037e-03  -6.045578626068e-02   1.037651194923e-02  -2.154685681816e-02   4.752617802501e-02   2.323137721508e-02   8.187831022103e-02  -5.211439924628e-02   8.369741895499e-03  -4.005516923562e-02   9.920404031823e-03   9.541145372994e-02  -1.343660368315e-02   2.027046232734e-02  -4.769543328165e-02  -2.051967559892e-02  
-3.255448827735e-02   2.432685370282e-02  -4.476533282077e-03   3.023004095571e-02  -8.153067211212e-03  -5.949177973084e-02   1.013356702793e-02  -2.103894622362e-02   4.645520016386e-02   2.264965697820e-02   8.101157379136e-02  -5.114535689640e-02   8.163240970062e-03  -3.921311495922e-02   9.648337921531e-03   9.343316849523e-02  -1.306331555707e-02   1.977170928410e-02  -4.649784324545e-02  -1.995695744335e-02  
-3.227273381014e-02   2.393935052932e-02  -4.378199907906e-03   2.964145165816e-02  -7.947246118711e-03  -5.854397861948e-02   9.896312534122e-03  -2.054314142605e-02   4.540850246977e-02   2.208339974727e-02   8.015258974258e-02  -5.019971179287e-02   7.961623185346e-03  -3.838881006321e-02   9.385373506879e-03   9.150016040837e-02  -1.270250568852e-02   1.928517701341e-02  -4.533173713721e-02  -1.941076310418e-02  
-3.199242244404e-02   2.355595456602e-02  -4.281765662493e-03   2.906423005767e-02  -7.745899328411e-03  -5.760563422197e-02   9.663358350653e-03  -2.005885807994e-02   4.438216522980e-02   2.153012618981e-02   7.930205464837e-02  -4.926503765451e-02   7.764149966282e-03  -3.758223473151e-02   9.128517568873e-03   8.960273237882e-02  -1.234973328652e-02   1.881066013173e-02  -4.419262852881e-02  -1.887884657765e-02  
-3.170930942972e-02   2.317730087620e-02  -4.187262040126e-03   2.849267426827e-02  -7.549250433329e-03  -5.667184591422e-02   9.435223089271e-03  -1.958265667037e-02   4.337209480879e-02   2.098706267703e-02   7.843442117764e-02  -4.834341831764e-02   7.571257096884e-03  -3.678184318687e-02   8.877889182304e-03   8.771873125590e-02  -1.200564951091e-02   1.834345684924e-02  -4.307153090035e-02  -1.835694659714e-02  
-3.142723033772e-02   2.280251275829e-02  -4.094636863634e-03   2.793197495339e-02  -7.356633373644e-03  -5.574593557413e-02   9.211140666021e-03  -1.911743926553e-02   4.238090391220e-02   2.045601350538e-02   7.757511494069e-02  -4.743037569432e-02   7.382383703835e-03  -3.599868350139e-02   8.632536622197e-03   8.586760350747e-02  -1.166845798693e-02   1.788780650258e-02  -4.197568053469e-02  -1.784833972099e-02  
-3.114668597753e-02   2.243149764570e-02  -4.003661361997e-03   2.738214232808e-02  -7.168409441383e-03  -5.483037823848e-02   8.990887573759e-03  -1.866305839802e-02   4.140969625843e-02   1.993755379618e-02   7.672288775963e-02  -4.652981004707e-02   7.197069813883e-03  -3.523184765595e-02   8.393464812279e-03   8.405214366208e-02  -1.133941387134e-02   1.744326223662e-02  -4.090602515923e-02  -1.735337998643e-02  
-3.086386306169e-02   2.206725359864e-02  -3.914974459797e-03   2.683790573527e-02  -6.985302188712e-03  -5.392218048473e-02   8.776516752838e-03  -1.821635728967e-02   4.045540207030e-02   1.942940958761e-02   7.585435112649e-02  -4.564759889395e-02   7.017272337291e-03  -3.447101895815e-02   8.161121157661e-03   8.225263324773e-02  -1.102021953109e-02   1.700561428773e-02  -3.985452947352e-02  -1.686830871772e-02  
-3.058480401046e-02   2.170796590742e-02  -3.828019103237e-03   2.630692023256e-02  -6.806830718441e-03  -5.302923864155e-02   8.566805683450e-03  -1.778153874999e-02   3.952327939554e-02   1.893509566581e-02   7.500465569648e-02  -4.478089483060e-02   6.841531399220e-03  -3.373112833335e-02   7.935284514593e-03   8.049969351943e-02  -1.070984155732e-02   1.658062032677e-02  -3.883282782299e-02  -1.639838738386e-02  
-3.030606979348e-02   2.135399347702e-02  -3.742856085024e-03   2.578451910272e-02  -6.632997687144e-03  -5.214666294479e-02   8.362008941635e-03  -1.735590766788e-02   3.860988024840e-02   1.845218552309e-02   7.415365229876e-02  -4.393026836622e-02   6.670102271211e-03  -3.300314891437e-02   7.715789313447e-03   7.877486906737e-02  -1.040830280079e-02   1.616462661079e-02  -3.783346593299e-02  -1.594009718259e-02  
-3.002599638762e-02   2.100373573588e-02  -3.659582076180e-03   2.526947318153e-02  -6.462529493993e-03  -5.126832938975e-02   8.160809610610e-03  -1.693868166602e-02   3.771133422783e-02   1.797852034238e-02   7.329947159865e-02  -4.308620254478e-02   6.502532790015e-03  -3.228620402032e-02   7.500456035507e-03   7.706956464067e-02  -1.011232471181e-02   1.575712217678e-02  -3.685255698272e-02  -1.549158521464e-02  
-2.974396464868e-02   2.065843329551e-02  -3.578106352737e-03   2.476022908237e-02  -6.296292634188e-03  -5.039648247267e-02   7.964084740495e-03  -1.652890052331e-02   3.682855111364e-02   1.751431894946e-02   7.243326030554e-02  -4.225634570777e-02   6.339059916152e-03  -3.157627469258e-02   7.290836787078e-03   7.538129419016e-02  -9.824273022871e-03   1.535649784153e-02  -3.588912344528e-02  -1.505235936948e-02  
-2.946610308478e-02   2.031651284761e-02  -3.497712068024e-03   2.426363040338e-02  -6.134158268930e-03  -4.953983013259e-02   7.770897416720e-03  -1.613017471648e-02   3.596680504064e-02   1.706300792013e-02   7.158575144619e-02  -4.144049583764e-02   6.178320853745e-03  -3.088601523867e-02   7.087300684929e-03   7.373854003956e-02  -9.544286314686e-03   1.496756248891e-02  -3.495389802779e-02  -1.462722779596e-02  
-2.918948034060e-02   1.998016134082e-02  -3.419330498928e-03   2.377662671945e-02  -5.976089238372e-03  -4.869435924377e-02   7.582426884402e-03  -1.574078677922e-02   3.512327707763e-02   1.662270113546e-02   7.074535386939e-02  -4.063836022387e-02   6.022029076401e-03  -3.021037822780e-02   6.889006228860e-03   7.212763816117e-02  -9.271713534135e-03   1.458819721182e-02  -3.404117024681e-02  -1.421351954377e-02  
-2.890830323163e-02   1.964795008802e-02  -3.342790561394e-03   2.329257051228e-02  -5.821298647226e-03  -4.784940723095e-02   7.397668089559e-03  -1.535696990135e-02   3.429106195981e-02   1.618913238173e-02   6.988397011675e-02  -3.984468452689e-02   5.869620735523e-03  -2.953755732020e-02   6.694786130551e-03   7.052077622310e-02  -9.004782845479e-03   1.421375413290e-02  -3.313998304656e-02  -1.380621979897e-02  
-2.863254318688e-02   1.931899632278e-02  -3.267184845283e-03   2.282214210584e-02  -5.670415163609e-03  -4.702189449447e-02   7.216408633253e-03  -1.498445810984e-02   3.348056805701e-02   1.576866628894e-02   6.904800550494e-02  -3.906477813353e-02   5.719688763753e-03  -2.888633027363e-02   6.506310987961e-03   6.896393805090e-02  -8.745540340923e-03   1.385138914575e-02  -3.226783695167e-02  -1.341316076361e-02  
-2.835713220727e-02   1.899657974840e-02  -3.193635993370e-03   2.235935514887e-02  -5.523827803492e-03  -4.620555694296e-02   7.040199696498e-03  -1.461981928286e-02   3.268702263639e-02   1.535821227705e-02   6.821128281509e-02  -3.830258351794e-02   5.574360574694e-03  -2.824571467192e-02   6.323558847392e-03   6.743373420770e-02  -8.494454925957e-03   1.349675796980e-02  -3.141546720137e-02  -1.303011157401e-02  
-2.807918375831e-02   1.867824660538e-02  -3.121799645865e-03   2.190156486215e-02  -5.380363958102e-03  -4.539281214072e-02   6.867522340735e-03  -1.426163186625e-02   3.190616448774e-02   1.495527095819e-02   6.736457135375e-02  -3.754900605849e-02   5.432610771130e-03  -2.761188461730e-02   6.144702567806e-03   6.591654753722e-02  -8.248735420503e-03   1.314828869103e-02  -3.057733097060e-02  -1.265451970717e-02  
-2.780313803882e-02   1.836373595602e-02  -3.051304682930e-03   2.145336343036e-02  -5.240233407996e-03  -4.459124450182e-02   6.698452022953e-03  -1.391225349265e-02   3.114231754115e-02   1.456243216165e-02   6.652870873646e-02  -3.680610689008e-02   5.294007569317e-03  -2.699302291452e-02   5.970273938092e-03   6.443198378135e-02  -8.009131853472e-03   1.280900974613e-02  -2.976066681562e-02  -1.228956970066e-02  
-2.752966735180e-02   1.805415041302e-02  -2.982245594328e-03   2.101461174018e-02  -5.104018692071e-03  -4.380351832116e-02   6.533359566555e-03  -1.357143793947e-02   3.039645066709e-02   1.418015570313e-02   6.570190456741e-02  -3.607967443862e-02   5.158658863449e-03  -2.638798257781e-02   5.801442046361e-03   6.298232625501e-02  -7.777214716768e-03   1.247841738366e-02  -2.896621389819e-02  -1.193553206750e-02  
-2.725407572073e-02   1.774701994962e-02  -2.914501620023e-03   2.058094063418e-02  -4.970392964546e-03  -4.301904844149e-02   6.370709223635e-03  -1.323686461005e-02   2.966261383880e-02   1.380494453375e-02   6.486755331975e-02  -3.535909180284e-02   5.025848610916e-03  -2.579007588162e-02   5.635996527466e-03   6.154643729387e-02  -7.549693002917e-03   1.215385122059e-02  -2.818558319410e-02  -1.158860856197e-02  
-2.698205857463e-02   1.744582087604e-02  -2.848291106898e-03   2.015767752503e-02  -4.840733130064e-03  -4.225067204244e-02   6.212785005047e-03  -1.291116620279e-02   2.894744061760e-02   1.344056491673e-02   6.404832298372e-02  -3.465604025993e-02   4.896849056322e-03  -2.520802824120e-02   5.475918984918e-03   6.014930692090e-02  -7.329893031397e-03   1.183852994403e-02  -2.742805242782e-02  -1.125287871634e-02  
-2.670562204207e-02   1.714841618696e-02  -2.783763846619e-03   1.973716324355e-02  -4.713564621199e-03  -4.148209126688e-02   6.057996218009e-03  -1.259031646251e-02   2.824166497700e-02   1.308166954873e-02   6.321257246216e-02  -3.395858599625e-02   4.771284432437e-03  -2.462941106126e-02   5.318610576692e-03   5.875598210788e-02  -7.114015246089e-03   1.152764023363e-02  -2.668006923334e-02  -1.092229553170e-02  
-2.643497780723e-02   1.685408208562e-02  -2.719902993507e-03   1.932878161102e-02  -4.589879448621e-03  -4.073172693358e-02   5.906298796407e-03  -1.227907769990e-02   2.755562724749e-02   1.273422093188e-02   6.240070391830e-02  -3.327592274330e-02   4.647605696336e-03  -2.406940489871e-02   5.166596999791e-03   5.740891488261e-02  -6.905219071642e-03   1.122688252475e-02  -2.595761868398e-02  -1.060384655713e-02  
-2.616519908684e-02   1.656460596106e-02  -2.657600946208e-03   1.892774515212e-02  -4.469383691463e-03  -3.999155110230e-02   5.758319999427e-03  -1.197487535223e-02   2.688433431729e-02   1.239522061658e-02   6.159304574517e-02  -3.260595845193e-02   4.527278710657e-03  -2.352030251933e-02   5.018776782855e-03   5.608748749460e-02  -6.702330193470e-03   1.093321739641e-02  -2.525256461474e-02  -1.029390346919e-02  
-2.589499327663e-02   1.628036668302e-02  -2.596886475630e-03   1.853251640376e-02  -4.352148533130e-03  -3.925998736592e-02   5.614265735416e-03  -1.167679190047e-02   2.622646184837e-02   1.206385281399e-02   6.078225843549e-02  -3.194952117172e-02   4.410464381288e-03  -2.297909163878e-02   4.875142828760e-03   5.478537555264e-02  -6.505447580009e-03   1.064543925688e-02  -2.456234593326e-02  -9.991304465618e-03  
-2.562409850828e-02   1.599861940122e-02  -2.537456796801e-03   1.814335374050e-02  -4.237010561317e-03  -3.853288631407e-02   5.472392476730e-03  -1.138496903108e-02   2.558010047460e-02   1.173914875722e-02   5.997284118561e-02  -3.129763169845e-02   4.296055459768e-03  -2.244741097376e-02   4.734146456241e-03   5.350169045500e-02  -6.311934801152e-03   1.036407502665e-02  -2.388635183652e-02  -9.695718838931e-03  
-2.535373685281e-02   1.572067699283e-02  -2.479226695628e-03   1.776078533631e-02  -4.124772656903e-03  -3.781506374374e-02   5.333616675752e-03  -1.109955119772e-02   2.494736602272e-02   1.142218870449e-02   5.916554725782e-02  -3.065717734989e-02   4.184251394958e-03  -2.192525261234e-02   4.597069450350e-03   5.224104880226e-02  -6.123825107989e-03   1.008906454249e-02  -2.322619761464e-02  -9.407828704767e-03  
-2.508811633194e-02   1.544793346558e-02  -2.422206893090e-03   1.738851704066e-02  -4.015924059289e-03  -3.711430192210e-02   5.198768936556e-03  -1.082232598077e-02   2.433221774273e-02   1.111513910683e-02   5.837717886020e-02  -3.003287386948e-02   4.075419635198e-03  -2.141863201362e-02   4.464664495160e-03   5.101912494875e-02  -5.942355403671e-03   9.822561740756e-03  -2.258750704915e-02  -9.130021174816e-03  
-2.482272128899e-02   1.517883325841e-02  -2.366403212919e-03   1.702244609265e-02  -3.909670746453e-03  -3.642165795453e-02   5.066876954169e-03  -1.055112992927e-02   2.372959165210e-02   1.081517985763e-02   5.759087088564e-02  -2.941820596384e-02   3.969203197097e-03  -2.092112634638e-02   4.335613882217e-03   4.981810736645e-02  -5.765563947867e-03   9.562071267086e-03  -2.196335266928e-02  -8.859248003340e-03  
-2.455606075246e-02   1.491429157411e-02  -2.311883023903e-03   1.666078957672e-02  -3.806186679160e-03  -3.573559065272e-02   4.938409969429e-03  -1.028497952137e-02   2.313829797363e-02   1.052147396968e-02   5.679823477881e-02  -2.881514428275e-02   3.865936875994e-03  -2.042943962341e-02   4.210074932489e-03   4.863116979421e-02  -5.593822401410e-03   9.306328766595e-03  -2.135110140587e-02  -8.594340019881e-03  
-2.429309686109e-02   1.465287148394e-02  -2.258431528111e-03   1.630839498606e-02  -3.705144916689e-03  -3.506232240472e-02   4.812412914997e-03  -1.002626596023e-02   2.256186297718e-02   1.023616917822e-02   5.602310671062e-02  -2.822152187906e-02   3.764794252667e-03  -1.995213498391e-02   4.087917455739e-03   4.747767028929e-02  -5.426582299340e-03   9.058407285840e-03  -2.075764626772e-02  -8.338209570207e-03  
-2.402729575553e-02   1.439353208932e-02  -2.206078233606e-03   1.595919318201e-02  -3.605888641416e-03  -3.439026659381e-02   4.688204922406e-03  -9.771900331092e-03   2.199390454236e-02   9.955618074985e-03   5.523891111645e-02  -2.763200479797e-02   3.665651208476e-03  -1.947940092941e-02   3.967994640057e-03   4.633241552714e-02  -5.262195814042e-03   8.814627496967e-03  -2.017352423526e-02  -8.086759201711e-03  
-2.376476692143e-02   1.413957839577e-02  -2.154868897879e-03   1.561825213743e-02  -3.509739321307e-03  -3.373304981239e-02   4.567932618777e-03  -9.524266955713e-03   2.144101773271e-02   9.683378322019e-03   5.446700245118e-02  -2.705802180198e-02   3.569441311254e-03  -1.901873812996e-02   3.852160706469e-03   4.521777424448e-02  -5.103825294209e-03   8.577674223285e-03  -1.960680962732e-02  -7.843429285576e-03  
-2.350325430420e-02   1.388821328403e-02  -2.104541159572e-03   1.528343396878e-02  -3.415850627496e-03  -3.308453089123e-02   4.449866402945e-03  -9.282267645052e-03   2.090011376371e-02   9.417761800168e-03   5.369913825956e-02  -2.649292949750e-02   3.475023268062e-03  -1.856691872989e-02   3.739476166504e-03   4.412462469495e-02  -4.949644164266e-03   8.346301227133e-03  -1.905396779716e-02  -7.606657441009e-03  
-2.324465744795e-02   1.364175723249e-02  -2.055545673123e-03   1.495654331246e-02  -3.324558390923e-03  -3.244861199490e-02   4.335075205665e-03  -9.046730182935e-03   2.037290900762e-02   9.159700495936e-03   5.294470394654e-02  -2.593996999820e-02   3.383451231117e-03  -1.812719515656e-02   3.630111604103e-03   4.306026631982e-02  -4.800203483714e-03   8.121612616861e-03  -1.851744416950e-02  -7.377444207638e-03  
-2.298492480826e-02   1.339903305005e-02  -2.007697260589e-03   1.463381279756e-02  -3.235501167600e-03  -3.181836826079e-02   4.222996348377e-03  -8.815705929717e-03   1.985556310749e-02   8.907015422234e-03   5.218621259212e-02  -2.539607817718e-02   3.294292756559e-03  -1.769317607034e-02   3.523524081166e-03   4.200918465062e-02  -4.654641800682e-03   7.901218951833e-03  -1.799141944326e-02  -7.153290710234e-03  
-2.272704358730e-02   1.316006498930e-02  -1.960883204686e-03   1.431770981102e-02  -3.148721491610e-03  -3.119846623828e-02   4.113609607972e-03  -8.590352609381e-03   1.935034346366e-02   8.660944300142e-03   5.143597757872e-02  -2.486232220902e-02   3.207392675650e-03  -1.726904963367e-02   3.419918776758e-03   4.098168163857e-02  -4.513284223497e-03   7.686579085676e-03  -1.747947047112e-02  -6.935677948779e-03  
-2.247038072218e-02   1.292397553130e-02  -1.915031402150e-03   1.400768042392e-02  -3.063976256759e-03  -3.058722739134e-02   4.006343275399e-03  -8.370350722379e-03   1.885637983402e-02   8.421032903037e-03   5.069213847926e-02  -2.433687651490e-02   3.122333224189e-03  -1.685393247138e-02   3.319059526754e-03   3.997562932058e-02  -4.375576340770e-03   7.477313428569e-03  -1.698066375048e-02  -6.724172919757e-03  
-2.221645461988e-02   1.269166744486e-02  -1.870121569627e-03   1.370480916766e-02  -2.981514574123e-03  -2.998776227406e-02   3.901821393417e-03  -8.156133136392e-03   1.837489868768e-02   8.187899328872e-03   4.996001423647e-02  -2.382210904326e-02   3.039434067564e-03  -1.644952249296e-02   3.221190945260e-03   3.899558939970e-02  -4.242121258655e-03   7.273956233827e-03  -1.649644723801e-02  -6.519355840741e-03  
-2.196166718138e-02   1.246277297937e-02  -1.826129674222e-03   1.340578427315e-02  -2.901138496063e-03  -2.939428882018e-02   3.799777398580e-03  -7.946020165771e-03   1.790271193120e-02   7.959729797915e-03   4.922405002629e-02  -2.331654868092e-02   2.958557202973e-03  -1.605025207902e-02   3.125995609135e-03   3.802823449967e-02  -4.112427661895e-03   7.074456906848e-03  -1.602189647047e-02  -6.319133221852e-03  
-2.170775275824e-02   1.223648458292e-02  -1.783107296140e-03   1.311245600583e-02  -2.822446830248e-03  -2.880807543055e-02   3.699579569579e-03  -7.740898659869e-03   1.744057603294e-02   7.737048466507e-03   4.849511995965e-02  -2.281714007514e-02   2.879483697128e-03  -1.565981429844e-02   3.032958002298e-03   3.708060915422e-02  -3.985568899402e-03   6.880080187952e-03  -1.555935698944e-02  -6.124448345205e-03  
-2.145748543583e-02   1.201449567362e-02  -1.741065755614e-03   1.282659420548e-02  -2.746097571728e-03  -2.823532537998e-02   3.602279240653e-03  -7.541516460303e-03   1.699123327730e-02   7.521211504926e-03   4.778051664686e-02  -2.232984931097e-02   2.802616749638e-03  -1.528039579977e-02   2.942987219090e-03   3.616062448182e-02  -3.863107886330e-03   6.691541714005e-03  -1.511151432215e-02  -5.936400039869e-03  
-2.120686922930e-02   1.179600865010e-02  -1.699882664171e-03   1.254469476347e-02  -2.671777574520e-03  -2.766929741021e-02   3.507443889320e-03  -7.346113438417e-03   1.655102997620e-02   7.310209047285e-03   4.706405945995e-02  -2.185222097775e-02   2.727686194559e-03  -1.490635294889e-02   2.855624283560e-03   3.525426262162e-02  -3.744343002429e-03   6.506778242210e-03  -1.467322463178e-02  -5.752820371669e-03  
-2.095798738252e-02   1.158007885217e-02  -1.659597171146e-03   1.226880648058e-02  -2.599062877954e-03  -2.711154252031e-02   3.414338499700e-03  -7.155659196463e-03   1.612089064097e-02   7.104647865771e-03   4.635740816805e-02  -2.138090032353e-02   2.654393679707e-03  -1.454154651269e-02   2.770347611988e-03   3.436906415513e-02  -3.628317016727e-03   6.327106367881e-03  -1.424700082263e-02  -5.574712445303e-03  
-2.070994989127e-02   1.136798254812e-02  -1.620349913053e-03   1.199794112860e-02  -2.528233101038e-03  -2.656195295454e-02   3.323691534116e-03  -6.969614631764e-03   1.570041346712e-02   6.904202086794e-03   4.565565008200e-02  -2.091849514140e-02   2.583267889165e-03  -1.418418884392e-02   2.687365985861e-03   3.350145248601e-02  -3.515570531096e-03   6.151828334939e-03  -1.383141879694e-02  -5.401469795161e-03  
-2.046361635427e-02   1.115993877041e-02  -1.581962699452e-03   1.173229204215e-02  -2.459575808370e-03  -2.602257945691e-02   3.235694246832e-03  -6.787962873461e-03   1.529031357147e-02   6.709189344194e-03   4.495888748323e-02  -2.046785063001e-02   2.514061461383e-03  -1.383399779957e-02   2.607231548122e-03   3.265290141962e-02  -3.406877134288e-03   5.980808429444e-03  -1.342691633118e-02  -5.233252961605e-03  
-2.022001261467e-02   1.095465120150e-02  -1.544346962471e-03   1.147292334337e-02  -2.392582620301e-03  -2.549325408234e-02   3.149570732698e-03  -6.611204064826e-03   1.489059638504e-02   6.519697773532e-03   4.427424973107e-02  -2.002487342304e-02   2.446395818081e-03  -1.349326079395e-02   2.529299492612e-03   3.182699500757e-02  -3.301174375920e-03   5.814790009169e-03  -1.303457333738e-02  -5.070466329859e-03  
-1.997687286939e-02   1.075078300916e-02  -1.507337723730e-03   1.121812559587e-02  -2.326860424783e-03  -2.496982427801e-02   3.064682138038e-03  -6.438489955624e-03   1.449916686839e-02   6.334594962894e-03   4.359426397549e-02  -1.958626047243e-02   2.379859390533e-03  -1.315941945907e-02   2.453068153824e-03   3.101666603204e-02  -3.197676557611e-03   5.652820065116e-03  -1.265175604731e-02  -4.912001869353e-03  
-1.973232747203e-02   1.055167740804e-02  -1.471546531780e-03   1.096604435006e-02  -2.262968019978e-03  -2.445078969434e-02   2.982417028870e-03  -6.268835551078e-03   1.411475407237e-02   6.153145398265e-03   4.290936751834e-02  -1.915703324404e-02   2.315778815891e-03  -1.282930325128e-02   2.378888259743e-03   3.021504321850e-02  -3.097168638645e-03   5.493742668701e-03  -1.227594003748e-02  -4.756821159729e-03  
-1.949306655021e-02   1.035573842115e-02  -1.436362803804e-03   1.072178144068e-02  -2.201007391763e-03  -2.394677078491e-02   2.902386877877e-03  -6.104641565466e-03   1.374269634318e-02   5.978132458996e-03   4.224438869144e-02  -1.873847056389e-02   2.253104207460e-03  -1.251057739864e-02   2.307350072731e-03   2.944252419939e-02  -3.000357106840e-03   5.340195215257e-03  -1.191416486066e-02  -4.607766979062e-03  
-1.925432403220e-02   1.016328116520e-02  -1.402009669675e-03   1.048139774740e-02  -2.140718819189e-03  -2.344959539059e-02   2.824474200873e-03  -5.943939666180e-03   1.337860064924e-02   5.807242371093e-03   4.158105215304e-02  -1.832857429203e-02   2.192166406963e-03  -1.219732261041e-02   2.237901019248e-03   2.868362066992e-02  -2.906506281956e-03   5.190055910786e-03  -1.156086243583e-02  -4.462549773074e-03  
-1.901791953295e-02   9.972790308360e-03  -1.368236276921e-03   1.024661190072e-02  -2.081786845716e-03  -2.296134240504e-02   2.748042100255e-03  -5.787565914680e-03   1.302368688143e-02   5.641142763682e-03   4.092865551586e-02  -1.792460180413e-02   2.132397832831e-03  -1.189237878613e-02   2.170234200265e-03   2.794439593454e-02  -2.815047461925e-03   5.044268336266e-03  -1.121802011197e-02  -4.321944752058e-03  
-1.878163364366e-02   9.785777891382e-03  -1.335359503245e-03   1.001544092117e-02  -2.024361060388e-03  -2.247895444826e-02   2.673610594659e-03  -5.634496094963e-03   1.267609161989e-02   5.478823149818e-03   4.027781833737e-02  -1.752818007738e-02   2.074415496925e-03  -1.159269581535e-02   2.104357355613e-03   2.721760403259e-02  -2.726108145234e-03   4.901725908168e-03  -1.088299377778e-02  -4.184868453222e-03  
-1.854550228619e-02   9.600630744248e-03  -1.303129403560e-03   9.787980965572e-03  -1.968127874628e-03  -2.200177990271e-02   2.600427981843e-03  -5.484762429947e-03   1.233555480894e-02   5.320168617739e-03   3.962937232823e-02  -1.713675311442e-02   2.017605676707e-03  -1.129840124723e-02   2.040023825447e-03   2.650328738093e-02  -2.639195092617e-03   4.762440108240e-03  -1.055570797516e-02  -4.051269284054e-03  
-1.831396373977e-02   9.418956179513e-03  -1.271592597882e-03   9.567140885389e-03  -1.913619768627e-03  -2.153764948151e-02   2.529381792620e-03  -5.339635312537e-03   1.200556722506e-02   5.166905992583e-03   3.899745707588e-02  -1.675534294890e-02   1.962274748008e-03  -1.101364188137e-02   1.977953274221e-03   2.581329006261e-02  -2.555481579138e-03   4.627796077816e-03  -1.024014765380e-02  -3.922733422190e-03  
-1.808287114753e-02   9.241234709742e-03  -1.240903292301e-03   9.349795437436e-03  -1.860768656781e-03  -2.108057111030e-02   2.460589585852e-03  -5.197614996546e-03   1.168299392938e-02   5.017409376269e-03   3.836672510320e-02  -1.638338092558e-02   1.908726540189e-03  -1.073359894057e-02   1.917867608388e-03   2.513548361572e-02  -2.474629322449e-03   4.496083589722e-03  -9.931992954151e-03  -3.797510830327e-03  
-1.785317731018e-02   9.066155997281e-03  -1.210938039057e-03   9.136804489175e-03  -1.809150537449e-03  -2.063045450932e-02   2.393318620919e-03  -5.059085514062e-03   1.136789382587e-02   4.871735878673e-03   3.774299174380e-02  -1.601733998256e-02   1.856557911091e-03  -1.046001179135e-02   1.859280512549e-03   2.447269980304e-02  -2.395818309770e-03   4.367866762724e-03  -9.632117129214e-03  -3.675922739457e-03  
-1.762610861205e-02   8.894114273901e-03  -1.181593412670e-03   8.928706590794e-03  -1.759043903539e-03  -2.018993733567e-02   2.327902592314e-03  -4.924226478297e-03   1.106128634012e-02   4.730354165592e-03   3.712834477234e-02  -1.566000706613e-02   1.805704755639e-03  -1.019325848640e-02   1.802651026637e-03   2.382746838956e-02  -2.319749137767e-03   4.243235088701e-03  -9.341294693712e-03  -3.558265945579e-03  
-1.739963368658e-02   8.724085225873e-03  -1.152935398132e-03   8.724389428727e-03  -1.709946909554e-03  -1.975484701018e-02   2.263662248124e-03  -4.792520345863e-03   1.076122777023e-02   4.592345638806e-03   3.651899493624e-02  -1.530686639310e-02   1.756045121080e-03  -9.932236911158e-03   1.747233244166e-03   2.319510787384e-02  -2.245270463105e-03   4.121767072279e-03  -9.057792537336e-03  -3.443824229252e-03  
-1.717346241689e-02   8.556912701940e-03  -1.124900324086e-03   8.523181846548e-03  -1.662167108333e-03  -1.932548767626e-02   2.201094935507e-03  -4.663592157581e-03   1.046759590482e-02   4.457548620378e-03   3.591059278355e-02  -1.496103209513e-02   1.707697149315e-03  -9.675435189679e-03   1.693452718603e-03   2.257338652083e-02  -2.173091643580e-03   4.002916534702e-03  -8.780775816599e-03  -3.332261487149e-03  
-1.695148302751e-02   8.392143243146e-03  -1.097358352326e-03   8.327871901585e-03  -1.615694423768e-03  -1.890742991991e-02   2.140077162611e-03  -4.538677107962e-03   1.018297377129e-02   4.327302787457e-03   3.531801871829e-02  -1.462240335149e-02   1.660383413744e-03  -9.427139701719e-03   1.641371816096e-03   2.197281668859e-02  -2.103263802592e-03   3.888102733579e-03  -8.513724554590e-03  -3.224931445729e-03  
-1.673048791157e-02   8.230263801914e-03  -1.070496050289e-03   8.136069291454e-03  -1.570474090395e-03  -1.849596199530e-02   2.080637682891e-03  -4.416642838736e-03   9.904953354271e-03   4.200356546933e-03   3.472953368354e-02  -1.429092198730e-02   1.614361749282e-03  -9.183767634525e-03   1.590851797973e-03   2.138459119116e-02  -2.035604379025e-03   3.776069965551e-03  -8.253538819047e-03  -3.120595527090e-03  
-1.651189549439e-02   8.071013195887e-03  -1.044199536972e-03   7.948786195710e-03  -1.526454713374e-03  -1.809289653384e-02   2.022752033760e-03  -4.297918542557e-03   9.634347681257e-03   4.077119586824e-03   3.415075653913e-02  -1.396601985460e-02   1.569532705635e-03  -8.946895273743e-03   1.541791409789e-03   2.081219786610e-02  -1.969981502689e-03   3.667313619543e-03  -8.001299453884e-03  -3.019660253047e-03  
-1.629218644725e-02   7.914867713013e-03  -1.018671221589e-03   7.763511756924e-03  -1.483567722666e-03  -1.769298721155e-02   1.966388761519e-03  -4.181329306773e-03   9.368539656837e-03   3.956288532913e-03   3.356916893021e-02  -1.364730632092e-02   1.526130327171e-03  -8.712808521589e-03   1.494008165574e-03   2.024631695678e-02  -1.906131256737e-03   3.560552968128e-03  -7.753777735783e-03  -2.920847665671e-03  
-1.607682719145e-02   7.761173536515e-03  -9.936566525090e-04   7.583897627421e-03  -1.441882720114e-03  -1.730430618932e-02   1.911475496096e-03  -4.068493041009e-03   9.111264261045e-03   3.839687185901e-03   3.300392500502e-02  -1.333570998505e-02   1.483734669586e-03  -8.486860074779e-03   1.447793333312e-03   1.970084021141e-02  -1.844446753561e-03   3.457552276910e-03  -7.515570128516e-03  -2.825940380478e-03  
-1.586214681422e-02   7.609739652091e-03  -9.692151663219e-04   7.407348139824e-03  -1.401216321190e-03  -1.692096835433e-02   1.857791989721e-03  -3.958184745870e-03   8.859619610189e-03   3.725900892218e-03   3.244199020160e-02  -1.302964654019e-02   1.442391554103e-03  -8.265225834733e-03   1.402835273717e-03   1.916586938821e-02  -1.784465469108e-03   3.356995258481e-03  -7.283256796046e-03  -2.733586642434e-03  
-1.564893855882e-02   7.461317650988e-03  -9.453645769086e-04   7.234329498240e-03  -1.361719367471e-03  -1.654454942825e-02   1.805710552784e-03  -3.850601972125e-03   8.614254947808e-03   3.615206282867e-03   3.188597945044e-02  -1.273047471868e-02   1.402281866585e-03  -8.048570413344e-03   1.359238025132e-03   1.864318202588e-02  -1.726418431678e-03   3.259070815872e-03  -7.057347562013e-03  -2.643974287185e-03  
-1.543714053011e-02   7.315234721989e-03  -9.220848113995e-04   7.064780649218e-03  -1.323221906543e-03  -1.617454403799e-02   1.754853712557e-03  -3.745667277893e-03   8.374841334334e-03   3.507451788520e-03   3.133619555142e-02  -1.243704896960e-02   1.363203495498e-03  -7.836864038764e-03   1.316883877020e-03   1.813263754652e-02  -1.670055705430e-03   3.163742491213e-03  -6.837724329368e-03  -2.557041837911e-03  
-1.522818521499e-02   7.171260952899e-03  -8.992008165168e-04   6.899442761800e-03  -1.285781152708e-03  -1.581297214778e-02   1.705281766380e-03  -3.643681499646e-03   8.142208923614e-03   3.403026525028e-03   3.079644591732e-02  -1.214980353653e-02   1.324947878972e-03  -7.631035146249e-03   1.275878020590e-03   1.763692049338e-02  -1.615559985071e-03   3.071286009090e-03  -6.625199313967e-03  -2.473091435254e-03  
-1.501963028558e-02   7.029582716260e-03  -8.769019192106e-04   6.736850101433e-03  -1.249222278767e-03  -1.545599011971e-02   1.656852250589e-03  -3.543966310859e-03   7.914537845969e-03   3.301054516273e-03   3.025989003833e-02  -1.186736854045e-02   1.287769589449e-03  -7.429176541792e-03   1.235889967899e-03   1.715046838211e-02  -1.562455035346e-03   2.981037104183e-03  -6.417835821906e-03  -2.391359455200e-03  
-1.481423652251e-02   6.890926355026e-03  -8.551434347446e-04   6.578458079242e-03  -1.213834314049e-03  -1.510802037266e-02   1.609963612365e-03  -3.447117322772e-03   7.693655517499e-03   3.202375231387e-03   2.973385806649e-02  -1.159257062492e-02   1.251661162916e-03  -7.233100668717e-03   1.197337502967e-03   1.667890776773e-02  -1.511359124841e-03   2.893569378368e-03  -6.217437595191e-03  -2.312532458621e-03  
-1.460979580739e-02   6.753963508435e-03  -8.338443883850e-04   6.423053676604e-03  -1.179221314094e-03  -1.476517763307e-02   1.564003333860e-03  -3.352588503776e-03   7.477835884683e-03   3.106184460789e-03   2.921290383775e-02  -1.132185034606e-02   1.216387199320e-03  -7.041319606208e-03   1.159728669576e-03   1.621747921663e-02  -1.461517958016e-03   2.808361020090e-03  -6.022345027028e-03  -2.235954678265e-03  
-1.440564473500e-02   6.619552575629e-03  -8.130792567000e-04   6.270029015082e-03  -1.145524345145e-03  -1.442663912800e-02   1.519302759381e-03  -3.260074671672e-03   7.266553708767e-03   3.012207389065e-03   2.869383396805e-02  -1.105645258050e-02   1.182155112351e-03  -6.852881683367e-03   1.123141309193e-03   1.576403099918e-02  -1.413109396260e-03   2.725072497074e-03  -5.831781050920e-03  -2.161321698469e-03  
-1.420552161681e-02   6.487616779122e-03  -7.927365583276e-04   6.121554437442e-03  -1.112880006141e-03  -1.409797482012e-02   1.475922364851e-03  -3.170484247180e-03   7.062189337110e-03   2.921563364919e-03   2.818798001291e-02  -1.079804709242e-02   1.148767294227e-03  -6.670647134703e-03   1.087895320055e-03   1.532655238242e-02  -1.366559091870e-03   2.644619026917e-03  -5.648318458110e-03  -2.089606430195e-03  
-1.400725834991e-02   6.358117969856e-03  -7.729213148266e-04   5.976264093579e-03  -1.081124030445e-03  -1.377562476761e-02   1.433703939268e-03  -3.083191284846e-03   6.863082442228e-03   2.833454452910e-03   2.768879969044e-02  -1.054517986872e-02   1.116331804235e-03  -6.492832519542e-03   1.053704425642e-03   1.489998260998e-02  -1.321458691935e-03   2.566384825881e-03  -5.470210916456e-03  -2.020127765238e-03  
-1.380942539284e-02   6.230521769668e-03  -7.535567614404e-04   5.833311764292e-03  -1.050133535264e-03  -1.345744623170e-02   1.392445206768e-03  -2.997816409638e-03   6.668247087219e-03   2.747415126051e-03   2.719213685160e-02  -1.029668756469e-02   1.084712904413e-03  -6.318268187952e-03   1.020412668266e-03   1.448119137821e-02  -1.277576386937e-03   2.489965454776e-03  -5.296373760700e-03  -1.952462839026e-03  
-1.361253061461e-02   6.104437678823e-03  -7.346319088546e-04   5.693105489901e-03  -1.019769158966e-03  -1.314380193402e-02   1.351932959414e-03  -2.914519469825e-03   6.477840567451e-03   2.663531097072e-03   2.670091342419e-02  -1.005141460270e-02   1.053839430461e-03  -6.147715442968e-03   9.878600180514e-04   1.407165983392e-02  -1.234656607985e-03   2.415586061930e-03  -5.127229809111e-03  -1.886760645212e-03  
-1.341965962152e-02   5.981500998511e-03  -7.161681758665e-04   5.557009211059e-03  -9.905090256858e-04  -1.283974086814e-02   1.312942286356e-03  -2.833818708191e-03   6.293790179235e-03   2.582656606328e-03   2.622149115492e-02  -9.814045642706e-03   1.023928860773e-03  -5.982598548396e-03   9.566355878344e-04   1.367639125988e-02  -1.193625017249e-03   2.343682403267e-03  -4.964348319063e-03  -1.823611660904e-03  
-1.322777601863e-02   5.860958676445e-03  -6.981670839609e-04   5.423363156300e-03  -9.620904859424e-04  -1.254070947430e-02   1.275087568252e-03  -2.754996150963e-03   6.114127055434e-03   2.503871876976e-03   2.574549616956e-02  -9.582070157700e-03   9.948966329389e-04  -5.820714634128e-03   9.263707697068e-04   1.328915825141e-02  -1.153922227604e-03   2.273517673795e-03  -4.805641488160e-03  -1.762213543504e-03  
-1.303842124329e-02   5.742201542401e-03  -6.805412972776e-04   5.293063161254e-03  -9.343803646354e-04  -1.224830363898e-02   1.238114188473e-03  -2.678409961788e-03   5.939496925669e-03   2.427487429179e-03   2.527875963718e-02  -9.354507828875e-03   9.665516455890e-04  -5.663527476937e-03   8.969786850402e-04   1.291342131017e-02  -1.115398565103e-03   2.205540467991e-03  -4.652169678012e-03  -1.702953909055e-03  
-1.284940356706e-02   5.625886898273e-03  -6.634191841148e-04   5.164765204711e-03  -9.074574691343e-04  -1.195985064096e-02   1.202216306522e-03  -2.603465959442e-03   5.768657647262e-03   2.352907265007e-03   2.481366707868e-02  -9.131984210099e-03   9.391093436176e-04  -5.508990563825e-03   8.684472251132e-04   1.254413999088e-02  -1.078056660702e-03   2.139072227812e-03  -4.502252217883e-03  -1.645194594099e-03  
-1.266343970438e-02   5.510930735016e-03  -6.465584335278e-04   5.039997686277e-03  -8.811848451229e-04  -1.167855185138e-02   1.167094669817e-03  -2.530788124419e-03   5.602952571352e-03   2.280755783181e-03   2.435926335724e-02  -8.913464318477e-03   9.121777105855e-04  -5.359347503727e-03   8.407521942901e-04   1.218692645393e-02  -1.041844948878e-03   2.074809772153e-03  -4.357640979668e-03  -1.589581598368e-03  
-1.247771582940e-02   5.397762534806e-03  -6.301631167913e-04   4.917173466601e-03  -8.555164881150e-04  -1.140065435943e-02   1.132721714397e-03  -2.459684127916e-03   5.440702178161e-03   2.210253327007e-03   2.390712659628e-02  -8.698601309704e-03   8.859978111781e-04  -5.212416176301e-03   8.137484379455e-04   1.183608701019e-02  -1.006541692534e-03   2.012035161987e-03  -4.216453794541e-03  -1.535402490428e-03  
-1.229556059515e-02   5.287080041439e-03  -6.141216922930e-04   4.797944764047e-03  -8.307114242647e-04  -1.113091892548e-02   1.099546603840e-03  -2.390815230838e-03   5.283812173595e-03   2.142252836811e-03   2.346594215660e-02  -8.489821066350e-03   8.605660646662e-04  -5.070237535394e-03   7.877497741022e-04   1.149736868791e-02  -9.726511097637e-04   1.951377394856e-03  -4.080479818434e-03  -1.483318987937e-03  
-1.211403624038e-02   5.177892095039e-03  -5.984263610145e-04   4.680769250760e-03  -8.064586197042e-04  -1.086487807643e-02   1.067062015030e-03  -2.323516860452e-03   5.130366309734e-03   2.075884919658e-03   2.302827205908e-02  -8.284354679089e-03   8.357433193487e-04  -4.930953166795e-03   7.623994865370e-04   1.116547683407e-02  -9.396252493369e-04   1.892224831863e-03  -3.947972918014e-03  -1.432669658507e-03  
-1.193497983908e-02   5.071494958779e-03  -5.831913070069e-04   4.566441498080e-03  -7.830625683814e-04  -1.060550897799e-02   1.035768221652e-03  -2.258094942847e-03   4.981505388718e-03   2.011643821363e-03   2.259769109991e-02  -8.085138542496e-03   8.117620029424e-04  -4.795295556054e-03   7.380160748241e-04   1.084297702549e-02  -9.079456672157e-04   1.834790740745e-03  -3.819705615368e-03  -1.383737725094e-03  
-1.175821766743e-02   4.966702990278e-03  -5.682890952494e-04   4.454966629792e-03  -7.602417433297e-04  -1.035188631176e-02   1.005206489661e-03  -2.194527309089e-03   4.836818008125e-03   1.949354830182e-03   2.217548741632e-02  -7.889696973341e-03   7.883753737784e-04  -4.663590252752e-03   7.143225438522e-04   1.053007642630e-02  -8.771920394643e-04   1.779157822497e-03  -3.695690655211e-03  -1.336515338194e-03  
-1.158083224677e-02   4.863867271789e-03  -5.538268774367e-04   4.344755086267e-03  -7.379920883590e-04  -1.010039543998e-02   9.754093575557e-04  -2.132153372475e-03   4.694763084930e-03   1.888308799351e-03   2.175281900605e-02  -7.697894510526e-03   7.657197202099e-04  -4.533626117516e-03   6.912336732941e-04   1.022119539781e-02  -8.472441707234e-04   1.724610443959e-03  -3.574114221614e-03  -1.290327545802e-03  
-1.140704201090e-02   4.762363502897e-03  -5.396079550029e-04   4.237978966802e-03  -7.163148351307e-04  -9.856231287569e-03   9.463058008643e-04  -2.071833923468e-03   4.557430126764e-03   1.829456536554e-03   2.134202726104e-02  -7.509871186982e-03   7.435090024852e-04  -4.408310706597e-03   6.688608399646e-04   9.923830597458e-03  -8.182602033206e-04   1.672048135590e-03  -3.457308456852e-03  -1.246025920858e-03  
-1.123517782354e-02   4.663365971490e-03  -5.257630476034e-04   4.133555621825e-03  -6.953826745334e-04  -9.617591034094e-03   9.182562757402e-04  -2.013094128256e-03   4.423948893113e-03   1.772368662889e-03   2.093672858127e-02  -7.327458127617e-03   7.220230807632e-04  -4.285981275387e-03   6.473296409108e-04   9.634170714461e-03  -7.904498705709e-04   1.620927538520e-03  -3.344019755781e-03  -1.203144782506e-03  
-1.106520398893e-02   4.565644456356e-03  -5.121836597900e-04   4.031628913166e-03  -6.749436385390e-04  -9.384008348807e-03   8.908236359653e-04  -1.955988920611e-03   4.294138781144e-03   1.716987080984e-03   2.053880213897e-02  -7.148099311685e-03   7.010040858392e-04  -4.167107170938e-03   6.263728358820e-04   9.352833517627e-03  -7.634049658279e-04   1.571378364404e-03  -3.234398300213e-03  -1.161728152815e-03  
-1.089565205259e-02   4.469901747807e-03  -4.989789558585e-04   3.931267317191e-03  -6.550758659205e-04  -9.153570616336e-03   8.641660314349e-04  -1.900110203624e-03   4.167136400167e-03   1.662907778283e-03   2.014271607775e-02  -6.972792093850e-03   6.806383233537e-04  -4.050285598442e-03   6.060456482797e-04   9.076521171954e-03  -7.372116214785e-04   1.522946781867e-03  -3.127370482291e-03  -1.121379654999e-03  
-1.072840827718e-02   4.375738983038e-03  -4.861028270975e-04   3.833512272068e-03  -6.357078350385e-04  -8.928512115475e-03   8.381536876779e-04  -1.845873868001e-03   4.043836405675e-03   1.610535860544e-03   1.975493894651e-02  -6.800850359028e-03   6.608238458384e-04  -3.937031185831e-03   5.862843726998e-04   8.808826034447e-03  -7.117671930405e-04   1.476089470330e-03  -3.024022325267e-03  -1.082487551888e-03  
-1.056349807409e-02   4.283592880223e-03  -4.734988978945e-04   3.738151893455e-03  -6.169890508052e-04  -8.709150404540e-03   8.130335829837e-04  -1.793153850129e-03   3.924236132252e-03   1.559846168371e-03   1.937385897698e-02  -6.633795728925e-03   6.415458555972e-04  -3.826808715752e-03   5.672731081364e-04   8.548933084244e-03  -6.873617345633e-04   1.430622999921e-03  -2.924060234207e-03  -1.044941344585e-03  
-1.039906524188e-02   4.192960193181e-03  -4.612318750279e-04   3.644345354260e-03  -5.987110157547e-04  -8.492657045639e-03   7.884837738766e-04  -1.741611527439e-03   3.807212354824e-03   1.510350600475e-03   1.899542353138e-02  -6.469676398633e-03   6.228159631731e-04  -3.718718759200e-03   5.487435872189e-04   8.294049421072e-03  -6.635880750105e-04   1.386253203857e-03  -2.826574675611e-03  -1.008402341259e-03  
-1.023787738265e-02   4.104140057632e-03  -4.492587208338e-04   3.553389134065e-03  -5.809929228029e-04  -8.282615831512e-03   7.646904622951e-04  -1.691740799477e-03   3.694130230764e-03   1.462643674818e-03   1.862692167748e-02  -6.309690671720e-03   6.046124429815e-04  -3.614346875121e-03   5.308486383163e-04   8.048411219252e-03  -6.406781063975e-04   1.343456043209e-03  -2.732847319754e-03  -9.733297784799e-04  
-1.007756036452e-02   4.016996541894e-03  -4.376107320809e-04   3.464048425513e-03  -5.637442415237e-04  -8.075908434432e-03   7.415216020681e-04  -1.643030937015e-03   3.583686127562e-03   1.416145759968e-03   1.826170214274e-02  -6.153089610350e-03   5.869421636575e-04  -3.512125760496e-03   5.134745882547e-04   7.807987861132e-03  -6.184603711541e-04   1.301732656753e-03  -2.641591320728e-03  -9.392524301902e-04  
-9.919117953176e-03   3.931754101374e-03  -4.262483820368e-04   3.376752264718e-03  -5.470506600410e-04  -7.873881957581e-03   7.191224633543e-04  -1.595634522259e-03   3.476364888149e-03   1.371058124507e-03   1.790193564241e-02  -6.000659015790e-03   5.697989118469e-04  -3.412474901237e-03   4.967083471454e-04   7.574017149161e-03  -5.970746107446e-04   1.261198224141e-03  -2.553156391962e-03  -9.062926227808e-04  
-9.763129504341e-03   3.847491485484e-03  -4.150777726339e-04   3.291802694563e-03  -5.307330366164e-04  -7.676782447598e-03   6.971832006529e-04  -1.549659551192e-03   3.372251158247e-03   1.327424095773e-03   1.755021823752e-02  -5.850759686280e-03   5.529938752803e-04  -3.315974932872e-03   4.803974628843e-04   7.347652005363e-03  -5.762897449257e-04   1.222017582815e-03  -2.467865156984e-03  -8.745581192866e-04  
-9.608808888237e-03   3.764875334532e-03  -4.041912078076e-04   3.208758597071e-03  -5.148944493818e-04  -7.483951589196e-03   6.758857872730e-04  -1.504912865241e-03   3.271015573392e-03   1.285089558084e-03   1.720358962298e-02  -5.704401035901e-03   5.366629681054e-04  -3.221872474238e-03   4.646147073317e-04   7.127223781928e-03  -5.562123368126e-04   1.183945824791e-03  -2.385170222305e-03  -8.438487089574e-04  
-9.455274212841e-03   3.683985712326e-03  -3.936291342517e-04   3.127152532511e-03  -4.994934600671e-04  -7.294075766605e-03   6.551866368339e-04  -1.461192955835e-03   3.172096672799e-03   1.243805387255e-03   1.685987832712e-02  -5.561343915013e-03   5.208693846881e-04  -3.129668207692e-03   4.492962433545e-04   6.911364956089e-03  -5.367522730555e-04   1.146817369720e-03  -2.304620507257e-03  -8.139981519566e-04  
-9.304014306432e-03   3.604673277882e-03  -3.833306987246e-04   3.047671006585e-03  -4.845349746246e-04  -7.108949693251e-03   6.350860319088e-04  -1.418757756714e-03   3.076168105602e-03   1.203862454025e-03   1.652302571516e-02  -5.421606363803e-03   5.055250374030e-04  -3.040181819863e-03   4.344633249760e-04   6.702157622419e-03  -5.179406096915e-04   1.110870975276e-03  -2.226826186396e-03  -7.852196700593e-04  
-9.155143124981e-03   3.526844970062e-03  -3.732573781966e-04   2.970295963749e-03  -4.700173906612e-04  -6.928620737369e-03   6.155816873639e-04  -1.377581529592e-03   2.983191439909e-03   1.165235171221e-03   1.619321587670e-02  -5.285239265500e-03   4.905854691815e-04  -2.953391625774e-03   4.201265372965e-04   6.499623353496e-03  -4.997999972553e-04   1.076085297911e-03  -2.151760989258e-03  -7.574988980304e-04  
-9.007500327302e-03   3.450608667932e-03  -3.634210417493e-04   2.894444382488e-03  -4.559398107143e-04  -6.751751409632e-03   5.966853377811e-04  -1.337420208153e-03   2.892603219312e-03   1.127673122001e-03   1.586696579175e-02  -5.152261081513e-03   4.760700167581e-04  -2.868481887267e-03   4.062676055824e-04   6.301747181919e-03  -4.823028328908e-04   1.042202101368e-03  -2.078783713525e-03  -7.306038719041e-04  
-8.862257321018e-03   3.375767036615e-03  -3.538267764541e-04   2.820670268918e-03  -4.422536094852e-04  -6.579510741789e-03   5.783024704407e-04  -1.298480121708e-03   2.804832350578e-03   1.091366365642e-03   1.554795973012e-02  -5.022277827836e-03   4.619530624471e-04  -2.786233047976e-03   3.928445229482e-04   6.110367006984e-03  -4.653820594953e-04   1.009445869739e-03  -2.008425547839e-03  -7.047174155857e-04  
-8.717910749030e-03   3.302219824689e-03  -3.444821608253e-04   2.748288312550e-03  -4.289106430190e-04  -6.410133333468e-03   5.603786667713e-04  -1.260485657683e-03   2.719177154701e-03   1.056005291267e-03   1.523240293437e-02  -4.894804252823e-03   4.482393509274e-04  -2.705805692113e-03   3.797844334169e-04   5.923303198008e-03  -4.489349831272e-04   9.775515842026e-04  -1.939997916206e-03  -6.795914229643e-04  
-8.574901534052e-03   3.229833838031e-03  -3.353555009400e-04   2.677449398136e-03  -4.159103508284e-04  -6.244084535111e-03   5.428879121866e-04  -1.223477627738e-03   2.635764416026e-03   1.021646147525e-03   1.492122984355e-02  -4.769900915908e-03   4.348639390705e-04  -2.627339621651e-03   3.671113372421e-04   5.741002225660e-03  -4.329956741252e-04   9.465523043945e-04  -1.873614093819e-03  -6.552627786813e-04  
-8.434616148244e-03   3.158965370295e-03  -3.264284471913e-04   2.608694113899e-03  -4.033259675122e-04  -6.082973740675e-03   5.259799719369e-04  -1.187651554407e-03   2.555171395624e-03   9.885204683526e-04   1.461762753707e-02  -4.648324256711e-03   4.218584212959e-04  -2.551456863188e-03   3.548922900273e-04   5.565103608757e-03  -4.176712696703e-04   9.166215495586e-04  -1.809739615468e-03  -6.318915461922e-04  
-8.296067582937e-03   3.089711664898e-03  -3.177606402590e-04   2.541552772160e-03  -3.911311734789e-04  -5.925574847699e-03   5.096124490703e-04  -1.152807363165e-03   2.476875838958e-03   9.564076975646e-04   1.431913278267e-02  -4.529927536157e-03   4.092795191567e-04  -2.477603233132e-03   3.430850944041e-04   5.394181562421e-03  -4.028941689415e-04   8.875826294988e-04  -1.747919769555e-03  -6.093134285203e-04  
-8.158138779655e-03   3.021984101242e-03  -3.093514293247e-04   2.475543914462e-03  -3.792900061462e-04  -5.770574037458e-03   4.937318089367e-04  -1.118760534521e-03   2.400376979693e-03   9.250936142726e-04   1.402293659118e-02  -4.414309884532e-03   3.971142841709e-04  -2.405166060138e-03   3.316347921765e-04   5.226641907450e-03  -3.885849821595e-04   8.592444058186e-04  -1.687655478739e-03  -5.873500651103e-04  
-8.023024665548e-03   2.955394788600e-03  -3.011093267694e-04   2.411576321987e-03  -3.677838022405e-04  -5.620338891374e-03   4.782934469698e-04  -1.085835911669e-03   2.326518658894e-03   8.949294237313e-04   1.373477693309e-02  -4.301393431472e-03   3.852365819874e-04  -2.335292978590e-03   3.205702371933e-04   5.065399678101e-03  -3.747884741679e-04   8.319380481261e-04  -1.629796646020e-03  -5.662947725215e-04  
-7.888687765826e-03   2.890047660477e-03  -2.930901302157e-04   2.348786175125e-03  -3.565867607401e-04  -5.472604881476e-03   4.632679894491e-04  -1.053702679916e-03   2.254440789070e-03   8.655525379801e-04   1.344946603243e-02  -4.190824633985e-03   3.737060584809e-04  -2.266892067937e-03   3.098213286621e-04   4.907657928986e-03  -3.614014071966e-04   8.053297201401e-04  -1.573485251721e-03  -5.458443004561e-04  
-7.756439793301e-03   2.825709058493e-03  -2.852289666453e-04   2.287668387594e-03  -3.456804818979e-04  -5.328647669974e-03   4.486213720577e-04  -1.022529488236e-03   2.184569058664e-03   8.371394404626e-04   1.317033921692e-02  -4.082584257470e-03   3.624433648134e-04  -2.200607834718e-03   2.994058410962e-04   4.755057784274e-03  -3.484542021070e-04   7.796008349846e-04  -1.519189241090e-03  -5.261582479312e-04  
-7.625038386500e-03   2.762952955032e-03  -2.775884165506e-04   2.227661612386e-03  -3.351345699499e-04  -5.187272362359e-03   4.344920906983e-04  -9.920978858224e-04   2.116434976185e-03   8.094838223043e-04   1.289380419765e-02  -3.977297688337e-03   3.515593891893e-04  -2.135662081181e-03   2.893464688825e-04   4.605723342868e-03  -3.359798027486e-04   7.545124812795e-04  -1.466329900199e-03  -5.070332639983e-04  
-7.496424875753e-03   2.701429819739e-03  -2.701403001310e-04   2.169549898363e-03  -3.248991784130e-04  -5.050342687236e-03   4.207756099921e-04  -9.626855283976e-04   2.050688005278e-03   7.828610323536e-04   1.262499435227e-02  -3.874616972649e-03   3.409771744676e-04  -2.073064877383e-03   2.796299260367e-04   4.462118533258e-03  -3.239562415528e-04   7.303541399121e-04  -1.415618907984e-03  -4.887118885513e-04  
-7.369318587523e-03   2.640879365448e-03  -2.628461408248e-04   2.112819330083e-03  -3.149328464830e-04  -4.916512079114e-03   4.074157213999e-04  -9.340987098955e-04   1.986833620279e-03   7.570573959573e-04   1.236080320315e-02  -3.774033312977e-03   3.306498015910e-04  -2.012167555187e-03   2.702031860360e-04   4.322602134446e-03  -3.123117073748e-04   7.069252425577e-04  -1.366549190602e-03  -4.710150631614e-04  
-7.243581649295e-03   2.581822488484e-03  -2.557490322273e-04   2.057296020390e-03  -3.053000938656e-04  -4.785552433604e-03   3.945269539913e-04  -9.062485547857e-04   1.924708202594e-03   7.320038271770e-04   1.210036694318e-02  -3.676327876823e-03   3.206593726071e-04  -1.952742615434e-03   2.611184756141e-04   4.186703178232e-03  -3.011196133804e-04   6.841509809727e-04  -1.318963121354e-03  -4.538863811425e-04  
-7.118514374645e-03   2.523715989555e-03  -2.488773345992e-04   2.002828698530e-03  -2.958732708133e-04  -4.656682242030e-03   3.818968065480e-04  -8.790881433952e-04   1.864064742166e-03   7.076019186177e-04   1.184300634537e-02  -3.580166615548e-03   3.109785264244e-04  -1.894694959832e-03   2.522362480109e-04   4.053955597556e-03  -2.901755869869e-04   6.619964547172e-04  -1.272707489875e-03  -4.372688983537e-04  
-6.996045252684e-03   2.467081809903e-03  -2.421624970184e-04   1.949965759443e-03  -2.867973953017e-04  -4.531841539186e-03   3.697631248078e-04  -8.527891020488e-04   1.805518921092e-03   6.840910988087e-04   1.159188381885e-02  -3.487162178544e-03   3.015801325209e-04  -1.838525269767e-03   2.437331070303e-04   3.925917251389e-03  -2.797407212833e-04   6.405994915704e-04  -1.228221607933e-03  -4.213127754855e-04  
-6.875084910773e-03   2.411178205100e-03  -2.355931985578e-04   1.898423675573e-03  -2.779250058003e-04  -4.409902276496e-03   3.578844743435e-04  -8.272546716958e-04   1.748688319511e-03   6.613223350089e-04   1.134560567243e-02  -3.395654494749e-03   2.923966523503e-04  -1.784003502810e-03   2.354451078008e-04   3.801759216547e-03  -2.695787989805e-04   6.198852344047e-04  -1.185245345984e-03  -4.059238356347e-04  
-6.755237305017e-03   2.356836510317e-03  -2.292304470483e-04   1.847862018740e-03  -2.693651417883e-04  -4.290304577100e-03   3.464553895161e-04  -8.023355042853e-04   1.693297802625e-03   6.391721458710e-04   1.110204101398e-02  -3.306974945016e-03   2.835545561939e-04  -1.730642146327e-03   2.274670192762e-04   3.680444008929e-03  -2.598240902240e-04   5.997047425853e-04  -1.143458711653e-03  -3.909917399136e-04  
-6.637658328342e-03   2.303522438325e-03  -2.230108819413e-04   1.798798164009e-03  -2.610625101986e-04  -4.174269226156e-03   3.353715259692e-04  -7.782220920556e-04   1.639795417931e-03   6.178218263600e-04   1.086443702972e-02  -3.220485801900e-03   2.749418486760e-04  -1.679052775739e-03   2.197633027668e-04   3.563429088502e-03  -2.504278557239e-04   5.802283728089e-04  -1.103271712921e-03  -3.766531285923e-04  
-6.521069806817e-03   2.250646177381e-03  -2.169006780694e-04   1.750773581861e-03  -2.529033117961e-04  -4.060364087610e-03   3.244558490694e-04  -7.547382818303e-04   1.587650347977e-03   5.970634833973e-04   1.063042351173e-02  -3.134950594086e-03   2.664889976903e-04  -1.628802161588e-03   2.122171799504e-04   3.449486033004e-03  -2.412264411499e-04   5.613242114193e-04  -1.064312463746e-03  -3.627776593645e-04  
-6.406740244228e-03   2.199470086629e-03  -2.109932552580e-04   1.704089580586e-03  -2.450798377688e-04  -3.949875904566e-03   3.140247388738e-04  -7.319765158739e-04   1.537263731020e-03   5.770412497152e-04   1.040147814543e-02  -3.052599595583e-03   2.583687991291e-04  -1.580063638668e-03   2.050078581020e-04   3.339313434154e-03  -2.324702365602e-04   5.430343839234e-04  -1.026766424353e-03  -3.494279935459e-04  
-6.293475400566e-03   2.149276344320e-03  -2.052502926764e-04   1.658395672296e-03  -2.374643711039e-04  -3.841572131320e-03   3.038748577867e-04  -7.098095971893e-04   1.488205113760e-03   5.575882386556e-04   1.017576063799e-02  -2.971969240924e-03   2.504967477959e-04  -1.532524957910e-03   1.979998813338e-04   3.231945741077e-03  -2.239692076665e-04   5.252631110044e-04  -9.903411592254e-04  -3.365012484830e-04  
-6.181977794482e-03   2.099922758469e-03  -1.996313970252e-04   1.613891390663e-03  -2.300545219136e-04  -3.736055631329e-03   2.939939757295e-04  -6.882958497910e-04   1.440650693763e-03   5.387724078635e-04   9.954707076647e-03  -2.893136823369e-03   2.428117166450e-04  -1.486408539360e-03   1.912186040735e-04   3.127998637985e-03  -2.157606307150e-04   5.080683040409e-04  -9.552016163494e-04  -3.240513736141e-04  
-6.071835413169e-03   2.051583287727e-03  -1.941521566699e-04   1.570437625535e-03  -2.228669462733e-04  -3.632982452433e-03   2.844199808546e-04  -6.673850654075e-04   1.394477669036e-03   5.205391887673e-04   9.737308684053e-03  -2.816206116116e-03   2.353564716686e-04  -1.441511754713e-03   1.846536146729e-04   3.026951898374e-03  -2.078297572470e-04   4.913852522292e-04  -9.211836334595e-04  -3.120207044529e-04  
-5.963241331213e-03   2.004376344473e-03  -1.888283905424e-04   1.528027949830e-03  -2.159022525226e-04  -3.532365853883e-03   2.751561384433e-04  -6.470563180703e-04   1.349643132520e-03   5.028721434131e-04   9.523859940714e-03  -2.741336898762e-03   2.281450441660e-04  -1.397860293357e-03   1.783136742411e-04   2.928885077136e-03  -2.001894926048e-04   4.752153367678e-04  -8.882972210064e-04  -3.004107099012e-04  
-5.856711239464e-03   1.958208971882e-03  -1.836430504757e-04   1.486870915769e-03  -2.091663503818e-04  -3.434824482300e-03   2.662060999184e-04  -6.273867747999e-04   1.306368603670e-03   4.858531905292e-04   9.315501150807e-03  -2.668502848977e-03   2.211382434055e-04  -1.355626835289e-03   1.722058667952e-04   2.834245074354e-03  -1.928494287240e-04   4.596021385979e-04  -8.566582420421e-04  -2.892582084948e-04  
-5.751673724755e-03   1.912967688918e-03  -1.785890594387e-04   1.446733565104e-03  -2.026259472219e-04  -3.339666113469e-03   2.575209199252e-04  -6.082789771359e-04   1.264377219858e-03   4.693732228651e-04   9.111093963974e-03  -2.597441375946e-03   2.143357031117e-04  -1.314596134144e-03   1.662975274159e-04   2.742465398925e-03  -1.857645051094e-04   4.444782941627e-04  -8.260918795178e-04  -2.785021595017e-04  
-5.647432226227e-03   1.868399872648e-03  -1.736360250618e-04   1.407366481048e-03  -1.962446171185e-04  -3.246192158868e-03   2.490456982784e-04  -5.896433099359e-04   1.223424469378e-03   4.533323793814e-04   8.909164912538e-03  -2.527720886616e-03   2.076927462534e-04  -1.274493106960e-03   1.605531425663e-04   2.652849114557e-03  -1.788878192563e-04   4.297609087542e-04  -7.963888704411e-04  -2.680706643116e-04  
-5.544496495188e-03   1.824716800747e-03  -1.688437655986e-04   1.368962255415e-03  -1.900311555114e-04  -3.154901357424e-03   2.407888377909e-04  -5.715406985810e-04   1.183661496801e-03   4.377940105983e-04   8.711002791458e-03  -2.459481170885e-03   2.012678592073e-04  -1.235538183427e-03   1.549698949801e-04   2.565911578639e-03  -1.722095642061e-04   4.155073986958e-04  -7.676853891783e-04  -2.580073073800e-04  
-5.443853829231e-03   1.782222494014e-03  -1.641726859409e-04   1.331771413645e-03  -1.840550549005e-04  -3.066692503972e-03   2.328729766819e-04  -5.540478058911e-04   1.145370844640e-03   4.228571090507e-04   8.518085713948e-03  -2.393533588062e-03   1.950472235293e-04  -1.197927185666e-03   1.496254980154e-04   2.482244031211e-03  -1.658434118176e-04   4.017668369101e-04  -7.401364658791e-04  -2.483626301982e-04  
-5.344199407043e-03   1.740702114985e-03  -1.596350477717e-04   1.295340296195e-03  -1.782625504893e-04  -2.980238256421e-03   2.252090894264e-04  -5.370006739188e-04   1.108079098915e-03   4.083397469583e-04   8.327801920096e-03  -2.329287564753e-03   1.890283571060e-04  -1.161204169866e-03   1.444578125978e-04   2.400669992251e-03  -1.597009145855e-04   3.884062242050e-04  -7.133990232453e-04  -2.390203316550e-04  
-5.246398941387e-03   1.699952778059e-03  -1.552014263592e-04   1.259988849599e-03  -1.726386300421e-04  -2.896379093436e-03   2.177726990586e-04  -5.205067437924e-04   1.072070421203e-03   3.943514047093e-04   8.142159997971e-03  -2.266546646392e-03   1.831674858790e-04  -1.125706052319e-03   1.394589463613e-04   2.321993750743e-03  -1.537728639803e-04   3.755153455939e-04  -6.876905627172e-04  -2.300506442846e-04  
-5.149435657809e-03   1.659992116895e-03  -1.508958905224e-04   1.225347343043e-03  -1.671596086596e-04  -2.814097197167e-03   2.105284176507e-04  -5.044298856338e-04   1.036974392069e-03   3.807450584545e-04   7.959116709419e-03  -2.205158297046e-03   1.774880621686e-04  -1.091069087963e-03   1.346032165825e-04   2.245313073781e-03  -1.480221568074e-04   3.629875985601e-04  -6.627470868865e-04  -2.213644615768e-04  
-5.054135182578e-03   1.620980319079e-03  -1.466886764677e-04   1.191647123953e-03  -1.618736280579e-04  -2.734143771902e-03   2.035544237670e-04  -4.888445298861e-04   1.003030719920e-03   3.676112474759e-04   7.779903761578e-03  -2.145580822702e-03   1.719707344852e-04  -1.057459320988e-03   1.299358367922e-04   2.171092247172e-03  -1.425137507177e-04   3.508651178948e-04  -6.386897058803e-04  -2.130008716061e-04  
-4.959915278783e-03   1.582387493785e-03  -1.425751597693e-04   1.158740173687e-03  -1.566885391264e-04  -2.655936763698e-03   1.967007850724e-04  -4.736951595588e-04   9.700373584998e-04   3.548735717247e-04   7.603962735962e-03  -2.086839180594e-03   1.665749252154e-04  -1.024807333826e-03   1.253759536236e-04   2.099072933532e-03  -1.371365992086e-04   3.391240101022e-04  -6.154377994418e-04  -2.049308179110e-04  
-4.867342957802e-03   1.545062500299e-03  -1.385940569822e-04   1.126708944797e-03  -1.517195226993e-04  -2.579958907141e-03   1.901589088715e-04  -4.590013025300e-04   9.381261738855e-04   3.425745642936e-04   7.431623112932e-03  -2.030276363362e-03   1.613913704846e-04  -9.931008625098e-04   1.210178460195e-04   2.029331724432e-03  -1.320173857500e-04   3.277561675457e-04  -5.930023240623e-04  -1.971575304417e-04  
-4.775848661509e-03   1.508253734365e-03  -1.346982025722e-04   1.095433439695e-03  -1.468639608577e-04  -2.505690600607e-03   1.837635608768e-04  -4.447185975115e-04   9.071209070818e-04   3.306528581865e-04   7.262347793611e-03  -1.974687444819e-03   1.563299767469e-04  -9.622766232951e-04   1.167722165832e-04   1.961619255571e-03  -1.270368275396e-04   3.167403826416e-04  -5.713068394227e-04  -1.896535736881e-04  
-4.686298336945e-03   1.472423361059e-03  -1.309204314755e-04   1.065125957008e-03  -1.421824763498e-04  -2.433827474727e-03   1.776096379861e-04  -4.309131222528e-04   8.772362149435e-04   3.191822476615e-04   7.097481383936e-03  -1.920840408699e-03   1.514407315561e-04  -9.325125687253e-04   1.126953322187e-04   1.896426501998e-03  -1.222699272660e-04   3.061214067576e-04  -5.504786814854e-04  -1.824597484527e-04  
-4.597808339492e-03   1.437463182779e-03  -1.272509033303e-04   1.035488390071e-03  -1.376532868829e-04  -2.363571585093e-03   1.716664336120e-04  -4.174769229162e-04   8.481883414964e-04   3.080550421521e-04   6.935191951236e-03  -1.868474776318e-03   1.467102085036e-04  -9.034949807558e-04   1.087616570130e-04   1.832982872306e-03  -1.176821522054e-04   2.958087936002e-04  -5.302960147265e-04  -1.755020858608e-04  
-4.510545582521e-03   1.403010324179e-03  -1.236689189010e-04   1.006610574461e-03  -1.332278721879e-04  -2.295055377819e-03   1.658540493309e-04  -4.044386096388e-04   8.200199399392e-04   2.972880312765e-04   6.776217418124e-03  -1.817049479928e-03   1.420991219032e-04  -8.753543049460e-04   1.049319339316e-04   1.771556167738e-03  -1.132214526153e-04   2.858348381396e-04  -5.108263902586e-04  -1.688008840367e-04  
-4.424272359915e-03   1.369518575541e-03  -1.202005854540e-04   9.783491850572e-04  -1.289603773352e-04  -2.228032980777e-03   1.602638264935e-04  -3.917410479501e-04   7.926257961365e-04   2.868376319939e-04   6.619552821492e-03  -1.767207077065e-03   1.376562634590e-04  -8.478865288293e-04   1.012461439616e-04   1.711710066904e-03  -1.089403516913e-04   2.761397022028e-04  -4.919411579965e-04  -1.623136938957e-04  
-4.339861427324e-03   1.336511038118e-03  -1.167947243163e-04   9.509977990389e-04  -1.248027775317e-04  -2.163208198404e-03   1.548172159009e-04  -3.794821274652e-04   7.662368912766e-04   2.767904317575e-04   6.467277100234e-03  -1.718386524308e-03   1.333050724625e-04  -8.214309776005e-04   9.767494982488e-05   1.654220694690e-03  -1.048032988674e-04   2.668130038812e-04  -4.738480291057e-04  -1.561062913662e-04  
-4.256722070751e-03   1.304403324183e-03  -1.134842887717e-04   9.243192272907e-04  -1.207986289438e-04  -2.100053413674e-03   1.495870883373e-04  -3.675727039824e-04   7.406550932249e-04   2.670703329386e-04   6.317738854368e-03  -1.671098479155e-03   1.291009960230e-04  -7.956875662249e-04   9.424404204737e-05   1.598407672525e-03  -1.008418385478e-04   2.577686755514e-04  -4.563517356352e-04  -1.501145205561e-04  
-4.175110379480e-03   1.272967366573e-03  -1.102692830366e-04   8.984037488160e-04  -1.169081014818e-04  -2.038719254705e-03   1.445081752542e-04  -3.560412402224e-04   7.159274895117e-04   2.576924813543e-04   6.171760998908e-03  -1.624961174499e-03   1.250277394821e-04  -7.707928280781e-04   9.092332247019e-05   1.544555259262e-03  -9.701553057346e-05   2.490407966000e-04  -4.395243355863e-04  -1.443601361285e-04  
-4.094134610193e-03   1.242187046312e-03  -1.071397817783e-04   8.729650125888e-04  -1.131310670916e-04  -1.978483400173e-03   1.395826191743e-04  -3.447868271640e-04   6.918021214828e-04   2.485627906358e-04   6.027428053428e-03  -1.579921324459e-03   1.210767522300e-04  -7.464262734977e-04   8.770646829720e-05   1.491915076049e-03  -9.331648436487e-05   2.405390470437e-04  -4.231547598173e-04  -1.387741535418e-04  
-4.014783346449e-03   1.211984828837e-03  -1.040937672696e-04   8.483103438958e-04  -1.094574522955e-04  -1.920129925646e-03   1.347928726268e-04  -3.339095237331e-04   6.685334022090e-04   2.397749563002e-04   5.886837642898e-03  -1.535895539009e-03   1.172387363294e-04  -7.229139536805e-04   8.458879844641e-05   1.441241243459e-03  -8.973852121305e-05   2.323490068523e-04  -4.074434298792e-04  -1.334199164225e-04  
-3.936911342812e-03   1.182613091045e-03  -1.011261481422e-04   8.243268128820e-04  -1.059228138327e-04  -1.863458798188e-03   1.301990399969e-04  -3.233637852897e-04   6.460322782778e-04   2.312920249804e-04   5.749263511571e-03  -1.493324234077e-03   1.135236841086e-04  -7.001043195529e-04   8.160207402449e-05   1.392219444273e-03  -8.632457144780e-05   2.244259937764e-04  -3.922976048940e-04  -1.282669336529e-04  
-3.860393819075e-03   1.153827930260e-03  -9.823880029419e-05   8.010262866944e-04  -1.024892551915e-04  -1.808431147258e-03   1.257403218779e-04  -3.131526487377e-04   6.242871759121e-04   2.231110160462e-04   5.614862277002e-03  -1.451746410845e-03   1.099184817082e-04  -6.780320179297e-04   7.870874342599e-05   1.344886293163e-03  -8.302434748894e-05   2.167765802169e-04  -3.777221428215e-04  -1.233152913499e-04  
-3.784450731439e-03   1.125636033109e-03  -9.543627577286e-05   7.781431147398e-04  -9.915036342652e-05  -1.754339956551e-03   1.214061871058e-04  -3.031837844047e-04   6.030568824238e-04   2.151400514039e-04   5.481981560334e-03  -1.411129332047e-03   1.064256757735e-04  -6.564281234154e-04   7.590292936462e-05   1.298617521186e-03  -7.982956625851e-05   2.093257251606e-04  -3.635425764871e-04  -1.185084135516e-04  
-3.710370672658e-03   1.098109786889e-03  -9.270545005501e-05   7.560515610181e-04  -9.592444085241e-05  -1.702220912468e-03   1.172278990887e-04  -2.935762617367e-04   5.826668143512e-04   2.074986214729e-04   5.353083519015e-03  -1.371687937060e-03   1.030390381690e-04  -6.356531424780e-04   7.320345604413e-05   1.254265024017e-03  -7.676618677081e-05   2.021672350785e-04  -3.499838757553e-04  -1.139172286476e-04  
-3.637097673494e-03   1.071175446116e-03  -9.005400829391e-05   7.344345127582e-04  -9.279292843857e-05  -1.651212443912e-03   1.131748167405e-04  -2.842230763805e-04   5.628310344647e-04   2.000802965292e-04   5.226147266291e-03  -1.333200364593e-03   9.975743453665e-05  -6.153925651248e-04   7.058952141053e-05   1.211083971535e-03  -7.380580559019e-05   1.952142754369e-04  -3.368400330073e-04  -1.094751114012e-04  
-3.564984478330e-03   1.044946453011e-03  -8.747919552739e-05   7.133673297954e-04  -8.976959977436e-05  -1.601549584082e-03   1.092714988063e-04  -2.751439401816e-04   5.436145114437e-04   1.929070354692e-04   5.101716822883e-03  -1.295872745474e-03   9.658728486335e-05  -5.957121914714e-04   6.807438151181e-05   1.169238001269e-03  -7.096602144198e-05   1.884816918321e-04  -3.241501275168e-04  -1.051937996121e-04  
-3.494319563354e-03   1.019041405249e-03  -8.494115813588e-05   6.929585101324e-04  -8.682042558028e-05  -1.553469740760e-03   1.054658055385e-04  -2.663724413721e-04   5.250894918377e-04   1.860056494329e-04   4.980600033631e-03  -1.259243171335e-03   9.347406586254e-05  -5.767356149688e-04   6.563311507170e-05   1.128993053335e-03  -6.821760230721e-05   1.820001142953e-04  -3.119813862014e-04  -1.010934853687e-04  
-3.424888641154e-03   9.939458644966e-04  -8.249662801737e-05   6.730994796032e-04  -8.398523762735e-05  -1.506754244794e-03   1.018168678408e-04  -2.578691043187e-04   5.071745922759e-04   1.793432541890e-04   4.862032540257e-03  -1.223861338218e-03   9.048576940577e-05  -5.583207176761e-04   6.329177947154e-05   1.090040540698e-03  -6.558960709886e-05   1.757289020743e-04  -3.002456271985e-04  -9.714566204403e-05  
-3.356091937098e-03   9.693215693530e-04  -8.011999267566e-05   6.536374346557e-04  -8.122246123432e-05  -1.460944573871e-03   9.826206832284e-05  -2.495801648775e-04   4.897159697650e-04   1.728652559209e-04   4.745134566878e-03  -1.189229580263e-03   8.758600228833e-05  -5.403463027966e-04   6.101684098857e-05   1.052075803345e-03  -6.304032084944e-05   1.696337958255e-04  -2.888578815821e-04  -9.332249479622e-05  
-3.288586170842e-03   9.452029533153e-04  -7.780749753865e-05   6.347555626744e-04  -7.854043699094e-05  -1.416530709946e-03   9.481424467484e-05  -2.415648115311e-04   4.728684522209e-04   1.666253445803e-04   4.631113182028e-03  -1.155437750651e-03   8.477460579797e-05  -5.229789803212e-04   5.881468281792e-05   1.015483645287e-03  -6.057808086920e-05   1.637566998323e-04  -2.779166762105e-04  -8.965435423246e-05  
-3.222534434218e-03   9.217479245016e-04  -7.555643958726e-05   6.164448531447e-04  -7.596037859441e-05  -1.373554303143e-03   9.150860043071e-05  -2.338123569177e-04   4.566264291888e-04   1.606205047145e-04   4.519984293077e-03  -1.122770562383e-03   8.205230266650e-05  -5.061930406834e-04   5.670655866276e-05   9.802272251988e-04  -5.823091955712e-05   1.580882874281e-04  -2.674074178090e-04  -8.613610363684e-05  
-3.157590283733e-03   8.988047890841e-04  -7.336180034323e-05   5.986339799533e-04  -7.346104193708e-05  -1.331790921774e-03   8.831192343935e-05  -2.262998376737e-04   4.409189571545e-04   1.548247501426e-04   4.411238734377e-03  -1.090935663556e-03   7.940772682048e-05  -4.899185568548e-04   5.466999830920e-05   9.461261531927e-04  -5.596981179876e-05   1.526079658032e-04  -2.572785490923e-04  -8.275059069087e-05  
-3.093410445425e-03   8.764269348654e-04  -7.123747993787e-05   5.812121978006e-04  -7.104010384580e-05  -1.290940626584e-03   8.521941602319e-05  -2.189880283311e-04   4.256437945771e-04   1.491993828460e-04   4.304257552921e-03  -1.059977258630e-03   7.685751005533e-05  -4.740582924220e-04   5.270276415800e-05   9.129552536953e-04  -5.379037194332e-05   1.472881978942e-04  -2.474668088033e-04  -7.947737335959e-05  
-3.030236122014e-03   8.543549393375e-04  -6.915679189967e-05   5.642570578447e-04  -6.867512574154e-05  -1.251192662319e-03   8.219882355871e-05  -2.118995688124e-04   4.108573508979e-04   1.437653959653e-04   4.199582891794e-03  -1.029572169610e-03   7.436454402079e-05  -4.586919418560e-04   5.078839798732e-05   8.808872143434e-04  -5.167398038685e-05   1.421480526704e-04  -2.380148305544e-04  -7.632901014994e-05  
-2.968033971049e-03   8.328908956127e-04  -6.714487192380e-05   5.477340207163e-04  -6.639413896782e-05  -1.212499579929e-03   7.929164150268e-05  -2.050208527587e-04   3.965350274623e-04   1.385120684719e-04   4.096965731536e-03  -1.000096203308e-03   7.196099715605e-05  -4.437626801116e-04   4.894662322451e-05   8.498065896119e-04  -4.964388990563e-05   1.371705007565e-04  -2.288881792406e-04  -7.329433624274e-05  
-2.907311153723e-03   8.119175359459e-04  -6.517742679193e-05   5.317577534027e-04  -6.418933763051e-05  -1.175162743868e-03   7.648927944348e-05  -1.983836990896e-04   3.827628172710e-04   1.334693294839e-04   3.997279372935e-03  -9.714643632827e-04   6.962374269861e-05  -4.293855488086e-04   4.717532358370e-05   8.199708637719e-04  -4.769889445501e-05   1.323836982175e-04  -2.201512269628e-04  -7.039272301175e-05  
-2.847742106336e-03   7.914981671039e-04  -6.327329972237e-05   5.162456344483e-04  -6.206171514497e-05  -1.138959144886e-03   7.379012341400e-05  -1.919610273285e-04   3.694682367745e-04   1.286101341828e-04   3.899944151000e-03  -9.436907124869e-04   6.736886928665e-05  -4.154717653997e-04   4.547053812446e-05   7.911741072065e-04  -4.583236259413e-05   1.277625633922e-04  -2.117464794892e-04  -6.760561584219e-05  
-2.788844608568e-03   7.715830654559e-04  -6.142747743863e-05   5.010569120426e-04  -6.000161211837e-05  -1.103524265077e-03   7.118150035814e-05  -1.857043920547e-04   3.565295933943e-04   1.238913078627e-04   3.804055680882e-03  -9.166642082606e-04   6.519045292465e-05  -4.018930657494e-04   4.382326105340e-05   7.631232169552e-04  -4.403302941153e-05   1.232719023862e-04  -2.035942754001e-04  -6.490769507256e-05  
-2.730969947160e-03   7.520389473510e-04  -5.963116816413e-05   4.862997717859e-04  -5.799593395453e-05  -1.069114160584e-03   6.864278513025e-05  -1.796473431280e-04   3.440262338839e-04   1.193397077016e-04   3.710420161219e-03  -8.902429013293e-04   6.307525401598e-05  -3.887590210153e-04   4.222567724507e-05   7.360566400744e-04  -4.229162143548e-05   1.189388105700e-04  -1.957544000112e-04  -6.231690929342e-05  
-2.674366578866e-03   7.329873899724e-04  -5.788095487821e-05   4.720030162875e-04  -5.606214920959e-05  -1.035845722877e-03   6.620193779464e-05  -1.737951215093e-04   3.319835600469e-04   1.149636716694e-04   3.619220089046e-03  -8.646191887672e-04   6.102350963389e-05  -3.760769298536e-04   4.069117786397e-05   7.100022341496e-04  -4.062553624973e-05   1.147631059857e-04  -1.882307068517e-04  -5.983398410887e-05  
-2.618420936829e-03   7.143361983896e-04  -5.618056632846e-05   4.580156957252e-04  -5.418332474082e-05  -1.003301970663e-03   6.383286041568e-05  -1.680986124378e-04   3.202711526300e-04   1.107164782631e-04   3.529451424767e-03  -8.396050038064e-04   5.903530064088e-05  -3.637117535147e-04   3.920425149154e-05   6.846462021878e-04  -3.901455462302e-05   1.107085558104e-04  -1.809391829850e-04  -5.743241879744e-05  
-2.563710069395e-03   6.960406865917e-04  -5.451220478757e-05   4.444784058350e-04  -5.236155793264e-05  -9.718602768595e-04   6.154076725233e-05  -1.625993257740e-04   3.089988107712e-04   1.066362520667e-04   3.442142395577e-03  -8.152209897539e-04   5.709430793065e-05  -3.517931645011e-04   3.776974509221e-05   6.602814912600e-04  -3.746620963840e-05   1.068068932111e-04  -1.739531363105e-04  -5.513430068463e-05  
-2.509600853078e-03   6.783136531983e-04  -5.291251288261e-05   4.312142744693e-04  -5.060532584485e-05  -9.410651251854e-04   5.933499582088e-05  -1.572402547394e-04   2.980222076181e-04   1.026711762787e-04   3.356038014519e-03  -7.916057071036e-04   5.523739997392e-05  -3.401459513898e-04   3.638749514565e-05   6.365149920760e-04  -3.597696675646e-05   1.030115691844e-04  -1.671681940793e-04  -5.290712422714e-05  
-2.456928707665e-03   6.609167825556e-04  -5.134106823015e-05   4.184331490754e-04  -4.890308120095e-05  -9.114626823634e-04   5.720228563082e-05  -1.520836461329e-04   2.875026711679e-04   9.887775278341e-05   3.272686391733e-03  -7.685942459391e-04   5.342243288022e-05  -3.289705639687e-04   3.505541717131e-05   6.137916298975e-04  -3.454773939810e-05   9.937261613968e-05  -1.606969686840e-04  -5.078492612052e-05  
-2.405250502344e-03   6.439770756762e-04  -4.981900712928e-05   4.060132959013e-04  -4.725909176791e-05  -8.827368625581e-04   5.514680077853e-05  -1.470907710453e-04   2.773410146525e-04   9.521969665247e-05   3.191233166518e-03  -7.462562654142e-04   5.167018170706e-05  -3.181472911854e-04   3.377228079443e-05   5.918434765917e-04  -3.317498166741e-05   9.585775518322e-05  -1.544677505717e-04  -4.874524097352e-05  
-2.354170843803e-03   6.274107153937e-04  -4.834290162078e-05   3.938600245362e-04  -4.566279799433e-05  -8.546348981605e-04   5.315281243477e-05  -1.422295910090e-04   2.674552003439e-04   9.166878256518e-05   3.111060688020e-03  -7.244741670086e-04   4.997479251402e-05  -3.075932645625e-04   3.253008174131e-05   5.704838357834e-04  -3.184898696053e-05   9.244463825556e-05  -1.484305571282e-04  -4.677237690448e-05  
-2.304085268473e-03   6.112509215216e-04  -4.691199082744e-05   3.820670729895e-04  -4.411841061520e-05  -8.274089401648e-04   5.122780900092e-05  -1.375277583575e-04   2.579191209879e-04   8.824986178329e-05   3.032833355938e-03  -7.032928961402e-04   4.833662343747e-05  -2.973893820766e-04   3.133115884356e-05   5.498898527249e-04  -3.057255925692e-05   8.915253739506e-05  -1.426287025243e-04  -4.487913849759e-05  
-2.255037276050e-03   5.955305134220e-04  -4.551976142964e-05   3.706211950048e-04  -4.263180610099e-05  -8.010323928675e-04   4.938018960790e-05  -1.329790551375e-04   2.487185679690e-04   8.495655750352e-05   2.956513786371e-03  -6.827995292703e-04   4.675056713717e-05  -2.875179142697e-04   3.018220664128e-05   5.300276710081e-04  -2.935444226185e-05   8.597557356432e-05  -1.370511745626e-04  -4.306184526338e-05  
-2.206913016146e-03   5.800638999413e-04  -4.415840496282e-05   3.595189135894e-04  -4.118324152171e-05  -7.754825419546e-04   4.758216968779e-05  -1.285810226508e-04   2.398458146514e-04   8.178688385789e-05   2.882084690677e-03  -6.627223543449e-04   4.520296276562e-05  -2.779828918203e-04   2.906670555309e-05   5.108957248164e-04  -2.817506548503e-05   8.291361063966e-05  -1.316958949731e-04  -4.131930143390e-05  
-2.159647463724e-03   5.650833183246e-04  -4.284373197814e-05   3.487102419661e-04  -3.979148141503e-05  -7.506473476334e-04   4.585979320790e-05  -1.243157233858e-04   2.312597988047e-04   7.872520186651e-05   2.809227033504e-03  -6.433430688267e-04   4.371537771741e-05  -2.687274767400e-04   2.799810126022e-05   4.923749699310e-04  -2.704907856578e-05   7.995092719230e-05  -1.265301998742e-04  -3.964136277825e-05  
-2.113088987845e-03   5.504025486535e-04  -4.156741774581e-05   3.381795277224e-04  -3.843704647699e-05  -7.264649715351e-04   4.418489995671e-05  -1.201779566458e-04   2.229427488466e-04   7.576537475759e-05   2.737862982845e-03  -6.244026349511e-04   4.227504620479e-05  -2.597485582032e-04   2.696067586764e-05   4.744495646440e-04  -2.595792625312e-05   7.708575917435e-05  -1.215486668735e-04  -3.802590868331e-05  
-2.067357319744e-03   5.360303642759e-04  -4.032011385515e-05   3.279412763996e-04  -3.712537304653e-05  -7.029890427446e-04   4.256632132274e-05  -1.161700700785e-04   2.149055551905e-04   7.291041439519e-05   2.668093087855e-03  -6.059567145826e-04   4.087270874568e-05  -2.510481183932e-04   2.596011383965e-05   4.571288781472e-04  -2.490944130351e-05   7.431746399513e-05  -1.167517719274e-04  -3.647282385296e-05  
-2.022694973454e-03   5.220054570691e-04  -3.910590801464e-05   3.180407420293e-04  -3.585745652876e-05  -6.803389406918e-04   4.100628142126e-05  -1.123036522362e-04   2.071789536465e-04   7.017059200221e-05   2.600301378759e-03  -5.880351624019e-04   3.951261234425e-05  -2.426697175445e-04   2.499679935209e-05   4.405042334882e-04  -2.390369723522e-05   7.165578723949e-05  -1.121608210008e-04  -3.498814276389e-05  
-1.978601076217e-03   5.083988107851e-04  -3.793717700645e-05   3.083578595190e-04  -3.463546530438e-05  -6.582020698125e-04   3.950552837274e-05  -1.085412140078e-04   1.996683186692e-04   6.751247577672e-05   2.533608528267e-03  -5.706897445505e-04   3.820832870249e-05  -2.344984434357e-04   2.407006167138e-05   4.243259554532e-04  -2.293839672637e-05   6.907092247534e-05  -1.077111110111e-04  -3.355211428299e-05  
-1.935571673261e-03   4.951200737344e-04  -3.679819879332e-05   2.990037829624e-04  -3.345578250828e-05  -6.368708420871e-04   3.806094914955e-05  -1.049147182052e-04   1.924562327807e-04   6.496444945248e-05   2.468837628276e-03  -5.538446340938e-04   3.694152016957e-05  -2.266321429886e-04   2.317884253158e-05   4.088046513354e-04  -2.201383671799e-05   6.658633452988e-05  -1.034541959867e-04  -3.217988861275e-05  
-1.893274377183e-03   4.820459907771e-04  -3.568282122819e-05   2.899097569538e-04  -3.230425629740e-05  -6.161526622051e-04   3.665232184571e-05  -1.014025815607e-04   1.854852404632e-04   6.250619339294e-05   2.405558868323e-03  -5.373314765624e-04   3.570496558099e-05  -2.190207314262e-04   2.231267974576e-05   3.938269756692e-04  -2.111771554685e-05   6.418857596191e-05  -9.936021756371e-05  -3.086211443286e-05  
-1.851668786736e-03   4.693466323067e-04  -3.460794520839e-05   2.810484107299e-04  -3.119398992030e-05  -5.959905874704e-04   3.529682447947e-05  -9.799451126234e-05   1.787331352151e-04   6.012977987919e-05   2.343553402468e-03  -5.213341091107e-04   3.451626953174e-05  -2.116272204903e-04   2.147936415055e-05   3.793158746958e-04  -2.025793975839e-05   6.186743812300e-05  -9.540820962974e-05  -2.959231703388e-05  
-1.810822679838e-03   4.569738845435e-04  -3.356487856231e-05   2.724372404237e-04  -3.012148459409e-05  -5.764297103533e-04   3.399077839886e-05  -9.469489026164e-05   1.722124130645e-04   5.783898229778e-05   2.282956854837e-03  -5.058012102316e-04   3.336822927414e-05  -2.044661357423e-04   2.067621337331e-05   3.652999610385e-04  -1.943166479849e-05   5.962562708819e-05  -9.160403715955e-05  -2.837194925143e-05  
-1.770942388310e-03   4.449313641737e-04  -3.255047007033e-05   2.641044022015e-04  -2.908778098742e-05  -5.575467480611e-04   3.273604514156e-05  -9.150970283662e-05   1.659393127947e-04   5.563886466857e-05   2.224048287763e-03  -4.907595866414e-04   3.225555928033e-05  -1.975632147675e-04   1.990615965155e-05   3.518352888107e-04  -1.864292699009e-05   5.746862240228e-05  -8.796023662188e-05  -2.720450614493e-05  
-1.731841586474e-03   4.331816209108e-04  -3.156520009368e-05   2.560192048340e-04  -2.808914142813e-05  -5.392587703224e-04   3.152666728366e-05  -8.843000959789e-05   1.598909540074e-04   5.352129295990e-05   2.166539280904e-03  -4.761372512091e-04   3.117838596457e-05  -1.908841781521e-04   1.916369044670e-05   3.388454404329e-04  -1.788488190640e-05   5.538706300398e-05  -8.445654556585e-05  -2.608363468800e-05  
-1.693241439033e-03   4.216517989466e-04  -3.060199152867e-05   2.481156444580e-04  -2.711738757769e-05  -5.213924948462e-04   3.035188000946e-05  -8.543393760617e-05   1.540125777664e-04   5.146756322094e-05   2.110055719939e-03  -4.618542175438e-04   3.013018682241e-05  -1.843841245917e-04   1.844434278719e-05   3.262337479237e-04  -1.715255473467e-05   5.336911974946e-05  -8.106784385392e-05  -2.500162616522e-05  
-1.655372283238e-03   4.103652227151e-04  -2.966991440362e-05   2.404455577797e-04  -2.617245826083e-05  -5.040795336011e-04   2.921022861839e-05  -8.253674455930e-05   1.483420264498e-04   4.949015572027e-05   2.054932811361e-03  -4.479043871231e-04   2.911589966448e-05  -1.781004735034e-04   1.774684181462e-05   3.140779083286e-04  -1.644417375487e-05   5.142326314965e-05  -7.781232244664e-05  -2.396362353854e-05  
-1.618442700365e-03   3.994340546913e-04  -2.876726026408e-05   2.330339719153e-04  -2.526665077603e-05  -4.873986685862e-04   2.812042953138e-05  -7.974339787997e-05   1.428966988123e-04   4.759434420054e-05   2.001395268544e-03  -4.344513046910e-04   2.813877727400e-05  -1.720484339576e-04   1.708000751299e-05   3.024107472182e-04  -1.576970917976e-05   4.955225791492e-05  -7.469664675559e-05  -2.297140272451e-05  
-1.582106827619e-03   3.888032150445e-04  -2.789326730398e-05   2.258049276919e-04  -2.439248469096e-05  -4.711495712677e-04   2.707113898022e-05  -7.703076108312e-05   1.376176438236e-04   4.575994905174e-05   1.948889199308e-03  -4.214141182596e-04   2.719691195525e-05  -1.661634104689e-04   1.643854198468e-05   2.910947178765e-04  -1.512286783948e-05   4.773962979274e-05  -7.168587253696e-05  -2.201441475013e-05  
-1.546703717417e-03   3.784331132998e-04  -2.704205266974e-05   2.188312898867e-04  -2.354886674178e-05  -4.555155658457e-04   2.606149655360e-05  -7.441949644911e-05   1.325559589719e-04   4.400372145864e-05   1.897966022574e-03  -4.087598393410e-04   2.628259645306e-05  -1.605055552188e-04   1.582196926640e-05   2.802544968304e-04  -1.450375020999e-05   4.599937006938e-05  -6.880967372845e-05  -2.110117162809e-05  
-1.511946303659e-03   3.683051324120e-04  -2.621565182655e-05   2.120502982280e-04  -2.273125794938e-05  -4.403417872480e-04   2.508522122722e-05  -7.188957177224e-05   1.276642741197e-04   4.230992000159e-05   1.848195631138e-03  -3.964387245652e-04   2.539741639155e-05  -1.550257025144e-04   1.522623737764e-05   2.697855911209e-04  -1.390731493458e-05   4.431872123605e-05  -6.604140053092e-05  -2.022357354928e-05  
-1.477549490327e-03   3.583992913110e-04  -2.541444773232e-05   2.054065764463e-04  -2.193701469813e-05  -4.254782252451e-04   2.413751068968e-05  -6.942485518910e-05   1.229000314643e-04   4.066375109030e-05   1.799153299997e-03  -3.844181257934e-04   2.454215566864e-05  -1.496749806769e-04   1.464853934857e-05   2.595854305396e-04  -1.333003130401e-05   4.268522246304e-05  -6.335507483085e-05  -1.937381877287e-05  
-1.444008567657e-03   3.486673741635e-04  -2.462863112538e-05   1.989953457405e-04  -2.116574383633e-05  -4.111742089245e-04   2.321992132671e-05  -6.705142452838e-05   1.183311557988e-04   3.908756969896e-05   1.751582748182e-03  -3.726837347965e-04   2.370557953754e-05  -1.445323443829e-04   1.409076584294e-05   2.498181660650e-04  -1.277529281367e-05   4.111738837000e-05  -6.078992401660e-05  -1.856322018768e-05  
-1.411324060773e-03   3.392804375714e-04  -2.387228905169e-05   1.927993289091e-04  -2.042788975880e-05  -3.973890936087e-04   2.234535252809e-05  -6.476294080540e-05   1.139424333018e-04   3.757597475364e-05   1.705369258332e-03  -3.613977421283e-04   2.290393657788e-05  -1.395769528294e-04   1.355843429753e-05   2.404386598666e-04  -1.224780601237e-05   3.960942827054e-05  -5.833379144379e-05  -1.778804963442e-05  
-1.379123438068e-03   3.301165320245e-04  -2.313546667871e-05   1.867542533357e-04  -1.971433182238e-05  -3.839585340769e-04   2.150186884049e-05  -6.254051008612e-05   1.096878093616e-04   3.611345801604e-05   1.660019445717e-03  -3.504231804271e-04   2.212699377036e-05  -1.347561848785e-04   1.304488781392e-05   2.313376530976e-04  -1.174054993245e-05   3.814806031522e-05  -5.595937305012e-05  -1.704012426385e-05  
-1.347578884190e-03   3.211626666958e-04  -2.242394325779e-05   1.808910611771e-04  -1.902118396760e-05  -3.709527989195e-04   2.068316782676e-05  -6.039192179122e-05   1.055848436940e-04   3.470561586287e-05   1.615828639550e-03  -3.397313618973e-04   2.137744867840e-05  -1.301021890100e-04   1.254794455749e-05   2.225794918290e-04  -1.125091629635e-05   3.674051484262e-05  -5.368160060136e-05  -1.632360634082e-05  
-1.316772141878e-03   3.124592010119e-04  -2.173222660329e-05   1.752182573980e-04  -1.835485574836e-05  -3.584054110931e-04   1.989936097394e-05  -5.831881102518e-05   1.016411112027e-04   3.335456733816e-05   1.572824618418e-03  -3.293838487076e-04   2.065170141644e-05  -1.256112027961e-04   1.207160052852e-05   2.141569243390e-04  -1.078366892529e-05   3.538520657103e-05  -5.149777401602e-05  -1.563756444533e-05  
-1.286494514090e-03   3.039950689537e-04  -2.106266068360e-05   1.696945587765e-04  -1.771189255583e-05  -3.462072774076e-04   1.914488958525e-05  -5.630835201366e-05   9.782420134256e-05   3.204962076756e-05   1.530734034716e-03  -3.193553366327e-04   1.995190838991e-05  -1.212527745072e-04   1.161333311380e-05   2.060059333815e-04  -1.033556188625e-05   3.407434240953e-05  -4.939170823606e-05  -1.497713742077e-05  
-1.256839514358e-03   2.956803405660e-04  -2.040942365459e-05   1.643418878791e-04  -1.708575752603e-05  -3.344100620219e-04   1.841141313371e-05  -5.436645137615e-05   9.414846618049e-05   3.079495145013e-05   1.489736985060e-03  -3.095450498499e-04   1.927031561972e-05  -1.170475659376e-04   1.116893726106e-05   1.981680091961e-04  -9.902518284050e-06   3.281236293411e-05  -4.737283535390e-05  -1.434486492053e-05  
-1.227639010851e-03   2.876205202843e-04  -1.977985844214e-05   1.591178397272e-04  -1.648312481664e-05  -3.229129850735e-04   1.770715827190e-05  -5.247989673837e-05   9.058289314601e-05   2.958052345809e-05   1.449518776405e-03  -3.000596695270e-04   1.861639166936e-05  -1.129564869231e-04   1.074194870308e-05   1.905630411455e-04  -9.487520992491e-06   3.158938145430e-05  -4.542107120114e-05  -1.373482739116e-05  
-1.199239698253e-03   2.797258679227e-04  -1.916273195249e-05   1.540907765102e-04  -1.589991984622e-05  -3.118854012638e-04   1.702813389700e-05  -5.066766137051e-05   8.717421889977e-05   2.842107745166e-05   1.410603720410e-03  -2.908213485114e-04   1.797755936797e-05  -1.090339708170e-04   1.033060440369e-05   1.833003340426e-04  -9.089726275068e-06   3.041790241933e-05  -4.356206454721e-05  -1.315426674658e-05  
-1.171350862026e-03   2.720753948640e-04  -1.856645226903e-05   1.491971415281e-04  -1.533914607145e-05  -3.011697508187e-04   1.637718137819e-05  -4.891032856107e-05   8.387604075428e-05   2.730132673573e-05   1.372546152273e-03  -2.819028081445e-04   1.736336894466e-05  -1.052291618469e-04   9.936480758891e-06   1.762764113121e-04  -8.709875062785e-06   2.928527962598e-05  -4.177027527804e-05  -1.259568907803e-05  
-1.144127544239e-03   2.646124833229e-04  -1.798841358458e-05   1.444697524937e-04  -1.479684518091e-05  -2.908468168376e-04   1.574930612764e-05  -4.721719631735e-05   8.071062853632e-05   2.622840751444e-05   1.335568352471e-03  -2.732286476913e-04   1.676917137175e-05  -1.015658911752e-04   9.556205503626e-06   1.695378219467e-04  -8.344618850152e-06   2.819676000959e-05  -4.005632921156e-05  -1.206199029439e-05  
-1.117304356063e-03   2.573036950312e-04  -1.742615577144e-05   1.398571929936e-04  -1.426978040984e-05  -2.807863058060e-04   1.513997513799e-05  -4.557274599626e-05   7.764052235515e-05   2.518991948905e-05   1.299320044043e-03  -2.647652978130e-04   1.619324928596e-05  -9.800719645437e-05   9.187848280348e-06   1.630103565277e-04  -7.991798774724e-06   2.714314470285e-05  -3.840196520780e-05  -1.154779223705e-05  
-1.091021702054e-03   2.501973665397e-04  -1.688195665936e-05   1.353801562984e-04  -1.376169064735e-05  -2.710437503120e-04   1.455434783393e-05  -4.398222755758e-05   7.467980777851e-05   2.419017595279e-05   1.263946233624e-03  -2.565675676354e-04   1.563732684165e-05  -9.456352582071e-05   8.834035174892e-06   1.567142728576e-04  -7.654226796408e-06   2.612648730191e-05  -3.681140021721e-05  -1.105421422946e-05  
-1.065441338363e-03   2.432912196240e-04  -1.635398147027e-05   1.310647273731e-04  -1.327268366631e-05  -2.616822644199e-04   1.399272531016e-05  -4.245216290663e-05   7.184398043253e-05   2.323403644153e-05   1.229670177155e-03  -2.486312124170e-04   1.510004474881e-05  -9.125594286898e-05   8.494498553342e-06   1.506900188791e-04  -7.331594962565e-06   2.515129023328e-05  -3.529371024281e-05  -1.058370979341e-05  
-1.040334531355e-03   2.365782091614e-04  -1.584185002991e-05   1.268673845366e-04  -1.280166395931e-05  -2.525951517187e-04   1.345351964991e-05  -4.096971425287e-05   6.910319710896e-05   2.231165920813e-05   1.196152798862e-03  -2.409473279863e-04   1.458123554386e-05  -8.804822794780e-05   8.168458622380e-06   1.448654012620e-04  -7.022943199057e-06   2.420864040267e-05  -3.383124090952e-05  -1.013112822574e-05  
-1.015634065778e-03   2.299797414445e-04  -1.534349851343e-05   1.227822585817e-04  -1.234186743159e-05  -2.437645320364e-04   1.292765982317e-05  -3.953306294952e-05   6.645229428785e-05   2.142125139202e-05   1.163367260559e-03  -2.334194812103e-04   1.407736230673e-05  -8.494039269549e-05   7.851240801547e-06   1.392400616265e-04  -6.723430143049e-06   2.329821055692e-05  -3.242358117828e-05  -9.696211557247e-06  
-9.915731447572e-04   2.236106684926e-04  -1.486216922413e-05   1.188362943340e-04  -1.190255726012e-05  -2.352613760259e-04   1.242752093082e-05  -3.814854873318e-05   6.390794938686e-05   2.056796009797e-05   1.131529954632e-03  -2.261833097158e-04   1.359287410729e-05  -8.194618085245e-05   7.549122183514e-06   1.338397557673e-04  -6.439496634495e-06   2.242278666081e-05  -3.107615623273e-05  -9.280444494234e-06  
-9.679439843357e-04   2.173783496268e-04  -1.439496423376e-05   1.150007180629e-04  -1.147583369346e-05  -2.270125587124e-04   1.194264877010e-05  -3.680802668004e-05   6.145072288150e-05   1.974545116145e-05   1.100415496583e-03  -2.191226895770e-04   1.312321798006e-05  -7.904653535821e-05   7.256528432086e-06   1.286270338065e-04  -6.165386177203e-06   2.157759245705e-05  -2.977984102955e-05  -8.881092581900e-06  
-9.449195283462e-04   2.113145197941e-04  -1.394115967998e-05   1.112981091442e-04  -1.106457894787e-05  -2.190715613920e-04   1.147683257463e-05  -3.551700963673e-05   5.909321700209e-05   1.895744493311e-05   1.070239145188e-03  -2.122860042045e-04   1.266941753533e-05  -7.625888221291e-05   6.975645531329e-06   1.236344683572e-04  -5.903297036158e-06   2.076631672761e-05  -2.854179246583e-05  -8.500094941701e-06  
-9.222489385981e-04   2.054145818947e-04  -1.350151038742e-05   1.076871576413e-04  -1.066785540996e-05  -2.113417731909e-04   1.102878014233e-05  -3.426372939777e-05   5.680922050459e-05   1.819561994658e-05   1.040627719312e-03  -2.056536050483e-04   1.223149970411e-05  -7.354604089230e-05   6.705126756996e-06   1.187897079198e-04  -5.651669223462e-06   1.997998548172e-05  -2.734464983261e-05  -8.132446717528e-06  
-9.001816328746e-04   1.996449811320e-04  -1.307260614435e-05   1.042052062698e-04  -1.028347001824e-05  -2.039106424332e-04   1.059605144085e-05  -3.305763490654e-05   5.462048492661e-05   1.746664267968e-05   1.011951787292e-03  -1.991986012914e-04   1.180546008643e-05  -7.094301990869e-05   6.444361826448e-06   1.141597377790e-04  -5.410227476664e-06   1.922640784343e-05  -2.620372911768e-05  -7.782372504487e-06  
-8.785937333362e-04   1.940605128919e-04  -1.265922052602e-05   1.008298110391e-04  -9.914654286081e-06  -1.967255427216e-04   1.018224734241e-05  -3.189237463964e-05   5.251267264790e-05   1.676576023969e-05   9.839865537681e-04  -1.929704163992e-04   1.139626607158e-05  -6.842500448413e-05   6.194704578595e-06   1.096957180595e-04  -5.179923021424e-06   1.849949374452e-05  -2.510717430534e-05  -7.446450806957e-06  
-8.574340568648e-04   1.885910091521e-04  -1.225639190923e-05   9.755331922033e-05  -9.556695306447e-06  -1.897673018500e-04   9.781674797045e-06  -3.076515583781e-05   5.047950800654e-05   1.609099523273e-05   9.567072868474e-04  -1.868978076848e-04   1.099863994454e-05  -6.599075903015e-05   5.953360404570e-06   1.053952056072e-04  -4.958163559664e-06   1.779868735669e-05  -2.405413654319e-05  -7.124341985663e-06  
-8.365818940488e-04   1.832562379546e-04  -1.186849000614e-05   9.435575418699e-05  -9.209027961971e-06  -1.829861751050e-04   9.392857584729e-06  -2.967042794546e-05   4.850767964103e-05   1.543795952245e-05   9.299460145046e-04  -1.809810837654e-04   1.061646291638e-05  -6.362419850073e-05   5.719281406206e-06   1.012268257103e-04  -4.743413260438e-06   1.712000892011e-05  -2.303702614282e-05  -6.813830977708e-06  
-8.163732768611e-04   1.780978911057e-04  -1.149143561667e-05   9.128370913526e-05  -8.877083781106e-06  -1.764965364013e-04   9.023743259033e-06  -2.862001728966e-05   4.662585864034e-05   1.481547913950e-05   9.040929289838e-04  -1.752921997259e-04   1.024693263960e-05  -6.135623482799e-05   5.496739153063e-06   9.724826777590e-05  -4.540444344372e-06   1.647024235219e-05  -2.206877091097e-05  -6.518493192436e-06  
-7.966083636348e-04   1.730710721625e-04  -1.112508361810e-05   8.830648657420e-05  -8.556455560048e-06  -1.702243769835e-04   8.668383115479e-06  -2.760518025607e-05   4.481387841733e-05   1.421714696135e-05   8.789100945124e-04  -1.697699642250e-04   9.889267218019e-06  -5.916621985432e-05   5.282510088671e-06   9.342004297248e-05  -4.345814345738e-06   1.584438608259e-05  -2.113997276822e-05  -6.235595008193e-06  
-7.771727601911e-04   1.681792253201e-04  -1.077147107068e-05   8.540673086186e-05  -8.246615774123e-06  -1.641249479567e-04   8.325549757685e-06  -2.662115949462e-05   4.305987029131e-05   1.363905946103e-05   8.542537775215e-04  -1.644124447227e-04   9.545222274577e-06  -5.704009250711e-05   5.075979872660e-06   8.971512870782e-05  -4.158693849736e-06   1.523897258235e-05  -2.024411132424e-05  -5.963244196258e-06  
-7.582609255348e-04   1.634146751521e-04  -1.042747209642e-05   8.261184885141e-05  -7.947773427756e-06  -1.582674425161e-04   7.996292598963e-06  -2.567460906587e-05   4.138084649437e-05   1.308651571764e-05   8.303622582492e-04  -1.592154547046e-04   9.211430829030e-06  -5.499808247471e-05   4.877550213449e-06   8.617098172715e-05  -3.979770046117e-06   1.465836751176e-05  -1.938952235697e-05  -5.703697528088e-06  
-7.396236497055e-04   1.587149667925e-04  -1.009112227395e-05   7.988644610431e-05  -7.655320436656e-06  -1.525652004334e-04   7.674537323815e-06  -2.475596552999e-05   3.975393749580e-05   1.255225196692e-05   8.069508398426e-04  -1.541094524468e-04   8.885501118330e-06  -5.301585064063e-05   4.684096655643e-06   8.274227222208e-05  -3.805961146720e-06   1.409681155971e-05  -1.856557331159e-05  -5.453912709432e-06  
-7.214355800161e-04   1.541936373796e-04  -9.767611743128e-06   7.724922797092e-05  -7.376618071552e-06  -1.470631117725e-04   7.369174374519e-06  -2.386959315751e-05   3.818987784156e-05   1.203942652645e-05   7.841678252424e-04  -1.492159320109e-04   8.574156269804e-06  -5.110156028628e-05   4.500099783629e-06   7.944232536899e-05  -3.641233097890e-06   1.355587534712e-05  -1.777495496389e-05  -5.214599490733e-06  
-7.037331620204e-04   1.497982347759e-04  -9.454406295630e-06   7.470571797902e-05  -7.107860831852e-06  -1.417740881878e-04   7.075765679096e-06  -2.301652098102e-05   3.669120895004e-05   1.154875079235e-05   7.620911245599e-04  -1.444747508903e-04   8.273276318613e-06  -4.926295687712e-05   4.323386485106e-06   7.628554594898e-05  -3.483727481410e-06   1.303710846318e-05  -1.702075917536e-05  -4.986538564488e-06  
-6.864531107566e-04   1.455251345681e-04  -9.150908900432e-06   7.224633039098e-05  -6.849007183156e-06  -1.366749505053e-04   6.794123573502e-06  -2.219411100170e-05   3.525168212291e-05   1.107819418062e-05   7.406258303084e-04  -1.398819412895e-04   7.982618806860e-06  -4.749043183745e-05   4.153646962038e-06   7.325347624336e-05  -3.333062255128e-06   1.253811579180e-05  -1.629850936218e-05  -4.768427479663e-06  
-6.693568288239e-04   1.413507405840e-04  -8.857885336761e-06   6.983624225126e-05  -6.597505355343e-06  -1.316850400521e-04   6.520819725838e-06  -2.139260151378e-05   3.384997154644e-05   1.062112469477e-05   7.194870067690e-04  -1.354054972933e-04   7.702755204524e-06  -4.575975357636e-05   3.989043252824e-06   7.030168816609e-05  -3.187251824167e-06   1.205322136749e-05  -1.559791387424e-05  -4.557356960712e-06  
-6.528145926288e-04   1.372973893168e-04  -8.572469427114e-06   6.752583683655e-05  -6.356129355159e-06  -1.269196952627e-04   6.259758023319e-06  -2.062508648021e-05   3.251508462948e-05   1.018624292036e-05   6.991185375703e-04  -1.310837167341e-04   7.431423033391e-06  -4.410660375245e-05   3.831857222217e-06   6.749441338726e-05  -3.048811824269e-06   1.159026657151e-05  -1.493330513421e-05  -4.357243358303e-06  
-6.366276715295e-04   1.333548072246e-04  -8.296059768585e-06   6.528660156657e-05  -6.123375494448e-06  -1.223147659506e-04   6.008911696965e-06  -1.988370942124e-05   3.123005674544e-05   9.768373269524e-06   6.792681357004e-04  -1.268922841925e-04   7.169341738419e-06  -4.250925920577e-05   3.680627571592e-06   6.479173484435e-05  -2.916138630133e-06   1.114414883487e-05  -1.429542642880e-05  -4.165468197542e-06  
-6.207214535579e-04   1.295061636780e-04  -8.028077988091e-06   6.310650116016e-05  -5.897777367559e-06  -1.178412497757e-04   5.766407028649e-06  -1.916489884777e-05   2.998692015239e-05   9.364953399295e-06   6.598530400555e-04  -1.228141910924e-04   6.915860766875e-06  -4.096023848835e-05   3.534547104887e-06   6.217977436950e-05  -2.788431850712e-06   1.071303161347e-05  -1.368095257865e-05  -3.981069537872e-06  
-6.052350925057e-04   1.257514404136e-04  -7.766156890295e-06   6.100484110196e-05  -5.680251244293e-06  -1.135427885320e-04   5.533512024835e-06  -1.847359980115e-05   2.879666146071e-05   8.979180432384e-06   6.410319951995e-04  -1.188592592997e-04   6.669590332350e-06  -3.947178559747e-05   3.394292895275e-06   5.968013626825e-05  -2.666441520457e-06   1.029945262703e-05  -1.309456633984e-05  -3.805283064670e-06  
-5.899812637172e-04   1.221172948515e-04  -7.515670504431e-06   5.895235741712e-05  -5.470623241582e-06  -1.093531057802e-04   5.309473925572e-06  -1.780170933584e-05   2.764156863681e-05   8.605684996938e-06   6.225625838946e-04  -1.150326770175e-04   6.434326381456e-06  -3.802282526342e-05   3.259222870850e-06   5.725444411632e-05  -2.549198776808e-06   9.898529480321e-06  -1.252744440525e-05  -3.635643527013e-06  
-5.752086963776e-04   1.185757082616e-04  -7.270737146099e-06   5.698417288022e-05  -5.268791215185e-06  -1.053522542625e-04   5.094888632803e-06  -1.715818243728e-05   2.654169431886e-05   8.250426277275e-06   6.047534496317e-04  -1.113248870914e-04   6.205348201077e-06  -3.663826629142e-05   3.129799674343e-06   5.494684575900e-05  -2.437510143728e-06   9.515663663664e-06  -1.198933290958e-05  -3.474775144948e-06  
-5.607698570350e-04   1.151376083268e-04  -7.034405621752e-06   5.507818161182e-05  -5.074306808031e-06  -1.014882914761e-04   4.888690761170e-06  -1.653695764573e-05   2.548348061112e-05   7.909149929404e-06   5.874245265450e-04  -1.077373729939e-04   5.985054912630e-06  -3.530245415799e-05   3.005494074987e-06   5.272888581967e-05  -2.330637927497e-06   9.147177009473e-06  -1.147366864890e-05  -3.320833369253e-06  
-5.466123820651e-04   1.118003674669e-04  -6.805758200468e-06   5.322549603661e-05  -4.887192297466e-06  -9.774208135375e-05   4.690976022999e-06  -1.593543454525e-05   2.446151732304e-05   7.580235440105e-06   5.704909412373e-04  -1.042667580179e-04   5.772834069287e-06  -3.400757042426e-05   2.886156209612e-06   5.058626924168e-05  -2.228414718894e-06   8.791188801960e-06  -1.097709052049e-05  -3.172863406466e-06  
-5.327179944360e-04   1.085213653326e-04  -6.583850762778e-06   5.142699565510e-05  -4.704483829369e-06  -9.411550147230e-05   4.498253541800e-06  -1.535378643056e-05   2.347635782053e-05   7.263767389181e-06   5.539643481900e-04  -1.008653100919e-04   5.566842034405e-06  -3.275588843615e-05   2.769960082707e-06   4.852345281372e-05  -2.129222979398e-06   8.448080942856e-06  -1.050050267121e-05  -3.031063150073e-06  
-5.192011850124e-04   1.053654737240e-04  -6.369559299592e-06   4.969089310861e-05  -4.530431975655e-06  -9.062591304676e-05   4.315583233866e-06  -1.479362215877e-05   2.253140971463e-05   6.960633972006e-06   5.379385152183e-04  -9.760692291240e-05   5.369069306713e-06  -3.155128551104e-05   2.659728159479e-06   4.654562019477e-05  -2.035585097069e-06   8.118523139028e-06  -1.004483434877e-05  -2.895661934445e-06  
-5.060239939119e-04   1.022740274878e-04  -6.160261667324e-06   4.801611864625e-05  -4.361656843020e-06  -8.727153557850e-05   4.139106390047e-06  -1.425461012527e-05   2.162628930832e-05   6.670706325380e-06   5.223873053635e-04  -9.442873295715e-05   5.176470460058e-06  -3.039323871676e-05   2.553173092345e-06   4.465231784664e-05  -1.945507579554e-06   7.802284296594e-06  -9.609897008446e-06  -2.766557457577e-06  
-4.931350321543e-04   9.928997045408e-05  -5.958975578071e-06   4.639110149106e-05  -4.199996955973e-06  -8.402574658141e-05   3.970675461133e-06  -1.373342436237e-05   2.075371753311e-05   6.391725712917e-06   5.072229242604e-04  -9.136936471189e-05   4.992005724452e-06  -2.927268533652e-05   2.451348446489e-06   4.282675749396e-05  -1.859731373735e-06   7.497213865392e-06  -9.191795034304e-06  -2.642664654990e-06  
-4.805087461334e-04   9.637239577324e-05  -5.764082587894e-06   4.481507212813e-05  -4.042920563778e-06  -8.088629062718e-05   3.807293356492e-06  -1.322980266986e-05   1.991311444889e-05   6.123417478080e-06   4.924435178282e-04  -8.838719113874e-05   4.813801835637e-06  -2.819057891573e-05   2.352719129269e-06   4.107089564456e-05  -1.776911596774e-06   7.203414396753e-06  -8.790880854737e-06  -2.524038259233e-06  
-4.681735275268e-04   9.353212427173e-05  -5.574353628646e-06   4.328943389063e-05  -3.891641112113e-06  -7.785717778488e-05   3.650671372342e-06  -1.274375886028e-05   1.910488997794e-05   5.865909413327e-06   4.780585706483e-04  -8.549668598442e-05   4.640863730965e-06  -2.714609265384e-05   2.258055977184e-06   3.938266500068e-05  -1.697843815298e-06   6.920569828054e-06  -8.406549440513e-06  -2.410488483539e-06  
-4.561854552607e-04   9.077132446698e-05  -5.390222749706e-06   4.182115913012e-05  -3.746050236308e-06  -7.495275363190e-05   3.500586335073e-06  -1.227694427823e-05   1.833250148834e-05   5.620113788385e-06   4.641365702731e-04  -8.269953420056e-05   4.473768882015e-06  -2.614416529647e-05   2.167257795901e-06   3.777009540251e-05  -1.622349651330e-06   6.649639421888e-06  -8.040458732044e-06  -2.302427171958e-06  
-4.444629065392e-04   8.810313044905e-05  -5.213070250125e-06   4.039670939134e-05  -3.606321344348e-06  -7.214269614206e-05   3.357018684731e-06  -1.182561015333e-05   1.758787655081e-05   5.383584782640e-06   4.505677129708e-04  -8.000358591825e-05   4.313515036333e-06  -2.517529685797e-05   2.080398340743e-06   3.621642032188e-05  -1.550408537820e-06   6.388416848478e-06  -7.688794153805e-06  -2.198798586046e-06  
-4.329735034666e-04   8.549621523846e-05  -5.041673217666e-06   3.901514037829e-05  -3.470806178684e-06  -6.942520909626e-05   3.218045597545e-06  -1.138948746689e-05   1.687070080572e-05   5.156190811855e-06   4.373326806905e-04  -7.737691486384e-05   4.158841397877e-06  -2.423877702815e-05   1.996282667837e-06   3.472065759287e-05  -1.480950336790e-06   6.136662488417e-06  -7.351271551578e-06  -2.099492428626e-06  
-4.217837070274e-04   8.296160864246e-05  -4.874522805811e-06   3.768121433339e-05  -3.340466482128e-06  -6.681065074534e-05   3.085126615460e-06  -1.096945561808e-05   1.618296562147e-05   4.938454999321e-06   4.244884075447e-04  -7.483566766243e-05   4.008586726555e-06  -2.333737924573e-05   1.915765797842e-06   3.328681409319e-05  -1.414862974355e-06   5.894852603021e-06  -7.028639629026e-06  -2.004687914035e-06  
-4.108844200958e-04   8.050022405479e-05  -4.713176052406e-06   3.639412244241e-05  -3.214864030544e-06  -6.429645726046e-05   2.957409257486e-06  -1.056522444988e-05   1.552384151458e-05   4.730084148836e-06   4.120316688067e-04  -7.237595669379e-05   3.864018571356e-06  -2.247092552489e-05   1.838408727562e-06   3.191434388390e-05  -1.351601141781e-06   5.662852188280e-06  -6.720695713868e-06  -1.914298371959e-06  
-4.001950047443e-04   7.810327955333e-05  -4.557044284350e-06   3.514391548170e-05  -3.093588797999e-06  -6.186116780765e-05   2.834492368389e-06  -1.017411598676e-05   1.488800454969e-05   4.529446753549e-06   3.998638129743e-04  -6.998840742408e-05   3.724464302842e-06  -2.163154885132e-05   1.763883749728e-06   3.058982958374e-05  -1.290910360121e-06   5.438856053052e-06  -6.424417448878e-06  -1.827492044504e-06  
-3.897457938079e-04   7.578302491159e-05  -4.406541312771e-06   3.393162341627e-05  -2.977018088718e-06  -5.950688574027e-05   2.716749186376e-06  -9.796107134131e-06   1.427544121688e-05   4.336520036189e-06   3.880125102501e-04  -6.768400465775e-05   3.590472359278e-06  -2.082059400243e-05   1.692463700480e-06   2.931506483450e-05  -1.232950012738e-06   5.223057191844e-06  -6.140109723185e-06  -1.744327280777e-06  
-3.796016342677e-04   7.352297412382e-05  -4.260186830895e-06   3.276676998206e-05  -2.864643424704e-06  -5.725351830769e-05   2.603701238973e-06  -9.433608427130e-06   1.369106623296e-05   4.152669861765e-06   3.765570839558e-04  -6.544926894631e-05   3.460606355660e-06  -2.004387091560e-05   1.623845698042e-06   2.809961031324e-05  -1.177551017177e-06   5.016619746509e-06  -5.869773521715e-06  -1.665310589040e-06  
-3.696973204612e-04   7.133314677205e-05  -4.118646593763e-06   3.163901971015e-05  -2.756688609922e-06  -5.507900305391e-05   2.495583478855e-06  -9.083709521079e-06   1.312909608357e-05   3.976173268375e-06   3.654127329307e-04  -6.329143751211e-05   3.335435380292e-06  -1.929425340369e-05   1.558151418662e-06   2.693113722018e-05  -1.124757335739e-06   4.817908716394e-06  -5.610639122849e-06  -1.589684007727e-06  
-3.599735355106e-04   6.919331795233e-05  -3.980886241877e-06   3.054215200981e-05  -2.652118669705e-06  -5.297012263308e-05   2.391203163355e-06  -8.744814011976e-06   1.258622425625e-05   3.806023253855e-06   3.545194724227e-04  -6.119183173669e-05   3.214176125171e-06  -1.856775237635e-05   1.494713738270e-06   2.580314971894e-05  -1.073977202060e-06   4.625999002605e-06  -5.361245494830e-06  -1.517035847766e-06  
-3.504806116381e-04   6.709771718705e-05  -3.847378467117e-06   2.948275322518e-05  -2.550473719370e-06  -5.094043300536e-05   2.289980826034e-06  -8.418479351902e-06   1.206567621612e-05   3.643118226662e-06   3.439392429089e-04  -5.914194523695e-05   3.096643897700e-06  -1.786881566840e-05   1.433229149126e-06   2.472293824746e-05  -1.024986139815e-06   4.441760172443e-06  -5.123107764530e-06  -1.447745389342e-06  
-3.412706852525e-04   6.508667029578e-05  -3.719019077034e-06   2.846298586054e-05  -2.453878878655e-06  -4.899400354984e-05   2.194325523931e-06  -8.104930027764e-06   1.156795418573e-05   3.487548822191e-06   3.337028033181e-04  -5.718199153901e-05   2.984225820562e-06  -1.719773815698e-05   1.374995236634e-06   2.368981809580e-05  -9.787996155773e-07   4.265160959625e-06  -4.895967774646e-06  -1.381730301517e-06  
-3.322890023231e-04   6.313330537684e-05  -3.594613849702e-06   2.747698165583e-05  -2.360806088178e-06  -4.711846249078e-05   2.102501958473e-06  -7.802647996908e-06   1.108999332519e-05   3.338414071929e-06   3.237558553180e-04  -5.528416713315e-05   2.875657775132e-06  -1.655102857430e-05   1.319049055675e-06   2.269835101525e-05  -9.346229848436e-07   4.095378002579e-06  -4.678611502571e-06  -1.318645162460e-06  
-3.234739453248e-04   6.123434904000e-05  -3.474750356163e-06   2.651864010242e-05  -2.271055112642e-06  -4.530041224630e-05   2.014164881380e-06  -7.510080279951e-06   1.062853676072e-05   3.194698858410e-06   3.140361691381e-04  -5.344508903426e-05   2.771351866335e-06  -1.592434270819e-05   1.265187862921e-06   2.174134298187e-05  -8.922318144157e-07   3.931428998614e-06  -4.469437063388e-06  -1.258049932694e-06  
-3.149150288174e-04   5.938747868525e-05  -3.358208269530e-06   2.559658459141e-05  -2.184560487706e-06  -4.355851542245e-05   1.929457382863e-06  -7.229102100617e-06   1.018775841377e-05   3.057602039543e-06   3.046377504886e-04  -5.166509427346e-05   2.670348492878e-06  -1.532371343061e-05   1.213554368018e-06   2.082823172595e-05  -8.518177869843e-07   3.774513392279e-06  -4.270405075875e-06  -1.200443216441e-06  
-3.065427726081e-04   5.758893077779e-05  -3.245636760189e-06   2.470330799877e-05  -2.100980972265e-06  -4.187640059799e-05   1.847858234644e-06  -6.957880660674e-06   9.763678994297e-06   2.925934079364e-06   2.954832500005e-04  -4.993533291987e-05   2.572818586031e-06  -1.474372537725e-05   1.163743347374e-06   1.995024522564e-05  -8.129950359638e-07   3.623423820569e-06  -4.079586623434e-06  -1.145299773550e-06  
-2.983566309600e-04   5.584699687737e-05  -3.136643607831e-06   2.383692644934e-05  -2.020723069631e-06  -4.025013373453e-05   1.769804534309e-06  -6.695731116052e-06   9.355154799001e-06   2.799332473174e-06   2.865611970446e-04  -4.826611426190e-05   2.478975618430e-06  -1.418280585719e-05   1.116031312312e-06   1.910444705475e-05  -7.759482188411e-07   3.477748431504e-06  -3.896297837858e-06  -1.092425083868e-06  
-2.903798529577e-04   5.413743003986e-05  -3.029831065545e-06   2.300141313365e-05  -1.942794729487e-06  -3.868798453738e-05   1.694389000717e-06  -6.443569053938e-06   8.964062448998e-06   2.678298352370e-06   2.779128795259e-04  -4.663782031869e-05   2.387302321986e-06  -1.364420280500e-05   1.069966947806e-06   1.829611585776e-05  -7.404109178927e-07   3.338124217807e-06  -3.721620967516e-06  -1.042085808523e-06  
-2.826325085426e-04   5.249424834321e-05  -2.927754574810e-06   2.219712185425e-05  -1.868488041302e-06  -3.718960663713e-05   1.622733132444e-06  -6.201381033231e-06   8.590147041995e-06   2.562727314802e-06   2.695384406322e-04  -4.507556428411e-05   2.299876155371e-06  -1.312688158573e-05   1.026100166444e-06   1.752291528194e-05  -7.066923380060e-07   3.204260326699e-06  -3.554993350648e-06  -9.941212468532e-07  
-2.750351045371e-04   5.089746795540e-05  -2.828715565434e-06   2.141450378511e-05  -1.796807095012e-06  -3.573629450665e-05   1.553884515019e-06  -5.966652473709e-06   8.228773963582e-06   2.451286661595e-06   2.613561138502e-04  -4.356214763227e-05   2.215475862886e-06  -1.262530635771e-05   9.839076609002e-07   1.677622646854e-05  -6.743855574708e-07   3.074935221250e-06  -3.394551743245e-06  -9.480290425102e-07  
-2.676283364250e-04   4.934038636609e-05  -2.733145059156e-06   2.065967120442e-05  -1.727473548268e-06  -3.433975534111e-05   1.487477412024e-06  -5.740907727579e-06   7.882780287672e-06   2.344726190544e-06   2.534170788611e-04  -4.209127526904e-05   2.134082614978e-06  -1.214316832696e-05   9.432025887627e-07   1.606181143434e-05  -6.433598681568e-07   2.950878351551e-06  -3.241478688696e-06  -9.041034261922e-07  
-2.604417597177e-04   4.783348518505e-05  -2.640576943339e-06   1.993384810407e-05  -1.661062118328e-06  -3.300198949482e-05   1.424173122018e-06  -5.524260015278e-06   7.552354540992e-06   2.243080537937e-06   2.457435844876e-04  -4.067472852434e-05   2.055630686282e-06  -1.168107970371e-05   9.043793072087e-07   1.538007325109e-05  -6.139239955235e-07   2.832152499871e-06  -3.095802163989e-06  -8.623394787252e-07  
-2.533964662862e-04   4.637445665146e-05  -2.551356966537e-06   1.922743822388e-05  -1.597193767565e-06  -3.170436613173e-05   1.363549117319e-06  -5.314247845705e-06   7.232969378906e-06   2.145059243087e-06   2.382423614180e-04  -3.930554946489e-05   1.980211891399e-06  -1.123271666170e-05   8.671102812735e-07   1.472118127051e-05  -5.857714999116e-07   2.717381727574e-06  -2.955416749691e-06  -8.221765401859e-07  
-2.465444172825e-04   4.494669147430e-05  -2.464371233853e-06   1.854796448916e-05  -1.535321868501e-06  -3.046127743717e-05   1.305055763694e-06  -5.112725496844e-06   6.928072689629e-06   2.051588728104e-06   2.309831496974e-04  -3.797180792533e-05   1.906846952843e-06  -1.080296001620e-05   8.311380951866e-07   1.409271633576e-05  -5.587585366424e-07   2.607543217961e-06  -2.821886902222e-06  -7.840073754911e-07  
-2.398511381041e-04   4.356989256794e-05  -2.380768880639e-06   1.788930477795e-05  -1.476118114854e-06  -2.926012555679e-05   1.249283863904e-06  -4.918030375809e-06   6.634442380266e-06   1.961737691286e-06   2.239153793322e-04  -3.669034399496e-05   1.836706307590e-06  -1.038770787281e-05   7.968294783302e-07   1.348785211666e-05  -5.330846786181e-07   2.501727425925e-06  -2.693731994581e-06  -7.474383190158e-07  
-2.333158269123e-04   4.222035161114e-05  -2.299338360006e-06   1.725282342938e-05  -1.418568733751e-06  -2.810412875775e-05   1.195286644973e-06  -4.730464791407e-06   6.352852880633e-06   1.875710434369e-06   2.170474641025e-04  -3.543854466083e-05   1.768497523283e-06  -9.987936042463e-06   7.635730068415e-07   1.290836483245e-05  -5.083276984687e-07   2.400097190724e-06  -2.571304025885e-06  -7.125473444035e-07  
-2.269844232467e-04   4.092077093673e-05  -2.220910395094e-06   1.664140940532e-05  -1.363690187337e-06  -2.699831040852e-05   1.144053968547e-06  -4.550608116225e-06   6.084292973814e-06   1.793761242467e-06   2.104115022368e-04  -3.423668539296e-05   1.703038209385e-06  -9.604824124487e-06   7.319351171123e-07   1.235542104357e-05  -4.848895715482e-07   2.302842571950e-06  -2.454798806350e-06  -6.793757192202e-07  
-2.207849505645e-04   3.966044028570e-05  -2.145132986387e-06   1.604758452855e-05  -1.310879547143e-06  -2.592742622235e-05   1.094916839326e-06  -4.376592468358e-06   5.825128662187e-06   1.714830044252e-06   2.039407598672e-04  -3.307589312112e-05   1.640067032445e-06  -9.234163953774e-06   7.016129017787e-07   1.182265006797e-05  -4.625193146441e-07   2.209055275351e-06  -2.342859859702e-06  -6.475632262094e-07  
-2.147675014488e-04   3.843462941522e-05  -2.071725346374e-06   1.547703080147e-05  -1.260008370926e-06  -2.490315402926e-05   1.047804735620e-06  -4.209730153901e-06   5.578056854677e-06   1.639668376100e-06   1.976830582291e-04  -3.195081168237e-05   1.579231778783e-06  -8.878967927615e-06   6.724681458001e-07   1.131455090092e-05  -4.411283285062e-07   2.119315095479e-06  -2.236399141224e-06  -6.173335901572e-07  
-2.088312478546e-04   3.723556410985e-05  -2.000585356722e-06   1.491951002749e-05  -1.210557763810e-06  -2.390534724324e-05   1.002139500460e-06  -4.047514673621e-06   5.338286043123e-06   1.566918337259e-06   1.915423911998e-04  -3.085338907197e-05   1.520366594920e-06  -8.533276528770e-06   6.442174225411e-07   1.082221637903e-05  -4.204784747183e-07   2.032362071927e-06  -2.133541940831e-06  -5.881960140126e-07  
-2.031162706038e-04   3.608046223713e-05  -1.931885486372e-06   1.438696633886e-05  -1.163398063510e-06  -2.295649347116e-05   9.588144256607e-07  -3.892668278903e-06   5.110918592360e-06   1.497967089255e-06   1.856449689307e-04  -2.980057388808e-05   1.463802430046e-06  -8.204103447719e-06   6.173807496549e-07   1.035557434693e-05  -4.009681445076e-07   1.949586001736e-06  -2.036309827404e-06  -5.606612659952e-07  
-1.975249163288e-04   3.496263267084e-05  -1.865727087077e-06   1.387102711320e-05  -1.118168678733e-06  -2.204038120352e-05   9.174393310202e-07  -3.743178929674e-06   4.892147043214e-06   1.431751413299e-06   1.798995238046e-04  -2.878501562851e-05   1.409469459244e-06  -7.885990058599e-06   5.917011651698e-07   9.906500467143e-06  -3.823804581784e-07   1.869839472525e-06  -1.942997073811e-06  -5.342830967527e-07  
-1.920948436697e-04   3.387401614419e-05  -1.801459861144e-06   1.337452079379e-05  -1.074504384264e-06  -2.116269124522e-05   8.776697461625e-07  -3.599628299402e-06   4.683225718465e-06   1.368594608022e-06   1.743402259685e-04  -2.779973984582e-05   1.356904139590e-06  -7.580929606901e-06   5.669891477366e-07   9.477942387674e-06  -3.645841465078e-07   1.793490229723e-06  -1.854193204746e-06  -5.092030143186e-07  
-1.867537601688e-04   3.281399052269e-05  -1.739345235897e-06   1.289054793459e-05  -1.032274250323e-06  -2.030976927282e-05   8.393302894007e-07  -3.460362996984e-06   4.480943142091e-06   1.307586938038e-06   1.688983812348e-04  -2.684310758479e-05   1.306191335940e-06  -7.284690410576e-06   5.431595488642e-07   9.063593143391e-06  -3.474962636839e-07   1.719646128195e-06  -1.768575639751e-06  -4.850760115166e-07  
-1.815931348188e-04   3.178861208166e-05  -1.679321462787e-06   1.242760826672e-05  -9.918463247490e-07  -1.949773743686e-05   8.028101105556e-07  -3.327296171747e-06   4.288935271014e-06   1.249722857505e-06   1.636596780992e-04  -2.592152484904e-05   1.257383266114e-06  -7.002077506767e-06   5.204133398779e-07   8.670191821491e-06  -3.312713048307e-07   1.649248998469e-06  -1.687505179935e-06  -4.622416331682e-07  
-1.765422467187e-04   3.079152031225e-05  -1.621216365568e-06   1.197817437197e-05  -9.528314211031e-07  -1.871221515697e-05   7.677181526704e-07  -3.198595923478e-06   4.103827540507e-06   1.194051541283e-06   1.585514944269e-04  -2.502808467717e-05   1.210242026852e-06  -6.728667305279e-06   4.985329020754e-07   8.291301875078e-06  -3.157419574413e-07   1.581367191511e-06  -1.609641081651e-06  -4.403509922937e-07  
-1.716377492431e-04   2.982612348956e-05  -1.565197752682e-06   1.154639405449e-05  -9.153913647981e-07  -1.796077856845e-05   7.341814316088e-07  -3.075199140420e-06   3.927297058099e-06   1.141019823638e-06   1.536155034539e-04  -2.416626276313e-05   1.164943652782e-06  -6.466886152322e-06   4.776021264455e-07   7.930239473266e-06  -3.009549496580e-07   1.516466459262e-06  -1.535642275266e-06  -4.195644782153e-07  
-1.668293286794e-04   2.889074499682e-05  -1.511187903741e-06   1.112664865476e-05  -8.793829347657e-07  -1.723267024718e-05   7.020364880148e-07  -2.955739529526e-06   3.756867886803e-06   1.089929675287e-06   1.487938152247e-04  -2.333322598525e-05   1.121426585461e-06  -6.213034785173e-06   4.575014776744e-07   7.581628153289e-06  -2.868083851108e-07   1.453764594880e-06  -1.464391259261e-06  -3.995921928951e-07  
-1.621714427209e-04   2.797853030928e-05  -1.458376852426e-06   1.072410368012e-05  -8.446559249924e-07  -1.653770777889e-05   6.712176516561e-07  -2.841354039389e-06   3.594666928325e-06   1.041356104616e-06   1.441435976134e-04  -2.252529311620e-05   1.079076466533e-06  -5.970560132216e-06   4.382113649945e-07   7.250310762846e-06  -2.733210223005e-07   1.393934684935e-06  -1.396859523912e-06  -3.806734503189e-07  
-1.576284405396e-04   2.709950234060e-05  -1.407821219345e-06   1.033511244993e-05  -8.114494158043e-07  -1.586853068805e-05   6.418640957973e-07  -2.731158395555e-06   3.439012021963e-06   9.948152564681e-07   1.396260837698e-04  -2.174857163475e-05   1.038602090981e-06  -5.736790598836e-06   4.198059995644e-07   6.932261726732e-06  -2.605072929988e-07   1.336406024005e-06  -1.332205666200e-06  -3.625898455619e-07  
-1.532019711368e-04   2.624258415085e-05  -1.358627704417e-06   9.959455416218e-06  -7.793798490927e-07  -1.522502081726e-05   6.136578542672e-07  -2.625053364145e-06   3.289814043873e-06   9.502788006998e-07   1.352399454776e-04  -2.099438192573e-05   9.993442627399e-07  -5.511792419448e-06   4.020895287408e-07   6.627628446041e-06  -2.482434196117e-07   1.281169270062e-06  -1.270448384356e-06  -3.453395351519e-07  
-1.488619841256e-04   2.540714401230e-05  -1.311346047954e-06   9.594432786779e-06  -7.482382565273e-07  -1.460211443570e-05   5.863108168159e-07  -2.522369032772e-06   3.145915612602e-06   9.074118706084e-07   1.309581119645e-04  -2.026044553708e-05   9.616721855714e-07  -5.294040663706e-06   3.849207603637e-07   6.334283467891e-06  -2.363948348406e-07   1.227894975514e-06  -1.211145263904e-06  -3.288050947497e-07  
-1.446777000191e-04   2.460441298274e-05  -1.265634236392e-06   9.244826027823e-06  -7.186807522479e-07  -1.400805559836e-05   5.605301767243e-07  -2.424143730275e-06   3.009050711379e-06   8.666800286261e-07   1.268346206633e-04  -1.955845525909e-05   9.254360106901e-07  -5.086006111520e-06   3.686871188915e-07   6.055231030418e-06  -2.252604125535e-07   1.177050264604e-06  -1.154878747043e-06  -3.131294111096e-07  
-1.406071553739e-04   2.382541600043e-05  -1.221450140477e-06   8.907699768710e-06  -6.902589686953e-07  -1.343752305745e-05   5.358444982402e-07  -2.329681065394e-06   2.878042386887e-06   8.277465768051e-07   1.228349580468e-04  -1.887973651607e-05   8.905242674207e-07  -4.885934520965e-06   3.531177338954e-07   5.788133520035e-06  -2.146343357949e-07   1.128263062553e-06  -1.101168184597e-06  -2.981852630769e-07  
-1.366242144825e-04   2.306946649210e-05  -1.178844756553e-06   8.580556076748e-06  -6.628464139418e-07  -1.288600301365e-05   5.121161316916e-07  -2.238358069943e-06   2.751829134961e-06   7.903145333764e-07   1.189363152644e-04  -1.822251600793e-05   8.569494474178e-07  -4.692462401440e-06   3.381373125162e-07   5.531064726296e-06  -2.044498921163e-07   1.081239080104e-06  -1.049613950819e-06  -2.838675040216e-07  
-1.327591119387e-04   2.233640806083e-05  -1.137631069302e-06   8.266568317328e-06  -6.365361910144e-07  -1.235905257781e-05   4.894667459110e-07  -2.150873337969e-06   2.631591684770e-06   7.546931076194e-07   1.151735334019e-04  -1.758807977220e-05   8.245619037394e-07  -4.507410231420e-06   3.238150704470e-07   5.286377028068e-06  -1.947718389577e-07   1.036321007173e-06  -1.000674502658e-06  -2.702866218947e-07  
-1.289720918150e-04   2.161967535445e-05  -1.097494296433e-06   7.962704037653e-06  -6.110357424637e-07  -1.185133642149e-05   4.676163157221e-07  -2.066513532706e-06   2.516143577392e-06   7.205518733712e-07   1.115099335400e-04  -1.696997827527e-05   7.931118760223e-07  -4.328851763570e-06   3.099688842398e-07   5.051479496465e-06  -1.854675810642e-07   9.931081806875e-07  -9.538208416879e-07  -2.573051790246e-07  
-1.252982630422e-04   2.092596267245e-05  -1.058674097700e-06   7.670026294947e-06  -5.865794597087e-07  -1.136425716303e-05   4.467583408215e-07  -1.985436943735e-06   2.405732515478e-06   6.879414271695e-07   1.079666585243e-04  -1.637446443880e-05   7.628368318657e-07  -4.157505276560e-06   2.967479700928e-07   4.827123704698e-06  -1.766306223549e-07   9.517151925415e-07  -9.091888879822e-07  -2.449533113918e-07  
-1.217024379134e-04   2.025700726316e-05  -1.021514091479e-06   7.386474316973e-06  -5.631437218642e-07  -1.089416819654e-05   4.268331644274e-07  -1.907189661531e-06   2.299513618036e-06   6.566333622608e-07   1.045144938192e-04  -1.580076806801e-05   7.339117239721e-07  -3.991919516674e-06   2.840894275958e-07   4.611303782939e-06  -1.681967124521e-07   9.118443260173e-07  -8.663681253798e-07  -2.331245786953e-07  
-1.182285758195e-04   1.960872163826e-05  -9.855338087908e-07   7.114421380450e-06  -5.406618512816e-07  -1.044530660704e-05   4.078336846250e-07  -1.832222894001e-06   2.198392711959e-06   6.268592330280e-07   1.011846059548e-04  -1.524701533503e-05   7.059963642879e-07  -3.833542484371e-06   2.719867092081e-07   4.405894701933e-06  -1.601818143690e-07   8.737565736792e-07  -8.257224947151e-07  -2.219055165685e-07  
-1.148463996059e-04   1.898032777475e-05  -9.508226611028e-07   6.852349212428e-06  -5.190615867807e-07  -1.001470595050e-05   3.896545329351e-07  -1.760204749222e-06   2.101695351117e-06   5.984253173854e-07   9.795847980466e-05  -1.471264749473e-05   6.791592410044e-07  -3.681474201827e-06   2.604042542797e-07   4.209615645261e-06  -1.525510904905e-07   8.372644150251e-07  -7.869863496927e-07  -2.112263217568e-07  
-1.115207815106e-04   1.836805050046e-05  -9.173432027297e-07   6.596521280605e-06  -4.981181141657e-07  -9.595809992375e-06   3.720664366206e-07  -1.690258413793e-06   2.007961161935e-06   5.709323368113e-07   9.479671746220e-05  -1.419275605305e-05   6.533197498918e-07  -3.533557271914e-06   2.491902231056e-07   4.019658760316e-06  -1.451900956422e-07   8.019220744825e-07  -7.495969317773e-07  -2.009433443002e-07  
-1.083272304557e-04   1.777794214396e-05  -8.849171947397e-07   6.352977737418e-06  -4.781718629182e-07  -9.199264488515e-06   3.554483211667e-07  -1.623674843116e-06   1.919457825904e-06   5.449878927395e-07   9.176720128540e-05  -1.369369210758e-05   6.283844874981e-07  -3.393101813447e-06   2.385492045156e-07   3.840145664188e-06  -1.382521425279e-07   7.683642935759e-07  -7.143575859103e-07  -1.912530582325e-07  
-1.052067048087e-04   1.720501578183e-05  -8.535978822361e-07   6.117182008341e-06  -4.589732630036e-07  -8.816716225683e-06   3.395117246249e-07  -1.559443789944e-06   1.834366685047e-06   5.200866661421e-07   8.881911630120e-05  -1.321115293269e-05   6.043880142287e-07  -3.257556008135e-06   2.283389981624e-07   3.667747826949e-06  -1.316276017675e-07   7.360762122170e-07  -6.806040356348e-07  -1.819869727527e-07  
-1.021581078018e-04   1.664726319200e-05  -8.232865627769e-07   5.888712555479e-06  -4.404291930490e-07  -8.447585803421e-06   3.241778053401e-07  -1.497433447823e-06   1.752529164316e-06   4.961822903170e-07   8.594959764442e-05  -1.274319812677e-05   5.812393427083e-07  -3.126673097840e-06   2.185087034372e-07   3.502119735235e-06  -1.252816508549e-07   7.049945937601e-07  -6.482604352345e-07  -1.731236101411e-07  
-9.920904636567e-05   1.610692841313e-05  -7.937933377473e-07   5.669641111750e-06  -4.226562560454e-07  -8.095410820714e-06   3.095791994720e-07  -1.438061081540e-06   1.674671637285e-06   4.734662334718e-07   8.318294213766e-05  -1.229161880470e-05   5.588191353658e-07  -3.001578818894e-06   2.091191093067e-07   3.344602866680e-06  -1.192578261831e-07   6.753238518648e-07  -6.175831702686e-07  -1.647230725610e-07  
-9.631693492078e-05   1.558465853610e-05  -7.657406341535e-07   5.456825752660e-06  -4.055518676291e-07  -7.754629022328e-06   2.955615951770e-07  -1.380640275243e-06   1.599592272005e-06   4.516086741058e-07   8.047956943238e-05  -1.185526099319e-05   5.374743610654e-07  -2.880346304175e-06   2.000851826787e-07   3.192709439963e-06  -1.134800099981e-07   6.466795457181e-07  -5.880772542845e-07  -1.566605420873e-07  
-9.352621473278e-05   1.507884306243e-05  -7.384739322695e-07   5.253281309204e-06  -3.891678900725e-07  -7.430206794640e-06   2.822114116914e-07  -1.325777799745e-06   1.528313669049e-06   4.308726916070e-07   7.788165821003e-05  -1.143521366559e-05   5.168468270039e-07  -2.764882706342e-06   1.914828331051e-07   3.048757722897e-06  -1.080142073456e-07   6.194149559719e-07  -5.601892647850e-07  -1.490432603470e-07  
-9.081381511466e-05   1.458749555597e-05  -7.119478112331e-07   5.057180042811e-06  -3.734270172447e-07  -7.119109175607e-06   2.694566024784e-07  -1.273050117593e-06   1.460183254803e-06   4.110796472894e-07   7.536487139660e-05  -1.102885376008e-05   4.968860513722e-07  -2.653904647223e-06   1.832350156399e-07   2.911094572498e-06  -1.028031803623e-07   5.932658459636e-07  -5.335895845383e-07  -1.417872472964e-07  
-8.816137207755e-05   1.411425826011e-05  -6.866670426133e-07   4.867264072526e-06  -3.583518138618e-07  -6.819004377981e-06   2.572853990405e-07  -1.222180620479e-06   1.394663019982e-06   3.920835829350e-07   7.291365759633e-05  -1.063778312871e-05   4.778528989782e-07  -2.546716861008e-06   1.753470598780e-07   2.778768083966e-06  -9.783882184559e-08   5.680930566866e-07  -5.080859293863e-07  -1.348431559367e-07  
-8.558577170048e-05   1.365158161713e-05  -6.620289922763e-07   4.684590874895e-06  -3.437375068963e-07  -6.531848748546e-06   2.455548256569e-07  -1.173361772700e-06   1.332159178144e-06   3.739846503851e-07   7.054405780474e-05  -1.025732455797e-05   4.593555027620e-07  -2.444078497138e-06   1.677419127295e-07   2.652760051158e-06  -9.308569037498e-08   5.440286841302e-07  -4.838657738067e-07  -1.282542213134e-07  
-8.307529298835e-05   1.320369090574e-05  -6.383480909825e-07   4.508181557709e-06  -3.297091731159e-07  -6.255682684775e-06   2.343295840808e-07  -1.126360053898e-06   1.272248626773e-06   3.566636730831e-07   6.824293900088e-05  -9.890052823828e-06   4.416389119635e-07  -2.345191381413e-06   1.604480722840e-07   2.531975845626e-06  -8.854566840395e-08   5.209051254825e-07  -4.607096888665e-07  -1.219645699110e-07  
-8.063502037165e-05   1.277248346424e-05  -6.154562362412e-07   4.338091074112e-06  -3.163356990851e-07  -5.990563059878e-06   2.236894339440e-07  -1.081158307961e-06   1.214893122938e-06   3.401093701510e-07   6.601394514333e-05  -9.537723249869e-06   4.246038609441e-07  -2.250118873251e-06   1.535171275568e-07   2.416381292589e-06  -8.425341040660e-08   4.987254791654e-07  -4.386044640870e-07  -1.159690821596e-07  
-7.826821801660e-05   1.235229700376e-05  -5.932697421484e-07   4.174777673181e-06  -3.034220696715e-07  -5.737296720606e-06   2.134763173689e-07  -1.037846412537e-06   1.160271129631e-06   3.243601356234e-07   6.386110753243e-05  -9.195820846959e-06   4.081161624148e-07  -2.159179261297e-06   1.468520999424e-07   2.306416824834e-06  -8.015369403476e-08   4.775415480382e-07  -4.176327080211e-07  -1.102854579847e-07  
-7.596069916007e-05   1.194810985763e-05  -5.720318610401e-07   4.016933149412e-06  -2.910939772313e-07  -5.493484112027e-06   2.037605738657e-07  -9.961241886597e-07   1.107851072049e-06   3.092739392799e-07   6.176862601255e-05  -8.867591081512e-06   3.923795970319e-07  -2.071455305129e-06   1.404979606193e-07   2.200841941693e-06  -7.626022616775e-08   4.571677878648e-07  -3.975481747766e-07  -1.048519706514e-07  
-7.371234691633e-05   1.155360027916e-05  -5.514897609946e-07   3.864590401637e-06  -2.791465587817e-07  -5.259332421622e-06   1.943828932604e-07  -9.559714055480e-07   1.057665963310e-06   2.948522316047e-07   5.973969317009e-05  -8.548394584777e-06   3.771926463136e-07  -1.987164927488e-06   1.343597767951e-07   2.099978819584e-06  -7.251926294171e-08   4.376355085016e-07  -3.784110390805e-07  -9.968107375980e-08  
-7.152398540900e-05   1.117163948249e-05  -5.315262508277e-07   3.717710494942e-06  -2.676986892113e-07  -5.034588316232e-06   1.854540098430e-07  -9.173697980012e-07   1.009641917337e-06   2.810732341985e-07   5.777267864530e-05  -8.240564140515e-06   3.624994752091e-07  -1.906101396253e-06   1.284987863885e-07   2.003453977946e-06  -6.897022688644e-08   4.188975331646e-07  -3.601432443373e-07  -9.475229865340e-08  
-6.940838859655e-05   1.080190910753e-05  -5.121950591925e-07   3.576983644604e-06  -2.567270172945e-07  -4.820356823465e-06   1.769432481492e-07  -8.804380802937e-07   9.639969350918e-07   2.679902057212e-07   5.587726293732e-05  -7.943739878527e-06   3.483392286998e-07  -1.828674132556e-06   1.228984193110e-07   1.911737846162e-06  -6.559746045137e-08   4.010209636503e-07  -3.428319846354e-07  -9.008482707473e-08  
-6.734593820581e-05   1.044608713801e-05  -4.937634072939e-07   3.440992446833e-06  -2.462409326586e-07  -4.614171792608e-06   1.688408118112e-07  -8.448687304903e-07   9.201998328308e-07   2.554584367903e-07   5.403583617850e-05  -7.658664579303e-06   3.348432325053e-07  -1.754047983816e-06   1.175578780292e-07   1.823767855395e-06  -6.239553149092e-08   3.838410409374e-07  -3.262687578648e-07  -8.562670240646e-08  
-6.533517960164e-05   1.009918946013e-05  -4.759533162256e-07   3.309650637106e-06  -2.360831840087e-07  -4.416034396395e-06   1.610229191057e-07  -8.106214640134e-07   8.782421629454e-07   2.434731299767e-07   5.224860295786e-05  -7.381530989586e-06   3.218316135198e-07  -1.682264293440e-06   1.123978021781e-07   1.739638719762e-06  -5.931726789447e-08   3.673566969485e-07  -3.104702065666e-07  -8.138010865200e-08  
-6.338614912006e-05   9.765351028562e-06  -4.587442161490e-07   3.183512584557e-06  -2.264151323839e-07  -4.226616218397e-06   1.536279221415e-07  -7.778017452943e-07   8.382482911884e-07   2.320629156850e-07   5.052161490113e-05  -7.115861885572e-06   3.093180279356e-07  -1.613456041624e-06   1.075015639245e-07   1.659372751075e-06  -5.641385050552e-08   3.515863354666e-07  -2.954350266383e-07  -7.734354187308e-08  
-6.149352244398e-05   9.439204454919e-06  -4.419661556892e-07   3.062154758783e-06  -2.170614737016e-07  -4.045306955788e-06   1.465143031035e-07  -7.462975822740e-07   8.000814982061e-07   2.211879251421e-07   4.885179137207e-05  -6.857516414493e-06   2.971608190002e-07  -1.547529405381e-06   1.027827719240e-07   1.582908660713e-06  -5.363424726053e-08   3.365024052363e-07  -2.811501619094e-07  -7.351205690456e-08  
-5.964708987381e-05   9.124115458660e-06  -4.258445865707e-07   2.944794778047e-06  -2.080882654941e-07  -3.870753357612e-06   1.397211830934e-07  -7.159364958391e-07   7.634481695821e-07   2.107690872592e-07   4.722868508425e-05  -6.608514266821e-06   2.855080653560e-07  -1.483952389642e-06   9.826719446844e-08   1.509548542964e-06  -5.098774767727e-08   3.220002024651e-07  -2.674786469352e-07  -6.985155901442e-08  
-5.784906148600e-05   8.820301301759e-06  -4.104441602417e-07   2.831535026429e-06  -1.994948137446e-07  -3.703074353535e-06   1.332391211112e-07  -6.867226922101e-07   7.283630612590e-07   2.008078899690e-07   4.565366467629e-05  -6.368917966156e-06   2.743938769912e-07  -1.422754049284e-06   9.395008590014e-08   1.439300535878e-06  -4.846745036045e-08   3.080773047271e-07  -2.544197680724e-07  -6.636053828152e-08  
-5.611125821287e-05   8.525544205062e-06  -3.954916650183e-07   2.723143100707e-06  -1.912471856544e-07  -3.543386412341e-06   1.270536281892e-07  -6.588064410905e-07   6.950492076410e-07   1.913565922046e-07   4.413770449696e-05  -6.137523461324e-06   2.636476808187e-07  -1.364398515483e-06   8.982155064965e-08   1.372676015509e-06  -4.607298923597e-08   2.948141820732e-07  -2.420679124017e-07  -6.306029119380e-08  
-5.442116537327e-05   8.241307767393e-06  -3.811049041150e-07   2.618646012206e-06  -1.833591921178e-07  -3.390163848180e-06   1.211713443379e-07  -6.319689680327e-07   6.631767638485e-07   1.823289748939e-07   4.266822999044e-05  -5.914999534708e-06   2.533338985058e-07  -1.308282344910e-06   8.588472818952e-08   1.308928653748e-06  -4.380218125811e-08   2.820924284476e-07  -2.302784660919e-07  -5.991506676742e-08  
-5.278052536027e-05   7.965831517234e-06  -3.671816614742e-07   2.518027594404e-06  -1.757818531683e-07  -3.243337718367e-06   1.155496178342e-07  -6.061923136197e-07   6.327234203076e-07   1.737160325298e-07   4.124622367939e-05  -5.700119866399e-06   2.433957070523e-07  -1.254423957809e-06   8.211533086718e-08   1.248073706059e-06  -4.164015589362e-08   2.699081275674e-07  -2.190525780600e-07  -5.692388822560e-08  
-5.117645037936e-05   7.697141058282e-06  -3.536589093866e-07   2.420638765813e-06  -1.684514088048e-07  -3.101931766893e-06   1.101323619978e-07  -5.813361360150e-07   6.034879684792e-07   1.654628845000e-07   3.986218610371e-05  -5.491197792074e-06   2.337831615884e-07  -1.202457740539e-06   7.847323916833e-08   1.189704844827e-06  -3.956164141844e-08   2.581886790444e-07  -2.083121139555e-07  -5.406696814527e-08  
-4.961930818973e-05   7.436339029057e-06  -3.406060312282e-07   2.326986501454e-06  -1.613952042115e-07  -2.966637368198e-06   1.049531772482e-07  -5.574910257255e-07   5.755974636902e-07   1.575997917050e-07   3.852414954354e-05  -5.289239406618e-06   2.245097116260e-07  -1.152662708335e-06   7.498559302080e-08   1.134077988600e-06  -3.758648729113e-08   2.469809919538e-07  -1.981022604070e-07  -5.135420043100e-08  
-4.811351084139e-05   7.186682572669e-06  -3.281616631368e-07   2.237176502139e-06  -1.546957017682e-07  -2.837500612625e-06   1.000588844385e-07  -5.346642748073e-07   5.490504043313e-07   1.501238451861e-07   3.723385843537e-05  -5.096286707892e-06   2.156884127253e-07  -1.105031035539e-06   7.168116618455e-08   1.081123258224e-06  -3.572259209802e-08   2.362766618516e-07  -1.884075158257e-07  -4.878085902749e-08  
-4.664297391607e-05   6.944878472308e-06  -3.161735072686e-07   2.150272746513e-06  -1.482562015354e-07  -2.713097110068e-06   9.537027451905e-08  -5.126577767573e-07   5.235528778469e-07   1.429579351584e-07   3.597852686886e-05  -4.909809118563e-06   2.072193626917e-07  -1.059059331806e-06   6.850727183755e-08   1.030300316395e-06  -3.394032825915e-08   2.259783533224e-07  -1.791254065802e-07  -4.632156976381e-08  
-4.522227659076e-05   6.710572299341e-06  -3.045508182979e-07   2.067076736681e-06  -1.420841134696e-07  -2.594647128593e-06   9.090825012751e-08  -4.916187291522e-07   4.993482433021e-07   1.361608417997e-07   3.476968483850e-05  -4.730043426810e-06   1.990452857351e-07  -1.015180372205e-06   6.547915279484e-08   9.820480725524e-07  -3.225152576365e-08   2.161603019057e-07  -1.703359478908e-07  -4.399444777367e-08  
-4.384147362272e-05   6.483682074995e-06  -2.932964561855e-07   1.986902133342e-06  -1.361545017036e-07  -2.481011708361e-06   8.664008657652e-08  -4.714022620256e-07   4.761930269537e-07   1.296683106888e-07   3.359949483654e-05  -4.556572260294e-06   1.911626750847e-07  -9.730604866610e-07   6.258091472067e-08   9.359818747518e-07  -3.064424470233e-08   2.067573949686e-07  -1.619656694575e-07  -4.178116761199e-08  
-4.249869078323e-05   6.263603471772e-06  -2.824748635399e-07   1.909680718135e-06  -1.304475201279e-07  -2.372156407597e-06   8.255621858311e-08  -4.519878273031e-07   4.540779238184e-07   1.234774298594e-07   3.246497258349e-05  -4.388589533334e-06   1.835810060247e-07  -9.325776424831e-07   5.979446854107e-08   8.919614426719e-07  -2.910854950739e-08   1.977427023852e-07  -1.539869230655e-07  -3.967438116910e-08  
-4.118927925774e-05   6.051184258613e-06  -2.720825592316e-07   1.834977733126e-06  -1.249812026805e-07  -2.267352456711e-06   7.866158436447e-08  -4.332638802656e-07   4.328470553632e-07   1.175455761749e-07   3.136276011571e-05  -4.226971177360e-06   1.763308340849e-07  -8.935410258420e-07   5.713290117519e-08   8.497414955983e-07  -2.764751731293e-08   1.890752576774e-07  -1.463525505019e-07  -3.766216213797e-08  
-3.992201489053e-05   5.844254096138e-06  -2.619253958505e-07   1.763464364027e-06  -1.197166213854e-07  -2.167531247604e-06   7.493637413716e-08  -4.153745045275e-07   4.126847431289e-07   1.119166157209e-07   3.030120374188e-05  -4.070490846572e-06   1.692763900729e-07  -8.563137335525e-07   5.458343917627e-08   8.097038548663e-07  -2.625999438966e-08   1.808200028479e-07  -1.391320112453e-07  -3.576018382101e-08  
-3.869363574975e-05   5.645820726950e-06  -2.522591159979e-07   1.694726208425e-06  -1.147023653139e-07  -2.072049121720e-06   7.140298440907e-08  -3.982208825557e-07   3.934545586703e-07   1.065554179006e-07   2.927472947790e-05  -3.920525331406e-06   1.625688808926e-07  -8.206018038398e-07   5.215678731904e-08   7.714952051219e-07  -2.494448519316e-08   1.729177074579e-07  -1.322582880938e-07  -3.395188318661e-08  
-3.749643858267e-05   5.453721054531e-06  -2.429403725512e-07   1.628224242497e-06  -1.098869559735e-07  -1.980147752194e-06   6.802731291071e-08  -3.816768696925e-07   3.749972025341e-07   1.014202901878e-07   2.827735624577e-05  -3.775726985009e-06   1.561234694042e-07  -7.861568391817e-07   4.983135246516e-08   7.348501671485e-07  -2.368979597104e-08   1.653182566111e-07  -1.256812159903e-07  -3.222478346803e-08  
-3.633304566263e-05   5.266565020603e-06  -2.338839576659e-07   1.564262447029e-06  -1.052362598815e-07  -1.892218151688e-06   6.478471866847e-08  -3.658098450717e-07   3.573910891759e-07   9.652805646991e-08   2.731222553260e-05  -3.635282642390e-06   1.498823033727e-07  -7.531397959656e-07   4.759436024227e-08   6.999338776023e-07  -2.249167654248e-08   1.580494337398e-07  -1.194304104057e-07  -3.058519026473e-08  
-3.520864210061e-05   5.086580066230e-06  -2.251605141215e-07   1.502960870337e-06  -1.008068990146e-07  -1.808338760526e-06   6.171243375534e-08  -3.506320223727e-07   3.406427925924e-07   9.187903692975e-08   2.638253246841e-05  -3.500756516125e-06   1.439009040491e-07  -7.215954425173e-07   4.547126881315e-08   6.667425609136e-07  -2.136064981516e-08   1.511155471885e-07  -1.135034492600e-07  -2.903195070443e-08  
-3.411335009289e-05   4.912773299431e-06  -2.168090160689e-07   1.443720323134e-06  -9.656203255098e-08  -1.727702883015e-06   5.878318247853e-08  -3.360089346166e-07   3.245870793731e-07   8.743114526464e-08   2.547943833870e-05  -3.371055080737e-06   1.381798373545e-07  -6.911845330142e-07   4.343880811990e-08   6.349252081095e-07  -2.028297746597e-08   1.444502315412e-07  -1.078349769560e-07  -2.754912415894e-08  
-3.305438618702e-05   4.744765605322e-06  -2.087758741377e-07   1.387040727700e-06  -9.249196574264e-08  -1.650968305348e-06   5.599178076876e-08  -3.220429540979e-07   3.093520145155e-07   8.321427737025e-08   2.460970319414e-05  -3.246041514701e-06   1.326791429634e-07  -6.621811261540e-07   4.149679545783e-08   6.047497392326e-07  -1.926028764485e-08   1.381014492375e-07  -1.024732350659e-07  -2.614743305679e-08  
-3.201964184708e-05   4.581481754496e-06  -2.009765811627e-07   1.332128104026e-06  -8.856765769980e-08  -1.576990253261e-06   5.331332351455e-08  -3.085644592231e-07   2.947063329828e-07   7.916885759507e-08   2.376358787946e-05  -3.125046687736e-06   1.273650494529e-07  -6.341817242322e-07   3.963126860482e-08   5.757905679846e-07  -1.828368193944e-08   1.319928038036e-07  -9.733935963253e-08  -2.480789695831e-08  
-3.101710830476e-05   4.422786100083e-06  -1.934335883939e-07   1.279465245613e-06  -8.479715196989e-08  -1.506449677657e-06   5.075447781331e-08  -2.956585008000e-07   2.807841380996e-07   7.532699881552e-08   2.294683341262e-05  -3.007941008932e-06   1.222466155203e-07  -6.073999294627e-07   3.784207446270e-08   5.482567352396e-07  -1.735278257101e-08   1.261579200099e-07  -9.247078371223e-08  -2.353871306640e-08  
-3.004838409788e-05   4.270155165787e-06  -1.861612450686e-07   1.228987240851e-06  -8.119777705264e-08  -1.439176352866e-06   4.832764430901e-08  -2.833168724050e-07   2.675408034383e-07   7.167719766373e-08   2.215970136762e-05  -2.895626149703e-06   1.173265694283e-07  -5.818113312438e-07   3.614091592408e-08   5.220852689098e-07  -1.647324871034e-08   1.205933299537e-07  -8.785476097087e-08  -2.233649282402e-08  
-2.910575738857e-05   4.123519396904e-06  -1.792332700763e-07   1.180231279806e-06  -7.776092792233e-08  -1.374501062101e-06   4.601875074489e-08  -2.714363563473e-07   2.548454215634e-07   6.818487685449e-08   2.139570338233e-05  -2.787847051851e-06   1.126440196317e-07  -5.571518945049e-07   3.451882252045e-08   4.970024308731e-07  -1.563797019921e-08   1.152469395451e-07  -8.344072168592e-08  -2.118898337700e-08  
-2.819413779848e-05   3.980910448387e-06  -1.724719554752e-07   1.133558295154e-06  -7.445915370333e-08  -1.312930766791e-06   4.381523386349e-08  -2.600805891648e-07   2.427952606951e-07   6.487266484192e-08   2.065995170006e-05  -2.683556152001e-06   1.081006069958e-07  -5.336264219125e-07   3.296549145019e-08   4.732127311810e-07  -1.484382980825e-08   1.101521937388e-07  -7.926531702104e-08  -2.010420350489e-08  
-2.730629452204e-05   3.843474367934e-06  -1.660181601845e-07   1.088458092482e-06  -7.129875843595e-08  -1.253732090366e-06   4.171577028709e-08  -2.491423349678e-07   2.312394400594e-07   6.170269380180e-08   1.994572965742e-05  -2.583325236523e-06   1.037701227038e-07  -5.109605090434e-07   3.148324304685e-08   4.504203923302e-07  -1.408971996212e-08   1.052578642846e-07  -7.527397356393e-08  -1.906911078267e-08  
-2.644221152009e-05   3.709019919054e-06  -1.597314168983e-07   1.045039026154e-06  -6.822575056560e-08  -1.197102224464e-06   3.968792338614e-08  -2.386468825332e-07   2.202195386681e-07   5.868403951407e-08   1.925360489890e-05  -2.485538633041e-06   9.955940635572e-08  -4.892097766862e-07   3.004589487574e-08   4.286961486031e-07  -1.336427881751e-08   1.005734890804e-07  -7.147924398293e-08  -1.808619876982e-08  
-2.560868502868e-05   3.580367938128e-06  -1.537391812610e-07   1.003523921253e-06  -6.531714240463e-08  -1.143202895440e-06   3.777812832989e-08  -2.286215567103e-07   2.097582427118e-07   5.582100740210e-08   1.858819184394e-05  -2.392266305021e-06   9.555495483806e-08  -4.684766282339e-07   2.868911571550e-08   4.080894386431e-07  -1.268277408393e-08   9.611211286030e-08  -6.788888473712e-08  -1.715688565896e-08  
-2.479715537468e-05   3.456084373672e-06  -1.479430523886e-07   9.634470615841e-07  -6.253471758032e-08  -1.091432087210e-06   3.596071059566e-08  -2.189729355485e-07   1.997384360255e-07   5.308359755776e-08   1.794251420057e-05  -2.302500524084e-06   9.170222260686e-08  -4.485076058786e-07   2.739473796183e-08   3.883540456463e-07  -1.203602667965e-08   9.182728175552e-08  -6.445799162414e-08  -1.627043398046e-08  
-2.401322640419e-05   3.335686775143e-06  -1.423479769283e-07   9.250742007581e-07  -5.986070500860e-08  -1.042147446424e-06   3.422478884714e-08  -2.097530761271e-07   1.902266737276e-07   5.048770431871e-08   1.732066946143e-05  -2.215807237941e-06   8.799293555321e-08  -4.294515068484e-07   2.615451578758e-08   3.696324045384e-07  -1.142048014501e-08   8.774452261835e-08  -6.121187105197e-08  -1.543231253060e-08  
-2.324631758136e-05   3.219132797001e-06  -1.369772533585e-07   8.878408098611e-07  -5.728494618588e-08  -9.945680685464e-07   3.255987499666e-08  -2.008471180539e-07   1.810692532582e-07   4.799420921801e-08   1.671464282521e-05  -2.132070552299e-06   8.443784587271e-08  -4.110202113671e-07   2.496264847758e-08   3.516373487065e-07  -1.083223466829e-08   8.381097579961e-08  -5.809828828186e-08  -1.463020061867e-08  
-2.250967527009e-05   3.106629566345e-06  -1.317647962513e-07   8.523878698723e-07  -5.482906026565e-08  -9.495212411610e-07   3.098377462304e-08  -1.923721894204e-07   1.724242443237e-07   4.564135762063e-08   1.613379498379e-05  -2.051534503059e-06   8.100524539576e-08  -3.935120398704e-07   2.382942493945e-08   3.346359477595e-07  -1.027655175700e-08   8.007614938108e-08  -5.516468109649e-08  -1.387464422017e-08  
-2.179234365561e-05   2.998102765298e-06  -1.267782461371e-07   8.181695839781e-07  -5.248131692285e-08  -9.062531115658e-07   2.948420219620e-08  -1.842155299488e-07   1.641426176373e-07   4.339138946961e-08   1.557057969846e-05  -1.974155343924e-06   7.772746123789e-08  -3.766685901991e-07   2.274990174565e-08   3.183726148720e-07  -9.774727667935e-09   7.649228188285e-08  -5.236466342180e-08  -1.315471372178e-08  
-2.109649032961e-05   2.892749391070e-06  -1.219682341726e-07   7.853369590689e-07  -5.021333230853e-08  -8.649985088139e-07   2.804502382847e-08  -1.764113335406e-07   1.562693466157e-07   4.125499570613e-08   1.502637487635e-05  -1.899145271508e-06   7.456538745578e-08  -3.605554494873e-07   2.170916879369e-08   3.029150878388e-07  -9.271754595748e-09   7.307134595321e-08  -4.971017048084e-08  -1.247285384583e-08  
-2.041860092550e-05   2.791240277167e-06  -1.173571702161e-07   7.535777614931e-07  -4.804771668399e-08  -8.252848455007e-07   2.667612139823e-08  -1.688860421955e-07   1.487100110772e-07   3.920796113820e-08   1.449791465701e-05  -1.827131231725e-06   7.154916310221e-08  -3.450150080291e-07   2.071791194406e-08   2.880927065327e-07  -8.793969595979e-09   6.978180214145e-08  -4.717013605983e-08  -1.182168284106e-08  
-1.976437475516e-05   2.692885566797e-06  -1.128443757688e-07   7.232254168224e-07  -4.597999088559e-08  -7.875442914181e-07   2.537945036292e-08  -1.617021327647e-07   1.415464235114e-07   3.726964093457e-08   1.398961847253e-05  -1.757736567733e-06   6.861767956816e-08  -3.302030609290e-07   1.977511137473e-08   2.740430420082e-07  -8.340150469096e-09   6.664942067542e-08  -4.476872475173e-08  -1.120645382802e-08  
-1.913135093315e-05   2.598360724590e-06  -1.085644313905e-07   6.941229319700e-07  -4.399625436269e-08  -7.515434820382e-07   2.414009898892e-08  -1.548348642147e-07   1.347323529340e-07   3.542811465714e-08   1.349940167509e-05  -1.691043125381e-06   6.583091420006e-08  -3.160442888463e-07   1.887209297241e-08   2.606934872138e-07  -7.908573247470e-09   6.366197942911e-08  -4.249269384288e-08  -1.062391805846e-08  
-1.851691402751e-05   2.507054829819e-06  -1.044376341736e-07   6.661059350649e-07  -4.210180262130e-08  -7.170905903075e-07   2.296522134299e-08  -1.482374295935e-07   1.282284186473e-07   3.367320892531e-08   1.302495758999e-05  -1.626877403731e-06   6.315433749973e-08  -3.024487246231e-07   1.801239376580e-08   2.479482640137e-07  -7.499261153812e-09   6.079946578030e-08  -4.032460615606e-08  -1.006983813508e-08  
-1.791651988802e-05   2.417380638864e-06  -1.004112501454e-07   6.389866483009e-07  -4.025286603935e-08  -6.839461965064e-07   2.182428793018e-08  -1.418779889073e-07   1.219893725256e-07   3.199311279619e-08   1.256352272657e-05  -1.564120930470e-06   6.055279613121e-08  -2.893429639236e-07   1.717600588688e-08   2.357533960446e-07  -7.110559740446e-09   5.804927377034e-08  -3.825492106421e-08  -9.569678630389e-09  
-1.733955136852e-05   2.332012348646e-06  -9.655324369958e-08   6.131219673108e-07  -3.851344777439e-08  -6.524700830704e-07   2.075684269756e-08  -1.358194097468e-07   1.160802345392e-07   3.040298990438e-08   1.212092420901e-05  -1.504552082399e-06   5.807135629619e-08  -2.768668902823e-07   1.639130007239e-08   2.241962834097e-07  -6.741704109297e-09   5.543379352083e-08  -3.629830290460e-08  -9.069095777445e-09  
-1.678011098963e-05   2.249779411109e-06  -9.287864586978e-08   5.882769722755e-07  -3.684790625809e-08  -6.224186063303e-07   1.974139703784e-08  -1.300129379008e-07   1.104533130031e-07   2.889103590507e-08   1.169326919932e-05  -1.447268081351e-06   5.570652266707e-08  -2.649186272133e-07   1.564178277721e-08   2.131943912677e-07  -6.391062790520e-09   5.293418489884e-08  -3.444012160339e-08  -8.593779176892e-09  
-1.623750780316e-05   2.170157276347e-06  -8.931496295047e-08   5.644224456855e-07  -3.525327761579e-08  -5.937184766561e-07   1.877429573219e-08  -1.244512603757e-07   1.050946768799e-07   2.745297420822e-08   1.128005629554e-05  -1.392018049629e-06   5.342413853113e-08  -2.534744801982e-07   1.492544679683e-08   2.027204714594e-07  -6.059331624816e-09   5.054479569841e-08  -3.267532945018e-08  -8.143298642941e-09  
-1.570854193647e-05   2.093121751586e-06  -8.591265425716e-08   5.413605315453e-07  -3.371743089684e-08  -5.661254335962e-07   1.784650213946e-08  -1.190931749273e-07   9.995660785891e-08   2.607671892367e-08   1.087883963742e-05  -1.338708627118e-06   5.124833169401e-08  -2.424525337125e-07   1.423793443843e-08   1.926990405055e-07  -5.744010494064e-09   4.825047433571e-08  -3.099044670384e-08  -7.715823111855e-09  
-1.519875776043e-05   2.018576796483e-06  -8.259167621928e-08   5.193276993118e-07  -3.225017319622e-08  -5.399248619574e-07   1.696752088087e-08  -1.139801417040e-07   9.509055596972e-08   2.477455717325e-08   1.049331306430e-05  -1.287365516481e-06   4.913655961500e-08  -2.319541150890e-07   1.358376997348e-08   1.832071155784e-07  -5.444216017124e-09   4.606748790234e-08  -2.939869564200e-08  -7.309911957275e-09  
-1.470300536793e-05   1.946390005866e-06  -7.940870289572e-08   4.981313570489e-07  -3.083933399005e-08  -5.148673867192e-07   1.612740291446e-08  -1.090763980834e-07   9.045027222485e-08   2.353468034386e-08   1.011970201429e-05  -1.237691015450e-06   4.711028852932e-08  -2.218727371679e-07   1.295483253600e-08   1.741528919363e-07  -5.159555718824e-09   4.397660900802e-08  -2.788382681671e-08  -6.924818963563e-09  
-1.422088613186e-05   1.876660220752e-06  -7.633942736602e-08   4.776698044026e-07  -2.948476513269e-08  -4.908073269012e-07   1.532488185769e-08  -1.043592596152e-07   8.600603392235e-08   2.234937984587e-08   9.757756701582e-06  -1.189911692740e-06   4.516678553258e-08  -2.121793003772e-07   1.235372581199e-08   1.655007076396e-07  -4.889633759672e-09   4.197227434992e-08  -2.643935527046e-08  -6.559854472781e-09  
-1.375724784764e-05   1.809555590658e-06  -7.338035242226e-08   4.581380909042e-07  -2.819551563555e-08  -4.679646063386e-07   1.456556763010e-08  -9.986214926694e-08   8.179813193922e-08   2.122798038894e-08   9.410430803311e-06  -1.144119625018e-06   4.330241522123e-08  -2.029532055647e-07   1.178376009181e-08   1.573100983574e-07  -4.633498993704e-09   4.006652866700e-08  -2.507545391743e-08  -6.213692116178e-09  
-1.330786012904e-05   1.744785150253e-06  -7.052826257693e-08   4.393906683257e-07  -2.696430075443e-08  -4.461616675571e-07   1.384455598896e-08  -9.555597776500e-08   7.779281729917e-08   2.016199899263e-08   9.074801598149e-06  -1.100004436853e-06   4.150890586330e-08  -1.941134218492e-07   1.123944857751e-08   1.495106029216e-07  -4.390315758454e-09   3.824440847829e-08  -2.377969959284e-08  -5.885063961061e-09  
-1.287274160876e-05   1.682485342159e-06  -6.781572781197e-08   4.213974664477e-07  -2.578587491007e-08  -4.253640883269e-07   1.315917939345e-08  -9.143164839474e-08   7.398164779770e-08   1.914913460147e-08   8.751002052871e-06  -1.057654206908e-06   3.980161232867e-08  -1.856606606131e-07   1.072067251020e-08   1.420970754822e-07  -4.159959595673e-09   3.650532780109e-08  -2.255097972664e-08  -5.573787863586e-09  
-1.244721291520e-05   1.621773845953e-06  -6.518492472146e-08   4.039472402379e-07  -2.464559965664e-08  -4.053112668045e-07   1.249880818197e-08  -8.744904660114e-08   7.031709535636e-08   1.817733206265e-08   8.435644407673e-06  -1.016549912802e-06   3.815485399190e-08  -1.774893491448e-07   1.022000311697e-08   1.349822696543e-07  -3.941414253292e-09   3.483044205227e-08  -2.137411522207e-08  -5.278560692381e-09  
-1.203856376581e-05   1.563694328619e-06  -6.267432140791e-08   3.873699400311e-07  -2.356657768177e-08  -3.863605009047e-07   1.187766661179e-08  -8.366847392907e-08   6.686356644878e-08   1.726190790384e-08   8.133606116283e-06  -9.773316636356e-07   3.658528691105e-08  -1.697397509574e-07   9.768801273660e-09   1.282693236637e-07  -3.733917287880e-09   3.324279340580e-08  -2.026668463150e-08  -4.998349602784e-09  
-1.164170074320e-05   1.507209031664e-06  -6.021577522160e-08   3.714099752371e-07  -2.253080912012e-08  -3.682276451035e-07   1.128606917198e-08  -8.003627328080e-08   6.356760224375e-08   1.638955256998e-08   7.841527692947e-06  -9.393836380389e-07   3.505809951170e-08  -1.623078152371e-07   9.314580007767e-09   1.218723168568e-07  -3.537021199526e-09   3.172323112398e-08  -1.921378762447e-08  -4.732612355222e-09  
-1.125584852169e-05   1.453085824181e-06  -5.789674948623e-08   3.560037604997e-07  -2.153632548124e-08  -3.508264680674e-07   1.072085309328e-08  -7.654562614040e-08   6.041241976088e-08   1.555625649986e-08   7.558216431092e-06  -9.029785321505e-07   3.361276067607e-08  -1.551510654278e-07   8.881290869566e-09   1.157526460698e-07  -3.350451698224e-09   3.026551397121e-08  -1.820856506277e-08  -4.480973479786e-09  
-1.088345478822e-05   1.400399722330e-06  -5.562559919968e-08   3.413109414860e-07  -2.058748350059e-08  -3.343209845322e-07   1.018502826341e-08  -7.321702458300e-08   5.742848465746e-08   1.476848943325e-08   7.286066994862e-06  -8.678170104453e-07   3.221002678931e-08  -1.483471070601e-07   8.467480606801e-09   1.099689800875e-07  -3.173390455252e-09   2.887965390162e-08  -1.726108249367e-08  -4.242162829918e-09  
-1.052269502030e-05   1.349618172989e-06  -5.345389257511e-08   3.271687429508e-07  -1.967349146838e-08  -3.185338172868e-07   9.698202173065e-09  -7.002653773048e-08   5.458179597567e-08   1.401833370154e-08   7.022933716665e-06  -8.339483740961e-07   3.086847219515e-08  -1.418145776817e-07   8.072512603335e-09   1.044529385568e-07  -3.005459343696e-09   2.755379916926e-08  -1.635941114070e-08  -4.015822753496e-09  
-1.017242767323e-05   1.300583188124e-06  -5.134690969980e-08   3.135572615129e-07  -1.880443435925e-08  -3.034233384628e-07   9.211631703300e-09  -6.696083123980e-08   5.186399027956e-08   1.330321791544e-08   6.768364657971e-06  -8.013926001037e-07   2.957598075703e-08  -1.355459456488e-07   7.695921010804e-09   9.919156293288e-08  -2.846349739409e-09   2.628369740113e-08  -1.550123909910e-08  -3.801383800511e-09  
-9.835000269426e-06   1.253497918637e-06  -4.934388281215e-08   3.005680019943e-07  -1.797337521463e-08  -2.890851699464e-07   8.748769058962e-09  -6.404127770657e-08   4.929209250295e-08   1.262706775970e-08   6.523927905447e-06  -7.701822539518e-07   2.834545668683e-08  -1.295823642836e-07   7.336499686728e-09   9.421573899379e-08  -2.695451464750e-09   2.507714995867e-08  -1.469173280879e-08  -3.598134404636e-09  
-9.506961527613e-06   1.208233943157e-06  -4.743285076906e-08   2.880453976482e-07  -1.717967239819e-08  -2.753432553202e-07   8.308378339936e-09  -6.123595731474e-08   4.683352793814e-08   1.198191756547e-08   6.286960256509e-06  -7.402319285869e-07   2.717334850521e-08  -1.238438394306e-07   6.993290867755e-09   8.945848279725e-08  -2.552319358673e-09   2.391971925649e-08  -1.391934622046e-08  -3.405486519007e-09  
-9.190763016164e-06   1.164368555048e-06  -4.556964278426e-08   2.760791495570e-07  -1.641830542323e-08  -2.622888000619e-07   7.889672179277e-09  -5.855979048001e-08   4.450404958697e-08   1.137118325023e-08   6.059372902348e-06  -7.113505101119e-07   2.603780699297e-08  -1.183825642306e-07   6.665869442426e-09   8.495873555195e-08  -2.416655795274e-09   2.281959564142e-08  -1.319065681235e-08  -3.222972245624e-09  
-8.882161603491e-06   1.121413415006e-06  -4.376499013800e-08   2.645370177970e-07  -1.568121668422e-08  -2.497893151860e-07   7.491467676323e-09  -5.598511043177e-08   4.227986215555e-08   1.078898354597e-08   5.838286506888e-06  -6.831776130822e-07   2.493870607506e-08  -1.131296257640e-07   6.353417391846e-09   8.066373547876e-08  -2.288020096921e-09   2.176389341051e-08  -1.249665486477e-08  -3.050015776822e-09  
-8.583615701056e-06   1.080538975818e-06  -4.204360181275e-08   2.534660396574e-07  -1.498572911952e-08  -2.378591008979e-07   7.112727824898e-09  -5.352074841583e-08   4.016200691642e-08   1.023546969354e-08   5.624970818252e-06  -6.564178254451e-07   2.389490007803e-08  -1.081014230797e-07   6.055171299025e-09   7.657462920681e-08  -2.166070908053e-09   2.075541669122e-08  -1.183733708137e-08  -2.886171229299e-09  
-8.296825120165e-06   1.041376662994e-06  -4.040386910610e-08   2.428998210661e-07  -1.431991929617e-08  -2.265346602361e-07   6.752585597801e-09  -5.117570190586e-08   3.815712818826e-08   9.737723782861e-09   5.420553560926e-06  -6.308049272410e-07   2.290016202574e-08  -1.033184990169e-07   5.770571490548e-09   7.270781112181e-08  -2.050454919000e-09   1.979820973760e-08  -1.121543376157e-08  -2.730924774110e-09  
-8.016952806369e-06   1.003076691771e-06  -3.880010472811e-08   2.327068285716e-07  -1.368194775307e-08  -2.156824547829e-07   6.410565253348e-09  -4.891681638462e-08   3.624089937370e-08   9.237889116357e-09   5.221927622115e-06  -6.059289599622e-07   2.193441418013e-08  -9.871572984088e-08   5.499363718554e-09   6.901262726272e-08  -1.940961190041e-09   1.887858988731e-08  -1.062237843458e-08  -2.583869933873e-09  
-7.748049867273e-06   9.664936015285e-07  -3.727937158933e-08   2.229761240393e-07  -1.307198054923e-08  -2.053793426191e-07   6.085372840773e-09  -4.676680562619e-08   3.442634285786e-08   8.763142939000e-09   5.031553734135e-06  -5.821783600829e-07   2.101810678029e-08  -9.433704858385e-08   5.240624575618e-09   6.551800754117e-08  -1.837193138325e-09   1.800570433946e-08  -1.006290991138e-08  -2.444598810259e-09  
-7.486471137852e-06   9.307700896671e-07  -3.579876696409e-08   2.136021913053e-07  -1.248437332336e-08  -1.955260600084e-07   5.775965779075e-09  -4.470039140474e-08   3.269550393734e-08   8.312098574229e-09   4.846961345680e-06  -5.590723713822e-07   2.012962768565e-08  -9.012921192341e-08   4.993502754564e-09   6.218455797677e-08  -1.738767760987e-09   1.716870891332e-08  -9.557557871050e-09  -2.312640125359e-09  
-7.233401797898e-06   8.965490532512e-07  -3.437437758709e-08   2.046080286159e-07  -1.192723832254e-08  -1.861165430720e-07   5.481948532581e-09  -4.272241605268e-08   3.104678185095e-08   7.883820648911e-09   4.668975861225e-06  -5.370271063240e-07   1.927945530419e-08  -8.610261472444e-08   4.757848533274e-09   5.901261190607e-08  -1.645513594885e-09   1.636946953362e-08  -9.051664919576e-09  -2.187688076496e-09  
-6.989108169038e-06   8.635679139173e-07  -3.301991180217e-08   1.960075542235e-07  -1.139068370963e-08  -1.771804774537e-07   5.202138152128e-09  -4.083603987075e-08   2.948522211690e-08   7.476764434510e-09   4.497728398733e-06  -5.157955955499e-07   1.846849961224e-08  -8.226473469441e-08   4.532730025930e-09   5.600977145004e-08  -1.557024158490e-09   1.560925699464e-08  -8.571551247101e-09  -2.069254191376e-09  
-6.752247948738e-06   8.317698118236e-07  -3.170368236532e-08   1.877381142550e-07  -1.088148318765e-08  -1.686357180975e-07   4.936646499821e-09  -3.902608720205e-08   2.799557924853e-08   7.090164404580e-09   4.332159469475e-06  -4.954221953623e-07   1.768702498143e-08  -7.858244884940e-08   4.318432730983e-09   5.314620792880e-08  -1.473330269900e-09   1.488136323389e-08  -8.116298383122e-09  -1.957089493219e-09  
-6.522125336951e-06   8.009802348737e-07  -3.045506937810e-08   1.797949438670e-07  -1.039002750125e-08  -1.604847681257e-07   4.684177578185e-09  -3.729177769883e-08   2.657853731112e-08   6.723351778223e-09   4.172073168454e-06  -4.757322602768e-07   1.694428011909e-08  -7.505867694784e-08   4.113867435985e-09   5.042634841158e-08  -1.393987245203e-09   1.418621781452e-08  -7.685077841485e-09  -1.850962610029e-09  
-6.300556616963e-06   7.713309787656e-07  -2.923177258121e-08   1.721899806186e-07  -9.944629239680e-09  -1.527215704612e-07   4.444651136295e-09  -3.563496049280e-08   2.523220965679e-08   6.374934871181e-09   4.018197167415e-06  -4.568613603367e-07   1.622225325164e-08  -7.169233573873e-08   3.919046629498e-09   4.784216119085e-08  -1.318901325323e-09   1.352345500412e-08  -7.276015639885e-09  -1.750414279502e-09  
-6.086149713050e-06   7.428195379841e-07  -2.807213275466e-08   1.649177176517e-07  -9.496202624232e-09  -1.453461887668e-07   4.216513954980e-09  -3.405420676221e-08   2.395655365347e-08   6.043843274499e-09   3.869940727260e-06  -4.387346466082e-07   1.553678658658e-08  -6.848370166086e-08   3.732867709549e-09   4.539588332540e-08  -1.247639506008e-09   1.289281325979e-08  -6.887985262216e-09  -1.655157208025e-09  
-5.878355136524e-06   7.153034789328e-07  -2.695175017518e-08   1.579294131135e-07  -9.067979285598e-09  -1.383031689314e-07   4.000057341996e-09  -3.253796626810e-08   2.274140822621e-08   5.729753956955e-09   3.726594697896e-06  -4.213061362963e-07   1.487778728595e-08  -6.540554644770e-08   3.555565582826e-09   4.306396728011e-08  -1.180227794426e-09   1.228903921018e-08  -6.520428701439e-09  -1.565028920748e-09  
-5.675978819887e-06   6.886396698116e-07  -2.587990030586e-08   1.511783586297e-07  -8.658538275793e-09  -1.315441892949e-07   3.794446361280e-09  -3.107940496645e-08   2.157798256326e-08   5.431689242108e-09   3.587637660463e-06  -4.044652996419e-07   1.424778774440e-08  -6.244516815262e-08   3.386462819086e-09   4.083858680033e-08  -1.116369732654e-09   1.171037300876e-08  -6.172141857986e-09  -1.479724461914e-09  
-5.482700558844e-06   6.631151150850e-07  -2.484698570617e-08   1.447713984148e-07  -8.267467000393e-09  -1.251632868859e-07   3.599303048543e-09  -2.969726899796e-08   2.048272481031e-08   5.148656663082e-09   3.455064285977e-06  -3.883807640464e-07   1.364321797729e-08  -5.964095564388e-08   3.225359121833e-09   3.874165955365e-08  -1.055929572061e-09   1.116282896249e-08  -5.841872722920e-09  -1.398933393641e-09  
-5.294891630018e-06   6.383401322119e-07  -2.384162087460e-08   1.386156040030e-07  -7.892919877170e-09  -1.190723917709e-07   3.413496721456e-09  -2.837094218967e-08   1.943997288357e-08   4.879856006460e-09   3.326739984898e-06  -3.728476638753e-07   1.305819801145e-08  -5.695282208666e-08   3.071473376600e-09   3.674495259116e-08  -9.985832534322e-10   1.063870601019e-08  -5.528779843529e-09  -1.322438811723e-09  
-5.113246198234e-06   6.145810523274e-07  -2.288849563795e-08   1.327135261386e-07  -7.535649537985e-09  -1.132698097821e-07   3.237450196308e-09  -2.710248419125e-08   1.844883842248e-08   4.625127364539e-09   3.203034866580e-06  -3.579742146816e-07   1.250310687293e-08  -5.438419650569e-08   2.925081071444e-09   3.484950865044e-08  -9.443913491816e-10   1.013895699618e-08  -5.232504213700e-09  -1.250128234777e-09  
-4.936688268063e-06   5.916039651264e-07  -2.198049132386e-08   1.270318486439e-07  -7.193700940632e-09  -1.077199671393e-07   3.070164958642e-09  -2.588574855433e-08   1.750344743794e-08   4.383202032875e-09   3.083266376491e-06  -3.436218075305e-07   1.197495203361e-08  -5.191816997986e-08   2.785346516385e-09   3.304378306959e-08  -8.930451482746e-10   9.683034809276e-09  -4.951551265016e-09  -1.181642266321e-09  
-4.766854642496e-06   5.695276174001e-07  -2.109341078574e-08   1.216083057097e-07  -6.866820974304e-09  -1.024533318247e-07   2.911229169331e-09  -2.472612487231e-08   1.660846059827e-08   4.153660335882e-09   2.968364576750e-06  -3.298900884881e-07   1.146254593004e-08  -4.957123560403e-08   2.652110489538e-09   3.133474971841e-08  -8.444159119888e-10   9.226785425513e-09  -4.685394545549e-09  -1.116840208662e-09  
-4.601519522395e-06   5.479570954830e-07  -2.023625532873e-08   1.163932127852e-07  -6.554046430965e-09  -9.742718560287e-08   2.760073164647e-09  -2.361314636360e-08   1.575648859195e-08   3.935661850866e-09   2.857023549301e-06  -3.165232926499e-07   1.096717963136e-08  -4.732179090237e-08   2.524966646908e-09   2.970946375279e-08  -7.983177934177e-10   8.791206031882e-09  -4.433017699222e-09  -1.055472909675e-09  
-4.442914791348e-06   5.274102346600e-07  -1.941379312024e-08   1.114177253372e-07  -6.255508492104e-09  -9.265476517681e-08   2.616818159324e-09  -2.255421966282e-08   1.494966878195e-08   3.728968967259e-09   2.750324903323e-06  -3.038187338617e-07   1.049489364171e-08  -4.517850292392e-08   2.403958484154e-09   2.816938671991e-08  -7.547541565728e-10   8.375983225936e-09  -4.194113196318e-09  -9.974447365004e-10  
-4.288267414852e-06   5.076778122749e-07  -1.864192016066e-08   1.066151642536e-07  -5.970289964298e-09  -8.808197442996e-08   2.480825348765e-09  -2.153518103338e-08   1.417827349098e-08   3.532910125317e-09   2.646782835438e-06  -2.916353153421e-07   1.005106079221e-08  -4.311823525510e-08   2.288596599614e-09   2.670025539999e-08  -7.135035971885e-10   7.979909673460e-09  -3.967798909392e-09  -9.425397627265e-10  
-4.139330959603e-06   4.885133657959e-07  -1.788489812205e-08   1.020382676742e-07  -5.697847314734e-09  -8.374893174446e-08   2.351660343030e-09  -2.056485803147e-08   1.344943248647e-08   3.346789840328e-09   2.547397607817e-06  -2.798657651235e-07   9.636964253280e-09  -4.115951359980e-08   2.178685764949e-09   2.531210983107e-08  -6.744482047840e-10   7.602021325944e-09  -3.753280399088e-09  -8.905646943286e-10  
-3.995849092487e-06   4.702250455752e-07  -1.716794511756e-08   9.765770832938e-08  -5.437326314315e-09  -7.962844808315e-08   2.228980258503e-09  -1.963907515940e-08   1.275794659604e-08   3.170163369545e-09   2.451784541153e-06  -2.686266460478e-07   9.224029908000e-09  -3.928796465818e-08   2.073877437817e-09   2.399431642224e-08  -6.374657905641e-10   7.241444244770e-09  -3.550033135029e-09  -8.413794726036e-10  
-3.856195771217e-06   4.524537782316e-07  -1.647446234457e-08   9.342541812421e-08  -5.188617581734e-09  -7.567465741772e-08   2.112672917395e-09  -1.874802409459e-08   1.209591748276e-08   3.002801334662e-09   2.359131264926e-06  -2.577563666247e-07   8.827112234288e-09  -3.748768094478e-08   1.974075562662e-09   2.273666881277e-08  -6.025026469272e-10   6.897918639481e-09  -3.357746209452e-09  -7.948961461451e-10  
-3.721690583872e-06   4.352373786951e-07  -1.579875363806e-08   8.939495885683e-08  -4.950890669805e-09  -7.193288877029e-08   2.002260527199e-09  -1.789955043716e-08   1.147118828773e-08   2.844088308326e-09   2.270146937795e-06  -2.472825816787e-07   8.447206887111e-09  -3.577645354971e-08   1.878938759742e-09   2.154842247134e-08  -5.694105301435e-10   6.570413078008e-09  -3.175649288669e-09  -7.509299289582e-10  
-3.592000953256e-06   4.187790515843e-07  -1.515523459005e-08   8.553956661776e-08  -4.723578472436e-09  -6.837378661152e-08   1.897364385568e-09  -1.709034796445e-08   1.087840473213e-08   2.693413548791e-09   2.184622568849e-06  -2.372879447367e-07   8.083105151252e-09  -3.414410803068e-08   1.788225267309e-09   2.042215985385e-08  -5.380732123658e-10   6.257828657300e-09  -3.003065470469e-09  -7.093133964325e-10  
-3.466830177835e-06   4.029370708121e-07  -1.454088559363e-08   8.184594651947e-08  -4.506903269437e-09  -6.498782369327e-08   1.798042802700e-09  -1.631717106100e-08   1.031574345184e-08   2.550692847864e-09   2.102284050402e-06  -2.276800354660e-07   7.734552368495e-09  -3.258493890036e-08   1.701966771608e-09   1.935380271190e-08  -5.084793442220e-10   5.960074616026e-09  -2.839826062037e-09  -6.699918423204e-10  
-3.344911986371e-06   3.876543346828e-07  -1.395326687748e-08   7.828814162756e-08  -4.299687374788e-09  -6.174900847630e-08   1.703700750602e-09  -1.557397504526e-08   9.806397984866e-09   2.415337561395e-09   2.022405167697e-06  -2.184383958139e-07   7.400252949890e-09  -3.108702074168e-08   1.619695346015e-09   1.833513207485e-08  -4.804573756168e-10   5.676124763127e-09  -2.685249024671e-09  -6.328017237586e-10  
-3.227722085015e-06   3.730142646914e-07  -1.338798599486e-08   7.489422142330e-08  -4.101705031842e-09  -5.867637736766e-08   1.614146240728e-09  -1.486678054857e-08   9.296419285113e-09   2.286882650755e-09   1.945824260510e-06  -2.096114106116e-07   7.080639145178e-09  -2.966188190796e-08   1.541288313341e-09   1.737184053675e-08  -4.539311757057e-10   5.405170375012e-09  -2.538757360237e-09  -5.976029794733e-10  
-3.113830979507e-06   3.586319210050e-07  -1.283047152956e-08   7.163659813216e-08  -3.912778532544e-09  -5.575047982476e-08   1.529217356430e-09  -1.418907083660e-08   8.812245394210e-09   2.165082604367e-09   1.871737751099e-06  -2.009944887080e-07   6.775035344508e-09  -2.829796887003e-08   1.466640953495e-09   1.645722224394e-08  -4.288440542594e-10   5.146783402631e-09  -2.400062992593e-09  -5.643165861504e-10  
-3.004011288584e-06   3.450491581451e-07  -1.231135791515e-08   6.850895299105e-08  -3.732343241286e-09  -5.295717243329e-08   1.448683059598e-09  -1.354072683040e-08   8.353152948251e-09   2.049723779769e-09   1.800418435857e-06  -1.928454531734e-07   6.481192742102e-09  -2.699211264369e-08   1.395547672350e-09   1.558705054075e-08  -4.051286047306e-10   4.900647989616e-09  -2.268912740213e-09  -5.328729818489e-10  
-2.898032228975e-06   3.319724195893e-07  -1.181459161642e-08   6.553073744743e-08  -3.559848367480e-09  -5.031497725309e-08   1.372211922628e-09  -1.292379289969e-08   7.917011416091e-09   1.940283677345e-09   1.731871100052e-06  -1.850219526990e-07   6.199915562216e-09  -2.575191499774e-08   1.327765981270e-09   1.476606323188e-08  -3.826778351983e-10   4.665837334844e-09  -2.144680746183e-09  -5.031255608960e-10  
-2.795470266976e-06   3.191510800239e-07  -1.132221860659e-08   6.267753212691e-08  -3.395239272479e-09  -4.780098832687e-08   1.299707664845e-09  -1.233360456348e-08   7.503074285845e-09   1.836558529711e-09   1.665760314916e-06  -1.774078383095e-07   5.931541996298e-09  -2.456678268666e-08   1.263241665932e-09   1.398711161160e-08  -3.614509431286e-10   4.442110526556e-09  -2.027106903779e-09  -4.750067892749e-10  
-2.696173635689e-06   3.069975962673e-07  -1.086354225220e-08   5.992776341988e-08  -3.237994851101e-09  -4.539348421601e-08   1.230947950491e-09  -1.176757210652e-08   7.110363577982e-09   1.738269710149e-09   1.601932515851e-06  -1.701831015117e-07   5.673329069032e-09  -2.342844081600e-08   1.201763059277e-09   1.324438758098e-08  -3.413772551647e-10   4.228849223468e-09  -1.915864319589e-09  -4.484313061997e-10  
-2.600852519477e-06   2.952324384146e-07  -1.041737973999e-08   5.730588135236e-08  -3.087765570102e-09  -4.311379580256e-08   1.165705363525e-09  -1.122906539478e-08   6.737678344544e-09   1.645114021012e-09   1.540773133917e-06  -1.632104301664e-07   5.425464289341e-09  -2.234554095023e-08   1.143188290234e-09   1.254260706429e-08  -3.223885626639e-10   4.025603742241e-09  -1.810588099297e-09  -4.233107418629e-10  
-2.508122505500e-06   2.837896068081e-07  -1.000245911031e-08   5.478774449174e-08  -2.944393412301e-09  -4.093821682723e-08   1.103835000425e-09  -1.071233528146e-08   6.383979701336e-09   1.556825243992e-09   1.481534812073e-06  -1.564685357050e-07   5.189337765435e-09  -2.130802431902e-08   1.087428408112e-09   1.187499786968e-08  -3.044360573608e-10   3.831992896892e-09  -1.710970968145e-09  -3.995699064111e-10  
-2.419186948827e-06   2.728874565946e-07  -9.590331519667e-09   5.239140847802e-08  -2.807611212268e-09  -3.888112414355e-08   1.045218854965e-09  -1.022169459345e-08   6.048573522299e-09   1.473204276845e-09   1.424863555466e-06  -1.500537111329e-07   4.962846823511e-09  -2.032361294193e-08   1.034364454547e-09   1.124551551085e-08  -2.874715062957e-10   3.647517016501e-09  -1.616751732400e-09  -3.771399043611e-10  
-2.333432041594e-06   2.624466181543e-07  -9.194300106666e-09   5.009763228892e-08  -2.677021788411e-09  -3.692385629579e-08   9.896427782089e-10  -9.772904297187e-09   5.730330358986e-09   1.393959727147e-09   1.370379264909e-06  -1.439188532884e-07   4.745829648874e-09  -1.938401618900e-08   9.838303553799e-10   1.064876386481e-08  -2.714323001907e-10   3.471669166922e-09  -1.527606677509e-09  -3.559417700430e-10  
-2.249876743378e-06   2.523355078876e-07  -8.814738620500e-09   4.788857087726e-08  -2.552317554876e-09  -3.505341364368e-08   9.369282629248e-10  -9.323087183864e-09   5.428468859240e-09   1.318892332366e-09   1.317490953488e-06  -1.380007480026e-07   4.538322629375e-09  -1.848139692971e-08   9.357072377970e-10   1.007994676937e-08  -2.562689413667e-10   3.304154663447e-09  -1.443292384024e-09  -3.359157780225e-10  
-2.169282223323e-06   2.425314242325e-07  -8.450758369558e-09   4.577714690806e-08  -2.433285007051e-09  -3.327859812783e-08   8.869538176177e-10  -8.893465775104e-09   5.142112483596e-09   1.247773648921e-09   1.266655309440e-06  -1.322801353257e-07   4.339813178717e-09  -1.762132951933e-08   8.898858932693e-10   9.570176816496e-09  -2.419335878408e-10   3.144542646439e-09  -1.363528038416e-09  -3.169928244747e-10  
-2.091255248619e-06   2.331026615316e-07  -8.101159279152e-09   4.375190867428e-08  -2.319643037637e-09  -3.158677170868e-08   8.395794496701e-10  -8.482961181731e-09   4.870488835743e-09   1.180399946651e-09   1.217596623830e-06  -1.268019047152e-07   4.149695036971e-09  -1.679845552338e-08   8.462499697385e-10   9.058927076657e-09  -2.283803897446e-10   2.992415453325e-09  -1.288070183486e-09  -2.991119206934e-10  
-2.016565913079e-06   2.241230986894e-07  -7.764822190373e-09   4.182676346311e-08  -2.211031578180e-09  -2.998876900637e-08   7.946149810593e-10  -8.090705943263e-09   4.612767919467e-09   1.116556740306e-09   1.170718569361e-06  -1.215861803221e-07   3.967311212986e-09  -1.601808817046e-08   8.046464961941e-10   8.574179851127e-09  -2.155553008794e-10   2.847404864297e-09  -1.216677204558e-09  -2.822142369213e-10  
-1.944133182218e-06   2.154795233991e-07  -7.442369649796e-09   3.998239865912e-08  -2.107493429463e-09  -2.846869219305e-08   7.520429406322e-10  -7.716403039719e-09   4.368487080118e-09   1.056117411722e-09   1.125454325407e-06  -1.165793185256e-07   3.792911311186e-09  -1.527286071294e-08   7.650985518419e-10   8.115007402018e-09  -2.034500249563e-10   2.709364377928e-09  -1.149196271866e-09  -2.662602619953e-10  
-1.873462898766e-06   2.070273895682e-07  -7.134143692733e-09   3.820098121789e-08  -2.008808538455e-09  -2.701131702611e-08   7.117374252522e-10  -7.359272909019e-09   4.136952834478e-09   9.989069921623e-10   1.081467249164e-06  -1.117083020272e-07   3.626576175028e-09  -1.455474642430e-08   7.274989682815e-10   7.680051307221e-09  -1.920194978312e-10   2.577972264223e-09  -1.085410085159e-09  -2.511973284317e-10  
-1.806201030287e-06   1.989814963747e-07  -6.836642198138e-09   3.651236123516e-08  -1.914483356360e-09  -2.563759938706e-08   6.735021434876e-10  -7.017965793267e-09   3.917332377971e-09   9.447057799522e-10   1.039663002125e-06  -1.070802294697e-07   3.466561250156e-09  -1.387618311624e-08   6.916480385061e-10   7.267716115310e-09  -1.812061540363e-10   2.452711862890e-09  -1.025071944772e-09  -2.369644301870e-10  
-1.741283431851e-06   1.912997378200e-07  -6.550175605827e-09   3.489107974814e-08  -1.824504165351e-09  -2.432749832880e-08   6.372743888476e-10  -6.692066330732e-09   3.708920702463e-09   8.933433151495e-10   9.993889560911e-07  -1.026699472299e-07   3.313020338863e-09  -1.322619019729e-08   6.575355078270e-10   6.876722923214e-09  -1.709902503968e-10   2.333377037854e-09  -9.679724104856e-10  -2.235132063550e-10  
-1.678011512981e-06   1.836951154888e-07  -6.276863598551e-09   3.334193624366e-08  -1.738690497200e-09  -2.308605198328e-08   6.029617766859e-10  -6.381117593679e-09   3.511398513052e-09   8.447288310522e-10   9.603657573586e-07  -9.833087791219e-08   3.166807619915e-09  -1.260659178827e-08   6.250995334921e-10   6.506466059067e-09  -1.613456721222e-10   2.219810553518e-09  -9.140157675038e-10  -2.108171325388e-10  
-1.617646523440e-06   1.765591903648e-07  -6.014876281964e-09   3.185899017410e-08  -1.656850380270e-09  -2.190310560902e-08   5.704610215677e-10  -6.084241614020e-09   3.324151835725e-09   7.987020583088e-10   9.231441715657e-07  -9.426114072489e-08   3.026969498398e-09  -1.201510906449e-08   5.942286545737e-10   6.155607969844e-09  -1.522325919269e-10   2.111623456665e-09  -8.629938501765e-10  -1.988254946827e-10  
-1.558655244986e-06   1.696946885611e-07  -5.763397435727e-09   3.043146313096e-08  -1.578768348796e-09  -2.077430456112e-08   5.396750153557e-10  -5.800816895832e-09   3.146718787269e-09   7.551382691621e-10   8.869609160134e-07  -9.035076410930e-08   2.893057171535e-09  -1.144793577313e-08   5.648412097144e-10   5.823303985130e-09  -1.436223008063e-10   2.008586194457e-09  -8.147746993922e-10  -1.875047305067e-10  
-1.502217910285e-06   1.630460415516e-07  -5.523015649248e-09   2.907850786280e-08  -1.504347977745e-09  -1.971097062984e-08   5.105231019378e-10  -5.530403364131e-09   2.978497518107e-09   7.138931838495e-10   8.524020603132e-07  -8.657648264598e-08   2.765399867414e-09  -1.091085187715e-08   5.369160139279e-10   5.508555456128e-09  -1.354953831335e-10   1.910531351396e-09  -7.691961438532e-10  -1.768172146732e-10  
-1.447576038994e-06   1.566892531661e-07  -5.291288958020e-09   2.778018799940e-08  -1.433122830153e-09  -1.869770367149e-08   4.828356422363e-10  -5.271851726609e-09   2.818917324604e-09   6.748164212172e-10   8.190541136900e-07  -8.297666908477e-08   2.642727974029e-09  -1.039712174484e-08   5.102606237298e-10   5.210189195567e-09  -1.278015242780e-10   1.817018256028e-09  -7.260818755588e-10  -1.667191335646e-10  
-1.395005798943e-06   1.504971173155e-07  -5.068689938937e-09   2.653994254371e-08  -1.365284773252e-09  -1.773648384179e-08   4.566568135913e-10  -5.025336260528e-09   2.667901523553e-09   6.378776090185e-10   7.870874401583e-07  -7.949187312490e-08   2.525191286470e-09  -9.928934794656e-09   4.849266695206e-10   4.927873483732e-09  -1.205434256073e-10   1.728052666130e-09  -6.853764706220e-10  -1.571947497857e-10  
-1.343515810435e-06   1.444646481695e-07  -4.855905105582e-09   2.534230870822e-08  -1.300645914232e-09  -1.681604706869e-08   4.318845566396e-10  -4.790017562718e-09   2.524702720640e-09   6.028995083288e-10   7.559190526164e-07  -7.610976244182e-08   2.413097591386e-09  -9.460122433012e-09   4.608534695431e-10   4.660421055103e-09  -1.136950689116e-10   1.643346659898e-09  -6.468917221257e-10  -1.482013374836e-10  
-1.294239456013e-06   1.388157698818e-07  -4.650512938564e-09   2.420664563271e-08  -1.238904513915e-09  -1.594845235205e-08   4.083965551278e-10  -4.565352266833e-09   2.389018222736e-09   5.697949137131e-10   7.261406697676e-07  -7.293593280691e-08   2.305300989549e-09  -9.012904225917e-09   4.379252716036e-10   4.407170467076e-09  -1.072227175892e-10   1.562679263660e-09  -6.105293169910e-10  -1.397128301647e-10  
-1.247101019996e-06   1.334477730773e-07  -4.454728026455e-09   2.312195519859e-08  -1.180013064791e-09  -1.512464701669e-08   3.861379251393e-10  -4.350815265241e-09   2.260312423277e-09   5.384386834560e-10   6.976974915299e-07  -6.992186962611e-08   2.202712832526e-09  -8.585804586013e-09   4.161001941868e-10   4.167120864890e-09  -1.011062543853e-10   1.485816983575e-09  -5.761302757347e-10  -1.316933920803e-10  
-1.201086621220e-06   1.280845347602e-07  -4.268329998051e-09   2.208229730528e-08  -1.124055027798e-09  -1.434145601195e-08   3.651313846083e-10  -4.146496020699e-09   2.138581821593e-09   5.088171878703e-10   6.700930920306e-07  -6.694284541216e-08   2.105187042340e-09  -8.179206690406e-09   3.954087208060e-10   3.940153382603e-09  -9.534607502646e-11   1.412783100552e-09  -5.436752689562e-10  -1.241351348584e-10  
-1.157010182251e-06   1.230475220694e-07  -4.087919889775e-09   2.108474503507e-08  -1.070580058452e-09  -1.359497192979e-08   3.452147412701e-10  -3.951479872419e-09   2.023222908545e-09   4.807808355656e-10   6.436763109591e-07  -6.413735753206e-08   2.011173515707e-09  -7.791346129263e-09   3.756923104879e-10   3.725247843048e-09  -8.990173033334e-11   1.343252082181e-09  -5.130093339206e-10  -1.170016754474e-10  
-1.114563449711e-06   1.182089885720e-07  -3.913706418197e-09   2.013591199188e-08  -1.019472386042e-09  -1.288987954525e-08   3.263167689267e-10  -3.765249058593e-09   1.913827912395e-09   4.542304523610e-10   6.182999499330e-07  -6.145010270901e-08   1.920751475738e-09  -7.421040024994e-09   3.569002743760e-10   3.521620803356e-09  -8.475261784746e-11   1.277011004476e-09  -4.840114493498e-10  -1.102647120350e-10  
-1.073305485510e-06   1.134282741889e-07  -3.748185887757e-09   1.922615819123e-08  -9.707673559497e-10  -1.221900099694e-08   3.084318821586e-10  -3.587648857704e-09   1.810201314605e-09   4.291151722626e-10   5.937655192241e-07  -5.881496036967e-08   1.834939560463e-09  -7.067895764668e-09   3.390312144585e-10   3.328856315101e-09  -7.989261851446e-11   1.213983888059e-09  -4.566150308843e-10  -1.039078888310e-10  
-1.033825264686e-06   1.089219021769e-07  -3.588852684032e-09   1.835413009165e-08  -9.243934981119e-10  -1.157988938022e-08   2.915370740224e-10  -3.418316787937e-09   1.712160146762e-09   4.053789475221e-10   5.703009240055e-07  -5.632999891668e-08   1.752577900807e-09  -6.731523469877e-09   3.220632911279e-10   3.146558697468e-09  -7.531347237668e-11   1.154040278224e-09  -4.307627386271e-10  -9.791509967374e-11  
-9.955358102736e-07   1.046088344530e-07  -3.436008877874e-09   1.752373316957e-08  -8.801638858480e-10  -1.097611567202e-08   2.755394694026e-10  -3.256747562415e-09   1.619295318360e-09   3.829232948717e-10   5.476468827039e-07  -5.395599769778e-08   1.673776707742e-09  -6.410744824223e-09   3.059218231580e-10   2.974006015210e-09  -7.099041320372e-11   1.096981241073e-09  -4.063433325806e-10  -9.226081662465e-11  
-9.587522870954e-07   1.004394881289e-07  -3.290577586741e-09   1.673114061935e-08  -8.380475293867e-10  -1.040336867704e-08   2.604017404452e-10  -3.102641521360e-09   1.531296392970e-09   3.616756283330e-10   5.259426556112e-07  -5.167056167328e-08   1.598924572158e-09  -6.104740724426e-09   2.905839897412e-10   2.810619506471e-09  -6.691024524449e-11   1.042679996470e-09  -3.832658047946e-10  -8.692442232294e-11  
-9.231865717507e-07   9.644714401447e-08  -3.150516622096e-09   1.597308064280e-08  -7.978663797641e-10  -9.885995946017e-09   2.460755557652e-10  -2.955543893133e-09   1.448005583809e-09   3.415852721061e-10   5.050190200917e-07  -4.948573638449e-08   1.527063671599e-09  -5.813028965163e-09   2.759908314477e-10   2.656048547178e-09  -6.306011024224e-11   9.909850208380e-10  -3.614816212181e-10  -8.189180356396e-11  
-8.889020388084e-07   9.260493871008e-08  -3.016226922697e-09   1.524494417787e-08  -7.596016286677e-10  -9.367833878992e-09   2.325275438753e-10  -2.815326447301e-09   1.369149851985e-09   3.225899546888e-10   4.848931952468e-07  -4.738701628290e-08   1.458362555299e-09  -5.535003643680e-09   2.621277716680e-10   2.509806855069e-09  -5.942911227426e-11   9.418179743419e-10  -3.409127110704e-10  -7.714563848133e-11  
-8.554890477884e-07   8.882143031347e-08  -2.887857977057e-09   1.454830376093e-08  -7.231172974955e-10  -8.875521175624e-09   2.196998468610e-10  -2.681410646514e-09   1.294397255561e-09   3.046074358019e-10   4.654012606980e-07  -4.533840065893e-08   1.392831183046e-09  -5.269582498388e-09   2.489398655829e-10   2.371278226152e-09  -5.600045785704e-11   8.949737860570e-10  -3.214673729702e-10  -7.266436670578e-11  
-8.237393424496e-07   8.532034959620e-08  -2.764181438627e-09   1.388726277382e-08  -6.883008624600e-10  -8.408327278641e-09   2.075549032202e-10  -2.553669103189e-09   1.223620433717e-09   2.876028687421e-10   4.468669881653e-07  -4.343516551385e-08   1.329888797281e-09  -5.016529868616e-09   2.363884892759e-10   2.240201107023e-09  -5.276341284956e-11   8.503992181236e-10  -3.031056823346e-10  -6.843767422817e-11  
-7.927084338223e-07   8.191286190446e-08  -2.645453359354e-09   1.325031580136e-08  -6.551302357344e-10  -7.965456017174e-09   1.960722724622e-10  -2.431941442847e-09   1.156689435771e-09   2.715392573916e-10   4.288494103036e-07  -4.158933656221e-08   1.269641545766e-09  -4.775583994160e-09   2.244637483867e-10   2.116311757600e-09  -4.971234086613e-11   8.080251192963e-10  -2.857883538748e-10  -6.445523999329e-11  
-7.630300033135e-07   7.858572226116e-08  -2.532617299984e-09   1.264557540752e-08  -6.235559633467e-10  -7.545182855981e-09   1.852156284723e-10  -2.315928732667e-09   1.093307724053e-09   2.563503951029e-10   4.116513031187e-07  -3.979781791742e-08   1.212469271214e-09  -4.545863436564e-09   2.131362743678e-10   1.999076511703e-09  -4.683489980092e-11   7.677256828013e-10  -2.694321182890e-10  -6.069897497423e-11  
-7.344878375788e-07   7.541461350270e-08  -2.424161819914e-09   1.206824338016e-08  -5.934351716195e-10  -7.146432409710e-09   1.749386408055e-10  -2.205287213123e-09   1.033311967154e-09   2.419898040964e-10   3.951642278670e-07  -3.809377325643e-08   1.157661026167e-09  -4.326924758737e-09   2.023590440268e-10   1.888184791489e-09  -4.411879666406e-11   7.293883420113e-10  -2.539930535066e-10  -5.715719249170e-11  
-7.068924901671e-07   7.238160233053e-08  -2.319516588199e-09   1.151219534228e-08  -5.647388679047e-10  -6.768748026177e-09   1.652264154264e-10  -2.099963862440e-09   9.766171294937e-10   2.284349731548e-10   3.792592885617e-07  -3.646603628657e-08   1.104976772839e-09  -4.118587928846e-09   1.921182706239e-10   1.783431630415e-09  -4.155864174350e-11   6.929758988972e-10  -2.394393379797e-10  -5.382196120418e-11  
-6.804599799910e-07   6.946438529800e-08  -2.219669938373e-09   1.098576217248e-08  -5.374216154676e-10  -6.410168914166e-09   1.560398510376e-10  -1.999519618250e-09   9.229066977612e-10   2.156118450915e-10   3.640658496848e-07  -3.490516097425e-08   1.054833728854e-09  -3.919904974977e-09   1.823916411384e-10   1.684289180154e-09  -3.914429515440e-11   6.583292589253e-10  -2.256915065820e-10  -5.067555985416e-11  
-6.548728482458e-07   6.665176473543e-08  -2.124181845605e-09   1.048241003031e-08  -5.113946518413e-10  -6.070105754241e-09   1.473523036956e-10  -1.903758653850e-09   8.720836906813e-10   2.034934237257e-10   3.494101052624e-07  -3.340573625571e-08   1.006991537830e-09  -3.730573605574e-09   1.731479717445e-10   1.590530979363e-09  -3.686738615100e-11   6.253770212820e-10  -2.127165809641e-10  -4.770944913605e-11  
-6.302041712959e-07   6.395408787616e-08  -2.032712812792e-09   1.002081260202e-08  -4.865984904902e-10  -5.747692217807e-09   1.391405381321e-10  -1.812479191900e-09   8.240103913025e-10   1.920441088975e-10   3.353164656566e-07  -3.197129700518e-08   9.612543774092e-10  -3.550204145912e-09   1.643631948857e-10   1.501892122123e-09  -3.472065250135e-11   5.940412767345e-10  -2.004756127016e-10  -4.491413899014e-11  
-6.064336920609e-07   6.136939801261e-08  -1.945011949209e-09   9.559332733712e-09  -4.629814392220e-10  -5.441948034039e-09   1.313769018745e-10  -1.725443653963e-09   7.785256393027e-10   1.812245292287e-10   3.217862126932e-07  -3.059982323580e-08   9.175240664595e-10  -3.378315184665e-09   1.560142948063e-10   1.418071900208e-09  -3.269629200750e-11   5.642318001378e-10  -1.889237887960e-10  -4.227909960399e-11  
-5.834309408680e-07   5.887660085979e-08  -1.860902477918e-09   9.118343663654e-09  -4.404633726331e-10  -5.151952243152e-09   1.240297766223e-10  -1.642439715193e-09   7.354827456709e-10   1.709979094850e-10   3.087271173872e-07  -2.927955944265e-08   8.756875850966e-10  -3.214514100297e-09   1.480761998024e-10   1.338810891591e-09  -3.078662916015e-11   5.358756359534e-10  -1.780227608345e-10  -3.979521764116e-11  
-5.613363674825e-07   5.649086041062e-08  -1.780309477216e-09   8.697169497707e-09  -4.190107523705e-10  -4.877061218604e-09   1.170845219297e-10  -1.563320586163e-09   6.947749432184e-10   1.613374835915e-10   2.962183178672e-07  -2.801985893520e-08   8.357152218534e-10  -3.058496703676e-09   1.405350636211e-10   1.263895169798e-09  -2.898671324334e-11   5.089140235292e-10  -1.677407458175e-10  -3.745486296950e-11  
-5.399392584692e-07   5.416212692737e-08  -1.703096947521e-09   8.295054025628e-09  -3.985945119502e-10  -4.616492968672e-09   1.105235035670e-10  -1.487962918839e-09   6.562721345510e-10   1.522123557488e-10   2.841609898543e-07  -2.679795841924e-08   7.975224128149e-10  -2.909894076657e-09   1.333718381159e-10   1.193084693421e-09  -2.729036037699e-11   4.832880913854e-10  -1.580410328307e-10  -3.524974153794e-11  
-5.193751086221e-07   5.195072443659e-08  -1.629244368448e-09   7.911050800156e-09  -3.791720874586e-10  -4.369564710997e-09   1.043281618022e-10  -1.416114298718e-09   6.198705615106e-10   1.435945144616e-10   2.725935099350e-07  -2.563945839244e-08   7.610805351977e-10  -2.768363516118e-09   1.265732877185e-10   1.126164312008e-09  -2.569246805175e-11   4.589173689005e-10  -1.488938965514e-10  -3.317223105667e-11  
-4.997328665201e-07   4.986639727990e-08  -1.558083256563e-09   7.544179486876e-09  -3.606421399689e-10  -4.135414438921e-09   9.846345269016e-11  -1.347612936438e-09   5.854308863388e-10   1.354509050600e-10   2.615608380228e-07  -2.454551624065e-08   7.260868584810e-10  -2.633526252604e-09   1.201077268412e-10   1.062902417863e-09  -2.418502487958e-11   4.357416834611e-10  -1.402644357873e-10  -3.121444773761e-11  
-4.804386193013e-07   4.782875251152e-08  -1.490227433177e-09   7.193748338955e-09  -3.430066737518e-10  -3.913360728396e-09   9.292294641785e-11  -1.282364286283e-09   5.528373982686e-10   1.277553867109e-10   2.507802927184e-07  -2.348014846814e-08   6.927847972853e-10  -2.505026651374e-09   1.139671247149e-10   1.003078717904e-09  -2.276451884530e-11   4.137102504586e-10  -1.321186863034e-10  -2.936900311724e-11  
-4.620224543221e-07   4.583143793269e-08  -1.425746364597e-09   6.859614821303e-09  -3.262265012234e-10  -3.703189371232e-09   8.769153344970e-11  -1.220286852821e-09   5.220567206292e-10   1.204965207771e-10   2.405226588154e-07  -2.244508536588e-08   6.611616956249e-10  -2.382816714058e-09   1.081360828264e-10   9.466135817338e-10  -2.142637141629e-11   3.927979694688e-10  -1.244458505109e-10  -2.763255758347e-11  
-4.444165280913e-07   4.395232632147e-08  -1.363780611524e-09   6.540359958555e-09  -3.102447820934e-10  -3.503884134588e-09   8.274682360351e-11  -1.161106557706e-09   4.929302250508e-10   1.136369474204e-10   2.307223461455e-07  -2.146981729785e-08   6.308709165816e-10  -2.266340769937e-09   1.025968765499e-10   8.932156940015e-10  -2.016500878143e-11   3.729074667064e-10  -1.172037938696e-10  -2.599561698665e-11  
-4.275403502281e-07   4.217934343786e-08  -1.303846013918e-09   6.235883178929e-09  -2.950046061644e-10  -3.315199697221e-09   7.806920639536e-11  -1.104784073250e-09   4.654197475485e-10   1.071650686403e-10   2.213548197820e-07  -2.054890135906e-08   6.017023992447e-10  -2.155548450655e-09   9.733014939485e-11   8.428139967815e-10  -1.897574798450e-11   3.540219214719e-10  -1.103823450608e-10  -2.445531012561e-11  
-4.112547800631e-07   4.045986885879e-08  -1.246733734384e-09   5.945124551231e-09  -2.805175636412e-10  -3.136339612496e-09   7.365536169288e-11  -1.051140069877e-09   4.393939083979e-10   1.010515830483e-10   2.123335296436e-07  -1.966048104784e-08   5.739651492891e-10  -2.050018211982e-09   9.233513982461e-11   7.951758767875e-10  -1.785636884977e-11   3.360758081708e-10  -1.039465686083e-10  -2.300407758597e-11  
-3.952920421275e-07   3.875322332973e-08  -1.192137568130e-09   5.667765480490e-09  -2.667268529947e-10  -2.967025366664e-09   6.948602805427e-11  -1.000053698910e-09   4.148153207101e-10   9.528385500693e-11   2.035505356077e-07  -1.878511599586e-08   5.475046578908e-10  -1.949611593617e-09   8.759052549066e-11   7.502044074564e-10  -1.680154432415e-11   3.190263394294e-10  -9.788409592373e-11  -2.163826226434e-11  
-3.801297265332e-07   3.715524463149e-08  -1.139660841713e-09   5.402864607537e-09  -2.535996665896e-10  -2.806538660938e-09   6.554761267618e-11  -9.513637464967e-10   3.915695359664e-10   8.983572479783e-11   1.952136571100e-07  -1.796595378348e-08   5.221501624632e-10  -1.853936470088e-09   8.308482460149e-11   7.076901422503e-10  -1.580772681325e-11   3.028108323141e-10  -9.216404178818e-11  -2.035110555568e-11  
-3.654740208239e-07   3.561910436447e-08  -1.089403091048e-09   5.149653106092e-09  -2.410525152768e-10  -2.654395302796e-09   6.181465634781e-11  -9.049070483751e-10   3.695824459672e-10   8.468845173080e-11   1.871818225964e-07  -1.717834359698e-08   4.979196250250e-10  -1.762777901149e-09   7.879197487149e-11   6.675211718930e-10  -1.486917500924e-11   2.873855421626e-10  -8.677090469817e-11  -1.913871012581e-11  
-3.514388734277e-07   3.416285870258e-08  -1.041572220577e-09   4.908260556644e-09  -2.291534152016e-10  -2.510380610516e-09   5.830004103886e-11  -8.607253311087e-10   3.488135031893e-10   7.983286472656e-11   1.795014348817e-07  -1.643303862435e-08   4.749006119219e-10  -1.676064682691e-09   7.472890736722e-11   6.295967580577e-10  -1.398742014892e-11   2.727442711564e-10  -8.168858467899e-11  -1.799762980585e-11  
-3.377192403088e-07   3.273357814296e-08  -9.958268494631e-10   4.677928175619e-09  -2.178299191771e-10  -2.374013093714e-09   5.498100666074e-11  -8.186468354707e-10   3.291926126769e-10   7.525070819373e-11   1.720390273948e-07  -1.570594203103e-08   4.529330952733e-10  -1.593521371142e-09   7.086993926705e-11   5.937832518024e-10  -1.315675311790e-11   2.588300748078e-10  -7.689901350209e-11  -1.692337200389e-11  
-3.246610629697e-07   3.137840663488e-08  -9.519213340150e-10   4.458026658888e-09  -2.070533228429e-10  -2.244834976265e-09   5.184675399168e-11  -7.785598328801e-10   3.106449134540e-10   7.092489302037e-11   1.649389775710e-07  -1.501790300644e-08   4.319234908343e-10  -1.514936170621e-09   6.720758863526e-11   5.599572510876e-10  -1.237463096029e-11   2.456086511159e-10  -7.238397513600e-11  -1.591187539360e-11  
-3.120418630155e-07   3.007348757743e-08  -9.098863054424e-10   4.247857291022e-09  -1.967744922524e-10  -2.122380722921e-09   4.888113355430e-11  -7.403132526604e-10   2.931031517239e-10   6.683824480303e-11   1.581046382824e-07  -1.435738541484e-08   4.118605254913e-10  -1.440038744523e-09   6.372387432223e-11   5.279878773334e-10  -1.163682920763e-11   2.330273089760e-10  -6.812561289158e-11  -1.495884782828e-11  
-2.998933609986e-07   2.882647831931e-08  -8.697463809224e-10   4.047711320839e-09  -1.870371082624e-10  -2.006570556626e-09   4.609127775504e-11  -7.039775517157e-10   2.765477208868e-10   6.298638557270e-11   1.515432605077e-07  -1.372698121359e-08   3.927485480778e-10  -1.368858541781e-09   6.042934291425e-11   4.978288803889e-10  -1.094416570978e-11   2.210958719376e-10  -6.411583707631e-11  -1.406256057940e-11  
-2.880564156237e-07   2.762407998301e-08  -8.310249195070e-10   3.856646046302e-09  -1.777432827818e-10  -1.896896422509e-09   4.345194579112e-11  -6.693619766792e-10   2.609039244028e-10   5.935099390001e-11   1.451761290492e-07  -1.312046160471e-08   3.743727307175e-10  -1.301098522306e-09   5.729405478019e-11   4.693529897756e-10  -1.029088894944e-11   2.097587464029e-10  -6.033738789847e-11  -1.321890054009e-11  
-2.769269461947e-07   2.648698471345e-08  -7.942327820199e-10   3.674461877143e-09  -1.689030696832e-10  -1.793112827947e-09   4.096093998510e-11  -6.364377893192e-10   2.461300530423e-10   5.592253673153e-11   1.391893389156e-07  -1.254842613564e-08   3.569343008034e-10  -1.236651890405e-09   5.431908308032e-11   4.424825052707e-10  -9.675943724188e-12   1.990000988326e-10  -5.677850810770e-11  -1.242526733322e-11  
-2.660811568488e-07   2.534822829797e-08  -7.591781456761e-10   3.500543933026e-09  -1.604920277059e-10  -1.694791479656e-09   3.860860669754e-11  -6.050910217799e-10   2.321616538890e-10   5.268577881394e-11   1.333866529709e-07  -1.198058846480e-08   3.403505959067e-10  -1.175273654502e-09   5.149472054242e-11   4.170988421840e-10  -9.096820819836e-12   1.887781469097e-10  -5.342241604380e-11  -1.167789967221e-11  
-2.557854915727e-07   2.430498106448e-08  -7.253067527944e-10   3.334833272457e-09  -1.524876834087e-10  -1.601811109493e-09   3.638852488863e-11  -5.752838129859e-10   2.189814817342e-10   4.963508599799e-11   1.278779687865e-07  -1.145748413277e-08   3.243876745644e-10  -1.116939822909e-09   4.881374288126e-11   3.931608748166e-10  -8.551692917159e-12   1.790808165216e-10  -5.026384253465e-11  -1.097524855592e-11  
-2.457950861660e-07   2.329743935116e-08  -6.929004422498e-10   3.176865144540e-09  -1.448764683970e-10  -1.513848730637e-09   3.429411960232e-11  -5.469348496003e-10   2.065384534635e-10   4.675873914964e-11   1.225522095987e-07  -1.095405903050e-08   3.091610043561e-10  -1.061465909689e-09   4.627071653852e-11   3.705767340242e-10  -8.038816852059e-12   1.698779723399e-10  -4.728944828476e-11  -1.031436457449e-11  
-2.360597878150e-07   2.229237634890e-08  -6.621165770903e-10   3.025983104564e-09  -1.376425259931e-10  -1.430504926246e-09   3.231773223186e-11  -5.199105141960e-10   1.947740776828e-10   4.404267643458e-11   1.173918330219e-07  -1.045615639175e-08   2.947209463012e-10  -1.008620436822e-09   4.385911135208e-11   3.492407759937e-10  -7.556037033620e-12   1.611265905788e-10  -4.448494250498e-11  -9.691933201067e-12  
-2.269675984214e-07   2.137930946985e-08  -6.325820732871e-10   2.882027942377e-09  -1.307526633663e-10  -1.351623236177e-09   3.045099123008e-11  -4.941839409554e-10   1.836629589300e-10   4.148072813760e-11   1.125630545994e-07  -1.000266016041e-08   2.809031766077e-10  -9.583252998962e-10   4.156757602391e-11   3.291018610955e-10  -7.101275385758e-12   1.528141864056e-10  -4.184275776408e-11  -9.106224910658e-12  
-2.178822157700e-07   2.046055731174e-08  -6.042805644773e-10   2.744864704964e-09  -1.242051686535e-10  -1.277033373915e-09   2.869107133848e-11  -4.697109508337e-10   1.731807064297e-10   3.906611976711e-11   1.077759516837e-07  -9.571785823065e-09   2.676954015263e-10  -9.105242757642e-10   3.939535867575e-11   3.101118447473e-10  -6.673739107514e-12   1.449253036274e-10  -3.935654540297e-11  -8.555584251833e-12  
-2.093933707504e-07   1.960796798752e-08  -5.773764176693e-10   2.614125529764e-09  -1.179878761192e-10  -1.206491169853e-09   2.703325748933e-11  -4.464402129342e-10   1.632869104136e-10   3.679022094151e-11   1.032970324982e-07  -9.147302045432e-09   2.551673978128e-10  -8.650722740670e-10   3.733741239658e-11   2.922005678822e-10  -6.272065054012e-12   1.374402018894e-10  -3.701579155837e-11  -8.037815435421e-12  
-2.011288380270e-07   1.878663666618e-08  -5.515088336426e-10   2.489057464249e-09  -1.120545638198e-10  -1.139592026551e-09   2.546446431209e-11  -4.242085723496e-10   1.539263008720e-10   3.463910672407e-11   9.895893806001e-08  -8.738323926863e-09   2.431493818132e-10  -8.217194664808e-10   3.537884213658e-11   2.752655465109e-10  -5.892997950155e-12   1.303095743988e-10  -3.480738186407e-11  -7.549756973526e-12  
-1.931425210827e-07   1.799243617606e-08  -5.268489154078e-10   2.370131589270e-09  -1.064292345691e-10  -1.076443701402e-09   2.398874875478e-11  -4.031210733606e-10   1.451080254210e-10   3.261532193607e-11   9.477899698046e-08  -8.349059475290e-09   2.317196703969e-10  -7.805843878107e-10   3.352574609144e-11   2.593196194084e-10  -5.537312286275e-12   1.235586305636e-10  -3.273170957037e-11  -7.091595854146e-12  
-1.853875307548e-07   1.722299507889e-08  -5.031223462875e-10   2.256645183718e-09  -1.010772038749e-10  -1.016674598324e-09   2.259624294776e-11  -3.830276245433e-10   1.367811073113e-10   3.070614838051e-11   9.073711051910e-08  -7.975933942980e-09   2.207646009904e-10  -7.414352850479e-10   3.176710634939e-11   2.442694987709e-10  -5.202585151560e-12   1.171421386066e-10  -3.077678809418e-11  -6.660470549236e-12  
-1.780728132341e-07   1.649590306147e-08  -4.804352450516e-10   2.148248312647e-09  -9.598102406388e-11  -9.600586087705e-10   2.128096200707e-11  -3.638729682058e-10   1.289103701233e-10   2.890379468564e-11   8.692501216120e-08  -7.618294538369e-09   2.103162923499e-10  -7.041436674236e-10   3.009680156247e-11   2.300553152917e-10  -4.887277142635e-12   1.110409432058e-10  -2.893403783266e-11  -6.254539830287e-12  
-1.709626727431e-07   1.579551962630e-08  -4.589162929858e-10   2.045043964594e-09  -9.114566101027e-11  -9.065529119762e-10   2.004193646290e-11  -3.456886908633e-10   1.214853489256e-10   2.720615579675e-11   8.323501089430e-08  -7.278004351706e-09   2.004187136676e-10  -6.687203751090e-10   2.851518124584e-11   2.166606455695e-10  -4.591065254188e-12   1.052603874194e-10  -2.720032831884e-11  -5.873186055069e-12  
-1.640508166193e-07   1.512232079384e-08  -4.382214281934e-10   1.946860968808e-09  -8.654928164062e-11  -8.560458333876e-10   1.887447911302e-11  -3.284251860954e-10   1.144913436749e-10   2.560893116395e-11   7.966407480330e-08  -6.951822916754e-09   1.909282209742e-10  -6.350980874047e-10   2.701537107031e-11   2.040467406005e-10  -4.312588932955e-12   9.978415032081e-11  -2.557083986319e-11  -5.515141149621e-12  
-1.576445306410e-07   1.449965304809e-08  -4.184886037881e-10   1.853174889732e-09  -8.217656720197e-11  -8.082365435691e-10   1.777240754614e-11  -3.119911037937e-10   1.078843022434e-10   2.410212060350e-11   7.634663597792e-08  -6.639660224200e-09   1.818963470775e-10  -6.030978257207e-10   2.559193170610e-11   1.921424297523e-10  -4.050440930691e-12   9.458314948742e-11  -2.403576970550e-11  -5.178274088571e-12  
-1.513419489141e-07   1.386505379502e-08  -3.997679824841e-10   1.763966913275e-09  -7.802620825753e-11  -7.630555818384e-10   1.673426646520e-11  -2.963806231159e-10   1.016526447181e-10   2.268283948833e-11   7.310288865895e-08  -6.342010691898e-09   1.733405513297e-10  -5.727021317281e-10   2.424408764660e-11   1.809250812695e-10  -3.804190948774e-12   8.965363340047e-11  -2.259185610538e-11  -4.861807330053e-12  
-1.453149802384e-07   1.327394559170e-08  -3.817203519669e-10   1.679096349131e-09  -7.407615347840e-11  -7.204100679260e-10   1.575522876134e-11  -2.815666052560e-10   9.578242117088e-11   2.134766113234e-11   7.000712222626e-08  -6.056739996487e-09   1.651197605326e-10  -5.438504622855e-10   2.296456410434e-11   1.703639139686e-10  -3.572582445143e-12   8.498518801822e-11  -2.123481885929e-11  -4.564756690442e-12  
-1.395476317577e-07   1.271668693453e-08  -3.642718034661e-10   1.598038259978e-09  -7.031226321872e-11  -6.800298032907e-10   1.483043901374e-11  -2.674406068171e-10   9.023639276240e-11   2.008760862979e-11   6.705123554781e-08  -5.782213804711e-09   1.572028924550e-10  -5.163688745496e-10   2.174856402909e-11   1.603911182513e-10  -3.354339086520e-12   8.054502782034e-11  -1.995599028519e-11  -4.285101359027e-12  
-1.339536000800e-07   1.216218935775e-08  -3.476580583376e-10   1.520798229328e-09  -6.674027566168e-11  -6.418524661148e-10   1.395956748168e-11  -2.540089650809e-10   8.500374902474e-11   1.890021588795e-11   6.419689885684e-08  -5.520795435254e-09   1.496846272375e-10  -4.902454986560e-10   2.059682304584e-11   1.509900011335e-10  -3.149393196724e-12   7.633229171306e-11  -1.875271529590e-11  -4.022269979486e-12  
-1.285784922180e-07   1.164111369931e-08  -3.318743123849e-10   1.447231178612e-09  -6.334924304851e-11  -6.057830431713e-10   1.313957159852e-11  -2.412426762058e-10   8.007017954589e-11   1.778205328193e-11   6.145821670054e-08  -5.271637409941e-09   1.425559183137e-10  -4.654264058775e-10   1.950613880122e-11   1.421316550267e-10  -2.956929274853e-12   7.233738008398e-11  -1.762104503708e-11  -3.775355259935e-12  
-1.233899592047e-07   1.113692004057e-08  -3.167297879503e-10   1.377077334469e-09  -6.012353974345e-11  -5.716723587111e-10   1.236589211270e-11  -2.290879232500e-10   7.541501487055e-11   1.672806924655e-11   5.882513987607e-08  -5.032757121719e-09   1.357354219267e-10  -4.418222913077e-10   1.847145046558e-11   1.337774955661e-10  -2.775845691981e-12   6.854349691675e-11  -1.655598263841e-11  -3.543187774087e-12  
-1.184621135452e-07   1.066808068978e-08  -3.023237180768e-10   1.310207276914e-09  -5.706161580110e-11  -5.394268846815e-10   1.163736094660e-11  -2.175205676889e-10   7.102428305583e-11   1.573497541504e-11   5.632701890144e-08  -4.804528595837e-09   1.292556519324e-10  -4.193744004165e-10   1.749081757523e-11   1.258994124388e-10  -2.605650860405e-12   6.494067286597e-11  -1.555368126018e-11  -3.324903274451e-12  
-1.136624374681e-07   1.021053021096e-08  -2.886284481655e-10   1.246538223519e-09  -5.415563758723e-11  -5.089675009991e-10   1.095164060271e-11  -2.065328999462e-10   6.688487000809e-11   1.479994965172e-11   5.390600925745e-08  -4.587359759661e-09   1.231072743067e-10  -3.980549969071e-10   1.656232654965e-11   1.184796692103e-10  -2.445926930525e-12   6.152605266715e-11  -1.461137269862e-11  -3.119934376898e-12  
-1.090066779926e-07   9.786467719317e-09  -2.755659570774e-10   1.185821639712e-09  -5.138921402074e-11  -4.801658003241e-10   1.030435295214e-11  -1.960721000942e-10   6.297943240348e-11   1.391870358997e-11   5.156378528186e-08  -4.379112159292e-09   1.172541770578e-10  -3.777812940387e-10   1.568120060127e-11   1.114834836160e-10  -2.295603176020e-12   5.828383676205e-11  -1.372466712014e-11  -2.927243384928e-12  
-1.046353588569e-07   9.362284174376e-09  -2.629101120062e-10   1.127948617488e-09  -4.875759305458e-11  -4.529424336522e-10   9.693938705901e-12  -1.861149183572e-10   5.929675919538e-11   1.308845403259e-11   4.936550159111e-08  -4.179062068710e-09   1.116063388374e-10  -3.585040389993e-10   1.484486619797e-11   1.048877592645e-10  -2.154205593543e-12   5.520477232065e-11  -1.289052149377e-11  -2.746119371424e-12  
-1.003133601527e-07   8.956293800288e-09  -2.508016896631e-10   1.072834501377e-09  -4.625935845136e-11  -4.272278115617e-10   9.119292553375e-12  -1.766527805457e-10   5.582515999454e-11   1.230678381117e-11   4.720807238197e-08  -3.988035284239e-09   1.062184857381e-10  -3.401875067595e-10   1.405233261696e-11   9.867352824387e-11  -2.021373450742e-12   5.228483720608e-11  -1.210605335576e-11  -2.575981870195e-12  
-9.620114065478e-08   8.569426802745e-09  -2.392979624913e-10   1.020357753104e-09  -4.389009844018e-11  -4.029373723543e-10   8.578679931256e-12  -1.676706739164e-10   5.255106121088e-11   1.157085364123e-11   4.515588969521e-08  -3.806436561835e-09   1.011124243454e-10  -3.227917237491e-10   1.330283663572e-11   9.282137262478e-11  -1.896787134563e-12   4.951929632164e-11  -1.136833757556e-11  -2.416245759479e-12  
-9.227581759293e-08   8.197874765107e-09  -2.282788562538e-10   9.704839355076e-10  -4.163799742101e-11  -3.800355198116e-10   8.069130158551e-12  -1.591535813729e-10   4.947021048350e-11   1.087922795447e-11   4.320128866019e-08  -3.632509190592e-09   9.623290648688e-11  -3.062961174832e-10   1.259212492753e-11   8.731755844694e-11  -1.779664523287e-12   4.690229735576e-11  -1.067576171328e-11  -2.266460277692e-12  
-8.853781527594e-08   7.841989236732e-09  -2.177469536356e-10   9.229893534893e-10  -3.950089096113e-11  -3.583996719162e-10   7.589366627211e-12  -1.510643038589e-10   4.656491464329e-11   1.022800827516e-11   4.134282317040e-08  -3.466353578146e-09   9.158111955852e-11  -2.906214791280e-10   1.191891822780e-11   8.213238540477e-11  -1.669662616598e-12   4.442152246134e-11  -1.002430958334e-11  -2.125774981675e-12  
-8.504148280533e-08   7.501580332205e-09  -2.077550263029e-10   8.778274939657e-10  -3.746935281641e-11  -3.379963422257e-10   7.137452853033e-12  -1.433908767740e-10   4.383028525283e-11   9.615867486479e-12   3.960496431531e-08  -3.307744413478e-09   8.717319560050e-11  -2.757543516512e-10   1.128056884761e-11   7.725570722670e-11  -1.566307090893e-12   4.207366238351e-11  -9.412682054851e-12  -1.993852062072e-12  
-8.151894777172e-08   7.176679920898e-09  -1.982728141867e-10   8.347962245436e-10  -3.554050640966e-11  -3.187183725427e-10   6.711950062003e-12  -1.360997751303e-10   4.125084667237e-11   9.039407205125e-12   3.786959646230e-08  -3.156651931276e-09   8.299488934757e-11  -2.616220296490e-10   1.067583803849e-11   7.266091181460e-11  -1.469246815096e-12   3.984753348582e-11  -8.837262311404e-12  -1.869931057618e-12  
-7.820169198955e-08   6.862817912116e-09  -1.891012791993e-10   7.938320767734e-10  -3.370499938633e-11  -3.005177038110e-10   6.310519210081e-12  -1.291664486198e-10   3.882164251162e-11   8.496881602161e-12   3.623455246317e-08  -3.011258943493e-09   7.896992697030e-11  -2.482051763173e-10   1.010202223909e-11   6.833490066365e-11  -1.377951742245e-12   3.773608059449e-11  -8.296761700737e-12  -1.753597543980e-12  
-7.501423696614e-08   6.561987463676e-09  -1.803403078440e-10   7.547727628688e-10  -3.196293289550e-11  -2.833101350021e-10   5.932634471092e-12  -1.225655862379e-10   3.653003899913e-11   7.985603307230e-12   3.466619831322e-08  -2.872250455712e-09   7.513501876289e-11  -2.354430049970e-10   9.558534993088e-12   6.425542271876e-11  -1.292199359673e-12   3.573044746253e-11  -7.788089089725e-12  -1.644215265303e-12  
-7.189754716786e-08   6.276569083899e-09  -1.720302984945e-10   7.176267539487e-10  -3.031388113273e-11  -2.670805990091e-10   5.577999670685e-12  -1.163029260852e-10   3.437262458011e-11   7.504934512716e-12   3.314331438145e-08  -2.740604734185e-09   7.150805525910e-11  -2.233347060249e-10   9.045111411027e-12   6.041777393186e-11  -1.211924355418e-12   3.383164343764e-11  -7.310375977432e-12  -1.541621388484e-12  
-6.900038331572e-08   6.003099200569e-09  -1.640987109014e-10   6.822411864749e-10  -2.874706743156e-11  -2.517512292778e-10   5.243782557169e-12  -1.103509587736e-10   3.233866943336e-11   7.052404408319e-12   3.172368586517e-08  -2.614783828177e-09   6.805333068717e-11  -2.118283941413e-10   8.558406067931e-12   5.680314951638e-11  -1.136478237541e-12   3.203105063858e-11  -6.861181105475e-12  -1.445277371773e-12  
-6.614855254452e-08   5.739076458181e-09  -1.564357509920e-10   6.485518201625e-10  -2.725575875731e-11  -2.372794150315e-10   4.928607208239e-12  -1.046920925272e-10   3.042305009347e-11   6.626549339608e-12   3.033501307634e-08  -2.493760878330e-09   6.472738835590e-11  -2.009023138384e-10   8.096549512814e-12   5.339993212763e-11  -1.065533051077e-12   3.032334584377e-11  -6.439172352665e-12  -1.354832732362e-12  
-6.343903438734e-08   5.487562156093e-09  -1.491670898655e-10   6.164810226437e-10  -2.584369273130e-11  -2.236180852328e-10   4.632652921834e-12  -9.931650088554e-11   2.861817908556e-11   6.225845007692e-12   2.901750127289e-08  -2.378678262047e-09   6.157757004693e-11  -1.905239770315e-10   7.659952354628e-12   5.019519426699e-11  -9.990474536752e-13   2.870441681482e-11  -6.042465084839e-12  -1.269915441142e-12  
-6.079467493444e-08   5.247190931207e-09  -1.422436017939e-10   5.859504502843e-10  -2.450358092510e-11  -2.107207579357e-10   4.354096406396e-12  -9.420815491310e-11   2.691784859834e-11   5.848745079239e-12   2.773755026620e-08  -2.268977673090e-09   5.858493906555e-11  -1.806696536992e-10   7.246597808788e-12   4.717845726065e-11  -9.366607684092e-13   2.716963985100e-11  -5.669757623253e-12  -1.190211742569e-12  
-5.824201443567e-08   5.015052393262e-09  -1.356159672652e-10   5.568211238850e-10  -2.322556731286e-11  -1.985285139430e-10   4.090862961952e-12  -8.934110896653e-11   2.531422079334e-11   5.493421316718e-12   2.650560756655e-08  -2.163315012950e-09   5.572240080152e-11  -1.712935653888e-10   6.853464524527e-12   4.433421736091e-11  -8.778477135852e-13   2.571122097158e-11  -5.319118531140e-12  -1.115288545872e-12  
-5.587046836848e-08   4.793885145124e-09  -1.293066764444e-10   5.291090492595e-10  -2.201672450006e-11  -1.870221665344e-10   3.843905489045e-12  -8.471794634717e-11   2.380414985247e-11   5.159138819929e-12   2.536031958872e-08  -2.062897332771e-09   5.300555054908e-11  -1.623946802105e-10   6.482438852735e-12   4.165705161557e-11  -8.228153518396e-13   2.432889848111e-11  -4.989744602849e-12  -1.044970174872e-12  
-5.346599622332e-08   4.582665560915e-09  -1.232737710284e-10   5.027893948080e-10  -2.087161524661e-11  -1.761825273767e-10   3.611878101233e-12  -8.033876721435e-11   2.238393008304e-11   4.845233453529e-12   2.420897912488e-08  -1.967222387492e-09   5.041539813959e-11  -1.539603308401e-10   6.131596507710e-12   3.914144978842e-11  -7.712213515680e-13   2.302194837866e-11  -4.680698582791e-12  -9.790896467412e-13  
-5.124478667798e-08   4.380523123851e-09  -1.175097116156e-10   4.777613496435e-10  -1.978443426042e-11  -1.659621962153e-10   3.393492098239e-12  -7.618518426071e-11   2.104713730224e-11   4.550213254295e-12   2.314374714082e-08  -1.875921659741e-09   4.794895366080e-11  -1.459599487496e-10   5.799369431307e-12   3.677629416956e-11  -7.228054718115e-13   2.178512543620e-11  -4.390584053014e-12  -9.173320280206e-13  
-4.914258067267e-08   4.186822715153e-09  -1.120247329125e-10   4.539384257705e-10  -1.875006816767e-11  -1.563207261737e-10   3.187588366691e-12  -7.224279421610e-11   1.978804039364e-11   4.272804455866e-12   2.213707014845e-08  -1.788627879667e-09   4.560530873760e-11  -1.383625159379e-10   5.484031716992e-12   3.455113156864e-11  -6.772791121973e-13   2.061364531286e-11  -4.118019527123e-12  -8.594014061246e-13  
-4.708339199948e-08   4.001625120924e-09  -1.067555761413e-10   4.313465475266e-10  -1.777028891003e-11  -1.472505403968e-10   2.994359600346e-12  -6.851520286434e-11   1.860533866455e-11   4.012664910992e-12   2.115639404216e-08  -1.705407590145e-09   4.336176967661e-11  -1.311724270666e-10   5.185996998600e-12   3.246327181598e-11  -6.346582429307e-13   1.950799009491e-11  -3.862605311958e-12  -8.052052575387e-13  
-4.518354407896e-08   3.823409188329e-09  -1.017010928779e-10   4.098580162544e-10  -1.683873236313e-11  -1.386973028490e-10   2.812261184957e-12  -6.497810690483e-11   1.749202516419e-11   3.768136790318e-12   2.024962398016e-08  -1.625561459099e-09   4.121467538211e-11  -1.243505595665e-10   4.903331652701e-12   3.050000452766e-11  -5.945920762670e-13   1.846126726755e-11  -3.622812113025e-12  -7.543928382296e-13  
-4.328087345803e-08   3.653138369554e-09  -9.691948162305e-11   3.893860497738e-10  -1.595518224386e-11  -1.306199150188e-10   2.640944992489e-12  -6.161269858559e-11   1.644305628771e-11   3.537939095089e-12   1.934862277160e-08  -1.549433797327e-09   3.918659256196e-11  -1.178680698738e-10   4.635840158131e-12   2.865064755126e-11  -5.569992268468e-13   1.746775872505e-11  -3.397422206522e-12  -7.066670412574e-13  
-4.148374401465e-08   3.491537988862e-09  -9.241035936280e-11   3.699090286442e-10  -1.511875587446e-11  -1.230016193456e-10   2.480137397612e-12  -5.841926356063e-11   1.545535266454e-11   3.321522128634e-12   1.849875395037e-08  -1.477296579892e-09   3.727626533325e-11  -1.117138550710e-10   4.383080676486e-12   2.691098716394e-11  -5.218022864750e-13   1.652682033727e-11  -3.185710223303e-12  -6.619042657307e-13  
-3.973260641881e-08   3.334004434759e-09  -8.798947229122e-11   3.513439215781e-10  -1.432092838871e-11  -1.158044460327e-10   2.328270730799e-12  -5.537622236892e-11   1.452488187418e-11   3.117702001018e-12   1.767226302987e-08  -1.407285915733e-09   3.541125289910e-11  -1.058657143477e-10   4.142805100244e-12   2.527193610913e-11  -4.886400863671e-13   1.563291951776e-11  -2.986773031171e-12  -6.198505410596e-13  
-3.806760542001e-08   3.185663335062e-09  -8.388166839526e-11   3.337101526356e-10  -1.356865441397e-11  -1.090235983966e-10   2.186109007519e-12  -5.249327759684e-11   1.364967539686e-11   2.926274349002e-12   1.688838216030e-08  -1.341406556719e-09   3.367888447121e-11  -1.003223330023e-10   3.916521492255e-12   2.373182913404e-11  -4.576734641957e-13   1.478754402874e-11  -2.800123222923e-12  -5.804497543487e-13  
-3.645627782678e-08   3.043202889044e-09  -7.992412804919e-11   3.169110644864e-10  -1.285395919425e-11  -1.026228889165e-10   2.052298331155e-12  -4.975153118263e-11   1.282526637586e-11   2.746156574273e-12   1.613403927670e-08  -1.278328199722e-09   3.201688358970e-11  -9.505318922106e-11   3.702007825981e-12   2.228137563010e-11  -4.285935631715e-13   1.398527243705e-11  -2.624675453747e-12  -5.434510037172e-13  
-3.493625435765e-08   2.906299925607e-09  -7.611985582753e-11   3.009266398649e-10  -1.217453613841e-11  -9.658583684970e-11   1.926256818208e-12  -4.714826047037e-11   1.204916018141e-11   2.576808780697e-12   1.542177714414e-08  -1.217918035862e-09   3.042394945237e-11  -9.005405317257e-11   3.498730332471e-12   2.091766391322e-11  -4.012923543052e-13   1.322557436876e-11  -2.460002727103e-12  -5.087663851767e-13  
-3.344851459141e-08   2.774685069501e-09  -7.244784910756e-11   2.857394604555e-10  -1.152950831651e-11  -9.089878894720e-11   1.807765682992e-12  -4.467849040707e-11   1.131967359440e-11   2.417774115478e-12   1.472767875601e-08  -1.160032232539e-09   2.889162089084e-11  -8.531573801413e-11   3.306252372232e-12   1.963619334938e-11  -3.756889833220e-13   1.250646413155e-11  -2.305579887690e-12  -4.762667358738e-13  
-3.201893162803e-08   2.650857483136e-09  -6.903983536656e-11   2.713036902601e-10  -1.092209071112e-11  -8.553783657192e-11   1.696962056206e-12  -4.233611224957e-11   1.063327292604e-11   2.268329666344e-12   1.406348393883e-08  -1.105582858447e-09   2.746937808892e-11  -8.082012719748e-11   3.125105831949e-12   1.843108066492e-11  -3.517895001367e-13   1.182554604935e-11  -2.160598062382e-12  -4.457919923610e-13  
-3.065870114571e-08   2.532046218377e-09  -6.576562446732e-11   2.575555085991e-10  -1.034462778153e-11  -8.047972407062e-11   1.592675249642e-12  -4.010880725266e-11   9.987031783900e-12   2.127771291594e-12   1.343215468961e-08  -1.053501855656e-09   2.610736137309e-11  -7.655025443660e-11   2.953394085465e-12   1.729691669056e-11  -3.293607957984e-13   1.117975486984e-11  -2.024425226527e-12  -4.171942956603e-13  
-2.935656249375e-08   2.418072574973e-09  -6.266164186806e-11   2.444750241651e-10  -9.796397215626e-12  -7.570806358572e-11   1.494511142119e-12  -3.799191239890e-11   9.378907561782e-12   1.995584488615e-12   1.282869158206e-08  -1.003670598142e-09   2.481692677359e-11  -7.249954129488e-11   2.790856709277e-12   1.623013392761e-11  -3.083124372299e-13   1.056765979415e-11  -1.896643441671e-12  -3.903730377878e-13  
-2.810030746241e-08   2.309295960915e-09  -5.967950769569e-11   2.320710580609e-10  -9.277276797856e-12  -7.122288921202e-11   1.402426357451e-12  -3.599182769873e-11   8.807859361050e-12   1.871728650522e-12   1.224869676735e-08  -9.562352771790e-10   2.358181000550e-11  -6.866441957721e-11   2.637171855268e-12   1.522983305389e-11  -2.886083536167e-13   9.990103315387e-12  -1.776914300657e-12  -3.652962489627e-13  
-2.686090242905e-08   2.205394478265e-09  -5.684640920950e-11   2.202869796293e-10  -8.785343937855e-12  -6.699893669919e-11   1.315895088330e-12  -3.409611559593e-11   8.270982141204e-12   1.755450480382e-12   1.168020428174e-08  -9.110247489046e-10   2.241079694778e-11  -6.502991476012e-11   2.491848756778e-12   1.429043889376e-11  -2.701390565857e-13   9.443934779526e-12  -1.664647081234e-12  -3.418140846892e-13  
-2.575394133089e-08   2.105605093614e-09  -5.411811455122e-11   2.091072492825e-10  -8.318256213373e-12  -6.302693954035e-11   1.234549206714e-12  -3.230146511643e-11   7.767028602946e-12   1.646444994365e-12   1.117036324472e-08  -8.677480777772e-10   2.128745069529e-11  -6.159025161795e-11   2.354290551836e-12   1.340927632235e-11  -2.528233476522e-13   8.928069458155e-12  -1.559510730032e-12  -3.198502316693e-13  
-2.466225435136e-08   2.009967529432e-09  -5.152550376823e-11   1.984791032022e-10  -7.875026531358e-12  -5.928424909087e-11   1.157965182795e-12  -3.059986614261e-11   7.292919087676e-12   1.544058588043e-12   1.067025986060e-08  -8.263652937067e-10   2.022158719631e-11  -5.832758043506e-11   2.224023889114e-12   1.258138353205e-11  -2.365621396358e-13   8.439930484096e-12  -1.460865095687e-12  -2.992743745084e-13  
-2.362326295232e-08   1.919014046150e-09  -4.904688109749e-11   1.884144657458e-10  -7.455791551328e-12  -5.577141903490e-11   1.086250009396e-12  -2.899453945185e-11   6.848299085830e-12   1.448260411118e-12   1.019481369599e-08  -7.871151917461e-10   1.920616779736e-11  -5.524397704345e-11   2.101049885655e-12   1.180641640599e-11  -2.213749778390e-13   7.980190876533e-12  -1.368585521367e-12  -2.800692240068e-13  
-2.261109863369e-08   1.831400303230e-09  -4.668440444469e-11   1.788159400764e-10  -7.057157999028e-12  -5.245146181717e-11   1.018653106796e-12  -2.746399420354e-11   6.429321320463e-12   1.358003607346e-12   9.753425822327e-09  -7.494008140103e-10   1.823978544190e-11  -5.231168246839e-11   1.984434388544e-12   1.107586491974e-11  -2.070919726529e-13   7.543111620944e-12  -1.281836599787e-12  -2.620166652095e-13  
-2.165218359607e-08   1.748297694784e-09  -4.444935224971e-11   1.697104934624e-10  -6.680442024610e-12  -4.932986989788e-11   9.553658361405e-13  -2.601585563660e-11   6.035955294516e-12   1.273399639997e-12   9.315286274523e-09  -7.136881997971e-10   1.732684502527e-11  -4.953541563450e-11   1.874424558285e-12   1.039054369141e-11  -1.937493689488e-13   7.130280871973e-12  -1.200565501332e-12  -2.451296362367e-13  
-2.070741658831e-08   1.668572881886e-09  -4.232199638063e-11   1.610416529734e-10  -6.322749020128e-12  -4.638415655012e-11   8.957720289899e-13  -2.463907438648e-11   5.665600787652e-12   1.193810378142e-12   8.894530895543e-09  -6.795214272353e-10   1.645945028489e-11  -4.689952731244e-11   1.770234421483e-12   9.745745051035e-12  -1.812246413407e-13   6.738793084904e-12  -1.124263529584e-12  -2.292866971005e-13  
-1.984606350903e-08   1.591709286340e-09  -4.024903928980e-11   1.528024081645e-10  -5.982901428449e-12  -4.361018228719e-11   8.397441557978e-13  -2.333273754453e-11   5.317556191737e-12   1.119094903097e-12   8.491618248516e-09  -6.467116575567e-10   1.561816030587e-11  -4.440040395629e-11   1.671521585479e-12   9.140035670067e-12  -1.694796896053e-13   6.368206342448e-12  -1.052721036799e-12  -2.144468419770e-13  
-1.898305182054e-08   1.519182121440e-09  -3.832871752389e-11   1.449757399041e-10  -5.662458692269e-12  -4.099772185796e-11   7.873162682150e-13  -2.209399044609e-11   4.990434287177e-12   1.048944680700e-12   8.106171598162e-09  -6.157609227869e-10   1.483837554313e-11  -4.203125636976e-11   1.578554087413e-12   8.570883564200e-12  -1.585078751637e-13   6.017451599877e-12  -9.856210871647e-13  -2.005419818521e-13  
-1.815464957015e-08   1.450551121635e-09  -3.651694768485e-11   1.375519619084e-10  -5.360051608482e-12  -3.854132280081e-11   7.382884718311e-13  -2.092187184588e-11   4.683340581552e-12   9.831866492719e-13   7.738812139296e-09  -5.865270802642e-10   1.410424399971e-11  -3.978900216148e-11   1.490980511824e-12   8.037134930377e-12  -1.482752753005e-13   5.686211054140e-12  -9.227866946506e-13  -1.875389929828e-13  
-1.737977313894e-08   1.384007341014e-09  -3.474685209524e-11   1.304758928388e-10  -5.071724093210e-12  -3.622181392489e-11   6.920242239757e-13  -1.980567255545e-11   4.394099015430e-12   9.212857417515e-13   7.385005065064e-09  -5.583055938137e-10   1.339080099621e-11  -3.765806692781e-11   1.407768823578e-12   7.534527133274e-12  -1.386487373573e-13   5.371665930833e-12  -8.637604370683e-13  -1.753296792750e-13  
-1.662630928958e-08   1.320585327143e-09  -3.305869992746e-11   1.237475835622e-10  -4.799005501241e-12  -3.403640239245e-11   6.486759979123e-13  -1.874637933239e-11   4.122097748050e-12   8.631461371191e-13   7.046170823807e-09  -5.314733238893e-10   1.271217876056e-11  -3.563609273534e-11   1.329208056559e-12   7.062077900701e-12  -1.296490775851e-13   5.073741811831e-12  -8.083708440422e-13  -1.638859894668e-13  
-1.590160405415e-08   1.260231106049e-09  -3.146873691721e-11   1.173670303893e-10  -4.541041438387e-12  -3.198197798136e-11   6.080262546643e-13  -1.774384048629e-11   3.866877363656e-12   8.086569827594e-13   6.722861579870e-09  -5.059821439959e-10   1.207350801633e-11  -3.372308097539e-11   1.255035591160e-12   6.619124641455e-12  -1.212302390754e-13   4.792375801957e-12  -7.565288060178e-13  -1.531869324980e-13  
-1.519607384870e-08   1.202616908944e-09  -2.995227971682e-11   1.112932869144e-10  -4.296789866017e-12  -3.004414095861e-11   5.698920219165e-13  -1.679094017322e-11   3.626657050773e-12   7.574191552139e-13   6.412517801457e-09  -4.817082384241e-10   1.146587465108e-11  -3.190657925699e-11   1.184969565886e-12   6.202374819096e-12  -1.133520328748e-13   4.525567401684e-12  -7.078512920769e-13  -1.431496075125e-13  
-1.453196985470e-08   1.146926746451e-09  -2.848970673756e-11   1.055209059434e-10  -4.064143900374e-12  -2.821960767219e-11   5.339243518468e-13  -1.588662059832e-11   3.400982763612e-12   7.093260559271e-13   6.115111157102e-09  -4.583244209069e-10   1.088135640060e-11  -3.018506897131e-11   1.118440034827e-12   5.811077230781e-12  -1.059425031677e-13   4.273041420134e-12  -6.622409434021e-13  -1.337521549121e-13  
-1.389267761555e-08   1.094273527047e-09  -2.711741859098e-11   1.000599921079e-10  -3.844933677088e-12  -2.650912335664e-11   5.003114207728e-13  -1.503417151544e-11   3.189563057824e-12   6.643750779509e-13   5.833657506536e-09  -4.362448197051e-10   1.033316459441e-11  -2.855895014121e-11   1.055830344276e-12   5.445120047141e-12  -9.903239597481e-14   4.035317740382e-12  -6.196044213460e-13  -1.249875728505e-13  
-1.327371223455e-08   1.043530931084e-09  -2.578840197712e-11   9.488477902329e-11  -3.636510635006e-12  -2.490340820858e-11   4.686828154519e-13  -1.422841642897e-11   2.991383181038e-12   6.223063497505e-13   5.565770834706e-09  -4.150428344279e-10   9.804475880287e-12  -2.702159895830e-11   9.964596406458e-13   5.102541857684e-12  -9.254805306431e-14   3.811110440403e-12  -5.797419530119e-13  -1.168060400084e-13  
-1.272371271323e-08   9.951839991338e-10  -2.452634515577e-11   8.997164440996e-11  -3.439330177216e-12  -2.339316222841e-11   4.390418161253e-13  -1.346539865191e-11   2.805251822261e-12   5.828596861140e-13   5.310335530999e-09  -3.948909888949e-10   9.303863618684e-12  -2.556555785944e-11   9.404289086839e-13   4.781222554643e-12  -8.648688661093e-14   3.599256880549e-12  -5.424011183624e-13  -1.091538451188e-13  
-1.216301757421e-08   9.489578269220e-10  -2.331772319959e-11   8.532150178184e-11  -3.252491544787e-12  -2.197718481450e-11   4.112266822462e-13  -1.274553382441e-11   2.630905946147e-12   5.459863276669e-13   5.068190353804e-09  -3.756765345766e-10   8.825974841404e-12  -2.419049447739e-11   8.874668333943e-13   4.480818543344e-12  -8.081447847971e-14   3.399785081103e-12  -5.075177619791e-13  -1.020195828744e-13  
-1.163266090420e-08   9.054449287533e-10  -2.218861654155e-11   8.091705705726e-11  -3.076737994089e-12  -2.064829197161e-11   3.853014855070e-13  -1.206565445373e-11   2.467477543202e-12   5.114855340194e-13   4.838071064766e-09  -3.576071778407e-10   8.379911824693e-12  -2.289012652969e-11   8.377035294978e-13   4.199460413560e-12  -7.553713563178e-14   3.211652994374e-12  -4.748790825122e-13  -9.535626211547e-14  
-1.113788111832e-08   8.629127128588e-10  -2.108229928111e-11   7.671581004360e-11  -2.908621892645e-12  -1.939249746691e-11   3.607394338848e-13  -1.141729536396e-11   2.313512576997e-12   4.789835139172e-13   4.615695002939e-09  -3.400228175443e-10   7.944591300993e-12  -2.165369270496e-11   7.902567499440e-13   3.934368022432e-12  -7.055204120093e-14   3.032794500132e-12  -4.442167189412e-13  -8.909611423397e-14  
-1.065157327974e-08   8.227287578944e-10  -2.004616494341e-11   7.272632689787e-11  -2.750052489085e-12  -1.821110134351e-11   3.377878498364e-13  -1.080311930898e-11   2.168884106583e-12   4.484998094129e-13   4.403487597405e-09  -3.234340462415e-10   7.537467081612e-12  -2.048215135237e-11   7.455852789426e-13   3.685634145929e-12  -6.590528238743e-14   2.863703648743e-12  -4.154852857168e-13  -8.323876423650e-14  
-1.017942386287e-08   7.848620663511e-10  -1.907460972118e-11   6.895170291444e-11  -2.600965221129e-12  -1.710292581643e-11   3.163981122647e-13  -1.022330502821e-11   2.033430899248e-12   4.199890147770e-13   4.201779201365e-09  -3.078250901622e-10   7.156280415455e-12  -1.937580251239e-11   7.036601599614e-13   3.452833275076e-12  -6.158442466138e-14   2.704345271865e-12  -3.886325143149e-13  -7.777150970529e-14  
-9.752763753114e-09   7.480969428066e-10  -1.813874394924e-11   6.534962473665e-11  -2.458681144454e-12  -1.605549083383e-11   2.961710999349e-13  -9.670085101745e-12   1.905803312436e-12   3.931261104309e-13   4.006639575786e-09  -2.927149474277e-10   6.789564877497e-12  -1.832310366556e-11   6.637573999945e-13   3.233323603886e-12  -5.750793020889e-14   2.552729179416e-12  -3.633884674434e-13  -7.263140446687e-14  
-9.322670749731e-09   7.126734101880e-10  -1.722400946830e-11   6.193408705985e-11  -2.323564028425e-12  -1.507175399125e-11   2.771771289578e-13  -9.146793934525e-12   1.786115197457e-12   3.679726481331e-13   3.820648252010e-09  -2.782155909472e-10   6.432897968343e-12  -1.732709855332e-11   6.259568638822e-13   3.027733791844e-12  -5.369089806987e-14   2.409601513311e-12  -3.397752547387e-13  -6.783057329288e-14  
-8.910554363798e-09   6.795901161130e-10  -1.638857383259e-11   5.868886528732e-11  -2.196668214316e-12  -1.414547851243e-11   2.594875357994e-13  -8.650560126883e-12   1.673623269475e-12   3.443595678440e-13   3.642798155845e-09  -2.646738403047e-10   6.107001920546e-12  -1.638292161373e-11   5.905055727946e-13   2.834634781944e-12  -5.014384887292e-14   2.274157746938e-12  -3.176354424083e-13  -6.333406530561e-14  
-8.514315786211e-09   6.479354108573e-10  -1.559284892035e-11   5.560681622441e-11  -2.076550775284e-12  -1.327369640194e-11   2.428932563079e-13  -8.179779724771e-12   1.568003464031e-12   3.222033888334e-13   3.472289480302e-09  -2.517505014921e-10   5.797321770602e-12  -1.548848479791e-11   5.570364729676e-13   2.653316063448e-12  -4.682447030789e-14   2.145972429937e-12  -2.968934319180e-13  -5.912381761331e-14  
-8.131908679194e-09   6.171662951164e-10  -1.480905273963e-11   5.267361457397e-11  -1.962095913186e-12  -1.245187904437e-11   2.272459683076e-13  -7.732159015302e-12   1.468689961469e-12   3.013811437032e-13   3.308267687542e-09  -2.392424005936e-10   5.493815347653e-12  -1.463938839268e-11   5.252275458955e-13   2.482806472433e-12  -4.370251586704e-14   2.024388082018e-12  -2.774338877935e-13  -5.517576710030e-14  
-7.766739271364e-09   5.879715816874e-10  -1.406629029651e-11   4.989408516867e-11  -1.854156963720e-12  -1.168036339029e-11   2.126312222158e-13  -7.308972739751e-12   1.375596376795e-12   2.818925978942e-13   3.151992996660e-09  -2.273989167153e-10   5.206881654577e-12  -1.383641286892e-11   4.952806585329e-13   2.323124032325e-12  -4.079277250753e-14   1.909656765689e-12  -2.592345835874e-13  -5.148878986259e-14  
-7.414167408024e-09   5.602376465825e-10  -1.337205722316e-11   4.724472474114e-11  -1.751968061513e-12  -1.095187283946e-11   1.989196393467e-13  -6.906042262866e-12   1.287912234000e-12   2.635472110036e-13   3.001572282398e-09  -2.161673306547e-10   4.938885921381e-12  -1.307333331693e-11   4.670031126840e-13   2.172776280106e-12  -3.807102406422e-14   1.800725349007e-12  -2.421406379586e-13  -4.802727383787e-14  
-7.081368826486e-09   5.339709635975e-10  -1.271128296483e-11   4.474796543331e-11  -1.655760864928e-12  -1.027187261229e-11   1.861429237756e-13  -6.527664124920e-12   1.206102708295e-12   2.464715781777e-13   2.859817210363e-09  -2.055543428707e-10   4.684465821811e-12  -1.235530207088e-11   4.404269600402e-13   2.032761063763e-12  -3.554079670730e-14   1.698568645373e-12  -2.262254607459e-13  -4.481207163558e-14  
-6.763870705351e-09   5.087320576717e-10  -1.207568699613e-11   4.238210274029e-11  -1.564475044250e-12  -9.633997695702e-12   1.741415874912e-13  -6.170121461316e-12   1.129449308554e-12   2.305020781631e-13   2.724945798180e-09  -1.953879042793e-10   4.440353235564e-12  -1.167644577147e-11   4.152689368093e-13   1.901798145095e-12  -3.317052470116e-14   1.602237289813e-12  -2.113532868337e-13  -4.181308061406e-14  
-6.461379975718e-09   4.848737330301e-10  -1.148547028492e-11   4.013987844905e-11  -1.478325468613e-12  -9.035507187626e-12   1.629164638415e-13  -5.832216246578e-12   1.057605670194e-12   2.155628797662e-13   2.596718519850e-09  -1.857846667561e-10   4.213596105015e-12  -1.103444677276e-11   3.915662199442e-13   1.779238590966e-12  -3.095756830347e-14   1.511377473209e-12  -1.974483260560e-13  -3.901417151799e-14  
-6.173605604145e-09   4.618948842316e-10  -1.091099034979e-11   3.801828723531e-11  -1.396530074249e-12  -8.474996630767e-12   1.523772315181e-13  -5.513490362091e-12   9.903806679632e-13   2.016132960993e-13   2.475072115756e-09  -1.765730416615e-10   3.993931216772e-12  -1.042840045899e-11   3.691265808704e-13   1.664811417163e-12  -2.888647988497e-14   1.425857645732e-12  -1.844744165287e-13  -3.640813668906e-14  
-5.902303457264e-09   4.400586350535e-10  -1.036437004782e-11   3.602087006692e-11  -1.319472355238e-12  -7.952380658655e-12   1.425391814845e-13  -5.214505033567e-12   9.277223279370e-13   1.886435600462e-13   2.360598282816e-09  -1.678404835283e-10   3.785547394459e-12  -9.858722651758e-12   3.480245786194e-13   1.558390718957e-12  -2.695744110705e-14   1.345746007492e-12  -1.724095337118e-13  -3.399073192885e-14  
-5.640480002352e-09   4.190562095763e-10  -9.841551511507e-12   3.411778261009e-11  -1.246174999633e-12  -7.459324375598e-12   1.332714574734e-13  -4.929961832355e-12   8.687503449847e-13   1.764445341221e-13   2.250475347582e-09  -1.594653717867e-10   3.586747986144e-12  -9.317497661411e-12   3.280118114691e-13   1.458262418710e-12  -2.514528781430e-14   1.269711256646e-12  -1.610840820376e-13  -3.172265682562e-14  
-5.391196106885e-09   3.993345148009e-10  -9.353748883917e-12   3.231714262104e-11  -1.177339049697e-12  -6.997196556561e-12   1.246571519523e-13  -4.661373743262e-12   8.135541273432e-13   1.650439946464e-13   2.145808321170e-09  -1.516084223172e-10   3.401496572385e-12  -8.806354397527e-12   3.092377148194e-13   1.364614471614e-12  -2.346389961999e-14   1.198061785269e-12  -1.505049812934e-13  -2.960711272805e-14  
-5.151190645720e-09   3.801737755221e-10  -8.877816956599e-12   3.060703161860e-11  -1.111786337520e-12  -6.562365785268e-12   1.165334725007e-13  -4.406553033229e-12   7.617463361065e-13   1.543493153673e-13   2.045378146640e-09  -1.440048293656e-10   3.221296528856e-12  -8.322167281932e-12   2.914106405086e-13   1.276737482803e-12  -2.188276994577e-14   1.130251221194e-12  -1.406004535072e-13  -2.762750162300e-14  
-4.920916971288e-09   3.621262592593e-10  -8.435313481794e-12   2.898250027958e-11  -1.050084003617e-12  -6.153178561494e-12   1.089557655616e-13  -4.164891156296e-12   7.130915765780e-13   1.443157717439e-13   1.949246613215e-09  -1.368527084393e-10   3.054027331703e-12  -7.863261909329e-12   2.746622725210e-13   1.194235869471e-12  -2.041150138449e-14   1.066079085919e-12  -1.313194270769e-13  -2.577421741340e-14  
-4.699935037641e-09   3.449912721396e-10  -8.016546950041e-12   2.743992780300e-11  -9.918335777961e-13  -5.768207816769e-12   1.018745759234e-13  -3.935722076677e-12   6.674157091469e-13   1.349035781775e-13   1.857216239389e-09  -1.300767901197e-10   2.896114087173e-12  -7.428566806608e-12   2.588858812968e-13   1.116795414158e-12  -1.903988330223e-14   1.005363496227e-12  -1.226260810112e-13  -2.403936964608e-14  
-4.486585611018e-09   3.283756556269e-10  -7.611163743301e-12   2.597387896533e-11  -9.364467529143e-13  -5.405613941304e-12   9.519821554923e-14  -3.718004775371e-12   6.245219174427e-13   1.260657555173e-13   1.768644174655e-09  -1.235251619241e-10   2.743567659108e-12  -7.016421694735e-12   2.439153621443e-13   1.044015558262e-12  -1.774878270159e-14   9.478160207888e-13  -1.144785423642e-13  -2.241357989825e-14  
-4.280876991023e-09   3.123923598559e-10  -7.221809642248e-12   2.457797159172e-11  -8.837978212552e-13  -5.063826957120e-12   8.891894295402e-14  -3.511011882611e-12   5.841793234669e-13   1.177608474205e-13   1.683516084583e-09  -1.172423987482e-10   2.597352348445e-12  -6.625059508625e-12   2.297254881197e-13   9.756037391006e-13  -1.653824087373e-14   8.932413787408e-13  -1.068360243125e-13  -2.088975336840e-14  
-4.085197022123e-09   2.974761829191e-10  -6.860671619608e-12   2.325771456576e-11  -8.344907688183e-13  -4.743577020312e-12   8.310141281927e-14  -3.315695144380e-12   5.464294551884e-13   1.100012943760e-13   1.602676006149e-09  -1.113861588267e-10   2.462074743343e-12  -6.255646683958e-12   2.164580186126e-13   9.116432135010e-13  -1.541924679618e-14   8.418399277806e-13  -9.969972113330e-14  -1.946885343087e-14  
-3.898349013201e-09   2.832062358785e-10  -6.516633146253e-12   2.200857505621e-11  -7.878308685938e-13  -4.443490478260e-12   7.764982513946e-14  -3.131274809897e-12   5.111148266033e-13   1.027518967374e-13   1.525693783924e-09  -1.057979852562e-10   2.333365098626e-12  -5.906906206268e-12   2.039299125316e-13   8.518687485839e-13  -1.437345946932e-14   7.934059347762e-13  -9.304021284247e-14  -1.814460463095e-14  
-3.718362798811e-09   2.695658270827e-10  -6.187833009281e-12   2.082017714041e-11  -7.436762051722e-13  -4.160708028434e-12   7.254049119625e-14  -2.956024504045e-12   4.779152543487e-13   9.594115194231e-14   1.451734904323e-09  -1.004689798071e-10   2.210695321112e-12  -5.575898950291e-12   1.920952458973e-13   7.956696831818e-13  -1.339538178467e-14   7.474820452352e-13  -8.679319916964e-14  -1.690306323742e-14  
-3.545940034509e-09   2.565759338714e-10  -5.871908429847e-12   1.969304579578e-11  -7.019791896978e-13  -3.895089828657e-12   6.777244921107e-14  -2.790102731178e-12   4.467892607294e-13   8.956280162017e-14   1.381071199576e-09  -9.541148162896e-11   2.093380761435e-12  -5.262727801234e-12   1.809503744709e-13   7.430146638677e-13  -1.248544783823e-14   7.041020903645e-13  -8.095046379687e-14  -1.574304609959e-14  
-3.381622612808e-09   2.441466802158e-10  -5.569253058262e-12   1.862776986477e-11  -6.625285309466e-13  -3.646575305711e-12   6.331067707014e-14  -2.633633622729e-12   4.177097377120e-13   8.361269070872e-14   1.313900377891e-09  -9.058609193946e-11   1.981296823508e-12  -4.967369967665e-12   1.704317151000e-13   6.938691900017e-13  -1.163602371986e-14   6.632752576236e-13  -7.550393333123e-14  -1.466328269027e-14  
-3.225910347445e-09   2.324144068450e-10  -5.287513654128e-12   1.762138025748e-11  -6.253840586742e-13  -3.414234233477e-12   5.914480941884e-14  -2.486294992201e-12   3.905360589935e-13   7.806517641392e-14   1.250379551181e-09  -8.603657488739e-11   1.876976877935e-12  -4.688892837349e-12   1.605432010254e-13   6.480563148670e-13  -1.084488101599e-14   6.249001052613e-13  -7.042833928085e-14  -1.365929825404e-14  
-3.077631121428e-09   2.211424491754e-10  -5.016187461131e-12   1.666954382025e-11  -5.901587296410e-13  -3.196889761846e-12   5.523827458572e-14  -2.347330348711e-12   3.651406540712e-13   7.289089813811e-14   1.190049986884e-09  -8.167867094869e-11   1.776790899521e-12  -4.426075957163e-12   1.511861737719e-13   6.053151941821e-13  -1.010470425888e-14   5.887784588889e-13  -6.569659495452e-14  -1.272514267551e-14  
-2.936550312143e-09   2.103867497615e-10  -4.760411905627e-12   1.576971547658e-11  -5.568293319395e-13  -2.993569697252e-12   5.157342947765e-14  -2.216289688940e-12   3.414102682130e-13   6.806434276591e-14   1.132790031983e-09  -7.752806512313e-11   1.682428579209e-12  -4.178167907289e-12   1.423540057906e-13   5.654381473084e-13  -9.411944139540e-15   5.547875818819e-13  -6.128590381657e-14  -1.185587942570e-14  
-2.803614065996e-09   2.002585471017e-10  -4.521077955212e-12   1.492254075136e-11  -5.255037381223e-13  -2.804230462649e-12   4.816541951665e-14  -2.093387309333e-12   3.193112598443e-13   6.358193057582e-14   1.078930657298e-09  -7.362518074546e-11   1.594224568935e-12  -3.945159535875e-12   1.340662349951e-13   5.284029980690e-13  -8.769205702414e-15   5.229557631162e-13  -5.718864848922e-14  -1.105058483613e-14  
-2.678000524383e-09   1.906583219844e-10  -4.292988368734e-12   1.412345148135e-11  -4.960088516535e-13  -2.627617911884e-12   4.499331656961e-14  -1.977897241827e-12   2.986985053837e-13   5.941227681464e-14   1.028152143994e-09  -6.993654353145e-11   1.510494946416e-12  -3.725819655348e-12   1.262792000016e-13   4.939640089458e-13  -8.172637104757e-15   4.930982238228e-13  -5.337799590776e-14  -1.030363151903e-14  
-2.556256180433e-09   1.813260108253e-10  -4.071754356438e-12   1.336256451401e-11  -4.678767324275e-13  -2.460962165037e-12   4.199534158882e-14  -1.867924476339e-12   2.793138299736e-13   5.548979829832e-14   9.791046435885e-10  -6.636277115502e-11   1.429504566144e-12  -3.517528605801e-12   1.188720698982e-13   4.615393775717e-13  -7.610084939753e-15   4.647408009976e-13  -4.980191133769e-14  -9.602383069046e-15  
-2.440469521685e-09   1.725891575967e-10  -3.865089757024e-12   1.264290682599e-11  -4.415349928535e-13  -2.304920529915e-12   3.921855698174e-14  -1.764169354859e-12   2.611836398408e-13   5.182753567294e-14   9.325349290617e-10  -6.302201841362e-11   1.354064940022e-12  -3.320903173758e-12   1.119474804330e-13   4.312443542464e-13  -7.090224471695e-15   4.380343530070e-13  -4.646415379345e-14  -8.948926164318e-15  
-2.329891324708e-09   1.642705750148e-10  -3.669108677973e-12   1.196202483345e-11  -4.166474041363e-13  -2.158691315440e-12   3.662225596859e-14  -1.666172356536e-12   2.442248281415e-13   4.840530804421e-14   8.881716284222e-10  -5.984806761433e-11   1.282626419743e-12  -3.135283985618e-12   1.054187441286e-13   4.029258882067e-13  -6.605368357180e-15   4.128618774895e-13  -4.334940838589e-14  -8.339718197198e-15  
-2.221673824201e-09   1.560632573510e-10  -3.475654671006e-12   1.130985746418e-11  -3.927389257927e-13  -2.020012117740e-12   3.415139366461e-14  -1.572276242438e-12   2.282025167204e-13   4.517058793292e-14   8.449416558613e-10  -5.673024022011e-11   1.212349801237e-12  -2.958093621797e-12   9.916996828161e-14   3.761415509454e-13  -6.145053080201e-15   3.888222781897e-13  -4.041413161229e-14  -7.765302784202e-15  
-2.118686276335e-09   1.484088027184e-10  -3.297242651504e-12   1.069384464043e-11  -3.703849091062e-13  -1.890173193929e-12   3.186401772183e-14  -1.483742604073e-12   2.132278832985e-13   4.215044532131e-14   8.038678343478e-10  -5.382458490581e-11   1.147610180118e-12  -2.791020858394e-12   9.333211778573e-14   3.511145131325e-13  -5.719813940371e-15   3.661916885970e-13  -3.767606712843e-14  -7.229969818247e-15  
-2.020007423050e-09   1.411271959948e-10  -3.127366475190e-12   1.010946702005e-11  -3.492982502017e-13  -1.768234348017e-12   2.972892860793e-14  -1.399893223410e-12   1.991907619375e-13   3.932238628065e-14   7.646017461512e-10  -5.106680205901e-11   1.086171544735e-12  -2.632866778276e-12   8.783608259498e-14   3.276592761307e-13  -5.323685650572e-15   3.448020874847e-13  -3.511446173633e-14  -6.729629716114e-15  
-1.925632544230e-09   1.341883518949e-10  -2.965654172273e-12   9.556014632828e-12  -3.293737765361e-13  -1.653898032610e-12   2.773424371427e-14  -1.320624543505e-12   1.860521250809e-13   3.667835159298e-14   7.271511847210e-10  -4.844671050159e-11   1.027802410559e-12  -2.483446810121e-12   8.265753560714e-14   3.057241646200e-13  -4.954824574858e-15   3.246268459585e-13  -3.272280569408e-14  -6.262984361752e-15  
-1.834073628238e-09   1.274388406505e-10  -2.808611397544e-12   9.028163689998e-12  -3.103582495650e-13  -1.545904922082e-12   2.584864291354e-14  -1.245047894040e-12   1.736810789360e-13   3.418884514387e-14   6.909447246968e-10  -4.590650568269e-11   9.712498378711e-13  -2.341361338567e-12   7.772990327191e-14   2.850588281130e-13  -4.606949329137e-15   3.054461182023e-13  -3.047638004731e-14  -5.824644611360e-15  
-1.748515085497e-09   1.212843998742e-10  -2.666517177803e-12   8.533570782596e-12  -2.927839188870e-13  -1.445781045183e-12   2.412828386643e-14  -1.174535920633e-12   1.622055455059e-13   3.188660629518e-14   6.571308765865e-10  -4.358976230629e-11   9.200976973726e-13  -2.208341960520e-12   7.317401973426e-14   2.659407172988e-13  -4.290267153603e-15   2.875625757453e-13  -2.839676439208e-14  -5.420079475726e-15  
-1.665323771129e-09   1.153072840207e-10  -2.529537063408e-12   8.061521038770e-12  -2.760423646726e-13  -1.351091678960e-12   2.250155264619e-14  -1.107225996168e-12   1.513912300483e-13   2.971630877419e-14   6.243684574924e-10  -4.134671949277e-11   8.708893142342e-13  -2.081767732470e-12   6.884835368845e-14   2.479022306057e-13  -3.991493785305e-15   2.705414586854e-13  -2.644126429744e-14  -5.039506328367e-15  
-1.585473545689e-09   1.096503643204e-10  -2.400917376194e-12   7.613727240829e-12  -2.602669854043e-13  -1.262106800944e-12   2.098542592532e-14  -1.043452551277e-12   1.412521289213e-13   2.768282854486e-14   5.929969007617e-10  -3.922767443695e-11   8.247377025469e-13  -1.961972912451e-12   6.478060123683e-14   2.309873735697e-13  -3.713724903041e-15   2.544489343457e-13  -2.461174865645e-14  -4.683639877953e-15  
-1.509988357272e-09   1.042257863300e-10  -2.274847680672e-12   7.192093406355e-12  -2.453457209230e-13  -1.179283769074e-12   1.957101918223e-14  -9.836061140908e-13   1.318172129871e-13   2.579513918054e-14   5.634163767651e-10  -3.720464794600e-11   7.798029140542e-13  -1.849400885013e-12   6.094279747728e-14   2.152922377414e-13  -3.455415239299e-15   2.393747059023e-13  -2.291415493832e-14  -4.354232292901e-15  
-1.438420340783e-09   9.907965486021e-11  -2.156139111883e-12   6.794159400880e-12  -2.312769690920e-13  -1.102039803326e-12   1.825152481219e-14  -9.273019662565e-13   1.230215039557e-13   2.403949449843e-14   5.354342519965e-10  -3.528860365473e-11   7.375572660964e-13  -1.743362108174e-12   5.733044390900e-14   2.006934866287e-13  -3.214898768332e-15   2.252186623143e-13  -2.133543774343e-14  -4.048610897904e-15  
-1.370362128998e-09   9.414732474417e-11  -2.043037487662e-12   6.418538217486e-12  -2.179563727727e-13  -1.029925851523e-12   1.701313540687e-14  -8.742798155143e-13   1.148186126373e-13   2.240499641625e-14   5.088974563335e-10  -3.345706217691e-11   6.974000773220e-13  -1.643502261314e-12   5.391973763293e-14   1.871028348960e-13  -2.989727071880e-15   2.119172942583e-13  -1.986698101548e-14  -3.764820045616e-15  
-1.306366353802e-09   8.944961675445e-11  -1.935134907877e-12   6.065729957804e-12  -2.053856672369e-13  -9.630545196815e-13   1.585890625154e-14  -8.246791769946e-13   1.072080130332e-13   2.089324131109e-14   4.839973252376e-10  -3.171710195811e-11   6.591542965059e-13  -1.549861973984e-12   5.070691340275e-14   1.745360117602e-13  -2.780405016916e-15   1.994929659164e-13  -1.850808469837e-14  -3.503021482613e-15  
-1.246172235939e-09   8.498686572539e-11  -1.832774092345e-12   5.734231173581e-12  -1.935382733690e-13  -9.009943965823e-13   1.478195278293e-14  -7.782531271065e-13   1.001419291216e-13   1.949384237218e-14   4.606343771539e-10  -3.006831333415e-11   6.229579412610e-13  -1.462070467817e-12   4.768597215115e-14   1.629134590487e-13  -2.585671266425e-15   1.878878118684e-13  -1.725044415260e-14  -3.261460039330e-15  
-1.188411905161e-09   8.077112916920e-11  -1.738128430891e-12   5.419449521236e-12  -1.823692255608e-13  -8.426643091200e-13   1.377613896385e-14  -7.342306521535e-13   9.351463433221e-14   1.818239608104e-14   4.382644610657e-10  -2.851170688022e-11   5.894777535945e-13  -1.378891014449e-12   4.484248137727e-14   1.520110398031e-13  -2.404061108704e-15   1.769067068784e-13  -1.607312004981e-14  -3.035483240793e-15  
-1.133195708646e-09   7.673935625561e-11  -1.646982210349e-12   5.121729050748e-12  -1.718269381906e-13  -7.880388895535e-13   1.283778130534e-14  -6.926603299335e-13   8.731989755366e-14   1.695777621793e-14   4.169345955911e-10  -2.702777429775e-11   5.573366658493e-13  -1.300383244848e-12   4.216451190853e-14   1.418245634838e-13  -2.235079775070e-15   1.665573501103e-13  -1.497500763199e-14  -2.824913111685e-15  
-1.080280123473e-09   7.288096180021e-11  -1.559771385490e-12   4.839462107209e-12  -1.618546614046e-13  -7.367853596873e-13   1.195951722277e-14  -6.533097972769e-13   8.151840315513e-14   1.581205785735e-14   3.965486200749e-10  -2.561156702927e-11   5.266759332479e-13  -1.226131573647e-12   3.963692755501e-14   1.322908012236e-13  -2.077300788135e-15   1.567831930466e-13  -1.394907262530e-14  -2.628365896106e-15  
-1.029509862209e-09   6.925470982879e-11  -1.478573160844e-12   4.571672834573e-12  -1.525001881007e-13  -6.885946802187e-13   1.114411180860e-14  -6.160162610577e-13   7.607690633228e-14   1.473794435337e-14   3.770314217767e-10  -2.428272982065e-11   4.982018239554e-13  -1.155854165982e-12   3.727080612148e-14   1.233451317969e-13  -1.931142077326e-15   1.475404587276e-13  -1.298875496341e-14  -2.444453284933e-15  
-9.809852481733e-10   6.579819234660e-11  -1.400988175872e-12   4.318010010852e-12  -1.436609785301e-13  -6.434393181634e-13   1.038259928247e-14  -5.807601644660e-13   7.098602927125e-14   1.373432554896e-14   3.584213660689e-10  -2.301926415771e-11   4.710785304555e-13  -1.089418067964e-12   3.503952206638e-14   1.149820675783e-13  -1.794959287762e-15   1.388191664831e-13  -1.209221887337e-14  -2.272967821457e-15  
-9.339859281403e-10   6.242795404394e-11  -1.326142527445e-12   4.076679061759e-12  -1.352307976766e-13  -6.008782779255e-13   9.661349766978e-15  -5.472256146959e-13   6.620304734798e-14   1.279135088819e-14   3.404613643506e-10  -2.179063455818e-11   4.449115964983e-13  -1.026387585560e-12   3.291667564601e-14   1.071205732165e-13  -1.666244165313e-15   1.305458762339e-13  -1.125200819602e-14  -2.112241721672e-15  
-8.893501028864e-10   5.927687308129e-11  -1.255866675441e-12   3.848853145549e-12  -1.273496030398e-13  -5.611114667498e-13   8.996434154852e-15  -5.156416841439e-13   6.173920628231e-14   1.191267496098e-14   3.234356733948e-10  -2.064452240799e-11   4.204346226065e-13  -9.670030849198e-13   3.093580235628e-14   9.979149067160e-14  -1.547913540199e-15   1.227681872016e-13  -1.046955675534e-14  -1.962784314593e-15  
-8.466625829393e-10   5.630266437363e-11  -1.190379319830e-12   3.633047832216e-12  -1.199357690673e-13  -5.238290216015e-13   8.377105924698e-15  -4.857743155678e-13   5.756185716402e-14   1.109125888753e-14   3.071885796994e-10  -1.956416017812e-11   3.976574474495e-13  -9.108725895796e-13   2.907572750058e-14   9.293527995749e-14  -1.437916233182e-15   1.154280695473e-13  -9.738848039085e-15  -1.823345619156e-15  
-8.058840745534e-10   5.345637937834e-11  -1.126939575427e-12   3.428911616964e-12  -1.129292703710e-13  -4.889378568478e-13   7.799554455179e-15  -4.575755946989e-13   5.365861931484e-14   1.032470498534e-14   2.917109888019e-10  -1.853427927027e-11   3.756913475200e-13  -8.579012908305e-13   2.732252535896e-14   8.653552656312e-14  -1.335681308123e-15   1.085131543460e-13  -9.057780668319e-15  -1.693534607736e-15  
-7.665098583576e-10   5.072060646574e-11  -1.066415206684e-12   3.234922159195e-12  -1.062901163647e-13  -4.560731380238e-13   7.256898891408e-15  -4.307867499383e-13   4.999370064136e-14   9.604895160318e-15   2.768091838472e-10  -1.754639596610e-11   3.547509534685e-13  -8.076862528117e-13   2.566453064284e-14   8.052061367119e-14  -1.239790063479e-15   1.019593720631e-13  -8.419604263532e-15  -1.571883559319e-15  
-7.294735743461e-10   4.820698688139e-11  -1.010802271839e-12   3.052790951490e-12  -1.001442246153e-13  -4.255367516378e-13   6.761992452320e-15  -4.057108647839e-13   4.658967901517e-14   8.937764738266e-15   2.628071760067e-10  -1.663982873815e-11   3.355534767100e-13  -7.606083597525e-13   2.413150521549e-14   7.494271130313e-14  -1.152564240633e-15   9.583250891321e-14  -7.827986591892e-15  -1.459338983732e-15  
-6.934811219690e-10   4.575897286411e-11  -9.571993297973e-13   2.878937150005e-12  -9.427240582545e-14  -3.966918882026e-13   6.292945469109e-15  -3.817860017377e-13   4.338433462065e-14   8.309659117709e-15   2.492491070538e-10  -1.575945648010e-11   3.170705197831e-13  -7.158050798474e-13   2.267100114335e-14   6.968760880749e-14  -1.070086497456e-15   9.000379877605e-14  -7.272277978261e-15  -1.353632957202e-15  
-6.591749729735e-10   4.343912642949e-11  -9.064426855377e-13   2.714779671728e-12  -8.874786692239e-14  -3.697300477511e-13   5.856891666612e-15  -3.592342982268e-13   4.039333381366e-14   7.724196111253e-15   2.363562815427e-10  -1.492720509588e-11   2.996066289616e-13  -6.735895592751e-13   2.129986420882e-14   6.478684239421e-14  -9.936261981403e-16   8.452043072430e-14  -6.754855301832e-15  -1.255312741183e-15  
-6.270220069887e-10   4.125513180644e-11  -8.588643569748e-13   2.561017296584e-12  -8.356737275903e-14  -3.447990451253e-13   5.452992602599e-15  -3.381901080826e-13   3.762597735721e-14   7.184109590424e-15   2.242942063337e-10  -1.414490611153e-11   2.832501792682e-13  -6.341045922180e-13   2.001590017936e-14   6.026729976812e-14  -9.229502479162e-16   7.941051856224e-14  -6.277280746522e-15  -1.164833844475e-15  
-5.963840342243e-10   3.913018151528e-11  -8.119255033301e-13   2.415678036927e-12  -7.862591045121e-14  -3.215517431739e-13   5.072571179577e-15  -3.183551055818e-13   3.504688697419e-14   6.681885297493e-15   2.128398687819e-10  -1.338728134686e-11   2.672049231176e-13  -5.968836531308e-13   1.879534679379e-14   5.606718582532e-14  -8.565933923801e-16   7.460667051603e-14  -5.833598917238e-15  -1.080960612204e-15  
-5.673593206419e-10   3.712022408900e-11  -7.680407730828e-13   2.278761841105e-12  -7.397694330453e-14  -2.999079477791e-13   4.717695033642e-15  -2.997185254002e-13   3.264722280746e-14   6.215530310978e-15   2.020120475173e-10  -1.267157370851e-11   2.522347260246e-13  -5.618884350884e-13   1.764879299778e-14   5.216720831155e-14  -7.947950483996e-16   7.010141549343e-14  -5.421807899500e-15  -1.003269152675e-15  
-5.407870578455e-10   3.526962147638e-11  -7.274531107145e-13   2.152040066914e-12  -6.967451335981e-14  -2.801816890413e-13   4.394253988664e-15  -2.825753169658e-13   3.045295050262e-14   5.791276365629e-15   1.921086283076e-10  -1.201372320571e-11   2.384266891776e-13  -5.295268678284e-13   1.658907179624e-14   4.862385127573e-14  -7.386374127058e-16   6.596027296166e-14  -5.046330529304e-15  -9.327952522569e-16  
-5.276158173433e-10   3.433048326680e-11  -7.066719992109e-13   2.089053285362e-12  -6.751163520173e-14  -2.704108335748e-13   4.231852186314e-15  -2.740662146963e-13   2.936459866976e-14   5.581143347640e-15   1.872034365897e-10  -1.168035121335e-11   2.313628698600e-13  -5.134444669263e-13   1.605668010244e-14   4.687051813620e-14  -7.104519194619e-16   6.390521628133e-14  -4.860251190926e-15  -8.979219616377e-16  
-4.908840931191e-10   3.177111254502e-11  -6.503527575220e-13   1.914454521513e-12  -6.160536459240e-14  -2.437085793252e-13   3.795493366090e-15  -2.505557843389e-13   2.639392274656e-14   5.008856451983e-15   1.735529332175e-10  -1.077347311134e-11   2.122788286717e-13  -4.689763864883e-13   1.460579478711e-14   4.209386667620e-14  -6.349694328970e-16   5.824025295629e-14  -4.353901568383e-15  -8.032242129729e-16  


Spline
101 6.74632227
2.57465893 7.43690568 -0.03235820
3.59803854 3.69252485 0.12856688 -0.41432718 0.53337559 -0.32964982
3.69252485 3.72241688 0.09390235 -0.32236281 0.43993341 -0.29224316
3.72241688 3.75230891 0.08465156 -0.29684519 0.41372619 -0.29874316
3.75230891 3.78220094 0.07613996 -0.27291177 0.38693607 -0.27156014
3.78220094 3.81209298 0.06832056 -0.25050711 0.36258361 -0.26637446
3.81209298 3.84198501 0.06114926 -0.22954443 0.33869619 -0.24939977
3.84198501 3.87187704 0.05458368 -0.20996433 0.31633100 -0.23943179
3.87187704 3.90176907 0.04858368 -0.19169460 0.29485969 -0.22630995
3.90176907 3.93166110 0.04311096 -0.17467334 0.27456510 -0.21547438
3.93166110 3.96155313 0.03812920 -0.15883632 0.25524219 -0.20400249
3.96155313 3.99144516 0.03360388 -0.14412376 0.23694805 -0.19344918
3.99144516 4.02133720 0.02950228 -0.13047660 0.21960028 -0.18297283
4.02133720 4.05122923 0.02579340 -0.11783848 0.20319199 -0.17301435
4.05122923 4.08112126 0.02244791 -0.10615462 0.18767674 -0.16332835
4.08112126 4.11101329 0.01943806 -0.09537236 0.17303009 -0.15403665
4.11101329 4.14090532 0.01673768 -0.08544083 0.15921669 -0.14506462
4.14090532 4.17079735 0.01432207 -0.07631107 0.14620786 -0.13644272
4.17079735 4.20068938 0.01216798 -0.06793592 0.13397221 -0.12814518
4.20068938 4.23058142 0.01025352 -0.06027002 0.12248065 -0.12017636
4.23058142 4.26047345 0.00855816 -0.05326977 0.11170370 -0.11252440
4.26047345 4.29036548 0.00706262 -0.04689331 0.10161295 -0.10518625
4.29036548 4.32025751 0.00574887 -0.04110043 0.09218026 -0.09815399
4.32025751 4.35014954 0.00460004 -0.03585263 0.08337820 -0.09142250
4.35014954 4.38004157 0.00360039 -0.03111301 0.07517978 -0.08498494
4.38004157 4.40993360 0.00273527 -0.02684627 0.06755867 -0.07883563
4.40993360 4.43982564 0.00199104 -0.02301867 0.06048899 -0.07296800
4.43982564 4.46971767 0.00135506 -0.01959799 0.05394551 -0.06737625
4.46971767 4.49960970 0.00081564 -0.01655351 0.04790347 -0.06205388
4.49960970 4.52950173 0.00036197 -0.01385599 0.04233872 -0.05699504
4.52950173 4.55939376 -0.00001591 -0.01147759 0.03722763 -0.05219325
4.55939376 4.58928579 -0.00032712 -0.00939188 0.03254714 -0.04764265
4.58928579 4.61917782 -0.00058006 -0.00757379 0.02827473 -0.04333678
4.61917782 4.64906986 -0.00078235 -0.00599958 0.02438846 -0.03926976
4.64906986 4.67896189 -0.00094094 -0.00464681 0.02086690 -0.03543515
4.67896189 4.70885392 -0.00106215 -0.00349429 0.01768922 -0.03182704
4.70885392 4.73874595 -0.00115164 -0.00252207 0.01483509 -0.02843903
4.73874595 4.76863798 -0.00121454 -0.00171140 0.01228479 -0.02526517
4.76863798 4.79853001 -0.00125539 -0.00104469 0.01001911 -0.02229909
4.79853001 4.82842204 -0.00127826 -0.00050548 0.00801942 -0.01953481
4.82842204 4.85831408 -0.00128673 -0.00007842 0.00626761 -0.01696600
4.85831408 4.88820611 -0.00128393 0.00025081 0.00474617 -0.01458664
4.88820611 4.91809814 -0.00127258 0.00049545 0.00343809 -0.01239044
4.91809814 4.94799017 -0.00125503 0.00066778 0.00232697 -0.01037134
4.94799017 4.97788220 -0.00123326 0.00077909 0.00139690 -0.00852308
4.97788220 5.00777423 -0.00120895 0.00083976 0.00063259 -0.00683957
5.00777423 5.03766626 -0.00118347 0.00085925 0.00001924 -0.00531458
5.03766626 5.06755830 -0.00115791 0.00084615 -0.00045735 -0.00394201
5.06755830 5.09745033 -0.00113313 0.00080824 -0.00081085 -0.00271563
5.09745033 5.12734236 -0.00110977 0.00075248 -0.00105438 -0.00162932
5.12734236 5.15723439 -0.00108826 0.00068508 -0.00120049 -0.00067689
5.15723439 5.18712642 -0.00106887 0.00061150 -0.00126119 0.00014781
5.18712642 5.21701845 -0.00105172 0.00053649 -0.00124794 0.00085096
5.21701845 5.24691049 -0.00103677 0.00046417 -0.00117163 0.00143872
5.24691049 5.27680252 -0.00102390 0.00039798 -0.00104261 0.00191725
5.27680252 5.30669455 -0.00101289 0.00034079 -0.00087068 0.00229273
5.30669455 5.33658658 -0.00100342 0.00029488 -0.00066507 0.00257131
5.33658658 5.36647861 -0.00099513 0.00026201 -0.00043449 0.00275917
5.36647861 5.39637064 -0.00098761 0.00024343 -0.00018706 0.00286246
5.39637064 5.42626267 -0.00098043 0.00023992 0.00006964 0.00288737
5.42626267 5.45615471 -0.00097311 0.00025183 0.00032856 0.00284004
5.45615471 5.48604674 -0.00096522 0.00027908 0.00058325 0.00272666
5.48604674 5.51593877 -0.00095628 0.00032126 0.00082776 0.00255338
5.51593877 5.54583080 -0.00094587 0.00037759 0.00105674 0.00232636
5.54583080 5.57572283 -0.00093358 0.00044701 0.00126536 0.00205179
5.57572283 5.60561486 -0.00091903 0.00052815 0.00144936 0.00173580
5.60561486 5.63550689 -0.00090190 0.00061945 0.00160502 0.00138460
5.63550689 5.66539893 -0.00088191 0.00071912 0.00172918 0.00100432
5.66539893 5.69529096 -0.00085884 0.00082519 0.00181924 0.00060115
5.69529096 5.72518299 -0.00083254 0.00093556 0.00187315 0.00018123
5.72518299 5.75507502 -0.00080289 0.00104803 0.00188941 -0.00024924
5.75507502 5.78496705 -0.00076988 0.00116032 0.00186706 -0.00068413
5.78496705 5.81485908 -0.00073355 0.00127011 0.00180571 -0.00111724
5.81485908 5.84475111 -0.00069400 0.00137507 0.00170552 -0.00154243
5.84475111 5.87464315 -0.00065141 0.00147289 0.00156720 -0.00195352
5.87464315 5.90453518 -0.00060604 0.00156135 0.00139201 -0.00234436
5.90453518 5.93442721 -0.00055818 0.00163829 0.00118178 -0.00270876
5.93442721 5.96431924 -0.00050823 0.00170168 0.00093887 -0.00304058
5.96431924 5.99421127 -0.00045660 0.00174966 0.00066620 -0.00333363
5.99421127 6.02410330 -0.00040380 0.00178055 0.00036725 -0.00358175
6.02410330 6.05399533 -0.00035034 0.00179290 0.00004606 -0.00377881
6.05399533 6.08388737 -0.00029681 0.00178553 -0.00029281 -0.00391856
6.08388737 6.11377940 -0.00024380 0.00175752 -0.00064421 -0.00399498
6.11377940 6.14367143 -0.00019195 0.00170829 -0.00100247 -0.00400163
6.14367143 6.17356346 -0.00014188 0.00163764 -0.00136132 -0.00393286
6.17356346 6.20345549 -0.00009425 0.00154571 -0.00171400 -0.00378155
6.20345549 6.23334752 -0.00004968 0.00143310 -0.00205312 -0.00354332
6.23334752 6.26323955 -0.00000877 0.00130086 -0.00237087 -0.00320865
6.26323955 6.29313159 0.00002791 0.00115052 -0.00265861 -0.00277764
6.29313159 6.32302362 0.00005985 0.00098413 -0.00290769 -0.00223243
6.32302362 6.35291565 0.00008661 0.00080431 -0.00310789 -0.00158870
6.35291565 6.38280768 0.00010783 0.00061425 -0.00325036 -0.00079945
6.38280768 6.41269971 0.00012327 0.00041779 -0.00332205 0.00006516
6.41269971 6.44259174 0.00013279 0.00021936 -0.00331621 0.00115391
6.44259174 6.47248377 0.00013642 0.00002419 -0.00321273 0.00220653
6.47248377 6.50237581 0.00013433 -0.00016196 -0.00301486 0.00372693
6.50237581 6.53226784 0.00012689 -0.00033221 -0.00268064 0.00479177
6.53226784 6.56215987 0.00011469 -0.00047963 -0.00225093 0.00714020
6.56215987 6.59205190 0.00009854 -0.00059506 -0.00161063 0.00756972
6.59205190 6.62194393 0.00007951 -0.00067105 -0.00093180 0.01185065
6.62194393 6.65183596 0.00005894 -0.00069499 0.00013092 0.01049047
6.65183596 6.74632227 0.00003856 -0.00065905 0.00107166 0.01671589 -0.00772609 0.08757322
