# Supplementary material for: DFTB Parametrization at the Example of Platinum—Implementation, Validation and Practical Considerations
Source: J Comput Chem. 2026 Mar 11;47(7):e70342. doi: 10.1002/jcc.70342 (PMC12979722; doi:10.1002/jcc.70342)
Supplement: Supplementary file 2 — Data S2: Slater‐Koster files for the interactions of Pt‐{H, C, N, O, F, Cl, Na, Mg, Zn, Zr, Pt} and STO‐coefficients for Pt. [file JCC-47-0-s002.zip › Pt-X-skf/Pt-Na.skf]

0.020000000000, 1050
195.084, 19*0.0
5*0.0  3.542475611738e-02   3.267512649757e-02  1*0.0 -6.043237911037e-03   4.137148882663e-01  5*0.0 -9.112082473751e-01  -9.110478173544e-01  1*0.0 -5.919612745596e-03  -9.188611244864e-01  
5*0.0  4.179634011965e-02   3.504643116904e-02  1*0.0 -1.392717455024e-02   4.148735654925e-01  5*0.0 -9.108666659119e-01  -9.109294378777e-01  1*0.0 -1.184098020783e-02  -9.186669982191e-01  
5*0.0  4.009872895609e-02   3.727758834672e-02  1*0.0 -1.764230858137e-02   3.661024832732e-01  5*0.0 -9.102951304149e-01  -9.107501561217e-01  1*0.0 -1.776899706874e-02  -9.183537492152e-01  
5*0.0  2.855396938770e-02   3.600973869984e-02  1*0.0 -1.455482375347e-02   3.056687193617e-01  5*0.0 -9.094971760488e-01  -9.104802563593e-01  1*0.0 -2.370074041142e-02  -9.179352500607e-01  
5*0.0  9.503815071134e-03   3.221959253961e-02  1*0.0 -6.541012158982e-03   2.646734613655e-01  5*0.0 -9.084793220497e-01  -9.101389245313e-01  1*0.0 -2.963427046551e-02  -9.174508156242e-01  
5*0.0 -1.117368766795e-02   2.649366309834e-02  1*0.0  2.258711682324e-03   2.547134959109e-01  5*0.0 -9.072523909604e-01  -9.097218682815e-01  1*0.0 -3.556468979856e-02  -9.169038717576e-01  
5*0.0 -2.728333965442e-02   1.999768169607e-02  1*0.0  7.603066250400e-03   2.757809930627e-01  5*0.0 -9.058282162751e-01  -9.092399353325e-01  1*0.0 -4.148739052725e-02  -9.162989923966e-01  
5*0.0 -3.538200830524e-02   1.383479160042e-02  1*0.0  6.989940639409e-03   3.202632532618e-01  5*0.0 -9.042140938556e-01  -9.086983330904e-01  1*0.0 -4.740115964361e-02  -9.156169645796e-01  
5*0.0 -3.249407036014e-02   8.316809692850e-03  1*0.0 -1.509535341876e-03   3.781113844656e-01  5*0.0 -9.024156020459e-01  -9.080658634998e-01  1*0.0 -5.329917584214e-02  -9.147950346849e-01  
5*0.0 -1.739757838153e-02   5.169656854728e-03  1*0.0 -1.820473285962e-02   4.408731006287e-01  5*0.0 -9.004272104425e-01  -9.073860654547e-01  1*0.0 -5.919702450952e-02  -9.138356811786e-01  
5*0.0  9.166802579876e-03   4.429414093662e-03  1*0.0 -4.221512574812e-02   5.008587855615e-01  5*0.0 -8.982381687422e-01  -9.066414991413e-01  1*0.0 -6.510005915044e-02  -9.126829795980e-01  
5*0.0  4.535078487824e-02   6.287063307407e-03  1*0.0 -7.161321636698e-02   5.531875471143e-01  5*0.0 -8.958308405601e-01  -9.058199693617e-01  1*0.0 -7.102524987957e-02  -9.113109399520e-01  
5*0.0  8.899202618325e-02   1.094093142216e-02  1*0.0 -1.045719049981e-01   5.947949055280e-01  5*0.0 -8.931810516171e-01  -9.049364874498e-01  1*0.0 -7.698682199484e-02  -9.096859290352e-01  
5*0.0  1.378064969651e-01   1.847321060565e-02  1*0.0 -1.390815933058e-01   6.250953293878e-01  5*0.0 -8.902631859806e-01  -9.039750250135e-01  1*0.0 -8.301232832768e-02  -9.078252135399e-01  
5*0.0  1.890774581425e-01   2.825629779371e-02  1*0.0 -1.732936282769e-01   6.435476690281e-01  5*0.0 -8.870489917188e-01  -9.029429543544e-01  1*0.0 -8.910843453922e-02  -9.056920492335e-01  
5*0.0  2.405273371984e-01   4.011514405585e-02  1*0.0 -2.054254041813e-01   6.513973280425e-01  5*0.0 -8.835087494829e-01  -9.018299047763e-01  1*0.0 -9.530349321322e-02  -9.033102783855e-01  
5*0.0  2.901792955962e-01   5.328245924315e-02  1*0.0 -2.342337822803e-01   6.496391237957e-01  5*0.0 -8.796174294017e-01  -9.006178911075e-01  1*0.0 -1.015991016796e-01  -9.006626661408e-01  
5*0.0  3.362159876662e-01   6.776130591719e-02  1*0.0 -2.584947661200e-01   6.404492777008e-01  5*0.0 -8.753458860421e-01  -8.993165257444e-01  1*0.0 -1.080194650226e-01  -8.977844256052e-01  
5*0.0  3.772835240563e-01   8.312735232735e-02  1*0.0 -2.775187031209e-01   6.256043116346e-01  5*0.0 -8.706722295831e-01  -8.979371496187e-01  1*0.0 -1.145742257805e-01  -8.947021183121e-01  
5*0.0  4.121782704162e-01   9.867280182948e-02  1*0.0 -2.907928913112e-01   6.066133592732e-01  5*0.0 -8.655829458669e-01  -8.964100693332e-01  1*0.0 -1.212525135264e-01  -8.913801567415e-01  
5*0.0  4.403614999399e-01   1.144455435719e-01  1*0.0 -2.982147784865e-01   5.852079855817e-01  5*0.0 -8.600566989932e-01  -8.948241182573e-01  1*0.0 -1.280799972825e-01  -8.879163741615e-01  
5*0.0  4.616386320700e-01   1.296820161491e-01  1*0.0 -3.000091923367e-01   5.622997678232e-01  5*0.0 -8.540937492131e-01  -8.930964276950e-01  1*0.0 -1.350310613551e-01  -8.842627360501e-01  
5*0.0  4.760874545730e-01   1.444065261588e-01  1*0.0 -2.965075833867e-01   5.391386586387e-01  5*0.0 -8.476881628784e-01  -8.912255087199e-01  1*0.0 -1.421083810800e-01  -8.804620014490e-01  
5*0.0  4.837176822696e-01   1.583933830132e-01  1*0.0 -2.880213300344e-01   5.165189791122e-01  5*0.0 -8.408374500933e-01  -8.892888564417e-01  1*0.0 -1.493062867586e-01  -8.765466509881e-01  
5*0.0  4.847295336446e-01   1.714414449447e-01  1*0.0 -2.749300835987e-01   4.951782495793e-01  5*0.0 -8.335496042545e-01  -8.871843422200e-01  1*0.0 -1.566119526277e-01  -8.725212017186e-01  
5*0.0  4.794153494714e-01   1.833408409848e-01  1*0.0 -2.577265862711e-01   4.754601369332e-01  5*0.0 -8.258324507664e-01  -8.849650185374e-01  1*0.0 -1.640057327879e-01  -8.683887517752e-01  
5*0.0  4.685480370553e-01   1.941554478519e-01  1*0.0 -2.371171222192e-01   4.577338393329e-01  5*0.0 -8.176990402986e-01  -8.826178827846e-01  1*0.0 -1.714809781980e-01  -8.641786670758e-01  
5*0.0  4.527372295163e-01   2.036257858027e-01  1*0.0 -2.138126452511e-01   4.418928047469e-01  5*0.0 -8.091720615529e-01  -8.801328469341e-01  1*0.0 -1.790055308707e-01  -8.598872160287e-01  
5*0.0  4.325367215438e-01   2.118779639536e-01  1*0.0 -1.882144575064e-01   4.282215324854e-01  5*0.0 -8.002649972614e-01  -8.775447376910e-01  1*0.0 -1.865795148831e-01  -8.555632378930e-01  
5*0.0  4.088232756184e-01   2.187801775775e-01  1*0.0 -1.611772396055e-01   4.163537001586e-01  5*0.0 -7.910115468431e-01  -8.747792544462e-01  1*0.0 -1.941520137744e-01  -8.511266016898e-01  
5*0.0  3.818859571768e-01   2.244763603861e-01  1*0.0 -1.329306399000e-01   4.064296686482e-01  5*0.0 -7.814214250024e-01  -8.719218268971e-01  1*0.0 -2.017297800510e-01  -8.466555534861e-01  
5*0.0  3.524451043754e-01   2.289273359853e-01  1*0.0 -1.040101137179e-01   3.982687978439e-01  5*0.0 -7.715248946672e-01  -8.689566991810e-01  1*0.0 -2.092963499990e-01  -8.421743290522e-01  
5*0.0  3.211088456975e-01   2.321853849938e-01  1*0.0 -7.493605270151e-02   3.915749552792e-01  5*0.0 -7.613530429527e-01  -8.658260599760e-01  1*0.0 -2.168107413897e-01  -8.376126749522e-01  
5*0.0  2.884580627957e-01   2.342306351463e-01  1*0.0 -4.608230741942e-02   3.861407553820e-01  5*0.0 -7.509373481122e-01  -8.625779331081e-01  1*0.0 -2.242518677421e-01  -8.329807774656e-01  
5*0.0  2.549164758653e-01   2.353176275236e-01  1*0.0 -1.774519465841e-02   3.818996770712e-01  5*0.0 -7.402916581097e-01  -8.592265726437e-01  1*0.0 -2.316241906761e-01  -8.283322638968e-01  
5*0.0  2.211631283028e-01   2.353889135702e-01  1*0.0  9.614954551812e-03   3.784727611702e-01  5*0.0 -7.294564312559e-01  -8.557978827267e-01  1*0.0 -2.389045240607e-01  -8.236819793616e-01  
5*0.0  1.873765559194e-01   2.345150761532e-01  1*0.0  3.595523121005e-02   3.757804028879e-01  5*0.0 -7.184612892068e-01  -8.522084599944e-01  1*0.0 -2.460528191541e-01  -8.189299414188e-01  
5*0.0  1.539776620256e-01   2.328375163849e-01  1*0.0  6.096915306580e-02   3.735888283556e-01  5*0.0 -7.073265548473e-01  -8.485195750826e-01  1*0.0 -2.530668006049e-01  -8.141247655004e-01  
5*0.0  1.213457403126e-01   2.303987604735e-01  1*0.0  8.450470075676e-02   3.717529530573e-01  5*0.0 -6.960797403244e-01  -8.447480092394e-01  1*0.0 -2.599456359719e-01  -8.093099905080e-01  
5*0.0  8.970097291220e-02   2.272528463520e-01  1*0.0  1.064186046591e-01   3.700756187720e-01  5*0.0 -6.847455109311e-01  -8.409283321241e-01  1*0.0 -2.666725617588e-01  -8.044824220752e-01  
5*0.0  5.921179243645e-02   2.235498405355e-01  1*0.0  1.267469555614e-01   3.685377732836e-01  5*0.0 -6.733509390459e-01  -8.369597325671e-01  1*0.0 -2.732171196030e-01  -7.995483623158e-01  
5*0.0  3.031196592603e-02   2.192357785365e-01  1*0.0  1.451764115606e-01   3.668234332659e-01  5*0.0 -6.619337576046e-01  -8.328738124718e-01  1*0.0 -2.795697647983e-01  -7.945625580791e-01  
5*0.0  2.901485976927e-03   2.145464572032e-01  1*0.0  1.619096293749e-01   3.650457369260e-01  5*0.0 -6.504849618513e-01  -8.287857619105e-01  1*0.0 -2.857553158308e-01  -7.895773557192e-01  
5*0.0 -2.276572401797e-02   2.094229215130e-01  1*0.0  1.768111221286e-01   3.629901909003e-01  5*0.0 -6.390497315714e-01  -8.246346987676e-01  1*0.0 -2.917362926844e-01  -7.845427456400e-01  
5*0.0 -4.672198368669e-02   2.039808022190e-01  1*0.0  1.900207019302e-01   3.607122750668e-01  5*0.0 -6.276430621778e-01  -8.203558774884e-01  1*0.0 -2.975095725156e-01  -7.794340666451e-01  
5*0.0 -6.883738812686e-02   1.983047624560e-01  1*0.0  2.014846297600e-01   3.581163090153e-01  5*0.0 -6.162761568446e-01  -8.160226744671e-01  1*0.0 -3.030791361741e-01  -7.742872748876e-01  
5*0.0 -8.903441927255e-02   1.923940692796e-01  1*0.0  2.112326962960e-01   3.551347229518e-01  5*0.0 -6.049751401354e-01  -8.116361678719e-01  1*0.0 -3.084331214963e-01  -7.690947101506e-01  
5*0.0 -1.073256215447e-01   1.863225912387e-01  1*0.0  2.193237678498e-01   3.517377325677e-01  5*0.0 -5.937483062742e-01  -8.071991644867e-01  1*0.0 -3.135731357089e-01  -7.638604462718e-01  
5*0.0 -1.238313360901e-01   1.801801583853e-01  1*0.0  2.259374961866e-01   3.480221159136e-01  5*0.0 -5.825956279477e-01  -8.027846626615e-01  1*0.0 -3.185173107705e-01  -7.586222014805e-01  
5*0.0 -1.384000320999e-01   1.739309513298e-01  1*0.0  2.310122594234e-01   3.438777409635e-01  5*0.0 -5.715588018388e-01  -7.982557300061e-01  1*0.0 -3.232352279221e-01  -7.533219514332e-01  
5*0.0 -1.511864144599e-01   1.676947853179e-01  1*0.0  2.347068726591e-01   3.393612454669e-01  5*0.0 -5.606286670227e-01  -7.936540587844e-01  1*0.0 -3.277316661070e-01  -7.479518046511e-01  
5*0.0 -1.622396126623e-01   1.614572787697e-01  1*0.0  2.371285419761e-01   3.345031453950e-01  5*0.0 -5.498157082219e-01  -7.890369811244e-01  1*0.0 -3.320257751264e-01  -7.425707216259e-01  
5*0.0 -1.715955158911e-01   1.552727334897e-01  1*0.0  2.383362167210e-01   3.293113160582e-01  5*0.0 -5.391242137091e-01  -7.844543874618e-01  1*0.0 -3.361226372928e-01  -7.371917271193e-01  
5*0.0 -1.792862517295e-01   1.491043402423e-01  1*0.0  2.383784960192e-01   3.237379221618e-01  5*0.0 -5.285783158708e-01  -7.798559724757e-01  1*0.0 -3.400011933518e-01  -7.317724992009e-01  
5*0.0 -1.854924461186e-01   1.430788081392e-01  1*0.0  2.374586561426e-01   3.179373821680e-01  5*0.0 -5.181672106973e-01  -7.751434140874e-01  1*0.0 -3.436789293407e-01  -7.263003687434e-01  
5*0.0 -1.902412379595e-01   1.371991906131e-01  1*0.0  2.356134751756e-01   3.119052304838e-01  5*0.0 -5.078926146047e-01  -7.704304489770e-01  1*0.0 -3.471734371990e-01  -7.208330084526e-01  
5*0.0 -1.935527531507e-01   1.314134887194e-01  1*0.0  2.328701591625e-01   3.055919933159e-01  5*0.0 -4.977732302436e-01  -7.657233879323e-01  1*0.0 -3.504684660075e-01  -7.153473558597e-01  
5*0.0 -1.956118363763e-01   1.257971240557e-01  1*0.0  2.293997884746e-01   2.991030465061e-01  5*0.0 -4.877930452052e-01  -7.610380380755e-01  1*0.0 -3.535833034799e-01  -7.098553676501e-01  
5*0.0 -1.963954525005e-01   1.203131338672e-01  1*0.0  2.251957701123e-01   2.924073137674e-01  5*0.0 -4.779744192972e-01  -7.563506487484e-01  1*0.0 -3.565098372899e-01  -7.043513129219e-01  
5*0.0 -1.961733653836e-01   1.150668249201e-01  1*0.0  2.205044957344e-01   2.856747587736e-01  5*0.0 -4.682881060320e-01  -7.515984791184e-01  1*0.0 -3.592825877556e-01  -6.988471184421e-01  
5*0.0 -1.948173759307e-01   1.099695427752e-01  1*0.0  2.152149694831e-01   2.787900980615e-01  5*0.0 -4.587655434136e-01  -7.468428407259e-01  1*0.0 -3.618813371899e-01  -6.933435635289e-01  
5*0.0 -1.925429947989e-01   1.050709704643e-01  1*0.0  2.095012938486e-01   2.718460728739e-01  5*0.0 -4.493808907858e-01  -7.421275363248e-01  1*0.0 -3.643306745307e-01  -6.878622925583e-01  
5*0.0 -1.894282677401e-01   1.003828804309e-01  1*0.0  2.034347470722e-01   2.648925913600e-01  5*0.0 -4.401391188535e-01  -7.374106457182e-01  1*0.0 -3.666305976224e-01  -6.823895890354e-01  
5*0.0 -1.855124598013e-01   9.587487783654e-02  1*0.0  1.970367898920e-01   2.578988309550e-01  5*0.0 -4.310560528578e-01  -7.326899568238e-01  1*0.0 -3.687617548585e-01  -6.768911425500e-01  
5*0.0 -1.808827286128e-01   9.156273162977e-02  1*0.0  1.903837581957e-01   2.509221180553e-01  5*0.0 -4.221183121346e-01  -7.279539340103e-01  1*0.0 -3.707562959894e-01  -6.714087616085e-01  
5*0.0 -1.756837201895e-01   8.749636813617e-02  1*0.0  1.835967409187e-01   2.440693547409e-01  5*0.0 -4.132844771837e-01  -7.232727000616e-01  1*0.0 -3.726716180307e-01  -6.660290149801e-01  
5*0.0 -1.698746964043e-01   8.360501544854e-02  1*0.0  1.766237769545e-01   2.372378860788e-01  5*0.0 -4.046026963244e-01  -7.185709252999e-01  1*0.0 -3.744400395046e-01  -6.606368652759e-01  
5*0.0 -1.635979394242e-01   7.992643165869e-02  1*0.0  1.695670116878e-01   2.305006596906e-01  5*0.0 -3.960481126957e-01  -7.138841437589e-01  1*0.0 -3.760884250948e-01  -6.552619627946e-01  
5*0.0 -1.569153121813e-01   7.644918712802e-02  1*0.0  1.624809052383e-01   2.239003183528e-01  5*0.0 -3.876148405792e-01  -7.091984969382e-01  1*0.0 -3.776341516614e-01  -6.499256309775e-01  
5*0.0 -1.498274749626e-01   7.316504907182e-02  1*0.0  1.553392598704e-01   2.173815033534e-01  5*0.0 -3.793100528682e-01  -7.045473830319e-01  1*0.0 -3.790647678610e-01  -6.446098588122e-01  
5*0.0 -1.424536746680e-01   7.006755434009e-02  1*0.0  1.482509622870e-01   2.110410529927e-01  5*0.0 -3.711266974037e-01  -6.998949639395e-01  1*0.0 -3.804037028879e-01  -6.393355772530e-01  
5*0.0 -1.348355173952e-01   6.716831966825e-02  1*0.0  1.412291384180e-01   2.048744099840e-01  5*0.0 -3.630338341819e-01  -6.952735187517e-01  1*0.0 -3.816821591912e-01  -6.341457588451e-01  
5*0.0 -1.270214039698e-01   6.446273943322e-02  1*0.0  1.342951050119e-01   1.988794826067e-01  5*0.0 -3.550381558617e-01  -6.906736038009e-01  1*0.0 -3.828870071630e-01  -6.290108777410e-01  
5*0.0 -1.190513322490e-01   6.192443978342e-02  1*0.0  1.274730719107e-01   1.930624616134e-01  5*0.0 -3.471469475651e-01  -6.860785642336e-01  1*0.0 -3.840100783354e-01  -6.239125975008e-01  
5*0.0 -1.110204155944e-01   5.956514775727e-02  1*0.0  1.208145332625e-01   1.874410078938e-01  5*0.0 -3.393589812246e-01  -6.814714670957e-01  1*0.0 -3.850391866054e-01  -6.188162801618e-01  
5*0.0 -1.028796368362e-01   5.736916660316e-02  1*0.0  1.142915555371e-01   1.820157452121e-01  5*0.0 -3.316626901706e-01  -6.769156214363e-01  1*0.0 -3.860116920766e-01  -6.137934977019e-01  
5*0.0 -9.470931669086e-02   5.534991108790e-02  1*0.0  1.079458083593e-01   1.768052070583e-01  5*0.0 -3.240331473996e-01  -6.724143119947e-01  1*0.0 -3.869536366089e-01  -6.088686984153e-01  
5*0.0 -8.655795599794e-02   5.347791255801e-02  1*0.0  1.018079689148e-01   1.718167107407e-01  5*0.0 -3.164821974039e-01  -6.678765734454e-01  1*0.0 -3.878423122421e-01  -6.039876784225e-01  
5*0.0 -7.842763727602e-02   5.174933587339e-02  1*0.0  9.586381845829e-02   1.670333933338e-01  5*0.0 -3.090011099755e-01  -6.633589616224e-01  1*0.0 -3.886879574280e-01  -5.991713852936e-01  
5*0.0 -7.037232987859e-02   5.017120688713e-02  1*0.0  9.014400519482e-02   1.624800490499e-01  5*0.0 -3.015725123331e-01  -6.588986073183e-01  1*0.0 -3.895106048429e-01  -5.944463780059e-01  
5*0.0 -6.238349595698e-02   4.873000582568e-02  1*0.0  8.462564451895e-02   1.581178707889e-01  5*0.0 -2.942176428919e-01  -6.544526387931e-01  1*0.0 -3.902770577317e-01  -5.897572979972e-01  
5*0.0 -5.449996418476e-02   4.742617056091e-02  1*0.0  7.934483542841e-02   1.539881171557e-01  5*0.0 -2.869322023682e-01  -6.499975204365e-01  1*0.0 -3.910014866624e-01  -5.851139758452e-01  
5*0.0 -4.675818892618e-02   4.625716382188e-02  1*0.0  7.429834375923e-02   1.500630892837e-01  5*0.0 -2.797088401932e-01  -6.455271400515e-01  1*0.0 -3.916776756591e-01  -5.804998411736e-01  
5*0.0 -3.917122528321e-02   4.518528353651e-02  1*0.0  6.949962453400e-02   1.463650530786e-01  5*0.0 -2.725015848460e-01  -6.411250380239e-01  1*0.0 -3.923739797203e-01  -5.760197991713e-01  
5*0.0 -3.172871562488e-02   4.423053334662e-02  1*0.0  6.493558961182e-02   1.428853237947e-01  5*0.0 -2.653185562182e-01  -6.367866507469e-01  1*0.0 -3.930787992461e-01  -5.716528617709e-01  
5*0.0 -2.447799937080e-02   4.338705007611e-02  1*0.0  6.062971303122e-02   1.396271868326e-01  5*0.0 -2.581804847092e-01  -6.324294509393e-01  1*0.0 -3.937568260373e-01  -5.673311135320e-01  
5*0.0 -1.741056252315e-02   4.264590862305e-02  1*0.0  5.656044770734e-02   1.365652511481e-01  5*0.0 -2.510897410464e-01  -6.280706811849e-01  1*0.0 -3.944025293170e-01  -5.630493081880e-01  
5*0.0 -1.053730024108e-02   4.200387110790e-02  1*0.0  5.272520612095e-02   1.336979522493e-01  5*0.0 -2.440147746108e-01  -6.237528833879e-01  1*0.0 -3.950488967527e-01  -5.588526948357e-01  
5*0.0 -3.882551389355e-03   4.145530851987e-02  1*0.0  4.913295463010e-02   1.310247811249e-01  5*0.0 -2.369775495627e-01  -6.194405380669e-01  1*0.0 -3.956711360683e-01  -5.547011994979e-01  
5*0.0  2.566043212874e-03   4.099272212585e-02  1*0.0  4.577579440892e-02   1.285370988382e-01  5*0.0 -2.299827274293e-01  -6.150714304766e-01  1*0.0 -3.962657067193e-01  -5.505765933808e-01  
5*0.0  8.798086522823e-03   4.060167665978e-02  1*0.0  4.266268390812e-02   1.262598228232e-01  5*0.0 -2.229660067433e-01  -6.107985135806e-01  1*0.0 -3.969133054508e-01  -5.466040004539e-01  
5*0.0  1.480971155164e-02   4.028576925979e-02  1*0.0  3.977754095785e-02   1.241656386839e-01  5*0.0 -2.159496589866e-01  -6.065932939629e-01  1*0.0 -3.975780749163e-01  -5.427306894388e-01  
5*0.0  2.060196363410e-02   4.003575574587e-02  1*0.0  3.710714298788e-02   1.222298868406e-01  5*0.0 -2.089516669119e-01  -6.023823338119e-01  1*0.0 -3.982305868444e-01  -5.389041131049e-01  
5*0.0  2.615951461399e-02   3.985646877706e-02  1*0.0  3.466644384346e-02   1.204741775000e-01  5*0.0 -2.019615774885e-01  -5.981676638029e-01  1*0.0 -3.988895474773e-01  -5.351447194222e-01  
5*0.0  3.149871791745e-02   3.974117366559e-02  1*0.0  3.242813131042e-02   1.188635778193e-01  5*0.0 -1.949968151800e-01  -5.939455540076e-01  1*0.0 -3.995271319890e-01  -5.314172299228e-01  
5*0.0  3.659518104916e-02   3.968707397925e-02  1*0.0  3.040806341587e-02   1.174122029786e-01  5*0.0 -1.880472760033e-01  -5.896782526873e-01  1*0.0 -4.001537865177e-01  -5.277246315941e-01  
5*0.0  4.147185744255e-02   3.968418631488e-02  1*0.0  2.857907528681e-02   1.160994628494e-01  5*0.0 -1.810928202374e-01  -5.854754313479e-01  1*0.0 -4.007945623851e-01  -5.241154948757e-01  
5*0.0  4.611593235140e-02   3.972346582933e-02  1*0.0  2.696351567951e-02   1.149569522331e-01  5*0.0 -1.740986816787e-01  -5.813482856790e-01  1*0.0 -4.014959249469e-01  -5.206425295478e-01  
5*0.0  5.053450709584e-02   3.980900322122e-02  1*0.0  2.554164466868e-02   1.139503031225e-01  5*0.0 -1.671101998881e-01  -5.772013407463e-01  1*0.0 -4.021937949221e-01  -5.172115629413e-01  
5*0.0  5.472423489038e-02   3.993510350620e-02  1*0.0  2.430611065382e-02   1.130764170825e-01  5*0.0 -1.601165890922e-01  -5.730691400787e-01  1*0.0 -4.029007607246e-01  -5.138431311132e-01  
5*0.0  5.870178034891e-02   4.009677455932e-02  1*0.0  2.324053265991e-02   1.123203968843e-01  5*0.0 -1.530975856652e-01  -5.689861053891e-01  1*0.0 -4.036360116128e-01  -5.105632909361e-01  
5*0.0  6.245929267270e-02   4.028857654375e-02  1*0.0  2.234370156309e-02   1.116741209529e-01  5*0.0 -1.460946397935e-01  -5.648958307460e-01  1*0.0 -4.043543410144e-01  -5.073100924518e-01  
5*0.0  6.599882477834e-02   4.052291193121e-02  1*0.0  2.161507127260e-02   1.111361792381e-01  5*0.0 -1.391078912785e-01  -5.607279538236e-01  1*0.0 -4.050550920842e-01  -5.040673721619e-01  
5*0.0  6.932331351326e-02   4.079954997577e-02  1*0.0  2.104603884948e-02   1.107100111109e-01  5*0.0 -1.320848776015e-01  -5.565885349799e-01  1*0.0 -4.057908463123e-01  -5.009112897206e-01  
5*0.0  7.245016194897e-02   4.108824920679e-02  1*0.0  2.062756032881e-02   1.103833911609e-01  5*0.0 -1.250538909474e-01  -5.524949083188e-01  1*0.0 -4.065406754530e-01  -4.978235440750e-01  
5*0.0  7.537462811486e-02   4.139473925498e-02  1*0.0  2.035358369870e-02   1.101497978356e-01  5*0.0 -1.180136578857e-01  -5.484356342290e-01  1*0.0 -4.072976123451e-01  -4.947910660662e-01  
5*0.0  7.810908035045e-02   4.171579151507e-02  1*0.0  2.021311920877e-02   1.100049570886e-01  5*0.0 -1.109330227071e-01  -5.444356497217e-01  1*0.0 -4.080969966658e-01  -4.918567833945e-01  
5*0.0  8.064932456416e-02   4.206090754347e-02  1*0.0  2.020841541237e-02   1.099437437362e-01  5*0.0 -1.038500730738e-01  -5.404100616286e-01  1*0.0 -4.088939528078e-01  -4.889541642759e-01  
5*0.0  8.299120067035e-02   4.242942535068e-02  1*0.0  2.033859523059e-02   1.099658122888e-01  5*0.0 -9.676731528581e-02  -5.363579007758e-01  1*0.0 -4.096874398443e-01  -4.860809264937e-01  
5*0.0  8.515654450969e-02   4.280622904716e-02  1*0.0  2.058055193912e-02   1.100511793696e-01  5*0.0 -8.965960391184e-02  -5.323195195767e-01  1*0.0 -4.104979682437e-01  -4.832670335508e-01  
5*0.0  8.714538423006e-02   4.320045696237e-02  1*0.0  2.092250960830e-02   1.101834876005e-01  5*0.0 -8.258591094137e-02  -5.282793829671e-01  1*0.0 -4.112656647749e-01  -4.804459010547e-01  
5*0.0  8.896329649040e-02   4.359966244701e-02  1*0.0  2.137227641145e-02   1.103757445211e-01  5*0.0 -7.549719951597e-02  -5.242184224036e-01  1*0.0 -4.120472050989e-01  -4.776734705275e-01  
5*0.0  9.060524832232e-02   4.401219133055e-02  1*0.0  2.194340468885e-02   1.106528819827e-01  5*0.0 -6.834935822293e-02  -5.201999077727e-01  1*0.0 -4.128879365972e-01  -4.750040490790e-01  
5*0.0  9.208686044803e-02   4.442294979159e-02  1*0.0  2.260565438093e-02   1.109751094077e-01  5*0.0 -6.120285595078e-02  -5.162069763974e-01  1*0.0 -4.137184970173e-01  -4.723645061854e-01  
5*0.0  9.341614048707e-02   4.484253604452e-02  1*0.0  2.335149835105e-02   1.113416376486e-01  5*0.0 -5.404702810695e-02  -5.122629992617e-01  1*0.0 -4.145542662967e-01  -4.697744234112e-01  
5*0.0  9.458778552262e-02   4.526513409405e-02  1*0.0  2.419173891057e-02   1.117594761938e-01  5*0.0 -4.687337334820e-02  -5.083023954490e-01  1*0.0 -4.154012606922e-01  -4.672264812449e-01  
5*0.0  9.560906489542e-02   4.569138243278e-02  1*0.0  2.510654956199e-02   1.122073380205e-01  5*0.0 -3.972425707394e-02  -5.043395358837e-01  1*0.0 -4.162182930162e-01  -4.646819492895e-01  
5*0.0  9.649765687253e-02   4.612067777436e-02  1*0.0  2.608944079056e-02   1.126852867083e-01  5*0.0 -3.255386838920e-02  -5.003647131622e-01  1*0.0 -4.170484863171e-01  -4.621826714727e-01  
5*0.0  9.724754972293e-02   4.654462364249e-02  1*0.0  2.714246247949e-02   1.131935635080e-01  5*0.0 -2.538295831210e-02  -4.963987547727e-01  1*0.0 -4.178731581647e-01  -4.597128640409e-01  
5*0.0  9.786251272655e-02   4.696846064396e-02  1*0.0  2.825891886297e-02   1.137217758096e-01  5*0.0 -1.823743043398e-02  -4.923758351273e-01  1*0.0 -4.186655116721e-01  -4.572339974236e-01  
5*0.0  9.836137674330e-02   4.738844116937e-02  1*0.0  2.942154035028e-02   1.142640337076e-01  5*0.0 -1.109143614694e-02  -4.884029453226e-01  1*0.0 -4.194538457580e-01  -4.547941144747e-01  
5*0.0  9.872599888340e-02   4.780738709522e-02  1*0.0  3.065922993762e-02   1.148491856004e-01  5*0.0 -3.929829963610e-03  -4.844672832803e-01  1*0.0 -4.202569284245e-01  -4.524053304080e-01  
5*0.0  9.897936286539e-02   4.822253557906e-02  1*0.0  3.194851301523e-02   1.154584344538e-01  5*0.0  3.268242337309e-03  -4.805697645096e-01  1*0.0 -4.210904660311e-01  -4.500844344654e-01  
5*0.0  9.910918209590e-02   4.864013079134e-02  1*0.0  3.328755229159e-02   1.160790472291e-01  5*0.0  1.042835446627e-02  -4.766292553476e-01  1*0.0 -4.218800271715e-01  -4.477438055028e-01  
5*0.0  9.914386621635e-02   4.903696853239e-02  1*0.0  3.465826353524e-02   1.167024993137e-01  5*0.0  1.758959428388e-02  -4.727354454140e-01  1*0.0 -4.226668368973e-01  -4.454420625773e-01  
5*0.0  9.907234633885e-02   4.943463139662e-02  1*0.0  3.607126471599e-02   1.173396885472e-01  5*0.0  2.475515531649e-02  -4.688417146638e-01  1*0.0 -4.234518124910e-01  -4.431686231434e-01  
5*0.0  9.889702187250e-02   4.983223428057e-02  1*0.0  3.750825506518e-02   1.179635826541e-01  5*0.0  3.183567260755e-02  -4.648923487784e-01  1*0.0 -4.241535510448e-01  -4.408375732490e-01  
5*0.0  9.862650004054e-02   5.020997859253e-02  1*0.0  3.899324573728e-02   1.186123827121e-01  5*0.0  3.897749160132e-02  -4.609621468223e-01  1*0.0 -4.249115645369e-01  -4.385929430460e-01  
5*0.0  9.826982039905e-02   5.057461612768e-02  1*0.0  4.049105577276e-02   1.192406455709e-01  5*0.0  4.606290082134e-02  -4.569753315267e-01  1*0.0 -4.256101134018e-01  -4.363140977006e-01  
5*0.0  9.783623419218e-02   5.093570172862e-02  1*0.0  4.201372594026e-02   1.198828030847e-01  5*0.0  5.317411449489e-02  -4.531345463222e-01  1*0.0 -4.263348519631e-01  -4.341151039219e-01  
5*0.0  9.730258175613e-02   5.129709956638e-02  1*0.0  4.356889231393e-02   1.205248500388e-01  5*0.0  6.022593354700e-02  -4.492275549454e-01  1*0.0 -4.270027567534e-01  -4.318796969182e-01  
5*0.0  9.669026164078e-02   5.165153636479e-02  1*0.0  4.514065982811e-02   1.211636294826e-01  5*0.0  6.725584105411e-02  -4.453557667547e-01  1*0.0 -4.276504780778e-01  -4.296616217259e-01  
5*0.0  9.601934185218e-02   5.198447246111e-02  1*0.0  4.672298724308e-02   1.217958831670e-01  5*0.0  7.430765237890e-02  -4.415137025929e-01  1*0.0 -4.283175493829e-01  -4.274968507509e-01  
5*0.0  9.526882789669e-02   5.231524816031e-02  1*0.0  4.831731907590e-02   1.224151394954e-01  5*0.0  8.129461436103e-02  -4.376348688803e-01  1*0.0 -4.289262125872e-01  -4.253010013439e-01  
5*0.0  9.445128257240e-02   5.262914812959e-02  1*0.0  4.992614215668e-02   1.230291603903e-01  5*0.0  8.827026166130e-02  -4.337612262774e-01  1*0.0 -4.295238695512e-01  -4.231248860392e-01  
5*0.0  9.357941038526e-02   5.293075553650e-02  1*0.0  5.153084192605e-02   1.236211868343e-01  5*0.0  9.520978378950e-02  -4.298728332105e-01  1*0.0 -4.300877745123e-01  -4.209461382585e-01  
5*0.0  9.264365967893e-02   5.322534538603e-02  1*0.0  5.313547404621e-02   1.241934649961e-01  5*0.0  1.020620663758e-01  -4.260030347384e-01  1*0.0 -4.305800128735e-01  -4.187353563266e-01  
5*0.0  9.165921033518e-02   5.350012743018e-02  1*0.0  5.473804712221e-02   1.247488930891e-01  5*0.0  1.088983744115e-01  -4.221272052075e-01  1*0.0 -4.310618792178e-01  -4.165439019847e-01  
5*0.0  9.061151543871e-02   5.376552953986e-02  1*0.0  5.635785665059e-02   1.253070996973e-01  5*0.0  1.157338974088e-01  -4.182643880372e-01  1*0.0 -4.315463362739e-01  -4.143833413463e-01  
5*0.0  8.951800237903e-02   5.402464755192e-02  1*0.0  5.797358161561e-02   1.258526582695e-01  5*0.0  1.225457119077e-01  -4.144546096723e-01  1*0.0 -4.320133097689e-01  -4.122446423561e-01  
5*0.0  8.837220520338e-02   5.427939495080e-02  1*0.0  5.958297868302e-02   1.263759470106e-01  5*0.0  1.292759368699e-01  -4.106289116246e-01  1*0.0 -4.324142446836e-01  -4.100732228394e-01  
5*0.0  8.718271155225e-02   5.451571273171e-02  1*0.0  6.118707799946e-02   1.268823263535e-01  5*0.0  1.359705744311e-01  -4.068241578670e-01  1*0.0 -4.327895380404e-01  -4.079110829215e-01  
5*0.0  8.595470668442e-02   5.475049304570e-02  1*0.0  6.277461501922e-02   1.273614092351e-01  5*0.0  1.425862568709e-01  -4.030149629382e-01  1*0.0 -4.331035901461e-01  -4.057232410698e-01  
5*0.0  8.468251240302e-02   5.496302244198e-02  1*0.0  6.436230294390e-02   1.278266211518e-01  5*0.0  1.491770248394e-01  -3.991728473338e-01  1*0.0 -4.334028700573e-01  -4.035441172680e-01  
5*0.0  8.337826194781e-02   5.515902004279e-02  1*0.0  6.593920544531e-02   1.282753407368e-01  5*0.0  1.557428971896e-01  -3.953697853281e-01  1*0.0 -4.336862375492e-01  -4.013858169036e-01  
5*0.0  8.205174394887e-02   5.534169416830e-02  1*0.0  6.748490321730e-02   1.286854121801e-01  5*0.0  1.622052372010e-01  -3.915873368018e-01  1*0.0 -4.338933816309e-01  -3.991956506787e-01  
5*0.0  8.067973530665e-02   5.551268335535e-02  1*0.0  6.903519546861e-02   1.290895523208e-01  5*0.0  1.686463714888e-01  -3.877802655518e-01  1*0.0 -4.340889008566e-01  -3.970165153447e-01  
5*0.0  7.928232358080e-02   5.567555037664e-02  1*0.0  7.055313010281e-02   1.294510962213e-01  5*0.0  1.749536128995e-01  -3.839440119568e-01  1*0.0 -4.341821137285e-01  -3.947745561275e-01  
5*0.0  7.785807894951e-02   5.583196823155e-02  1*0.0  7.206281730048e-02   1.298054421804e-01  5*0.0  1.812407749878e-01  -3.801948871333e-01  1*0.0 -4.342722698548e-01  -3.925712021260e-01  
5*0.0  7.640233362599e-02   5.597656160706e-02  1*0.0  7.356595973933e-02   1.301482089103e-01  5*0.0  1.874928606109e-01  -3.764569659945e-01  1*0.0 -4.343448713847e-01  -3.903810881857e-01  
5*0.0  7.492209281506e-02   5.611042676151e-02  1*0.0  7.504811861630e-02   1.304620986324e-01  5*0.0  1.936662567043e-01  -3.726813860286e-01  1*0.0 -4.343619150476e-01  -3.881647175587e-01  
5*0.0  7.342958915038e-02   5.622935327432e-02  1*0.0  7.650722386091e-02   1.307545708910e-01  5*0.0  1.997952227875e-01  -3.689664730056e-01  1*0.0 -4.343543082177e-01  -3.859657126071e-01  
5*0.0  7.190566620811e-02   5.634039653975e-02  1*0.0  7.794530052521e-02   1.310186324753e-01  5*0.0  2.057968846526e-01  -3.652440896921e-01  1*0.0 -4.342572786974e-01  -3.837180136777e-01  
5*0.0  7.036766843077e-02   5.643956553137e-02  1*0.0  7.935396365978e-02   1.312479011848e-01  5*0.0  2.117017760163e-01  -3.614794658189e-01  1*0.0 -4.340946139435e-01  -3.814365335915e-01  
5*0.0  6.881108456105e-02   5.652651726392e-02  1*0.0  8.074953439668e-02   1.314653851794e-01  5*0.0  2.175713225833e-01  -3.577597639706e-01  1*0.0 -4.339203739449e-01  -3.791786599426e-01  
5*0.0  6.724419526996e-02   5.659244385032e-02  1*0.0  8.212266104699e-02   1.316612305039e-01  5*0.0  2.233954250979e-01  -3.540675992811e-01  1*0.0 -4.337233906426e-01  -3.769337794130e-01  
5*0.0  6.566353227560e-02   5.664621135733e-02  1*0.0  8.347018327203e-02   1.318287888235e-01  5*0.0  2.291303842227e-01  -3.503612352751e-01  1*0.0 -4.334693033750e-01  -3.746663066413e-01  
5*0.0  6.405970572691e-02   5.669353068803e-02  1*0.0  8.479387530958e-02   1.319706019960e-01  5*0.0  2.347361393828e-01  -3.466692851670e-01  1*0.0 -4.331311083689e-01  -3.723594545946e-01  
5*0.0  6.244648035291e-02   5.673747902599e-02  1*0.0  8.609820247638e-02   1.320951117596e-01  5*0.0  2.402994331940e-01  -3.429803650682e-01  1*0.0 -4.327745116518e-01  -3.700628787217e-01  
5*0.0  6.081981354446e-02   5.677885781832e-02  1*0.0  8.736749087711e-02   1.321852923343e-01  5*0.0  2.457058902530e-01  -3.393115300843e-01  1*0.0 -4.323150335588e-01  -3.677139428595e-01  
5*0.0  5.918153664242e-02   5.680022463443e-02  1*0.0  8.863147447878e-02   1.322736482239e-01  5*0.0  2.511339588285e-01  -3.356752906875e-01  1*0.0 -4.318894509104e-01  -3.654216755992e-01  
5*0.0  5.754174305790e-02   5.680811732109e-02  1*0.0  8.985250014871e-02   1.323201759473e-01  5*0.0  2.564095758841e-01  -3.320398564231e-01  1*0.0 -4.313629040371e-01  -3.630767851318e-01  
5*0.0  5.588488857694e-02   5.681035445659e-02  1*0.0  9.105778086011e-02   1.323536063077e-01  5*0.0  2.616054008321e-01  -3.284363344607e-01  1*0.0 -4.307974388326e-01  -3.607308090132e-01  
5*0.0  5.422682296590e-02   5.679907539184e-02  1*0.0  9.223941171315e-02   1.323679576725e-01  5*0.0  2.667578660590e-01  -3.248403076243e-01  1*0.0 -4.302156052063e-01  -3.583981595947e-01  
5*0.0  5.256100017630e-02   5.677276116738e-02  1*0.0  9.339103804196e-02   1.323518802825e-01  5*0.0  2.717914372875e-01  -3.212194718053e-01  1*0.0 -4.295615124251e-01  -3.560302452431e-01  
5*0.0  5.088558220177e-02   5.674510124391e-02  1*0.0  9.450272971142e-02   1.322981218088e-01  5*0.0  2.766251424824e-01  -3.176141772159e-01  1*0.0 -4.287797569790e-01  -3.535914356226e-01  
5*0.0  4.920681574580e-02   5.670433018385e-02  1*0.0  9.559405450236e-02   1.322291171755e-01  5*0.0  2.814077836953e-01  -3.140186998163e-01  1*0.0 -4.279822752168e-01  -3.511665793101e-01  
5*0.0  4.752645271075e-02   5.664522604676e-02  1*0.0  9.666882189940e-02   1.321493131769e-01  5*0.0  2.861661873334e-01  -3.104529216258e-01  1*0.0 -4.271864740240e-01  -3.487722051158e-01  
5*0.0  4.584293400098e-02   5.658525296262e-02  1*0.0  9.771659863023e-02   1.320512221783e-01  5*0.0  2.908313024428e-01  -3.069414500751e-01  1*0.0 -4.263443448763e-01  -3.463753942132e-01  
5*0.0  4.415094329215e-02   5.651701808459e-02  1*0.0  9.873143717210e-02   1.319204687335e-01  5*0.0  2.953321560218e-01  -3.034015000708e-01  1*0.0 -4.254015987933e-01  -3.439214350866e-01  
5*0.0  4.245402166950e-02   5.644612375612e-02  1*0.0  9.972448824393e-02   1.317759403429e-01  5*0.0  2.997564895649e-01  -2.998954027191e-01  1*0.0 -4.244263706146e-01  -3.414716781952e-01  
5*0.0  4.075389514073e-02   5.636420637367e-02  1*0.0  1.006901424520e-01   1.316093734120e-01  5*0.0  3.040656971146e-01  -2.964151574277e-01  1*0.0 -4.233912045097e-01  -3.390051430292e-01  
5*0.0  3.905865412035e-02   5.627508727974e-02  1*0.0  1.016202812079e-01   1.314126267704e-01  5*0.0  3.082542295425e-01  -2.929022685100e-01  1*0.0 -4.222915217093e-01  -3.365083865534e-01  
5*0.0  3.736450834715e-02   5.616658849237e-02  1*0.0  1.025265188336e-01   1.311999430454e-01  5*0.0  3.123627660848e-01  -2.894449796847e-01  1*0.0 -4.211592460843e-01  -3.340209396971e-01  
5*0.0  3.566643927786e-02   5.605319422783e-02  1*0.0  1.034167055696e-01   1.309791586892e-01  5*0.0  3.164249206989e-01  -2.860095548067e-01  1*0.0 -4.200172517768e-01  -3.315520533723e-01  
5*0.0  3.396400784257e-02   5.593197009200e-02  1*0.0  1.042649923619e-01   1.307195590562e-01  5*0.0  3.202656272581e-01  -2.825551352354e-01  1*0.0 -4.187411986935e-01  -3.290043456079e-01  
5*0.0  3.226905030038e-02   5.580155313721e-02  1*0.0  1.050927929063e-01   1.304521740711e-01  5*0.0  3.240726164872e-01  -2.791686377492e-01  1*0.0 -4.174683991217e-01  -3.264936833012e-01  
5*0.0  3.058231248281e-02   5.565414379977e-02  1*0.0  1.058864118587e-01   1.301552086895e-01  5*0.0  3.277627054467e-01  -2.757385729424e-01  1*0.0 -4.161362126427e-01  -3.239553934202e-01  
5*0.0  2.888834524054e-02   5.551181204387e-02  1*0.0  1.066525684241e-01   1.298373745781e-01  5*0.0  3.312984592082e-01  -2.723158897357e-01  1*0.0 -4.147220103502e-01  -3.213799222849e-01  
5*0.0  2.719394279695e-02   5.536169708823e-02  1*0.0  1.074021352214e-01   1.295156396772e-01  5*0.0  3.347791252696e-01  -2.689845523011e-01  1*0.0 -4.132978506595e-01  -3.188348843258e-01  
5*0.0  2.549629166982e-02   5.520748827560e-02  1*0.0  1.081227920509e-01   1.291710093339e-01  5*0.0  3.381089696106e-01  -2.656487512482e-01  1*0.0 -4.117956734951e-01  -3.162543776019e-01  
5*0.0  2.381774311264e-02   5.503507571172e-02  1*0.0  1.088127815983e-01   1.288069355419e-01  5*0.0  3.413835417753e-01  -2.623245235219e-01  1*0.0 -4.102813185143e-01  -3.136902935499e-01  
5*0.0  2.213482600253e-02   5.486063314535e-02  1*0.0  1.094847241697e-01   1.284333981569e-01  5*0.0  3.445686258391e-01  -2.590286102459e-01  1*0.0 -4.087314631262e-01  -3.111264044310e-01  
5*0.0  2.045275118538e-02   5.468421261696e-02  1*0.0  1.101213254470e-01   1.280331311097e-01  5*0.0  3.475737682167e-01  -2.557435490333e-01  1*0.0 -4.070862536727e-01  -3.085177661817e-01  
5*0.0  1.878384938421e-02   5.448987022847e-02  1*0.0  1.107216368238e-01   1.276050950581e-01  5*0.0  3.504414486718e-01  -2.524503092234e-01  1*0.0 -4.053763109351e-01  -3.058843655806e-01  
5*0.0  1.711408566483e-02   5.429795809067e-02  1*0.0  1.113008435766e-01   1.271661827631e-01  5*0.0  3.532085396565e-01  -2.491826931540e-01  1*0.0 -4.036266167652e-01  -3.032474024234e-01  
5*0.0  1.545071602492e-02   5.409348167197e-02  1*0.0  1.118637831407e-01   1.267235917763e-01  5*0.0  3.559352734920e-01  -2.459835563924e-01  1*0.0 -4.018796645467e-01  -3.006454937544e-01  
5*0.0  1.379355016543e-02   5.387794166345e-02  1*0.0  1.123952963857e-01   1.262581300356e-01  5*0.0  3.585231163433e-01  -2.427763837324e-01  1*0.0 -4.000664036417e-01  -2.980167233358e-01  
5*0.0  1.214760491412e-02   5.365397408014e-02  1*0.0  1.129023811287e-01   1.257798467820e-01  5*0.0  3.610362638803e-01  -2.395944694655e-01  1*0.0 -3.982315950167e-01  -2.953981717960e-01  
5*0.0  1.050507683075e-02   5.343170064359e-02  1*0.0  1.133713782688e-01   1.252725473288e-01  5*0.0  3.633421088173e-01  -2.364061542681e-01  1*0.0 -3.962879776422e-01  -2.927228476795e-01  
5*0.0  8.865226074021e-03   5.320734289800e-02  1*0.0  1.138262086634e-01   1.247634674315e-01  5*0.0  3.655935774198e-01  -2.332717338257e-01  1*0.0 -3.943393904158e-01  -2.900729736738e-01  
5*0.0  7.240085884097e-03   5.297522140920e-02  1*0.0  1.142406552574e-01   1.242239604893e-01  5*0.0  3.676704387906e-01  -2.301171258148e-01  1*0.0 -3.923045288130e-01  -2.873807680283e-01  
5*0.0  5.619090640574e-03   5.273483855388e-02  1*0.0  1.146488112085e-01   1.236919322396e-01  5*0.0  3.697487913448e-01  -2.270437220044e-01  1*0.0 -3.903027184079e-01  -2.847449922572e-01  
5*0.0  4.012877356139e-03   5.248266003719e-02  1*0.0  1.150231911150e-01   1.231361284636e-01  5*0.0  3.716956692885e-01  -2.239536119551e-01  1*0.0 -3.882419499422e-01  -2.820863916409e-01  
5*0.0  2.405172710747e-03   5.223868056310e-02  1*0.0  1.153688770822e-01   1.225631606131e-01  5*0.0  3.734590474324e-01  -2.208954252342e-01  1*0.0 -3.860938078219e-01  -2.793918191691e-01  
5*0.0  8.074074366207e-04   5.198261238008e-02  1*0.0  1.156949202747e-01   1.219827907575e-01  5*0.0  3.751523861303e-01  -2.178799027968e-01  1*0.0 -3.839321455362e-01  -2.767152165906e-01  
5*0.0 -7.727834432249e-04   5.171783877958e-02  1*0.0  1.159985234940e-01   1.213926676600e-01  5*0.0  3.767955364118e-01  -2.148752883692e-01  1*0.0 -3.817672550655e-01  -2.740580690895e-01  
5*0.0 -2.331780737086e-03   5.144176165575e-02  1*0.0  1.162583513835e-01   1.207705946836e-01  5*0.0  3.782471680945e-01  -2.118562288825e-01  1*0.0 -3.795100424283e-01  -2.713561036127e-01  
5*0.0 -3.890083709119e-03   5.116643265876e-02  1*0.0  1.165007085908e-01   1.201428240107e-01  5*0.0  3.795970517834e-01  -2.088775297964e-01  1*0.0 -3.772191085938e-01  -2.686563301792e-01  
5*0.0 -5.441725510145e-03   5.089054922646e-02  1*0.0  1.167190322710e-01   1.195030337674e-01  5*0.0  3.808171689753e-01  -2.059253196203e-01  1*0.0 -3.748785648722e-01  -2.659460032185e-01  
5*0.0 -6.977269253848e-03   5.060205994797e-02  1*0.0  1.169210594107e-01   1.188605850396e-01  5*0.0  3.820123508122e-01  -2.030139340369e-01  1*0.0 -3.725530258882e-01  -2.632719788835e-01  
5*0.0 -8.499934037111e-03   5.031282569265e-02  1*0.0  1.170993751011e-01   1.182074666702e-01  5*0.0  3.831117466116e-01  -2.001260450946e-01  1*0.0 -3.701973970509e-01  -2.606001134140e-01  
5*0.0 -1.001128592213e-02   5.001723484452e-02  1*0.0  1.172488297476e-01   1.175379758159e-01  5*0.0  3.840611899855e-01  -1.972638965917e-01  1*0.0 -3.677805114175e-01  -2.579101689023e-01  
5*0.0 -1.151160617916e-02   4.972575000258e-02  1*0.0  1.173701741438e-01   1.168526780328e-01  5*0.0  3.848677035855e-01  -1.944041038953e-01  1*0.0 -3.653058144056e-01  -2.551996145442e-01  
5*0.0 -1.299703134056e-02   4.942764566101e-02  1*0.0  1.174702364875e-01   1.161592810547e-01  5*0.0  3.855976280742e-01  -1.915701129942e-01  1*0.0 -3.628140305755e-01  -2.525004382419e-01  
5*0.0 -1.445985589274e-02   4.911801584867e-02  1*0.0  1.175385604343e-01   1.154478822638e-01  5*0.0  3.861993065305e-01  -1.887544110316e-01  1*0.0 -3.602769717531e-01  -2.497930203222e-01  
5*0.0 -1.591008120028e-02   4.880213456831e-02  1*0.0  1.175954558247e-01   1.147381438964e-01  5*0.0  3.867829343570e-01  -1.859743119832e-01  1*0.0 -3.577588503535e-01  -2.471217935586e-01  
5*0.0 -1.735637165813e-02   4.849119210446e-02  1*0.0  1.176314887059e-01   1.140205194646e-01  5*0.0  3.872288663547e-01  -1.832385927173e-01  1*0.0 -3.551896095075e-01  -2.444408133922e-01  
5*0.0 -1.878459359587e-02   4.817419310216e-02  1*0.0  1.176450844676e-01   1.132937963692e-01  5*0.0  3.875925501365e-01  -1.805232159053e-01  1*0.0 -3.526009889254e-01  -2.417681472197e-01  
5*0.0 -2.019143488329e-02   4.785362585768e-02  1*0.0  1.176221230471e-01   1.125442943399e-01  5*0.0  3.877825215429e-01  -1.778027190937e-01  1*0.0 -3.499390690630e-01  -2.390640746805e-01  
5*0.0 -2.157606937830e-02   4.752191489645e-02  1*0.0  1.175838582351e-01   1.117930729047e-01  5*0.0  3.879576258436e-01  -1.751115811781e-01  1*0.0 -3.472988080453e-01  -2.363968241425e-01  
5*0.0 -2.295941975485e-02   4.719366782375e-02  1*0.0  1.175266938418e-01   1.110358578054e-01  5*0.0  3.879871636803e-01  -1.724745405120e-01  1*0.0 -3.446054083289e-01  -2.337197077673e-01  
5*0.0 -2.430420595398e-02   4.685494190158e-02  1*0.0  1.174343462220e-01   1.102581908006e-01  5*0.0  3.879245573339e-01  -1.698113934097e-01  1*0.0 -3.418865273290e-01  -2.310397094361e-01  
5*0.0 -2.564692313386e-02   4.651955197968e-02  1*0.0  1.173380262830e-01   1.094895814043e-01  5*0.0  3.878319297090e-01  -1.672195394846e-01  1*0.0 -3.391822085639e-01  -2.283965112346e-01  
5*0.0 -2.697752863802e-02   4.618644169558e-02  1*0.0  1.172142179849e-01   1.087066365872e-01  5*0.0  3.875739780146e-01  -1.646471360360e-01  1*0.0 -3.364119814463e-01  -2.257297861029e-01  
5*0.0 -2.828283902987e-02   4.584543121777e-02  1*0.0  1.170641966342e-01   1.079115362127e-01  5*0.0  3.872178133484e-01  -1.620845344640e-01  1*0.0 -3.336170435780e-01  -2.230653628628e-01  
5*0.0 -2.957029175228e-02   4.550100093374e-02  1*0.0  1.169041765025e-01   1.071199638634e-01  5*0.0  3.868574689376e-01  -1.595596491915e-01  1*0.0 -3.308495829760e-01  -2.204409157185e-01  
5*0.0 -3.084487300466e-02   4.515527611624e-02  1*0.0  1.167245676978e-01   1.063222168382e-01  5*0.0  3.863883842860e-01  -1.570732916366e-01  1*0.0 -3.280511973143e-01  -2.178184836618e-01  
5*0.0 -3.209497832412e-02   4.480756399889e-02  1*0.0  1.165133605247e-01   1.055071319537e-01  5*0.0  3.857712202169e-01  -1.545894902109e-01  1*0.0 -3.251976456177e-01  -2.151770295241e-01  
5*0.0 -3.331120373541e-02   4.444682471291e-02  1*0.0  1.162707742695e-01   1.046751692932e-01  5*0.0  3.850487490156e-01  -1.520980786979e-01  1*0.0 -3.223143030951e-01  -2.125319731081e-01  
5*0.0 -3.452658055970e-02   4.409562738299e-02  1*0.0  1.160247600607e-01   1.038522386978e-01  5*0.0  3.842762522994e-01  -1.496759649235e-01  1*0.0 -3.194358293672e-01  -2.099152463587e-01  
5*0.0 -3.571903509110e-02   4.373809973522e-02  1*0.0  1.157649838418e-01   1.030291321787e-01  5*0.0  3.834860748792e-01  -1.472774791826e-01  1*0.0 -3.165770993474e-01  -2.073303729214e-01  
5*0.0 -3.690064456816e-02   4.338023605903e-02  1*0.0  1.154855232982e-01   1.021992166379e-01  5*0.0  3.825624180653e-01  -1.449183196456e-01  1*0.0 -3.136752555299e-01  -2.047390887526e-01  
5*0.0 -3.805723398329e-02   4.302225720104e-02  1*0.0  1.151850953323e-01   1.013623732292e-01  5*0.0  3.815666800655e-01  -1.425703936018e-01  1*0.0 -3.107627300679e-01  -2.021576812648e-01  
5*0.0 -3.917761642581e-02   4.265198379082e-02  1*0.0  1.148563835550e-01   1.005122064679e-01  5*0.0  3.804899096023e-01  -1.402239430500e-01  1*0.0 -3.078344572199e-01  -1.995823580098e-01  
5*0.0 -4.029580522003e-02   4.229311222544e-02  1*0.0  1.145146371739e-01   9.966130620017e-02  5*0.0  3.792855608575e-01  -1.379280553034e-01  1*0.0 -3.048672270245e-01  -1.970037006571e-01  
5*0.0 -4.137958883485e-02   4.192379907744e-02  1*0.0  1.141556533252e-01   9.880739257924e-02  5*0.0  3.780771728848e-01  -1.356429316622e-01  1*0.0 -3.019276864326e-01  -1.944594256016e-01  
5*0.0 -4.245067485979e-02   4.155628689189e-02  1*0.0  1.137797486334e-01   9.794927729223e-02  5*0.0  3.767562601749e-01  -1.333932915682e-01  1*0.0 -2.989573609190e-01  -1.919151508156e-01  
5*0.0 -4.350567336516e-02   4.118953348450e-02  1*0.0  1.133942060835e-01   9.709438072184e-02  5*0.0  3.754026192142e-01  -1.311807365100e-01  1*0.0 -2.959994923516e-01  -1.893981652061e-01  
5*0.0 -4.453475807955e-02   4.081673820975e-02  1*0.0  1.129913405469e-01   9.623544209034e-02  5*0.0  3.739940051676e-01  -1.289886689539e-01  1*0.0 -2.930416890366e-01  -1.868986106004e-01  
5*0.0 -4.553403735014e-02   4.044736900523e-02  1*0.0  1.125579272458e-01   9.536108206346e-02  5*0.0  3.724429980399e-01  -1.267986166061e-01  1*0.0 -2.900350914386e-01  -1.843824936238e-01  
5*0.0 -4.652591680649e-02   4.007849839641e-02  1*0.0  1.121216426064e-01   9.449501764715e-02  5*0.0  3.708628683233e-01  -1.246616768074e-01  1*0.0 -2.870442767056e-01  -1.818975193519e-01  
5*0.0 -4.749397559634e-02   3.970621968415e-02  1*0.0  1.116699709484e-01   9.362664976214e-02  5*0.0  3.692318652116e-01  -1.225469820665e-01  1*0.0 -2.840560947687e-01  -1.794310010979e-01  
5*0.0 -4.842343572977e-02   3.932251594792e-02  1*0.0  1.111913425988e-01   9.274586996626e-02  5*0.0  3.675190135566e-01  -1.204325008277e-01  1*0.0 -2.810526887600e-01  -1.769693033825e-01  
5*0.0 -4.933750254671e-02   3.894317378665e-02  1*0.0  1.107058328167e-01   9.187021898825e-02  5*0.0  3.657809747220e-01  -1.183533072849e-01  1*0.0 -2.780656033253e-01  -1.745355539479e-01  
5*0.0 -5.024419349692e-02   3.857348280015e-02  1*0.0  1.102013114322e-01   9.098820855969e-02  5*0.0  3.638746631526e-01  -1.163139672947e-01  1*0.0 -2.750193801067e-01  -1.720831961924e-01  
5*0.0 -5.111507400905e-02   3.819672256400e-02  1*0.0  1.096847082380e-01   9.010727870298e-02  5*0.0  3.619923237693e-01  -1.142844777455e-01  1*0.0 -2.720150972709e-01  -1.696713857881e-01  
5*0.0 -5.197254040694e-02   3.781896714833e-02  1*0.0  1.091630271493e-01   8.923252119816e-02  5*0.0  3.600888370565e-01  -1.122968106150e-01  1*0.0 -2.690295930871e-01  -1.672897035249e-01  
5*0.0 -5.280654519955e-02   3.743986893649e-02  1*0.0  1.086228918712e-01   8.835209266071e-02  5*0.0  3.580932002172e-01  -1.103283021171e-01  1*0.0 -2.660243092595e-01  -1.649111269491e-01  
5*0.0 -5.362373035102e-02   3.706582380666e-02  1*0.0  1.080719237393e-01   8.747290460647e-02  5*0.0  3.560386533939e-01  -1.083910259682e-01  1*0.0 -2.630174692436e-01  -1.625479277045e-01  
5*0.0 -5.440950892472e-02   3.668994501661e-02  1*0.0  1.074967231458e-01   8.658344207405e-02  5*0.0  3.538774719259e-01  -1.064638880581e-01  1*0.0 -2.599837456070e-01  -1.601819836785e-01  
5*0.0 -5.517006970165e-02   3.630778814002e-02  1*0.0  1.069153463914e-01   8.569921151346e-02  5*0.0  3.517354059192e-01  -1.045594150451e-01  1*0.0 -2.569885393946e-01  -1.578550768938e-01  
5*0.0 -5.590394290947e-02   3.592664262477e-02  1*0.0  1.063156616532e-01   8.480975139010e-02  5*0.0  3.495099271928e-01  -1.026728218429e-01  1*0.0 -2.539788522041e-01  -1.555335388305e-01  
5*0.0 -5.663433522412e-02   3.555089970714e-02  1*0.0  1.057149321919e-01   8.392886141883e-02  5*0.0  3.472407156650e-01  -1.008368210536e-01  1*0.0 -2.509765636842e-01  -1.532346362569e-01  
5*0.0 -5.733567574574e-02   3.517366306940e-02  1*0.0  1.051038514843e-01   8.304967480385e-02  5*0.0  3.449703446157e-01  -9.901599489456e-02  1*0.0 -2.480010041253e-01  -1.509656260138e-01  
5*0.0 -5.801883407973e-02   3.480017959717e-02  1*0.0  1.044783879084e-01   8.216821192120e-02  5*0.0  3.426074364097e-01  -9.722436217646e-02  1*0.0 -2.450068351207e-01  -1.487003427286e-01  
5*0.0 -5.867189882882e-02   3.442399055708e-02  1*0.0  1.038368810248e-01   8.128310557862e-02  5*0.0  3.401923018671e-01  -9.544501565783e-02  1*0.0 -2.420135056912e-01  -1.464486007774e-01  
5*0.0 -5.930010663868e-02   3.404606304692e-02  1*0.0  1.031858793062e-01   8.040002753067e-02  5*0.0  3.377600792394e-01  -9.368788770994e-02  1*0.0 -2.390394860170e-01  -1.442225041298e-01  
5*0.0 -5.991221323076e-02   3.366774083355e-02  1*0.0  1.025292111893e-01   7.952137463186e-02  5*0.0  3.352975679376e-01  -9.196219108874e-02  1*0.0 -2.360781509449e-01  -1.420191256569e-01  
5*0.0 -6.049376921097e-02   3.329021521544e-02  1*0.0  1.018544424964e-01   7.863756179427e-02  5*0.0  3.327641718280e-01  -9.024870611774e-02  1*0.0 -2.331081864397e-01  -1.398227730651e-01  
5*0.0 -6.106466144941e-02   3.291498487997e-02  1*0.0  1.011773885044e-01   7.776071805341e-02  5*0.0  3.302028792113e-01  -8.857342103423e-02  1*0.0 -2.301528158779e-01  -1.376505507678e-01  
5*0.0 -6.161296674301e-02   3.254153463228e-02  1*0.0  1.004962520535e-01   7.689016552783e-02  5*0.0  3.276560945572e-01  -8.692130017887e-02  1*0.0 -2.272315125474e-01  -1.355119608880e-01  
5*0.0 -6.213721167388e-02   3.217044723201e-02  1*0.0  9.979977182151e-02   7.601614598647e-02  5*0.0  3.250284880064e-01  -8.528974349007e-02  1*0.0 -2.242966448548e-01  -1.333780338852e-01  
5*0.0 -6.263296699572e-02   3.179860569941e-02  1*0.0  9.908534123978e-02   7.513646044186e-02  5*0.0  3.223146092818e-01  -8.367148543926e-02  1*0.0 -2.213458440007e-01  -1.312463406858e-01  
5*0.0 -6.312054290993e-02   3.142860125201e-02  1*0.0  9.838150582442e-02   7.427422168014e-02  5*0.0  3.196751913813e-01  -8.209448720489e-02  1*0.0 -2.184599998838e-01  -1.291683055734e-01  
5*0.0 -6.358180800839e-02   3.105866281650e-02  1*0.0  9.766575099759e-02   7.341119116200e-02  5*0.0  3.169951839125e-01  -8.053316998791e-02  1*0.0 -2.155796371156e-01  -1.271052543117e-01  
5*0.0 -6.402089245602e-02   3.068952278527e-02  1*0.0  9.693774786923e-02   7.254680986244e-02  5*0.0  3.142475548507e-01  -7.899375948988e-02  1*0.0 -2.126926478193e-01  -1.250505634120e-01  
5*0.0 -6.442772459217e-02   3.032117047678e-02  1*0.0  9.619177042177e-02   7.167684100105e-02  5*0.0  3.114265466684e-01  -7.746429568865e-02  1*0.0 -2.097950617258e-01  -1.230002209443e-01  
5*0.0 -6.482144264509e-02   2.995052019289e-02  1*0.0  9.545112714247e-02   7.081944423866e-02  5*0.0  3.086563113234e-01  -7.596668152629e-02  1*0.0 -2.069494798961e-01  -1.209938758595e-01  
5*0.0 -6.519421450622e-02   2.958614531763e-02  1*0.0  9.470091613573e-02   6.996278096951e-02  5*0.0  3.058312964445e-01  -7.449106844141e-02  1*0.0 -2.041030428881e-01  -1.189984847990e-01  
5*0.0 -6.555436240379e-02   2.922336023873e-02  1*0.0  9.395298145200e-02   6.911619849955e-02  5*0.0  3.030277721165e-01  -7.304662629679e-02  1*0.0 -2.012930167223e-01  -1.170372214507e-01  
5*0.0 -6.588937261550e-02   2.886262010098e-02  1*0.0  9.319326051125e-02   6.826839409310e-02  5*0.0  3.001701560671e-01  -7.161862502246e-02  1*0.0 -1.984816914842e-01  -1.150858714829e-01  
5*0.0 -6.620464280984e-02   2.850492134256e-02  1*0.0  9.242518350591e-02   6.742203295290e-02  5*0.0  2.972645911132e-01  -7.021507187689e-02  1*0.0 -1.956730463062e-01  -1.131475680326e-01  
5*0.0 -6.649131543081e-02   2.814082460797e-02  1*0.0  9.165173309815e-02   6.657935701398e-02  5*0.0  2.943804963058e-01  -6.882218808235e-02  1*0.0 -1.928995818586e-01  -1.112398603047e-01  
5*0.0 -6.675806982732e-02   2.778219977024e-02  1*0.0  9.087231936517e-02   6.574006530596e-02  5*0.0  2.914705854805e-01  -6.745109292199e-02  1*0.0 -1.901381844594e-01  -1.093499227150e-01  
5*0.0 -6.701102603954e-02   2.742699289272e-02  1*0.0  9.008823625924e-02   6.490456304271e-02  5*0.0  2.885159074729e-01  -6.610939009118e-02  1*0.0 -1.873810653729e-01  -1.074740087482e-01  
5*0.0 -6.724464282580e-02   2.707065426881e-02  1*0.0  8.930602843379e-02   6.407816683885e-02  5*0.0  2.856052097922e-01  -6.478722921128e-02  1*0.0 -1.846691848887e-01  -1.056347725757e-01  
5*0.0 -6.745794000274e-02   2.672095471807e-02  1*0.0  8.851375170616e-02   6.325169170373e-02  5*0.0  2.826316754256e-01  -6.348728287661e-02  1*0.0 -1.819515392675e-01  -1.038024290558e-01  
5*0.0 -6.765553712121e-02   2.636991522751e-02  1*0.0  8.772520421596e-02   6.243527317410e-02  5*0.0  2.797003789319e-01  -6.220941505410e-02  1*0.0 -1.792782051065e-01  -1.020060998552e-01  
5*0.0 -6.783377471035e-02   2.602379937372e-02  1*0.0  8.692966873356e-02   6.162094274590e-02  5*0.0  2.767295561587e-01  -6.095353901684e-02  1*0.0 -1.766100516648e-01  -1.002227009314e-01  
5*0.0 -6.798057566055e-02   2.567593817201e-02  1*0.0  8.612127017206e-02   6.080393469963e-02  5*0.0  2.737165196685e-01  -5.970589092321e-02  1*0.0 -1.739454977494e-01  -9.844985781021e-02  
5*0.0 -6.812150163920e-02   2.533188451208e-02  1*0.0  8.532262583533e-02   6.000144503490e-02  5*0.0  2.707586691820e-01  -5.848918822380e-02  1*0.0 -1.713304554690e-01  -9.671626502273e-02  
5*0.0 -6.824028104364e-02   2.499265155726e-02  1*0.0  8.451182929859e-02   5.919671753935e-02  5*0.0  2.677209200707e-01  -5.729270779800e-02  1*0.0 -1.687016185697e-01  -9.498400921718e-02  
5*0.0 -6.833383649315e-02   2.464728398712e-02  1*0.0  8.370064843346e-02   5.839855725094e-02  5*0.0  2.647328159720e-01  -5.610547236801e-02  1*0.0 -1.661185775326e-01  -9.328634433461e-02  
5*0.0 -6.841736860189e-02   2.430776685764e-02  1*0.0  8.289116069012e-02   5.760836756310e-02  5*0.0  2.617399253046e-01  -5.494630938045e-02  1*0.0 -1.635563730524e-01  -9.161049332884e-02  
5*0.0 -6.848478186976e-02   2.397235335045e-02  1*0.0  8.208160128429e-02   5.682492758311e-02  5*0.0  2.587570159067e-01  -5.380719440211e-02  1*0.0 -1.610211075742e-01  -8.995887292801e-02  
5*0.0 -6.851256810293e-02   2.363846688530e-02  1*0.0  8.124906910613e-02   5.603117390194e-02  5*0.0  2.556654016607e-01  -5.267256787177e-02  1*0.0 -1.584579010100e-01  -8.829831950771e-02  
5*0.0 -6.854875890681e-02   2.330826751619e-02  1*0.0  8.043843219152e-02   5.525988144547e-02  5*0.0  2.526813412093e-01  -5.157546353195e-02  1*0.0 -1.559674972554e-01  -8.668977057253e-02  
5*0.0 -6.856312530418e-02   2.297940329485e-02  1*0.0  7.962347260340e-02   5.449182064870e-02  5*0.0  2.496914494310e-01  -5.049252531961e-02  1*0.0 -1.534955946093e-01  -8.509966018147e-02  
5*0.0 -6.856280650963e-02   2.265404798289e-02  1*0.0  7.880610805496e-02   5.372823109652e-02  5*0.0  2.466787445599e-01  -4.943215160819e-02  1*0.0 -1.510356011876e-01  -8.352482899606e-02  
5*0.0 -6.853208352394e-02   2.232819920557e-02  1*0.0  7.797961521416e-02   5.296421892649e-02  5*0.0  2.436506156413e-01  -4.837795439976e-02  1*0.0 -1.485893180988e-01  -8.196457206152e-02  
5*0.0 -6.849208976614e-02   2.200674874274e-02  1*0.0  7.715764684675e-02   5.220962173368e-02  5*0.0  2.406416224812e-01  -4.734774159861e-02  1*0.0 -1.461736858895e-01  -8.043001769243e-02  
5*0.0 -6.842723335201e-02   2.168294204293e-02  1*0.0  7.632873536313e-02   5.145583726511e-02  5*0.0  2.376123270506e-01  -4.632917452534e-02  1*0.0 -1.437699211940e-01  -7.890936520022e-02  
5*0.0 -6.835948403281e-02   2.136618937396e-02  1*0.0  7.551064627691e-02   5.071594733754e-02  5*0.0  2.346364432830e-01  -4.533671203773e-02  1*0.0 -1.414111669499e-01  -7.742236191613e-02  
5*0.0 -6.827446429992e-02   2.105303845441e-02  1*0.0  7.468935960149e-02   4.997953992095e-02  5*0.0  2.316404941682e-01  -4.436286117103e-02  1*0.0 -1.390641640517e-01  -7.594941645124e-02  
5*0.0 -6.817582416914e-02   2.074273132056e-02  1*0.0  7.387004043390e-02   4.925032356064e-02  5*0.0  2.286614911748e-01  -4.340708247465e-02  1*0.0 -1.367452546374e-01  -7.449952512824e-02  
5*0.0 -6.805707605378e-02   2.043389839340e-02  1*0.0  7.304828937457e-02   4.852496306745e-02  5*0.0  2.256825023994e-01  -4.246420003298e-02  1*0.0 -1.344464701300e-01  -7.306754748677e-02  
5*0.0 -6.792350237775e-02   2.012536206182e-02  1*0.0  7.222854024589e-02   4.780651453189e-02  5*0.0  2.227262428496e-01  -4.153673236907e-02  1*0.0 -1.321776350108e-01  -7.165920349430e-02  
5*0.0 -6.776753891542e-02   1.982165536684e-02  1*0.0  7.140084460635e-02   4.708801536629e-02  5*0.0  2.197253710530e-01  -4.062468592646e-02  1*0.0 -1.299087885064e-01  -7.025741712898e-02  
5*0.0 -6.760978232282e-02   1.951926543581e-02  1*0.0  7.058650429605e-02   4.638425326727e-02  5*0.0  2.168002260084e-01  -3.973405812216e-02  1*0.0 -1.276933549431e-01  -6.889258239819e-02  
5*0.0 -6.743524506811e-02   1.921963913321e-02  1*0.0  6.977024574674e-02   4.568434973887e-02  5*0.0  2.138654928267e-01  -3.885923539761e-02  1*0.0 -1.254929584129e-01  -6.754257130929e-02  
5*0.0 -6.724076060221e-02   1.892170028626e-02  1*0.0  6.895182352085e-02   4.498823913309e-02  5*0.0  2.109354480119e-01  -3.799584282707e-02  1*0.0 -1.233135407940e-01  -6.621006263649e-02  
5*0.0 -6.703666553277e-02   1.862937476682e-02  1*0.0  6.813698064025e-02   4.429976793395e-02  5*0.0  2.080166891237e-01  -3.715229591412e-02  1*0.0 -1.211579505878e-01  -6.489733463123e-02  
5*0.0 -6.682596899094e-02   1.834020170141e-02  1*0.0  6.732843457482e-02   4.362070883106e-02  5*0.0  2.051272423245e-01  -3.632839976416e-02  1*0.0 -1.190342551613e-01  -6.360870650957e-02  
5*0.0 -6.658624051005e-02   1.804913793635e-02  1*0.0  6.651265346878e-02   4.294148378428e-02  5*0.0  2.022303740839e-01  -3.550757787744e-02  1*0.0 -1.169251709658e-01  -6.233295736981e-02  
5*0.0 -6.634246955897e-02   1.776469798816e-02  1*0.0  6.570284253730e-02   4.227134067114e-02  5*0.0  1.993455594280e-01  -3.471073219742e-02  1*0.0 -1.148399798912e-01  -6.107697935288e-02  
5*0.0 -6.608879356073e-02   1.748348459720e-02  1*0.0  6.489774102807e-02   4.160925314663e-02  5*0.0  1.964883487104e-01  -3.392969564289e-02  1*0.0 -1.127849239808e-01  -5.984329203968e-02  
5*0.0 -6.582709718875e-02   1.720489650203e-02  1*0.0  6.409828639259e-02   4.095569352817e-02  5*0.0  1.936598631396e-01  -3.316542992401e-02  1*0.0 -1.107600872291e-01  -5.863197722034e-02  
5*0.0 -6.554876489128e-02   1.692597245487e-02  1*0.0  6.330001147845e-02   4.030746285545e-02  5*0.0  1.908551218007e-01  -3.241038308503e-02  1*0.0 -1.087628604084e-01  -5.744072049156e-02  
5*0.0 -6.525705955388e-02   1.665173094127e-02  1*0.0  6.250146165523e-02   3.966369137940e-02  5*0.0  1.880429099122e-01  -3.167168605356e-02  1*0.0 -1.067796706735e-01  -5.626261222388e-02  
5*0.0 -6.494193427856e-02   1.637841101158e-02  1*0.0  6.169767317015e-02   3.902075409646e-02  5*0.0  1.852151569392e-01  -3.094117423353e-02  1*0.0 -1.048070186467e-01  -5.509486323291e-02  
5*0.0 -6.462685916261e-02   1.610825826856e-02  1*0.0  6.090643172603e-02   3.839070548924e-02  5*0.0  1.824535018535e-01  -3.022757756416e-02  1*0.0 -1.028796466377e-01  -5.395714343783e-02  
5*0.0 -6.430644945661e-02   1.584471283926e-02  1*0.0  6.011962704936e-02   3.776806776440e-02  5*0.0  1.796961765199e-01  -2.953496898343e-02  1*0.0 -1.009711771672e-01  -5.283526242854e-02  
5*0.0 -6.397714250111e-02   1.558213348761e-02  1*0.0  5.933956904750e-02   3.715410996617e-02  5*0.0  1.769854839152e-01  -2.885285560117e-02  1*0.0 -9.909877846528e-02  -5.173751533385e-02  
5*0.0 -6.363155465400e-02   1.532322740043e-02  1*0.0  5.855733409056e-02   3.654290168574e-02  5*0.0  1.742612720150e-01  -2.818411881813e-02  1*0.0 -9.723694658695e-02  -5.065018461693e-02  
5*0.0 -6.327100193964e-02   1.506628541476e-02  1*0.0  5.777578098108e-02   3.593620378559e-02  5*0.0  1.715478155002e-01  -2.752557184545e-02  1*0.0 -9.539560141119e-02  -4.957827602719e-02  
5*0.0 -6.290583095191e-02   1.480993870425e-02  1*0.0  5.700264840449e-02   3.533900781340e-02  5*0.0  1.688791336922e-01  -2.688071272418e-02  1*0.0 -9.358924078961e-02  -4.852985648665e-02  
5*0.0 -6.253084018801e-02   1.455748782602e-02  1*0.0  5.623311803817e-02   3.474822434638e-02  5*0.0  1.662298940833e-01  -2.624854331843e-02  1*0.0 -9.180657338219e-02  -4.749856038970e-02  
5*0.0 -6.214527224830e-02   1.430703069393e-02  1*0.0  5.546650985161e-02   3.416314269414e-02  5*0.0  1.635950726869e-01  -2.562898360554e-02  1*0.0 -9.004530884297e-02  -4.648308802234e-02  
5*0.0 -6.175367327109e-02   1.406233665995e-02  1*0.0  5.470538313539e-02   3.358562873709e-02  5*0.0  1.609815976544e-01  -2.502436168229e-02  1*0.0 -8.830840939438e-02  -4.548500696647e-02  
5*0.0 -6.135731125888e-02   1.381962401314e-02  1*0.0  5.395208904461e-02   3.301688521805e-02  5*0.0  1.584106021506e-01  -2.443146265645e-02  1*0.0 -8.660396374889e-02  -4.450840208216e-02  
5*0.0 -6.094602591893e-02   1.358048746733e-02  1*0.0  5.319758705143e-02   3.245107851718e-02  5*0.0  1.558306804300e-01  -2.385044970907e-02  1*0.0 -8.491078444226e-02  -4.354173708643e-02  
5*0.0 -6.053483060165e-02   1.334356775066e-02  1*0.0  5.245401444974e-02   3.189589419939e-02  5*0.0  1.533049404975e-01  -2.328251963574e-02  1*0.0 -8.325459354914e-02  -4.259885003449e-02  
5*0.0 -6.010565648143e-02   1.310830207086e-02  1*0.0  5.170836688097e-02   3.134289313505e-02  5*0.0  1.507759410994e-01  -2.272245112776e-02  1*0.0 -8.161134213808e-02  -4.166628740436e-02  
5*0.0 -5.966951963438e-02   1.287630041708e-02  1*0.0  5.096771469265e-02   3.079656227387e-02  5*0.0  1.482696723601e-01  -2.217440119074e-02  1*0.0 -7.999163566160e-02  -4.074999658894e-02  
5*0.0 -5.923588592292e-02   1.264805677354e-02  1*0.0  5.023857796459e-02   3.026109634889e-02  5*0.0  1.458139775825e-01  -2.164080688338e-02  1*0.0 -7.840676794168e-02  -3.985608245308e-02  
5*0.0 -5.878301725381e-02   1.242178275835e-02  1*0.0  4.950599046907e-02   2.972669956338e-02  5*0.0  1.433463660603e-01  -2.111459147505e-02  1*0.0 -7.683069683136e-02  -3.896998004578e-02  
5*0.0 -5.833156181699e-02   1.219836377634e-02  1*0.0  4.878387229723e-02   2.920225964217e-02  5*0.0  1.409244667406e-01  -2.060223483319e-02  1*0.0 -7.528709923866e-02  -3.810475920214e-02  
5*0.0 -5.787594283865e-02   1.197741332600e-02  1*0.0  4.806895861235e-02   2.868561292521e-02  5*0.0  1.385390433165e-01  -2.010003397740e-02  1*0.0 -7.377156760774e-02  -3.725765156845e-02  
5*0.0 -5.741559592707e-02   1.176117845919e-02  1*0.0  4.735906248664e-02   2.817535491709e-02  5*0.0  1.361701245136e-01  -1.961077197284e-02  1*0.0 -7.227597099333e-02  -3.642447119604e-02  
5*0.0 -5.692695759899e-02   1.154429116550e-02  1*0.0  4.664142893960e-02   2.766311855185e-02  5*0.0  1.337812483629e-01  -1.912258869431e-02  1*0.0 -7.078505963255e-02  -3.559609787274e-02  
5*0.0 -5.645517801912e-02   1.133354138056e-02  1*0.0  4.594262366844e-02   2.716594786729e-02  5*0.0  1.314629818522e-01  -1.865386639294e-02  1*0.0 -6.933582306013e-02  -3.479351060720e-02  
5*0.0 -5.597781752680e-02   1.112475782643e-02  1*0.0  4.524962435310e-02   2.667537434370e-02  5*0.0  1.291758317828e-01  -1.819368631636e-02  1*0.0 -6.791157791581e-02  -3.400689882535e-02  
5*0.0 -5.549674650956e-02   1.091861088772e-02  1*0.0  4.456325409045e-02   2.619184161178e-02  5*0.0  1.269184196422e-01  -1.774355771168e-02  1*0.0 -6.651164395923e-02  -3.323594135497e-02  
5*0.0 -5.500685834257e-02   1.071670586639e-02  1*0.0  4.387892299753e-02   2.571243220564e-02  5*0.0  1.246632164382e-01  -1.730438317782e-02  1*0.0 -6.512495459261e-02  -3.247479586221e-02  
5*0.0 -5.449771340572e-02   1.051349101669e-02  1*0.0  4.319264983455e-02   2.523445967179e-02  5*0.0  1.224158894979e-01  -1.686710212787e-02  1*0.0 -6.375308630432e-02  -3.172355744726e-02  
5*0.0 -5.400265998619e-02   1.031582034755e-02  1*0.0  4.252292785400e-02   2.476962294113e-02  5*0.0  1.202291242829e-01  -1.644633718811e-02  1*0.0 -6.241757661091e-02  -3.099452676295e-02  
5*0.0 -5.349238483241e-02   1.011896847846e-02  1*0.0  4.185255166908e-02   2.430697913808e-02  5*0.0  1.180464558560e-01  -1.603077035990e-02  1*0.0 -6.109516818642e-02  -3.027459650693e-02  
5*0.0 -5.298885521111e-02   9.927349025621e-03  1*0.0  4.119394848715e-02   2.385431330084e-02  5*0.0  1.159065175599e-01  -1.562864058336e-02  1*0.0 -5.980131181000e-02  -2.957238295396e-02  
5*0.0 -5.247606158334e-02   9.737678868807e-03  1*0.0  4.053818988918e-02   2.340594481768e-02  5*0.0  1.137835504360e-01  -1.523280035582e-02  1*0.0 -5.852528203462e-02  -2.888165754466e-02  
5*0.0 -5.196349079690e-02   9.552000222052e-03  1*0.0  3.988991161757e-02   2.296471617859e-02  5*0.0  1.116859654050e-01  -1.484854476772e-02  1*0.0 -5.727057305830e-02  -2.820458520956e-02  
5*0.0 -5.144378367497e-02   9.366939104221e-03  1*0.0  3.924636410598e-02   2.252875309271e-02  5*0.0  1.096177659677e-01  -1.446901554281e-02  1*0.0 -5.603812251264e-02  -2.754105423761e-02  
5*0.0 -5.092478029709e-02   9.184537381346e-03  1*0.0  3.861080273104e-02   2.210009128140e-02  5*0.0  1.075810786517e-01  -1.409959774126e-02  1*0.0 -5.482886377631e-02  -2.689190501707e-02  
5*0.0 -5.040432879126e-02   9.006660014742e-03  1*0.0  3.798138182401e-02   2.167756037527e-02  5*0.0  1.055636798559e-01  -1.374047003802e-02  1*0.0 -5.363774509678e-02  -2.625444457335e-02  
5*0.0 -4.987197600224e-02   8.828798228356e-03  1*0.0  3.735356599174e-02   2.125820469016e-02  5*0.0  1.035627511400e-01  -1.338461777667e-02  1*0.0 -5.246328357155e-02  -2.562730615927e-02  
5*0.0 -4.934763943862e-02   8.654544950451e-03  1*0.0  3.673762526894e-02   2.084835307249e-02  5*0.0  1.016070222117e-01  -1.304003248108e-02  1*0.0 -5.131672989748e-02  -2.501685778252e-02  
5*0.0 -4.881446099347e-02   8.483188247919e-03  1*0.0  3.612369114321e-02   2.044189770255e-02  5*0.0  9.965767969911e-02  -1.270245549181e-02  1*0.0 -5.018269022147e-02  -2.441475885630e-02  
5*0.0 -4.828694250966e-02   8.314675906203e-03  1*0.0  3.552065584915e-02   2.004420301005e-02  5*0.0  9.775491023759e-02  -1.237332372820e-02  1*0.0 -4.907647546684e-02  -2.382893685782e-02  
5*0.0 -4.775453160032e-02   8.149178649822e-03  1*0.0  3.492165246951e-02   1.965101704268e-02  5*0.0  9.586605456793e-02  -1.205178966846e-02  1*0.0 -4.798538969335e-02  -2.325273048279e-02  
5*0.0 -4.722380028190e-02   7.986616319524e-03  1*0.0  3.433053167523e-02   1.926465209787e-02  5*0.0  9.400706714346e-02  -1.173888749059e-02  1*0.0 -4.691539358354e-02  -2.268923231424e-02  
5*0.0 -4.668537868377e-02   7.823730747610e-03  1*0.0  3.374301107714e-02   1.888230419300e-02  5*0.0  9.217172920618e-02  -1.142926944710e-02  1*0.0 -4.586370514770e-02  -2.213656557158e-02  
5*0.0 -4.614895239362e-02   7.664938228864e-03  1*0.0  3.316308915940e-02   1.850654449411e-02  5*0.0  9.036246100614e-02  -1.112839236397e-02  1*0.0 -4.483121409729e-02  -2.159551654874e-02  
5*0.0 -4.561117021949e-02   7.509936363910e-03  1*0.0  3.258860715628e-02   1.813596092413e-02  5*0.0  8.856974088046e-02  -1.083618928458e-02  1*0.0 -4.381425646033e-02  -2.106414636135e-02  
5*0.0 -4.507890735877e-02   7.356632466267e-03  1*0.0  3.202452321066e-02   1.777341195480e-02  5*0.0  8.682180827074e-02  -1.055051883695e-02  1*0.0 -4.282316334838e-02  -2.054752807830e-02  
5*0.0 -4.454308351754e-02   7.205420370131e-03  1*0.0  3.146484760864e-02   1.741528239296e-02  5*0.0  8.509041135790e-02  -1.027140037212e-02  1*0.0 -4.184709285771e-02  -2.004009034277e-02  
5*0.0 -4.400947096499e-02   7.056646927912e-03  1*0.0  3.091304309402e-02   1.706360254541e-02  5*0.0  8.339167315012e-02  -9.998717059630e-03  1*0.0 -4.089190695811e-02  -1.954473669291e-02  
5*0.0 -4.346034267634e-02   6.909411764510e-03  1*0.0  3.035908150899e-02   1.671230438416e-02  5*0.0  8.168377822186e-02  -9.729763473538e-03  1*0.0 -3.994170682602e-02  -1.905316534644e-02  
5*0.0 -4.292537625437e-02   6.764728637346e-03  1*0.0  2.981958025735e-02   1.637127474172e-02  5*0.0  8.003468620715e-02  -9.468942966922e-03  1*0.0 -3.902202272659e-02  -1.857856801045e-02  
5*0.0 -4.239258577863e-02   6.623387972674e-03  1*0.0  2.928717916241e-02   1.603609473151e-02  5*0.0  7.840978668550e-02  -9.215358488847e-03  1*0.0 -3.811949701895e-02  -1.811408574975e-02  
5*0.0 -4.185715503626e-02   6.485202796405e-03  1*0.0  2.875913377324e-02   1.570510488069e-02  5*0.0  7.679756127471e-02  -8.968555555792e-03  1*0.0 -3.722980842786e-02  -1.765743681695e-02  
5*0.0 -4.132612579180e-02   6.348514857345e-03  1*0.0  2.823985489110e-02   1.538078289161e-02  5*0.0  7.522292414582e-02  -8.726979332830e-03  1*0.0 -3.636191903092e-02  -1.721299960432e-02  
5*0.0 -4.079096855072e-02   6.214210921693e-03  1*0.0  2.772419126837e-02   1.506011285320e-02  5*0.0  7.366049100420e-02  -8.490901573954e-03  1*0.0 -3.550630966488e-02  -1.677594488777e-02  
5*0.0 -4.025604009155e-02   6.080358332593e-03  1*0.0  2.721509389759e-02   1.474468238453e-02  5*0.0  7.212806035974e-02  -8.258644181900e-03  1*0.0 -3.466933855511e-02  -1.634932136930e-02  
5*0.0 -3.972482747789e-02   5.951154636994e-03  1*0.0  2.671295565431e-02   1.443486300824e-02  5*0.0  7.061414816371e-02  -8.034835426798e-03  1*0.0 -3.384678483413e-02  -1.593127714697e-02  
5*0.0 -3.919557080699e-02   5.822504163642e-03  1*0.0  2.621820335335e-02   1.413065763061e-02  5*0.0  6.913373068962e-02  -7.814668783636e-03  1*0.0 -3.304378562302e-02  -1.552402120359e-02  
5*0.0 -3.867010851313e-02   5.696664907872e-03  1*0.0  2.573077414152e-02   1.383211881381e-02  5*0.0  6.767765989659e-02  -7.601123148831e-03  1*0.0 -3.225694814087e-02  -1.512601798662e-02  
5*0.0 -3.813991025035e-02   5.573472013850e-03  1*0.0  2.524621323945e-02   1.353658595851e-02  5*0.0  6.623129988863e-02  -7.391966264710e-03  1*0.0 -3.148065138583e-02  -1.473425399411e-02  
5*0.0 -3.761950704207e-02   5.452658186832e-03  1*0.0  2.477228949701e-02   1.324849620317e-02  5*0.0  6.482378734117e-02  -7.189258642759e-03  1*0.0 -3.072553203134e-02  -1.435415108949e-02  
5*0.0 -3.709691865700e-02   5.333278822290e-03  1*0.0  2.430269473361e-02   1.296416270398e-02  5*0.0  6.343387879540e-02  -6.990372112212e-03  1*0.0 -2.998353448836e-02  -1.398147664592e-02  
5*0.0 -3.657757245472e-02   5.216609622593e-03  1*0.0  2.383981858323e-02   1.268493823068e-02  5*0.0  6.206656412895e-02  -6.797120288223e-03  1*0.0 -2.925639137757e-02  -1.361718029740e-02  
5*0.0 -3.605735365801e-02   5.101167938663e-03  1*0.0  2.338189505232e-02   1.240973812191e-02  5*0.0  6.071897199637e-02  -6.607692211614e-03  1*0.0 -2.854291025463e-02  -1.326050985092e-02  
5*0.0 -3.554292603987e-02   4.987801379257e-03  1*0.0  2.293207732862e-02   1.214033984257e-02  5*0.0  5.940106984837e-02  -6.423296079034e-03  1*0.0 -2.784655887099e-02  -1.291323337614e-02  
5*0.0 -3.503104650916e-02   4.877348147562e-03  1*0.0  2.248828549283e-02   1.187556936889e-02  5*0.0  5.810227383666e-02  -6.244246800181e-03  1*0.0 -2.716335822025e-02  -1.257336394033e-02  
5*0.0 -3.452059468327e-02   4.768225064190e-03  1*0.0  2.205039866208e-02   1.161523655319e-02  5*0.0  5.682660390050e-02  -6.068899418318e-03  1*0.0 -2.649460930830e-02  -1.224139970387e-02  
5*0.0 -3.401223839792e-02   4.661007193927e-03  1*0.0  2.161833197928e-02   1.135929600219e-02  5*0.0  5.557087590062e-02  -5.898021806506e-03  1*0.0 -2.583902860948e-02  -1.191673486468e-02  
5*0.0 -3.350937139896e-02   4.556426730312e-03  1*0.0  2.119362366489e-02   1.110861182968e-02  5*0.0  5.433958081866e-02  -5.732448628714e-03  1*0.0 -2.519815110568e-02  -1.160014075481e-02  
5*0.0 -3.301067163473e-02   4.453523509389e-03  1*0.0  2.077587705221e-02   1.086286525684e-02  5*0.0  5.313431251643e-02  -5.570574237549e-03  1*0.0 -2.457227742764e-02  -1.129163397704e-02  
5*0.0 -3.251128077730e-02   4.352319219791e-03  1*0.0  2.036229433438e-02   1.062047771376e-02  5*0.0  5.194311253937e-02  -5.412625793854e-03  1*0.0 -2.395708979932e-02  -1.098907813606e-02  
5*0.0 -3.201023259909e-02   4.252286922232e-03  1*0.0  1.995257623544e-02   1.038120081738e-02  5*0.0  5.076695869380e-02  -5.257422875534e-03  1*0.0 -2.335276764844e-02  -1.069245311986e-02  
5*0.0 -3.152207846251e-02   4.155182468822e-03  1*0.0  1.955360660558e-02   1.014895948586e-02  5*0.0  4.962655738117e-02  -5.107956393850e-03  1*0.0 -2.276662728581e-02  -1.040550927524e-02  
5*0.0 -3.103719735842e-02   4.060322113418e-03  1*0.0  1.916043815030e-02   9.920873107839e-03  5*0.0  4.850452647904e-02  -4.962880756948e-03  1*0.0 -2.219234448085e-02  -1.012503227798e-02  
5*0.0 -3.055543599529e-02   3.966777642771e-03  1*0.0  1.877323838957e-02   9.697020612369e-03  5*0.0  4.740472726457e-02  -4.820935755250e-03  1*0.0 -2.163104700035e-02  -9.851475483061e-03  
5*0.0 -3.007281915100e-02   3.875442031517e-03  1*0.0  1.838961615924e-02   9.476037362234e-03  5*0.0  4.631461354445e-02  -4.682793907385e-03  1*0.0 -2.107826262265e-02  -9.582675188049e-03  
5*0.0 -2.959417368973e-02   3.784738629732e-03  1*0.0  1.801241456923e-02   9.259446221880e-03  5*0.0  4.525022336488e-02  -4.547190331889e-03  1*0.0 -2.053951135998e-02  -9.321205270862e-03  
5*0.0 -2.912084971504e-02   3.695936818965e-03  1*0.0  1.764190745833e-02   9.047381421955e-03  5*0.0  4.420798206279e-02  -4.415342459947e-03  1*0.0 -2.001341060686e-02  -9.066453511758e-03  
5*0.0 -2.865053204973e-02   3.608862553559e-03  1*0.0  1.727666787699e-02   8.839053366581e-03  5*0.0  4.318254416209e-02  -4.287286496757e-03  1*0.0 -1.949799060641e-02  -8.817446478346e-03  
5*0.0 -2.818462483672e-02   3.524183985272e-03  1*0.0  1.691742794527e-02   8.634834898165e-03  5*0.0  4.217627298444e-02  -4.162860864263e-03  1*0.0 -1.899394836396e-02  -8.574475391546e-03  
5*0.0 -2.772532888026e-02   3.441374844632e-03  1*0.0  1.656522977037e-02   8.435254985669e-03  5*0.0  4.119273355989e-02  -4.042211149481e-03  1*0.0 -1.850243051586e-02  -8.338089647546e-03  
5*0.0 -2.726682887040e-02   3.359636223234e-03  1*0.0  1.621725028439e-02   8.238721433702e-03  5*0.0  4.022525157192e-02  -3.923829411472e-03  1*0.0 -1.802092111625e-02  -8.106957185991e-03  
5*0.0 -2.681299695356e-02   3.280179141604e-03  1*0.0  1.587505701253e-02   8.046091757849e-03  5*0.0  3.927425568864e-02  -3.809414867923e-03  1*0.0 -1.754956253840e-02  -7.881232900752e-03  
5*0.0 -2.636331859086e-02   3.201398431005e-03  1*0.0  1.553876216593e-02   7.857356518574e-03  5*0.0  3.834573529957e-02  -3.697102050862e-03  1*0.0 -1.709022780373e-02  -7.661682629902e-03  
5*0.0 -2.591971531742e-02   3.124588118602e-03  1*0.0  1.520872708990e-02   7.672727491992e-03  5*0.0  3.743634733086e-02  -3.588474642844e-03  1*0.0 -1.664171606852e-02  -7.447808568936e-03  
5*0.0 -2.547948472439e-02   3.048955720051e-03  1*0.0  1.488392058945e-02   7.491599235420e-03  5*0.0  3.654534373369e-02  -3.482235446363e-03  1*0.0 -1.620358874304e-02  -7.239300520976e-03  
5*0.0 -2.503965550138e-02   2.975475221051e-03  1*0.0  1.456258518923e-02   7.312996260363e-03  5*0.0  3.566289658590e-02  -3.379158640941e-03  1*0.0 -1.577245919964e-02  -7.034556415647e-03  
5*0.0 -2.460966463850e-02   2.903374231161e-03  1*0.0  1.424926612053e-02   7.139379734721e-03  5*0.0  3.480766382483e-02  -3.279179427437e-03  1*0.0 -1.535458103771e-02  -6.836559665010e-03  
5*0.0 -2.418406836464e-02   2.832664057191e-03  1*0.0  1.394134097626e-02   6.969262719897e-03  5*0.0  3.397031033328e-02  -3.181695700384e-03  1*0.0 -1.494661838590e-02  -6.643654936117e-03  
5*0.0 -2.375838775237e-02   2.763437086463e-03  1*0.0  1.363662587424e-02   6.801467395197e-03  5*0.0  3.314212566858e-02  -3.086679333672e-03  1*0.0 -1.454555895894e-02  -6.454382586459e-03  
5*0.0 -2.333912653339e-02   2.695742984423e-03  1*0.0  1.333804228079e-02   6.637546599613e-03  5*0.0  3.233386246984e-02  -2.994365738387e-03  1*0.0 -1.415494016700e-02  -6.270433181545e-03  
5*0.0 -2.292679029725e-02   2.629413666861e-03  1*0.0  1.304577473599e-02   6.477573577243e-03  5*0.0  3.154641838959e-02  -2.904666596871e-03  1*0.0 -1.377496176629e-02  -6.091879282002e-03  
5*0.0 -2.251490029352e-02   2.564052506807e-03  1*0.0  1.275685085024e-02   6.319908212477e-03  5*0.0  3.076903279352e-02  -2.817049892892e-03  1*0.0 -1.340190849966e-02  -5.916906172520e-03  
5*0.0 -2.211218209496e-02   2.500636916152e-03  1*0.0  1.247504529918e-02   6.166588315003e-03  5*0.0  3.001400590940e-02  -2.732426188246e-03  1*0.0 -1.303984347651e-02  -5.747479806259e-03  
5*0.0 -2.171149965606e-02   2.438207232432e-03  1*0.0  1.219716848099e-02   6.015861292545e-03  5*0.0  2.927178617807e-02  -2.649656316204e-03  1*0.0 -1.268541860806e-02  -5.581932968830e-03  
5*0.0 -2.131266517161e-02   2.377410078410e-03  1*0.0  1.192296517244e-02   5.867589331562e-03  5*0.0  2.853974402229e-02  -2.569279281450e-03  1*0.0 -1.233770067800e-02  -5.419841738912e-03  
5*0.0 -2.092362630034e-02   2.317940955700e-03  1*0.0  1.165603204816e-02   5.723650524209e-03  5*0.0  2.783113043066e-02  -2.491461688535e-03  1*0.0 -1.200105605985e-02  -5.263266591568e-03  
5*0.0 -2.053741905297e-02   2.259744920023e-03  1*0.0  1.139310679991e-02   5.582307234926e-03  5*0.0  2.713424829882e-02  -2.415818138460e-03  1*0.0 -1.167145713328e-02  -5.110271917923e-03  
5*0.0 -2.015742386882e-02   2.202765863551e-03  1*0.0  1.113571983026e-02   5.444327760841e-03  5*0.0  2.645516288543e-02  -2.342231895523e-03  1*0.0 -1.135084488535e-02  -4.961749230855e-03  
5*0.0 -1.977599001424e-02   2.146309470503e-03  1*0.0  1.088054021335e-02   5.307924647092e-03  5*0.0  2.578348326008e-02  -2.269792432968e-03  1*0.0 -1.103567386211e-02  -4.815964002163e-03  
5*0.0 -1.940316400667e-02   2.091680004366e-03  1*0.0  1.063163235552e-02   5.175265283028e-03  5*0.0  2.512989505025e-02  -2.200195580281e-03  1*0.0 -1.072944962327e-02  -4.674657944870e-03  
5*0.0 -1.903690303829e-02   2.038367618760e-03  1*0.0  1.038819948228e-02   5.045902312769e-03  5*0.0  2.449340526030e-02  -2.132643419833e-03  1*0.0 -1.043173097001e-02  -4.537560415697e-03  
5*0.0 -1.867523781336e-02   1.986472059226e-03  1*0.0  1.014927802617e-02   4.919295327206e-03  5*0.0  2.386959466755e-02  -2.067220906836e-03  1*0.0 -1.014099625042e-02  -4.403950993709e-03  
5*0.0 -1.831633245710e-02   1.935489675461e-03  1*0.0  9.914056574101e-03   4.795005875885e-03  5*0.0  2.325759816024e-02  -2.003308989598e-03  1*0.0 -9.856861980501e-03  -4.273603889778e-03  
5*0.0 -1.796483236665e-02   1.885661561468e-03  1*0.0  9.684493966031e-03   4.674041996163e-03  5*0.0  2.266300827665e-02  -1.941366316378e-03  1*0.0 -9.581106468581e-03  -4.147368060129e-03  
5*0.0 -1.761257902976e-02   1.836536681416e-03  1*0.0  9.457039713811e-03   4.554513889635e-03  5*0.0  2.207444803575e-02  -1.880676866434e-03  1*0.0 -9.309908585648e-03  -4.023410455097e-03  
5*0.0 -1.726769762436e-02   1.788748479202e-03  1*0.0  9.235045983897e-03   4.438197031339e-03  5*0.0  2.150224177047e-02  -1.822008269959e-03  1*0.0 -9.046602748147e-03  -3.903318626712e-03  
5*0.0 -1.692908822190e-02   1.742358385549e-03  1*0.0  9.017995990404e-03   4.324778530509e-03  5*0.0  2.094398306558e-02  -1.765386395337e-03  1*0.0 -8.790335629249e-03  -3.786686478243e-03  
5*0.0 -1.659506481098e-02   1.696607768911e-03  1*0.0  8.805225405385e-03   4.213896655011e-03  5*0.0  2.039951723351e-02  -1.710032111500e-03  1*0.0 -8.540956262060e-03  -3.673390523436e-03  
5*0.0 -1.626603590446e-02   1.652201118360e-03  1*0.0  8.596662571213e-03   4.105512357658e-03  5*0.0  1.986668764555e-02  -1.656580159630e-03  1*0.0 -8.297710574737e-03  -3.563108805522e-03  
5*0.0 -1.593811836918e-02   1.608606519629e-03  1*0.0  8.390807978050e-03   3.998823168606e-03  5*0.0  1.934189605935e-02  -1.604241168211e-03  1*0.0 -8.059350821915e-03  -3.455208464617e-03  
5*0.0 -1.561873056721e-02   1.566311485938e-03  1*0.0  8.190594772233e-03   3.895343621545e-03  5*0.0  1.883333349162e-02  -1.553891368289e-03  1*0.0 -7.828500255193e-03  -3.350946777412e-03  
5*0.0 -1.530251846191e-02   1.524566520037e-03  1*0.0  7.993826580560e-03   3.793909171941e-03  5*0.0  1.833588374942e-02  -1.504584294138e-03  1*0.0 -7.603393956981e-03  -3.249447373297e-03  
5*0.0 -1.499077415167e-02   1.484257053921e-03  1*0.0  7.800892952174e-03   3.694726811030e-03  5*0.0  1.784798612328e-02  -1.457104448583e-03  1*0.0 -7.383510517593e-03  -3.150503977515e-03  
5*0.0 -1.468285859709e-02   1.444512227668e-03  1*0.0  7.611574827998e-03   3.597655225505e-03  5*0.0  1.737148260661e-02  -1.410705852967e-03  1*0.0 -7.169355591196e-03  -3.054302715376e-03  
5*0.0 -1.438109359072e-02   1.405643222604e-03  1*0.0  7.426741668269e-03   3.503131410146e-03  5*0.0  1.690833125961e-02  -1.365666802986e-03  1*0.0 -6.961498915152e-03  -2.961113944034e-03  
5*0.0 -1.408339522448e-02   1.368103917937e-03  1*0.0  7.245454423569e-03   3.410676312786e-03  5*0.0  1.645407257373e-02  -1.322269050131e-03  1*0.0 -6.758477339441e-03  -2.870271521123e-03  
5*0.0 -1.379019730036e-02   1.331131152070e-03  1*0.0  7.067916603231e-03   3.320356329561e-03  5*0.0  1.601142433993e-02  -1.279897209961e-03  1*0.0 -6.561077529086e-03  -2.782097787649e-03  
5*0.0 -1.350267347680e-02   1.295087153144e-03  1*0.0  6.894492076428e-03   3.232368089892e-03  5*0.0  1.558050173743e-02  -1.238852775020e-03  1*0.0 -6.369279328084e-03  -2.696594448329e-03  
5*0.0 -1.321681163200e-02   1.260034682977e-03  1*0.0  6.723505104729e-03   3.145841293666e-03  5*0.0  1.515573268637e-02  -1.199031336064e-03  1*0.0 -6.181271537567e-03  -2.612918462527e-03  
5*0.0 -1.293861464218e-02   1.225821794412e-03  1*0.0  6.557402816509e-03   3.061998789244e-03  5*0.0  1.474517610520e-02  -1.160514420622e-03  1*0.0 -5.999559163995e-03  -2.532214575922e-03  
5*0.0 -1.266490269601e-02   1.192454308144e-03  1*0.0  6.394806302702e-03   2.980144808446e-03  5*0.0  1.434448043806e-02  -1.123154962599e-03  1*0.0 -5.822700676000e-03  -2.453810189646e-03  
5*0.0 -1.239311176459e-02   1.159620608002e-03  1*0.0  6.234645527804e-03   2.899706791729e-03  5*0.0  1.395070674776e-02  -1.086698086518e-03  1*0.0 -5.649707700871e-03  -2.377238264586e-03  
5*0.0 -1.212495657170e-02   1.127557927786e-03  1*0.0  6.077631844807e-03   2.821049576711e-03  5*0.0  1.356578182504e-02  -1.051198576749e-03  1*0.0 -5.481150260503e-03  -2.302752981732e-03  
5*0.0 -1.186430742479e-02   1.096544137683e-03  1*0.0  5.925177863899e-03   2.744876939017e-03  5*0.0  1.319340911701e-02  -1.017095288952e-03  1*0.0 -5.318160300146e-03  -2.230888013007e-03  
5*0.0 -1.160693161542e-02   1.066365981825e-03  1*0.0  5.775562438089e-03   2.670314477948e-03  5*0.0  1.282847837341e-02  -9.840678859575e-04  1*0.0 -5.159065628535e-03  -2.160862947319e-03  
5*0.0 -1.135475919887e-02   1.036842788771e-03  1*0.0  5.629567810440e-03   2.597734558263e-03  5*0.0  1.247386944034e-02  -9.519822735022e-04  1*0.0 -5.004719834602e-03  -2.093052543892e-03  
5*0.0 -1.110507336263e-02   1.007982462210e-03  1*0.0  5.486033375332e-03   2.526551817801e-03  5*0.0  1.212603526175e-02  -9.207643963910e-04  1*0.0 -4.853968665611e-03  -2.026925842919e-03  
5*0.0 -1.086068437557e-02   9.799328133277e-04  1*0.0  5.346049139230e-03   2.457303750591e-03  5*0.0  1.178764233171e-02  -8.906439352616e-04  1*0.0 -4.707618967782e-03  -1.962854205519e-03  
5*0.0 -1.061913164008e-02   9.522118651659e-04  1*0.0  5.208666296421e-03   2.389492915230e-03  5*0.0  1.145702215570e-02  -8.611064665649e-04  1*0.0 -4.565083482150e-03  -1.900542446754e-03  
5*0.0 -1.038255095751e-02   9.254326938773e-04  1*0.0  5.074560592672e-03   2.323476187343e-03  5*0.0  1.113475881036e-02  -8.327350085845e-04  1*0.0 -4.426515680812e-03  -1.840087691335e-03  
5*0.0 -1.014992805487e-02   8.993780494142e-04  1*0.0  4.943387915443e-03   2.259057381885e-03  5*0.0  1.082044834747e-02  -8.051946209958e-04  1*0.0 -4.291744250041e-03  -1.781388641101e-03  
5*0.0 -9.922049779526e-03   8.740867620031e-04  1*0.0  4.815377831221e-03   2.196346422813e-03  5*0.0  1.051443153404e-02  -7.786413683634e-04  1*0.0 -4.160842588792e-03  -1.724484020903e-03  
5*0.0 -9.698708067899e-03   8.493433222285e-04  1*0.0  4.690416769061e-03   2.135280877908e-03  5*0.0  1.021701551943e-02  -7.528399780857e-04  1*0.0 -4.033847205882e-03  -1.669374611921e-03  
5*0.0 -9.478336428009e-03   8.251075189308e-04  1*0.0  4.567923094351e-03   2.075551283283e-03  5*0.0  9.926217615175e-03  -7.276998505143e-04  1*0.0 -3.910116355130e-03  -1.615763385605e-03  
5*0.0 -9.260595631735e-03   8.015222379182e-04  1*0.0  4.447657472785e-03   2.017050843247e-03  5*0.0  9.641039146383e-03  -7.033658320179e-04  1*0.0 -3.789310581996e-03  -1.563503696586e-03  
5*0.0 -9.049254747397e-03   7.786117881955e-04  1*0.0  4.331057966075e-03   1.960471878843e-03  5*0.0  9.365971685227e-03  -6.798927047444e-04  1*0.0 -3.672770480868e-03  -1.513194414349e-03  
5*0.0 -8.841373083606e-03   7.563222401384e-04  1*0.0  4.216969132252e-03   1.905244225480e-03  5*0.0  9.097209219592e-03  -6.571844614071e-04  1*0.0 -3.559288564097e-03  -1.464288399519e-03  
5*0.0 -8.636212705591e-03   7.344807854470e-04  1*0.0  4.105081725049e-03   1.851202008724e-03  5*0.0  8.834441111472e-03  -6.350498285434e-04  1*0.0 -3.448729232715e-03  -1.416712789856e-03  
5*0.0 -8.434888620475e-03   7.132502651882e-04  1*0.0  3.995775374996e-03   1.798531708038e-03  5*0.0  8.578449966812e-03  -6.136570091498e-04  1*0.0 -3.341314983824e-03  -1.370570620730e-03  
5*0.0 -8.238663749917e-03   6.926700758017e-04  1*0.0  3.889501551310e-03   1.747447698936e-03  5*0.0  8.330245234877e-03  -5.930357220299e-04  1*0.0 -3.237303627315e-03  -1.325978028405e-03  
5*0.0 -8.046204165680e-03   6.725683404668e-04  1*0.0  3.785738264054e-03   1.697683423874e-03  5*0.0  8.088820359696e-03  -5.730113845343e-04  1*0.0 -3.136363126731e-03  -1.282773421121e-03  
5*0.0 -7.855518004818e-03   6.529354035217e-04  1*0.0  3.683676529005e-03   1.648841991502e-03  5*0.0  7.851681815529e-03  -5.535602315242e-04  1*0.0 -3.037702019588e-03  -1.240603428238e-03  
5*0.0 -7.670350652247e-03   6.338841457367e-04  1*0.0  3.584735301984e-03   1.601607722923e-03  5*0.0  7.622714519896e-03  -5.347843258958e-04  1*0.0 -2.942467406939e-03  -1.199978874010e-03  
5*0.0 -7.487615978372e-03   6.152945716452e-04  1*0.0  3.487690252105e-03   1.555381172263e-03  5*0.0  7.398611905715e-03  -5.165654591339e-04  1*0.0 -2.849628859557e-03  -1.160435164916e-03  
5*0.0 -7.308445723904e-03   5.972431776174e-04  1*0.0  3.392949244121e-03   1.510355063312e-03  5*0.0  7.180295457879e-03  -4.989778750200e-04  1*0.0 -2.759441609668e-03  -1.122086720919e-03  
5*0.0 -7.133393836499e-03   5.795623237043e-04  1*0.0  3.300714094561e-03   1.466618567654e-03  5*0.0  6.968702963185e-03  -4.818760242957e-04  1*0.0 -2.672145389738e-03  -1.085030848341e-03  
5*0.0 -6.962223407581e-03   5.624864964879e-04  1*0.0  3.210823522213e-03   1.424093367943e-03  5*0.0  6.762949429341e-03  -4.654273189691e-04  1*0.0 -2.587456421682e-03  -1.049147400062e-03  
5*0.0 -6.791959872576e-03   5.457188103015e-04  1*0.0  3.122198921695e-03   1.382250064924e-03  5*0.0  6.560321709554e-03  -4.493457190670e-04  1*0.0 -2.504532865179e-03  -1.014049867663e-03  
5*0.0 -6.627588021044e-03   5.295366248981e-04  1*0.0  3.036614148930e-03   1.341943048590e-03  5*0.0  6.365517001504e-03  -4.339309519418e-04  1*0.0 -2.424753714048e-03  -9.803582698681e-04  
5*0.0 -6.466423058185e-03   5.137642802259e-04  1*0.0  2.953074985227e-03   1.302684485949e-03  5*0.0  6.175935405783e-03  -4.189996847292e-04  1*0.0 -2.347312673708e-03  -9.477071763568e-04  
5*0.0 -6.307900167904e-03   4.984737097441e-04  1*0.0  2.871345179337e-03   1.264360664998e-03  5*0.0  5.990650240882e-03  -4.045704994163e-04  1*0.0 -2.271913234393e-03  -9.159652811721e-04  
5*0.0 -6.153184347934e-03   4.835452697003e-04  1*0.0  2.791815378081e-03   1.227152127669e-03  5*0.0  5.811167261885e-03  -3.905888538633e-04  1*0.0 -2.198970825155e-03  -8.853112043749e-04  
5*0.0 -5.999677918591e-03   4.688110830955e-04  1*0.0  2.713562255291e-03   1.190605659102e-03  5*0.0  5.634978517587e-03  -3.768787263523e-04  1*0.0 -2.127719135045e-03  -8.553992318098e-04  
5*0.0 -5.850497033507e-03   4.546863460624e-04  1*0.0  2.637646597979e-03   1.155238732941e-03  5*0.0  5.464312787861e-03  -3.637868673493e-04  1*0.0 -2.058805740292e-03  -8.265274956166e-04  
5*0.0 -5.705390659335e-03   4.409698202289e-04  1*0.0  2.563949407291e-03   1.120983527779e-03  5*0.0  5.299365454105e-03  -3.511453233485e-04  1*0.0 -1.992255764169e-03  -7.986971796539e-04  
5*0.0 -5.562435082750e-03   4.276522896375e-04  1*0.0  2.491769686923e-03   1.087505615977e-03  5*0.0  5.137960013404e-03  -3.389221432966e-04  1*0.0 -1.927402870018e-03  -7.716159943858e-04  
5*0.0 -5.422332371649e-03   4.146403619680e-04  1*0.0  2.421361851869e-03   1.054912793543e-03  5*0.0  4.981043454839e-03  -3.270417144090e-04  1*0.0 -1.864510670226e-03  -7.453921015717e-04  
5*0.0 -5.286128131946e-03   4.020197352423e-04  1*0.0  2.353040788605e-03   1.023361297927e-03  5*0.0  4.829366507313e-03  -3.155973373858e-04  1*0.0 -1.803774526011e-03  -7.201146635509e-04  
5*0.0 -5.151489770685e-03   3.897068335035e-04  1*0.0  2.285971483118e-03   9.924460108201e-04  5*0.0  4.680622580304e-03  -3.044864533480e-04  1*0.0 -1.744498218457e-03  -6.954753889038e-04  
5*0.0 -5.020613027377e-03   3.776903934929e-04  1*0.0  2.220928002340e-03   9.625285225990e-04  5*0.0  4.537015391337e-03  -2.937285872406e-04  1*0.0 -1.687307049407e-03  -6.717448968399e-04  
5*0.0 -4.891667770957e-03   3.661066639900e-04  1*0.0  2.157206915260e-03   9.332822640622e-04  5*0.0  4.396358969975e-03  -2.833719985616e-04  1*0.0 -1.631544601771e-03  -6.486402634581e-04  
5*0.0 -4.766511622775e-03   3.547892173116e-04  1*0.0  2.095468898352e-03   9.050070469984e-04  5*0.0  4.260776334792e-03  -2.733422632959e-04  1*0.0 -1.577807531425e-03  -6.264152496602e-04  
5*0.0 -4.643980652952e-03   3.438667253315e-04  1*0.0  2.035271949831e-03   8.774976245020e-04  5*0.0  4.128734188334e-03  -2.636930910948e-04  1*0.0 -1.525630992249e-03  -6.048705515191e-04  
5*0.0 -4.523079350135e-03   3.331420915154e-04  1*0.0  1.976266889250e-03   8.505805450467e-04  5*0.0  3.999694306698e-03  -2.542666897179e-04  1*0.0 -1.474842341147e-03  -5.839228713775e-04  
5*0.0 -4.405904529368e-03   3.228321557364e-04  1*0.0  1.919146498462e-03   8.245856839518e-04  5*0.0  3.875101897944e-03  -2.452550992205e-04  1*0.0 -1.425846126534e-03  -5.637549082350e-04  
5*0.0 -4.291199356553e-03   3.127234928572e-04  1*0.0  1.863481651377e-03   7.992994550824e-04  5*0.0  3.754122177335e-03  -2.364800641734e-04  1*0.0 -1.378377552144e-03  -5.442435560202e-04  
5*0.0 -4.179228396955e-03   3.029891333534e-04  1*0.0  1.809301396507e-03   7.747455198536e-04  5*0.0  3.636587363481e-03  -2.280629571115e-04  1*0.0 -1.332372806650e-03  -5.253665514329e-04  
5*0.0 -4.069247043899e-03   2.934948639045e-04  1*0.0  1.756367588250e-03   7.508003340047e-04  5*0.0  3.522060449528e-03  -2.198889094640e-04  1*0.0 -1.287692019244e-03  -5.070570100939e-04  
5*0.0 -3.961670137347e-03   2.842432821920e-04  1*0.0  1.704808594655e-03   7.275218876484e-04  5*0.0  3.410779869644e-03  -2.119778029266e-04  1*0.0 -1.244387587988e-03  -4.893381364346e-04  
5*0.0 -3.857066010885e-03   2.752586714826e-04  1*0.0  1.654789700187e-03   7.049885326041e-04  5*0.0  3.303228007288e-03  -2.043418651565e-04  1*0.0 -1.202583608809e-03  -4.722625228370e-04  
5*0.0 -3.754890016682e-03   2.665959625827e-04  1*0.0  1.606105635026e-03   6.831007020991e-04  5*0.0  3.198740622267e-03  -1.970078542365e-04  1*0.0 -1.162076394351e-03  -4.557434032001e-04  
5*0.0 -3.654588261645e-03   2.581834367574e-04  1*0.0  1.558545969341e-03   6.617621255493e-04  5*0.0  3.096819017919e-03  -1.899092190418e-04  1*0.0 -1.122699332334e-03  -4.397073340012e-04  
5*0.0 -3.556763328434e-03   2.499363161921e-04  1*0.0  1.512322675219e-03   6.410615444212e-04  5*0.0  2.998226589288e-03  -1.830089735134e-04  1*0.0 -1.084666373152e-03  -4.242417853449e-04  
5*0.0 -3.460993773671e-03   2.419553483813e-04  1*0.0  1.467263623999e-03   6.209221076562e-04  5*0.0  2.902282751173e-03  -1.763600177412e-04  1*0.0 -1.047769488783e-03  -4.092601691367e-04  
5*0.0 -3.367549942649e-03   2.342622665413e-04  1*0.0  1.423455229972e-03   6.013819780286e-04  5*0.0  2.809106563245e-03  -1.699680644392e-04  1*0.0 -1.012028391863e-03  -3.947708006566e-04  
5*0.0 -3.276637527600e-03   2.267622777694e-04  1*0.0  1.380928113927e-03   5.824532058626e-04  5*0.0  2.719102212120e-03  -1.637819454407e-04  1*0.0 -9.775365353935e-04  -3.808115578667e-04  
5*0.0 -3.187794642466e-03   2.194708799074e-04  1*0.0  1.339532414317e-03   5.640631650856e-04  5*0.0  2.631689390243e-03  -1.578067503349e-04  1*0.0 -9.441264285523e-04  -3.673097290509e-04  
5*0.0 -3.100734916316e-03   2.124220015909e-04  1*0.0  1.299165266108e-03   5.461640598831e-04  5*0.0  2.546525532229e-03  -1.520463613185e-04  1*0.0 -9.116901569819e-04  -3.542191775314e-04  
5*0.0 -3.015416366669e-03   2.055116483720e-04  1*0.0  1.259799860575e-03   5.287371276220e-04  5*0.0  2.463780191486e-03  -1.464360823893e-04  1*0.0 -8.802607582788e-04  -3.415509078293e-04  
5*0.0 -2.932892103150e-03   1.988762047973e-04  1*0.0  1.221737531732e-03   5.119298158629e-04  5*0.0  2.384029023177e-03  -1.410732805385e-04  1*0.0 -8.499825136209e-04  -3.293710299154e-04  
5*0.0 -2.851960525941e-03   1.924507750481e-04  1*0.0  1.184603971030e-03   4.955603874094e-04  5*0.0  2.306302968271e-03  -1.358985108139e-04  1*0.0 -8.205823215693e-04  -3.175594392313e-04  
5*0.0 -2.773462562788e-03   1.862143542408e-04  1*0.0  1.148660798324e-03   4.797474105647e-04  5*0.0  2.231354084144e-03  -1.309080771036e-04  1*0.0 -7.922572144088e-04  -3.061990379463e-04  
5*0.0 -2.695946075836e-03   1.801414664945e-04  1*0.0  1.113396789815e-03   4.642605250519e-04  5*0.0  2.157903436782e-03  -1.260656254631e-04  1*0.0 -7.646329633183e-04  -2.951312106094e-04  
5*0.0 -2.621146406715e-03   1.742620280890e-04  1*0.0  1.079390965556e-03   4.493571659093e-04  5*0.0  2.087371705705e-03  -1.214098171853e-04  1*0.0 -7.381023496989e-04  -2.845216872846e-04  
5*0.0 -2.547587458705e-03   1.684967775970e-04  1*0.0  1.046145517441e-03   4.348106802269e-04  5*0.0  2.018576583734e-03  -1.168760996725e-04  1*0.0 -7.123244887182e-04  -2.742241972173e-04  
5*0.0 -2.476180803648e-03   1.629842257304e-04  1*0.0  1.013932634342e-03   4.207464481790e-04  5*0.0  1.952043692202e-03  -1.125507334291e-04  1*0.0 -6.874349633787e-04  -2.642993385696e-04  
5*0.0 -2.406247615015e-03   1.575950514561e-04  1*0.0  9.825313385858e-04   4.070606455609e-04  5*0.0  1.887367202411e-03  -1.083457930536e-04  1*0.0 -6.633109586290e-04  -2.546915489330e-04  
5*0.0 -2.338517035200e-03   1.524030928521e-04  1*0.0  9.521728499326e-04   3.938562816337e-04  5*0.0  1.825014682566e-03  -1.043135016011e-04  1*0.0 -6.400781678822e-04  -2.454547280203e-04  
5*0.0 -2.272172354230e-03   1.473789272772e-04  1*0.0  9.225616968339e-04   3.810007721935e-04  5*0.0  1.764310745173e-03  -1.004301518193e-04  1*0.0 -6.175336799308e-04  -2.365037820697e-04  
5*0.0 -2.207530834674e-03   1.424700433354e-04  1*0.0  8.938151218862e-04   3.685426159427e-04  5*0.0  1.705571763641e-03  -9.665728038550e-05  1*0.0 -5.957607248724e-04  -2.278708294534e-04  
5*0.0 -2.144226951352e-03   1.377402240593e-04  1*0.0  8.657869940285e-04   3.564182122918e-04  5*0.0  1.648357710796e-03  -9.303292399587e-05  1*0.0 -5.746286040332e-04  -2.195031523714e-04  
5*0.0 -2.082903659969e-03   1.331282620053e-04  1*0.0  8.386810452709e-04   3.447159570968e-04  5*0.0  1.593288585453e-03  -8.952839862689e-05  1*0.0 -5.542989097794e-04  -2.114666616498e-04  
5*0.0 -2.023104616463e-03   1.286942295896e-04  1*0.0  8.123491644159e-04   3.333678062627e-04  5*0.0  1.539838812766e-03  -8.616867044345e-05  1*0.0 -5.346236618825e-04  -2.037000311805e-04  
5*0.0 -1.964992274527e-03   1.243880975078e-04  1*0.0  7.868136136799e-04   3.223862195035e-04  5*0.0  1.488203923735e-03  -8.292189268071e-05  1*0.0 -5.156407430483e-04  -1.962185116320e-04  
5*0.0 -1.907634266158e-03   1.201817715830e-04  1*0.0  7.617851211084e-04   3.116370665499e-04  5*0.0  1.437646180212e-03  -7.976811708647e-05  1*0.0 -4.971486252371e-04  -1.889364241825e-04  
5*0.0 -1.852460356946e-03   1.161384141889e-04  1*0.0  7.377048102248e-04   3.013185141526e-04  5*0.0  1.389196289780e-03  -7.674983332954e-05  1*0.0 -4.794171593185e-04  -1.819680298645e-04  
5*0.0 -1.798625926659e-03   1.122352952748e-04  1*0.0  7.142985119957e-04   2.913067794785e-04  5*0.0  1.342170947546e-03  -7.384832471447e-05  1*0.0 -4.622567982241e-04  -1.752332225255e-04  
5*0.0 -1.746128024099e-03   1.084183910256e-04  1*0.0  6.915546821900e-04   2.815948295976e-04  5*0.0  1.296652461114e-03  -7.103159716758e-05  1*0.0 -4.456798554470e-04  -1.687360456546e-04  
5*0.0 -1.694779103740e-03   1.047504754190e-04  1*0.0  6.694078247052e-04   2.721543500364e-04  5*0.0  1.252349609728e-03  -6.832958424511e-05  1*0.0 -4.296029429951e-04  -1.624429327090e-04  
5*0.0 -1.645082512553e-03   1.012039192189e-04  1*0.0  6.480073948567e-04   2.630504338871e-04  5*0.0  1.209676190989e-03  -6.573098080953e-05  1*0.0 -4.141306451125e-04  -1.563966772862e-04  
5*0.0 -1.596466154389e-03   9.773585014991e-05  1*0.0  6.271682412376e-04   2.541988744071e-04  5*0.0  1.168263546423e-03  -6.320574788673e-05  1*0.0 -3.991575436917e-04  -1.505522024099e-04  
5*0.0 -1.549087748401e-03   9.440591086060e-05  1*0.0  6.069314465245e-04   2.456188534483e-04  5*0.0  1.128082027133e-03  -6.078819883374e-05  1*0.0 -3.846696548927e-04  -1.449053098910e-04  
5*0.0 -1.503169482677e-03   9.116022705767e-05  1*0.0  5.873681170777e-04   2.373386292948e-04  5*0.0  1.089370831935e-03  -5.844857922133e-05  1*0.0 -3.707272571227e-04  -1.394791152353e-04  
5*0.0 -1.458499881069e-03   8.803992397641e-05  1*0.0  5.683862352475e-04   2.293199674376e-04  5*0.0  1.051904186844e-03  -5.620798639625e-05  1*0.0 -3.572616264491e-04  -1.342464743692e-04  
5*0.0 -1.414507533328e-03   8.498522435787e-05  1*0.0  5.498066683080e-04   2.214823412423e-04  5*0.0  1.015290425380e-03  -5.402525632341e-05  1*0.0 -3.441629928291e-04  -1.291605046258e-04  
5*0.0 -1.372245593462e-03   8.206373080974e-05  1*0.0  5.319529658580e-04   2.139677556036e-04  5*0.0  9.802167779550e-04  -5.194544556232e-05  1*0.0 -3.316123932812e-04  -1.242969170154e-04  
5*0.0 -1.331112830702e-03   7.923304023193e-05  1*0.0  5.146268264768e-04   2.066878696520e-04  5*0.0  9.462796368407e-04  -4.994138589525e-05  1*0.0 -3.194937990595e-04  -1.196073478811e-04  
5*0.0 -1.290888052012e-03   7.649382670123e-05  1*0.0  4.977688043327e-04   1.996158813415e-04  5*0.0  9.132926565900e-04  -4.800930198896e-05  1*0.0 -3.077545901359e-04  -1.150698072725e-04  
5*0.0 -1.251934783885e-03   7.384277052478e-05  1*0.0  4.814724020910e-04   1.927922915418e-04  5*0.0  8.815211129537e-04  -4.614935785505e-05  1*0.0 -2.964598589959e-04  -1.107109132804e-04  
5*0.0 -1.213810632813e-03   7.125362418377e-05  1*0.0  4.655953062583e-04   1.861544411239e-04  5*0.0  8.506415060084e-04  -4.434386023688e-05  1*0.0 -2.855177975338e-04  -1.064926130589e-04  
5*0.0 -1.176681166720e-03   6.875852178173e-05  1*0.0  4.501895230683e-04   1.797237712836e-04  5*0.0  8.207178925361e-04  -4.261066474254e-05  1*0.0 -2.749430064016e-04  -1.024213217470e-04  
5*0.0 -1.140811260293e-03   6.635208429317e-05  1*0.0  4.353265766339e-04   1.735316907698e-04  5*0.0  7.919423483733e-04  -4.094747466694e-05  1*0.0 -2.647811416169e-04  -9.851557490483e-05  
5*0.0 -1.106006469569e-03   6.403133633848e-05  1*0.0  4.209390289551e-04   1.675490947526e-04  5*0.0  7.641559226950e-04  -3.934984219116e-05  1*0.0 -2.549856945659e-04  -9.475618557002e-05  
5*0.0 -1.071993151776e-03   6.178942022517e-05  1*0.0  4.069420424639e-04   1.617375869352e-04  5*0.0  7.371595978412e-04  -3.781209948606e-05  1*0.0 -2.455018023461e-04  -9.112042091150e-05  
5*0.0 -1.038860326768e-03   5.960727997571e-05  1*0.0  3.933509097808e-04   1.561045875822e-04  5*0.0  7.110347221531e-04  -3.632307522917e-05  1*0.0 -2.363438499361e-04  -8.761406169964e-05  
5*0.0 -1.006822257549e-03   5.750484531875e-05  1*0.0  3.802337065446e-04   1.506777244599e-04  5*0.0  6.858881656499e-04  -3.489659082978e-05  1*0.0 -2.275393141465e-04  -8.424837715417e-05  
5*0.0 -9.754896496202e-04   5.546690875854e-05  1*0.0  3.674669110838e-04   1.454034727371e-04  5*0.0  6.614460690404e-04  -3.351914384372e-05  1*0.0 -2.190120421179e-04  -8.099197252455e-05  
5*0.0 -9.451694745684e-04   5.349249380187e-05  1*0.0  3.551296585995e-04   1.403170394806e-04  5*0.0  6.379137354648e-04  -3.219335689245e-05  1*0.0 -2.108088037007e-04  -7.786444028396e-05  
5*0.0 -9.155148018082e-04   5.159169517632e-05  1*0.0  3.431266955782e-04   1.353745714693e-04  5*0.0  6.150315352446e-04  -3.091925437717e-05  1*0.0 -2.028644820554e-04  -7.483849116034e-05  
5*0.0 -8.869376996189e-04   4.975118738229e-05  1*0.0  3.315625040470e-04   1.306230988322e-04  5*0.0  5.930822199644e-04  -2.969393124477e-05  1*0.0 -1.952425684522e-04  -7.194067648206e-05  
5*0.0 -8.591068042064e-04   4.798152477595e-05  1*0.0  3.203415430293e-04   1.260201459624e-04  5*0.0  5.718094046644e-04  -2.851924373324e-05  1*0.0 -1.878771918005e-04  -6.914385883284e-05  
5*0.0 -8.320560451460e-04   4.625725725421e-05  1*0.0  3.094786764866e-04   1.215695626958e-04  5*0.0  5.512678711404e-04  -2.738120751138e-05  1*0.0 -1.807815781332e-04  -6.645244645043e-05  
5*0.0 -8.057362779124e-04   4.459401422746e-05  1*0.0  2.989376249259e-04   1.172589591261e-04  5*0.0  5.313813578180e-04  -2.628733465515e-05  1*0.0 -1.739274528650e-04  -6.385622504567e-05  
5*0.0 -7.802313815165e-04   4.299492374009e-05  1*0.0  2.887414848264e-04   1.130974346119e-04  5*0.0  5.121967722741e-04  -2.524100930730e-05  1*0.0 -1.673249924445e-04  -6.135929430041e-05  
5*0.0 -7.554977539527e-04   4.144172288692e-05  1*0.0  2.788918884173e-04   1.090820654417e-04  5*0.0  4.937014082652e-04  -2.423002526137e-05  1*0.0 -1.609738058789e-04  -5.896007345580e-05  
5*0.0 -7.314718859504e-04   3.995245402279e-05  1*0.0  2.693506964635e-04   1.051994257897e-04  5*0.0  4.758069475897e-04  -2.326319346123e-05  1*0.0 -1.548438855265e-04  -5.664760006733e-05  
5*0.0 -7.080578859727e-04   3.850307165349e-05  1*0.0  2.600822749559e-04   1.014340919439e-04  5*0.0  4.584860285104e-04  -2.232731100004e-05  1*0.0 -1.489240054339e-04  -5.441706855693e-05  
5*0.0 -6.853119296924e-04   3.709929948443e-05  1*0.0  2.511038744423e-04   9.779242511639e-05  5*0.0  4.417505535921e-04  -2.142667963299e-05  1*0.0 -1.432157012417e-04  -5.226917292978e-05  
5*0.0 -6.633409548413e-04   3.575493618186e-05  1*0.0  2.424564050394e-04   9.429017014086e-05  5*0.0  4.256399448416e-04  -2.056596630300e-05  1*0.0 -1.377313426618e-04  -5.020826909010e-05  
5*0.0 -6.419225869526e-04   3.445036238126e-05  1*0.0  2.340526700997e-04   9.089247460772e-05  5*0.0  4.100392055384e-04  -1.973464839287e-05  1*0.0 -1.324334303651e-04  -4.821983785230e-05  
5*0.0 -6.212217235749e-04   3.319561667876e-05  1*0.0  2.259448313200e-04   8.762018302977e-05  5*0.0  3.950255504971e-04  -1.893940182531e-05  1*0.0 -1.273412414987e-04  -4.631158715024e-05  
5*0.0 -6.011242925676e-04   3.197444875849e-05  1*0.0  2.180926493544e-04   8.445676101903e-05  5*0.0  3.805287200746e-04  -1.816913685409e-05  1*0.0 -1.224323852084e-04  -4.447447233467e-05  
5*0.0 -5.815623376100e-04   3.079879088600e-05  1*0.0  2.104873950397e-04   8.139575595874e-05  5*0.0  3.664974007824e-04  -1.743068624623e-05  1*0.0 -1.176983415933e-04  -4.270437569160e-05  
5*0.0 -5.625628824338e-04   2.966869529121e-05  1*0.0  2.031169539982e-04   7.843504336713e-05  5*0.0  3.529351154544e-04  -1.672319325469e-05  1*0.0 -1.131314659828e-04  -4.099921622795e-05  
5*0.0 -5.442432438128e-04   2.857966133761e-05  1*0.0  1.960234281722e-04   7.559027541259e-05  5*0.0  3.399090019270e-04  -1.604431248508e-05  1*0.0 -1.087498084080e-04  -3.936563570038e-05  
5*0.0 -5.264517517167e-04   2.752386112112e-05  1*0.0  1.891508967295e-04   7.283886757771e-05  5*0.0  3.273345325853e-04  -1.538965678660e-05  1*0.0 -1.045273159721e-04  -3.779352505032e-05  
5*0.0 -5.090943878922e-04   2.650167125538e-05  1*0.0  1.824730696884e-04   7.016936631046e-05  5*0.0  3.151376811020e-04  -1.475944833083e-05  1*0.0 -1.004452340237e-04  -3.627522698738e-05  
5*0.0 -4.922662600305e-04   2.551090134625e-05  1*0.0  1.760211338592e-04   6.759346283933e-05  5*0.0  3.033766087825e-04  -1.415120744018e-05  1*0.0 -9.651753157760e-05  -3.481599364219e-05  
5*0.0 -4.760543154307e-04   2.456580723871e-05  1*0.0  1.698119843382e-04   6.511928482026e-05  5*0.0  2.920830559107e-04  -1.357231431212e-05  1*0.0 -9.274914618189e-05  -3.341827948239e-05  
5*0.0 -4.602463691118e-04   2.365243474412e-05  1*0.0  1.637824713848e-04   6.271994641626e-05  5*0.0  2.811375584678e-04  -1.301549428822e-05  1*0.0 -8.910873274631e-05  -3.206939506200e-05  
5*0.0 -4.450225198985e-04   2.277211750316e-05  1*0.0  1.579796599413e-04   6.041539484473e-05  5*0.0  2.706381632429e-04  -1.248153171950e-05  1*0.0 -8.561817723913e-05  -3.077815773807e-05  
5*0.0 -4.302351595389e-04   2.192045335872e-05  1*0.0  1.523616885061e-04   5.818757407772e-05  5*0.0  2.604935146088e-04  -1.196722220161e-05  1*0.0 -8.225369098271e-05  -2.953500365189e-05  
5*0.0 -4.157865749129e-04   2.109714854406e-05  1*0.0  1.469003209414e-04   5.602412886737e-05  5*0.0  2.506456871251e-04  -1.147172469212e-05  1*0.0 -7.900017295044e-05  -2.833381015146e-05  
5*0.0 -4.018346027007e-04   2.029835880649e-05  1*0.0  1.416345507419e-04   5.394193294168e-05  5*0.0  2.411807962603e-04  -1.099440608469e-05  1*0.0 -7.587612500734e-05  -2.718211588003e-05  
5*0.0 -3.884019905221e-04   1.953666662589e-05  1*0.0  1.365736645233e-04   5.194398192506e-05  5*0.0  2.320996432932e-04  -1.054008870981e-05  1*0.0 -7.288255669246e-05  -2.608013871074e-05  
5*0.0 -3.752939669759e-04   1.880117643442e-05  1*0.0  1.316519438180e-04   5.000412422088e-05  5*0.0  2.232902054839e-04  -1.010331872595e-05  1*0.0 -6.998691452603e-05  -2.501544020079e-05  
5*0.0 -3.625951533097e-04   1.808651144192e-05  1*0.0  1.268977184608e-04   4.813303636806e-05  5*0.0  2.148004727706e-04  -9.681184027046e-06  1*0.0 -6.720193569866e-05  -2.399260001920e-05  
5*0.0 -3.503028343739e-04   1.740241932931e-05  1*0.0  1.223062552523e-04   4.632898684729e-05  5*0.0  2.066171127229e-04  -9.278565884282e-06  1*0.0 -6.452270300138e-05  -2.300994288890e-05  
5*0.0 -3.384466138033e-04   1.674313791827e-05  1*0.0  1.178867802360e-04   4.459515673681e-05  5*0.0  1.987626621505e-04  -8.892175930971e-06  1*0.0 -6.195415311986e-05  -2.206917437564e-05  
5*0.0 -3.269377463929e-04   1.610361301999e-05  1*0.0  1.136111478698e-04   4.292003399811e-05  5*0.0  1.911777159644e-04  -8.519249006431e-06  1*0.0 -5.947989149391e-05  -2.116390140637e-05  
5*0.0 -3.157224263658e-04   1.548905811758e-05  1*0.0  1.094595128237e-04   4.129595604039e-05  5*0.0  1.838253239214e-04  -8.161914224423e-06  1*0.0 -5.708881207388e-05  -2.029001443270e-05  
5*0.0 -3.049394664641e-04   1.489527819302e-05  1*0.0  1.054726576325e-04   3.973889384169e-05  5*0.0  1.767894725807e-04  -7.818961915304e-06  1*0.0 -5.480189813459e-05  -1.945546046375e-05  
5*0.0 -2.944854306334e-04   1.432769444341e-05  1*0.0  1.016217467109e-04   3.823686875519e-05  5*0.0  1.699930519170e-04  -7.491627789615e-06  1*0.0 -5.259947172464e-05  -1.865257503169e-05  
5*0.0 -2.843824848395e-04   1.377656148335e-05  1*0.0  9.790013025479e-05   3.678867414577e-05  5*0.0  1.634613888968e-04  -7.175837860088e-06  1*0.0 -5.048272476829e-05  -1.788229953423e-05  
5*0.0 -2.745288000555e-04   1.324685702391e-05  1*0.0  9.429361849248e-05   3.538585432148e-05  5*0.0  1.571269409716e-04  -6.873184200990e-06  1*0.0 -4.843993771247e-05  -1.713925021187e-05  
5*0.0 -2.650434898478e-04   1.273408586820e-05  1*0.0  9.082595930159e-05   3.403943469466e-05  5*0.0  1.510543959369e-04  -6.581620765870e-06  1*0.0 -4.648271438595e-05  -1.642839625501e-05  
5*0.0 -2.558620093839e-04   1.224355945761e-05  1*0.0  8.747230053406e-05   3.274014163221e-05  5*0.0  1.452010632661e-04  -6.303736861787e-06  1*0.0 -4.459822198522e-05  -1.574508471273e-05  
5*0.0 -2.469954797556e-04   1.176976600137e-05  1*0.0  8.424578364675e-05   3.149117258623e-05  5*0.0  1.395787004673e-04  -6.036748965239e-06  1*0.0 -4.279255938329e-05  -1.509096119766e-05  
5*0.0 -2.383504775045e-04   1.131258286951e-05  1*0.0  8.111466403698e-05   3.028052087177e-05  5*0.0  1.341248275000e-04  -5.779854191274e-06  1*0.0 -4.104755152846e-05  -1.445930680493e-05  
5*0.0 -2.300467797009e-04   1.087173001985e-05  1*0.0  7.810339998243e-05   2.911918104569e-05  5*0.0  1.289064656640e-04  -5.533422925828e-06  1*0.0 -3.937618981930e-05  -1.385556476499e-05  
5*0.0 -2.219758373663e-04   1.044794138058e-05  1*0.0  7.519275521188e-05   2.799720365432e-05  5*0.0  1.238641306880e-04  -5.297573522950e-06  1*0.0 -3.776804682559e-05  -1.327495482262e-05  
5*0.0 -2.141981158885e-04   1.004157404409e-05  1*0.0  7.239089856719e-05   2.691926162506e-05  5*0.0  1.190214757404e-04  -5.072109727344e-06  1*0.0 -3.622493676798e-05  -1.271870008347e-05  
5*0.0 -2.066435677129e-04   9.648459941475e-06  1*0.0  6.967768258682e-05   2.587691333863e-05  5*0.0  1.143425533359e-04  -4.854620116014e-06  1*0.0 -3.473736236699e-05  -1.218305850718e-05  
5*0.0 -1.993625089886e-04   9.270726825384e-06  1*0.0  6.707073477832e-05   2.487645676377e-05  5*0.0  1.098546956308e-04  -4.647123207148e-06  1*0.0 -3.331383869989e-05  -1.167101126215e-05  
5*0.0 -1.923252269524e-04   8.907444187637e-06  1*0.0  6.455291396634e-05   2.391229986437e-05  5*0.0  1.055346704751e-04  -4.448176577596e-06  1*0.0 -3.194450649841e-05  -1.117926427859e-05  
5*0.0 -1.854551344834e-04   8.553033581607e-06  1*0.0  6.210997884248e-05   2.297725426509e-05  5*0.0  1.013451101265e-04  -4.254939789749e-06  1*0.0 -3.062241514830e-05  -1.070465916863e-05  
5*0.0 -1.788719847804e-04   8.215723694977e-06  1*0.0  5.976683913014e-05   2.208253320997e-05  5*0.0  9.734297654370e-05  -4.071828241863e-06  1*0.0 -2.935871778541e-05  -1.025193877783e-05  
5*0.0 -1.725146772507e-04   7.892691689061e-06  1*0.0  5.751215725578e-05   2.122246433222e-05  5*0.0  9.349420359032e-05  -3.896967639694e-06  1*0.0 -2.814677730913e-05  -9.818145526682e-06  
5*0.0 -1.663376941174e-04   7.580636554857e-06  1*0.0  5.532918894171e-05   2.039082597640e-05  5*0.0  8.977381193804e-05  -3.728690519927e-06  1*0.0 -2.697861318061e-05  -9.400427868116e-06  
5*0.0 -1.603926915618e-04   7.280442643279e-06  1*0.0  5.322873517707e-05   1.959227053845e-05  5*0.0  8.620805388915e-05  -3.567507077686e-06  1*0.0 -2.585903255744e-05  -9.000777769076e-06  
5*0.0 -1.546262710943e-04   6.990110327193e-06  1*0.0  5.120230095374e-05   1.882220287231e-05  5*0.0  8.276920014805e-05  -3.412467483665e-06  1*0.0 -2.478363605896e-05  -8.617074048492e-06  
5*0.0 -1.490567484369e-04   6.709744855586e-06  1*0.0  4.924498882953e-05   1.808014828517e-05  5*0.0  7.946267336224e-05  -3.263573219869e-06  1*0.0 -2.374970276770e-05  -8.248827479998e-06  
5*0.0 -1.436724892855e-04   6.442447752709e-06  1*0.0  4.736076171372e-05   1.736642534302e-05  5*0.0  7.627794100487e-05  -3.121779524480e-06  1*0.0 -2.275718879557e-05  -7.895612555834e-06  
5*0.0 -1.384786242224e-04   6.184183377959e-06  1*0.0  4.554434040527e-05   1.667975246366e-05  5*0.0  7.322094845246e-05  -2.985558587112e-06  1*0.0 -2.180489414457e-05  -7.557261021518e-06  
5*0.0 -1.334526068737e-04   5.937834853005e-06  1*0.0  4.379623813110e-05   1.601915745577e-05  5*0.0  7.027486225656e-05  -2.855809821093e-06  1*0.0 -2.089108544116e-05  -7.232720814458e-06  
5*0.0 -1.285981130505e-04   5.698413074155e-06  1*0.0  4.210924031159e-05   1.538289535074e-05  5*0.0  6.744453527026e-05  -2.730506616667e-06  1*0.0 -2.001367265228e-05  -6.921580030217e-06  
5*0.0 -1.239215530197e-04   5.469124262458e-06  1*0.0  4.048415637071e-05   1.477134027453e-05  5*0.0  6.472860936119e-05  -2.610922209375e-06  1*0.0 -1.917177248981e-05  -6.623575655015e-06  
5*0.0 -1.193845767458e-04   5.249541428409e-06  1*0.0  3.891782442389e-05   1.418194303126e-05  5*0.0  6.210542135405e-05  -2.496740478695e-06  1*0.0 -1.836285772025e-05  -6.337288237876e-06  
5*0.0 -1.150145755754e-04   5.036743082007e-06  1*0.0  3.740873263252e-05   1.361536161809e-05  5*0.0  5.959151671383e-05  -2.386743637543e-06  1*0.0 -1.758731952036e-05  -6.063309311046e-06  
5*0.0 -1.108061263248e-04   4.833169897583e-06  1*0.0  3.596193680712e-05   1.307245259774e-05  5*0.0  5.717971129231e-05  -2.281888814061e-06  1*0.0 -1.684582729051e-05  -5.801515818319e-06  
5*0.0 -1.066996697627e-04   4.635325095931e-06  1*0.0  3.455117293818e-05   1.254436718602e-05  5*0.0  5.484086669548e-05  -2.180498054647e-06  1*0.0 -1.612736205135e-05  -5.548292350825e-06  
5*0.0 -1.027786565698e-04   4.447620973732e-06  1*0.0  3.320811301720e-05   1.204202492265e-05  5*0.0  5.261254242547e-05  -2.084432371472e-06  1*0.0 -1.544426052164e-05  -5.307752357755e-06  
5*0.0 -9.897694694896e-05   4.267532607642e-06  1*0.0  3.191045458553e-05   1.155719848224e-05  5*0.0  5.046358798693e-05  -1.992688105560e-06  1*0.0 -1.478739117591e-05  -5.076659422316e-06  
5*0.0 -9.532036245915e-05   4.093554497164e-06  1*0.0  3.066402760088e-05   1.109225659587e-05  5*0.0  4.840511181647e-05  -1.904481099820e-06  1*0.0 -1.415873125241e-05  -4.855796229094e-06  
5*0.0 -9.175107567851e-05   3.924405582925e-06  1*0.0  2.945005195334e-05   1.064030447829e-05  5*0.0  4.640763142770e-05  -1.819089221801e-06  1*0.0 -1.354991752341e-05  -4.642180217808e-06  
5*0.0 -8.834777418624e-05   3.764404991445e-06  1*0.0  2.829690938160e-05   1.021112341629e-05  5*0.0  4.450859916591e-05  -1.738553520114e-06  1*0.0 -1.297264624693e-05  -4.439767599260e-06  
5*0.0 -8.505152740666e-05   3.609063423676e-06  1*0.0  2.717849946512e-05   9.796078052441e-06  5*0.0  4.267917310434e-05  -1.660856725654e-06  1*0.0 -1.241596161802e-05  -4.245004285260e-06  
5*0.0 -8.187562170832e-05   3.461738541748e-06  1*0.0  2.610837289953e-05   9.398837177456e-06  5*0.0  4.092120311884e-05  -1.587157460044e-06  1*0.0 -1.188403136946e-05  -4.058877769287e-06  
5*0.0 -7.879596450522e-05   3.317714054680e-06  1*0.0  2.507044487149e-05   9.014485378504e-06  5*0.0  3.922746276372e-05  -1.515662047754e-06  1*0.0 -1.137139899023e-05  -3.879840411814e-06  
5*0.0 -7.582863027426e-05   3.180534807434e-06  1*0.0  2.407448274143e-05   8.645917403833e-06  5*0.0  3.760168859600e-05  -1.447776255703e-06  1*0.0 -1.088092583981e-05  -3.708656755127e-06  
5*0.0 -7.297796804529e-05   3.050043527644e-06  1*0.0  2.311987745992e-05   8.293100847527e-06  5*0.0  3.604464147312e-05  -1.383275881910e-06  1*0.0 -1.041205852565e-05  -3.545197067010e-06  
5*0.0 -7.022874388813e-05   2.923439077527e-06  1*0.0  2.220029958146e-05   7.953810485163e-06  5*0.0  3.455090647876e-05  -1.321101371766e-06  1*0.0 -9.962593709279e-06  -3.388725948270e-06  
5*0.0 -6.755716969671e-05   2.801454048908e-06  1*0.0  2.130798636119e-05   7.625256487626e-06  5*0.0  3.310635417019e-05  -1.261408259914e-06  1*0.0 -9.528530145243e-06  -3.237841197854e-06  
5*0.0 -6.499947754159e-05   2.684668481115e-06  1*0.0  2.045741221421e-05   7.312138121307e-06  5*0.0  3.172907698668e-05  -1.204530033515e-06  1*0.0 -9.116025263009e-06  -3.094509263717e-06  
5*0.0 -6.253068685552e-05   2.573047803343e-06  1*0.0  1.963706006838e-05   7.010756273484e-06  5*0.0  3.040430387958e-05  -1.150270955190e-06  1*0.0 -8.719516461344e-06  -2.956964025434e-06  
5*0.0 -6.013535068019e-05   2.465339384240e-06  1*0.0  1.884519601269e-05   6.719981406233e-06  5*0.0  2.912590516612e-05  -1.098129099400e-06  1*0.0 -8.338476238571e-06  -2.824828158664e-06  
5*0.0 -5.784332897093e-05   2.361978103785e-06  1*0.0  1.808814770123e-05   6.442422465548e-06  5*0.0  2.790740768392e-05  -1.048367664682e-06  1*0.0 -7.975489681736e-06  -2.699135010738e-06  
5*0.0 -5.563182050762e-05   2.262679133004e-06  1*0.0  1.735846466545e-05   6.175405503629e-06  5*0.0  2.673595864268e-05  -1.000728989971e-06  1*0.0 -7.626889341997e-06  -2.578599713881e-06  
5*0.0 -5.350217030695e-05   2.168165437015e-06  1*0.0  1.665790080123e-05   5.919299449896e-06  5*0.0  2.561247504905e-05  -9.554667623321e-07  1*0.0 -7.293285600378e-06  -2.463363833304e-06  
5*0.0 -5.143894363179e-05   2.076931299364e-06  1*0.0  1.598170802218e-05   5.672342739723e-06  5*0.0  2.452963282765e-05  -9.119827402754e-07  1*0.0 -6.972747652080e-06  -2.352720123280e-06  
5*0.0 -4.945116519739e-05   1.988625391886e-06  1*0.0  1.533135017888e-05   5.435168497916e-06  5*0.0  2.349155170418e-05  -8.701595468924e-07  1*0.0 -6.665837581239e-06  -2.246910865190e-06  
5*0.0 -4.754102035617e-05   1.904120760214e-06  1*0.0  1.470616210224e-05   5.207694924947e-06  5*0.0  2.249742031525e-05  -8.302574938612e-07  1*0.0 -6.371872399277e-06  -2.145753639904e-06  
5*0.0 -4.569822011005e-05   1.824014504855e-06  1*0.0  1.410709972131e-05   4.989653048409e-06  5*0.0  2.154186428808e-05  -7.924540161680e-07  1*0.0 -6.090852840154e-06  -2.049034561976e-06  
5*0.0 -4.392519873533e-05   1.746540882551e-06  1*0.0  1.352992701149e-05   4.780123154246e-06  5*0.0  2.062696119379e-05  -7.561248638922e-07  1*0.0 -5.821465828984e-06  -1.956518685821e-06  
5*0.0 -4.222268244040e-05   1.672733556003e-06  1*0.0  1.297755149653e-05   4.579755838216e-06  5*0.0  1.975124102303e-05  -7.215985998112e-07  1*0.0 -5.564306058573e-06  -1.868267664993e-06  
5*0.0 -4.056693792187e-05   1.600950199783e-06  1*0.0  1.244230201895e-05   4.385820589552e-06  5*0.0  1.890451668201e-05  -6.881845163954e-07  1*0.0 -5.316418161712e-06  -1.783263558228e-06  
5*0.0 -3.898489448371e-05   1.532432341371e-06  1*0.0  1.193190505672e-05   4.201082548072e-06  5*0.0  1.809832250851e-05  -6.564549876176e-07  1*0.0 -5.080772120487e-06  -1.702541258396e-06  
5*0.0 -3.745900277275e-05   1.466767586954e-06  1*0.0  1.144025975869e-05   4.023437693469e-06  5*0.0  1.732386286192e-05  -6.261314106343e-07  1*0.0 -4.854587433730e-06  -1.625173658926e-06  
5*0.0 -3.598567365600e-05   1.404390548303e-06  1*0.0  1.096769590078e-05   3.852788240891e-06  5*0.0  1.657902538217e-05  -5.973597896292e-07  1*0.0 -4.637914770106e-06  -1.551091750139e-06  
5*0.0 -3.457142062486e-05   1.343971781796e-06  1*0.0  1.051387184443e-05   3.689255762182e-06  5*0.0  1.586723696071e-05  -5.696803654573e-07  1*0.0 -4.430746361439e-06  -1.480389475447e-06  
5*0.0 -3.320319227229e-05   1.285385212488e-06  1*0.0  1.007563373271e-05   3.531591837866e-06  5*0.0  1.518219450119e-05  -5.429735787550e-07  1*0.0 -4.231656592110e-06  -1.412527856142e-06  
5*0.0 -3.189014410191e-05   1.230496646325e-06  1*0.0  9.656929379147e-06   3.381017978692e-06  5*0.0  1.452631374220e-05  -5.179362804511e-07  1*0.0 -4.041747924707e-06  -1.347824953335e-06  
5*0.0 -3.063120318771e-05   1.177430367597e-06  1*0.0  9.256405209809e-06   3.237123667910e-06  5*0.0  1.390043620786e-05  -4.938930811471e-07  1*0.0 -3.860866279895e-06  -1.286252802448e-06  
5*0.0 -2.941003359043e-05   1.126427065007e-06  1*0.0  8.868265883678e-06   3.097968743820e-06  5*0.0  1.329628513220e-05  -4.708476489026e-07  1*0.0 -3.686369868853e-06  -1.226954334002e-06  
5*0.0 -2.824156814783e-05   1.077599322846e-06  1*0.0  8.498836198709e-06   2.965508277299e-06  5*0.0  1.271985742631e-05  -4.488527438256e-07  1*0.0 -3.520622092337e-06  -1.170624591645e-06  
5*0.0 -2.711099616616e-05   1.030429952559e-06  1*0.0  8.140813838588e-06   2.837508638696e-06  5*0.0  1.216526519071e-05  -4.277586794950e-07  1*0.0 -3.360941391022e-06  -1.116486380849e-06  
5*0.0 -2.602925837010e-05   9.855997675883e-07  1*0.0  7.799149609907e-06   2.715467147277e-06  5*0.0  1.163640466957e-05  -4.077343902683e-07  1*0.0 -3.208973116147e-06  -1.065008070055e-06  
5*0.0 -2.499309459076e-05   9.430846885222e-07  1*0.0  7.473476769664e-06   2.599151573588e-06  5*0.0  1.113095175115e-05  -3.887637339039e-07  1*0.0 -3.064319975200e-06  -1.016015485335e-06  
5*0.0 -2.398473742810e-05   9.017643480845e-07  1*0.0  7.157023003025e-06   2.486340961599e-06  5*0.0  1.064219586364e-05  -3.704416007819e-07  1*0.0 -2.924623478808e-06  -9.687701746030e-07  
5*0.0 -2.301890115822e-05   8.619740980191e-07  1*0.0  6.854045216008e-06   2.378519268468e-06  5*0.0  1.017616664284e-05  -3.529059229599e-07  1*0.0 -2.791454407371e-06  -9.237997588158e-07  
5*0.0 -2.209016601439e-05   8.240989065293e-07  1*0.0  6.563466696343e-06   2.275233990081e-06  5*0.0  9.729173402810e-06  -3.362436960127e-07  1*0.0 -2.664025663722e-06  -8.808087328602e-07  
5*0.0 -2.120130689645e-05   7.882186588043e-07  1*0.0  6.286270394521e-06   2.176763054731e-06  5*0.0  9.302963413585e-06  -3.204794888552e-07  1*0.0 -2.542810649383e-06  -8.399432707960e-07  
5*0.0 -2.033701375178e-05   7.533074762632e-07  1*0.0  6.016929068769e-06   2.081294378180e-06  5*0.0  8.890899619911e-06  -3.052345396004e-07  1*0.0 -2.425711588466e-06  -8.005298665592e-07  
5*0.0 -1.951495864353e-05   7.201433097479e-07  1*0.0  5.761984677537e-06   1.990907894182e-06  5*0.0  8.500113519127e-06  -2.908079545473e-07  1*0.0 -2.315099887831e-06  -7.632986766786e-07  
5*0.0 -1.872397953865e-05   6.885592780685e-07  1*0.0  5.517399612446e-06   1.904281453707e-06  5*0.0  8.125339261741e-06  -2.770986146477e-07  1*0.0 -2.209288856928e-06  -7.277135441144e-07  
5*0.0 -1.795787038851e-05   6.577687216475e-07  1*0.0  5.280105887975e-06   1.820485783955e-06  5*0.0  7.764362462731e-06  -2.638114629407e-07  1*0.0 -2.107207455428e-06  -6.934658300364e-07  
5*0.0 -1.722314568898e-05   6.284483081920e-07  1*0.0  5.053738637592e-06   1.740540450558e-06  5*0.0  7.419594132738e-06  -2.512001985870e-07  1*0.0 -2.010156335385e-06  -6.609023627312e-07  
5*0.0 -1.651951445711e-05   6.007965075415e-07  1*0.0  4.837098284184e-06   1.664163224713e-06  5*0.0  7.090176981871e-06  -2.393152882719e-07  1*0.0 -1.917460585228e-06  -6.298509144917e-07  
5*0.0 -1.584317139677e-05   5.740571559042e-07  1*0.0  4.629494677346e-06   1.591031375757e-06  5*0.0  6.775052061671e-06  -2.278921783853e-07  1*0.0 -1.829023134963e-06  -6.002446219090e-07  
5*0.0 -1.519396363451e-05   5.485323182831e-07  1*0.0  4.430580032116e-06   1.521054017784e-06  5*0.0  6.473592163856e-06  -2.170091394119e-07  1*0.0 -1.744538939663e-06  -5.719942212571e-07  
5*0.0 -1.456138585295e-05   5.234364232485e-07  1*0.0  4.236949661414e-06   1.453077068580e-06  5*0.0  6.181907362571e-06  -2.064101719835e-07  1*0.0 -1.662861699443e-06  -5.447251597166e-07  
5*0.0 -1.396164654287e-05   5.002614065859e-07  1*0.0  4.053938249478e-06   1.388857126955e-06  5*0.0  5.905607089838e-06  -1.965925209699e-07  1*0.0 -1.585680816126e-06  -5.189749807809e-07  
5*0.0 -1.338489711039e-05   4.778561227360e-07  1*0.0  3.878242793532e-06   1.327292612487e-06  5*0.0  5.640989856533e-06  -1.871526463917e-07  1*0.0 -1.511877398461e-06  -4.943787256549e-07  
5*0.0 -1.282646764452e-05   4.562963369816e-07  1*0.0  3.708334786036e-06   1.267863355738e-06  5*0.0  5.386151502313e-06  -1.780983024296e-07  1*0.0 -1.440866495403e-06  -4.707485037087e-07  
5*0.0 -1.229696985945e-05   4.359354438851e-07  1*0.0  3.548416997061e-06   1.211852831712e-06  5*0.0  5.145050953984e-06  -1.695796952995e-07  1*0.0 -1.374118384775e-06  -4.485130921147e-07  
5*0.0 -1.178415521371e-05   4.161377069513e-07  1*0.0  3.393372955060e-06   1.157698521254e-06  5*0.0  4.912753166685e-06  -1.613315446220e-07  1*0.0 -1.309740365200e-06  -4.271145852223e-07  
5*0.0 -1.129214727135e-05   3.972632883293e-07  1*0.0  3.245207308236e-06   1.105968429518e-06  5*0.0  4.690709776913e-06  -1.535071099100e-07  1*0.0 -1.248412604081e-06  -4.067381249836e-07  
5*0.0 -1.081969968788e-05   3.792824589067e-07  1*0.0  3.102953600674e-06   1.056398513128e-06  5*0.0  4.478357271980e-06  -1.460712715480e-07  1*0.0 -1.189748849515e-06  -3.872816488572e-07  
5*0.0 -1.036723198751e-05   3.621588480654e-07  1*0.0  2.966905268673e-06   1.009061087765e-06  5*0.0  4.275540870181e-06  -1.390002646027e-07  1*0.0 -1.133797258576e-06  -3.687460508082e-07  
5*0.0 -9.931735114304e-06   3.457748980155e-07  1*0.0  2.836557442215e-06   9.637174596371e-07  5*0.0  4.081240533997e-06  -1.322669334902e-07  1*0.0 -1.080399631151e-06  -3.510608007449e-07  
5*0.0 -9.511408812401e-06   3.297555814491e-07  1*0.0  2.710730085838e-06   9.200429348722e-07  5*0.0  3.894726716939e-06  -1.257288642866e-07  1*0.0 -1.029131758228e-06  -3.341111091657e-07  
5*0.0 -9.110389911313e-06   3.147149439199e-07  1*0.0  2.590835321410e-06   8.784865721930e-07  5*0.0  3.717100095668e-06  -1.195935378234e-07  1*0.0 -9.803562377168e-07  -3.180062423209e-07  
5*0.0 -8.724180109244e-06   3.004863722246e-07  1*0.0  2.475829428457e-06   8.386451446321e-07  5*0.0  3.546769972947e-06  -1.137953650007e-07  1*0.0 -9.337410147858e-07  -3.026222197469e-07  
5*0.0 -8.355470503677e-06   2.866775758552e-07  1*0.0  2.366427110810e-06   8.007563065809e-07  5*0.0  3.384869803244e-06  -1.082182010118e-07  1*0.0 -8.895721271886e-07  -2.880488381112e-07  
5*0.0 -8.000435365002e-06   2.734601566016e-07  1*0.0  2.260884759425e-06   7.643126010102e-07  5*0.0  3.229481065836e-06  -1.028803216528e-07  1*0.0 -8.471087436237e-07  -2.740727343950e-07  
5*0.0 -7.660220148316e-06   2.609536818407e-07  1*0.0  2.160777601664e-06   7.296693105742e-07  5*0.0  3.081206158939e-06  -9.784751063145e-08  1*0.0 -8.069485746157e-07  -2.608296637882e-07  
5*0.0 -7.333300367871e-06   2.488667723904e-07  1*0.0  2.064036864851e-06   6.963357551892e-07  5*0.0  2.939288451920e-06  -9.300725119136e-08  1*0.0 -7.683164710910e-07  -2.481379496104e-07  
5*0.0 -7.020773830515e-06   2.373800371932e-07  1*0.0  1.972307481061e-06   6.646847774186e-07  5*0.0  2.804104141779e-06  -8.843041481467e-08  1*0.0 -7.317839079662e-07  -2.361207626657e-07  
5*0.0 -6.720602800570e-06   2.264494984515e-07  1*0.0  1.883965019968e-06   6.342974707102e-07  5*0.0  2.674698953703e-06  -8.407477895144e-08  1*0.0 -6.967155802447e-07  -2.246179535685e-07  
5*0.0 -6.432640675462e-06   2.159868857490e-07  1*0.0  1.799390800544e-06   6.052404845907e-07  5*0.0  2.551027535407e-06  -7.992032439802e-08  1*0.0 -6.632614482025e-07  -2.136552179152e-07  
5*0.0 -6.154615715630e-06   2.059271015164e-07  1*0.0  1.718202738375e-06   5.773419591460e-07  5*0.0  2.432258222002e-06  -7.595256181041e-08  1*0.0 -6.312910197082e-07  -2.031765653501e-07  
5*0.0 -5.889409341323e-06   1.962710643492e-07  1*0.0  1.640628122648e-06   5.507522278877e-07  5*0.0  2.319299781537e-06  -7.215437163231e-08  1*0.0 -6.008439425945e-07  -1.932183840057e-07  
5*0.0 -5.634016706143e-06   1.871187087382e-07  1*0.0  1.566058525286e-06   5.252296054914e-07  5*0.0  2.210897604385e-06  -6.856242347054e-08  1*0.0 -5.716631181870e-07  -1.836870230065e-07  
5*0.0 -5.390990355561e-06   1.784238274781e-07  1*0.0  1.495413588919e-06   5.010470431149e-07  5*0.0  2.108104274614e-06  -6.516255446011e-08  1*0.0 -5.441001239903e-07  -1.746832973444e-07  
5*0.0 -5.157279591514e-06   1.702328113921e-07  1*0.0  1.427826419510e-06   4.779110070666e-07  5*0.0  2.009628392102e-06  -6.196655580939e-08  1*0.0 -5.178082727888e-07  -1.660953760758e-07  
5*0.0 -4.932306876217e-06   1.620566743884e-07  1*0.0  1.362488352858e-06   4.556299069581e-07  5*0.0  1.915340845630e-06  -5.880037418517e-08  1*0.0 -4.925515040948e-07  -1.578695927851e-07  
5*0.0 -4.719009921070e-06   1.545620157958e-07  1*0.0  1.301208700416e-06   4.346742541740e-07  5*0.0  1.826112194179e-06  -5.589583617393e-08  1*0.0 -4.688698347604e-07  -1.501400533729e-07  
5*0.0 -4.515005189309e-06   1.473577995516e-07  1*0.0  1.242617517149e-06   4.146729513678e-07  5*0.0  1.741088345929e-06  -5.311935630228e-08  1*0.0 -4.463119864945e-07  -1.427879673377e-07  
5*0.0 -4.314692148064e-06   1.402504178554e-07  1*0.0  1.184709133736e-06   3.950116442052e-07  5*0.0  1.658110101830e-06  -5.039372025852e-08  1*0.0 -4.241611882246e-07  -1.356018593934e-07  
5*0.0 -4.126408343425e-06   1.336361318779e-07  1*0.0  1.130796685270e-06   3.766601285626e-07  5*0.0  1.580276706263e-06  -4.786288686967e-08  1*0.0 -4.035662590706e-07  -1.289054527870e-07  
5*0.0 -3.945777803152e-06   1.273480030612e-07  1*0.0  1.079074974173e-06   3.590894826401e-07  5*0.0  1.505838655972e-06  -4.545897998282e-08  1*0.0 -3.838598424759e-07  -1.225100771463e-07  
5*0.0 -3.772591547616e-06   1.213586534041e-07  1*0.0  1.029675931808e-06   3.423142004462e-07  5*0.0  1.434763174358e-06  -4.318074330413e-08  1*0.0 -3.651092681545e-07  -1.164265180242e-07  
5*0.0 -3.605855194356e-06   1.156152220431e-07  1*0.0  9.821782369589e-07   3.262097129196e-07  5*0.0  1.366638318687e-06  -4.100495028436e-08  1*0.0 -3.471550977857e-07  -1.106092168895e-07  
5*0.0 -3.445016100856e-06   1.100031338198e-07  1*0.0  9.361248434499e-07   3.106618569779e-07  5*0.0  1.301178157729e-06  -3.888684766761e-08  1*0.0 -3.298215352815e-07  -1.050137114456e-07  
5*0.0 -3.292832983662e-06   1.047596377268e-07  1*0.0  8.929390903968e-07   2.960516216730e-07  5*0.0  1.239403193355e-06  -3.691613318300e-08  1*0.0 -3.135978020307e-07  -9.976658251018e-08  
5*0.0 -3.145535999873e-06   9.978697819598e-08  1*0.0  8.511141760095e-07   2.819369269455e-07  5*0.0  1.179888171265e-06  -3.504845759279e-08  1*0.0 -2.979500687048e-07  -9.471778909080e-08  
5*0.0 -3.006692043829e-06   9.502996525293e-08  1*0.0  8.120017520698e-07   2.687132538063e-07  5*0.0  1.123954365688e-06  -3.327188636476e-08  1*0.0 -2.833567907021e-07  -9.000022834423e-08  
5*0.0 -2.871609921094e-06   9.036326825397e-08  1*0.0  7.737879613247e-07   2.558472194243e-07  5*0.0  1.069803965275e-06  -3.153555700300e-08  1*0.0 -2.691703033518e-07  -8.543064882998e-08  
5*0.0 -2.744240894920e-06   8.611628518062e-08  1*0.0  7.381409558578e-07   2.438095655255e-07  5*0.0  1.018857233101e-06  -2.995528687185e-08  1*0.0 -2.559506754353e-07  -8.116199291395e-08  
5*0.0 -2.623649652953e-06   8.207021631700e-08  1*0.0  7.045315102535e-07   2.324576791646e-07  5*0.0  9.707698801068e-07  -2.845845117951e-08  1*0.0 -2.435219216561e-07  -7.714771069252e-08  
5*0.0 -2.504452612129e-06   7.801330680258e-08  1*0.0  6.708770105194e-07   2.211849818714e-07  5*0.0  9.234971970803e-07  -2.696326893657e-08  1*0.0 -2.311546326982e-07  -7.318218068440e-08  
5*0.0 -2.392569779317e-06   7.422888437968e-08  1*0.0  6.396527549892e-07   2.106891821965e-07  5*0.0  8.792564236472e-07  -2.557588207383e-08  1*0.0 -2.197040820067e-07  -6.949892182666e-08  
5*0.0 -2.284167268090e-06   7.063156029349e-08  1*0.0  6.094347792348e-07   2.005498314671e-07  5*0.0  8.366038725521e-07  -2.425784919278e-08  1*0.0 -2.086709684667e-07  -6.595584511864e-08  
5*0.0 -2.181604516568e-06   6.725019026811e-08  1*0.0  5.808998424823e-07   1.909832458981e-07  5*0.0  7.963026678520e-07  -2.302108323132e-08  1*0.0 -1.982652663536e-07  -6.261669585625e-08  
5*0.0 -2.082881490959e-06   6.400152905921e-08  1*0.0  5.534079141123e-07   1.817888126511e-07  5*0.0  7.576616911588e-07  -2.183884895757e-08  1*0.0 -1.882757584002e-07  -5.941839654967e-08  
5*0.0 -1.987848372545e-06   6.087086254901e-08  1*0.0  5.270391072427e-07   1.729750851987e-07  5*0.0  7.206559496026e-07  -2.070475677214e-08  1*0.0 -1.787418187019e-07  -5.636689332093e-08  
5*0.0 -1.896859153315e-06   5.784952514746e-08  1*0.0  5.017479839467e-07   1.645440658167e-07  5*0.0  6.853553059609e-07  -1.961559270812e-08  1*0.0 -1.696324954332e-07  -5.345801261965e-08  
5*0.0 -1.809350962102e-06   5.500859521077e-08  1*0.0  4.775095907399e-07   1.564693435550e-07  5*0.0  6.515106584251e-07  -1.859169599168e-08  1*0.0 -1.609227274408e-07  -5.067866207465e-08  
5*0.0 -1.728467414183e-06   5.240866166848e-08  1*0.0  4.554045594706e-07   1.490700021811e-07  5*0.0  6.202772046540e-07  -1.765659729659e-08  1*0.0 -1.529860691413e-07  -4.813498873019e-08  
5*0.0 -1.649214434193e-06   4.977813020888e-08  1*0.0  4.335798430895e-07   1.418063736914e-07  5*0.0  5.898776435275e-07  -1.671790127019e-08  1*0.0 -1.452074862273e-07  -4.565410405852e-08  
5*0.0 -1.574105373842e-06   4.734341949080e-08  1*0.0  4.130628830323e-07   1.349662757443e-07  5*0.0  5.611337584399e-07  -1.584989405060e-08  1*0.0 -1.379066877235e-07  -4.332196720624e-08  
5*0.0 -1.502824680830e-06   4.507041065395e-08  1*0.0  3.936424213329e-07   1.284952593862e-07  5*0.0  5.339126788321e-07  -1.504029610843e-08  1*0.0 -1.310058888756e-07  -4.111917318540e-08  
5*0.0 -1.432649853676e-06   4.275403315497e-08  1*0.0  3.743713206715e-07   1.221124495860e-07  5*0.0  5.073062791367e-07  -1.422224011098e-08  1*0.0 -1.242120228234e-07  -3.896150642860e-08  
5*0.0 -1.367508340433e-06   4.069765414934e-08  1*0.0  3.567390231591e-07   1.162432677744e-07  5*0.0  4.826187730331e-07  -1.349692400251e-08  1*0.0 -1.179905232618e-07  -3.697711145532e-08  
5*0.0 -1.303879410883e-06   3.864730842769e-08  1*0.0  3.393505525213e-07   1.104929400904e-07  5*0.0  4.586207365046e-07  -1.277659282478e-08  1*0.0 -1.118882868641e-07  -3.504195399669e-08  
5*0.0 -1.243509996605e-06   3.675668218862e-08  1*0.0  3.229683519346e-07   1.050685483203e-07  5*0.0  4.359124191668e-07  -1.211198332335e-08  1*0.0 -1.061501361596e-07  -3.322033939426e-08  
5*0.0 -1.185390035137e-06   3.491563884161e-08  1*0.0  3.071836817322e-07   9.985453737185e-08  5*0.0  4.141497077406e-07  -1.146799744000e-08  1*0.0 -1.006461385038e-07  -3.147663350806e-08  
5*0.0 -1.131138636648e-06   3.322468025347e-08  1*0.0  2.926371623624e-07   9.502903551565e-08  5*0.0  3.938910477282e-07  -1.088009837603e-08  1*0.0 -9.558328173013e-08  -2.986646716261e-08  
5*0.0 -1.077518600722e-06   3.150772028390e-08  1*0.0  2.780524536323e-07   9.023383179863e-08  5*0.0  3.739618408082e-07  -1.028497001751e-08  1*0.0 -9.053504769069e-08  -2.827367559224e-08  
5*0.0 -1.027279264275e-06   2.994803068640e-08  1*0.0  2.645427808036e-07   8.577654317015e-08  5*0.0  3.553375619319e-07  -9.777386651490e-09  1*0.0 -8.586701159377e-08  -2.679622614758e-08  
5*0.0 -9.789074744735e-07   2.843608622756e-08  1*0.0  2.515286062891e-07   8.149260880230e-08  5*0.0  3.374770754058e-07  -9.255943338946e-09  1*0.0 -8.138731307929e-08  -2.538120988104e-08  
5*0.0 -9.340761662421e-07   2.706530304369e-08  1*0.0  2.396350116360e-07   7.755775285115e-08  5*0.0  3.209670199707e-07  -8.765409813397e-09  1*0.0 -7.730082029599e-08  -2.408445098090e-08  
5*0.0 -8.900486940013e-07   2.566314578741e-08  1*0.0  2.278398640658e-07   7.368197660926e-08  5*0.0  3.048357045991e-07  -8.300840110385e-09  1*0.0 -7.327131554803e-08  -2.281332041715e-08  
5*0.0 -8.484928554012e-07   2.437200267351e-08  1*0.0  2.167983808803e-07   7.004665048275e-08  5*0.0  2.896544447280e-07  -7.859276337602e-09  1*0.0 -6.950805568184e-08  -2.162400779190e-08  
5*0.0 -8.085160932897e-07   2.317190745989e-08  1*0.0  2.061697490116e-07   6.655551452742e-08  5*0.0  2.750873694095e-07  -7.438131265534e-09  1*0.0 -6.589231330865e-08  -2.048414643598e-08  
5*0.0 -7.699775952791e-07   2.197137684071e-08  1*0.0  1.958891049527e-07   6.319042709485e-08  5*0.0  2.611158480211e-07  -7.039851655938e-09  1*0.0 -6.241454915652e-08  -1.939090838274e-08  
5*0.0 -7.342733816023e-07   2.087880104498e-08  1*0.0  1.864988138436e-07   6.010126301018e-08  5*0.0  2.481939693811e-07  -6.662459184419e-09  1*0.0 -5.924079026532e-08  -1.838852974495e-08  
5*0.0 -6.989642547142e-07   1.979214940149e-08  1*0.0  1.771062960791e-07   5.703498383874e-08  5*0.0  2.354824335888e-07  -6.301936341232e-09  1*0.0 -5.608414068196e-08  -1.739856234488e-08  
5*0.0 -6.655872247390e-07   1.879250551838e-08  1*0.0  1.682925267417e-07   5.415324243920e-08  5*0.0  2.234976397953e-07  -5.964333970136e-09  1*0.0 -5.312734405792e-08  -1.647006019936e-08  
5*0.0 -6.333441897673e-07   1.782136485335e-08  1*0.0  1.597477749520e-07   5.136982941446e-08  5*0.0  2.119614296522e-07  -5.641147858651e-09  1*0.0 -5.027103376358e-08  -1.557614516194e-08  
5*0.0 -6.038175432085e-07   1.694623787679e-08  1*0.0  1.520509614578e-07   4.884648846676e-08  5*0.0  2.014177701559e-07  -5.336593203058e-09  1*0.0 -4.770111252269e-08  -1.476702241871e-08  
5*0.0 -5.742052036138e-07   1.605264978488e-08  1*0.0  1.442292052125e-07   4.630488093478e-08  5*0.0  1.909100407713e-07  -5.048403934245e-09  1*0.0 -4.510738187081e-08  -1.395691757470e-08  
5*0.0 -5.465869934024e-07   1.522958956207e-08  1*0.0  1.369862971471e-07   4.394701289062e-08  5*0.0  1.811278843628e-07  -4.776781693035e-09  1*0.0 -4.270889570726e-08  -1.320655388036e-08  
5*0.0 -5.206280900292e-07   1.446076362380e-08  1*0.0  1.302342284738e-07   4.174424058825e-08  5*0.0  1.719627633400e-07  -4.517202813914e-09  1*0.0 -4.047903448332e-08  -1.250747403477e-08  
5*0.0 -4.958904994754e-07   1.372560150287e-08  1*0.0  1.238243489233e-07   3.965333736069e-08  5*0.0  1.632619785412e-07  -4.272165093914e-09  1*0.0 -3.836968301709e-08  -1.184613757162e-08  
5*0.0 -4.720222753132e-07   1.301897953542e-08  1*0.0  1.176347220137e-07   3.763923621135e-08  5*0.0  1.549046970527e-07  -4.040465409709e-09  1*0.0 -3.634164737598e-08  -1.121173117066e-08  
5*0.0 -4.492452501236e-07   1.233142588826e-08  1*0.0  1.117320158686e-07   3.572143777007e-08  5*0.0  1.469594876055e-07  -3.821951060541e-09  1*0.0 -3.441513120259e-08  -1.060978096832e-08  
5*0.0 -4.277138605267e-07   1.170200793321e-08  1*0.0  1.061729728726e-07   3.391526752634e-08  5*0.0  1.394623392133e-07  -3.612204164376e-09  1*0.0 -3.260305710249e-08  -1.004368146470e-08  
5*0.0 -4.073139963541e-07   1.112411852613e-08  1*0.0  1.009360118368e-07   3.221234664567e-08  5*0.0  1.323759227121e-07  -3.414552237880e-09  1*0.0 -3.089872210962e-08  -9.529325991936e-09  
5*0.0 -3.870323302021e-07   1.050973933785e-08  1*0.0  9.567374220600e-08   3.051390800744e-08  5*0.0  1.253829438785e-07  -3.227901669443e-09  1*0.0 -2.920039375373e-08  -9.014706547779e-09  
5*0.0 -3.683029627800e-07   1.000547311276e-08  1*0.0  9.085852611584e-08   2.895523184245e-08  5*0.0  1.189216077634e-07  -3.050900879073e-09  1*0.0 -2.764387665355e-08  -8.525658924411e-09  
5*0.0 -3.502753709632e-07   9.477795291127e-09  1*0.0  8.623602559300e-08   2.746023380651e-08  5*0.0  1.127394731205e-07  -2.881054228058e-09  1*0.0 -2.615873856237e-08  -8.058463426746e-09  
5*0.0 -3.331303073220e-07   8.986646982891e-09  1*0.0  8.183792573934e-08   2.604058793747e-08  5*0.0  1.068701008840e-07  -2.723385620345e-09  1*0.0 -2.474762989743e-08  -7.618220303305e-09  
5*0.0 -3.164891515861e-07   8.513764628534e-09  1*0.0  7.755523337386e-08   2.466331499808e-08  5*0.0  1.011972223660e-07  -2.572102956876e-09  1*0.0 -2.337940867240e-08  -7.198025438036e-09  
5*0.0 -3.009202409466e-07   8.067200369119e-09  1*0.0  7.358987566939e-08   2.338407428928e-08  5*0.0  9.590114460736e-08  -2.429667802198e-09  1*0.0 -2.211409958071e-08  -6.802745345955e-09  
5*0.0 -2.856456630290e-07   7.641062876156e-09  1*0.0  6.966376633331e-08   2.212571569376e-08  5*0.0  9.073285705473e-08  -2.294224063256e-09  1*0.0 -2.086881069794e-08  -6.428232936049e-09  
5*0.0 -2.719907748183e-07   7.241637771009e-09  1*0.0  6.624179964402e-08   2.101677465193e-08  5*0.0  8.612948512578e-08  -2.167685662977e-09  1*0.0 -1.978663950969e-08  -6.077747211174e-09  
5*0.0 -2.584848136338e-07   6.859419289797e-09  1*0.0  6.281362787125e-08   1.991513430993e-08  5*0.0  8.159037032665e-08  -2.046983087966e-09  1*0.0 -1.870603963828e-08  -5.746115523684e-09  
5*0.0 -2.461142210245e-07   6.497641804930e-09  1*0.0  5.971655198581e-08   1.891456886425e-08  5*0.0  7.743949991830e-08  -1.933134302765e-09  1*0.0 -1.773044696717e-08  -5.433898114640e-09  
5*0.0 -2.338810889465e-07   6.154318244377e-09  1*0.0  5.663766697632e-08   1.792491243121e-08  5*0.0  7.335818848632e-08  -1.825376586021e-09  1*0.0 -1.676623232664e-08  -5.136207018008e-09  
5*0.0 -2.220869650005e-07   5.831947025585e-09  1*0.0  5.365411737131e-08   1.697010108004e-08  5*0.0  6.943401555598e-08  -1.724493216912e-09  1*0.0 -1.583459544982e-08  -4.855606754919e-09  
5*0.0 -2.111089882173e-07   5.519245715749e-09  1*0.0  5.090467050042e-08   1.608740741734e-08  5*0.0  6.579069695951e-08  -1.626991305692e-09  1*0.0 -1.497778384782e-08  -4.586504669110e-09  
5*0.0 -2.007390264613e-07   5.225095834806e-09  1*0.0  4.831407636444e-08   1.525603805451e-08  5*0.0  6.235870047561e-08  -1.535521110744e-09  1*0.0 -1.417231244810e-08  -4.331992950047e-09  
5*0.0 -1.904411435681e-07   4.946218224693e-09  1*0.0  4.572672083677e-08   1.443017525290e-08  5*0.0  5.897152675637e-08  -1.449150822424e-09  1*0.0 -1.337316370995e-08  -4.090924107437e-09  
5*0.0 -1.809588366733e-07   4.681903113135e-09  1*0.0  4.335974366851e-08   1.367325295507e-08  5*0.0  5.585089335383e-08  -1.367547695307e-09  1*0.0 -1.264108090361e-08  -3.863225896767e-09  
5*0.0 -1.716429614643e-07   4.428144976250e-09  1*0.0  4.102602903252e-08   1.292999041349e-08  5*0.0  5.280586712058e-08  -1.289446981104e-09  1*0.0 -1.192438886177e-08  -3.645493502259e-09  
5*0.0 -1.631722334888e-07   4.192908961884e-09  1*0.0  3.893272254325e-08   1.225966880000e-08  5*0.0  5.004266256629e-08  -1.217225812328e-09  1*0.0 -1.128241238671e-08  -3.440745246650e-09  
5*0.0 -1.546777098802e-07   3.966405316312e-09  1*0.0  3.680660202290e-08   1.158488693279e-08  5*0.0  4.727667520416e-08  -1.147952789080e-09  1*0.0 -1.063171866096e-08  -3.245927078574e-09  
5*0.0 -1.468728433618e-07   3.755503538009e-09  1*0.0  3.487782575751e-08   1.096978746253e-08  5*0.0  4.474404491475e-08  -1.083598473079e-09  1*0.0 -1.004290777365e-08  -3.064705271092e-09  
5*0.0 -1.392494550187e-07   3.553075861896e-09  1*0.0  3.298320332114e-08   1.036851794178e-08  5*0.0  4.228482621259e-08  -1.022032980501e-09  1*0.0 -9.518588812891e-09  -2.892183590010e-09  
5*0.0 -1.325515558368e-07   3.362258921662e-09  1*0.0  3.136028912300e-08   9.865188630008e-09  5*0.0  4.013023241507e-08  -9.642486251279e-10  1*0.0 -8.994225403147e-09  -2.731032740633e-09  
5*0.0 -1.257445488352e-07   3.180187869796e-09  1*0.0  2.968683161085e-08   9.342509206809e-09  5*0.0  3.795035091707e-08  -9.092849578235e-10  1*0.0 -8.499219150515e-09  -2.578968086353e-09  
5*0.0 -1.194351050124e-07   3.008782553233e-09  1*0.0  2.814629429466e-08   8.851844846406e-09  5*0.0  3.593513756802e-08  -8.577218900260e-10  1*0.0 -8.036258051764e-09  -2.436644410872e-09  
5*0.0 -1.134021492329e-07   2.843602488134e-09  1*0.0  2.667296976406e-08   8.376659717737e-09  5*0.0  3.401231106992e-08  -8.081476910917e-10  1*0.0 -7.587714118709e-09  -2.299211717712e-09  
5*0.0 -1.076957470834e-07   2.689804344664e-09  1*0.0  2.528570745030e-08   7.930583259057e-09  5*0.0  3.220120650065e-08  -7.621522674445e-10  1*0.0 -7.167876085443e-09  -2.170541052025e-09  
5*0.0 -1.019738422712e-07   2.543596373444e-09  1*0.0  2.387937996440e-08   7.503551085301e-09  5*0.0  3.039024818564e-08  -7.185205303700e-10  1*0.0 -6.766261889901e-09  -2.047697644062e-09  
5*0.0 -9.693480851306e-08   2.403067252884e-09  1*0.0  2.266602223191e-08   7.096800892651e-09  5*0.0  2.880048926709e-08  -6.767517994108e-10  1*0.0 -6.384587590890e-09  -1.931077391518e-09  
5*0.0 -9.180366602731e-08   2.271878092609e-09  1*0.0  2.141100960455e-08   6.710838986876e-09  5*0.0  2.718595078660e-08  -6.378514361619e-10  1*0.0 -6.022902139308e-09  -1.820678292201e-09  
5*0.0 -8.701548165598e-08   2.147589146066e-09  1*0.0  2.024945757643e-08   6.346634173972e-09  5*0.0  2.568771545194e-08  -6.011701416799e-10  1*0.0 -5.682673477644e-09  -1.716847997869e-09  
5*0.0 -8.259092962647e-08   2.028648292144e-09  1*0.0  1.918432452503e-08   5.996519869699e-09  5*0.0  2.430224815660e-08  -5.661424976550e-10  1*0.0 -5.355706410863e-09  -1.617307892290e-09  
5*0.0 -7.820443325376e-08   1.916219016024e-09  1*0.0  1.812008552619e-08   5.666332246978e-09  5*0.0  2.293834011963e-08  -5.331654609189e-10  1*0.0 -5.048350716441e-09  -1.523735044002e-09  
5*0.0 -7.405347445283e-08   1.812020563038e-09  1*0.0  1.711509482551e-08   5.355764680788e-09  5*0.0  2.164876451489e-08  -5.026715428389e-10  1*0.0 -4.759939444980e-09  -1.435934287086e-09  
5*0.0 -7.014621583485e-08   1.710952791891e-09  1*0.0  1.617562110814e-08   5.059527332252e-09  5*0.0  2.044069422201e-08  -4.731915897407e-10  1*0.0 -4.485595074997e-09  -1.352513792620e-09  
5*0.0 -6.657440305351e-08   1.616822683380e-09  1*0.0  1.532498873352e-08   4.782382260562e-09  5*0.0  1.933855123464e-08  -4.458050223006e-10  1*0.0 -4.229910876766e-09  -1.274698060178e-09  
5*0.0 -6.304762262024e-08   1.527019643335e-09  1*0.0  1.448018700823e-08   4.521094572754e-09  5*0.0  1.825739449361e-08  -4.197719050166e-10  1*0.0 -3.989751925375e-09  -1.201595948749e-09  
5*0.0 -5.984228777772e-08   1.442366304982e-09  1*0.0  1.372288703963e-08   4.275425275734e-09  5*0.0  1.727727942803e-08  -3.953128507501e-10  1*0.0 -3.764717406885e-09  -1.133087937451e-09  
5*0.0 -5.667969753929e-08   1.361521588308e-09  1*0.0  1.296934075817e-08   4.041689253481e-09  5*0.0  1.631311764229e-08  -3.720210154527e-10  1*0.0 -3.551101305486e-09  -1.068119225082e-09  
5*0.0 -5.375462147543e-08   1.285644678565e-09  1*0.0  1.227779004914e-08   3.822064681934e-09  5*0.0  1.542444806765e-08  -3.502590599751e-10  1*0.0 -3.351026039085e-09  -1.007255309285e-09  
5*0.0 -5.093832568151e-08   1.212978528890e-09  1*0.0  1.161223668752e-08   3.611919197374e-09  5*0.0  1.457043183060e-08  -3.294622963268e-10  1*0.0 -3.159727294372e-09  -9.491785163276e-10  
5*0.0 -4.830251563702e-08   1.145507506786e-09  1*0.0  1.099220935355e-08   3.414017555035e-09  5*0.0  1.377580841295e-08  -3.102137639008e-10  1*0.0 -2.980016609442e-09  -8.946292705087e-10  
5*0.0 -4.571028104712e-08   1.081365747281e-09  1*0.0  1.037810943478e-08   3.225367943994e-09  5*0.0  1.299499237403e-08  -2.919570762880e-10  1*0.0 -2.808921184128e-09  -8.427714865908e-10  
5*0.0 -4.332654744145e-08   1.020206529501e-09  1*0.0  9.839995872436e-09   3.045572333107e-09  5*0.0  1.227864874363e-08  -2.746145361528e-10  1*0.0 -2.646127881172e-09  -7.935008249443e-10  
5*0.0 -4.099766336076e-08   9.629069792268e-10  1*0.0  9.294329094029e-09   2.874945030020e-09  5*0.0  1.158167401397e-08  -2.584040675275e-10  1*0.0 -2.491768753901e-09  -7.468400733368e-10  
5*0.0 -3.875263703599e-08   9.090900270834e-10  1*0.0  8.776056295291e-09   2.713069240990e-09  5*0.0  1.091216952993e-08  -2.432221083621e-10  1*0.0 -2.345573398701e-09  -7.026942837400e-10  
5*0.0 -3.671075406414e-08   8.571471623586e-10  1*0.0  8.278854696971e-09   2.558083703478e-09  5*0.0  1.030408249079e-08  -2.286277565704e-10  1*0.0 -2.205805786525e-09  -6.605649913381e-10  
5*0.0 -3.468411946818e-08   8.084611639384e-10  1*0.0  7.810590410422e-09   2.412145610007e-09  5*0.0  9.733682999964e-09  -2.150054156087e-10  1*0.0 -2.074565890541e-09  -6.210120229596e-10  
5*0.0 -3.274912591471e-08   7.628060313539e-10  1*0.0  7.373574456631e-09   2.275861656636e-09  5*0.0  9.179941243264e-09  -2.022707872734e-10  1*0.0 -1.952480299575e-09  -5.841909955779e-10  
5*0.0 -3.100499044377e-08   7.188964847386e-10  1*0.0  6.957175248758e-09   2.146164692819e-09  5*0.0  8.653742394660e-09  -1.900445530632e-10  1*0.0 -1.836619717073e-09  -5.492811697770e-10  
5*0.0 -2.938520358212e-08   6.779105397718e-10  1*0.0  6.570532307604e-09   2.025572419815e-09  5*0.0  8.164117217396e-09  -1.786821535880e-10  1*0.0 -1.729410274657e-09  -5.169322171142e-10  
5*0.0 -2.777332436973e-08   6.391714120370e-10  1*0.0  6.207755043689e-09   1.912408760369e-09  5*0.0  7.704782026553e-09  -1.679677065941e-10  1*0.0 -1.629194597602e-09  -4.866842649054e-10  
5*0.0 -2.633706114140e-08   6.022572222110e-10  1*0.0  5.864777088438e-09   1.805468096778e-09  5*0.0  7.270961713482e-09  -1.577900399245e-10  1*0.0 -1.534788037419e-09  -4.581969060734e-10  
5*0.0 -2.488836923420e-08   5.673723814047e-10  1*0.0  5.538080319311e-09   1.703754955760e-09  5*0.0  6.858619329293e-09  -1.481960557565e-10  1*0.0 -1.445103298764e-09  -4.311720828342e-10  
5*0.0 -2.355337039582e-08   5.353311262707e-10  1*0.0  5.234065893177e-09   1.609028990518e-09  5*0.0  6.474177810408e-09  -1.394193635074e-10  1*0.0 -1.361843052366e-09  -4.060649837893e-10  
5*0.0 -2.228239031594e-08   5.038407989933e-10  1*0.0  4.939805221540e-09   1.517594640221e-09  5*0.0  6.104048213666e-09  -1.308246208214e-10  1*0.0 -1.281577176937e-09  -3.819200892043e-10  
5*0.0 -2.113315481021e-08   4.749280796292e-10  1*0.0  4.663944903407e-09   1.431878633729e-09  5*0.0  5.756713547375e-09  -1.229525525330e-10  1*0.0 -1.206478879332e-09  -3.593310597563e-10  
5*0.0 -1.991847996852e-08   4.477641914266e-10  1*0.0  4.401046912764e-09   1.350331471623e-09  5*0.0  5.426410789006e-09  -1.155758575662e-10  1*0.0 -1.135070560106e-09  -3.378878459768e-10  
5*0.0 -1.885121024465e-08   4.220872000845e-10  1*0.0  4.152221360629e-09   1.273210366628e-09  5*0.0  5.114231938087e-09  -1.086293449238e-10  1*0.0 -1.067697467701e-09  -3.176706345770e-10  
5*0.0 -1.779828583578e-08   3.970950036277e-10  1*0.0  3.911915621341e-09   1.198918949185e-09  5*0.0  4.814099815932e-09  -1.018911035791e-10  1*0.0 -1.002856980616e-09  -2.982581256753e-10  
5*0.0 -1.682490009773e-08   3.741598542940e-10  1*0.0  3.684882277013e-09   1.128798067714e-09  5*0.0  4.530603339039e-09  -9.571862973207e-11  1*0.0 -9.417057354329e-10  -2.799683224150e-10  
5*0.0 -1.586781449758e-08   3.525820855592e-10  1*0.0  3.470679276070e-09   1.062677447786e-09  5*0.0  4.263390414724e-09  -8.992926143435e-11  1*0.0 -8.841836094642e-10  -2.627723473529e-10  
5*0.0 -1.493481507225e-08   3.319505310625e-10  1*0.0  3.268756724632e-09   1.000366054550e-09  5*0.0  4.011782733491e-09  -8.441959645182e-11  1*0.0 -8.301690738609e-10  -2.466268639243e-10  
5*0.0 -1.413888511887e-08   3.123434092487e-10  1*0.0  3.077918329272e-09   9.415070621462e-10  5*0.0  3.774287319592e-09  -7.919722182781e-11  1*0.0 -7.793003478678e-10  -2.314274766707e-10  
5*0.0 -1.334342536546e-08   2.941820031119e-10  1*0.0  2.900564348603e-09   8.867625162222e-10  5*0.0  3.553267922869e-09  -7.437315126776e-11  1*0.0 -7.321694933201e-10  -2.173327502661e-10  
5*0.0 -1.260445144016e-08   2.769586753703e-10  1*0.0  2.735316741237e-09   8.357172236710e-10  5*0.0  3.347309031560e-09  -6.981513544148e-11  1*0.0 -6.884514020743e-10  -2.042463324178e-10  
5*0.0 -1.192737495499e-08   2.606532421291e-10  1*0.0  2.581058686186e-09   7.880379822187e-10  5*0.0  3.154977723679e-09  -6.551011316799e-11  1*0.0 -6.477884826575e-10  -1.920648972263e-10  
5*0.0 -1.124622326294e-08   2.453655959608e-10  1*0.0  2.435756633309e-09   7.431410437393e-10  5*0.0  2.973921157035e-09  -6.148213938826e-11  1*0.0 -6.096117955615e-10  -1.806306551588e-10  
5*0.0 -1.068158423516e-08   2.307850085781e-10  1*0.0  2.298422854094e-09   7.007346591491e-10  5*0.0  2.803052731693e-09  -5.766032829155e-11  1*0.0 -5.736538494392e-10  -1.698666884857e-10  
5*0.0 -1.007758932483e-08   2.169752931499e-10  1*0.0  2.166325261740e-09   6.600459204793e-10  5*0.0  2.639242022862e-09  -5.404654750076e-11  1*0.0 -5.391459127104e-10  -1.595614721853e-10  
5*0.0 -9.540813680586e-09   2.043784317339e-10  1*0.0  2.043942729910e-09   6.223133457468e-10  5*0.0  2.487113394967e-09  -5.076218596718e-11  1*0.0 -5.072423441590e-10  -1.500252201343e-10  
5*0.0 -8.998745911502e-09   1.918233432124e-10  1*0.0  1.923667113171e-09   5.853779001530e-10  5*0.0  2.338699570349e-09  -4.750144714052e-11  1*0.0 -4.760108911014e-10  -1.407245122861e-10  
5*0.0 -8.489700967687e-09   1.802874421223e-10  1*0.0  1.811008259123e-09   5.507919973562e-10  5*0.0  2.199630945975e-09  -4.451241818172e-11  1*0.0 -4.468143043635e-10  -1.320326225420e-10  
5*0.0 -8.006054553589e-09   1.696023216119e-10  1*0.0  1.704079226741e-09   5.180095166585e-10  5*0.0  2.067775632432e-09  -4.174948462393e-11  1*0.0 -4.191539518193e-10  -1.238091821447e-10  
5*0.0 -7.549054509890e-09   1.594647279703e-10  1*0.0  1.603303568570e-09   4.871280822368e-10  5*0.0  1.943637279504e-09  -3.913741980306e-11  1*0.0 -3.931776292066e-10  -1.160887542171e-10  
5*0.0 -7.112156456673e-09   1.497610983019e-10  1*0.0  1.506958640460e-09   4.576580907505e-10  5*0.0  1.825344198883e-09  -3.664642166737e-11  1*0.0 -3.684211694836e-10  -1.087434243668e-10  
5*0.0 -6.697538772024e-09   1.408338988383e-10  1*0.0  1.415649598820e-09   4.297643763796e-10  5*0.0  1.713310775039e-09  -3.436033106668e-11  1*0.0 -3.450004328827e-10  -1.018034321409e-10  
5*0.0 -6.303410072085e-09   1.323327413272e-10  1*0.0  1.328962703812e-09   4.033127549526e-10  5*0.0  1.607154464508e-09  -3.218892517295e-11  1*0.0 -3.228345261482e-10  -9.524172290749e-11  
5*0.0 -5.938909991357e-09   1.243910771699e-10  1*0.0  1.249228728045e-09   3.789460531889e-10  5*0.0  1.509374386428e-09  -3.016685207177e-11  1*0.0 -3.025260339456e-10  -8.922000013671e-11  
5*0.0 -5.597904473747e-09   1.168910150347e-10  1*0.0  1.174968204447e-09   3.562356129180e-10  5*0.0  1.418301862598e-09  -2.826735514650e-11  1*0.0 -2.836925052998e-10  -8.363083685814e-11  
5*0.0 -5.277003689927e-09   1.097883919442e-10  1*0.0  1.105294359772e-09   3.349292815672e-10  5*0.0  1.332909208527e-09  -2.647327527695e-11  1*0.0 -2.660843893944e-10  -7.840486092222e-11  
5*0.0 -4.981167352766e-09   1.032361792458e-10  1*0.0  1.041466467265e-09   3.153746377912e-10  5*0.0  1.254489685794e-09  -2.482159579604e-11  1*0.0 -2.500144664137e-10  -7.362587982156e-11  
5*0.0 -4.702623109703e-09   9.697675631712e-11  1*0.0  9.815644673726e-10   2.970215994111e-10  5*0.0  1.180977587449e-09  -2.324909652890e-11  1*0.0 -2.349980523560e-10  -6.915903882493e-11  
5*0.0 -4.433885648618e-09   9.103148259916e-11  1*0.0  9.236923586580e-10   2.793390465820e-10  5*0.0  1.110211691670e-09  -2.175771821385e-11  1*0.0 -2.205207674918e-10  -6.486406260822e-11  
5*0.0 -4.182232862069e-09   8.550479459536e-11  1*0.0  8.696646135189e-10   2.628305265631e-10  5*0.0  1.044133604459e-09  -2.037715414879e-11  1*0.0 -2.070410080768e-10  -6.086472727359e-11  
5*0.0 -3.940560886580e-09   8.019533148035e-11  1*0.0  8.177771136381e-10   2.470083282644e-10  5*0.0  9.808746382111e-10  -1.905364811414e-11  1*0.0 -1.941346405149e-10  -5.704267334455e-11  
5*0.0 -3.715294909788e-09   7.529883268993e-11  1*0.0  7.695803055828e-10   2.323057285338e-10  5*0.0  9.220832998939e-10  -1.783830308452e-11  1*0.0 -1.821788869162e-10  -5.350076232720e-11  
5*0.0 -3.499622839499e-09   7.070101167639e-11  1*0.0  7.234314213819e-10   2.182568519182e-10  5*0.0  8.659200512883e-10  -1.669959702787e-11  1*0.0 -1.707547468276e-10  -5.012311647986e-11  
5*0.0 -3.296183394164e-09   6.628712313867e-11  1*0.0  6.800082573371e-10   2.050423542143e-10  5*0.0  8.131597104088e-10  -1.561291853540e-11  1*0.0 -1.600481276130e-10  -4.695820639093e-11  
5*0.0 -3.101662345580e-09   6.217925161307e-11  1*0.0  6.384804623550e-10   1.924308395461e-10  5*0.0  7.628019891124e-10  -1.460121958721e-11  1*0.0 -1.498256262509e-10  -4.394252882080e-11  
5*0.0 -2.918989990454e-09   5.840296593413e-11  1*0.0  5.995709142847e-10   1.806203603804e-10  5*0.0  7.156254157460e-10  -1.367483770975e-11  1*0.0 -1.402686348150e-10  -4.112462700127e-11  
5*0.0 -2.742197925771e-09   5.476787911426e-11  1*0.0  5.618700803704e-10   1.692078063540e-10  5*0.0  6.700931017029e-10  -1.278583833880e-11  1*0.0 -1.310329436326e-10  -3.840852274930e-11  
5*0.0 -2.575477381210e-09   5.132972894077e-11  1*0.0  5.263925531848e-10   1.584752826595e-10  5*0.0  6.273012125796e-10  -1.194840470275e-11  1*0.0 -1.223707830721e-10  -3.586239765714e-11  
5*0.0 -2.419375134014e-09   4.816614867388e-11  1*0.0  4.932679417214e-10   1.484554561718e-10  5*0.0  5.873403880569e-10  -1.117937953900e-11  1*0.0 -1.143027876724e-10  -3.349108286460e-11  
5*0.0 -2.274634073775e-09   4.520385471958e-11  1*0.0  4.626948239368e-10   1.391978489866e-10  5*0.0  5.504358160301e-10  -1.046197990535e-11  1*0.0 -1.068851193362e-10  -3.130836282848e-11  
5*0.0 -2.139580640142e-09   4.240950076242e-11  1*0.0  4.342892571301e-10   1.305904079332e-10  5*0.0  5.161519842346e-10  -9.787091128228e-12  1*0.0 -1.000227793408e-10  -2.928726232139e-11  
5*0.0 -2.013689775565e-09   3.974210392715e-11  1*0.0  4.079237127631e-10   1.225953117965e-10  5*0.0  4.843437446882e-10  -9.144740552487e-12  1*0.0 -9.368303295243e-11  -2.741823770978e-11  
5*0.0 -1.899345426775e-09   3.727668854287e-11  1*0.0  3.841660858840e-10   1.153678460803e-10  5*0.0  4.555967930310e-10  -8.554143568884e-12  1*0.0 -8.799807444633e-11  -2.573661420081e-11  
5*0.0 -1.790337007985e-09   3.496812911932e-11  1*0.0  3.615203081585e-10   1.084911403872e-10  5*0.0  4.282475428974e-10  -8.001432019506e-12  1*0.0 -8.258963005089e-11  -2.413958574635e-11  
5*0.0 -1.686515935897e-09   3.275857258351e-11  1*0.0  3.399756164470e-10   1.019567414461e-10  5*0.0  4.022930107550e-10  -7.474310173711e-12  1*0.0 -7.746190966875e-11  -2.262710237107e-11  
5*0.0 -1.588133347154e-09   3.069488563049e-11  1*0.0  3.195764118034e-10   9.577812069043e-11  5*0.0  3.777523144689e-10  -6.982817159930e-12  1*0.0 -7.261700753350e-11  -2.119986810638e-11  
5*0.0 -1.496627250074e-09   2.880966871217e-11  1*0.0  3.006688906532e-10   9.004901628716e-11  5*0.0  3.549859007376e-10  -6.535614478152e-12  1*0.0 -6.813704811370e-11  -1.987963108003e-11  
5*0.0 -1.405669247596e-09   2.694211271900e-11  1*0.0  2.817927383115e-10   8.435753390535e-11  5*0.0  3.324107267295e-10  -6.092973210039e-12  1*0.0 -6.367506192604e-11  -1.857092400620e-11  
5*0.0 -1.321188797452e-09   2.522686070692e-11  1*0.0  2.643238292225e-10   7.908763117069e-11  5*0.0  3.115047909538e-10  -5.688364371456e-12  1*0.0 -5.955700070192e-11  -1.736246114295e-11  
5*0.0 -1.240513010054e-09   2.362479138639e-11  1*0.0  2.476380113087e-10   7.406442333524e-11  5*0.0  2.915752371012e-10  -5.311068647355e-12  1*0.0 -5.562998001903e-11  -1.621239785265e-11  
5*0.0 -1.164120451196e-09   2.209849692061e-11  1*0.0  2.318677671966e-10   6.932050561583e-11  5*0.0  2.727734457474e-10  -4.953778865259e-12  1*0.0 -5.193151688173e-11  -1.513000182643e-11  
5*0.0 -1.090674980512e-09   2.063807731864e-11  1*0.0  2.167029764767e-10   6.476829204674e-11  5*0.0  2.547474151321e-10  -4.612587881083e-12  1*0.0 -4.838461063981e-11  -1.409401651805e-11  
5*0.0 -1.023966166862e-09   1.937085215410e-11  1*0.0  2.030004999352e-10   6.064884144578e-11  5*0.0  2.384037899396e-10  -4.317357598509e-12  1*0.0 -4.518470480579e-11  -1.315806968068e-11  
5*0.0 -9.585986193571e-10   1.812643109408e-11  1*0.0  1.895422016502e-10   5.661731028397e-11  5*0.0  2.224306763347e-10  -4.028159440015e-12  1*0.0 -4.204988886244e-11  -1.224428815024e-11  
5*0.0 -8.978710504599e-10   1.694684851768e-11  1*0.0  1.770948422887e-10   5.288514195824e-11  5*0.0  2.076653483968e-10  -3.755520086646e-12  1*0.0 -3.916454895513e-11  -1.140232872368e-11  
5*0.0 -8.420845242880e-10   1.586818723475e-11  1*0.0  1.657129531907e-10   4.946827415763e-11  5*0.0  1.941439091916e-10  -3.506509382956e-12  1*0.0 -3.653415770077e-11  -1.063375206328e-11  
5*0.0 -7.905480356170e-10   1.486274925507e-11  1*0.0  1.552425966102e-10   4.632209053788e-11  5*0.0  1.817025741029e-10  -3.275206347380e-12  1*0.0 -3.412383910678e-11  -9.928729220268e-12  
5*0.0 -7.424209203689e-10   1.390239726066e-11  1*0.0  1.455005968831e-10   4.339330510812e-11  5*0.0  1.701351304542e-10  -3.054620855215e-12  1*0.0 -3.189095548424e-11  -9.275125598573e-12  
5*0.0 -6.982212946916e-10   1.299932149658e-11  1*0.0  1.366087998657e-10   4.071489392515e-11  5*0.0  1.595724191508e-10  -2.847930004637e-12  1*0.0 -2.986449765893e-11  -8.680644871159e-12  
5*0.0 -6.570441876625e-10   1.216999364525e-11  1*0.0  1.283466388227e-10   3.822632097290e-11  5*0.0  1.497525109392e-10  -2.658588780946e-12  1*0.0 -2.798523279880e-11  -8.129357190894e-12  
5*0.0 -6.171948479560e-10   1.137050243524e-11  1*0.0  1.203439514325e-10   3.582210855738e-11  5*0.0  1.402762979452e-10  -2.476768382285e-12  1*0.0 -2.616987752246e-11  -7.598147783395e-12  
5*0.0 -5.794695223135e-10   1.061791579948e-11  1*0.0  1.127776036075e-10   3.355132122882e-11  5*0.0  1.313292589701e-10  -2.306037592719e-12  1*0.0 -2.445790744040e-11  -7.097663476969e-12  
5*0.0 -5.434009087346e-10   9.897170354855e-12  1*0.0  1.055463952927e-10   3.138472816960e-11  5*0.0  1.228035564270e-10  -2.143067697156e-12  1*0.0 -2.282702903121e-11  -6.621629123676e-12  
5*0.0 -5.103385954765e-10   9.261503398989e-12  1*0.0  9.894383133105e-11   2.940485568058e-11  5*0.0  1.149988900986e-10  -1.999655547610e-12  1*0.0 -2.133962650930e-11  -6.187143341479e-12  
5*0.0 -4.783109411484e-10   8.628679616231e-12  1*0.0  9.254670835469e-11   2.749082615043e-11  5*0.0  1.074722959439e-10  -1.857562362003e-12  1*0.0 -1.990483783355e-11  -5.768861793726e-12  
5*0.0 -4.485129796508e-10   8.063219643250e-12  1*0.0  8.660809405652e-11   2.571464930608e-11  5*0.0  1.004795450788e-10  -1.730827948225e-12  1*0.0 -1.857452182165e-11  -5.381207266407e-12  
5*0.0 -4.200134473810e-10   7.533509753890e-12  1*0.0  8.092814393781e-11   2.401925106565e-11  5*0.0  9.380545449243e-11  -1.612361794544e-12  1*0.0 -1.730465992229e-11  -5.011894249990e-12  
5*0.0 -3.932779536307e-10   7.039035261801e-12  1*0.0  7.561160976022e-11   2.243302263129e-11  5*0.0  8.756269896305e-11  -1.502279718737e-12  1*0.0 -1.611931851863e-11  -4.667291797935e-12  
5*0.0 -3.672958414177e-10   6.556571440372e-12  1*0.0  7.043916981687e-11   2.089405947054e-11  5*0.0  8.151399623146e-11  -1.395207822558e-12  1*0.0 -1.496947329345e-11  -4.333887171703e-12  
5*0.0 -3.434324775500e-10   6.140298416649e-12  1*0.0  6.570346230768e-11   1.948467267507e-11  5*0.0  7.596394012011e-11  -1.303052571258e-12  1*0.0 -1.391749336017e-11  -4.028824843587e-12  
5*0.0 -3.206386928680e-10   5.732546726984e-12  1*0.0  6.118420923414e-11   1.814160133762e-11  5*0.0  7.068389279886e-11  -1.213022470796e-12  1*0.0 -1.291759400649e-11  -3.739206685182e-12  
5*0.0 -2.997863878464e-10   5.356468741027e-12  1*0.0  5.707014555923e-11   1.691716785121e-11  5*0.0  6.587354067848e-11  -1.130217602079e-12  1*0.0 -1.201100232978e-11  -3.476200264618e-12  
5*0.0 -2.807142648183e-10   5.005142427488e-12  1*0.0  5.332471378618e-11   1.580078989748e-11  5*0.0  6.149215392168e-11  -1.053270364571e-12  1*0.0 -1.118895783081e-11  -3.237342210620e-12  
5*0.0 -2.631931922808e-10   4.677389151143e-12  1*0.0  4.990115120243e-11   1.477891497828e-11  5*0.0  5.748660468064e-11  -9.816631355938e-13  1*0.0 -1.044115155214e-11  -3.019708972738e-12  
5*0.0 -2.468576664883e-10   4.363741877977e-12  1*0.0  4.671979701086e-11   1.382898613684e-11  5*0.0  5.376820398402e-11  -9.132073753177e-13  1*0.0 -9.749254598505e-12  -2.818220496435e-12  
5*0.0 -2.318296005083e-10   4.073820143545e-12  1*0.0  4.380677197841e-11   1.295814833695e-11  5*0.0  5.036180758417e-11  -8.501194780770e-13  1*0.0 -9.118336322231e-12  -2.634244566411e-12  
5*0.0 -2.178521692284e-10   3.800145658222e-12  1*0.0  4.110614163502e-11   1.215039233801e-11  5*0.0  4.720564392042e-11  -7.908947467140e-13  1*0.0 -8.535559907354e-12  -2.464205404705e-12  
5*0.0 -2.044467507467e-10   3.546191287325e-12  1*0.0  3.851348889841e-11   1.137685025421e-11  5*0.0  4.418176943123e-11  -7.359139006157e-13  1*0.0 -7.976601406091e-12  -2.301518410093e-12  
5*0.0 -1.918164477881e-10   3.307161946691e-12  1*0.0  3.607513873898e-11   1.064988997370e-11  5*0.0  4.134147386115e-11  -6.844367603766e-13  1*0.0 -7.452439416033e-12  -2.149063068200e-12  
5*0.0 -1.798813559233e-10   3.081995095615e-12  1*0.0  3.377405364700e-11   9.964515628710e-12  5*0.0  3.866538248995e-11  -6.360651365596e-13  1*0.0 -6.959175833474e-12  -2.005721401415e-12  
5*0.0 -1.684763448784e-10   2.871886739659e-12  1*0.0  3.157614192675e-11   9.311090153374e-12  5*0.0  3.611409062453e-11  -5.910743552908e-13  1*0.0 -6.489055943916e-12  -1.869356102084e-12  
5*0.0 -1.576044860924e-10   2.678476477432e-12  1*0.0  2.947967299452e-11   8.689148455056e-12  5*0.0  3.368410162347e-11  -5.496716369149e-13  1*0.0 -6.040961223673e-12  -1.739657521997e-12  
5*0.0 -1.469793253561e-10   2.488815700988e-12  1*0.0  2.742878711811e-11   8.082483234023e-12  5*0.0  3.131694195175e-11  -5.091519348442e-13  1*0.0 -5.603991800614e-12  -1.613524397152e-12  
5*0.0 -1.372381463977e-10   2.318354586330e-12  1*0.0  2.555502263330e-11   7.527860116739e-12  5*0.0  2.915174498618e-11  -4.728809239673e-13  1*0.0 -5.205619249812e-12  -1.498460052833e-12  
5*0.0 -1.278320272693e-10   2.159026181045e-12  1*0.0  2.374458270449e-11   6.993359316100e-12  5*0.0  2.706471249360e-11  -4.390413965034e-13  1*0.0 -4.821344795230e-12  -1.387750310410e-12  
5*0.0 -1.192207654470e-10   2.012638005855e-12  1*0.0  2.209384194714e-11   6.505572144826e-12  5*0.0  2.516095761620e-11  -4.081527002139e-13  1*0.0 -4.472188444173e-12  -1.287061269021e-12  
5*0.0 -1.108324428933e-10   1.871590075182e-12  1*0.0  2.048407503867e-11   6.031240981930e-12  5*0.0  2.331102792528e-11  -3.784519764722e-13  1*0.0 -4.132500565880e-12  -1.189371882564e-12  
5*0.0 -1.033654897985e-10   1.747426889199e-12  1*0.0  1.905952182564e-11   5.610492122793e-12  5*0.0  2.166940120477e-11  -3.524454792493e-13  1*0.0 -3.832777125010e-12  -1.102971197845e-12  
5*0.0 -9.622513957414e-11   1.626677718369e-12  1*0.0  1.769845055555e-11   5.209043359340e-12  5*0.0  2.010573316925e-11  -3.271824322193e-13  1*0.0 -3.547509542136e-12  -1.020835828775e-12  
5*0.0 -8.983851507474e-11   1.515735122783e-12  1*0.0  1.648846722293e-11   4.851259161178e-12  5*0.0  1.871388564783e-11  -3.040500656861e-13  1*0.0 -3.295122625681e-12  -9.479712488643e-13  
5*0.0 -8.412425092563e-11   1.416142967806e-12  1*0.0  1.541193930561e-11   4.532167325273e-12  5*0.0  1.747317692617e-11  -2.833042892135e-13  1*0.0 -3.071388167346e-12  -8.832159297780e-13  
5*0.0 -7.886311980170e-11   1.317530205957e-12  1*0.0  1.442645900582e-11   4.239508928722e-12  5*0.0  1.633908447446e-11  -2.628979123963e-13  1*0.0 -2.868044550242e-12  -8.242294096772e-13  
5*0.0 -7.389538355607e-11   1.225151777857e-12  1*0.0  1.349682178534e-11   3.963743688054e-12  5*0.0  1.527106699343e-11  -2.437810936686e-13  1*0.0 -2.676721440745e-12  -7.687865398293e-13  
5*0.0 -6.931702231179e-11   1.143289009376e-12  1*0.0  1.264222681796e-11   3.710236134586e-12  5*0.0  1.428802685965e-11  -2.268749156197e-13  1*0.0 -2.501046232861e-12  -7.178795979454e-13  
5*0.0 -6.489282616540e-11   1.062400222383e-12  1*0.0  1.181685859123e-11   3.465840032613e-12  5*0.0  1.334214327908e-11  -2.102498912607e-13  1*0.0 -2.332079824201e-12  -6.689972309180e-13  
5*0.0 -6.060094419213e-11   9.848689875888e-13  1*0.0  1.101521672609e-11   3.229105005808e-12  5*0.0  1.242613824862e-11  -1.943388663821e-13  1*0.0 -2.168236065421e-12  -6.217217797665e-13  
5*0.0 -5.663243803504e-11   9.165896662223e-13  1*0.0  1.027541656436e-11   3.010743778252e-12  5*0.0  1.158013756613e-11  -1.803293010245e-13  1*0.0 -2.017194232567e-12  -5.781632881940e-13  
5*0.0 -5.289139195817e-11   8.516711198904e-13  1*0.0  9.579288615025e-12   2.805390320706e-12  5*0.0  1.078535568946e-11  -1.670883543853e-13  1*0.0 -1.875532062545e-12  -5.373307598794e-13  
5*0.0 -4.929524659553e-11   7.884704159060e-13  1*0.0  8.910494558908e-12   2.608439028868e-12  5*0.0  1.002411539372e-11  -1.542340844208e-13  1*0.0 -1.739910258275e-12  -4.983003954982e-13  
5*0.0 -4.598359306347e-11   7.339013494014e-13  1*0.0  8.295759675168e-12   2.427501113326e-12  5*0.0  9.323384659183e-12  -1.431553694101e-13  1*0.0 -1.615286889120e-12  -4.624572194309e-13  
5*0.0 -4.282356741896e-11   6.813168352695e-13  1*0.0  7.709661686474e-12   2.255227839967e-12  5*0.0  8.656975156132e-12  -1.325127781074e-13  1*0.0 -1.496854700929e-12  -4.284372013784e-13  
5*0.0 -3.987100153563e-11   6.329123665210e-13  1*0.0  7.163071586004e-12   2.094660234675e-12  5*0.0  8.035985197442e-12  -1.227628548630e-13  1*0.0 -1.386685489314e-12  -3.968086464450e-13  
5*0.0 -3.699157211350e-11   5.863220789925e-13  1*0.0  6.629586627739e-12   1.938384282430e-12  5*0.0  7.431753874692e-12  -1.133916767572e-13  1*0.0 -1.279393195589e-12  -3.660895020253e-13  
5*0.0 -3.434214138703e-11   5.465376332840e-13  1*0.0  6.139520085482e-12   1.794920276693e-12  5*0.0  6.875946565635e-12  -1.054062229677e-13  1*0.0 -1.180850026434e-12  -3.378967032340e-13  
5*0.0 -3.181198068841e-11   5.069615135036e-13  1*0.0  5.672276675126e-12   1.658276224683e-12  5*0.0  6.347737633505e-12  -9.750417483372e-14  1*0.0 -1.087341667437e-12  -3.111663867339e-13  
5*0.0 -2.954103940643e-11   4.715185991107e-13  1*0.0  5.254581133177e-12   1.535943549149e-12  5*0.0  5.875089503979e-12  -9.045786637579e-14  1*0.0 -1.003993120616e-12  -2.873052322564e-13  
5*0.0 -2.745231806595e-11   4.381532558780e-13  1*0.0  4.871768503021e-12   1.423747219954e-12  5*0.0  5.442100325456e-12  -8.384026619068e-14  1*0.0 -9.279042751838e-13  -2.655030874368e-13  
5*0.0 -2.557920556429e-11   4.072027929587e-13  1*0.0  4.530333085586e-12   1.323470773609e-12  5*0.0  5.055903455141e-12  -7.771881440123e-14  1*0.0 -8.604029339594e-13  -2.461175227263e-13  
5*0.0 -2.391030331015e-11   3.780845690760e-13  1*0.0  4.228003326586e-12   1.234411780932e-12  5*0.0  4.713822560063e-12  -7.197484114351e-14  1*0.0 -8.009821994164e-13  -2.289968363590e-13  
5*0.0 -2.244039135589e-11   3.526076133815e-13  1*0.0  3.963305384119e-12   1.156225842973e-12  5*0.0  4.413581593997e-12  -6.695249233721e-14  1*0.0 -7.491407512895e-13  -2.140171743153e-13  
5*0.0 -2.096269794546e-11   3.262025489009e-13  1*0.0  3.696699470615e-12   1.077772378252e-12  5*0.0  4.112917238571e-12  -6.177023337844e-14  1*0.0 -6.971181609827e-13  -1.990391819440e-13  
5*0.0 -1.958859616134e-11   3.024350373925e-13  1*0.0  3.449141628883e-12   1.004973776070e-12  5*0.0  3.833778956153e-12  -5.711302701551e-14  1*0.0 -6.488851305715e-13  -1.851619867461e-13  
5*0.0 -1.830205401108e-11   2.807444598497e-13  1*0.0  3.217780872351e-12   9.369879009633e-13  5*0.0  3.573059166867e-12  -5.287546011613e-14  1*0.0 -6.039112641742e-13  -1.722316267169e-13  
5*0.0 -1.703792687548e-11   2.592674356863e-13  1*0.0  2.990192413975e-12   8.703009662866e-13  5*0.0  3.317536616147e-12  -4.869188345727e-14  1*0.0 -5.597768159244e-13  -1.595776988278e-13  
5*0.0 -1.585539442466e-11   2.394539129131e-13  1*0.0  2.777622553642e-12   8.080554174770e-13  5*0.0  3.079056020244e-12  -4.484493908993e-14  1*0.0 -5.186454410031e-13  -1.477921161793e-13  
5*0.0 -1.476694280774e-11   2.221460098800e-13  1*0.0  2.582337146570e-12   7.508993168669e-13  5*0.0  2.859781907797e-12  -4.148322810780e-14  1*0.0 -4.808962889491e-13  -1.369810556658e-13  
5*0.0 -1.374960586242e-11   2.060342879674e-13  1*0.0  2.400130956913e-12   6.975961833857e-13  5*0.0  2.655437340890e-12  -3.836779676927e-14  1*0.0 -4.457748893224e-13  -1.269269165713e-13  
5*0.0 -1.277343225212e-11   1.907323294883e-13  1*0.0  2.225418204671e-12   6.465815393078e-13  5*0.0  2.459858748012e-12  -3.542035342485e-14  1*0.0 -4.121784652051e-13  -1.173266116818e-13  
5*0.0 -1.187657661499e-11   1.771218185829e-13  1*0.0  2.065207945743e-12   5.998107586558e-13  5*0.0  2.280488844871e-12  -3.280361430995e-14  1*0.0 -3.814229655933e-13  -1.085398945389e-13  
5*0.0 -1.099231289460e-11   1.638388966564e-13  1*0.0  1.907113363998e-12   5.537964496227e-13  5*0.0  2.104116448168e-12  -3.025659134963e-14  1*0.0 -3.511521272773e-13  -9.991696943228e-14  
5*0.0 -1.016679326323e-11   1.516855555202e-13  1*0.0  1.759760337764e-12   5.109403995643e-13  5*0.0  1.939868511845e-12  -2.793935877054e-14  1*0.0 -3.230038569820e-13  -9.190465684170e-14  
5*0.0 -9.355553513110e-12   1.397643528111e-13  1*0.0  1.614910237034e-12   4.689209624822e-13  5*0.0  1.778899627364e-12  -2.567197268422e-14  1*0.0 -2.954051663730e-13  -8.406819270535e-14  
5*0.0 -8.658302532328e-12   1.300575927288e-13  1*0.0  1.490986459149e-12   4.328974691807e-13  5*0.0  1.640753915778e-12  -2.382936326025e-14  1*0.0 -2.718280659552e-13  -7.736003467892e-14  
5*0.0 -7.989750776503e-12   1.202393658324e-13  1*0.0  1.372335825029e-12   3.984386379734e-13  5*0.0  1.508945871693e-12  -2.197100994164e-14  1*0.0 -2.493620486320e-13  -7.097271801552e-14  
5*0.0 -7.406744714929e-12   1.112770030987e-13  1*0.0  1.269483687190e-12   3.684817825349e-13  5*0.0  1.394601138608e-12  -2.028287858695e-14  1*0.0 -2.299877143177e-13  -6.544751028789e-14  
5*0.0 -6.892448110987e-12   1.030765746874e-13  1*0.0  1.179233253062e-12   3.421277760608e-13  5*0.0  1.294184306214e-12  -1.874363094117e-14  1*0.0 -2.130623973317e-13  -6.060754360377e-14  
5*0.0 -6.437925306110e-12   9.546169976976e-14  1*0.0  1.099957350989e-12   3.189141520232e-13  5*0.0  1.205980899205e-12  -1.731642089702e-14  1*0.0 -1.982867653478e-13  -5.636929979761e-14  
5*0.0 -6.003148569749e-12   8.804693350039e-14  1*0.0  1.024210293076e-12   2.967596833657e-13  5*0.0  1.121940256598e-12  -1.592849637819e-14  1*0.0 -1.842230797382e-13  -5.233935021743e-14  
5*0.0 -5.619142581904e-12   8.178327522730e-14  1*0.0  9.575514800692e-13   2.772336759759e-13  5*0.0  1.047761114585e-12  -1.475889248450e-14  1*0.0 -1.718542797480e-13  -4.878985690369e-14  
5*0.0 -5.248059787651e-12   7.558046612742e-14  1*0.0  8.932013059111e-13   2.584134742861e-13  5*0.0  9.763890247524e-13  -1.360649111109e-14  1*0.0 -1.599635986598e-13  -4.538243608864e-14  
5*0.0 -4.888187181503e-12   6.980875035272e-14  1*0.0  8.307169585340e-13   2.401911956195e-13  5*0.0  9.072316143265e-13  -1.253193323976e-14  1*0.0 -1.484265747703e-13  -4.208581533107e-14  
5*0.0 -4.551795204098e-12   6.452181831563e-14  1*0.0  7.724170570792e-13   2.232009232795e-13  5*0.0  8.427499172868e-13  -1.155215647828e-14  1*0.0 -1.376878956828e-13  -3.901936409394e-14  
5*0.0 -4.238025734405e-12   5.965656929484e-14  1*0.0  7.181183221068e-13   2.073873696977e-13  5*0.0  7.827326071318e-13  -1.065322288925e-14  1*0.0 -1.277065174334e-13  -3.617097897900e-14  
5*0.0 -3.928519919955e-12   5.483208257084e-14  1*0.0  6.645107675404e-13   1.918177871929e-13  5*0.0  7.236929265873e-13  -9.765023266974e-15  1*0.0 -1.178775548857e-13  -3.337359859083e-14  
5*0.0 -3.644312899000e-12   5.064153901230e-14  1*0.0  6.153744241039e-13   1.775546824190e-13  5*0.0  6.695457033440e-13  -8.993606983569e-15  1*0.0 -1.088789276999e-13  -3.081396721724e-14  
5*0.0 -3.372702696374e-12   4.673551481010e-14  1*0.0  5.684366316594e-13   1.639536531253e-13  5*0.0  6.178986213297e-13  -8.276739907261e-15  1*0.0 -1.002986860998e-13  -2.837755779262e-14  
5*0.0 -3.113755344072e-12   4.308360432580e-14  1*0.0  5.237282701696e-13   1.510199278133e-13  5*0.0  5.687894688960e-13  -7.609107590878e-15  1*0.0 -9.214647942941e-14  -2.606636767192e-14  
5*0.0 -2.868981569169e-12   3.967881421701e-14  1*0.0  4.815131083380e-13   1.388212157689e-13  5*0.0  5.224804692251e-13  -6.988930351252e-15  1*0.0 -8.446658883203e-14  -2.389146338873e-14  
5*0.0 -2.632701699219e-12   3.651448828657e-14  1*0.0  4.407696769074e-13   1.270731753622e-13  5*0.0  4.778705543736e-13  -6.412966203047e-15  1*0.0 -7.706901151448e-14  -2.180094217618e-14  
5*0.0 -2.415491895802e-12   3.378014821757e-14  1*0.0  4.033535189503e-13   1.162948716945e-13  5*0.0  4.368799271938e-13  -5.916991922092e-15  1*0.0 -7.027832087359e-14  -1.988384279225e-14  
5*0.0 -2.211227506652e-12   3.103548668594e-14  1*0.0  3.682667118100e-13   1.061877585866e-13  5*0.0  3.985496161346e-13  -5.422297683842e-15  1*0.0 -6.394516761758e-14  -1.809564921318e-14  
5*0.0 -2.039762345141e-12   2.875202848630e-14  1*0.0  3.389541856215e-13   9.772127850347e-14  5*0.0  3.664504901909e-13  -5.012330351827e-15  1*0.0 -5.866681404658e-14  -1.660124946527e-14  
5*0.0 -1.883066625175e-12   2.658965813293e-14  1*0.0  3.122447299030e-13   9.000244131387e-14  5*0.0  3.372444986474e-13  -4.623885176052e-15  1*0.0 -5.387800993839e-14  -1.524446584933e-14  
5*0.0 -1.744412133324e-12   2.453135359461e-14  1*0.0  2.887335049365e-13   8.319233560948e-14  5*0.0  3.115555498424e-13  -4.255956630030e-15  1*0.0 -4.968752655661e-14  -1.405420304376e-14  
5*0.0 -1.623399661076e-12   2.258771683854e-14  1*0.0  2.683228957008e-13   7.726233547517e-14  5*0.0  2.892669865692e-13  -3.909644545705e-15  1*0.0 -4.607114307860e-14  -1.302362029605e-14  
5*0.0 -1.517005535441e-12   2.086780506493e-14  1*0.0  2.504592471989e-13   7.206212186572e-14  5*0.0  2.697457959182e-13  -3.604150884445e-15  1*0.0 -4.291818448952e-14  -1.212321792667e-14  
5*0.0 -1.410081217700e-12   1.915413213029e-14  1*0.0  2.324896223114e-13   6.684843809974e-14  5*0.0  2.501794753741e-13  -3.299605000268e-15  1*0.0 -3.975442106399e-14  -1.122264112262e-14  
5*0.0 -1.314419383706e-12   1.763934214934e-14  1*0.0  2.164536323405e-13   6.219195166139e-14  5*0.0  2.327043256375e-13  -3.031430301102e-15  1*0.0 -3.693585497476e-14  -1.041966156630e-14  
5*0.0 -1.227714885031e-12   1.634931767824e-14  1*0.0  2.019431378085e-13   5.797976797130e-14  5*0.0  2.168682666727e-13  -2.803124715689e-15  1*0.0 -3.438582470930e-14  -9.693446158001e-15  
5*0.0 -1.138546966707e-12   1.497651692305e-14  1*0.0  1.870123509584e-13   5.365989368802e-14  5*0.0  2.006673584125e-13  -2.561436644375e-15  1*0.0 -3.177488366514e-14  -8.952254135949e-15  
5*0.0 -1.056534014730e-12   1.376580936844e-14  1*0.0  1.732950075725e-13   4.969424573921e-14  5*0.0  1.857753433649e-13  -2.348293178501e-15  1*0.0 -2.937749852355e-14  -8.272218111451e-15  
5*0.0 -9.804355028982e-13   1.267912529629e-14  1*0.0  1.605886373606e-13   4.602352942879e-14  5*0.0  1.719875551387e-13  -2.157582557607e-15  1*0.0 -2.716147018465e-14  -7.644066269487e-15  
5*0.0 -9.058446306630e-13   1.165229043049e-14  1*0.0  1.481252283148e-13   4.243243439340e-14  5*0.0  1.584911359426e-13  -1.977078705976e-15  1*0.0 -2.499051386797e-14  -7.030292200729e-15  
5*0.0 -8.310873794006e-13   1.058562438913e-14  1*0.0  1.356463662856e-13   3.884452721902e-14  5*0.0  1.450375864723e-13  -1.791330835180e-15  1*0.0 -2.282799015214e-14  -6.420144684648e-15  
5*0.0 -7.651885923191e-13   9.726170436053e-15  1*0.0  1.246622678060e-13   3.568705862100e-14  5*0.0  1.331662959801e-13  -1.641371310291e-15  1*0.0 -2.092269872440e-14  -5.882706569483e-15  
5*0.0 -7.026451173962e-13   8.936235040915e-15  1*0.0  1.142466187974e-13   3.269714204292e-14  5*0.0  1.219218386888e-13  -1.503822170560e-15  1*0.0 -1.911944140070e-14  -5.374741339391e-15  
5*0.0 -6.429616317564e-13   8.220637902797e-15  1*0.0  1.043138971179e-13   2.985124898698e-14  5*0.0  1.112121687782e-13  -1.379703719167e-15  1*0.0 -1.740289182623e-14  -4.892116027495e-15  
5*0.0 -5.857317830284e-13   7.508918026939e-15  1*0.0  9.480249517297e-14   2.712887120427e-14  5*0.0  1.009833825084e-13  -1.257371807700e-15  1*0.0 -1.576530972871e-14  -4.432143146731e-15  
5*0.0 -5.346351325708e-13   6.939618624241e-15  1*0.0  8.632473976049e-14   2.470420458825e-14  5*0.0  9.185092545544e-14  -1.159230344333e-15  1*0.0 -1.430578927058e-14  -4.022488438458e-15  
5*0.0 -4.884019626704e-13   6.408195405894e-15  1*0.0  7.866928568032e-14   2.251388706551e-14  5*0.0  8.361261561267e-14  -1.067942137149e-15  1*0.0 -1.299171029574e-14  -3.653495578462e-15  
5*0.0 -4.459703749039e-13   5.859804204655e-15  1*0.0  7.166797454337e-14   2.050872160246e-14  5*0.0  7.610447088261e-14  -9.743992536118e-16  1*0.0 -1.179808640119e-14  -3.317927648353e-15  
5*0.0 -4.102070174810e-13   5.373449775219e-15  1*0.0  6.579487961723e-14   1.882230632237e-14  5*0.0  6.980357747556e-14  -8.915547263613e-16  1*0.0 -1.080116496090e-14  -3.036878438306e-15  
5*0.0 -3.797312138282e-13   4.949170298563e-15  1*0.0  6.080907615989e-14   1.738751852007e-14  5*0.0  6.445031573777e-14  -8.192793870107e-16  1*0.0 -9.957455517298e-15  -2.798463528658e-15  
5*0.0 -3.537617791595e-13   4.537589695501e-15  1*0.0  5.659005466179e-14   1.616841027128e-14  5*0.0  5.992836700959e-14  -7.495773633270e-16  1*0.0 -9.249723966460e-15  -2.597577873165e-15  
5*0.0 -3.291819910442e-13   4.149639250259e-15  1*0.0  5.259895575874e-14   1.501635870123e-14  5*0.0  5.565620562874e-14  -6.839814258788e-16  1*0.0 -8.581382599420e-15  -2.408067270052e-15  
5*0.0 -3.069066022531e-13   3.824458794374e-15  1*0.0  4.898643172963e-14   1.397429827786e-14  5*0.0  5.178302332705e-14  -6.289418027734e-16  1*0.0 -7.976204723695e-15  -2.236591032648e-15  
5*0.0 -2.852886854786e-13   3.495432335187e-15  1*0.0  4.548701014746e-14   1.296598990026e-14  5*0.0  4.804325040472e-14  -5.737558073762e-16  1*0.0 -7.392795914148e-15  -2.071451154232e-15  
5*0.0 -2.638282102107e-13   3.184784229999e-15  1*0.0  4.201196363648e-14   1.196745424844e-14  5*0.0  4.433677620345e-14  -5.214928754510e-16  1*0.0 -6.814325812964e-15  -1.908155203000e-15  
5*0.0 -2.446234782246e-13   2.929605230600e-15  1*0.0  3.890548909567e-14   1.107539623562e-14  5*0.0  4.101748578239e-14  -4.785104360287e-16  1*0.0 -6.296857943280e-15  -1.762178906168e-15  
5*0.0 -2.248535275106e-13   2.661244543179e-15  1*0.0  3.570831291346e-14   1.015979930193e-14  5*0.0  3.761629793927e-14  -4.335258473068e-16  1*0.0 -5.766599523419e-15  -1.612989976365e-15  
5*0.0 -2.063098871684e-13   2.407413535595e-15  1*0.0  3.271450535912e-14   9.302970544125e-15  5*0.0  3.443577874332e-14  -3.912471990596e-16  1*0.0 -5.271509000639e-15  -1.473774923927e-15  
5*0.0 -1.894583703099e-13   2.194837959638e-15  1*0.0  2.999708833675e-14   8.525995362203e-15  5*0.0  3.154707006045e-14  -3.557671136925e-16  1*0.0 -4.822373950215e-15  -1.347604308302e-15  
5*0.0 -1.739706010441e-13   2.003188895117e-15  1*0.0  2.750264220498e-14   7.813229957088e-15  5*0.0  2.889682116649e-14  -3.238663960447e-16  1*0.0 -4.410793774576e-15  -1.232055325943e-15  
5*0.0 -1.591239363858e-13   1.825737924460e-15  1*0.0  2.511356094269e-14   7.131671551038e-15  5*0.0  2.636179995782e-14  -2.944190389686e-16  1*0.0 -4.017410085538e-15  -1.121790629021e-15  
5*0.0 -1.449502732444e-13   1.658644321760e-15  1*0.0  2.283614050804e-14   6.482866756506e-15  5*0.0  2.394905060308e-14  -2.668678000677e-16  1*0.0 -3.643490566843e-15  -1.017120880485e-15  
5*0.0 -1.318998387392e-13   1.516238739447e-15  1*0.0  2.074031355501e-14   5.886576457394e-15  5*0.0  2.172834685826e-14  -2.433299218134e-16  1*0.0 -3.299516996881e-15  -9.209604770628e-16  
5*0.0 -1.194062372357e-13   1.389392119501e-15  1*0.0  1.873574585939e-14   5.317322685022e-15  5*0.0  1.960635955351e-14  -2.224241350931e-16  1*0.0 -2.971099902516e-15  -8.293200920514e-16  
5*0.0 -1.072971954841e-13   1.264994565136e-15  1*0.0  1.679523848435e-14   4.767003476311e-15  5*0.0  1.755666061260e-14  -2.020754113016e-16  1*0.0 -2.654197532385e-15  -7.410079455226e-16  
5*0.0 -9.661569750961e-14   1.143758214522e-15  1*0.0  1.508836134975e-14   4.282453182068e-15  5*0.0  1.575754185860e-14  -1.823444713102e-16  1*0.0 -2.376795215441e-15  -6.636156824406e-16  
5*0.0 -8.814999945135e-14   1.053729403364e-15  1*0.0  1.373846299106e-14   3.898641627597e-15  5*0.0  1.433095680826e-14  -1.676416439656e-16  1*0.0 -2.157344964439e-15  -6.022961028328e-16  
5*0.0 -8.045203969327e-14   9.622817484193e-16  1*0.0  1.251467378552e-14   3.550377782266e-15  5*0.0  1.304124192376e-14  -1.527687221386e-16  1*0.0 -1.959518874601e-15  -5.469599385369e-16  
5*0.0 -7.400578061546e-14   8.720264433704e-16  1*0.0  1.149537266044e-14   3.259366324590e-15  5*0.0  1.196964643028e-14  -1.382358234262e-16  1*0.0 -1.796011115929e-15  -5.010634131676e-16  
5*0.0 -6.891738384955e-14   7.977522456645e-16  1*0.0  1.069405113487e-14   3.029745820512e-15  5*0.0  1.112589474342e-14  -1.261903905679e-16  1*0.0 -1.667826944130e-15  -4.649414533661e-16  
5*0.0 -6.415669964698e-14   7.309470964223e-16  1*0.0  9.945297051649e-15   2.815401220274e-15  5*0.0  1.033797106963e-14  -9.646726457977e-17  1*0.0 -1.548268265221e-15  -4.312834223331e-16  
5*0.0 -5.912252822892e-14   6.573407673978e-16  1*0.0  9.154460763408e-15   2.589604956168e-15  5*0.0  9.509740737091e-15  -1.039469440700e-16  1*0.0 -1.422695830424e-15  -3.960207377616e-16  
5*0.0 -5.471016861410e-14   5.927185531819e-16  1*0.0  8.462416056853e-15   2.391893523658e-15  5*0.0  8.784736049514e-15  2*0.0 -1.312948090876e-15  -3.651833499444e-16  
5*0.0 -5.083409684247e-14   5.437805588195e-16  1*0.0  7.854750636072e-15   2.218474279704e-15  5*0.0  8.146148447801e-15  2*0.0 -1.216339097828e-15  -3.380682937859e-16  
5*0.0 -4.670926542662e-14   4.894495745640e-16  1*0.0  7.208894333879e-15   2.034637412349e-15  5*0.0  7.470788455930e-15  2*0.0 -1.114257541660e-15  -3.094887890577e-16  
5*0.0 -4.288410911145e-14   4.408656329625e-16  1*0.0  6.610726238146e-15   1.864520827237e-15  5*0.0  6.845611615662e-15  2*0.0 -1.019876973943e-15  -2.830874776856e-16  
5*0.0 -3.934297393844e-14   3.966732160160e-16  1*0.0  6.057851796287e-15   1.707428653031e-15  5*0.0  6.268379822734e-15  2*0.0 -9.328623161807e-16  -2.587678297334e-16  
5*0.0 -3.579967846162e-14   3.555635640501e-16  1*0.0  5.504813135504e-15   1.550658465529e-15  5*0.0  5.691568190700e-15  2*0.0 -8.459299812388e-16  -2.345275061609e-16  
5*0.0 -3.256073125732e-14   3.188335063574e-16  1*0.0  4.999815439212e-15   1.407609353233e-15  5*0.0  5.165086164203e-15  2*0.0 -7.666629837353e-16  -2.124401935733e-16  
5*0.0 -2.945007678044e-14   2.865494413077e-16  1*0.0  4.515463129209e-15   1.270666481262e-15  5*0.0  4.660501172030e-15  2*0.0 -6.907861373437e-16  -1.913366475566e-16  
5*0.0 -2.658822736101e-14   2.559521698270e-16  1*0.0  4.070508573451e-15   1.144917778566e-15  5*0.0  4.197486713753e-15  2*0.0 -6.212537985721e-16  -1.720053806646e-16  
5*0.0 -2.394180740819e-14   2.312724296125e-16  1*0.0  3.659408224165e-15   1.028941517842e-15  5*0.0  3.769501948593e-15  2*0.0 -5.570373025641e-16  -1.541834218366e-16  
5*0.0 -2.133684927328e-14   2.086404261841e-16  1*0.0  3.255127366770e-15   9.151162102728e-16  5*0.0  3.349159395156e-15  2*0.0 -4.940191589634e-16  -1.367285257650e-16  
5*0.0 -1.868498054222e-14   1.840631974367e-16  1*0.0  2.844468663925e-15   7.996399659177e-16  5*0.0  2.923684305945e-15  2*0.0 -4.303537258443e-16  -1.018645487013e-16  
5*0.0 -1.658195159483e-14   1.657486832810e-16  1*0.0  2.519099269688e-15   7.081243767681e-16  5*0.0  2.586141906625e-15  2*0.0 -3.798972932410e-16  -1.029421229833e-16  
5*0.0 -1.465317630280e-14   1.483162171739e-16  1*0.0  2.221175994124e-15   6.243521356405e-16  5*0.0  2.277701346151e-15  2*0.0 -3.338619343582e-16  1*0.0 
5*0.0 -1.317855206625e-14   1.354667150754e-16  1*0.0  1.993626097891e-15   5.602961216083e-16  5*0.0  2.041700756646e-15  2*0.0 -2.986789059627e-16  1*0.0 
5*0.0 -1.195158254241e-14   1.017650140406e-16  1*0.0  1.805201911237e-15   5.070832397850e-16  5*0.0  1.847374926565e-15  2*0.0 -2.698413600033e-16  1*0.0 
5*0.0 -1.115313139858e-14   1.142676903025e-16  1*0.0  1.682834998577e-15   4.723561788033e-16  5*0.0  1.720635467868e-15  2*0.0 -2.510805521727e-16  1*0.0 
5*0.0 -1.035138933766e-14  2*0.0  1.560354994324e-15   4.376159932644e-16  5*0.0  1.594357779535e-15  2*0.0 -2.324423161515e-16  1*0.0 
5*0.0 -9.572656889197e-15  2*0.0  1.441647767845e-15   4.039872639630e-16  5*0.0  1.472247322722e-15  2*0.0 -2.144544311554e-16  1*0.0 
5*0.0 -8.824442289548e-15  2*0.0  1.327692032470e-15   3.717321773539e-16  5*0.0  1.355150253789e-15  2*0.0 -1.972186775275e-16  1*0.0 
5*0.0 -8.134550515586e-15  2*0.0  1.222774522467e-15   3.420738459389e-16  5*0.0  1.247296972371e-15  2*0.0 -1.813664658256e-16  1*0.0 
5*0.0 -7.398543688716e-15  2*0.0  1.111024412808e-15   3.105570353443e-16  5*0.0  1.132781774945e-15  2*0.0 -1.645588185416e-16  1*0.0 
5*0.0 -6.719325540977e-15  2*0.0  1.008024359761e-15   2.815379934293e-16  5*0.0  1.027227739342e-15  2*0.0 -1.490851635310e-16  1*0.0 
5*0.0 -6.162878564346e-15  2*0.0  9.236905207851e-16   2.577732125208e-16  5*0.0  9.406281892210e-16  2*0.0 -1.363987794688e-16  1*0.0 
5*0.0 -5.571842176077e-15  2*0.0  8.342446687011e-16   2.326248621361e-16  5*0.0  8.490356218720e-16  2*0.0 -1.229976233574e-16  1*0.0 
5*0.0 -4.985380306285e-15  2*0.0  7.456559099903e-16   2.077756186578e-16  5*0.0  7.583652684998e-16  2*0.0 -9.332684507264e-17  1*0.0 
5*0.0 -4.455313924045e-15  2*0.0  6.656656882102e-16   1.853578532798e-16  5*0.0  6.765213758899e-16  2*0.0 -1.007704467345e-16  1*0.0 
5*0.0 -3.978033545303e-15  2*0.0  5.937086820377e-16   1.652081425943e-16  5*0.0  6.029307060895e-16  4*0.0 
5*0.0 -3.459628219391e-15  2*0.0  5.156768376029e-16   1.434158144216e-16  5*0.0  5.232325841388e-16  4*0.0 
5*0.0 -2.972544401924e-15  2*0.0  4.424445305583e-16   1.052148707066e-16  5*0.0  4.484957742025e-16  4*0.0 
5*0.0 -2.547848857312e-15  2*0.0  3.786893290582e-16   1.031812382264e-16  5*0.0  3.834003772732e-16  4*0.0 
5*0.0 -2.132607559350e-15  2*0.0  3.164318850874e-16  6*0.0  3.198828503628e-16  4*0.0 
5*0.0 -1.755714861053e-15  2*0.0  2.600037924810e-16  6*0.0  2.624817634228e-16  4*0.0 
5*0.0 -1.467671493026e-15  2*0.0  2.169169798988e-16  6*0.0  2.186756008993e-16  4*0.0 
5*0.0 -1.244146937448e-15  2*0.0  1.835054846162e-16  6*0.0  1.847649112020e-16  4*0.0 
5*0.0 -1.103315920702e-15  2*0.0  1.624773229845e-16  6*0.0  1.634597679189e-16  4*0.0 
5*0.0 -1.005109822954e-15  2*0.0  1.478678825881e-16  6*0.0  1.487933492735e-16  4*0.0 
5*0.0 -9.291267081217e-16  2*0.0  1.365554437993e-16  6*0.0  1.373852307941e-16  4*0.0 
5*0.0 -8.579346889478e-16  2*0.0  1.259743257092e-16  6*0.0  1.267021900471e-16  4*0.0 
5*0.0 -7.729082459495e-16  2*0.0  9.539176048736e-17  6*0.0  9.594576952790e-17  4*0.0 
5*0.0 -6.942869741687e-16  2*0.0  1.030966596992e-16  6*0.0  1.036378323905e-16  4*0.0 
5*0.0 -6.221299506880e-16  14*0.0 
5*0.0 -5.405909344538e-16  14*0.0 
5*0.0 -4.665870827337e-16  14*0.0 
5*0.0 -3.923028643847e-16  14*0.0 
5*0.0 -3.200333096634e-16  14*0.0 
5*0.0 -2.515912908442e-16  14*0.0 
5*0.0 -1.730274209389e-16  14*0.0 
5*0.0 -1.169574452958e-16  14*0.0 
20*0.0 
20*0.0 
20*0.0 
20*0.0 
20*0.0 
20*0.0 
20*0.0 
20*0.0 
20*0.0 
20*0.0 
20*0.0 
20*0.0 
20*0.0 
20*0.0 
20*0.0 
20*0.0 
20*0.0 
20*0.0 
20*0.0 
20*0.0 
20*0.0 
20*0.0 
20*0.0 
20*0.0 
20*0.0 
20*0.0 
20*0.0 
20*0.0 
20*0.0 
20*0.0 
20*0.0 
20*0.0 
20*0.0 
20*0.0 
20*0.0 
20*0.0 
20*0.0 
20*0.0 
20*0.0 
20*0.0 
20*0.0 
20*0.0 
20*0.0 
20*0.0 
20*0.0 
20*0.0 
20*0.0 
20*0.0 
20*0.0 
20*0.0 
20*0.0 
20*0.0 
20*0.0 
20*0.0 
20*0.0 


Spline
101 6.61404144
1.49223888 3.24335905 0.02188038
3.59047964 3.68496595 0.14257470 -0.18010475 0.13437965 -0.06121333
3.68496595 3.71359816 0.12670532 -0.15635015 0.11702819 -0.05639686
3.71359816 3.74223037 0.12232329 -0.14978730 0.11218389 -0.05751404
3.74223037 3.77086259 0.11812517 -0.14350460 0.10724363 -0.05388295
3.77086259 3.79949480 0.11410297 -0.13749588 0.10261526 -0.05333109
3.79949480 3.82812702 0.11024903 -0.13175084 0.09803430 -0.05106741
3.82812702 3.85675923 0.10655588 -0.12626256 0.09364778 -0.04976648
3.85675923 3.88539144 0.10301631 -0.12102227 0.08937301 -0.04798308
3.88539144 3.91402366 0.09962331 -0.11602238 0.08525142 -0.04649262
3.91402366 3.94265587 0.09637013 -0.11125485 0.08125786 -0.04488005
3.94265587 3.97128809 0.09325022 -0.10671205 0.07740282 -0.04336772
3.97128809 3.99992030 0.09025726 -0.10238628 0.07367768 -0.04183678
3.99992030 4.02855251 0.08738513 -0.09827006 0.07008404 -0.04035103
4.02855251 4.05718473 0.08462795 -0.09435598 0.06661802 -0.03887648
4.05718473 4.08581694 0.08198003 -0.09063675 0.06327866 -0.03743152
4.08581694 4.11444916 0.07943590 -0.08710519 0.06006342 -0.03600645
4.11444916 4.14308137 0.07699028 -0.08375425 0.05697058 -0.03460667
4.14308137 4.17171358 0.07463810 -0.08057697 0.05399799 -0.03322943
4.17171358 4.20034580 0.07237449 -0.07756653 0.05114369 -0.03187641
4.20034580 4.22897801 0.07019477 -0.07471622 0.04840561 -0.03054685
4.22897801 4.25761023 0.06809444 -0.07201942 0.04578174 -0.02924136
4.25761023 4.28624244 0.06606921 -0.06946968 0.04327001 -0.02795976
4.28624244 4.31487465 0.06411496 -0.06706061 0.04086836 -0.02670235
4.31487465 4.34350687 0.06222774 -0.06478598 0.03857472 -0.02546912
4.34350687 4.37213908 0.06040380 -0.06263966 0.03638700 -0.02426027
4.37213908 4.40077130 0.05863955 -0.06061564 0.03430313 -0.02307585
4.40077130 4.42940351 0.05693157 -0.05870805 0.03232099 -0.02191601
4.42940351 4.45803572 0.05527661 -0.05691110 0.03043848 -0.02078085
4.45803572 4.48666794 0.05367159 -0.05521917 0.02865347 -0.01967048
4.48666794 4.51530015 0.05211357 -0.05362672 0.02696384 -0.01858503
4.51530015 4.54393237 0.05059979 -0.05212836 0.02536745 -0.01752459
4.54393237 4.57256458 0.04912762 -0.05071881 0.02386215 -0.01648930
4.57256458 4.60119679 0.04769461 -0.04939291 0.02244577 -0.01547924
4.60119679 4.62982901 0.04629841 -0.04814564 0.02111616 -0.01449456
4.62982901 4.65846122 0.04493687 -0.04697208 0.01987113 -0.01353534
4.65846122 4.68709344 0.04360793 -0.04586746 0.01870848 -0.01260173
4.68709344 4.71572565 0.04230968 -0.04482712 0.01762604 -0.01169380
4.71572565 4.74435786 0.04104036 -0.04384654 0.01662158 -0.01081170
4.74435786 4.77299008 0.03979831 -0.04292130 0.01569289 -0.00995552
4.77299008 4.80162229 0.03858201 -0.04204714 0.01483775 -0.00912538
4.80162229 4.83025451 0.03739005 -0.04121991 0.01405391 -0.00832141
4.83025451 4.85888672 0.03622116 -0.04043559 0.01333913 -0.00754369
4.85888672 4.88751893 0.03507416 -0.03969028 0.01269115 -0.00679237
4.88751893 4.91615115 0.03394798 -0.03898024 0.01210771 -0.00606753
4.91615115 4.94478336 0.03284168 -0.03830182 0.01158652 -0.00536932
4.94478336 4.97341558 0.03175438 -0.03765153 0.01112532 -0.00469781
4.97341558 5.00204779 0.03068535 -0.03702600 0.01072179 -0.00405315
5.00204779 5.03068000 0.02963391 -0.03642199 0.01037364 -0.00343543
5.03068000 5.05931222 0.02859949 -0.03583640 0.01007855 -0.00284478
5.05931222 5.08794443 0.02758161 -0.03526625 0.00983419 -0.00228130
5.08794443 5.11657665 0.02657987 -0.03470871 0.00963824 -0.00174511
5.11657665 5.14520886 0.02559394 -0.03416108 0.00948834 -0.00123632
5.14520886 5.17384107 0.02462358 -0.03362077 0.00938214 -0.00075504
5.17384107 5.20247329 0.02366862 -0.03308537 0.00931729 -0.00030140
5.20247329 5.23110550 0.02272894 -0.03255256 0.00929140 0.00012450
5.23110550 5.25973772 0.02180451 -0.03202019 0.00930209 0.00052254
5.25973772 5.28836993 0.02089534 -0.03148622 0.00934698 0.00089263
5.28836993 5.31700214 0.02000150 -0.03094878 0.00942365 0.00123462
5.31700214 5.34563436 0.01912313 -0.03040610 0.00952970 0.00154842
5.34563436 5.37426657 0.01826038 -0.02985658 0.00966270 0.00183391
5.37426657 5.40289879 0.01741349 -0.02929874 0.00982023 0.00209098
5.40289879 5.43153100 0.01658270 -0.02873125 0.00999984 0.00231951
5.43153100 5.46016322 0.01576831 -0.02815291 0.01019907 0.00251940
5.46016322 5.48879543 0.01497065 -0.02756267 0.01041548 0.00269052
5.48879543 5.51742764 0.01419007 -0.02695961 0.01064659 0.00283276
5.51742764 5.54605986 0.01342695 -0.02634298 0.01088991 0.00294602
5.54605986 5.57469207 0.01268169 -0.02571213 0.01114297 0.00303018
5.57469207 5.60332429 0.01195470 -0.02506658 0.01140325 0.00308512
5.60332429 5.63195650 0.01124641 -0.02440599 0.01166825 0.00311073
5.63195650 5.66058871 0.01055725 -0.02373016 0.01193545 0.00310690
5.66058871 5.68922093 0.00988766 -0.02303905 0.01220232 0.00307352
5.68922093 5.71785314 0.00923808 -0.02233273 0.01246633 0.00301046
5.71785314 5.74648536 0.00860894 -0.02161145 0.01272492 0.00291762
5.74648536 5.77511757 0.00800065 -0.02087559 0.01297553 0.00279489
5.77511757 5.80374978 0.00741364 -0.02012568 0.01321560 0.00264215
5.80374978 5.83238200 0.00684830 -0.01936239 0.01344256 0.00245929
5.83238200 5.86101421 0.00630498 -0.01858657 0.01365380 0.00224619
5.86101421 5.88964643 0.00578406 -0.01779916 0.01384674 0.00200275
5.88964643 5.91827864 0.00528583 -0.01700131 0.01401877 0.00172883
5.91827864 5.94691085 0.00481057 -0.01619428 0.01416727 0.00142436
5.94691085 5.97554307 0.00435854 -0.01537950 0.01428962 0.00108916
5.97554307 6.00417528 0.00392993 -0.01455853 0.01438317 0.00072322
6.00417528 6.03280750 0.00352490 -0.01373311 0.01444530 0.00032627
6.03280750 6.06143971 0.00314354 -0.01290511 0.01447332 -0.00010154
6.06143971 6.09007192 0.00278590 -0.01207655 0.01446460 -0.00056080
6.09007192 6.11870414 0.00245197 -0.01124962 0.01441643 -0.00105075
6.11870414 6.14733635 0.00214166 -0.01042666 0.01432617 -0.00157312
6.14733635 6.17596857 0.00185483 -0.00961015 0.01419105 -0.00212501
6.17596857 6.20460078 0.00159125 -0.00880273 0.01400852 -0.00271215
6.20460078 6.23323299 0.00135063 -0.00800721 0.01377555 -0.00332418
6.23323299 6.26186521 0.00113258 -0.00722654 0.01349002 -0.00398078
6.26186521 6.29049742 0.00093664 -0.00646383 0.01314808 -0.00464549
6.29049742 6.31912964 0.00076223 -0.00572234 0.01274905 -0.00538677
6.31912964 6.34776185 0.00060872 -0.00500552 0.01228634 -0.00607702
6.34776185 6.37639406 0.00047533 -0.00431690 0.01176435 -0.00695496
6.37639406 6.40502628 0.00036120 -0.00366032 0.01116694 -0.00757512
6.40502628 6.43365849 0.00026538 -0.00303948 0.01051626 -0.00876827
6.43365849 6.46229071 0.00018677 -0.00245884 0.00976310 -0.00899749
6.46229071 6.49092292 0.00012416 -0.00192189 0.00899024 -0.01101628
6.49092292 6.51955513 0.00007624 -0.00143416 0.00804398 -0.01032732
6.51955513 6.61404144 0.00004153 -0.00099893 0.00715690 -0.01306537 0.00314325 -0.03564269
