# Supplementary material for: DFTB Parametrization at the Example of Platinum—Implementation, Validation and Practical Considerations
Source: J Comput Chem. 2026 Mar 11;47(7):e70342. doi: 10.1002/jcc.70342 (PMC12979722; doi:10.1002/jcc.70342)
Supplement: Supplementary file 2 — Data S2: Slater‐Koster files for the interactions of Pt‐{H, C, N, O, F, Cl, Na, Mg, Zn, Zr, Pt} and STO‐coefficients for Pt. [file JCC-47-0-s002.zip › Pt-X-skf/C-Pt.skf]

0.020000000000, 900
12.011, 19*0.0
3*0.0  2.006885515083e-02   1.759138851914e-02   2.033540023086e-01   2.025749168774e-01  -3.299888920968e-02   4.868692505311e-02   1.125395710675e-01  3*0.0 -1.619173054964e-02  -1.402145374434e-02   3.696741434506e-01   3.695423214811e-01  -2.418610436732e-04   7.414077450450e-03   5.138018588231e-01  
3*0.0  3.672429848155e-02   3.359777320324e-02   2.050555215437e-01   2.032828058642e-01  -9.907723119793e-02   4.365242817592e-02   1.123406807753e-01  3*0.0 -3.236604616403e-02  -2.803535068983e-02   3.698301542658e-01   3.695963957401e-01  -4.657883575665e-04   1.484624267311e-02   5.139242042525e-01  
3*0.0  4.876507810828e-02   4.712667280828e-02   2.047469619516e-01   2.033967113169e-01  -1.619880318039e-01   9.732199390691e-04   8.448270997342e-02  3*0.0 -4.850726556784e-02  -4.203365092587e-02   3.700922961081e-01   3.696877900002e-01  -8.925418952009e-04   2.229153429135e-02   5.141193558491e-01  
3*0.0  5.701203232333e-02   5.834111187384e-02   2.020553404284e-01   2.033461700594e-01  -1.978577506573e-01  -4.060956294820e-02   4.980597698226e-02  3*0.0 -6.460467338570e-02  -5.601352824628e-02   3.704599142917e-01   3.698080450910e-01  -1.575995031444e-03   2.972409176495e-02   5.143822276028e-01  
3*0.0  6.359683485423e-02   6.760925799988e-02   1.973624793785e-01   2.025232054834e-01  -1.933220230058e-01  -6.476312131711e-02   2.656234781039e-02  3*0.0 -8.064725091536e-02  -6.996761800328e-02   3.709303708667e-01   3.699674444160e-01  -2.537028375926e-03   3.712624867039e-02   5.146933849973e-01  
3*0.0  7.086478614686e-02   7.604111784279e-02   1.925728007025e-01   2.014210196852e-01  -1.486324367588e-01  -6.039060914198e-02   2.260872585743e-02  3*0.0 -9.662898848897e-02  -8.389644118919e-02   3.715007005284e-01   3.701509203831e-01  -3.777479741817e-03   4.448914487552e-02   5.150431236060e-01  
3*0.0  8.040838127582e-02   8.400974370682e-02   1.889923273125e-01   1.999266842505e-01  -7.447624886776e-02  -2.895362669859e-02   3.806116260535e-02  3*0.0 -1.125368783072e-01  -9.779039041805e-02   3.721674811747e-01   3.703687521941e-01  -5.270936519616e-03   5.181740118715e-02   5.154296793228e-01  
3*0.0  9.443220450609e-02   9.246544212606e-02   1.876372839643e-01   1.982630291909e-01   2.359557407835e-02   2.237263215602e-02   6.705807001040e-02  3*0.0 -1.283569943914e-01  -1.116390752608e-01   3.729286611200e-01   3.706373556008e-01  -6.989971120356e-03   5.914165295362e-02   5.158851981032e-01  
3*0.0  1.139021174265e-01   1.024632059804e-01   1.895685622594e-01   1.972642588703e-01   1.346421747696e-01   8.694423793621e-02   1.045990244177e-01  3*0.0 -1.440822813360e-01  -1.254498392618e-01   3.737845502021e-01   3.709306121130e-01  -8.875008972556e-03   6.649102926724e-02   5.164238046939e-01  
3*0.0  1.388276374862e-01   1.144746188793e-01   1.949794009287e-01   1.971271904204e-01   2.469655577336e-01   1.564006393885e-01   1.443297605748e-01  3*0.0 -1.596999929425e-01  -1.392279794869e-01   3.747375039072e-01   3.712264719730e-01  -1.083130275259e-02   7.390162260366e-02   5.170513804483e-01  
3*0.0  1.692061483907e-01   1.283055474643e-01   2.033556573585e-01   1.970595143052e-01   3.545703913297e-01   2.228148958858e-01   1.799214595648e-01  3*0.0 -1.751614446358e-01  -1.529185852015e-01   3.757874955071e-01   3.716193900309e-01  -1.284799751293e-02   8.142940829053e-02   5.178480180306e-01  
3*0.0  2.053355585085e-01   1.450563176104e-01   2.144364190841e-01   1.983791639557e-01   4.522985786645e-01   2.823958398111e-01   2.092023286292e-01  3*0.0 -1.904760668670e-01  -1.665748113738e-01   3.769457118449e-01   3.719906348184e-01  -1.481277427870e-02   8.908681571295e-02   5.187526001915e-01  
3*0.0  2.455856048271e-01   1.640526297013e-01   2.275843650028e-01   2.001628536805e-01   5.356295551748e-01   3.313173891771e-01   2.295322254485e-01  3*0.0 -2.055910997445e-01  -1.801426529648e-01   3.782128998495e-01   3.724121804877e-01  -1.669771994021e-02   9.691425388854e-02   5.198200056877e-01  
3*0.0  2.889393259487e-01   1.853947812266e-01   2.419826437775e-01   2.025006965135e-01   6.018287630521e-01   3.675105517013e-01   2.397869462472e-01  3*0.0 -2.204812644828e-01  -1.936277400217e-01   3.795966455944e-01   3.728800179805e-01  -1.842716683699e-02   1.049297516652e-01   5.210572993947e-01  
3*0.0  3.350998485832e-01   2.092518206841e-01   2.566888657708e-01   2.057560141019e-01   6.502568495612e-01   3.899028588566e-01   2.397650254062e-01  3*0.0 -2.351125938611e-01  -2.070204720501e-01   3.811116931929e-01   3.733767922751e-01  -1.998874637637e-02   1.131481957627e-01   5.224515899651e-01  
3*0.0  3.830311752622e-01   2.352325280608e-01   2.710987018118e-01   2.094406699502e-01   6.813739365342e-01   3.990584580387e-01   2.301724144648e-01  3*0.0 -2.494568907500e-01  -2.203193564310e-01   3.827599153708e-01   3.738971752218e-01  -2.131000822822e-02   1.215659989383e-01   5.239915591579e-01  
3*0.0  4.316344727027e-01   2.630353289214e-01   2.844280096105e-01   2.136311473274e-01   6.960732055937e-01   3.960092760797e-01   2.123844877918e-01  3*0.0 -2.634631985542e-01  -2.334814295831e-01   3.845509990532e-01   3.744759638947e-01  -2.244559155265e-02   1.301805118523e-01   5.256714567547e-01  
3*0.0  4.794834288771e-01   2.921907346392e-01   2.959887711716e-01   2.176755211496e-01   6.953691217486e-01   3.817616105344e-01   1.871450855031e-01  3*0.0 -2.771058589827e-01  -2.465187785992e-01   3.864842883962e-01   3.750845364001e-01  -2.329858916556e-02   1.389781062002e-01   5.274684758174e-01  
3*0.0  5.259666332692e-01   3.228907893176e-01   3.050988904693e-01   2.222845166223e-01   6.810415148022e-01   3.581198474243e-01   1.565809364522e-01  3*0.0 -2.903326383613e-01  -2.593991831196e-01   3.885778436001e-01   3.757436697873e-01  -2.396971966091e-02   1.479371774222e-01   5.293555234655e-01  
3*0.0  5.708922395362e-01   3.543026675574e-01   3.118787495514e-01   2.265339598685e-01   6.550016491619e-01   3.267199154967e-01   1.216162087414e-01  3*0.0 -3.031370059912e-01  -2.721376188442e-01   3.908202114514e-01   3.764344509636e-01  -2.434727391785e-02   1.570362262004e-01   5.313210984256e-01  
3*0.0  6.135329048605e-01   3.861672220155e-01   3.159179427710e-01   2.306679224144e-01   6.193793071518e-01   2.893355664875e-01   8.397453328118e-02  3*0.0 -3.154553157868e-01  -2.846704397170e-01   3.932139928760e-01   3.771864334085e-01  -2.456141383065e-02   1.662481984119e-01   5.333259882463e-01  
3*0.0  6.531867141733e-01   4.186540567417e-01   3.168223497113e-01   2.346855483356e-01   5.757203676310e-01   2.475440198867e-01   4.479033059677e-02  3*0.0 -3.272771935344e-01  -2.970421030135e-01   3.957678692432e-01   3.779431528711e-01  -2.455723405042e-02   1.755309215709e-01   5.353262532549e-01  
3*0.0  6.894525112446e-01   4.507569770322e-01   3.147175235255e-01   2.379202348528e-01   5.262308852198e-01   2.027999650283e-01   4.911650335851e-03  3*0.0 -3.385578720874e-01  -3.091793133488e-01   3.984557794040e-01   3.788212687197e-01  -2.437075928016e-02   1.848851733532e-01   5.373895458322e-01  
3*0.0  7.218409705453e-01   4.830338796356e-01   3.091951758314e-01   2.411903450312e-01   4.719759080886e-01   1.565692687444e-01  -3.415514809185e-02  3*0.0 -3.492773654918e-01  -3.211216281538e-01   4.013042045864e-01   3.796641356581e-01  -2.407396407096e-02   1.942272221405e-01   5.393362470676e-01  
3*0.0  7.506156350454e-01   5.147594320053e-01   3.007926972809e-01   2.437612572524e-01   4.149068500917e-01   1.099669529984e-01  -7.205094391453e-02  3*0.0 -3.594177218301e-01  -3.328329230523e-01   4.042797199387e-01   3.805757420546e-01  -2.364221865866e-02   2.035612133791e-01   5.412585584015e-01  
3*0.0  7.753615299423e-01   5.455649612742e-01   2.895518315524e-01   2.455397450443e-01   3.564918748136e-01   6.384783619025e-02  -1.082442771772e-01  3*0.0 -3.689332277942e-01  -3.442570969921e-01   4.073679332108e-01   3.816065512651e-01  -2.314231246029e-02   2.128751142409e-01   5.431652256433e-01  
3*0.0  7.963744422995e-01   5.757546030955e-01   2.756961575178e-01   2.469380571688e-01   2.972102381686e-01   1.921040283569e-02  -1.419223052578e-01  3*0.0 -3.778573653657e-01  -3.554869352710e-01   4.105773873553e-01   3.825572163360e-01  -2.256070241486e-02   2.220743247097e-01   5.448800669911e-01  
3*0.0  8.132516592173e-01   6.048751277017e-01   2.592366890572e-01   2.476349193192e-01   2.387315849518e-01  -2.338054650608e-02  -1.729572942726e-01  3*0.0 -3.861125158521e-01  -3.663984362102e-01   4.138811096748e-01   3.836303598874e-01  -2.200304659760e-02   2.311919707416e-01   5.465337362993e-01  
3*0.0  8.259969801456e-01   6.327701717054e-01   2.404478737758e-01   2.475240096401e-01   1.816644616792e-01  -6.350632740926e-02  -2.012638322898e-01  3*0.0 -3.937142982270e-01  -3.770281628713e-01   4.172580965091e-01   3.847841394682e-01  -2.142894607898e-02   2.402018068124e-01   5.481170750304e-01  
3*0.0  8.351004650358e-01   6.596756658770e-01   2.195609478961e-01   2.470535687848e-01   1.264564693542e-01  -1.005403979976e-01  -2.262714856091e-01  3*0.0 -4.006657748970e-01  -3.873987594736e-01   4.207190520937e-01   3.858764896774e-01  -2.091600366180e-02   2.490220060160e-01   5.494643379386e-01  
3*0.0  8.404797476273e-01   6.851723256689e-01   1.969707399996e-01   2.457569300409e-01   7.386288794829e-02  -1.344728064740e-01  -2.483981405193e-01  3*0.0 -4.069535889140e-01  -3.974764118413e-01   4.242160424341e-01   3.870327461022e-01  -2.045524757605e-02   2.576815246048e-01   5.506927802127e-01  
3*0.0  8.420406233754e-01   7.091730356736e-01   1.727081573679e-01   2.438131744623e-01   2.456482465042e-02  -1.650236529375e-01  -2.674421116844e-01  3*0.0 -4.125409292054e-01  -4.071983566575e-01   4.277400314016e-01   3.883019186079e-01  -2.010887535965e-02   2.661824982780e-01   5.518352902979e-01  
3*0.0  8.405152860969e-01   7.316328015399e-01   1.474220781864e-01   2.411360983599e-01  -2.150204549240e-02  -1.922114645955e-01  -2.836431215370e-01  3*0.0 -4.174869997224e-01  -4.166385098631e-01   4.312615061913e-01   3.895479620629e-01  -1.985549891752e-02   2.744694070160e-01   5.527840819811e-01  
3*0.0  8.356519407308e-01   7.529032755445e-01   1.209304848577e-01   2.380960858839e-01  -6.396769100347e-02  -2.158419815472e-01  -2.968126652154e-01  3*0.0 -4.217492211378e-01  -4.257745466965e-01   4.347944300779e-01   3.907759064077e-01  -1.976689867409e-02   2.825186246093e-01   5.535226209166e-01  
3*0.0  8.277141997174e-01   7.723908718774e-01   9.374232315504e-02   2.342609425009e-01  -1.025585107540e-01  -2.362248597054e-01  -3.075067316992e-01  3*0.0 -4.253375744226e-01  -4.345549469914e-01   4.382747455820e-01   3.921032502965e-01  -1.982194929935e-02   2.903787138411e-01   5.541729985743e-01  
3*0.0  8.171483698606e-01   7.903497681704e-01   6.606293705075e-02   2.299426487986e-01  -1.372236663359e-01  -2.533074649753e-01  -3.156251769816e-01  3*0.0 -4.282505301976e-01  -4.429713381423e-01   4.416990654293e-01   3.934876658358e-01  -2.008985983624e-02   2.980189166541e-01   5.546769901442e-01  
3*0.0  8.040199382423e-01   8.069354186225e-01   3.809322001061e-02   2.250995097763e-01  -1.682731139187e-01  -2.673418031713e-01  -3.215712148533e-01  3*0.0 -4.305403848194e-01  -4.511347867723e-01   4.450596155322e-01   3.947842117048e-01  -2.049631479705e-02   3.053947887637e-01   5.549649797342e-01  
3*0.0  7.884940297423e-01   8.219195777288e-01   9.900588410238e-03   2.198152032423e-01  -1.953744255200e-01  -2.783969270869e-01  -3.253609484507e-01  3*0.0 -4.321653573916e-01  -4.589240509185e-01   4.483292182947e-01   3.961313186287e-01  -2.112473139402e-02   3.125470516807e-01   5.551223629667e-01  
3*0.0  7.708985024620e-01   8.353411906877e-01  -1.806699300294e-02   2.140352228856e-01  -2.186701420719e-01  -2.867603960308e-01  -3.273393899183e-01  3*0.0 -4.331475970790e-01  -4.663490920277e-01   4.514709679383e-01   3.975322588736e-01  -2.198605845893e-02   3.194749756810e-01   5.551525891203e-01  
3*0.0  7.514546393880e-01   8.472164852786e-01  -4.573821747903e-02   2.078066532608e-01  -2.382161557356e-01  -2.925925559667e-01  -3.276788287197e-01  3*0.0 -4.335075038788e-01  -4.734062538068e-01   4.544687237948e-01   3.989472475553e-01  -2.308156706036e-02   3.261786490350e-01   5.550483887064e-01  
3*0.0  7.302081560438e-01   8.579379491647e-01  -7.316727747881e-02   2.013597529351e-01  -2.543323111508e-01  -2.959920492949e-01  -3.264557971360e-01  3*0.0 -4.332787920456e-01  -4.802054647740e-01   4.573379289223e-01   4.002974692517e-01  -2.436283924835e-02   3.326187265075e-01   5.547730379601e-01  
3*0.0  7.075404647966e-01   8.670279481115e-01  -9.986964453344e-02   1.944293189316e-01  -2.670633470384e-01  -2.974199114940e-01  -3.241301208431e-01  3*0.0 -4.324582893484e-01  -4.866277882781e-01   4.600102993366e-01   4.016807424467e-01  -2.587758768997e-02   3.388529195293e-01   5.543977642995e-01  
3*0.0  6.834917437018e-01   8.748027570852e-01  -1.259467195413e-01   1.872925212954e-01  -2.764994060802e-01  -2.969084868233e-01  -3.206366371400e-01  3*0.0 -4.310336731630e-01  -4.926694607096e-01   4.624988154802e-01   4.030634512299e-01  -2.767031841799e-02   3.448616825444e-01   5.538868123888e-01  
3*0.0  6.584350408033e-01   8.811768186228e-01  -1.511828844043e-01   1.798675537212e-01  -2.829802340173e-01  -2.947739859379e-01  -3.163083848783e-01  3*0.0 -4.290570962538e-01  -4.983581426928e-01   4.647751898801e-01   4.044785872056e-01  -2.968471900300e-02   3.506660709030e-01   5.532887051666e-01  
3*0.0  6.324960412624e-01   8.863587209975e-01  -1.754587387112e-01   1.721937853533e-01  -2.867460316730e-01  -2.912408389770e-01  -3.113349696562e-01  3*0.0 -4.265661192946e-01  -5.037744934966e-01   4.668213526752e-01   4.058350397127e-01  -3.188401817270e-02   3.562592156459e-01   5.525902802894e-01  
3*0.0  6.058796043471e-01   8.904877688251e-01  -1.987519742467e-01   1.644390213893e-01  -2.879416556018e-01  -2.864047895204e-01  -3.057239752792e-01  3*0.0 -4.235412952212e-01  -5.088579330150e-01   4.686468053674e-01   4.071202257436e-01  -3.434323001873e-02   3.616200175133e-01   5.517398379693e-01  
3*0.0  5.785887822741e-01   8.932740487280e-01  -2.210191736903e-01   1.564682034857e-01  -2.866202918627e-01  -2.805277684653e-01  -2.997051206146e-01  3*0.0 -4.200016451206e-01  -5.135533626894e-01   4.702025221895e-01   4.084535841686e-01  -3.703471614513e-02   3.668160613776e-01   5.508430889285e-01  
3*0.0  5.508352009469e-01   8.948480638233e-01  -2.421298473757e-01   1.483615879211e-01  -2.830399073924e-01  -2.738001514298e-01  -2.934050035433e-01  3*0.0 -4.159689579801e-01  -5.178676084102e-01   4.714799182123e-01   4.098094930632e-01  -3.996912340263e-02   3.718432914123e-01   5.498806957063e-01  
3*0.0  5.226630291694e-01   8.955974716302e-01  -2.622536561887e-01   1.402320636516e-01  -2.774738774984e-01  -2.662552409696e-01  -2.868562140172e-01  3*0.0 -4.114897913148e-01  -5.219478040878e-01   4.725040215246e-01   4.110403799572e-01  -4.308144541609e-02   3.766598354790e-01   5.488081407115e-01  
3*0.0  4.943870133490e-01   8.951860436697e-01  -2.810406648052e-01   1.319338210096e-01  -2.701247182401e-01  -2.582709517714e-01  -2.803510397648e-01  3*0.0 -4.065838982328e-01  -5.256921977684e-01   4.732077663640e-01   4.122653290636e-01  -4.637947643029e-02   3.813361935574e-01   5.477070290743e-01  
3*0.0  4.660797873297e-01   8.939101936047e-01  -2.986184365390e-01   1.236605785951e-01  -2.611496325654e-01  -2.498457698415e-01  -2.738164814500e-01  3*0.0 -4.012514237383e-01  -5.291202193165e-01   4.736163086751e-01   4.134563389911e-01  -4.988890912255e-02   3.858454254319e-01   5.465348869966e-01  
3*0.0  4.376359506451e-01   8.917823133255e-01  -3.151247378071e-01   1.154537952426e-01  -2.505858189894e-01  -2.410267616966e-01  -2.672502686664e-01  3*0.0 -3.954737840197e-01  -5.321842513207e-01   4.737401735150e-01   4.146131435133e-01  -5.362945792676e-02   3.901908742434e-01   5.452842059369e-01  
3*0.0  4.095012461545e-01   8.885002408746e-01  -3.301716305052e-01   1.071047435484e-01  -2.388625743244e-01  -2.322557770985e-01  -2.610227684355e-01  3*0.0 -3.893460248477e-01  -5.348964159287e-01   4.734958986492e-01   4.157689544025e-01  -5.752240131328e-02   3.944450988242e-01   5.440389792537e-01  
3*0.0  3.816586780826e-01   8.848366886437e-01  -3.440350907826e-01   9.891790288647e-02  -2.261112114352e-01  -2.233320465925e-01  -2.549565289141e-01  3*0.0 -3.828710031084e-01  -5.374349747548e-01   4.729641844544e-01   4.167755142435e-01  -6.156653543659e-02   3.985139668952e-01   5.427049515001e-01  
3*0.0  3.539600619009e-01   8.802898490783e-01  -3.568097041968e-01   9.076673110799e-02  -2.122696471598e-01  -2.143958756026e-01  -2.490986701496e-01  3*0.0 -3.760358792965e-01  -5.396158833734e-01   4.720944525216e-01   4.178040381741e-01  -6.576921645759e-02   4.024903858527e-01   5.413812278437e-01  
3*0.0  3.267341261718e-01   8.749480259044e-01  -3.682390442722e-01   8.262758059534e-02  -1.976823242690e-01  -2.056846095904e-01  -2.436330707820e-01  3*0.0 -3.688970005587e-01  -5.414909687567e-01   4.708647010780e-01   4.187755978870e-01  -7.011181984118e-02   4.063641317935e-01   5.400331151466e-01  
3*0.0  2.998742616650e-01   8.691038124508e-01  -3.785963983477e-01   7.466868657290e-02  -1.823364300815e-01  -1.970596536285e-01  -2.383932015003e-01  3*0.0 -3.614290110768e-01  -5.430671464822e-01   4.693271908324e-01   4.196605681413e-01  -7.463337482195e-02   4.100961573248e-01   5.386083502163e-01  
3*0.0  2.735277706235e-01   8.626837923453e-01  -3.877629487293e-01   6.681653737417e-02  -1.664444861432e-01  -1.887022506768e-01  -2.335229232938e-01  3*0.0 -3.536788364398e-01  -5.443627570086e-01   4.674513569408e-01   4.204590234236e-01  -7.928763385672e-02   4.137185465606e-01   5.371458076841e-01  
3*0.0  2.475779650510e-01   8.554786938297e-01  -3.958678367946e-01   5.897936330206e-02  -1.500704300626e-01  -1.806864545679e-01  -2.290815625304e-01  3*0.0 -3.456970597467e-01  -5.453795075529e-01   4.651886891957e-01   4.212940207339e-01  -8.398386623328e-02   4.173212998303e-01   5.357818981540e-01  
3*0.0  2.223368193431e-01   8.481011721154e-01  -4.028471519654e-01   5.139101059626e-02  -1.334203739893e-01  -1.729694141174e-01  -2.249801540638e-01  3*0.0 -3.374603079393e-01  -5.462018196384e-01   4.626191110177e-01   4.219749765095e-01  -8.881911002197e-02   4.207751461840e-01   5.343289083699e-01  
3*0.0  1.977175983014e-01   8.400698142656e-01  -4.086946683428e-01   4.388297666351e-02  -1.165478209273e-01  -1.657171506354e-01  -2.213223094795e-01  3*0.0 -3.290052006823e-01  -5.467075450599e-01   4.596775564274e-01   4.226225723281e-01  -9.373311872882e-02   4.241804496130e-01   5.328933401992e-01  
3*0.0  1.737111544099e-01   8.316493856316e-01  -4.135824248724e-01   3.659065199084e-02  -9.947438685780e-02  -1.588192073892e-01  -2.179670844103e-01  3*0.0 -3.203082330782e-01  -5.469023381521e-01   4.564176412637e-01   4.231737891555e-01  -9.877426944560e-02   4.274836323096e-01   5.313967328612e-01  
3*0.0  1.504382166885e-01   8.228904746843e-01  -4.174445996847e-01   2.943963790012e-02  -8.241209157272e-02  -1.524037267240e-01  -2.150600911259e-01  3*0.0 -3.114418562968e-01  -5.468939053304e-01   4.528126929279e-01   4.236493060301e-01  -1.038647957698e-01   4.307196253605e-01   5.299064653361e-01  
3*0.0  1.278764642465e-01   8.137809786691e-01  -4.203527885922e-01   2.243745428000e-02  -6.540359630533e-02  -1.464710478033e-01  -2.125750595047e-01  3*0.0 -3.024292873447e-01  -5.466925557751e-01   4.488448776027e-01   4.240788917619e-01  -1.089692710507e-01   4.339222264305e-01   5.284701402848e-01  
3*0.0  1.059168827153e-01   8.042918404023e-01  -4.224310077000e-01   1.561736979463e-02  -4.840839900440e-02  -1.409697647319e-01  -2.104217358963e-01  3*0.0 -2.932435841382e-01  -5.462075595741e-01   4.445461513364e-01   4.244452889860e-01  -1.141324655238e-01   4.370677758442e-01   5.270277164831e-01  
3*0.0  8.485363528122e-02   7.945105488085e-01  -4.235190890731e-01   8.953839866250e-03  -3.169058729264e-02  -1.360430823290e-01  -2.087125972919e-01  3*0.0 -2.839565014442e-01  -5.455219031059e-01   4.398889236068e-01   4.247263581933e-01  -1.193092591455e-01   4.401714442843e-01   5.255973203939e-01  
3*0.0  6.427712789313e-02   7.846380340575e-01  -4.239874568132e-01   2.562519663557e-03  -1.496654795622e-02  -1.314282971104e-01  -2.072136073864e-01  3*0.0 -2.744700055626e-01  -5.445826015582e-01   4.349718851593e-01   4.248703210788e-01  -1.245874159885e-01   4.431559592998e-01   5.240796638391e-01  
3*0.0  4.462859834698e-02   7.743784754373e-01  -4.235178407900e-01  -3.712195196632e-03   1.344002177466e-03  -1.274370238092e-01  -2.061568768788e-01  3*0.0 -2.649278902929e-01  -5.434091909014e-01   4.296824777084e-01   4.249709034030e-01  -1.298361116694e-01   4.461343925943e-01   5.226030468807e-01  
3*0.0  2.584676882272e-02   7.639336496239e-01  -4.222369326870e-01  -9.795483443501e-03   1.727568425906e-02  -1.239731348600e-01  -2.054688990341e-01  3*0.0 -2.553285191062e-01  -5.420551576461e-01   4.240517682300e-01   4.250199843677e-01  -1.350596707951e-01   4.490971950429e-01   5.211713317629e-01  
3*0.0  7.467978629612e-03   7.535197492040e-01  -4.205169592381e-01  -1.562062734279e-02   3.310531598826e-02  -1.207967359111e-01  -2.049696783981e-01  3*0.0 -2.455811542910e-01  -5.405443522553e-01   4.181710672299e-01   4.249364623206e-01  -1.403275087886e-01   4.519630795230e-01   5.196988145566e-01  
3*0.0 -9.893488870120e-03   7.427369339504e-01  -4.179410381953e-01  -2.133032807934e-02   4.833215840302e-02  -1.182617897304e-01  -2.048802841719e-01  3*0.0 -2.358520296411e-01  -5.388088875446e-01   4.119126716962e-01   4.248278944666e-01  -1.455123512115e-01   4.548557830220e-01   5.182910061970e-01  
3*0.0 -2.670108068144e-02   7.320354543144e-01  -4.148917429236e-01  -2.677000536106e-02   6.332763848350e-02  -1.160451890399e-01  -2.049660447308e-01  3*0.0 -2.260039359320e-01  -5.369001605353e-01   4.054159788797e-01   4.245855358766e-01  -1.507369849901e-01   4.576484225218e-01   5.168220384818e-01  
3*0.0 -4.258722097558e-02   7.210473745477e-01  -4.111411981943e-01  -3.206999339290e-02   7.773945673143e-02  -1.143841626081e-01  -2.053694929420e-01  3*0.0 -2.161762516513e-01  -5.347519868529e-01   3.985884892702e-01   4.242819549662e-01  -1.558919224625e-01   4.604413649260e-01   5.153705072454e-01  
3*0.0 -5.787700084715e-02   7.101426975094e-01  -4.069507533027e-01  -3.712730211215e-02   9.182968279282e-02  -1.130530585451e-01  -2.059404266723e-01  3*0.0 -2.062707979457e-01  -5.324456207902e-01   3.915274523419e-01   4.238325665986e-01  -1.610585482587e-01   4.631435521741e-01   5.138604325078e-01  
3*0.0 -7.253723302105e-02   6.991361380780e-01  -4.023121104626e-01  -4.200174540215e-02   1.054706163668e-01  -1.121224376650e-01  -2.067384730088e-01  3*0.0 -1.963670129835e-01  -5.299923518510e-01   3.841751285654e-01   4.233484541262e-01  -1.661476580289e-01   4.658407942047e-01   5.124021145585e-01  
3*0.0 -8.630183975946e-02   6.880385618605e-01  -3.971086807462e-01  -4.670589947264e-02   1.184959553725e-01  -1.116628718938e-01  -2.077924540530e-01  3*0.0 -1.865240824305e-01  -5.273922879423e-01   3.765122567123e-01   4.228206746207e-01  -1.711331331307e-01   4.685491376650e-01   5.109933009912e-01  
3*0.0 -9.956989360597e-02   6.770377104390e-01  -3.915951740554e-01  -5.119313825707e-02   1.311806993452e-01  -1.114871098012e-01  -2.089765572946e-01  3*0.0 -1.766367854697e-01  -5.246588871508e-01   3.686367365816e-01   4.221703324107e-01  -1.761032335845e-01   4.711787267293e-01   5.095417942940e-01  
3*0.0 -1.120321717840e-01   6.659913629682e-01  -3.856149851647e-01  -5.550753135439e-02   1.432731732810e-01  -1.117235567430e-01  -2.103527060194e-01  3*0.0 -1.667993372068e-01  -5.217629233877e-01   3.605008177032e-01   4.214168766514e-01  -1.809933271904e-01   4.737738828941e-01   5.080734364802e-01  
3*0.0 -1.239771168828e-01   6.548779555703e-01  -3.793664448664e-01  -5.963142727690e-02   1.549569747724e-01  -1.122367231367e-01  -2.118158049258e-01  3*0.0 -1.569754264529e-01  -5.186638401181e-01   3.521422297723e-01   4.205958003662e-01  -1.858119949395e-01   4.763303590316e-01   5.065879172908e-01  
3*0.0 -1.351542064998e-01   6.438160869342e-01  -3.727347469183e-01  -6.356885409073e-02   1.660611248699e-01  -1.131018425726e-01  -2.134251102413e-01  3*0.0 -1.472119701167e-01  -5.154335568397e-01   3.435579970349e-01   4.196533875935e-01  -1.905534331207e-01   4.788390543377e-01   5.050719097678e-01  
3*0.0 -1.457922532536e-01   6.329132801410e-01  -3.658477584256e-01  -6.731736849845e-02   1.767284013203e-01  -1.142321777964e-01  -2.151583899077e-01  3*0.0 -1.374760181929e-01  -5.121553063343e-01   3.347613966965e-01   4.186289936377e-01  -1.952199447115e-01   4.813068571656e-01   5.035728696916e-01  
3*0.0 -1.558079538569e-01   6.219003384608e-01  -3.587182515564e-01  -7.091123661712e-02   1.868476139025e-01  -1.156473238086e-01  -2.169740656918e-01  3*0.0 -1.278466564659e-01  -5.086962795340e-01   3.257278177285e-01   4.175919193866e-01  -1.997436834789e-01   4.837824478736e-01   5.021016416004e-01  
3*0.0 -1.652709224558e-01   6.110573504810e-01  -3.513673878998e-01  -7.430511684358e-02   1.965228446867e-01  -1.172897953536e-01  -2.188586573685e-01  3*0.0 -1.182500914897e-01  -5.051493782567e-01   3.165210650277e-01   4.164446728141e-01  -2.042047932919e-01   4.861892615515e-01   5.005971050181e-01  
3*0.0 -1.739631757458e-01   6.002507413870e-01  -3.437241759746e-01  -7.754877721825e-02   2.055623406256e-01  -1.192356318826e-01  -2.208447788856e-01  3*0.0 -1.087886150172e-01  -5.014972563705e-01   3.070969763690e-01   4.152065774224e-01  -2.085304284105e-01   4.885754668094e-01   4.990886566836e-01  
3*0.0 -1.823047281179e-01   5.895454654599e-01  -3.359988404377e-01  -8.061154798405e-02   2.142604905129e-01  -1.213225276199e-01  -2.228283376249e-01  3*0.0 -9.935214049909e-02  -4.977144989271e-01   2.975420817474e-01   4.138599280364e-01  -2.127941503093e-01   4.908799770089e-01   4.975234054607e-01  
3*0.0 -1.901675949184e-01   5.789179871982e-01  -3.281428759026e-01  -8.351629679411e-02   2.225110538910e-01  -1.235921731415e-01  -2.248352740479e-01  3*0.0 -8.999266114987e-02  -4.938235617471e-01   2.878355747598e-01   4.124008462252e-01  -2.169608449761e-01   4.931208914680e-01   4.959175147818e-01  
3*0.0 -1.973280229054e-01   5.683256462830e-01  -3.200898381737e-01  -8.627077138068e-02   2.301582939785e-01  -1.260901676013e-01  -2.268857259076e-01  3*0.0 -8.079854757275e-02  -4.898177916544e-01   2.779430914812e-01   4.109045131043e-01  -2.209652134877e-01   4.953525930698e-01   4.943211005123e-01  
3*0.0 -2.041561012219e-01   5.578835844023e-01  -3.119978518048e-01  -8.885969629433e-02   2.374581723495e-01  -1.286998497242e-01  -2.289379173135e-01  3*0.0 -7.166898394008e-02  -4.857536358956e-01   2.679208800789e-01   4.093576353739e-01  -2.248747862461e-01   4.975371675182e-01   4.927251770842e-01  
3*0.0 -2.103698039034e-01   5.475816938627e-01  -3.037525913732e-01  -9.131422539385e-02   2.442131814115e-01  -1.315045869688e-01  -2.310354085875e-01  3*0.0 -6.268485042092e-02  -4.816549971666e-01   2.577368463213e-01   4.077236719010e-01  -2.286478817922e-01   4.996867979095e-01   4.911267312196e-01  
3*0.0 -2.162896420960e-01   5.373712146149e-01  -2.955129551562e-01  -9.359889814050e-02   2.506539714652e-01  -1.343692390363e-01  -2.330630239052e-01  3*0.0 -5.376264511207e-02  -4.774113461521e-01   2.474796418097e-01   4.060043877988e-01  -2.323344291852e-01   5.017467123517e-01   4.894586092798e-01  
3*0.0 -2.215869937567e-01   5.272233315703e-01  -2.871659112607e-01  -9.576306848729e-02   2.565199627606e-01  -1.373985731714e-01  -2.350991371497e-01  3*0.0 -4.503849318004e-02  -4.730971547256e-01   2.370723830158e-01   4.042219979790e-01  -2.358446288283e-01   5.037856460744e-01   4.877878876740e-01  
3*0.0 -2.266799665752e-01   5.172789840598e-01  -2.788530009651e-01  -9.776539816119e-02   2.621529561953e-01  -1.404556973465e-01  -2.370686683893e-01  3*0.0 -3.633839440138e-02  -4.687057799265e-01   2.266302235245e-01   4.023072312015e-01  -2.393110391221e-01   5.057048453481e-01   4.860320645564e-01  
3*0.0 -2.311566601530e-01   5.073920316286e-01  -2.704629851872e-01  -9.966592073970e-02   2.672048074730e-01  -1.436554493577e-01  -2.390350128611e-01  3*0.0 -2.786856809911e-02  -4.642689422216e-01   2.160397817842e-01   4.003388126330e-01  -2.425769154623e-01   5.076152371042e-01   4.842896515438e-01  
3*0.0 -2.353609742235e-01   4.976880991554e-01  -2.621059931042e-01  -1.014175134660e-01   2.719631551039e-01  -1.468865293659e-01  -2.409449373263e-01  3*0.0 -1.948088444673e-02  -4.597753080522e-01   2.053970939355e-01   3.983134874283e-01  -2.457516490599e-01   5.094483616372e-01   4.825112412972e-01  
3*0.0 -2.391947645746e-01   4.880737138301e-01  -2.537699887526e-01  -1.030453585041e-01   2.763310479105e-01  -1.501661395738e-01  -2.427942243165e-01  3*0.0 -1.124639198428e-02  -4.551978653372e-01   1.946877141847e-01   3.962426902862e-01  -2.487795043978e-01   5.112230845028e-01   4.807016524622e-01  
3*0.0 -2.426571943460e-01   4.786140529732e-01  -2.454555663012e-01  -1.045536452545e-01   2.803205317828e-01  -1.534914244640e-01  -2.445951502113e-01  3*0.0 -3.161670444815e-03  -4.505941606517e-01   1.839091010954e-01   3.941040033652e-01  -2.516746918890e-01   5.129432240042e-01   4.788728968891e-01  
3*0.0 -2.457179349744e-01   4.692845364674e-01  -2.371573708879e-01  -1.059528427917e-01   2.839108010305e-01  -1.568611488757e-01  -2.463392840282e-01  3*0.0  4.755194178619e-03  -4.459437073593e-01   1.730767838838e-01   3.918871536306e-01  -2.544275172378e-01   5.145966752781e-01   4.770051048589e-01  
3*0.0 -2.485264010068e-01   4.601118581873e-01  -2.289245320062e-01  -1.072333154713e-01   2.872112014595e-01  -1.602331102715e-01  -2.480121209235e-01  3*0.0  1.255187967903e-02  -4.412636772473e-01   1.622122948449e-01   3.895972603618e-01  -2.570675389082e-01   5.161745755478e-01   4.751032823299e-01  
3*0.0 -2.510582026169e-01   4.510481051732e-01  -2.207649698663e-01  -1.083987852738e-01   2.902090338067e-01  -1.635902562061e-01  -2.495789032361e-01  3*0.0  2.021356083150e-02  -4.364768970310e-01   1.513638916731e-01   3.872235877983e-01  -2.595878840346e-01   5.176412994659e-01   4.731105858803e-01  
3*0.0 -2.533005481615e-01   4.421268581056e-01  -2.126726702657e-01  -1.094576596793e-01   2.928906353803e-01  -1.669446429410e-01  -2.510718163370e-01  3*0.0  2.771921815882e-02  -4.316677459976e-01   1.404932913563e-01   3.847797295910e-01  -2.619763072075e-01   5.190403032703e-01   4.710881656751e-01  
3*0.0 -2.551515912650e-01   4.333803147431e-01  -2.046155242879e-01  -1.104299415085e-01   2.951864638619e-01  -1.703272264950e-01  -2.525284975651e-01  3*0.0  3.502499184108e-02  -4.268970077263e-01   1.295612693074e-01   3.823064466831e-01  -2.642058350112e-01   5.204108080267e-01   4.690843498492e-01  
3*0.0 -2.568769556071e-01   4.248028804682e-01  -1.966648754655e-01  -1.112943676211e-01   2.972988398059e-01  -1.736630775752e-01  -2.538940990958e-01  3*0.0  4.224459733332e-02  -4.220890076178e-01   1.186610452792e-01   3.797762403263e-01  -2.663506989639e-01   5.216770006477e-01   4.670246214935e-01  
3*0.0 -2.582485315477e-01   4.162556426043e-01  -1.888200242049e-01  -1.120715213162e-01   2.990251193520e-01  -1.769659299685e-01  -2.551433922385e-01  3*0.0  4.920753822528e-02  -4.171925413161e-01   1.077639315228e-01   3.772227599835e-01  -2.682854339882e-01   5.228854208702e-01   4.649220575747e-01  
3*0.0 -2.594802212412e-01   4.079241438978e-01  -1.810615321996e-01  -1.127491258866e-01   3.005821372519e-01  -1.802257391372e-01  -2.563113039631e-01  3*0.0  5.609933748620e-02  -4.122827238705e-01   9.692533159391e-02   3.745762172101e-01  -2.701625623691e-01   5.239673173090e-01   4.627443061578e-01  
3*0.0 -2.604245598329e-01   3.997548757892e-01  -1.733832455102e-01  -1.133495666014e-01   3.018395784970e-01  -1.834629438474e-01  -2.574097644147e-01  3*0.0  6.280915197717e-02  -4.074015447037e-01   8.608297887480e-02   3.718607246431e-01  -2.719032878665e-01   5.249865862789e-01   4.605488972557e-01  
3*0.0 -2.611227382523e-01   3.916633462176e-01  -1.658349387000e-01  -1.138622133725e-01   3.028079974983e-01  -1.866357385934e-01  -2.583941174654e-01  3*0.0  6.929896459591e-02  -4.024700783058e-01   7.527060210294e-02   3.691359347792e-01  -2.734634754781e-01   5.259433884655e-01   4.583227548084e-01  
3*0.0 -2.616754322017e-01   3.837741819724e-01  -1.583809464950e-01  -1.142941394724e-01   3.036044638988e-01  -1.897580931992e-01  -2.592978074382e-01  3*0.0  7.569489029095e-02  -3.975518010468e-01   6.452215766822e-02   3.663010873923e-01  -2.749589210299e-01   5.267791131417e-01   4.560277015387e-01  
3*0.0 -2.619123260504e-01   3.759495422599e-01  -1.510484812533e-01  -1.146492894760e-01   3.040681800795e-01  -1.928161284979e-01  -2.600802393406e-01  3*0.0  8.182929831373e-02  -3.925712167837e-01   5.382783158539e-02   3.634438076256e-01  -2.762523695705e-01   5.275374924192e-01   4.536794684105e-01  
3*0.0 -2.621416538433e-01   3.683100781095e-01  -1.438481467855e-01  -1.149286967624e-01   3.044514976629e-01  -1.957950948043e-01  -2.607858485509e-01  3*0.0  8.789463353097e-02  -3.876060173532e-01   4.321026204353e-02   3.605621506621e-01  -2.774842706910e-01   5.281991885417e-01   4.512999203397e-01  
3*0.0 -2.620736617574e-01   3.608486918186e-01  -1.367309115307e-01  -1.151494804884e-01   3.045479840663e-01  -1.987411536851e-01  -2.614327107239e-01  3*0.0  9.375041177726e-02  -3.827061169883e-01   3.260424137756e-02   3.576451089273e-01  -2.785729443720e-01   5.288143301369e-01   4.489235551592e-01  
3*0.0 -2.618969088856e-01   3.534868432523e-01  -1.297564302731e-01  -1.152999140107e-01   3.044796627765e-01  -2.015930950058e-01  -2.619611252724e-01  3*0.0  9.945262342301e-02  -3.777599856354e-01   2.210811814737e-02   3.546733685777e-01  -2.795414108913e-01   5.293102818427e-01   4.464706158455e-01  
3*0.0 -2.616006907987e-01   3.462489409637e-01  -1.229149396600e-01  -1.153803824796e-01   3.042465026222e-01  -2.043592195342e-01  -2.623895227775e-01  3*0.0  1.049989157078e-01  -3.728016971546e-01   1.170586196148e-02   3.516685170805e-01  -2.803914038929e-01   5.297083873662e-01   4.439692991279e-01  
3*0.0 -2.611392034905e-01   3.391423437940e-01  -1.161909219024e-01  -1.153986064741e-01   3.038318900179e-01  -2.070421590825e-01  -2.627092892581e-01  3*0.0  1.103845947952e-01  -3.678099433490e-01   1.433007732780e-03   3.485881104951e-01  -2.811311669233e-01   5.299745033651e-01   4.413779347459e-01  
3*0.0 -2.604777669059e-01   3.321803952130e-01  -1.095897557429e-01  -1.153611749904e-01   3.031957251698e-01  -2.096589200229e-01  -2.629626915885e-01  3*0.0  1.155574350676e-01  -3.628949962441e-01  -8.812988022512e-03   3.455054088599e-01  -2.817225004316e-01   5.302110941359e-01   4.388125600215e-01  
3*0.0 -2.597890690923e-01   3.253753649620e-01  -1.031116850477e-01  -1.152607688652e-01   3.024891463429e-01  -2.121834145555e-01  -2.631232113353e-01  3*0.0  1.206513441449e-01  -3.579785718035e-01  -1.892237550345e-02   3.423466934163e-01  -2.822611707460e-01   5.303135119472e-01   4.361734160000e-01  
3*0.0 -2.589035792442e-01   3.186324539236e-01  -9.678865105541e-02  -1.151082307923e-01   3.015497879509e-01  -2.146052483307e-01  -2.631677174939e-01  3*0.0  1.254797038789e-01  -3.530312184848e-01  -2.891982232464e-02   3.392096608108e-01  -2.826020789130e-01   5.303384639045e-01   4.334940318352e-01  
3*0.0 -2.579876373258e-01   3.120807910122e-01  -9.056625572143e-02  -1.149115065391e-01   3.005514021340e-01  -2.169557608435e-01  -2.631532369751e-01  3*0.0  1.302458873411e-01  -3.481312095536e-01  -3.879774757917e-02   3.360092615234e-01  -2.829125685602e-01   5.302489605928e-01   4.307692328559e-01  
3*0.0 -2.569160025496e-01   3.056376194309e-01  -8.447445300038e-02  -1.146674975452e-01   2.993765864688e-01  -2.192150016672e-01  -2.630432691161e-01  3*0.0  1.348083356083e-01  -3.432313932293e-01  -4.855049118218e-02   3.327928969956e-01  -2.830827876845e-01   5.300645232195e-01   4.279974836667e-01  
3*0.0 -2.557392149383e-01   2.993095020077e-01  -7.852380055560e-02  -1.143727521945e-01   2.980619476704e-01  -2.213766590428e-01  -2.628464200535e-01  3*0.0  1.391843555893e-01  -3.383642617746e-01  -5.820068475413e-02   3.295724504575e-01  -2.831241018237e-01   5.298099119859e-01   4.252104716754e-01  
3*0.0 -2.544779730971e-01   2.931154300816e-01  -7.269349877608e-02  -1.140352403813e-01   2.966415333159e-01  -2.234471934289e-01  -2.625637979868e-01  3*0.0  1.434234400605e-01  -3.335090036946e-01  -6.770129592073e-02   3.262980691438e-01  -2.830817828566e-01   5.294366880590e-01   4.223611896246e-01  
3*0.0 -2.531108730660e-01   2.870472230025e-01  -6.699142076295e-02  -1.136569018177e-01   2.950911306727e-01  -2.254286531877e-01  -2.622062402191e-01  3*0.0  1.474863077541e-01  -3.287000525522e-01  -7.709394399460e-02   3.230161267975e-01  -2.829244795514e-01   5.289901307575e-01   4.194967373722e-01  
3*0.0 -2.517231318530e-01   2.810658892562e-01  -6.142995680594e-02  -1.132294432706e-01   2.934764768571e-01  -2.272911593133e-01  -2.617315295515e-01  3*0.0  1.514212997751e-01  -3.238378481944e-01  -8.626509621984e-02   3.196660908547e-01  -2.826814899155e-01   5.283768062107e-01   4.165194086856e-01  
3*0.0 -2.502417442990e-01   2.752173800598e-01  -5.598814623442e-02  -1.127644353921e-01   2.917509704104e-01  -2.290681896861e-01  -2.611908331324e-01  3*0.0  1.551953581027e-01  -3.190299905613e-01  -9.531733141572e-02   3.163060098255e-01  -2.823403175279e-01   5.276894439221e-01   4.135286628417e-01  
3*0.0 -2.487181246028e-01   2.695005673908e-01  -5.066763713964e-02  -1.122672513351e-01   2.899521028423e-01  -2.307593912251e-01  -2.605928431768e-01  3*0.0  1.588356189893e-01  -3.142843668376e-01  -1.042548684841e-01   3.129509367004e-01  -2.819173831418e-01   5.269360739064e-01   4.105367000111e-01  
3*0.0 -2.470975771810e-01   2.638943825584e-01  -4.546995710286e-02  -1.117396722040e-01   2.880394164597e-01  -2.323583223806e-01  -2.599194237114e-01  3*0.0  1.622970413911e-01  -3.095651712496e-01  -1.130417465209e-01   3.095967638368e-01  -2.813811689931e-01   5.260914323122e-01   4.075107526394e-01  
3*0.0 -2.453923982498e-01   2.583965738844e-01  -4.039279628569e-02  -1.111816314326e-01   2.860292841016e-01  -2.338617910076e-01  -2.591639992446e-01  3*0.0  1.655959366523e-01  -3.048571670238e-01  -1.216492473631e-01   3.062104780844e-01  -2.807477005612e-01   5.251297021863e-01   4.044248445346e-01  
3*0.0 -2.437174559484e-01   2.530040013520e-01  -3.543910997404e-02  -1.105894115963e-01   2.840013291922e-01  -2.352670115833e-01  -2.583404449158e-01  3*0.0  1.687988851351e-01  -3.001731316354e-01  -1.300874435787e-01   3.028163120312e-01  -2.800553221141e-01   5.240659076925e-01   4.013049054321e-01  
3*0.0 -2.418974596651e-01   2.477133545899e-01  -3.060889181240e-02  -1.099725353830e-01   2.818327505409e-01  -2.365776336569e-01  -2.574359505274e-01  3*0.0  1.717836094578e-01  -2.955153483506e-01  -1.383556970702e-01   2.994040828283e-01  -2.792329059856e-01   5.229044124068e-01   3.981385444536e-01  
3*0.0 -2.401021891230e-01   2.425471971350e-01  -2.588815146988e-02  -1.093217588774e-01   2.796573920663e-01  -2.378002962261e-01  -2.564774831009e-01  3*0.0  1.746968902137e-01  -2.909127734645e-01  -1.464749008526e-01   2.959662589196e-01  -2.783784768314e-01   5.216533556283e-01   3.949543180620e-01  
3*0.0 -2.381775838829e-01   2.374573115823e-01  -2.130212589329e-02  -1.086459408631e-01   2.773431801680e-01  -2.389197915170e-01  -2.554349989614e-01  3*0.0  1.773601587608e-01  -2.863206981256e-01  -1.544079468034e-01   2.925587967508e-01  -2.773626307713e-01   5.203109491059e-01   3.917291935117e-01  
3*0.0 -2.363439592993e-01   2.324932351159e-01  -1.681508999679e-02  -1.079403680792e-01   2.750807750011e-01  -2.399543768392e-01  -2.543438584012e-01  3*0.0  1.800206939473e-01  -2.817748950195e-01  -1.621687406738e-01   2.890921261038e-01  -2.763664896385e-01   5.188568082240e-01   3.884691747078e-01  
3*0.0 -2.344085276613e-01   2.276212893283e-01  -1.244686675754e-02  -1.072149242410e-01   2.727158194051e-01  -2.408941840185e-01  -2.531784406794e-01  3*0.0  1.824863745608e-01  -2.772512635007e-01  -1.697368057106e-01   2.856142072843e-01  -2.752569307529e-01   5.172967577104e-01   3.851597854193e-01  
3*0.0 -2.324314618802e-01   2.228408167954e-01  -8.194982141431e-03  -1.064724339917e-01   2.702874325499e-01  -2.417448159782e-01  -2.519568549522e-01  3*0.0  1.847842958920e-01  -2.727657883374e-01  -1.771328525762e-01   2.821734319036e-01  -2.740459254800e-01   5.156599622341e-01   3.818347523120e-01  
3*0.0 -2.304326352921e-01   2.181741205445e-01  -4.044716939834e-03  -1.057113572971e-01   2.678255801594e-01  -2.425168429054e-01  -2.506919170584e-01  3*0.0  1.869685689971e-01  -2.683406561441e-01  -1.843734190946e-01   2.787330209310e-01  -2.727809980919e-01   5.139484082388e-01   3.784997970448e-01  
3*0.0 -2.284601123824e-01   2.136063228188e-01   1.186126958887e-06  -1.049296129591e-01   2.653656986255e-01  -2.432016121710e-01  -2.493735694013e-01  3*0.0  1.890763285508e-01  -2.639532054437e-01  -1.914303457588e-01   2.752667312730e-01  -2.714847688200e-01   5.121353882257e-01   3.751323352019e-01  
3*0.0 -2.263875105100e-01   2.091193456657e-01   3.925335265420e-03  -1.041307852330e-01   2.628020953643e-01  -2.437939651239e-01  -2.479931598317e-01  3*0.0  1.909568159456e-01  -2.596057756238e-01  -1.983077233014e-01   2.718387899160e-01  -2.700523147761e-01   5.102491233497e-01   3.717454741891e-01  
3*0.0 -2.243417003661e-01   2.047295839978e-01   7.756256473137e-03  -1.033156736461e-01   2.602467826833e-01  -2.443060703074e-01  -2.465645993385e-01  3*0.0  1.927718912827e-01  -2.552890141077e-01  -2.049855162216e-01   2.683823234849e-01  -2.685985733775e-01   5.082522366873e-01   3.683180010460e-01  
3*0.0 -2.222776648931e-01   2.004064677120e-01   1.147360237229e-02  -1.024820442892e-01   2.576561156621e-01  -2.447192555768e-01  -2.450627520633e-01  3*0.0  1.944453463583e-01  -2.509720379838e-01  -2.114216780570e-01   2.648997072401e-01  -2.670677861062e-01   5.061243098170e-01   3.648227547438e-01  
3*0.0 -2.202073144787e-01   1.962028186357e-01   1.510295822499e-02  -1.016343664418e-01   2.550528844276e-01  -2.450712483398e-01  -2.435475501903e-01  3*0.0  1.960274584896e-01  -2.467586739646e-01  -2.177554548395e-01   2.614565072250e-01  -2.655032615958e-01   5.039759087044e-01   3.613711561877e-01  
3*0.0 -2.181085371771e-01   1.920669669609e-01   1.862086852184e-02  -1.007670973488e-01   2.524078283787e-01  -2.453300730270e-01  -2.419698061670e-01  3*0.0  1.974529088433e-01  -2.425638649614e-01  -2.238708513782e-01   2.580150767854e-01  -2.638521767700e-01   5.017228482022e-01   3.578762435238e-01  
3*0.0 -2.160087389091e-01   1.880260167735e-01   2.205205230190e-02  -9.989063886538e-02   2.497559615601e-01  -2.455176576474e-01  -2.403556187406e-01  3*0.0  1.987915607068e-01  -2.384136361953e-01  -2.297992119652e-01   2.545676201219e-01  -2.621692524242e-01   4.993807241088e-01   3.543583130920e-01  
3*0.0 -2.138959188068e-01   1.840612340809e-01   2.538432471033e-02  -9.900722218411e-02   2.470796138748e-01  -2.456259367992e-01  -2.386963849833e-01  3*0.0  2.000024050994e-01  -2.342993137227e-01  -2.355281799720e-01   2.511321825868e-01  -2.604225869256e-01   4.969502202777e-01   3.508151326533e-01  
3*0.0 -2.117641575821e-01   1.801652448204e-01   2.861640363714e-02  -9.811515863066e-02   2.443738272030e-01  -2.456507174539e-01  -2.369862565472e-01  3*0.0  2.010728204288e-01  -2.302082682331e-01  -2.410362981738e-01   2.477027675781e-01  -2.586036388564e-01   4.944179225256e-01   3.472325102163e-01  
3*0.0 -2.096530035002e-01   1.763772409845e-01   3.177105441393e-02  -9.721268945158e-02   2.416842307765e-01  -2.456206017963e-01  -2.352681733318e-01  3*0.0  2.020881508978e-01  -2.262094351075e-01  -2.464300327366e-01   2.443000557001e-01  -2.567785235484e-01   4.918590214041e-01   3.436861812417e-01  
3*0.0 -2.074748169619e-01   1.726404491346e-01   3.481536377394e-02  -9.629906781450e-02   2.389256716418e-01  -2.454967594800e-01  -2.334825207037e-01  3*0.0  2.028942290465e-01  -2.222146051262e-01  -2.515644662708e-01   2.409083184877e-01  -2.548338052738e-01   4.891787982604e-01   3.400775072427e-01  
3*0.0 -2.053605808743e-01   1.690047183629e-01   3.779103664884e-02  -9.537894658763e-02   2.362190559901e-01  -2.453226189705e-01  -2.316933809762e-01  3*0.0  2.036994328129e-01  -2.183009723502e-01  -2.565762691453e-01   2.375238810288e-01  -2.529197135570e-01   4.864619990648e-01   3.364977692285e-01  
3*0.0 -2.032442365441e-01   1.654371496731e-01   4.067459751379e-02  -9.444950860858e-02   2.335015828237e-01  -2.450739032799e-01  -2.298656377370e-01  3*0.0  2.043891688972e-01  -2.144247687349e-01  -2.613894856739e-01   2.341524434886e-01  -2.509527771541e-01   4.836636491133e-01   3.328979822104e-01  
3*0.0 -2.011051640853e-01   1.619281752524e-01   4.346307493583e-02  -9.351017778275e-02   2.307606798131e-01  -2.447431652128e-01  -2.279846275696e-01  3*0.0  2.049478043315e-01  -2.105618619235e-01  -2.659590012750e-01   2.307640946715e-01  -2.489243039227e-01   4.807477734880e-01   3.292444035300e-01  
3*0.0 -1.989633093157e-01   1.584978274030e-01   4.616968914432e-02  -9.256617829248e-02   2.280140857997e-01  -2.443518012111e-01  -2.260838331056e-01  3*0.0  2.054017030663e-01  -2.067591642500e-01  -2.703626536792e-01   2.274089293122e-01  -2.468543900834e-01   4.777813703767e-01   3.255981787003e-01  
3*0.0 -1.968552119247e-01   1.551426510041e-01   4.880321541273e-02  -9.161621850272e-02   2.252919677283e-01  -2.439037376375e-01  -2.241659570542e-01  3*0.0  2.058016339409e-01  -2.030085039336e-01  -2.745985737445e-01   2.240725172638e-01  -2.447753483773e-01   4.747567649967e-01   3.219558831056e-01  
3*0.0 -1.947117925180e-01   1.518616092216e-01   5.135016259606e-02  -9.066654626435e-02   2.225397065867e-01  -2.433932998577e-01  -2.222253348953e-01  3*0.0  2.060575422995e-01  -1.993217764181e-01  -2.786683316158e-01   2.207769930716e-01  -2.426303335178e-01   4.716851897201e-01   3.183206444680e-01  
3*0.0 -1.926070945027e-01   1.486400178921e-01   5.382191083630e-02  -8.971104743591e-02   2.198152803099e-01  -2.428188847887e-01  -2.202550258381e-01  3*0.0  2.062635553806e-01  -1.956581961588e-01  -2.825261949019e-01   2.174747169994e-01  -2.404771653424e-01   4.685207470169e-01   3.146578950850e-01  
3*0.0 -1.904758361148e-01   1.454864146002e-01   5.621287675582e-02  -8.875622842137e-02   2.170691738006e-01  -2.421853632252e-01  -2.182616186104e-01  3*0.0  2.063390010628e-01  -1.920472326244e-01  -2.862012349299e-01   2.142052494633e-01  -2.382670127911e-01   4.652976494595e-01   3.109919410255e-01  
3*0.0 -1.883658342398e-01   1.423907141118e-01   5.852799491799e-02  -8.779777704791e-02   2.143408127243e-01  -2.414884190882e-01  -2.162384632356e-01  3*0.0  2.063514126009e-01  -1.884615864826e-01  -2.896632104394e-01   2.109255578799e-01  -2.360430334231e-01   4.619833120479e-01   3.072978839616e-01  
3*0.0 -1.862801078278e-01   1.393643070237e-01   6.077261112522e-02  -8.683201894334e-02   2.116321549363e-01  -2.407415131321e-01  -2.142077953154e-01  3*0.0  2.062996898483e-01  -1.849401727520e-01  -2.929830721702e-01   2.076838089100e-01  -2.338049228746e-01   4.586389699983e-01   3.036284031116e-01  
3*0.0 -1.841770674249e-01   1.364075791355e-01   6.294317534943e-02  -8.586763701526e-02   2.089130220001e-01  -2.399439283818e-01  -2.121647617966e-01  3*0.0  2.061383850881e-01  -1.814834060019e-01  -2.961479558803e-01   2.044813208687e-01  -2.315260992210e-01   4.552577704168e-01   2.999737042546e-01  
3*0.0 -1.821054203322e-01   1.335010675075e-01   6.504680790063e-02  -8.490265094045e-02   2.062188195020e-01  -2.390896829212e-01  -2.100964482529e-01  3*0.0  2.059252205969e-01  -1.780412921057e-01  -2.990890979648e-01   2.012773969343e-01  -2.292376493494e-01   4.517807377709e-01   2.962871132795e-01  
3*0.0 -1.800070241833e-01   1.306583578094e-01   6.706923836107e-02  -8.393271354924e-02   2.035066257075e-01  -2.381797060337e-01  -2.080120573357e-01  3*0.0  2.055822225764e-01  -1.746660787568e-01  -3.018761292916e-01   1.981121768287e-01  -2.268963808921e-01   4.482716051777e-01   2.926168859693e-01  
3*0.0 -1.779522918758e-01   1.278719223995e-01   6.902662936327e-02  -8.295856467217e-02   2.008357916950e-01  -2.372188188818e-01  -2.059110828637e-01  3*0.0  2.052261855738e-01  -1.713241656739e-01  -3.044842605166e-01   1.949333100128e-01  -2.245764941589e-01   4.446948012411e-01   2.889382006432e-01  
3*0.0 -1.758993625807e-01   1.251435156243e-01   7.091773779141e-02  -8.199103190195e-02   1.981673017651e-01  -2.362129068000e-01  -2.038022102470e-01  3*0.0  2.047767904193e-01  -1.680339646280e-01  -3.069258330198e-01   1.918016813141e-01  -2.222226685834e-01   4.410763256792e-01   2.852699946143e-01  
3*0.0 -1.738421584895e-01   1.224729443978e-01   7.274538705724e-02  -8.102732374264e-02   1.954989232806e-01  -2.351631569628e-01  -2.016844417291e-01  3*0.0  2.042305540847e-01  -1.647910462554e-01  -3.091916814708e-01   1.887113424743e-01  -2.198340580238e-01   4.374106099992e-01   2.816058601115e-01  
3*0.0 -1.718208373360e-01   1.198607587337e-01   7.451261797687e-02  -8.006417673668e-02   1.928666370455e-01  -2.340723577364e-01  -1.995625939054e-01  3*0.0  2.036627437554e-01  -1.615978526501e-01  -3.113127487840e-01   1.856331843161e-01  -2.174622613208e-01   4.337085658818e-01   2.779568603111e-01  
3*0.0 -1.697969704093e-01   1.173036655575e-01   7.621007247724e-02  -7.909844465438e-02   1.902384277441e-01  -2.329340677002e-01  -1.974299288138e-01  3*0.0  2.030089518593e-01  -1.584592367908e-01  -3.132793961138e-01   1.825832758202e-01  -2.150654632675e-01   4.299710848744e-01   2.743205163708e-01  
3*0.0 -1.677972654305e-01   1.147944878200e-01   7.784883036423e-02  -7.813659869299e-02   1.876318720748e-01  -2.317541412927e-01  -1.952891807850e-01  3*0.0  2.022999620702e-01  -1.553550213731e-01  -3.150676584342e-01   1.795618015595e-01  -2.126583343561e-01   4.261796354413e-01   2.706836040489e-01  
3*0.0 -1.657836611974e-01   1.123311967405e-01   7.941723857391e-02  -7.717706139178e-02   1.850211879608e-01  -2.305227270119e-01  -1.931265168778e-01  3*0.0  2.014911251173e-01  -1.522813197108e-01  -3.166499415275e-01   1.765480178197e-01  -2.102169428588e-01   4.223154880775e-01   2.670270940221e-01  
3*0.0 -1.638067854584e-01   1.099195605545e-01   8.092921215969e-02  -7.621682826073e-02   1.824474297341e-01  -2.292550013030e-01  -1.909635051194e-01  3*0.0  2.006643303318e-01  -1.492545548168e-01  -3.180941905839e-01   1.735538847103e-01  -2.077931386031e-01   4.184226769174e-01   2.633900451881e-01  
3*0.0 -1.618242124332e-01   1.075672822393e-01   8.238455615301e-02  -7.526176905831e-02   1.798764807632e-01  -2.279571906622e-01  -1.888083775776e-01  3*0.0  1.997485096391e-01  -1.462991776043e-01  -3.194222355889e-01   1.706233521451e-01  -2.053429947851e-01   4.145299022145e-01   2.597916423502e-01  
3*0.0 -1.598739073319e-01   1.052582534431e-01   8.378377289467e-02  -7.430637788362e-02   1.773382956144e-01  -2.266207600585e-01  -1.866465031229e-01  3*0.0  1.988084058674e-01  -1.433751155471e-01  -3.205853792093e-01   1.677037777712e-01  -2.029043757643e-01   4.105887557781e-01   2.561954398895e-01  
3*0.0 -1.579326014396e-01   1.030009808191e-01   8.512518898336e-02  -7.335376495170e-02   1.748166851564e-01  -2.252507007834e-01  -1.844859271664e-01  3*0.0  1.978137073152e-01  -1.405065747444e-01  -3.216200662890e-01   1.648168367313e-01  -2.004616917031e-01   4.066304812710e-01   2.526237335103e-01  
3*0.0 -1.559950526230e-01   1.007780586359e-01   8.640666734706e-02  -7.240885496769e-02   1.723028341702e-01  -2.238360762982e-01  -1.823069239441e-01  3*0.0  1.967431571881e-01  -1.376517865791e-01  -3.224338045633e-01   1.619398070897e-01  -1.979956546291e-01   4.025899479335e-01   2.490247878968e-01  
3*0.0 -1.540796329237e-01   9.861001612381e-02   8.763644517835e-02  -7.146771894332e-02   1.698180883784e-01  -2.223967898481e-01  -1.801404415467e-01  3*0.0  1.956466583765e-01  -1.348629462659e-01  -3.231579132579e-01   1.591028592420e-01  -1.955448078563e-01   3.985586722983e-01   2.454706634501e-01  
3*0.0 -1.521564935744e-01   9.648458508244e-02   8.880966220443e-02  -7.053098172779e-02   1.673341376066e-01  -2.209224878643e-01  -1.779687489817e-01  3*0.0  1.944595862031e-01  -1.321153568488e-01  -3.237140074464e-01   1.563038640474e-01  -1.930642778357e-01   3.944885155442e-01   2.419214736514e-01  
3*0.0 -1.502830286832e-01   9.440655063842e-02   8.993854940135e-02  -6.959753205844e-02   1.649005119965e-01  -2.194274409725e-01  -1.758108550133e-01  3*0.0  1.932942796632e-01  -1.294177281626e-01  -3.241787612424e-01   1.535316502508e-01  -1.906261791872e-01   3.904206129591e-01   2.384118254027e-01  
3*0.0 -1.484021019516e-01   9.236559578526e-02   9.100865071463e-02  -6.866945854675e-02   1.624692263073e-01  -2.178938134706e-01  -1.736417958057e-01  3*0.0  1.920470520488e-01  -1.267486806577e-01  -3.244563352847e-01   1.507782235443e-01  -1.881637757639e-01   3.862958153830e-01   2.348922461049e-01  
3*0.0 -1.465328269639e-01   9.036955506059e-02   9.203165273921e-02  -6.774665315470e-02   1.600558552618e-01  -2.163373356788e-01  -1.714815208519e-01  3*0.0  1.907475980239e-01  -1.241318459930e-01  -3.246154543850e-01   1.480727234461e-01  -1.856964163572e-01   3.821652797756e-01   2.314024895162e-01  
3*0.0 -1.446935983183e-01   8.841812041705e-02   9.300418236058e-02  -6.682449593062e-02   1.576789814144e-01  -2.147565587849e-01  -1.693303923980e-01  3*0.0  1.894454786209e-01  -1.215660171803e-01  -3.246824979798e-01   1.453887555881e-01  -1.832579126049e-01   3.780373078816e-01   2.279486129607e-01  
3*0.0 -1.428534329977e-01   8.650168882985e-02   9.392115178122e-02  -6.590843595813e-02   1.553100687428e-01  -2.131418442282e-01  -1.671722909984e-01  3*0.0  1.880754436833e-01  -1.190308624221e-01  -3.245804035307e-01   1.427259790368e-01  -1.808036928396e-01   3.738643260931e-01   2.244929149174e-01  
3*0.0 -1.410313368873e-01   8.461940029143e-02   9.479214669457e-02  -6.499773152179e-02   1.529634001300e-01  -2.115014363100e-01  -1.650152122152e-01  3*0.0  1.866683096774e-01  -1.165241641677e-01  -3.243240668052e-01   1.400909617860e-01  -1.783510317907e-01   3.696562682919e-01   2.210437692891e-01  
3*0.0 -1.392218317225e-01   8.278407908398e-02   9.561907390463e-02  -6.409432506426e-02   1.506393084130e-01  -2.098456912370e-01  -1.628745587020e-01  3*0.0  1.852279886138e-01  -1.140777519153e-01  -3.239868930334e-01   1.375014454549e-01  -1.759081643687e-01   3.654652646802e-01   2.176384841413e-01  
3*0.0 -1.374444333720e-01   8.098976509993e-02   9.640466618265e-02  -6.319693913290e-02   1.483521663153e-01  -2.081747588281e-01  -1.607491288474e-01  3*0.0  1.837891845360e-01  -1.116795665969e-01  -3.235679546457e-01   1.349460221611e-01  -1.734940887870e-01   3.612853973564e-01   2.142731235466e-01  
3*0.0 -1.356672503290e-01   7.922856733233e-02   9.713903581090e-02  -6.230375749976e-02   1.460746029985e-01  -2.064754496597e-01  -1.586217313139e-01  3*0.0  1.822894297656e-01  -1.093146097013e-01  -3.229990329695e-01   1.324170892657e-01  -1.710683324761e-01   3.570736819586e-01   2.109139602051e-01  
3*0.0 -1.339024658393e-01   7.749957588021e-02   9.782867980198e-02  -6.142047267096e-02   1.438160535236e-01  -2.047534834162e-01  -1.564963471287e-01  3*0.0  1.807513938855e-01  -1.069775516539e-01  -3.222826839782e-01   1.299133817068e-01  -1.686439441704e-01   3.528305377945e-01   2.075612606708e-01  
3*0.0 -1.321691339276e-01   7.581295538381e-02   9.847931264551e-02  -6.054109550160e-02   1.415958094990e-01  -2.030222679004e-01  -1.543926145152e-01  3*0.0  1.792225944588e-01  -1.046976796224e-01  -3.215199059649e-01   1.274493041903e-01  -1.662543903570e-01   3.486219958082e-01   2.042634986024e-01  
3*0.0 -1.304244783442e-01   7.415289572470e-02   9.907560978377e-02  -5.966733389061e-02   1.393757154968e-01  -2.012582178077e-01  -1.522785710639e-01  3*0.0  1.776142259823e-01  -1.024388522887e-01  -3.205723043978e-01   1.250010954794e-01  -1.638408953653e-01   3.443586383725e-01   2.009529332407e-01  
3*0.0 -1.287215550248e-01   7.253392314241e-02   9.963923018883e-02  -5.879768622798e-02   1.372018874636e-01  -1.994910169162e-01  -1.501918798540e-01  3*0.0  1.760365505593e-01  -1.002361255431e-01  -3.195977563500e-01   1.225963431671e-01  -1.614740747841e-01   3.401412728099e-01   1.977048030149e-01  
3*0.0 -1.270167750422e-01   7.094880971978e-02   1.001625358980e-01  -5.793947775617e-02   1.350368232076e-01  -1.977080268678e-01  -1.481125339237e-01  3*0.0  1.744001508475e-01  -9.807060999866e-02  -3.184941250317e-01   1.202313390625e-01  -1.590965995925e-01   3.359078565185e-01   1.944716172471e-01  
3*0.0 -1.253304743433e-01   6.939286965955e-02   1.006420659466e-01  -5.708679826437e-02   1.328972543995e-01  -1.959063726372e-01  -1.460392157369e-01  3*0.0  1.727498095033e-01  -9.593552582154e-02  -3.172793981557e-01   1.178873642263e-01  -1.567356416998e-01   3.316631914444e-01   1.912572690072e-01  
3*0.0 -1.236585971235e-01   6.787026344050e-02   1.010812886709e-01  -5.623875992079e-02   1.307811646801e-01  -1.940917534954e-01  -1.439781754940e-01  3*0.0  1.710787780156e-01  -9.384198527837e-02  -3.159780880593e-01   1.155762358847e-01  -1.543885182847e-01   3.274264414005e-01   1.880743663290e-01  
3*0.0 -1.219989082289e-01   6.637851161993e-02   1.014798926879e-01  -5.539594957313e-02   1.286860618755e-01  -1.922628265064e-01  -1.419272090618e-01  3*0.0  1.693830390109e-01  -9.178597145761e-02  -3.145808658133e-01   1.132959743919e-01  -1.520517482845e-01   3.231906761138e-01   1.849176174461e-01  
3*0.0 -1.203594407855e-01   6.491538794934e-02   1.018373419416e-01  -5.455937889377e-02   1.266186586903e-01  -1.904197148730e-01  -1.398858290225e-01  3*0.0  1.676821428869e-01  -8.976208465270e-02  -3.130914629148e-01   1.110374572838e-01  -1.497370668674e-01   3.189555450348e-01   1.817860307440e-01  
3*0.0 -1.187378213801e-01   6.348885762202e-02   1.021655612611e-01  -5.373369243571e-02   1.245774800450e-01  -1.885760847075e-01  -1.378681541678e-01  3*0.0  1.659703387723e-01  -8.778798866331e-02  -3.115516401653e-01   1.088290106090e-01  -1.474413958631e-01   3.147523925604e-01   1.787016093154e-01  
3*0.0 -1.171210952257e-01   6.208578605529e-02   1.024522359514e-01  -5.291750783860e-02   1.225499558472e-01  -1.867140791879e-01  -1.358516893359e-01  3*0.0  1.642221621918e-01  -8.583346150373e-02  -3.098705850868e-01   1.066407656889e-01  -1.451460493441e-01   3.105185227894e-01   1.756193361034e-01  
3*0.0 -1.155211261398e-01   6.071489358370e-02   1.027039592686e-01  -5.210492049451e-02   1.205483171296e-01  -1.848466034299e-01  -1.338537468695e-01  3*0.0  1.624640267898e-01  -8.392485553382e-02  -3.081373760017e-01   1.044899986082e-01  -1.428708348471e-01   3.063136939291e-01   1.725802450354e-01  
3*0.0 -1.139460361731e-01   5.937559895458e-02   1.029240535511e-01  -5.130073747399e-02   1.185788359304e-01  -1.829767789382e-01  -1.318767420887e-01  3*0.0  1.607157946584e-01  -8.205836421330e-02  -3.063612195065e-01   1.023749045811e-01  -1.406266104120e-01   3.021405323744e-01   1.695859995018e-01  
3*0.0 -1.123808152008e-01   5.806212874099e-02   1.031081540983e-01  -5.050415905449e-02   1.166277827975e-01  -1.810969328402e-01  -1.299100469183e-01  3*0.0  1.589443485489e-01  -8.022208307372e-02  -3.044894486821e-01   1.002896385380e-01  -1.383913273638e-01   2.979660565493e-01   1.666128588730e-01  
3*0.0 -1.108204648526e-01   5.676956373867e-02   1.032488262229e-01  -4.971366857711e-02   1.146913140401e-01  -1.791987680829e-01  -1.279438095308e-01  3*0.0  1.571426674935e-01  -7.840525679255e-02  -3.024905900810e-01   9.821832696954e-02  -1.361603682545e-01   2.937676464998e-01   1.636445709744e-01  
3*0.0 -1.092793829315e-01   5.550651163829e-02   1.033579074824e-01  -4.892889230633e-02   1.127824453357e-01  -1.772988007837e-01  -1.259976021006e-01  3*0.0  1.553413680295e-01  -7.663019647453e-02  -3.004497266626e-01   9.618244299877e-02  -1.339543719198e-01   2.896016363613e-01   1.607195029376e-01  
3*0.0 -1.077677086047e-01   5.427312483978e-02   1.034423967096e-01  -4.815365032737e-02   1.109088350081e-01  -1.754037193583e-01  -1.240775681696e-01  3*0.0  1.535635402488e-01  -7.489596883447e-02  -2.983876533460e-01   9.418734636283e-02  -1.317856574244e-01   2.854796006620e-01   1.578454797438e-01  
3*0.0 -1.062509690052e-01   5.306663885988e-02   1.034942007919e-01  -4.738710975341e-02   1.090421511483e-01  -1.735018778707e-01  -1.221683364875e-01  3*0.0  1.517345301282e-01  -7.319690381717e-02  -2.962286372158e-01   9.222991203697e-02  -1.296094565630e-01   2.813573744267e-01   1.549908120734e-01  
3*0.0 -1.047604383708e-01   5.188342627806e-02   1.035143943067e-01  -4.662845074892e-02   1.072078047657e-01  -1.715970584102e-01  -1.202752646664e-01  3*0.0  1.499260975520e-01  -7.152543833604e-02  -2.940180708451e-01   9.029524629212e-02  -1.274676075516e-01   2.772557668953e-01   1.521699016309e-01  
3*0.0 -1.032810146119e-01   5.072304735016e-02   1.034975411066e-01  -4.587283852166e-02   1.053939529456e-01  -1.696838925370e-01  -1.183934515107e-01  3*0.0  1.481067699483e-01  -6.988521092205e-02  -2.917419620476e-01   8.838420455380e-02  -1.253421528068e-01   2.731679225688e-01   1.493771326738e-01  
3*0.0 -1.018141666476e-01   4.958752319094e-02   1.034550045447e-01  -4.513030137230e-02   1.036007549218e-01  -1.677715745272e-01  -1.165287791082e-01  3*0.0  1.462791131824e-01  -6.827464542848e-02  -2.893988252734e-01   8.650839336923e-02  -1.232328538640e-01   2.690941777865e-01   1.466126068173e-01  
3*0.0 -1.003722358789e-01   4.847265004496e-02   1.033768730779e-01  -4.438921380679e-02   1.018390998832e-01  -1.658540223030e-01  -1.146786239250e-01  3*0.0  1.444728146506e-01  -6.669272259124e-02  -2.870188539527e-01   8.465070474813e-02  -1.211582684621e-01   2.650481585829e-01   1.438848840990e-01  
3*0.0 -9.893310175509e-02   4.738647396621e-02   1.032790081535e-01  -4.366256019438e-02   1.000908331211e-01  -1.639433134572e-01  -1.128504395495e-01  3*0.0  1.426376495074e-01  -6.515011236535e-02  -2.845840660926e-01   8.284128173739e-02  -1.190885317267e-01   2.610269794536e-01   1.411910836353e-01  
3*0.0 -9.751329070262e-02   4.632208830036e-02   1.031516527019e-01  -4.294064909214e-02   9.836921223660e-02  -1.620321377997e-01  -1.110390788883e-01  3*0.0  1.408126654048e-01  -6.363752527700e-02  -2.821111565308e-01   8.105837100783e-02  -1.170460958043e-01   2.570339090825e-01   1.385331918217e-01  
3*0.0 -9.610720239663e-02   4.528052742355e-02   1.029960074695e-01  -4.222788892678e-02   9.666989883300e-02  -1.601214417963e-01  -1.092444464430e-01  3*0.0  1.389876367106e-01  -6.215551252114e-02  -2.795937930041e-01   7.930338401677e-02  -1.150250658689e-01   2.530653799181e-01   1.359079866130e-01  
3*0.0 -9.471355009472e-02   4.426012572331e-02   1.028134943586e-01  -4.152358431494e-02   9.499117018697e-02  -1.582113901198e-01  -1.074658386972e-01  3*0.0  1.371595660342e-01  -6.070100171503e-02  -2.770237196837e-01   7.757787117394e-02  -1.130223495202e-01   2.491160159229e-01   1.333118907359e-01  
3*0.0 -9.333082516408e-02   4.326069111034e-02   1.026057226291e-01  -4.082785322064e-02   9.333158020844e-02  -1.563028955554e-01  -1.057028942775e-01  3*0.0  1.353243245969e-01  -5.927363713995e-02  -2.743982816999e-01   7.588271401849e-02  -1.110352824890e-01   2.451845179916e-01   1.307433983427e-01  
3*0.0 -9.196823738535e-02   4.228010374703e-02   1.023650492765e-01  -4.013286409202e-02   9.169955783475e-02  -1.543923101521e-01  -1.039552231380e-01  3*0.0  1.335067505710e-01  -5.787486286598e-02  -2.717508689343e-01   7.420608289626e-02  -1.090796436015e-01   2.412872967026e-01   1.282125600703e-01  
3*0.0 -9.061994201989e-02   4.132216845367e-02   1.021050355990e-01  -3.944963641543e-02   9.008943161127e-02  -1.524897301980e-01  -1.022290971708e-01  3*0.0  1.316916561677e-01  -5.650671537057e-02  -2.690723257356e-01   7.256522988588e-02  -1.071450488020e-01   2.374219759962e-01   1.257175573154e-01  
3*0.0 -8.927856174523e-02   4.038410508686e-02   1.018202945336e-01  -3.877699566358e-02   8.849521490476e-02  -1.505890355438e-01  -1.005173626751e-01  3*0.0  1.298651032624e-01  -5.516337237874e-02  -2.663346498431e-01   7.095347048641e-02  -1.052227952910e-01   2.335704883491e-01   1.232461732325e-01  
3*0.0 -8.796212058198e-02   3.946500115286e-02   1.015108364024e-01  -3.810953858630e-02   8.693164188294e-02  -1.486938149548e-01  -9.882614765438e-02  3*0.0  1.280687444322e-01  -5.384771084674e-02  -2.635933413941e-01   6.936521238896e-02  -1.033377440252e-01   2.297630138175e-01   1.208173787614e-01  
3*0.0 -8.665178234886e-02   3.856914092142e-02   1.011841539961e-01  -3.745249617533e-02   8.538362100367e-02  -1.468083600094e-01  -9.715646752986e-02  3*0.0  1.262576178206e-01  -5.256673268978e-02  -2.608229282366e-01   6.781661584513e-02  -1.014638417895e-01   2.259890889828e-01   1.184237565941e-01  
3*0.0 -8.536242311479e-02   3.769074000974e-02   1.008322871138e-01  -3.680024531849e-02   8.386270690213e-02  -1.449266681185e-01  -9.550468362005e-02  3*0.0  1.244695118482e-01  -5.131055942800e-02  -2.580393799796e-01   6.629004244877e-02  -9.962203433471e-02   2.222521733887e-01   1.160671921312e-01  
3*0.0 -8.407205456413e-02   3.682714905379e-02   1.004514001842e-01  -3.615895360316e-02   8.235036119111e-02  -1.430408193689e-01  -9.385902268964e-02  3*0.0  1.226558740055e-01  -5.006897150176e-02  -2.551616276948e-01   6.478329284524e-02  -9.778215785215e-02   2.185044720350e-01   1.137172259770e-01  
3*0.0 -8.281089873826e-02   3.598487337930e-02   1.000549083614e-01  -3.552180114172e-02   8.087227502526e-02  -1.411704697192e-01  -9.224251102900e-02  3*0.0  1.208831804720e-01  -4.886333309768e-02  -2.523279863738e-01   6.330866334964e-02  -9.598589252842e-02   2.148291044466e-01   1.114254077482e-01  
3*0.0 -8.155887761342e-02   3.515829836060e-02   9.963227539898e-02  -3.489263599427e-02   7.941133747877e-02  -1.393012730726e-01  -9.063871731943e-02  3*0.0  1.191101302765e-01  -4.767785848919e-02  -2.494494036475e-01   6.185476222158e-02  -9.420677772466e-02   2.111707096677e-01   1.091567942877e-01  
3*0.0 -8.031512464528e-02   3.435283234518e-02   9.919747601242e-02  -3.427430759422e-02   7.796693338420e-02  -1.374454301232e-01  -8.905739751996e-02  3*0.0  1.173300746869e-01  -4.652320881741e-02  -2.465509530146e-01   6.043962031876e-02  -9.244152822818e-02   2.075482260760e-01   1.069227666102e-01  
3*0.0 -7.909223493789e-02   3.356227124820e-02   9.874000645132e-02  -3.366335446536e-02   7.654871485219e-02  -1.355953861502e-01  -8.749328306311e-02  3*0.0  1.155778787171e-01  -4.538800854234e-02  -2.436420666283e-01   5.904373432303e-02  -9.070898336223e-02   2.039605117816e-01   1.047223666110e-01  
3*0.0 -7.788113156091e-02   3.279138577366e-02   9.826792182153e-02  -3.306054474902e-02   7.515004285443e-02  -1.337581050564e-01  -8.595184665287e-02  3*0.0  1.138300083300e-01  -4.428377874834e-02  -2.407326444639e-01   5.768088874232e-02  -8.899701111812e-02   2.004175758090e-01   1.025609874423e-01  
3*0.0 -7.668122550088e-02   3.203364380985e-02   9.777029228066e-02  -3.246365523907e-02   7.376961394384e-02  -1.319222429080e-01  -8.442217286374e-02  3*0.0  1.120889252813e-01  -4.319619030260e-02  -2.377857533335e-01   5.633482929970e-02  -8.730499455665e-02   1.968930498460e-01   1.004221916649e-01  
3*0.0 -7.549468208978e-02   3.129263598814e-02   9.725503379200e-02  -3.187392524468e-02   7.240948053219e-02  -1.300960286331e-01  -8.291164365502e-02  3*0.0  1.103579224912e-01  -4.213350373496e-02  -2.348317776666e-01   5.501519563858e-02  -8.563562204854e-02   1.934065520213e-01   9.831757189171e-02  
3*0.0 -7.432318906859e-02   3.056626330940e-02   9.672047909143e-02  -3.129167636700e-02   7.107056396637e-02  -1.282776231825e-01  -8.141848371465e-02  3*0.0  1.086434836943e-01  -4.109101561664e-02  -2.318667170222e-01   5.371745838066e-02  -8.399159114452e-02   1.899535980495e-01   9.624411907652e-02  
3*0.0 -7.316120773654e-02   2.985784412287e-02   9.617375658893e-02  -3.071820334049e-02   6.974867711644e-02  -1.264727662135e-01  -7.994627037872e-02  3*0.0  1.069294493670e-01  -4.007600404021e-02  -2.288951902118e-01   5.245179197111e-02  -8.236436270992e-02   1.865396272761e-01   9.420462535506e-02  
3*0.0 -7.202156590055e-02   2.916501213814e-02   9.561359621474e-02  -3.015288081988e-02   6.845360781356e-02  -1.246819679826e-01  -7.849690491236e-02  3*0.0  1.052490403060e-01  -3.908374922182e-02  -2.259457802907e-01   5.121045274184e-02  -8.077202431608e-02   1.831773681247e-01   9.220643695980e-02  
3*0.0 -7.088586177832e-02   2.848462334460e-02   9.502925164875e-02  -2.959491919746e-02   6.717069521381e-02  -1.228929622854e-01  -7.705769007484e-02  3*0.0  1.035623877245e-01  -3.810758376270e-02  -2.229521158308e-01   4.998665935983e-02  -7.919106308895e-02   1.798276462431e-01   9.022558419012e-02  
3*0.0 -6.976401715849e-02   2.782059700727e-02   9.443510968524e-02  -2.904543004919e-02   6.590762218341e-02  -1.211191704854e-01  -7.564024004057e-02  3*0.0  1.018880004587e-01  -3.715567127491e-02  -2.199633187018e-01   4.879243763824e-02  -7.763247879705e-02   1.765209525856e-01   8.827999150187e-02  
3*0.0 -6.865991759493e-02   2.717226254581e-02   9.382967825222e-02  -2.850332164749e-02   6.466767840737e-02  -1.193609364614e-01  -7.424560301189e-02  3*0.0  1.002370272656e-01  -3.622860902823e-02  -2.169983259096e-01   4.762448955544e-02  -7.610269281773e-02   1.732663292332e-01   8.637465475326e-02  
3*0.0 -6.757280051686e-02   2.653722929677e-02   9.320973712689e-02  -2.796799704685e-02   6.344967666109e-02  -1.176142736008e-01  -7.286988768393e-02  3*0.0  9.860925907939e-02  -3.532076829178e-02  -2.140421471237e-01   4.647754036257e-02  -7.460051667197e-02   1.700532028192e-01   8.450289894419e-02  
3*0.0 -6.648963208956e-02   2.591448827952e-02   9.257001177356e-02  -2.743829167255e-02   6.224341628743e-02  -1.158726244270e-01  -7.150604157472e-02  3*0.0  9.697500632105e-02  -3.443074339286e-02  -2.110549894801e-01   4.535015208604e-02  -7.310905203575e-02   1.668592252184e-01   8.265109430875e-02  
3*0.0 -6.541901196369e-02   2.530309461848e-02   9.191205699472e-02  -2.691615920055e-02   6.105538910797e-02  -1.141386358970e-01  -7.015669863923e-02  3*0.0  9.535690415516e-02  -3.355510871988e-02  -2.080560883805e-01   4.423984808192e-02  -7.164013634226e-02   1.636931874147e-01   8.082433612350e-02  
3*0.0 -6.435974305017e-02   2.470809140215e-02   9.124861908435e-02  -2.640392682732e-02   5.988487972523e-02  -1.124230044450e-01  -6.883015010821e-02  3*0.0  9.374778904677e-02  -3.270514101225e-02  -2.050731005071e-01   4.316001155453e-02  -7.019098121191e-02   1.605740693912e-01   7.903332499178e-02  
3*0.0 -6.332207321139e-02   2.412725389977e-02   9.057874762945e-02  -2.589877739072e-02   5.873959319541e-02  -1.107264140014e-01  -6.752792474034e-02  3*0.0  9.217233129442e-02  -3.187737845022e-02  -2.021306834228e-01   4.210502538010e-02  -6.877477510062e-02   1.575133000673e-01   7.728430324709e-02  
3*0.0 -6.229266170714e-02   2.355754721054e-02   8.989273431504e-02  -2.540087970875e-02   5.760879107069e-02  -1.090378249955e-01  -6.623929674330e-02  3*0.0  9.060335466581e-02  -3.106447951957e-02  -1.991719632729e-01   4.106840157151e-02  -6.737503028496e-02   1.544768414125e-01   7.555727843535e-02  
3*0.0 -6.127132044637e-02   2.300093290056e-02   8.919546634613e-02  -2.491127245239e-02   5.649244535098e-02  -1.073616510086e-01  -6.496749743888e-02  3*0.0  8.903920205938e-02  -3.027088139212e-02  -1.962100738816e-01   4.005451176281e-02  -6.599142562436e-02   1.514732794166e-01   7.385677750330e-02  
3*0.0 -6.026948390928e-02   2.245488149393e-02   8.848509796687e-02  -2.442454063396e-02   5.539926089528e-02  -1.056982221361e-01  -6.371443388199e-02  3*0.0  8.750654489929e-02  -2.949458640129e-02  -1.932783657203e-01   3.905709190212e-02  -6.463856791536e-02   1.485189174348e-01   7.219189082596e-02  
3*0.0 -5.927528799133e-02   2.192201698429e-02   8.776632877496e-02  -2.394824497106e-02   5.431989815116e-02  -1.040489417309e-01  -6.247892120983e-02  3*0.0  8.597884869980e-02  -2.873673673313e-02  -1.903441523038e-01   3.808376354691e-02  -6.330110826386e-02   1.455966687986e-01   7.055264917964e-02  
3*0.0 -5.829498023756e-02   2.139867224296e-02   8.703296448990e-02  -2.347596970845e-02   5.325894709073e-02  -1.024097218255e-01  -6.125865682627e-02  3*0.0  8.447192868332e-02  -2.799293663753e-02  -1.874186625929e-01   3.712561452991e-02  -6.198740327697e-02   1.427103540394e-01   6.894085206767e-02  
3*0.0 -5.732788339311e-02   2.088888337023e-02   8.629610294885e-02  -2.301401617240e-02   5.221591795478e-02  -1.007893970376e-01  -6.005961105250e-02  3*0.0  8.298226957709e-02  -2.726921892490e-02  -1.845166234202e-01   3.619277268144e-02  -6.069578394351e-02   1.398697771798e-01   6.736187233506e-02  
3*0.0 -5.637303532598e-02   2.039146916052e-02   8.555371034153e-02  -2.255868988351e-02   5.118997353885e-02  -9.918588435511e-02  -5.888038115830e-02  3*0.0  8.150730232534e-02  -2.656493389529e-02  -1.816355488663e-01   3.528287916201e-02  -5.942473310196e-02   1.370729819643e-01   6.581419261199e-02  
3*0.0 -5.542943907076e-02   1.990450737215e-02   8.480130137817e-02  -2.211111993312e-02   5.018006928442e-02  -9.759518545632e-02  -5.771723695728e-02  3*0.0  8.004816195172e-02  -2.587531303708e-02  -1.787628349157e-01   3.439115022842e-02  -5.817395894234e-02   1.343108761266e-01   6.429246512611e-02  
3*0.0 -5.449526945411e-02   1.942636729691e-02   8.403429798509e-02  -2.166856125220e-02   4.918469696205e-02  -9.601328512746e-02  -5.656692289251e-02  3*0.0  7.860101361320e-02  -2.519869586768e-02  -1.758901664878e-01   3.351308124630e-02  -5.694127224384e-02   1.315778099164e-01   6.279316347857e-02  
3*0.0 -5.357949613323e-02   1.896068583702e-02   8.326783343556e-02  -2.123368540745e-02   4.821070442726e-02  -9.445366155636e-02  -5.544042585591e-02  3*0.0  7.718350831404e-02  -2.454158699795e-02  -1.730652738068e-01   3.265910245945e-02  -5.573659514862e-02   1.289015695511e-01   6.133170202181e-02  
3*0.0 -5.266570154029e-02   1.850452925638e-02   8.248836549710e-02  -2.080576262127e-02   4.724529465385e-02  -9.290196396592e-02  -5.432461693723e-02  3*0.0  7.576102736398e-02  -2.389740951297e-02  -1.702181653568e-01   3.182216060002e-02  -5.454006199122e-02   1.262421368114e-01   5.988542509380e-02  
3*0.0 -5.177269549984e-02   1.805804503810e-02   8.170419889245e-02  -2.038273060701e-02   4.630279750747e-02  -9.136882370955e-02  -5.322988939751e-02  3*0.0  7.437586710591e-02  -2.326903291332e-02  -1.674224713017e-01   3.100177593218e-02  -5.337517574082e-02   1.236388369441e-01   5.847591589098e-02  
3*0.0 -5.088916008629e-02   1.762245349037e-02   8.091612859067e-02  -1.996721057202e-02   4.537435653258e-02  -8.985176895532e-02  -5.215248385658e-02  3*0.0  7.300136846793e-02  -2.265707293651e-02  -1.646421675991e-01   3.020211725019e-02  -5.222700946883e-02   1.210726593816e-01   5.709242412667e-02  
3*0.0 -5.001126540091e-02   1.719541302293e-02   8.011615499900e-02  -1.955999937143e-02   4.445703248766e-02  -8.834431636097e-02  -5.108677441118e-02  3*0.0  7.163333815709e-02  -2.205566162762e-02  -1.618521916821e-01   2.941703169984e-02  -5.109233650481e-02   1.185278283008e-01   5.572603853687e-02  
3*0.0 -4.914966362332e-02   1.677861204436e-02   7.931498131117e-02  -1.915795224932e-02   4.355874757451e-02  -8.685619225098e-02  -5.004147444800e-02  3*0.0  7.029106640478e-02  -2.147131386682e-02  -1.591061348673e-01   2.865098892368e-02  -4.998256374463e-02   1.160345649676e-01   5.439306909661e-02  
3*0.0 -4.830385316139e-02   1.637178483710e-02   7.851311704086e-02  -1.876280217434e-02   4.267896598373e-02  -8.538753830962e-02  -4.901611152479e-02  3*0.0  6.897488250673e-02  -2.090218465676e-02  -1.563995306481e-01   2.790396420960e-02  -4.889718208176e-02   1.135894762164e-01   5.309143045055e-02  
3*0.0 -4.746370649409e-02   1.597458959378e-02   7.770565730263e-02  -1.837480843489e-02   4.180997219979e-02  -8.393244475840e-02  -4.800497418163e-02  3*0.0  6.766247319272e-02  -2.034714413201e-02  -1.536961841037e-01   2.717521691738e-02  -4.782381605769e-02   1.111726931866e-01   5.181004400636e-02  
3*0.0 -4.663507193165e-02   1.558490392618e-02   7.688957752498e-02  -1.799207376999e-02   4.095596373067e-02  -8.248957733026e-02  -4.700785147470e-02  3*0.0  6.636940481454e-02  -1.980299220538e-02  -1.510109109444e-01   2.645898747457e-02  -4.677045623302e-02   1.087902231180e-01   5.055194284069e-02  
3*0.0 -4.581970340350e-02   1.520380324154e-02   7.607032094083e-02  -1.761575469905e-02   4.011817978383e-02  -8.106330830401e-02  -4.602767455377e-02  3*0.0  6.509847669707e-02  -1.927155906854e-02  -1.483554046263e-01   2.575851926678e-02  -4.573855360744e-02   1.064486470381e-01   4.932050735858e-02  
3*0.0 -4.501187530889e-02   1.483073384868e-02   7.524410989088e-02  -1.724377588411e-02   3.929227155838e-02  -7.964941191154e-02  -4.506097274677e-02  3*0.0  6.383642796593e-02  -1.875281287913e-02  -1.457112053894e-01   2.507290227578e-02  -4.472094789195e-02   1.041378986524e-01   4.811004420117e-02  
3*0.0 -4.422043941156e-02   1.446750067849e-02   7.442235504577e-02  -1.687989152509e-02   3.848464054218e-02  -7.825788285961e-02  -4.411524659821e-02  3*0.0  6.260241323424e-02  -1.824877029520e-02  -1.431153058354e-01   2.440654712787e-02  -4.372771629124e-02   1.018777212258e-01   4.693105491319e-02  
3*0.0 -4.343388878330e-02   1.411326196054e-02   7.359696081746e-02  -1.652419865327e-02   3.768665518712e-02  -7.688030114269e-02  -4.318285146428e-02  3*0.0  6.137172734194e-02  -1.775726676977e-02  -1.405225783999e-01   2.375742988643e-02  -4.274522003987e-02   9.964343711526e-02   4.577006644366e-02  
3*0.0 -4.266175958852e-02   1.376613508717e-02   7.276833104075e-02  -1.617317114698e-02   3.690526567748e-02  -7.551864395904e-02  -4.226670356884e-02  3*0.0  6.016722601035e-02  -1.727677616347e-02  -1.379667377615e-01   2.312078210954e-02  -4.178557339870e-02   9.745145183738e-02   4.463558419193e-02  
3*0.0 -4.190298092593e-02   1.342760837860e-02   7.194160075939e-02  -1.582814549914e-02   3.613954219595e-02  -7.417619734165e-02  -4.136858008760e-02  3*0.0  5.898427370589e-02  -1.680969619078e-02  -1.354498127305e-01   2.250087473325e-02  -4.084627896816e-02   9.530342110258e-02   4.352831801677e-02  
3*0.0 -4.114698910900e-02   1.309442559521e-02   7.110068653039e-02  -1.548754400818e-02   3.538156733625e-02  -7.283903552957e-02  -4.047750828115e-02  3*0.0  5.780401241619e-02  -1.634951463691e-02  -1.329203141142e-01   2.188971632547e-02  -3.991635316601e-02   9.316966404528e-02   4.243238935527e-02  
3*0.0 -4.040943057862e-02   1.277082995248e-02   7.027014713388e-02  -1.515353270606e-02   3.464279102607e-02  -7.152781969487e-02  -3.960928345986e-02  3*0.0  5.665515129350e-02  -1.590488018013e-02  -1.304556112937e-01   2.129789753528e-02  -3.901200019797e-02   9.109350253572e-02   4.137044107206e-02  
3*0.0 -3.967959528048e-02   1.245451522395e-02   6.943655115210e-02  -1.482526246741e-02   3.391521031056e-02  -7.023050635237e-02  -3.875430653103e-02  3*0.0  5.551725047280e-02  -1.547099004889e-02  -1.280072745111e-01   2.071985301536e-02  -3.812154788869e-02   8.904741469408e-02   4.032782272759e-02  
3*0.0 -3.896048928475e-02   1.214464763511e-02   6.859968908297e-02  -1.450237047766e-02   3.320087476028e-02  -6.894736114028e-02  -3.791288065132e-02  3*0.0  5.439809706544e-02  -1.504633096583e-02  -1.255839393582e-01   2.015345851835e-02  -3.724882261315e-02   8.703499995651e-02   3.930623054163e-02  
3*0.0 -3.824918679267e-02   1.184336222722e-02   6.776600592406e-02  -1.418742653036e-02   3.249761586370e-02  -6.768232479094e-02  -3.708710493250e-02  3*0.0  5.328929818177e-02  -1.463404401221e-02  -1.231830495534e-01   1.960414369850e-02  -3.638948018100e-02   8.505585785705e-02   3.830535560613e-02  
3*0.0 -3.755305345700e-02   1.154858423266e-02   6.693426662597e-02  -1.387692689118e-02   3.181057178004e-02  -6.643540644133e-02  -3.627792149763e-02  3*0.0  5.220792893866e-02  -1.423201748781e-02  -1.208282348142e-01   1.906694903351e-02  -3.555232975996e-02   8.312089855371e-02   3.733059143211e-02  
3*0.0 -3.686250125570e-02   1.125912082596e-02   6.609441801239e-02  -1.357025743115e-02   3.113277877780e-02  -6.519784539827e-02  -3.547822250714e-02  3*0.0  5.113493851175e-02  -1.383783326346e-02  -1.184803360473e-01   1.853915673742e-02  -3.472687382350e-02   8.120859140547e-02   3.637065566722e-02  
3*0.0 -3.618125926948e-02   1.097728383506e-02   6.525793967483e-02  -1.327133692807e-02   3.046676015730e-02  -6.397798777671e-02  -3.469364881135e-02  3*0.0  5.007689740713e-02  -1.345404380552e-02  -1.161588196903e-01   1.802615835034e-02  -3.391654287281e-02   7.932988071986e-02   3.543110636398e-02  
3*0.0 -3.551505703161e-02   1.070237617360e-02   6.442756799962e-02  -1.297710791589e-02   2.981658516555e-02  -6.277868411492e-02  -3.392676098592e-02  3*0.0  4.904488382264e-02  -1.308155367749e-02  -1.138883947074e-01   1.752693047447e-02  -3.312730247952e-02   7.749726532547e-02   3.451814075890e-02  
3*0.0 -3.485733000767e-02   1.043374557827e-02   6.359713754400e-02  -1.268763104630e-02   2.917738495555e-02  -6.159413071298e-02  -3.317278684779e-02  3*0.0  4.802576065191e-02  -1.271857746951e-02  -1.116413290501e-01   1.703968119957e-02  -3.235188392843e-02   7.569550344672e-02   3.362376105329e-02  
3*0.0 -3.420627137851e-02   1.017163574775e-02   6.276692561269e-02  -1.240439106524e-02   2.854776883362e-02  -6.042400267292e-02  -3.243109828554e-02  3*0.0  4.701664318490e-02  -1.236471631071e-02  -1.094115517949e-01   1.656512305157e-02  -3.158844994515e-02   7.392098332370e-02   3.274607935785e-02  
3*0.0 -3.356539517024e-02   9.913807699103e-03   6.193229446343e-02  -1.212453064314e-02   2.793018736343e-02  -5.926564085862e-02  -3.170055619935e-02  3*0.0  4.602710638458e-02  -1.201707580438e-02  -1.072071806470e-01   1.609768993917e-02  -3.084174108435e-02   7.217650085460e-02   3.188625922184e-02  
3*0.0 -3.293604417710e-02   9.663309560908e-03   6.110569601874e-02  -1.185083999915e-02   2.732545084967e-02  -5.812760953208e-02  -3.098645876200e-02  3*0.0  4.505566407947e-02  -1.168071088990e-02  -1.050439996670e-01   1.564503958234e-02  -3.011131156543e-02   7.047168149320e-02   3.104912596646e-02  
3*0.0 -3.231543884715e-02   9.419124034161e-03   6.028258670263e-02  -1.158330449906e-02   2.673148128904e-02  -5.700602768465e-02  -3.028578337072e-02  3*0.0  4.409854123010e-02  -1.135322835751e-02  -1.029076704559e-01   1.520477098726e-02  -2.939470808497e-02   6.879800894520e-02   3.023023028857e-02  
3*0.0 -3.170688344151e-02   9.180967476457e-03   5.946513303347e-02  -1.132057410083e-02   2.615051292061e-02  -5.590274905267e-02  -2.960009426167e-02  3*0.0  4.316167991212e-02  -1.103501100066e-02  -1.008116664901e-01   1.477623306246e-02  -2.869506084944e-02   6.716215399673e-02   2.943272448646e-02  
3*0.0 -3.110529657831e-02   8.947593065397e-03   5.864560809384e-02  -1.106255162164e-02   2.557885562558e-02  -5.481136741479e-02  -2.892471053734e-02  3*0.0  4.223739644623e-02  -1.072337049566e-02  -9.873357602556e-02   1.435647201024e-02  -2.800785312588e-02   6.555129959773e-02   2.865008992769e-02  
3*0.0 -3.050956050034e-02   8.719165480701e-03   5.782440468056e-02  -1.080832330005e-02   2.501570057419e-02  -5.373192139856e-02  -2.825942261252e-02  3*0.0  4.132187692924e-02  -1.041921557570e-02  -9.667107808098e-02   1.394605432355e-02  -2.733121161888e-02   6.396437306712e-02   2.788166090097e-02  
3*0.0 -2.992722892569e-02   8.496611564266e-03   5.701158364931e-02  -1.055926862813e-02   2.446615076063e-02  -5.267218302648e-02  -2.760979447358e-02  3*0.0  4.042980043404e-02  -1.012394425570e-02  -9.465589412670e-02   1.354719850336e-02  -2.667268962440e-02   6.241771309445e-02   2.713546192985e-02  
3*0.0 -2.935085175436e-02   8.278937150882e-03   5.619837356074e-02  -1.031475556299e-02   2.392497477329e-02  -5.162480446247e-02  -2.697028857295e-02  3*0.0  3.954743510557e-02  -9.835468289501e-03  -9.265679692956e-02   1.315775267056e-02  -2.602478073425e-02   6.089439272741e-02   2.640299565302e-02  
3*0.0 -2.878760672038e-02   8.067504544739e-03   5.539640428739e-02  -1.007610693076e-02   2.339704890063e-02  -5.059864503443e-02  -2.634705001398e-02  3*0.0  3.868741104134e-02  -9.556401588436e-03  -9.070663729574e-02   1.278066035594e-02  -2.539424190222e-02   5.941175556464e-02   2.569267095729e-02  
3*0.0 -2.823160010440e-02   7.860532433989e-03   5.459454815165e-02  -9.841747475276e-03   2.287815245486e-02  -4.958495597143e-02  -2.573399476044e-02  3*0.0  3.784001411251e-02  -9.283594293928e-03  -8.877771586873e-02   1.241178820720e-02  -2.477555775041e-02   5.795420995916e-02   2.499669124032e-02  
3*0.0 -2.768439095941e-02   7.658810535815e-03   5.379815221880e-02  -9.612196190394e-03   2.236932760738e-02  -4.858747567290e-02  -2.513337255907e-02  3*0.0  3.700701298053e-02  -9.018494909623e-03  -8.687912240465e-02   1.205344646284e-02  -2.416966476952e-02   5.652667916057e-02   2.431738815704e-02  
3*0.0 -2.714466770686e-02   7.461282400612e-03   5.300266679026e-02  -9.386445444959e-03   2.186952452939e-02  -4.760257547830e-02  -2.454294696394e-02  3*0.0  3.618734615038e-02  -8.759464534217e-03  -8.500408811231e-02   1.170278292723e-02  -2.357579207960e-02   5.512482086597e-02   2.365248702876e-02  
3*0.0 -2.661363440641e-02   7.268830251300e-03   5.221285580764e-02  -9.165537603360e-03   2.137957315379e-02  -4.663372256209e-02  -2.396470172094e-02  3*0.0  3.538193139210e-02  -8.507825906525e-03  -8.315949006014e-02   1.136202181069e-02  -2.299440592058e-02   5.375233147890e-02   2.300372197196e-02  
3*0.0 -2.609394879716e-02   7.081254792718e-03   5.143148730350e-02  -8.949098131330e-03   2.090106696016e-02  -4.568259093767e-02  -2.339977465601e-02  3*0.0  3.459600197751e-02  -8.263469528638e-03  -8.135561758370e-02   1.103098713596e-02  -2.242805133458e-02   5.241407807537e-02   2.237332769562e-02  
3*0.0 -2.557873563460e-02   6.897509706722e-03   5.064861587261e-02  -8.736746703123e-03   2.042936569459e-02  -4.474169818711e-02  -2.284304504869e-02  3*0.0  3.381814603026e-02  -8.024160331305e-03  -7.956376372570e-02   1.070682914845e-02  -2.187052860782e-02   5.109449881701e-02   2.175367741451e-02  
3*0.0 -2.507396845296e-02   6.718669468103e-03   4.987481759438e-02  -8.528510299823e-03   1.996835055101e-02  -4.381840572028e-02  -2.229931124164e-02  3*0.0  3.305724457268e-02  -7.792421446802e-03  -7.781061963303e-02   1.039257680345e-02  -2.132660178597e-02   4.980771610892e-02   2.115148455634e-02  
3*0.0 -2.457899865859e-02   6.543972090761e-03   4.910709323720e-02  -8.324223756195e-03   1.951751751823e-02  -4.291064448833e-02  -2.176715858285e-02  3*0.0  3.231360445402e-02  -7.566750266906e-03  -7.609208563345e-02   1.008635886115e-02  -2.079610337502e-02   4.855078179791e-02   2.056522370914e-02  
3*0.0 -2.408969133041e-02   6.373516826443e-03   4.834204783889e-02  -8.124530642284e-03   1.907399781598e-02  -4.201532992635e-02  -2.124436605697e-02  3*0.0  3.157928994687e-02  -7.346810780942e-03  -7.439220983857e-02   9.787978416092e-03  -2.027484759027e-02   4.731532496744e-02   1.999080079840e-02  
3*0.0 -2.360649263868e-02   6.206464552385e-03   4.757752001756e-02  -7.928328733716e-03   1.863802348689e-02  -4.113097133642e-02  -2.072999940862e-02  3*0.0  3.085623926374e-02  -7.131584338648e-03  -7.271178793778e-02   9.495913707287e-03  -1.976363129536e-02   4.610118568353e-02   1.942804902286e-02  
3*0.0 -2.313505776235e-02   6.044782491487e-03   4.682799480587e-02  -7.737279285327e-03   1.821330824407e-02  -4.026758001947e-02  -2.023022207712e-02  3*0.0  3.015170562818e-02  -6.924374284867e-03  -7.107719113012e-02   9.214776214056e-03  -1.926640176791e-02   4.492250134059e-02   1.888362339779e-02  
3*0.0 -2.267176883430e-02   5.886538411598e-03   4.608261226626e-02  -7.549484537376e-03   1.779730028710e-02  -3.941731283617e-02  -1.974025201190e-02  3*0.0  2.946173643852e-02  -6.722090504582e-03  -6.947084368457e-02   8.940132784370e-03  -1.878069354600e-02   4.376902357292e-02   1.835254546962e-02  
3*0.0 -2.221389410035e-02   5.732565936508e-03   4.534210843738e-02  -7.366457840325e-03   1.738814797222e-02  -3.858013573647e-02  -1.925951652050e-02  3*0.0  2.878018809865e-02  -6.525629548633e-03  -6.788392932541e-02   8.673700651000e-03  -1.830340135655e-02   4.263651971939e-02   1.783274442646e-02  
3*0.0 -2.176309085915e-02   5.580816696475e-03   4.460068701252e-02  -7.185187188457e-03   1.698686630141e-02  -3.775246085232e-02  -1.878632209213e-02  3*0.0  2.811241813812e-02  -6.332480572395e-03  -6.631944770483e-02   8.411053449526e-03  -1.783692809502e-02   4.152529085654e-02   1.732424970142e-02  
3*0.0 -2.132253230959e-02   5.434076651857e-03   4.387398401798e-02  -7.008998192936e-03   1.659546606989e-02  -3.694438761816e-02  -1.832640451926e-02  3*0.0  2.746046250572e-02  -6.146631714400e-03  -6.479548561559e-02   8.158617491380e-03  -1.738258537980e-02   4.044560490172e-02   1.683185529011e-02  
3*0.0 -2.088721658316e-02   5.290120521494e-03   4.314755053840e-02  -6.835559276905e-03   1.621059549052e-02  -3.614596177570e-02  -1.787370145791e-02  3*0.0  2.681812510092e-02  -5.964640121489e-03  -6.328853078454e-02   7.911225146811e-03  -1.693680530479e-02   3.938424395839e-02   1.634926176556e-02  
3*0.0 -2.046185111172e-02   5.150618249562e-03   4.243399930027e-02  -6.666977801102e-03   1.583524833817e-02  -3.536559688681e-02  -1.743322389707e-02  3*0.0  2.619178446226e-02  -5.788924557898e-03  -6.181985927305e-02   7.672593013785e-03  -1.650294574622e-02   3.835244974139e-02   1.588165314434e-02  
3*0.0 -2.004152200972e-02   5.014331116263e-03   4.172316479642e-02  -6.502021923802e-03   1.546615030770e-02  -3.459604321953e-02  -1.700043188613e-02  3*0.0  2.557427200705e-02  -5.617524721192e-03  -6.036901468660e-02   7.439892217860e-03  -1.607710767932e-02   3.733909646784e-02   1.542378105186e-02  
3*0.0 -1.962812991844e-02   4.881026815783e-03   4.101696466624e-02  -6.340167191716e-03   1.510446662626e-02  -3.383856474784e-02  -1.657616198582e-02  3*0.0  2.496895876536e-02  -5.450274584043e-03  -5.894272816261e-02   7.212751683026e-03  -1.566090629712e-02   3.634730333387e-02   1.497700930284e-02  
3*0.0 -1.922418168304e-02   4.751545360247e-03   4.032243227042e-02  -6.182066611011e-03   1.475174708400e-02  -3.309768308486e-02  -1.616306218856e-02  3*0.0  2.437890698048e-02  -5.288636168233e-03  -5.755300185677e-02   6.993204730252e-03  -1.525594664971e-02   3.538327392434e-02   1.454414785699e-02  
3*0.0 -1.882559502253e-02   4.625005475600e-03   3.963162896760e-02  -6.026995732083e-03   1.440527955107e-02  -3.236777633285e-02  -1.575755756165e-02  3*0.0  2.379788234846e-02  -5.131105076253e-03  -5.618243379947e-02   6.779219058733e-03  -1.485886134425e-02   3.443766528317e-02   1.412081694774e-02  
3*0.0 -1.843359230675e-02   4.500932151503e-03   3.894419004042e-02  -5.874612995801e-03   1.406579133080e-02  -3.164859947671e-02  -1.535969475613e-02  3*0.0  2.322909056317e-02  -4.976942787328e-03  -5.483523045850e-02   6.569678728599e-03  -1.447109743835e-02   3.351210783367e-02   1.370768751336e-02  
3*0.0 -1.805042285805e-02   4.380580930105e-03   3.826883846096e-02  -5.726006861650e-03   1.373466209612e-02  -3.094568896045e-02  -1.497251053992e-02  3*0.0  2.267415556115e-02  -4.828137141734e-03  -5.352232529920e-02   6.367481743086e-03  -1.409359384315e-02   3.261246454258e-02   1.330740458631e-02  
3*0.0 -1.767171573534e-02   4.263084374014e-03   3.759674144629e-02  -5.580765068366e-03   1.340901376573e-02  -3.025284769020e-02  -1.459215804219e-02  3*0.0  2.212682166005e-02  -4.683100274663e-03  -5.222547648400e-02   6.170561361770e-03  -1.372298075557e-02   3.172901433369e-02   1.291546166665e-02  
3*0.0 -1.730216857596e-02   4.148860986270e-03   3.693624613609e-02  -5.439060759250e-03   1.309178572450e-02  -2.957564234303e-02  -1.422206994674e-02  3*0.0  2.159469713867e-02  -4.542668881759e-03  -5.096388264752e-02   5.979929252456e-03  -1.336305160985e-02   3.087126424637e-02   1.253612085026e-02  
3*0.0 -1.693759680436e-02   4.037196812613e-03   3.627936343541e-02  -5.300351274659e-03   1.278024630666e-02  -2.890845980775e-02  -1.385880553531e-02  3*0.0  2.107138814569e-02  -4.405568757105e-03  -4.972020892114e-02   5.793933285547e-03  -1.301041878100e-02   3.003008193848e-02   1.216517656105e-02  
3*0.0 -1.657888019295e-02   3.928009849546e-03   3.562744759994e-02  -5.163907870934e-03   1.247488277736e-02  -2.825207273566e-02  -1.350276371475e-02  3*0.0  2.055765760525e-02  -4.272138205710e-03  -4.849808330820e-02   5.612669983942e-03  -1.266548260139e-02   2.920720350379e-02   1.180335144280e-02  
3*0.0 -1.622879871444e-02   3.822076547861e-03   3.498779427243e-02  -5.031227302565e-03   1.217740644981e-02  -2.761112597133e-02  -1.315659409517e-02  3*0.0  2.005794904863e-02  -4.143157396361e-03  -4.730936988761e-02   5.437698794030e-03  -1.233038223743e-02   2.840847805194e-02   1.145324834262e-02  
3*0.0 -1.588146190203e-02   3.718671197543e-03   3.434977409919e-02  -4.901810655022e-03   1.188403517530e-02  -2.697831417352e-02  -1.281585653039e-02  3*0.0  1.956311909256e-02  -4.017251912906e-03  -4.613041544951e-02   5.267094135374e-03  -1.200041382151e-02   2.762173888187e-02   1.110933718837e-02  
3*0.0 -1.554391690473e-02   3.617995702013e-03   3.372440990472e-02  -4.775013635398e-03   1.159914605960e-02  -2.636093365679e-02  -1.248500923523e-02  3*0.0  1.908422915647e-02  -3.895431099803e-03  -4.498887589898e-02   5.101931156397e-03  -1.168108221508e-02   2.686061051300e-02   1.077766501574e-02  
3*0.0 -1.521187302854e-02   3.519894368215e-03   3.310571584269e-02  -4.650985603151e-03   1.131997283751e-02  -2.575473298734e-02  -1.216129437439e-02  3*0.0  1.861404049175e-02  -3.777168433107e-03  -4.386793252105e-02   4.941632444397e-03  -1.136870149421e-02   2.611656040228e-02   1.045436270096e-02  
3*0.0 -1.488509292436e-02   3.424142962286e-03   3.249254462189e-02  -4.529862345420e-03   1.104630341102e-02  -2.515878698883e-02  -1.184426775966e-02  3*0.0  1.815303872919e-02  -3.661893299582e-03  -4.276671131238e-02   4.785533872320e-03  -1.106335720083e-02   2.538877655343e-02   1.013902919609e-02  
3*0.0 -1.456286939125e-02   3.330326339165e-03   3.188258907104e-02  -4.410749334717e-03   1.077766190307e-02  -2.457156823526e-02  -1.153297681856e-02  3*0.0  1.769997010518e-02  -3.549353203706e-03  -4.168232083376e-02   4.632989005170e-03  -1.076439214204e-02   2.467563718862e-02   9.830889439215e-03  
3*0.0 -1.424930217399e-02   3.239194177249e-03   3.128527430848e-02  -4.294569023018e-03   1.051654359350e-02  -2.399903052742e-02  -1.123080064432e-02  3*0.0  1.726061977583e-02  -3.440545737437e-03  -4.063073775871e-02   4.485564506184e-03  -1.047465520726e-02   2.398505561635e-02   9.533404480083e-03  
3*0.0 -1.394114594408e-02   3.150856543564e-03   3.069670038566e-02  -4.181840372049e-03   1.026085812354e-02  -2.343827469133e-02  -1.093589044620e-02  3*0.0  1.682962088683e-02  -3.335342644115e-03  -3.960020484414e-02   4.343308893033e-03  -1.019142575510e-02   2.331111093776e-02   9.243926026720e-03  
3*0.0 -1.363790286147e-02   3.064566483973e-03   3.011332681757e-02  -4.071572722446e-03   1.001025558041e-02  -2.288701458727e-02  -1.064700891426e-02  3*0.0  1.640703130226e-02  -3.232812450749e-03  -3.858802713633e-02   4.204749444667e-03  -9.914594426346e-03   2.265204547973e-02   8.961620705208e-03  
3*0.0 -1.334004074936e-02   2.980448768662e-03   2.953681645954e-02  -3.963790441641e-03   9.764961489826e-03  -2.234612977885e-02  -1.036459316949e-02  3*0.0  1.599318478848e-02  -3.133213549592e-03  -3.759623227858e-02   4.070180078688e-03  -9.644301441289e-03   2.200877119388e-02   8.686852409428e-03  
3*0.0 -1.304860467087e-02   2.897963973672e-03   2.896697263432e-02  -3.857504458607e-03   9.525586903436e-03  -2.181551446695e-02  -1.008869501740e-02  3*0.0  1.559021926310e-02  -3.036026213241e-03  -3.662824617510e-02   3.938687418144e-03  -9.381492595911e-03   2.138262201315e-02   8.420146963205e-03  
3*0.0 -1.276168640720e-02   2.818323071534e-03   2.840611596823e-02  -3.754978140423e-03   9.290892039185e-03  -2.129615184551e-02  -9.819494287672e-03  3*0.0  1.519383512909e-02  -2.942357477317e-03  -3.567814407420e-02   3.812359668775e-03  -9.124095575221e-03   2.077096791688e-02   8.160354469942e-03  
3*0.0 -1.248151231503e-02   2.740249806203e-03   2.785267251990e-02  -3.653962241156e-03   9.062203629823e-03  -2.078727036173e-02  -9.556841774062e-03  3*0.0  1.480884276848e-02  -2.850976048776e-03  -3.475309232663e-02   3.688952570608e-03  -8.874294719022e-03   2.017668154846e-02   7.908648525363e-03  
3*0.0 -1.220660793563e-02   2.664428716873e-03   2.730777029117e-02  -3.555606134485e-03   8.838547783265e-03  -2.028914677249e-02  -9.300663586299e-03  3*0.0  1.443191751226e-02  -2.762589387500e-03  -3.384829703646e-02   3.569759758354e-03  -8.630484047125e-03   1.959756606337e-02   7.664057602146e-03  
3*0.0 -1.193503700739e-02   2.590657158434e-03   2.676727123800e-02  -3.460068890425e-03   8.618728857044e-03  -1.979915035564e-02  -9.049441118404e-03  3*0.0  1.406061447297e-02  -2.676611651755e-03  -3.295628427536e-02   3.454018008345e-03  -8.391364964344e-03   1.902971599741e-02   7.424857909404e-03  
3*0.0 -1.167012323410e-02   2.518469823307e-03   2.623519303999e-02  -3.366150766703e-03   8.404697276829e-03  -1.931975365350e-02  -8.804696591140e-03  3*0.0  1.370037417292e-02  -2.592910539541e-03  -3.208937792278e-02   3.341241064870e-03  -8.159513456881e-03   1.847883065593e-02   7.193459964932e-03  
3*0.0 -1.140995708842e-02   2.448609553269e-03   2.571198073969e-02  -3.275151695980e-03   8.195243876436e-03  -1.885089115095e-02  -8.566114038635e-03  3*0.0  1.334705496193e-02  -2.512164459808e-03  -3.124068501243e-02   3.232701412072e-03  -7.932940645089e-03   1.794172487434e-02   6.968478193592e-03  
3*0.0 -1.115455672093e-02   2.380170514025e-03   2.519395677088e-02  -3.185694129847e-03   7.990358460813e-03  -1.839033835059e-02  -8.332650996819e-03  3*0.0  1.300181506582e-02  -2.433360093495e-03  -3.040980242437e-02   3.126702582390e-03  -7.712070231863e-03   1.741774269536e-02   6.749576747728e-03  
3*0.0 -1.090492089556e-02   2.313443409708e-03   2.468443325009e-02  -3.098253012351e-03   7.790568837552e-03  -1.793995921382e-02  -8.105227971694e-03  3*0.0  1.266582850611e-02  -2.356833815442e-03  -2.960065063255e-02   3.023805790389e-03  -7.497437189151e-03   1.690872538659e-02   6.537516829262e-03  
3*0.0 -1.065965549354e-02   2.248906792364e-03   2.418335949396e-02  -3.013658383025e-03   7.595008118335e-03  -1.749946397508e-02  -7.883513450406e-03  3*0.0  1.233626992627e-02  -2.283014828611e-03  -2.880837097091e-02   2.924809524476e-03  -7.287678978959e-03   1.641239043965e-02   6.331305523872e-03  
3*0.0 -1.041934771713e-02   2.185739756698e-03   2.368838235955e-02  -2.930614107016e-03   7.403986860537e-03  -1.706746181254e-02  -7.666889520529e-03  3*0.0  1.201486588186e-02  -2.211036632842e-03  -2.803440362457e-02   2.828233187282e-03  -7.083506114108e-03   1.592901103518e-02   6.131009615484e-03  
3*0.0 -1.018341321933e-02   2.124186270371e-03   2.320016661786e-02  -2.849518618156e-03   7.217097018404e-03  -1.664409582960e-02  -7.455326196548e-03  3*0.0  1.170040235946e-02  -2.141173353739e-03  -2.727710048565e-02   2.734599674534e-03  -6.884312051006e-03   1.545778774040e-02   5.936272227869e-03  
3*0.0 -9.952407342974e-03   2.064524157244e-03   2.272091481246e-02  -2.770813592351e-03   7.034654456086e-03  -1.623062619546e-02  -7.249442850142e-03  3*0.0  1.139329818733e-02  -2.073661481927e-03  -2.653828610849e-02   2.644270129139e-03  -6.690279408955e-03   1.499954490817e-02   5.747414362818e-03  
3*0.0 -9.726731899272e-03   2.006374750302e-03   2.224982485259e-02  -2.693937478637e-03   6.856823442591e-03  -1.582647049119e-02  -7.048957215247e-03  3*0.0  1.109457132111e-02  -2.008131297103e-03  -2.581931556366e-02   2.556642375179e-03  -6.501804891585e-03   1.455467083777e-02   5.564563363253e-03  
3*0.0 -9.504207061601e-03   1.949439901523e-03   2.178239279297e-02  -2.618421729592e-03   6.682289531037e-03  -1.542875707487e-02  -6.852277750149e-03  3*0.0  1.080108482901e-02  -1.944221715718e-03  -2.511223525945e-02   2.471160786347e-03  -6.317339096804e-03   1.411920967523e-02   5.386029258873e-03  
3*0.0 -9.285812006957e-03   1.894094024399e-03   2.132179530723e-02  -2.545105384178e-03   6.511600155256e-03  -1.503931587409e-02  -6.660370888910e-03  3*0.0  1.051415464562e-02  -1.882156826417e-03  -2.442056153355e-02   2.388288722308e-03  -6.137470243620e-03   1.369478242440e-02   5.212474483150e-03  
3*0.0 -9.072754112073e-03   1.840521749117e-03   2.087154579916e-02  -2.473959529016e-03   6.345422953381e-03  -1.466009083487e-02  -6.474161655219e-03  3*0.0  1.023493100114e-02  -1.822397165835e-03  -2.374886899160e-02   2.308657139461e-03  -5.962755633599e-03   1.328358011628e-02   5.044793822412e-03  
3*0.0 -8.864810884906e-03   1.788284961617e-03   2.042948332948e-02  -2.404408103826e-03   6.183585596657e-03  -1.428976001798e-02  -6.292984884041e-03  3*0.0  9.963566794811e-03  -1.764387963147e-03  -2.309586978229e-02   2.231396189770e-03  -5.793174606632e-03   1.288471554439e-02   4.882575007663e-03  
3*0.0 -8.659376235965e-03   1.737484507312e-03   1.999160116183e-02  -2.336799523779e-03   6.024503382852e-03  -1.392566931243e-02  -6.115386499773e-03  3*0.0  9.696193906651e-03  -1.708052809657e-03  -2.245253624246e-02   2.156504089885e-03  -5.626846603938e-03   1.249382620548e-02   4.723996422184e-03  
3*0.0 -8.458824948462e-03   1.687718474045e-03   1.956079542829e-02  -2.270301752320e-03   5.869576530858e-03  -1.356963882548e-02  -5.942383122193e-03  3*0.0  9.436575784739e-03  -1.653152686703e-03  -2.182707874277e-02   2.083461883754e-03  -5.465511273451e-03   1.211460404301e-02   4.570548896520e-03  
3*0.0 -8.262187908785e-03   1.639394675019e-03   1.913719924824e-02  -2.205628445113e-03   5.718157830733e-03  -1.322147466129e-02  -5.773757138282e-03  3*0.0  9.182728338250e-03  -1.600064640895e-03  -2.121619764252e-02   2.012945017628e-03  -5.308215734864e-03   1.174551911834e-02   4.421592398580e-03  
3*0.0 -8.069503202122e-03   1.592276449344e-03   1.872011288444e-02  -2.142477781582e-03   5.570270762402e-03  -1.288077925715e-02  -5.609305303858e-03  3*0.0  8.935004517684e-03  -1.548461761926e-03  -2.061978497943e-02   1.944467028163e-03  -5.155063688367e-03   1.138633194771e-02   4.276999858982e-03  
3*0.0 -7.881334496962e-03   1.546735528291e-03   1.831225541239e-02  -2.081424134138e-03   5.426197349806e-03  -1.254896123957e-02  -5.449689598055e-03  3*0.0  8.693776782343e-03  -1.498767687927e-03  -2.004013493937e-02   1.878684570842e-03  -5.006232703829e-03   1.103814261376e-02   4.137209275848e-03  
3*0.0 -7.697402351681e-03   1.502307347789e-03   1.791134342988e-02  -2.021761513048e-03   5.285715119582e-03  -1.222461733402e-02  -5.294233443574e-03  3*0.0  8.459062566403e-03  -1.450476819927e-03  -1.947590940346e-02   1.814810551233e-03  -4.861642762687e-03   1.070008234173e-02   4.001832375864e-03  
3*0.0 -7.516253095643e-03   1.459056034060e-03   1.751520977155e-02  -1.963646505756e-03   5.147995892067e-03  -1.190640107404e-02  -5.142165918709e-03  3*0.0  8.228671017683e-03  -1.403587565054e-03  -1.892214070355e-02   1.752862400776e-03  -4.720247518711e-03   1.036976032746e-02   3.869878779499e-03  
3*0.0 -7.338633078759e-03   1.416819039880e-03   1.712470640633e-02  -1.906801174190e-03   5.013396765261e-03  -1.159466223203e-02  -4.993700379637e-03  3*0.0  8.003848625928e-03  -1.357968220630e-03  -1.838145014413e-02   1.692630311027e-03  -4.582582991912e-03   1.004827750356e-02   3.741776400049e-03  
3*0.0 -7.165539611488e-03   1.375875815800e-03   1.674328043863e-02  -1.851558106313e-03   4.882497252826e-03  -1.129137589249e-02  -4.849778104130e-03  3*0.0  7.785402454350e-03  -1.313975756232e-03  -1.785705380053e-02   1.634648561043e-03  -4.449029066216e-03   9.737147029324e-03   3.618126492232e-03  
3*0.0 -6.995420786158e-03   1.335921502409e-03   1.636664763692e-02  -1.797628356941e-03   4.754344821547e-03  -1.099390731167e-02  -4.709072616150e-03  3*0.0  7.571710453220e-03  -1.271163672139e-03  -1.734378600355e-02   1.578281355417e-03  -4.318750710054e-03   9.433754681208e-03   3.497847655683e-03  
3*0.0 -6.828894259605e-03   1.297139495685e-03   1.599695766551e-02  -1.745258843607e-03   4.629282061595e-03  -1.070344370915e-02  -4.572124717488e-03  3*0.0  7.363289484107e-03  -1.229754904761e-03  -1.684363841800e-02   1.523858694383e-03  -4.191986065334e-03   9.139025130483e-03   3.381297586497e-03  
3*0.0 -6.666551521412e-03   1.259464563718e-03   1.563542637664e-02  -1.694271420683e-03   4.507606732481e-03  -1.042059545404e-02  -4.439249312261e-03  3*0.0  7.160801612502e-03  -1.189720443782e-03  -1.635830845514e-02   1.471321172967e-03  -4.069006883612e-03   8.853647334708e-03   3.268736640195e-03  
3*0.0 -6.506641516525e-03   1.222646590980e-03   1.527756142528e-02  -1.644428503428e-03   4.388298910341e-03  -1.014267412103e-02  -4.309085318155e-03  3*0.0  6.962354068126e-03  -1.150696910475e-03  -1.588225607370e-02   1.420149490996e-03  -3.948874761285e-03   8.574884907559e-03   3.159046443907e-03  
3*0.0 -6.351066635264e-03   1.187043357817e-03   1.492887743095e-02  -1.596180368621e-03   4.272408966043e-03  -9.872758986750e-03  -4.183118608825e-03  3*0.0  6.769881123609e-03  -1.113130876238e-03  -1.542151548517e-02   1.371004597912e-03  -3.832500657757e-03   8.305582214393e-03   3.053354655182e-03  
3*0.0 -6.198241183009e-03   1.152340020417e-03   1.458498555209e-02  -1.549134221539e-03   4.159009892303e-03  -9.608279575206e-03  -4.060075784732e-03  3*0.0  6.581576921610e-03  -1.076608455010e-03  -1.497066842032e-02   1.323278520696e-03  -3.718981145886e-03   8.043052296045e-03   2.950567800156e-03  
3*0.0 -6.048617996941e-03   1.118581640514e-03   1.424736807575e-02  -1.503287668442e-03   4.048329077058e-03  -9.349955044835e-03  -3.940272668413e-03  3*0.0  6.397899137378e-03  -1.041260422706e-03  -1.453136289504e-02   1.277159383892e-03  -3.608519892259e-03   7.788029412849e-03   2.850966947724e-03  
3*0.0 -5.902611163531e-03   1.085674880821e-03   1.391643530796e-02  -1.458517796820e-03   3.940570416876e-03  -9.097980581669e-03  -3.823834397700e-03  3*0.0  6.219497307408e-03  -1.006948789276e-03  -1.410479117187e-02   1.232425318955e-03  -3.501372662816e-03   7.540946175692e-03   2.754705491526e-03  
3*0.0 -5.759578582225e-03   1.053685248187e-03   1.359130021373e-02  -1.414997660646e-03   3.835348604758e-03  -8.851770681613e-03  -3.710421191522e-03  3*0.0  6.045404714808e-03  -9.736832654399e-04  -1.368872769840e-02   1.189126434315e-03  -3.397066121886e-03   7.300720396370e-03   2.661342875338e-03  
3*0.0 -5.618974324753e-03   1.022669956672e-03   1.327120703360e-02  -1.372842109628e-03   3.732337421543e-03  -8.610794561870e-03  -3.599722122365e-03  3*0.0  5.874819538749e-03  -9.415180073635e-04  -1.328146720275e-02   1.147368666553e-03  -3.295220700357e-03   7.066538600073e-03   2.570546983829e-03  
3*0.0 -5.482409487493e-03   9.924569596348e-04   1.295907221126e-02  -1.331657009576e-03   3.632414207348e-03  -8.376664284600e-03  -3.492563918408e-03  3*0.0  5.709857522829e-03  -9.103765282276e-04  -1.288808661825e-02   1.106983524524e-03  -3.196774617683e-03   6.840625296175e-03   2.483178243073e-03  
3*0.0 -5.348419693149e-03   9.631817810818e-04   1.265244802176e-02  -1.291785512383e-03   3.534719860264e-03  -8.147867106407e-03  -3.388169035850e-03  3*0.0  5.548520919952e-03  -8.802712862421e-04  -1.250379240966e-02   1.068036579458e-03  -3.100784493087e-03   6.620739962648e-03   2.398344617265e-03  
3*0.0 -5.216925004323e-03   9.344901982221e-04   1.234987571245e-02  -1.252628542693e-03   3.439216175039e-03  -7.923592118359e-03  -3.286147961372e-03  3*0.0  5.391034897744e-03  -8.508898017413e-04  -1.212838826260e-02   1.030022192955e-03  -3.007314902196e-03   6.406650080737e-03   2.315937938954e-03  
3*0.0 -5.088175053085e-03   9.066249997603e-04   1.205298895673e-02  -1.214569841341e-03   3.346002408961e-03  -7.704637939262e-03  -3.186850602464e-03  3*0.0  5.237394353673e-03  -8.224745102156e-04  -1.176259839553e-02   9.933248103994e-04  -2.916358662065e-03   6.198701880925e-03   2.236087964296e-03  
3*0.0 -4.963300118906e-03   8.797013524827e-04   1.176463882524e-02  -1.177811099465e-03   3.255668401376e-03  -7.492546304397e-03  -3.091012290403e-03  3*0.0  5.088892404942e-03  -7.951186167215e-04  -1.140980461556e-02   9.581004921889e-04  -2.828480191616e-03   5.998394399520e-03   2.159366695061e-03  
3*0.0 -4.840809845895e-03   8.535715402820e-04   1.148136719287e-02  -1.142138470383e-03   3.167395375245e-03  -7.285308919435e-03  -2.997634873193e-03  3*0.0  4.943733174349e-03  -7.686638424161e-04  -1.106537794984e-02   9.241113418019e-04  -2.742839174175e-03   5.803530891140e-03   2.084907010775e-03  
3*0.0 -4.720703644105e-03   8.280835157499e-04   1.120255000643e-02  -1.107328902932e-03   3.081145186913e-03  -7.082526478378e-03  -2.906542688856e-03  3*0.0  4.802117012884e-03  -7.429431581234e-04  -1.072935893973e-02   8.911009674830e-04  -2.659487975564e-03   5.614034289306e-03   2.012665611558e-03  
3*0.0 -4.603176665030e-03   8.033025605487e-04   1.092906575015e-02  -1.073453939946e-03   2.997011323801e-03  -6.884627687857e-03  -2.817920451212e-03  3*0.0  4.664063594769e-03  -7.180382756441e-04  -1.040214814709e-02   8.591885161272e-04  -2.578425763085e-03   5.430060622312e-03   1.942695283889e-03  
3*0.0 -4.488552981802e-03   7.790980760301e-04   1.066128094116e-02  -1.040292082966e-03   2.915141270730e-03  -6.691748268873e-03  -2.731840215850e-03  3*0.0  4.530091047313e-03  -6.938430346129e-04  -1.008479318590e-02   8.282076595783e-04  -2.499856995033e-03   5.252004797892e-03   1.875135575739e-03  
3*0.0 -4.376085143782e-03   7.557524779461e-04   1.039862150601e-02  -1.008385782525e-03   2.835108467119e-03  -6.503491310762e-03  -2.648050341609e-03  3*0.0  4.399036344590e-03  -6.705571625201e-04  -9.774962652417e-03   7.985033515302e-04  -2.423249796606e-03   5.078822134992e-03   1.809580615222e-03  
3*0.0 -4.266671427420e-03   7.329561917062e-04   1.014204653218e-02  -9.771497446391e-04   2.757406809959e-03  -6.320384002598e-03  -2.566833645736e-03  3*0.0  4.272175253382e-03  -6.479397498816e-04  -9.475275930293e-03   7.696683950289e-04  -2.349151256820e-03   4.911578231769e-03   1.746423581410e-03  
3*0.0 -4.159624511476e-03   7.108903675309e-04   9.890854800590e-03  -9.469338036317e-04   2.681610765590e-03  -6.141896932796e-03  -2.487906776159e-03  3*0.0  4.148511524239e-03  -6.261332934856e-04  -9.183705212147e-03   7.419502850488e-04  -2.277098809562e-03   4.749354693484e-03   1.685307479028e-03  
3*0.0 -4.054352087604e-03   6.893641748192e-04   9.642951871879e-03  -9.174857762745e-04   2.607389439151e-03  -5.966913282138e-03  -2.410753782057e-03  3*0.0  4.027525152288e-03  -6.048944538292e-04  -8.898333995941e-03   7.149808584048e-04  -2.206814393192e-03   4.591182077809e-03   1.625850046149e-03  
3*0.0 -3.952122182441e-03   6.685622779626e-04   9.402120203299e-03  -8.890087763220e-04   2.535409653086e-03  -5.797387949757e-03  -2.336254025166e-03  3*0.0  3.910403220906e-03  -5.844807466974e-04  -8.622868216405e-03   6.891381527700e-04  -2.138844075785e-03   4.438750887768e-03   1.568690960001e-03  
3*0.0 -3.852052819744e-03   6.482137864357e-04   9.165373500316e-03  -8.611105103914e-04   2.465175708016e-03  -5.631651505863e-03  -2.263648660327e-03  3*0.0  3.796426869158e-03  -5.645990903417e-04  -8.354822895749e-03   6.639796073385e-04  -2.072822059287e-03   4.290824561314e-03   1.513346448219e-03  
3*0.0 -3.754011745265e-03   6.285841858831e-04   8.933569438461e-03  -8.342505383677e-04   2.396613824449e-03  -5.470129057445e-03  -2.193088349157e-03  3*0.0  3.685046708002e-03  -5.454678135324e-04  -8.093451753668e-03   6.398600502018e-04  -2.008507819135e-03   4.147094288532e-03   1.459696823966e-03  
3*0.0 -3.658180033309e-03   6.094017466520e-04   8.706167911672e-03  -8.079634752513e-04   2.329783617678e-03  -5.312468030219e-03  -2.124436483233e-03  3*0.0  3.576755009317e-03  -5.268627230720e-04  -7.839458008670e-03   6.164207629053e-04  -1.946083123438e-03   4.007774496466e-03   1.407811255367e-03  
3*0.0 -3.564873277835e-03   5.907484035712e-04   8.484248514181e-03  -7.823848820058e-04   2.264841042332e-03  -5.159198236140e-03  -2.057908518551e-03  3*0.0  3.471808993508e-03  -5.088599513423e-04  -7.593690414275e-03   5.937842042966e-04  -1.885652814552e-03   3.873221290475e-03   1.357818177596e-03  
3*0.0 -3.473426304721e-03   5.727569217513e-04   8.266902422295e-03  -7.577662671054e-04   2.201439905314e-03  -5.009786419430e-03  -1.993236617489e-03  3*0.0  3.369252139567e-03  -4.915313876619e-04  -7.354020526317e-03   5.720724843688e-04  -1.826791018329e-03   3.742475116528e-03   1.309350806123e-03  
3*0.0 -3.384239079962e-03   5.551914303153e-04   8.054177239584e-03  -7.336957195643e-04   2.139728491344e-03  -4.864213880577e-03  -1.930426800100e-03  3*0.0  3.269721666385e-03  -4.746934527338e-04  -7.121597278633e-03   5.509930598883e-04  -1.769733474269e-03   3.615959884109e-03   1.262557920414e-03  
3*0.0 -3.296965619866e-03   5.381223912445e-04   7.845695571547e-03  -7.103159592677e-04   2.079542371726e-03  -4.722219550765e-03  -1.869341376940e-03  3*0.0  3.172753589883e-03  -4.584009289126e-04  -6.895469315456e-03   5.306445753351e-04  -1.714279918935e-03   3.493235284193e-03   1.217269797182e-03  
3*0.0 -3.211770861360e-03   5.216241551296e-04   7.642185531783e-03  -6.877455684534e-04   2.020962444380e-03  -4.584175465602e-03  -1.810122278429e-03  3*0.0  3.078409599101e-03  -4.427023252096e-04  -6.675934108353e-03   5.110995817577e-04  -1.660445927448e-03   3.374413086834e-03   1.173522565389e-03  
3*0.0 -3.128877671969e-03   5.055934532077e-04   7.443769567981e-03  -6.658037048302e-04   1.964056351663e-03  -4.450060637789e-03  -1.752779797914e-03  3*0.0  2.987027601440e-03  -4.275145071580e-04  -6.463646792992e-03   4.922266671763e-04  -1.608352810906e-03   3.259724269667e-03   1.131393978175e-03  
3*0.0 -3.047486387712e-03   4.899403011963e-04   7.248469464039e-03  -6.443620843498e-04   1.908408886133e-03  -4.318825744709e-03  -1.696817110172e-03  3*0.0  2.897690423027e-03  -4.127533539050e-04  -6.256237195678e-03   4.739070090836e-04  -1.557580812790e-03   3.148075468242e-03   1.090470883760e-03  
3*0.0 -2.967858706155e-03   4.747171872866e-04   7.056952766665e-03  -6.235268173663e-04   1.854127274408e-03  -4.190761016334e-03  -1.642366372008e-03  3*0.0  2.810748282439e-03  -3.984385994917e-04  -6.054552227156e-03   4.561701499717e-04  -1.508266858313e-03   3.039811394883e-03   1.050876256502e-03  
3*0.0 -2.890642974405e-03   4.600401291350e-04   6.871405058105e-03  -6.034576533677e-04   1.801583683218e-03  -4.066984291218e-03  -1.589907041293e-03  3*0.0  2.726701894285e-03  -3.846931696619e-04  -5.860231724660e-03   4.392034519057e-04  -1.460647694616e-03   2.935656122923e-03   1.012874110660e-03  
3*0.0 -2.815001939648e-03   4.458066426398e-04   6.689449526883e-03  -5.840175992831e-04   1.750267411045e-03  -3.946204444824e-03  -1.538856230864e-03  3*0.0  2.644673878458e-03  -3.714101478890e-04  -5.670848148543e-03   4.228539658544e-04  -1.414290772394e-03   2.834486786289e-03   9.760428195452e-04  
3*0.0 -2.741444763049e-03   4.319710239890e-04   6.512249352888e-03  -5.651117581528e-04   1.700480280552e-03  -3.828991873293e-03  -1.489461844242e-03  3*0.0  2.565294373785e-03  -3.585632870333e-04  -5.487952253354e-03   4.070724431215e-04  -1.369482869044e-03   2.736948666958e-03   9.406134432057e-04  
3*0.0 -2.668969309367e-03   4.185098697673e-04   6.337374076039e-03  -5.467358185797e-04   1.651650965731e-03  -3.714042670745e-03  -1.441146568686e-03  3*0.0  2.487418456835e-03  -3.460965345901e-04  -5.308606497767e-03   3.917873117948e-04  -1.325688644131e-03   2.641715733751e-03   9.060947435590e-04  
3*0.0 -2.598497584732e-03   4.053702467451e-04   6.166882906150e-03  -5.287690353908e-04   1.604263371391e-03  -3.602397331572e-03  -1.394374971858e-03  3*0.0  2.412087290089e-03  -3.339849854328e-04  -5.135351037256e-03   3.769466316980e-04  -1.283359695588e-03   2.549867243500e-03   8.728761375723e-04  
3*0.0 -2.529771752902e-03   3.927165552958e-04   6.000820971433e-03  -5.115140621943e-04   1.558158303232e-03  -3.494024887015e-03  -1.349094016675e-03  3*0.0  2.338859869195e-03  -3.223744380388e-04  -4.967460367969e-03   3.627911803374e-04  -1.242298043339e-03   2.461096210334e-03   8.408441348681e-04  
3*0.0 -2.462679508431e-03   3.803820470989e-04   5.838314380626e-03  -4.946881761104e-04   1.513275413158e-03  -3.388467673245e-03  -1.305119722011e-03  3*0.0  2.267729716267e-03  -3.110935980830e-04  -4.804526033230e-03   3.490528413189e-04  -1.202478452893e-03   2.375157336386e-03   8.099006407978e-04  
3*0.0 -2.397251065338e-03   3.684889536913e-04   5.680007192980e-03  -4.784896211631e-04   1.469642022595e-03  -3.285998565525e-03  -1.262554165108e-03  3*0.0  2.198601935111e-03  -3.002541027658e-04  -4.646638752984e-03   3.359010381666e-04  -1.163871178078e-03   2.292093340536e-03   7.800595052925e-04  
3*0.0 -2.333496059451e-03   3.569118278558e-04   5.525454457705e-03  -4.627297655487e-04   1.427192060047e-03  -3.186357229837e-03  -1.221285770130e-03  3*0.0  2.131576949070e-03  -2.897524752845e-04  -4.493792561015e-03   3.231877495164e-04  -1.126474517211e-03   2.211851209725e-03   7.512951753913e-04  
3*0.0 -2.271014709637e-03   3.456687654934e-04   5.373869091902e-03  -4.474281334115e-04   1.385768464806e-03  -3.089120949953e-03  -1.181123999142e-03  3*0.0  2.066173274008e-03  -2.795837314003e-04  -4.344843971719e-03   3.108984377337e-04  -1.090095881723e-03   2.133913948532e-03   7.234164228590e-04  
3*0.0 -2.209980543012e-03   3.347128042034e-04   5.225514541355e-03  -4.325209154331e-04   1.345415209434e-03  -2.994384891460e-03  -1.142105408764e-03  3*0.0  2.002616566899e-03  -2.697187477972e-04  -4.200291103164e-03   2.989982589619e-04  -1.054807035295e-03   2.058468760121e-03   6.964870351040e-04  
3*0.0 -2.150685394078e-03   3.241409158650e-04   5.081514510316e-03  -4.181578920563e-04   1.306268955021e-03  -2.902684003396e-03  -1.104450163231e-03  3*0.0  1.941070525896e-03  -2.602455376274e-04  -4.060761921407e-03   2.876190121812e-04  -1.020676510612e-03   1.985786973625e-03   6.706025056097e-04  
3*0.0 -2.092889174829e-03   3.138501685531e-04   4.940957079323e-03  -4.041778055805e-04   1.268213035852e-03  -2.813538968111e-03  -1.067953382777e-03  3*0.0  1.881385095133e-03  -2.510582422200e-04  -3.925671824422e-03   2.766016903547e-04  -9.876263141598e-04   1.915567976964e-03   6.456487289730e-04  
3*0.0 -2.036023737866e-03   3.038793377576e-04   4.802612935304e-03  -3.906562568431e-04   1.230955477925e-03  -2.726287474528e-03  -1.032321055504e-03  3*0.0  1.822916546938e-03  -2.421779332567e-04  -3.793490531814e-03   2.659780965351e-04  -9.553774278312e-04   1.847139847255e-03   6.213821690320e-04  
3*0.0 -1.981008613530e-03   2.942283950455e-04   4.668787026613e-03  -3.775855516139e-04   1.194905179623e-03  -2.642064532419e-03  -9.980315879269e-04  3*0.0  1.766561481616e-03  -2.336328001504e-04  -3.666507451359e-03   2.557975609595e-04  -9.242893219536e-04   1.781475379200e-03   5.981481594021e-04  
3*0.0 -1.927253146294e-03   2.848176318473e-04   4.537828495565e-03  -3.648280356503e-04   1.159828584816e-03  -2.560025170362e-03  -9.647266019379e-04  3*0.0  1.711807421300e-03  -2.253301817782e-04  -3.543306117729e-03   2.459133970545e-04  -8.941561112950e-04   1.717924007009e-03   5.757087822688e-04  
3*0.0 -1.874703585441e-03   2.757521400888e-04   4.409941854431e-03  -3.525797372548e-04   1.125625519902e-03  -2.480226953529e-03  -9.324204866614e-04  3*0.0  1.658444653343e-03  -2.173531902235e-04  -3.423521254975e-03   2.364588578882e-04  -8.648614102939e-04   1.656331386464e-03   5.540080335951e-04  
3*0.0 -1.823473576523e-03   2.669240264230e-04   4.285099117575e-03  -3.406503575929e-04   1.092368339036e-03  -2.402646187734e-03  -9.010970021787e-04  3*0.0  1.606689751647e-03  -2.096220692971e-04  -3.307556908454e-03   2.273119100973e-04  -8.364923726944e-04   1.596834406407e-03   5.330900541157e-04  
3*0.0 -1.773713568494e-03   2.583701067649e-04   4.163845693757e-03  -3.291073903521e-04   1.060118021532e-03  -2.327517769354e-03  -8.708560080384e-04  3*0.0  1.556635594078e-03  -2.021631086716e-04  -3.195709791722e-03   2.185158903393e-04  -8.090828985104e-04   1.539548923140e-03   5.129932447445e-04  
3*0.0 -1.724911881758e-03   2.500534706013e-04   4.044871494132e-03  -3.178857436991e-04   1.028625712245e-03  -2.254170242082e-03  -8.414079795434e-04  3*0.0  1.507757031391e-03  -1.949410903229e-04  -3.086650178656e-03   2.100166832580e-04  -7.824051967236e-04   1.483884934417e-03   4.935054603993e-04  
3*0.0 -1.677600973350e-03   2.420251448335e-04   3.929593503996e-03  -3.070799711919e-04   9.981218342004e-04  -2.183286793070e-03  -8.130295739418e-04  3*0.0  1.460558498800e-03  -1.879955406994e-04  -2.981674395677e-03   2.018760896815e-04  -7.566568463917e-04   1.430385392759e-03   4.748164424800e-04  
3*0.0 -1.631002560332e-03   2.341895588689e-04   3.815866956901e-03  -2.965329550586e-04   9.682420357698e-04  -2.113780328233e-03  -7.852722954000e-04  3*0.0  1.414320803055e-03  -1.812379490502e-04  -2.878879486037e-03   1.939607839050e-04  -7.315325890368e-04   1.378205917934e-03   4.566249742328e-04  
3*0.0 -1.586045091962e-03   2.266395516521e-04   3.706286668430e-03  -2.863961392972e-04   9.394000891249e-04  -2.046906878065e-03  -7.586483376174e-04  3*0.0  1.369862849541e-03  -1.747563204568e-04  -2.780438789902e-03   1.864064659934e-04  -7.073643364391e-04   1.328276773624e-03   4.392566936630e-04  
3*0.0 -1.542211010872e-03   2.193114845060e-04   3.599448867407e-03  -2.765646846542e-04   9.113701479048e-04  -1.981960731369e-03  -7.328600667918e-04  3*0.0  1.326703930484e-03  -1.684918663908e-04  -2.685098838582e-03   1.791248089661e-04  -6.839520629475e-04   1.280036856957e-03   4.225110320620e-04  
3*0.0 -1.499318900992e-03   2.122221299892e-04   3.494921586920e-03  -2.670677201359e-04   8.840443915357e-04  -1.918700374602e-03  -7.078053046732e-04  3*0.0  1.284657215880e-03  -1.624505452429e-04  -2.592404461982e-03   1.721233537031e-04  -6.612068203034e-04   1.233280372821e-03   4.063140202420e-04  
3*0.0 -1.457439555600e-03   2.052890203571e-04   3.392674921362e-03  -2.577820392696e-04   8.574171549425e-04  -1.857088044693e-03  -6.834702643908e-04  3*0.0  1.243822730380e-03  -1.565716774814e-04  -2.502498230574e-03   1.653194734947e-04  -6.391474250912e-04   1.188041382833e-03   3.906745657594e-04  
3*0.0 -1.416578233457e-03   1.985878759091e-04   3.293014040325e-03  -2.488199397813e-04   8.315303361140e-04  -1.797262903875e-03  -6.599061691849e-04  3*0.0  1.204133873046e-03  -1.509056293378e-04  -2.415337967892e-03   1.587821138685e-04  -6.177617377248e-04   1.144301679048e-03   3.755850212213e-04  
3*0.0 -1.377046477840e-03   1.921297359055e-04   3.196725265579e-03  -2.401996821480e-04   8.065259670297e-04  -1.739591233791e-03  -6.372511441920e-04  3*0.0  1.165893495980e-03  -1.454688578301e-04  -2.331688292929e-03   1.525364449245e-04  -5.971709960245e-04   1.102374520843e-03   3.611518145589e-04  
3*0.0 -1.338520319699e-03   1.858573087169e-04   3.102858445411e-03  -2.318496838553e-04   7.821861175507e-04  -1.683570937239e-03  -6.153051117237e-04  3*0.0  1.128790482961e-03  -1.402138212419e-04  -2.250707282551e-03   1.465217420689e-04  -5.772147985553e-04   1.061880449316e-03   3.472408225722e-04  
3*0.0 -1.300698567155e-03   1.797885926575e-04   3.010735989097e-03  -2.237780802272e-04   7.584208968544e-04  -1.628881762386e-03  -5.939320284051e-04  3*0.0  1.092510104636e-03  -1.351350113789e-04  -2.171635172841e-03   1.407198715194e-04  -5.577788510288e-04   1.022488185667e-03   3.337354864357e-04  
3*0.0 -1.264125476933e-03   1.739029204268e-04   2.921698664462e-03  -2.159624106742e-04   7.354406982917e-04  -1.576127179092e-03  -5.733764030376e-04  3*0.0  1.057593767818e-03  -1.302378982326e-04  -2.095805324990e-03   1.351465059391e-04  -5.390690957712e-04   9.847482442460e-04   3.208239681047e-04  
3*0.0 -1.228233806037e-03   1.681867100242e-04   2.834289421386e-03  -2.083760556489e-04   7.129918002489e-04  -1.524603641123e-03  -5.533483923525e-04  3*0.0  1.023478532845e-03  -1.254981915880e-04  -2.021821723080e-03   1.297630144557e-04  -5.208522233378e-04   9.480582754104e-04   3.082967865167e-04  
3*0.0 -1.193468986543e-03   1.626332828924e-04   2.749654290956e-03  -2.010115822734e-04   6.912769695122e-04  -1.474841732883e-03  -5.340605658265e-04  3*0.0  9.905769684609e-04  -1.209165886217e-04  -1.950696104872e-03   1.245744112797e-04  -5.032939886970e-04   9.128329873782e-04   2.962945176829e-04  
3*0.0 -1.159427531328e-03   1.572800649512e-04   2.666877400631e-03  -1.939399272620e-04   6.700907821289e-04  -1.426383190579e-03  -5.153227511914e-04  3*0.0  9.584891398305e-04  -1.165107343116e-04  -1.881483073729e-03   1.196061841966e-04  -4.862213680581e-04   8.786692739406e-04   2.846777772774e-04  
3*0.0 -1.126483017117e-03   1.520765871741e-04   2.586794558768e-03  -1.870704214134e-04   6.496108218296e-04  -1.379616346091e-03  -4.972910935063e-04  3*0.0  9.275732580008e-04  -1.122514512830e-04  -1.815022708319e-03   1.148171265844e-04  -4.697785059891e-04   8.459025398085e-04   2.735590305153e-04  
3*0.0 -1.094356578317e-03   1.470584980450e-04   2.508797668538e-03  -1.804632042944e-04   6.296924237052e-04  -1.334230704926e-03  -4.798372752509e-04  3*0.0  8.975315023329e-04  -1.081566136592e-04  -1.750619673576e-03   1.102320655026e-04  -4.538355089097e-04   8.142360352928e-04   2.628356870896e-04  
3*0.0 -1.062892958714e-03   1.421645468057e-04   2.432329857823e-03  -1.740190839475e-04   6.102604228523e-04  -1.289945851749e-03  -4.628489174450e-04  3*0.0  8.682839724596e-04  -1.041754593713e-04  -1.687996785589e-03   1.057765314187e-04  -4.383543210327e-04   7.835342627772e-04   2.524593909204e-04  
3*0.0 -1.032437549218e-03   1.374587474808e-04   2.358476205525e-03  -1.678426883566e-04   5.914664138760e-04  -1.247267667919e-03  -4.465221773327e-04  3*0.0  8.400568514699e-04  -1.003650813744e-04  -1.627811859874e-03   1.015368595225e-04  -4.234235731057e-04   7.540753740965e-04   2.425241576460e-04  
3*0.0 -1.002770900307e-03   1.328713001414e-04   2.286547630103e-03  -1.618234628172e-04   5.732289454635e-04  -1.205855352858e-03  -4.307222246302e-04  3*0.0  8.127103946822e-04  -9.666662789742e-05  -1.569651553502e-03   9.742823470274e-05  -4.089899411962e-04   7.256663240970e-04   2.329619031574e-04  
3*0.0 -9.737730417043e-04   1.284495745501e-04   2.216319550969e-03  -1.560481308443e-04   5.554311280719e-04  -1.165577959031e-03  -4.153937216384e-04  3*0.0  7.860836430321e-04  -9.311305120718e-05  -1.513152810189e-03   9.350061722093e-05  -3.949623205778e-04   6.981542621496e-04   2.237204763080e-04  
3*0.0 -9.455641017632e-04   1.241478248837e-04   2.148013081396e-03  -1.504275868579e-04   5.381724561764e-04  -1.126541211357e-03  -4.005768558647e-04  3*0.0  7.603075225579e-04  -8.967245876608e-05  -1.458610000146e-03   8.970492112001e-05  -3.814078627818e-04   6.716478309965e-04   2.148345395747e-04  
3*0.0 -9.182052816117e-04   1.199825799641e-04   2.081837079619e-03  -1.449940573987e-04   5.214586423598e-04  -1.088821450153e-03  -3.862990287630e-04  3*0.0  7.354241122010e-04  -8.635577419795e-05  -1.406136610002e-03   8.605847295344e-05  -3.683338959461e-04   6.461875058176e-04   2.063166187000e-04  
3*0.0 -8.914551484341e-04   1.159741941536e-04   2.017254941166e-03  -1.397816779720e-04   5.051888142450e-04  -1.052159037610e-03  -3.724552578684e-04  3*0.0  7.111902861431e-04  -8.316961691498e-05  -1.355168134623e-03   8.256987590690e-05  -3.556431260994e-04   6.215345426039e-04   1.980853197185e-04  
3*0.0 -8.654940132626e-04   1.120661968773e-04   1.954577804797e-03  -1.347132412065e-04   4.893948467885e-04  -1.016681423353e-03  -3.590954976286e-04  3*0.0  6.877763904446e-04  -8.008239113087e-05  -1.306064174158e-03   7.920202091235e-05  -3.433817515676e-04   5.978235602337e-04   1.901843367059e-04  
3*0.0 -8.401747520629e-04   1.082881390724e-04   1.893515478023e-03  -1.298137133425e-04   4.740655359285e-04  -9.822491614697e-04  -3.461604673311e-04  3*0.0  6.650521406573e-04  -7.710692871008e-05  -1.258541743689e-03   7.596307109144e-05  -3.315173682769e-04   5.749336170926e-04   1.825720111983e-04  
3*0.0 -8.155280100734e-04   1.046409768659e-04   1.834164598933e-03  -1.250984631953e-04   4.591799827860e-04  -9.488930271167e-04  -3.336620511269e-04  3*0.0  6.430232810883e-04  -7.424223963613e-05  -1.212610912801e-03   7.285692968887e-05  -3.200363049476e-04   5.528617381498e-04   1.752464527192e-04  
3*0.0 -7.916455056068e-04   1.011117949974e-04   1.776740848940e-03  -1.205494943580e-04   4.447686892104e-04  -9.166989327741e-04  -3.216313206015e-04  3*0.0  6.217587166515e-04  -7.148430037561e-05  -1.168439494031e-03   6.988076546657e-05  -3.089618553839e-04   5.316703366467e-04   1.682272099499e-04  
3*0.0 -7.684174611457e-04   9.769486060500e-05   1.720942630551e-03  -1.161562285751e-04   4.307765080546e-04  -8.855206251082e-04  -3.100082777895e-04  3*0.0  6.011612460802e-04  -6.882405470132e-05  -1.125780015974e-03   6.702075821579e-05  -2.982481263114e-04   5.112487667417e-04   1.614763624044e-04  
3*0.0 -7.456862534532e-04   9.437132129245e-05   1.666347884904e-03  -1.118840038226e-04   4.171377233003e-04  -8.551435657442e-04  -2.987119574952e-04  3*0.0  5.811121517695e-04  -6.624973911087e-05  -1.084339794776e-03   6.425855639146e-05  -2.878504615846e-04   4.914696561776e-04   1.549505216046e-04  
3*0.0 -7.235552441209e-04   9.115201054843e-05   1.613257537851e-03  -1.077480600461e-04   4.039195966464e-04  -8.257122874217e-04  -2.877945050903e-04  3*0.0  5.616825304305e-04  -6.375944942401e-05  -1.044292727427e-03   6.159014955975e-05  -2.778007238643e-04   4.723981510967e-04   1.486702712386e-04  
3*0.0 -7.020890006618e-04   8.805321603554e-05   1.561872754093e-03  -1.037953482338e-04   3.910811113091e-04  -7.972930924390e-04  -2.772804163024e-04  3*0.0  5.428946877131e-04  -6.137403293779e-05  -1.005715402368e-03   5.905442118746e-05  -2.680813172673e-04   4.540633929508e-04   1.426450376295e-04  
3*0.0 -6.812957163549e-04   8.505981910017e-05   1.512190041043e-03  -9.997525982455e-05   3.786947447977e-04  -7.698887697269e-04  -2.671657241062e-04  3*0.0  5.247795269109e-04  -5.907918263727e-05  -9.686704756769e-04   5.662048931779e-05  -2.587297241317e-04   4.364835913187e-04   1.368791200907e-04  
3*0.0 -6.610431642893e-04   8.216080001087e-05   1.463857419125e-03  -9.628226501606e-05   3.666673128437e-04  -7.433209715759e-04  -2.573848606998e-04  3*0.0  5.072111567820e-04  -5.686366439693e-05  -9.328472383691e-04   5.427805497766e-05  -2.496798729106e-04   4.195238245303e-04   1.313273681008e-04  
3*0.0 -6.412318880606e-04   7.934602614334e-05   1.416610913294e-03  -9.271364177526e-05   3.549186525316e-04  -7.174569307018e-04  -2.478861219288e-04  3*0.0  4.900966867229e-04  -5.472005604838e-05  -8.980114623318e-04   5.202098303769e-05  -2.408785131198e-04   4.030827739844e-04   1.259558262835e-04  
3*0.0 -6.220254163771e-04   7.660625250109e-05   1.370840604987e-03  -8.923686267476e-05   3.435579610138e-04  -6.924677022597e-04  -2.387323171621e-04  3*0.0  4.735897602545e-04  -5.264582532040e-05  -8.645348458625e-04   4.984100865037e-05  -2.324017959030e-04   3.873067504924e-04   1.208114529140e-04  
3*0.0 -6.033526806105e-04   7.398295583583e-05   1.326474798074e-03  -8.592431701276e-05   3.325442061643e-04  -6.683195542255e-04  -2.299070768666e-04  3*0.0  4.575865707003e-04  -5.066369620153e-05  -8.322007104835e-04   4.777044930047e-05  -2.242018289158e-04   3.721069258925e-04   1.158648788352e-04  
3*0.0 -5.851986163747e-04   7.142716244595e-05   1.283366029684e-03  -8.270201367809e-05   3.218539385782e-04  -6.449286822056e-04  -2.213801749601e-04  3*0.0  4.421057624145e-04  -4.874177572922e-05  -8.010114375867e-04   4.576775782706e-05  -2.162786747011e-04   3.574740307831e-04   1.111118469390e-04  
3*0.0 -5.675706040966e-04   6.897768640444e-05   1.241627079057e-03  -7.962020338310e-05   3.115157016033e-04  -6.223475663875e-04  -2.131677077043e-04  3*0.0  4.271211575008e-04  -4.690359960716e-05  -7.709405591796e-04   4.386042008460e-05  -2.086307933821e-04   3.433974734143e-04   1.065484923694e-04  
3*0.0 -5.504805368374e-04   6.659409176628e-05   1.201194794641e-03  -7.663613964808e-05   3.014749342020e-04  -6.005275745164e-04  -2.052528176584e-04  3*0.0  4.126573517429e-04  -4.512550505195e-05  -7.420142575182e-04   4.202517468413e-05  -2.012425242653e-04   3.298785349934e-04   1.021744312136e-04  
3*0.0 -5.338258354992e-04   6.428434830478e-05   1.161858779256e-03  -7.374279424692e-05   2.917522752451e-04  -5.793785470239e-04  -1.975985532306e-04  3*0.0  3.986307787144e-04  -4.340715792791e-05  -7.140475672267e-04   4.025350734333e-05  -1.941050013777e-04   3.168395135888e-04   9.796350952875e-05  
3*0.0 -5.175548410232e-04   6.205196452153e-05   1.123467296369e-03  -7.095353655831e-05   2.822739348821e-04  -5.588166224861e-04  -1.901747446344e-04  3*0.0  3.849835867026e-04  -4.175215423382e-05  -6.869004784532e-04   3.855359832830e-05  -1.871748198264e-04   3.042202222893e-04   9.389602107203e-05  
3*0.0 -5.018362778640e-04   5.990336975244e-05   1.086498805341e-03  -6.828278034097e-05   2.731296383536e-04  -5.390570173690e-04  -1.830580266377e-04  3*0.0  3.718454123135e-04  -4.016605661417e-05  -6.608936266817e-04   3.693496943158e-05  -1.805081536988e-04   2.921474379803e-04   9.001232038651e-05  
3*0.0 -4.865853299016e-04   5.781875368634e-05   1.050676545311e-03  -6.569528134564e-05   2.642715368524e-04  -5.199627114675e-04  -1.761982164412e-04  3*0.0  3.591604822713e-04  -3.863383251910e-05  -6.358738981855e-04   3.537587786594e-05  -1.740776329975e-04   2.805527281068e-04   8.628948569235e-05  
3*0.0 -4.716669896504e-04   5.580286940966e-05   1.015696306816e-03  -6.319996960079e-05   2.556463579959e-04  -5.013934297651e-04  -1.695428213020e-04  3*0.0  3.468076433937e-04  -3.715655117167e-05  -6.115669164763e-04   3.387770916732e-05  -1.678367466144e-04   2.693232116128e-04   8.269073384487e-05  
3*0.0 -4.572185661707e-04   5.384527998006e-05   9.818674007137e-04  -6.078254986268e-05   2.472949904314e-04  -4.834797257475e-04  -1.631387657555e-04  3*0.0  3.349023176412e-04  -3.572865256407e-05  -5.882323152668e-04   3.243472368769e-05  -1.618219981231e-04   2.585582390668e-04   7.924741771826e-05  
3*0.0 -4.431986574948e-04   5.196532272940e-05   9.491399038935e-04  -5.847005346716e-05   2.392143609219e-04  -4.661967374993e-04  -1.569745444950e-04  3*0.0  3.233920643558e-04  -3.436267703390e-05  -5.657654903377e-04   3.106218877684e-05  -1.560190185188e-04   2.482154176165e-04   7.594552590476e-05  
3*0.0 -4.295679831132e-04   5.013657987269e-05   9.173757303580e-04  -5.622306574765e-05   2.313841215724e-04  -4.494731984554e-04  -1.510252276977e-04  3*0.0  3.122614720706e-04  -3.303928622514e-05  -5.441142527998e-04   2.973551916698e-05  -1.504172782549e-04   2.382671474110e-04   7.277547902933e-05  
3*0.0 -4.162770818182e-04   4.838140083639e-05   8.864693899068e-04  -5.407396071735e-05   2.237733987840e-04  -4.332598090186e-04  -1.452703607677e-04  3*0.0  3.014479874282e-04  -3.177138404670e-05  -5.231404092304e-04   2.846989023772e-05  -1.449895602565e-04   2.286575585620e-04   6.971922378433e-05  
3*0.0 -4.033829659551e-04   4.667411901961e-05   8.565434731194e-04  -5.199191230037e-05   2.163969450163e-04  -4.176029587643e-04  -1.397266363033e-04  3*0.0  2.910043144145e-04  -3.054491119391e-05  -5.029621011504e-04   2.725151030841e-05  -1.397507999522e-04   2.194286431152e-04   6.678956604271e-05  
3*0.0 -3.909045123714e-04   4.503217107842e-05   8.276568840181e-04  -4.998906784232e-05   2.092877923653e-04  -4.025271629201e-04  -1.344011690519e-04  3*0.0  2.809414515180e-04  -2.936888807872e-05  -4.836061485592e-04   2.608608850087e-05  -1.347145176895e-04   2.105897363869e-04   6.398897928143e-05  
3*0.0 -3.787136888061e-04   4.343572761921e-05   7.994875577594e-04  -4.805440765636e-05   2.023531250868e-04  -3.878791587628e-04  -1.292392096398e-04  3*0.0  2.711536612423e-04  -2.823113299447e-05  -4.648279511280e-04   2.496552836166e-05  -1.298230699999e-04   2.020391576200e-04   6.128485121663e-05  
3*0.0 -3.669435333846e-04   4.190416183617e-05   7.723727498307e-04  -4.620143141861e-05   1.956704788095e-04  -3.738086753178e-04  -1.242925913335e-04  3*0.0  2.617349280247e-04  -2.714200376953e-05  -4.468446275503e-04   2.389681519651e-05  -1.251209755832e-04   1.938618496463e-04   5.870367697753e-05  
3*0.0 -3.554388538523e-04   4.041206789860e-05   7.459029355851e-04  -4.440358068733e-05   1.891610739169e-04  -3.601265404265e-04  -1.194930711496e-04  3*0.0  2.525785785517e-04  -2.608665181235e-05  -4.294074672362e-04   2.286570254268e-05  -1.205604008982e-04   1.859546979928e-04   5.621239782859e-05  
3*0.0 -3.442955075446e-04   3.897451328615e-05   7.203274432837e-04  -4.267214456468e-05   1.828729279854e-04  -3.469395502756e-04  -1.148783228339e-04  3*0.0  2.437471054074e-04  -2.507262005550e-05  -4.126579780946e-04   2.187719982646e-05  -1.161682030229e-04   1.783723756950e-04   5.382791481041e-05  
3*0.0 -3.335207810014e-04   3.759259260466e-05   6.956808421268e-04  -4.101463376606e-05   1.768092580877e-04  -3.342608005028e-04  -1.104520266612e-04  3*0.0  2.352342950890e-04  -2.410029204505e-05  -3.965885550612e-04   2.093474964218e-05  -1.119408138790e-04   1.711099295405e-04   5.154830623285e-05  
3*0.0 -3.230131657482e-04   3.625290130998e-05   6.716977414221e-04  -3.941626366907e-05   1.709102509655e-04  -3.219652049161e-04  -1.061693493047e-04  3*0.0  2.269708898105e-04  -2.316241136076e-05  -3.810375143621e-04   2.003045700958e-05  -1.078455669781e-04   1.641000518845e-04   4.935208029002e-05  
3*0.0 -3.128458967066e-04   3.496019096134e-05   6.485526688145e-04  -3.787492993220e-05   1.652108892031e-04  -3.101255886326e-04  -1.020549689291e-04  3*0.0  2.190124889206e-04  -2.226091162259e-05  -3.661287879787e-04   1.916398214514e-05  -1.039061084267e-04   1.573897047414e-04   4.725358008958e-05  
3*0.0 -3.029136463210e-04   3.369670684786e-05   6.259675928097e-04  -3.637048847863e-05   1.596543978587e-04  -2.986171747459e-04  -9.806512949551e-05  3*0.0  2.112750971896e-04  -2.138345878590e-05  -3.516671644221e-04   1.832182741793e-05  -1.000832410743e-04   1.508979904073e-04   4.522714303045e-05  
3*0.0 -2.933127229323e-04   3.249298008911e-05   6.042206718618e-04  -3.494373946401e-05   1.543076548288e-04  -2.875597360741e-04  -9.424041502079e-05  3*0.0  2.038176756429e-04  -2.054925051912e-05  -3.377953495339e-04   1.752639942681e-05  -9.641044664201e-05   1.446829105188e-04   4.329066805173e-05  
3*0.0 -2.840108397776e-04   3.132587197567e-05   5.832141267092e-04  -3.356793602631e-05   1.491140616765e-04  -2.769031742703e-04  -9.056288787618e-05  3*0.0  1.966241053708e-04  -1.974432748062e-05  -3.244767055969e-04   1.676349789931e-05  -9.286337146782e-05   1.387248312640e-04   4.143778328327e-05  
3*0.0 -2.749636584001e-04   3.020260333477e-05   5.628279635908e-04  -3.224657685904e-05   1.440882981641e-04  -2.665948070096e-04  -8.701342842512e-05  3*0.0  1.896551340272e-04  -1.897184283506e-05  -3.116164308421e-04   1.603401812912e-05  -8.943960577383e-05   1.329861684773e-04   3.965637331841e-05  
3*0.0 -2.661891863497e-04   2.911297786950e-05   5.431048452677e-04  -3.096820036184e-05   1.392133118522e-04  -2.566482620760e-04  -8.359650944774e-05  3*0.0  1.829243979616e-04  -1.822499062815e-05  -2.992453974986e-04   1.533090032017e-05  -8.613348869287e-05   1.274756329085e-04   3.794891662555e-05  
3*0.0 -2.577046111695e-04   2.806421406739e-05   5.240883749801e-04  -2.974147563438e-05   1.345177898426e-04  -2.470801861769e-04  -8.031700587176e-05  3*0.0  1.764426586958e-04  -1.750916928727e-05  -2.873882159348e-04   1.466046370452e-05  -8.295772637266e-05   1.222026496931e-04   3.631801768792e-05  
3*0.0 -2.494159900006e-04   2.704664870447e-05   5.055507772557e-04  -2.855647968565e-05   1.299328913975e-04  -2.377868872158e-04  -7.713892857345e-05  3*0.0  1.701371268543e-04  -1.681734640575e-05  -2.758852072259e-04   1.401534188062e-05  -7.987217875821e-05   1.171016087904e-04   3.474324123779e-05  
3*0.0 -2.413863226729e-04   2.606359244875e-05   4.876236149928e-04  -2.741052228956e-05   1.255120179746e-04  -2.288249022603e-04  -7.408074317689e-05  3*0.0  1.640555558643e-04  -1.615118142413e-05  -2.648341789512e-04   1.339498570948e-05  -7.690474396664e-05   1.122098600653e-04   3.323575888959e-05  
3*0.0 -2.336166652661e-04   2.512044853989e-05   4.703512916986e-04  -2.632024779307e-05   1.212351351107e-04  -2.202087609430e-04  -7.114742598005e-05  3*0.0  1.581891726708e-04  -1.551431104485e-05  -2.542272492161e-04   1.280694306731e-05  -7.404428915081e-05   1.075232755530e-04   3.179421087399e-05  
3*0.0 -2.260932103885e-04   2.420282732748e-05   4.536808413082e-04  -2.526531301159e-05   1.170873721791e-04  -2.119109301827e-04  -6.832902111753e-05  3*0.0  1.525352116525e-04  -1.489813017428e-05  -2.440567005642e-04   1.224159290113e-05  -7.128423489176e-05   1.030357837161e-04   3.041644239400e-05  
3*0.0 -2.187886888366e-04   2.332660206847e-05   4.375248015373e-04  -2.425610817678e-05   1.130893380196e-04  -2.038959781432e-04  -6.561239017995e-05  3*0.0  1.470636960743e-04  -1.431020301731e-05  -2.342437309550e-04   1.170246325758e-05  -6.862714060056e-05   9.871708885415e-05   2.909285018858e-05  
3*0.0 -2.116712825643e-04   2.247252180428e-05   4.218084076563e-04  -2.327379987758e-05   1.092033194308e-04  -1.961248886316e-04  -6.298447979784e-05  3*0.0  1.417617230009e-04  -1.373931504260e-05  -2.247650806275e-04   1.117986099641e-05  -6.605660545618e-05   9.455484805753e-05   2.781947951474e-05  
3*0.0 -2.047967872115e-04   2.164929008645e-05   4.067061812256e-04  -2.233950379351e-05   1.054413079016e-04  -1.886698484283e-04  -6.046947411153e-05  3*0.0  1.366560240669e-04  -1.319216524409e-05  -2.156911182126e-04   1.068554581689e-05  -6.357825755743e-05   9.057629986895e-05   2.660460241099e-05  
3*0.0 -1.981377760228e-04   2.085612550348e-05   3.921051164949e-04  -2.143394716132e-05   1.018167915936e-04  -1.814828227341e-04  -5.805010652490e-05  3*0.0  1.317352861589e-04  -1.266641757794e-05  -2.069801791042e-04   1.020925049813e-05  -6.119806395222e-05   8.676361926073e-05   2.544239862506e-05  
3*0.0 -1.916506468119e-04   2.009518561561e-05   3.779168560725e-04  -2.056806194451e-05   9.830032462458e-05  -1.745223255427e-04  -5.571224034858e-05  3*0.0  1.269600265363e-04  -1.216295415202e-05  -1.985516068835e-04   9.755063603439e-06  -5.889552483481e-05   8.308471510663e-05   2.432301480188e-05  
3*0.0 -1.853876726612e-04   1.935819894134e-05   3.642762738802e-04  -1.973712513435e-05   9.489966401372e-05  -1.678418535983e-04  -5.347374603922e-05  3*0.0  1.223664743826e-04  -1.167787864490e-05  -1.904904538825e-04   9.321551228418e-06  -5.667831178029e-05   7.957069253041e-05   2.325575291255e-05  
3*0.0 -1.792962019757e-04   1.863677279560e-05   3.510519898712e-04  -1.892758272949e-05   9.159391296910e-05  -1.613835881071e-04  -5.131474289598e-05  3*0.0  1.179230208626e-04  -1.120585200409e-05  -1.827265965541e-04   8.901543681018e-06  -5.453449873209e-05   7.619264507012e-05   2.223161496511e-05  
3*0.0 -1.734152823193e-04   1.795361271442e-05   3.383125383987e-04  -1.815916637982e-05   8.842324092746e-05  -1.551783718449e-04  -4.924433622713e-05  3*0.0  1.136439782213e-04  -1.075908630706e-05  -1.752788517965e-04   8.504620223700e-06  -5.247926983538e-05   7.295877758437e-05   2.125291761821e-05  
3*0.0 -1.676862234539e-04   1.729118971512e-05   3.259423545045e-04  -1.741874192645e-05   8.533559220862e-05  -1.491710131237e-04  -4.724452660034e-05  3*0.0  1.094951947247e-04  -1.032772458911e-05  -1.680863391573e-04   8.123606532815e-06  -5.048789261157e-05   6.984300256548e-05   2.031168758828e-05  
3*0.0 -1.621555770819e-04   1.664873191166e-05   3.140401742230e-04  -1.670298656161e-05   8.235900392757e-05  -1.434026403411e-04  -4.532878627082e-05  3*0.0  1.055053980690e-04  -9.910995177549e-06  -1.612051781109e-04   7.757117806542e-06  -4.857440710759e-05   6.686602927897e-05   1.941395232332e-05  
3*0.0 -1.567837829765e-04   1.602924219804e-05   3.025111745013e-04  -1.601646223202e-05   7.947654080310e-05  -1.378320599947e-04  -4.348235663099e-05  3*0.0  1.016454313489e-04  -9.510601653736e-06  -1.545728399334e-04   7.407016258431e-06  -4.672732767830e-05   6.400327650588e-05   1.855219976672e-05  
3*0.0 -1.515730426303e-04   1.543577067914e-05   2.913646079910e-04  -1.535915854307e-05   7.668727890137e-05  -1.324601169559e-04  -4.170589807456e-05  3*0.0  9.791586601525e-05  -9.128039836561e-06  -1.481916369812e-04   7.073494605189e-06  -4.494600650856e-05   6.125476739413e-05   1.772633555922e-05  
3*0.0 -1.465503341170e-04   1.486435745532e-05   2.806554496916e-04  -1.472833647653e-05   7.400664068706e-05  -1.273096669026e-04  -4.000613962628e-05  3*0.0  9.433283287918e-05  -8.760948042483e-06  -1.420921619592e-04   6.754966810306e-06  -4.323803425340e-05   5.863131342488e-05   1.693940503399e-05  
3*0.0 -1.416745212524e-04   1.430766141336e-05   2.703109454964e-04  -1.412032953864e-05   7.139918271738e-05  -1.223454494806e-04  -3.837186466024e-05  3*0.0  9.086951925933e-05  -8.405407915599e-06  -1.362288045905e-04   6.449379039487e-06  -4.158534064137e-05   5.611388011177e-05   1.618565279032e-05  
3*0.0 -1.369364760962e-04   1.377333007374e-05   2.602753656503e-04  -1.353670026143e-05   6.887937522630e-05  -1.175453592692e-04  -3.679473429168e-05  3*0.0  8.751767998656e-05  -8.064834515775e-06  -1.305703419285e-04   6.157149313435e-06  -3.999236881584e-05   5.369051774933e-05   1.546132538532e-05  
3*0.0 -1.323424669246e-04   1.325453294706e-05   2.505704472683e-04  -1.297029196941e-05   6.643992503128e-05  -1.129155296019e-04  -3.527681031855e-05  3*0.0  8.428255790858e-05  -7.735584889009e-06  -1.251330531971e-04   5.875180955401e-06  -3.845621733818e-05   5.136600616418e-05   1.476775774405e-05  
3*0.0 -1.279017396126e-04   1.276025567445e-05   2.412245991268e-04  -1.243299461527e-05   6.409047992670e-05  -1.084679380291e-04  -3.382176627039e-05  3*0.0  8.116371627552e-05  -7.422286952431e-06  -1.199144901123e-04   5.608390562369e-06  -3.697955069378e-05   4.913954135167e-05   1.410462252287e-05  
3*0.0 -1.236111952073e-04   1.228136938471e-05   2.322372543781e-04  -1.191640466414e-05   6.181723024201e-05  -1.041987554192e-04  -3.242809934426e-05  3*0.0  7.816285025052e-05  -7.120258804443e-06  -1.149247026577e-04   5.353266467132e-06  -3.555707902955e-05   4.701342115272e-05   1.347250423972e-05  
3*0.0 -1.194586796476e-04   1.181769230994e-05   2.235713686734e-04  -1.142018599979e-05   5.962225124082e-05  -1.000915869754e-04  -3.109034098238e-05  3*0.0  7.527095419840e-05  -6.829540096773e-06  -1.101391323942e-04   5.109619665934e-06  -3.418885017993e-05   4.497796536046e-05   1.286837997150e-05  
3*0.0 -1.154149366177e-04   1.137380514898e-05   2.151365175783e-04  -1.094218086331e-05   5.749790008250e-05  -9.610967611123e-05  -2.979573236871e-05  3*0.0  7.246421866593e-05  -6.550954574883e-06  -1.055024781497e-04   4.875333371306e-06  -3.286683419660e-05   4.301149360028e-05   1.228574206744e-05  
3*0.0 -1.115076549330e-04   1.094195986466e-05   2.070282303884e-04  -1.048001411722e-05   5.544404352586e-05  -9.228809446402e-05  -2.855624473729e-05  3*0.0  6.976597728338e-05  -6.281833737158e-06  -1.010741287796e-04   4.650558554004e-06  -3.159527549241e-05   4.113559771871e-05   1.173091313016e-05  
3*0.0 -1.077194791849e-04   1.052978522460e-05   1.991986560678e-04  -1.004163979276e-05   5.345801569739e-05  -8.860821302140e-05  -2.736507841223e-05  3*0.0  6.715730535825e-05  -6.025256802930e-06  -9.681129160709e-05   4.437726673702e-06  -3.036862640322e-05   3.933395054143e-05   1.119900263967e-05  
3*0.0 -1.040739824282e-04   1.013024229976e-05   1.916868480433e-04  -9.619286412427e-06   5.154847418302e-05  -8.508365873250e-05  -2.622659338135e-05  3*0.0  6.465604377812e-05  -5.777841761355e-06  -9.274682923253e-05   4.233960985992e-06  -2.919278540630e-05   3.761806418053e-05   1.069325603275e-05  
3*0.0 -1.005252532053e-04   9.744774592038e-06   1.843935114078e-04  -9.212412652186e-06   4.969770245096e-05  -8.167292849369e-05  -2.512714430172e-05  3*0.0  6.223168832679e-05  -5.539982154302e-06  -8.881948995853e-05   4.038344445389e-06  -2.805722881763e-05   3.596430729209e-05   1.020666908944e-05  
3*0.0 -9.709466766687e-05   9.375213187158e-06   1.773756686895e-04  -8.824875242660e-06   4.790796018946e-05  -7.839774813931e-05  -2.407362896405e-05  3*0.0  5.989535813696e-05  -5.312332035387e-06  -8.505665507936e-05   3.852718456013e-06  -2.696248796716e-05   3.438248693128e-05   9.742081827914e-06  
3*0.0 -9.377994123594e-05   9.018819444685e-06   1.706146717482e-04  -8.450043467631e-06   4.618642019093e-05  -7.525018132240e-05  -2.306325379557e-05  3*0.0  5.764778206246e-05  -5.093617766805e-06  -8.145283082608e-05   3.674120386461e-06  -2.591281868213e-05   3.287001725860e-05   9.298597977030e-06  
3*0.0 -9.055063251137e-05   8.673729609011e-06   1.640599377736e-04  -8.091638443427e-06   4.450733547628e-05  -7.220709687590e-05  -2.208850526899e-05  3*0.0  5.546678125694e-05  -4.882621608165e-06  -7.797372128591e-05   3.503877152710e-06  -2.489355125174e-05   3.141328585681e-05   8.872246409176e-06  
3*0.0 -8.744911994184e-05   8.341851555470e-06   1.577824563583e-04  -7.746708794315e-06   4.290196891148e-05  -6.929811392507e-05  -2.115861244620e-05  3*0.0  5.337976005420e-05  -4.680659543449e-06  -7.466111701262e-05   3.341157081272e-06  -2.392124349867e-05   3.002793116683e-05   8.467435277178e-06  
3*0.0 -8.445054572891e-05   8.025188755466e-06   1.517219153488e-04  -7.418424371990e-06   4.135682742710e-05  -6.649745523881e-05  -2.026508820059e-05  3*0.0  5.136700028389e-05  -4.488208261118e-06  -7.147535146240e-05   3.186641358540e-06  -2.298683701028e-05   2.869864780928e-05   8.079667085812e-06  
3*0.0 -8.154411110819e-05   7.715512841823e-06   1.458944124052e-04  -7.101939800429e-06   3.985344787436e-05  -6.380874124121e-05  -1.940936046196e-05  3*0.0  4.942631739566e-05  -4.301169318571e-06  -6.842905374940e-05   3.038501121274e-06  -2.208315010689e-05   2.742906500019e-05   7.709978254839e-06  
3*0.0 -7.871714887203e-05   7.420221608500e-06   1.402312406680e-04  -6.797829296273e-06   3.840141132966e-05  -6.120506354126e-05  -1.858228633458e-05  3*0.0  4.754673429026e-05  -4.123061874207e-06  -6.548378355415e-05   2.896731478297e-06  -2.121274439432e-05   2.620501325743e-05   7.354153761237e-06  
3*0.0 -7.599322479775e-05   7.134450790994e-06   1.347999493948e-04  -6.505021212810e-06   3.700314303523e-05  -5.871231538800e-05  -1.779216818871e-05  3*0.0  4.574260652818e-05  -3.951394810942e-06  -6.267456989097e-05   2.760894561182e-06  -2.037739879523e-05   2.503887154667e-05   7.015731400606e-06  
3*0.0 -7.335742190911e-05   6.860186655669e-06   1.295717994135e-04  -6.226955526694e-06   3.565141598785e-05  -5.631815016963e-05  -1.703482479115e-05  3*0.0  4.400269040488e-05  -3.787149945101e-06  -5.998040021085e-05   2.632316955803e-06  -1.957253970809e-05   2.392261508937e-05   6.692353706056e-06  
3*0.0 -7.080763518294e-05   6.595290241804e-06   1.245308991055e-04  -5.959018767212e-06   3.434664702728e-05  -5.401530160400e-05  -1.630790405520e-05  3*0.0  4.232545108599e-05  -3.629174046332e-06  -5.739547325519e-05   2.509069659095e-06  -1.879795096801e-05   2.285356818364e-05   6.383177156022e-06  
3*0.0 -6.833482053540e-05   6.337917153329e-06   1.196594734967e-04  -5.701088819886e-06   3.308384428013e-05  -5.179560834744e-05  -1.560862386751e-05  3*0.0  4.070665129524e-05  -3.476536477617e-06  -5.491215524130e-05   2.390941903713e-06  -1.805153184436e-05   2.182852908269e-05   6.087227628836e-06  
3*0.0 -6.594706553005e-05   6.092392126965e-06   1.149706629294e-04  -5.454196071851e-06   3.186782287062e-05  -4.966399756481e-05  -1.493847055249e-05  3*0.0  3.914832513333e-05  -3.331039449010e-06  -5.253233918957e-05   2.278359105958e-06  -1.733439584963e-05   2.084800367277e-05   5.804610960706e-06  
3*0.0 -6.364364781628e-05   5.856994876400e-06   1.104734022503e-04  -5.219116096829e-06   3.069661386325e-05  -4.762332982174e-05  -1.429826055382e-05  3*0.0  3.765017505474e-05  -3.191951233598e-06  -5.025870929754e-05   2.171523641019e-06  -1.664589388245e-05   1.991267182901e-05   5.535478936988e-06  
3*0.0 -6.140829177875e-05   5.629445593757e-06   1.061230929908e-04  -4.992518603532e-06   2.956242316490e-05  -4.565467144160e-05  -1.368191365050e-05  3*0.0  3.620218233557e-05  -3.057868183544e-06  -4.807045291124e-05   2.068862505229e-06  -1.598147263002e-05   1.901432835024e-05   5.277429720586e-06  
3*0.0 -5.925738872946e-05   5.410522339400e-06   1.019461628372e-04  -4.775275384989e-06   2.847597719512e-05  -4.376863084398e-05  -1.309249375320e-05  3*0.0  3.481399377393e-05  -2.929698899549e-06  -4.598108216931e-05   1.971266454392e-06  -1.534669493364e-05   1.815798593375e-05   5.031835621700e-06  
3*0.0 -5.717409792714e-05   5.199784667520e-06   9.792391284427e-05  -4.567052161897e-06   2.742330280303e-05  -4.195638186819e-05  -1.252734360427e-05  3*0.0  3.347404938520e-05  -2.806528192630e-06  -4.397735430508e-05   1.877939495880e-06  -1.473374329816e-05   1.733813183937e-05   4.797119448246e-06  
3*0.0 -5.514048232641e-05   4.992742297079e-06   9.402203786105e-05  -4.366493860886e-06   2.639476157697e-05  -4.020298195747e-05  -1.198179452847e-05  3*0.0  3.217313993584e-05  -2.686348696720e-06  -4.204348942027e-05   1.788359762964e-06  -1.413836182907e-05   1.654861479223e-05   4.571489274424e-06  
3*0.0 -5.319999902283e-05   4.799373629997e-06   9.030103060400e-05  -4.176311548741e-06   2.542002017972e-05  -3.853405465102e-05  -1.146341940116e-05  3*0.0  3.093364776007e-05  -2.573886803827e-06  -4.020701091676e-05   1.703741229483e-06  -1.357393911509e-05   1.579986296192e-05   4.357838705808e-06  
3*0.0 -5.132141363238e-05   4.611742311051e-06   8.671604548202e-05  -3.993607114619e-06   2.447747225241e-05  -3.692970067823e-05  -1.096609605519e-05  3*0.0  2.973912962496e-05  -2.465397089173e-06  -3.844735340133e-05   1.622942683270e-06  -1.303049406682e-05   1.508366852558e-05   4.153820330209e-06  
3*0.0 -4.949362353332e-05   4.430501243406e-06   8.324907638766e-05  -3.818485510227e-06   2.356017737492e-05  -3.538221775708e-05  -1.048741134316e-05  3*0.0  2.858156502749e-05  -2.360860145545e-06  -3.675246211638e-05   1.545680701589e-06  -1.250374812522e-05   1.439528170322e-05   3.958074093254e-06  
3*0.0 -4.773341475374e-05   4.256845589996e-06   7.991438545719e-05  -3.649960142081e-06   2.268224572077e-05  -3.389734864952e-05  -1.002898584819e-05  3*0.0  2.747117342654e-05  -2.261013697281e-06  -3.513136270252e-05   1.471670064064e-06  -1.200094298626e-05   1.373805428052e-05   3.771475996842e-06  
3*0.0 -4.602391395348e-05   4.087861095941e-06   7.669978670281e-05  -3.488276631798e-06   2.182792153679e-05  -3.246901408193e-05  -9.588957743925e-06  3*0.0  2.639719106841e-05  -2.164383597736e-06  -3.357538824154e-05   1.401027154930e-06  -1.151380258674e-05   1.310832339331e-05   3.593003999952e-06  
3*0.0 -4.438182409241e-05   3.926303323157e-06   7.362144859318e-05  -3.334161947689e-06   2.100972609094e-05  -3.110379596932e-05  -9.169163613736e-06  3*0.0  2.536867051733e-05  -2.072287086321e-06  -3.209251032527e-05   1.333992923664e-06  -1.104836450293e-05   1.250904181424e-05   3.423431772088e-06  
3*0.0 -4.279746182532e-05   3.769928438704e-06   7.066419750103e-05  -3.186715763542e-06   2.022106882771e-05  -2.979496891915e-05  -8.767474601993e-06  3*0.0  2.437967139405e-05  -1.983563709027e-06  -3.067434327980e-05   1.270151059198e-06  -1.060115015797e-05   1.193683820592e-05   3.261785365207e-06  
3*0.0 -4.126263529783e-05   3.622829227690e-06   6.780516168712e-05  -3.046092681772e-06   1.946193922586e-05  -2.853351579963e-05  -8.381075758603e-06  3*0.0  2.342474898079e-05  -1.899912791166e-06  -2.930874647042e-05   1.209335574972e-06  -1.017155216828e-05   1.138720294836e-05   3.106776750130e-06  
3*0.0 -3.978082496473e-05   3.478611434367e-06   6.506035080220e-05  -2.910317827044e-06   1.872848440836e-05  -2.732455532002e-05  -8.011523610622e-06  3*0.0  2.250669859368e-05  -1.818479248959e-06  -2.800466898231e-05   1.150954308642e-06  -9.758267136620e-06   1.086301630766e-05   2.959183633892e-06  
3*0.0 -3.834034429614e-05   3.339375006794e-06   6.241425547636e-05  -2.781055155695e-06   1.801459396235e-05  -2.616161183940e-05  -7.656763414478e-06  3*0.0  2.161826030009e-05  -1.740177449366e-06  -2.675297414594e-05   1.095615089674e-06  -9.357909019914e-06   1.036081228279e-05   2.818035674282e-06  
3*0.0 -3.695702742897e-05   3.206296748919e-06   5.987618875792e-05  -2.656527688100e-06   1.733265213233e-05  -2.504859258916e-05  -7.317863961542e-06  3*0.0  2.076782113264e-05  -1.665545761657e-06  -2.555875663854e-05   1.042581055593e-06  -8.976228535182e-06   9.882423481978e-06   2.683784845504e-06  
3*0.0 -3.562918787083e-05   3.079543957456e-06   5.744261170547e-05  -2.537864596586e-06   1.668117677241e-05  -2.398386708725e-05  -6.994224730892e-06  3*0.0  1.995310561700e-05  -1.594588030009e-06  -2.441799317994e-05   9.921933511682e-07  -8.611993054289e-06   9.426257132440e-06   2.555967962624e-06  
3*0.0 -3.432934048634e-05   2.954332551255e-06   5.508289481634e-05  -2.423857169135e-06   1.604090418628e-05  -2.295388049670e-05  -6.681855522448e-06  3*0.0  1.915985099601e-05  -1.524960224716e-06  -2.331684748121e-05   9.439569331871e-07  -8.256275742742e-06   8.986844667377e-06   2.433072423068e-06  
3*0.0 -3.308564574868e-05   2.836335756186e-06   5.283248307526e-05  -2.315140188827e-06   1.543102306597e-05  -2.197323707300e-05  -6.384987456162e-06  3*0.0  1.840334863222e-05  -1.459455613624e-06  -2.227242582432e-05   8.982234874040e-07  -7.918129554397e-06   8.570547678483e-06   2.316822266358e-06  
3*0.0 -3.188393383448e-05   2.723012360355e-06   5.066340419894e-05  -2.211477389483e-06   1.484396629625e-05  -2.103045799571e-05  -6.100149679540e-06  3*0.0  1.767470432102e-05  -1.396727056990e-06  -2.126929532587e-05   8.547494667529e-07  -7.593507697683e-06   8.171585000561e-06   2.205591254256e-06  
3*0.0 -3.071879770292e-05   2.613755977889e-06   4.857058776788e-05  -2.111139092850e-06   1.427591946712e-05  -2.012300925002e-05  -5.826545927582e-06  3*0.0  1.697148041169e-05  -1.336343810963e-06  -2.030687280909e-05   8.127995103791e-07  -7.280624812168e-06   7.789485803287e-06   2.099239449648e-06  
3*0.0 -2.959374955332e-05   2.508141672158e-06   4.656793720633e-05  -2.016229836808e-06   1.372650923329e-05  -1.925596772365e-05  -5.565668825922e-06  3*0.0  1.629477065983e-05  -1.278317665625e-06  -1.938888251312e-05   7.733061047066e-07  -6.979211220094e-06   7.425547523854e-06   1.998115623273e-06  
3*0.0 -2.851322471804e-05   2.407253398527e-06   4.464788229439e-05  -1.925117230219e-06   1.320098358491e-05  -1.842646267770e-05  -5.316492630295e-06  3*0.0  1.564719140243e-05  -1.223040608693e-06  -1.851402988915e-05   7.356076892864e-07  -6.691613830272e-06   7.079221715187e-06   1.902032309376e-06  
3*0.0 -2.747066965941e-05   2.311030840140e-06   4.279814550796e-05  -1.838032243129e-06   1.269648204915e-05  -1.762945507207e-05  -5.077546382300e-06  3*0.0  1.502408615398e-05  -1.170457016967e-06  -1.767403032981e-05   6.997010766724e-07  -6.416079956364e-06   6.747433398909e-06   1.810128302003e-06  
3*0.0 -2.645589496324e-05   2.215890917366e-06   4.101725450571e-05  -1.754246531577e-06   1.220322673605e-05  -1.686333162630e-05  -4.848368512186e-06  3*0.0  1.442085403280e-05  -1.118769192860e-06  -1.686951738614e-05   6.652605981381e-07  -6.148341933616e-06   6.430086500137e-06   1.722378363431e-06  
3*0.0 -2.548161071127e-05   2.126094727346e-06   3.930758371094e-05  -1.674365584496e-06   1.173280397066e-05  -1.612974797024e-05  -4.629303390843e-06  3*0.0  1.384301484804e-05  -1.070055715421e-06  -1.610004987010e-05   6.325582902974e-07  -5.893267745047e-06   6.127183264780e-06   1.638750315129e-06  
3*0.0 -2.454513025711e-05   2.040930192805e-06   3.766990960741e-05  -1.598307325682e-06   1.128202809476e-05  -1.542847434165e-05  -4.420256618748e-06  3*0.0  1.328931091071e-05  -1.023945333486e-06  -1.536641645570e-05   6.015835807990e-07  -5.649421243561e-06   5.838840838920e-06   1.559269165092e-06  
3*0.0 -2.363579608651e-05   1.957529913724e-06   3.609139707829e-05  -1.525066506104e-06   1.084413702272e-05  -1.475397128759e-05  -4.219602831700e-06  3*0.0  1.275431502631e-05  -9.790422446473e-07  -1.466293523373e-05   5.718664063040e-07  -5.413736593406e-06   5.562813421501e-06   1.483309471312e-06  
3*0.0 -2.275966810722e-05   1.877231900409e-06   3.458158819643e-05  -1.455533120914e-06   1.042211378411e-05  -1.410983709291e-05  -4.028375555261e-06  3*0.0  1.224046452934e-05  -9.359528174140e-07  -1.399234553625e-05   5.437546698904e-07  -5.187336043909e-06   5.300065719665e-06   1.411121900654e-06  
3*0.0 -2.191820605799e-05   1.801789171604e-06   3.313089287058e-05  -1.388973032716e-06   1.001984347037e-05  -1.349261195160e-05  -3.845434339318e-06  3*0.0  1.174839427459e-05  -8.954962830767e-07  -1.335118652904e-05   5.169435489633e-07  -4.971829911683e-06   5.049349403534e-06   1.342344558073e-06  
3*0.0 -2.109724349332e-05   1.726942093807e-06   3.173455763448e-05  -1.324689490530e-06   9.625121571694e-06  -1.289935048719e-05  -3.670009324619e-06  3*0.0  1.127109671966e-05  -8.556472717075e-07  -1.273740743071e-05   4.911990773414e-07  -4.761746635941e-06   4.809623904780e-06   1.276700138038e-06  
3*0.0 -2.031439342753e-05   1.656895033372e-06   3.039191649534e-05  -1.263827165172e-06   9.252987379298e-06  -1.233080420106e-05  -3.502095282099e-06  3*0.0  1.081651829571e-05  -8.183638717276e-07  -1.214928499210e-05   4.668790829353e-07  -4.563620663713e-06   4.580523912153e-06   1.214048670183e-06  
3*0.0 -1.955570471891e-05   1.588414730074e-06   2.910997049172e-05  -1.205709385512e-06   8.890355087606e-06  -1.178844561122e-05  -3.342287731681e-06  3*0.0  1.037783182535e-05  -7.821259377521e-07  -1.158991674985e-05   4.437647341185e-07  -4.371510240179e-06   4.362803515761e-06   1.154614651296e-06  
3*0.0 -1.882479910275e-05   1.523330092329e-06   2.787880322375e-05  -1.150202917682e-06   8.542172710972e-06  -1.126868170181e-05  -3.189424590625e-06  3*0.0  9.956798860191e-06  -7.477350559642e-07  -1.105550977676e-05   4.217798843098e-07  -4.187601677687e-06   4.155157535029e-06   1.098020232871e-06  
3*0.0 -1.811629447447e-05   1.460667294700e-06   2.669085037134e-05  -1.096959316247e-06   8.205663880407e-06  -1.076849217463e-05  -3.042591721132e-06  3*0.0  9.550266920443e-06  -7.147263176345e-07  -1.054200380373e-05   4.007547378106e-07  -4.010471955697e-06   3.956051520596e-06   1.043842525343e-06  
3*0.0 -1.743295148255e-05   1.399977439101e-06   2.555083630298e-05  -1.045610567642e-06   7.881586508319e-06  -1.028939741752e-05  -2.902225376932e-06  3*0.0  9.159831659817e-06  -6.829139953450e-07  -1.005190435885e-05   3.806009839767e-07  -3.840534216601e-06   3.766300181606e-06   9.922908932981e-07  
3*0.0 -1.678000755492e-05   1.342064364616e-06   2.446358333781e-05  -9.971322250215e-07   7.573077461955e-06  -9.833371224292e-06  -2.768820079782e-06  3*0.0  8.787517202837e-06  -6.526519823380e-07  -9.585887133996e-06   3.616277588680e-07  -3.679036292579e-06   3.586160272667e-06   9.434207759087e-07  
3*0.0 -1.614371999341e-05   1.286457551710e-06   2.341548150492e-05  -9.508559420262e-07   7.272068100525e-06  -9.394643464174e-06  -2.640763528522e-06  3*0.0  8.426366865145e-06  -6.236597876828e-07  -9.138675133034e-06   3.435694175508e-07  -3.522174971541e-06   3.413589209377e-06   8.966894019438e-07  
3*0.0 -1.553334348394e-05   1.233479426426e-06   2.241332837018e-05  -9.066449621428e-07   6.984213003086e-06  -8.975922094649e-06  -2.518768127856e-06  3*0.0  8.081038804784e-06  -5.961020590749e-07  -8.713074647703e-06   3.263925651423e-07  -3.372553913393e-06   3.249595921057e-06   8.523475473945e-07  
3*0.0 -1.494715169257e-05   1.182652064143e-06   2.144612276082e-05  -8.642056583140e-07   6.710001518968e-06  -8.573142885597e-06  -2.401580350731e-06  3*0.0  7.750225269083e-06  -5.697519780281e-07  -8.303820353153e-06   3.099539440442e-07  -3.230244075489e-06   3.092306392651e-06   8.098775252626e-07  
3*0.0 -1.437866285888e-05   1.132867107394e-06   2.052407004271e-05  -8.237471391757e-07   6.442331395833e-06  -8.189375185977e-06  -2.290182200872e-06  3*0.0  7.431054171773e-06  -5.441243625496e-07  -7.915692237913e-06   2.943870656804e-07  -3.092145030815e-06   2.943222349360e-06   7.696944063925e-07  
3*0.0 -1.383095538007e-05   1.085366564384e-06   1.963870214396e-05  -7.849397813576e-07   6.185312126359e-06  -7.821711185424e-06  -2.183652095049e-06  3*0.0  7.124506995127e-06  -5.196924791226e-07  -7.544586010237e-06   2.795007317387e-07  -2.959853791301e-06   2.800927385698e-06   7.314008748357e-07  
3*0.0 -1.330517640457e-05   1.040522910013e-06   1.878899798106e-05  -7.482404143284e-07   5.939830185335e-06  -7.469761030202e-06  -2.081834495880e-06  3*0.0  6.830902810381e-06  -4.966397613371e-07  -7.189636543240e-06   2.654500205450e-07  -2.833709115676e-06   2.665111366979e-06   6.949061359039e-07  
3*0.0 -1.279793516902e-05   9.970573672945e-07   1.797314181504e-05  -7.128931740806e-07   5.703582000532e-06  -7.132524424291e-06  -1.984459845653e-06  3*0.0  6.548821337487e-06  -4.744370759529e-07  -6.850450577860e-06   2.519887463357e-07  -2.712769406141e-06   2.535542643784e-06   6.601437604733e-07  
3*0.0 -1.230415574768e-05   9.546185000886e-07   1.719052048861e-05  -6.792922886058e-07   5.472603135599e-06  -6.809480520320e-06  -1.891378670043e-06  3*0.0  6.275547774616e-06  -4.528654771175e-07  -6.526569517379e-06   2.392544415361e-07  -2.595157357563e-06   2.411974808247e-06   6.270507735465e-07  
3*0.0 -1.183612765529e-05   9.154060492051e-07   1.644532761979e-05  -6.474033931727e-07   5.255636409900e-06  -6.502581038745e-06  -1.803087448812e-06  3*0.0  6.016817096039e-06  -4.328946987503e-07  -6.219184741804e-06   2.271814676759e-07  -2.484640474682e-06   2.294904995623e-06   5.957389680760e-07  
3*0.0 -1.137948620032e-05   8.764401508125e-07   1.572962580179e-05  -6.167843100954e-07   5.042763926231e-06  -6.208188906860e-06  -1.718579660100e-06  3*0.0  5.765849156787e-06  -4.131888757830e-07  -5.925515851123e-06   2.156621425608e-07  -2.376917559742e-06   2.183182901353e-06   5.659098883803e-07  
3*0.0 -1.094061471926e-05   8.397250852713e-07   1.503735369073e-05  -5.873764479666e-07   4.840171703622e-06  -5.924450308562e-06  -1.637252812155e-06  3*0.0  5.525248070346e-06  -3.946485350737e-07  -5.642542213647e-06   2.046258216351e-07  -2.274509792404e-06   2.075832108321e-06   5.372893589074e-07  
3*0.0 -1.051661341219e-05   8.035321807065e-07   1.437917561171e-05  -5.593295525555e-07   4.643375444995e-06  -5.654818899313e-06  -1.560128468879e-06  3*0.0  5.294009820701e-06  -3.765258304347e-07  -5.375007521495e-06   1.941810493765e-07  -2.175610053646e-06   1.974385214508e-06   5.102871789285e-07  
3*0.0 -1.011245911689e-05   7.698192662109e-07   1.374848646675e-05  -5.328673972954e-07   4.457390068346e-06  -5.397193946296e-06  -1.486547131941e-06  3*0.0  5.073760600954e-06  -3.596102448885e-07  -5.119044065708e-06   1.843188163519e-07  -2.082129957692e-06   1.877560301883e-06   4.845506353665e-07  
3*0.0 -9.721853026397e-06   7.375680363593e-07   1.314574485072e-05  -5.075661582863e-07   4.277389332729e-06  -5.151303579227e-06  -1.416461239959e-06  3*0.0  4.861764205641e-06  -3.434528418222e-07  -4.875750274188e-06   1.749310153497e-07  -1.991993381091e-06   1.785620313899e-06   4.601534597086e-07  
3*0.0 -9.345504885760e-06   7.064723108820e-07   1.256390547399e-05  -4.833232041002e-07   4.105067537917e-06  -4.914654527519e-06  -1.349116977643e-06  3*0.0  4.658287279037e-06  -3.279763644504e-07  -4.641795716095e-06   1.659725650994e-07  -1.905991683792e-06   1.697431985887e-06   4.367858387425e-07  
3*0.0 -8.979594084927e-06   6.758813864532e-07   1.200831663625e-05  -4.599828600865e-07   3.936525342448e-06  -4.688845158783e-06  -1.284999758418e-06  3*0.0  4.461525978682e-06  -3.128287135205e-07  -4.419776027832e-06   1.574130180703e-07  -1.822353618134e-06   1.613787100795e-06   4.146606662750e-07  
3*0.0 -8.632161496382e-06   6.474026084613e-07   1.147740656984e-05  -4.380635408681e-07   3.777938642994e-06  -4.473682894203e-06  -1.223982202452e-06  3*0.0  4.274844290303e-06  -2.987315669637e-07  -4.207994534646e-06   1.493727349909e-07  -1.743650308985e-06   1.534185976796e-06   3.936326850081e-07  
3*0.0 -8.295754407744e-06   6.201336256651e-07   1.096893877294e-05  -4.171741507280e-07   3.624241958674e-06  -4.267921385614e-06  -1.165757894046e-06  3*0.0  4.094781707774e-06  -2.852592506088e-07  -4.006033949907e-06   1.417357110793e-07  -1.667654685887e-06   1.458376618646e-06   3.736402650087e-07  
3*0.0 -7.965757859532e-06   5.930929309188e-07   1.047872962890e-05  -3.969077883545e-07   3.472736422693e-06  -4.069831325759e-06  -1.109831687596e-06  3*0.0  3.919283957836e-06  -2.719812591060e-07  -3.812619655018e-06   1.343759225881e-07  -1.593231823855e-06   1.385857539695e-06   3.545505110412e-07  
3*0.0 -7.657929931724e-06   5.680785907161e-07   1.001323908689e-05  -3.778864056252e-07   3.333430880892e-06  -3.882324401616e-06  -1.056929035059e-06  3*0.0  3.755535214003e-06  -2.597319228553e-07  -3.629215179363e-06   1.274842680169e-07  -1.524706977393e-06   1.317263148405e-06   3.365106552924e-07  
3*0.0 -7.354649483853e-06   5.432721614906e-07   9.564958254143e-06  -3.595370465566e-07   3.195106379563e-06  -3.701920005270e-06  -1.006161777571e-06  3*0.0  3.595235719592e-06  -2.476437104371e-07  -3.453690694972e-06   1.208761923336e-07  -1.457128744314e-06   1.251674375200e-06   3.192950063376e-07  
3*0.0 -7.066414638513e-06   5.199868603578e-07   9.136485769451e-06  -3.421240155993e-07   3.064732877764e-06  -3.529959845557e-06  -9.578336725080e-07  3*0.0  3.443141382129e-06  -2.362960911283e-07  -3.286369262275e-06   1.146010646724e-07  -1.393487466046e-06   1.189284082864e-06   3.029398313708e-07  
3*0.0 -6.787429255655e-06   4.977991807616e-07   8.727198922496e-06  -3.256125839021e-07   2.938251140190e-06  -3.365875954167e-06  -9.118212287544e-07  3*0.0  3.296514863502e-06  -2.255136839631e-07  -3.127335632993e-06   1.086911892683e-07  -1.331983129479e-06   1.130047877002e-06   2.874382825141e-07  
3*0.0 -6.521560849904e-06   4.765940925794e-07   8.336351409171e-06  -3.098717278257e-07   2.818470911163e-06  -3.209584600159e-06  -8.680485658700e-07  3*0.0  3.157046131212e-06  -2.152522201795e-07  -2.975869056078e-06   1.030709774937e-07  -1.273814270202e-06   1.073737955919e-06   2.727218099953e-07  
3*0.0 -6.259849543698e-06   4.555125362556e-07   7.958742248754e-06  -2.946833641083e-07   2.699929914684e-06  -3.058797315012e-06  -8.259199424950e-07  3*0.0  3.020710202711e-06  -2.051136757726e-07  -2.830464507603e-06   9.768225694042e-08  -1.216669717155e-06   1.019752888991e-06   2.586392902892e-07  
3*0.0 -6.012959314304e-06   4.358947195400e-07   7.599705201797e-06  -2.802927153331e-07   2.589155311247e-06  -2.915787176987e-06  -7.860125407057e-07  3*0.0  2.892241203586e-06  -1.956940261391e-07  -2.692590805177e-06   9.258441547641e-08  -1.163276246519e-06   9.686637646887e-07   2.453278561841e-07  
3*0.0 -5.775213347253e-06   4.174551327079e-07   7.257197907151e-06  -2.667023826993e-07   2.482493799957e-06  -2.779566497012e-06  -7.480724169242e-07  3*0.0  2.768816906897e-06  -1.868349378974e-07  -2.561545927783e-06   8.778373473443e-08  -1.111962593892e-06   9.201664270722e-07   2.327125643712e-07  
3*0.0 -5.542075409739e-06   3.988815987340e-07   6.926827765766e-06  -2.536110732196e-07   2.377430315965e-06  -2.648367873785e-06  -7.116123129375e-07  3*0.0  2.648606294977e-06  -1.779810194291e-07  -2.435825965423e-06   8.318514442369e-08  -1.061795588214e-06   8.737061338429e-07   2.206479985040e-07  
3*0.0 -5.322831027916e-06   3.819704653935e-07   6.613319105200e-06  -2.412640706209e-07   2.279591840958e-06  -2.524184021798e-06  -6.771374515240e-07  3*0.0  2.535563084485e-06  -1.699072133049e-07  -2.316870309145e-06   7.885693978803e-08  -1.015012943309e-06   8.298271181707e-07   2.092674815396e-07  
3*0.0 -5.110413216866e-06   3.651073094296e-07   6.312942567628e-06  -2.294139354065e-07   2.184620030543e-06  -2.405370436635e-06  -6.442181011587e-07  3*0.0  2.426630822051e-06  -1.619185870127e-07  -2.203412570479e-06   7.472746687608e-08  -9.698695969163e-07   7.880320237775e-07   1.984438938510e-07  
3*0.0 -4.904970983851e-06   3.487826886525e-07   6.023527813194e-06  -2.180237886822e-07   2.093099028716e-06  -2.291186368916e-06  -6.126367676345e-07  3*0.0  2.321710239901e-06  -1.542331830265e-07  -2.094538486549e-06   7.077207866939e-08  -9.265308992097e-07   7.480094873660e-07   1.880954001500e-07  
3*0.0 -4.708626043104e-06   3.337638100316e-07   5.748859257664e-06  -2.073032162739e-07   2.005756778563e-06  -2.182962233093e-06  -5.827582346178e-07  3*0.0  2.221562952697e-06  -1.471313944532e-07  -1.991609697164e-06   6.705647380901e-08  -8.851885140186e-07   7.102117844198e-07   1.783375001577e-07  
3*0.0 -4.521514745106e-06   3.194936436443e-07   5.486455215941e-06  -1.971285548131e-07   1.922998181257e-06  -2.079811831116e-06  -5.543183217877e-07  3*0.0  2.126442278825e-06  -1.404137480522e-07  -1.893674046867e-06   6.354484975455e-08  -8.461288564433e-07   6.743163401067e-07   1.690827878054e-07  
3*0.0 -4.337042871947e-06   3.052302156940e-07   5.233752226797e-06  -1.873714078714e-07   1.840852486288e-06  -1.980593439944e-06  -5.270297070350e-07  3*0.0  2.033130361484e-06  -1.337407741990e-07  -1.799727451383e-06   6.019210576647e-08  -8.075757074237e-07   6.399228176156e-07   1.602323671151e-07  
3*0.0 -4.160432097243e-06   2.915171358314e-07   4.992291910214e-06  -1.780234401386e-07   1.762504390198e-06  -1.885979466946e-06  -5.010481080446e-07  3*0.0  1.944165746829e-06  -1.273522257129e-07  -1.710405724092e-06   5.699336917017e-08  -7.709412987699e-07   6.072747056922e-07   1.518424833725e-07  
3*0.0 -3.992243067166e-06   2.788681690051e-07   4.763040931549e-06  -1.692452524107e-07   1.688175446578e-06  -1.796302076913e-06  -4.764641802041e-07  3*0.0  1.859535593489e-06  -1.214518881239e-07  -1.625813074966e-06   5.399317080415e-08  -7.362012298056e-07   5.763997983145e-07   1.439198690764e-07  
3*0.0 -3.830124350930e-06   2.666634562905e-07   4.542609866821e-06  -1.608592908351e-07   1.616771245587e-06  -1.710286440723e-06  -4.529187590569e-07  3*0.0  1.778322052146e-06  -1.157893953969e-07  -1.544870661449e-06   5.114250704489e-08  -7.029647966575e-07   5.469159640124e-07   1.363654150876e-07  
3*0.0 -3.673783993270e-06   2.547208165150e-07   4.332631212566e-06  -1.528159869841e-07   1.547784735333e-06  -1.628435885921e-06  -4.305594512788e-07  3*0.0  1.700316185300e-06  -1.102684871547e-07  -1.468071268431e-06   4.842113556450e-08  -6.709857266477e-07   5.189682929972e-07   1.292152798260e-07  
3*0.0 -3.526042725367e-06   2.436651237538e-07   4.131019833270e-06  -1.451849492990e-07   1.483403349710e-06  -1.550127080190e-06  -4.091880613112e-07  3*0.0  1.626772117967e-06  -1.051682722947e-07  -1.394582755368e-06   4.584308592533e-08  -6.411773556638e-07   4.923018042011e-07   1.224009832509e-07  
3*0.0 -3.380664197565e-06   2.326119217455e-07   3.939422920814e-06  -1.379207784786e-07   1.419293955232e-06  -1.475680669180e-06  -3.889251554605e-07  3*0.0  1.554732372824e-06  -1.000911705922e-07  -1.325047800949e-06   4.340124517982e-08  -6.116540009233e-07   4.670666515510e-07   1.159649091048e-07  
3*0.0 -3.244022185562e-06   2.222707469421e-07   3.756147620706e-06  -1.310338893899e-07   1.359792501845e-06  -1.404711266781e-06  -3.696243946702e-07  3*0.0  1.487210802452e-06  -9.536897213886e-08  -1.258757205103e-06   4.109560483073e-08  -5.843076407361e-07   4.430756600629e-07   1.098524599581e-07  
3*0.0 -3.112048271038e-06   2.125400376350e-07   3.581660153013e-06  -1.244928493550e-07   1.302207156759e-06  -1.337217530451e-06  -3.513058867031e-07  3*0.0  1.422147528012e-06  -9.091261771183e-08  -1.195907778205e-06   3.891108239058e-08  -5.578903361837e-07   4.203491480854e-07   1.040719162835e-07  
3*0.0 -2.982694517252e-06   2.029848587905e-07   3.412883458674e-06  -1.181894683093e-07   1.245725354827e-06  -1.272064848753e-06  -3.336619419067e-07  3*0.0  1.358726223754e-06  -8.656113880416e-08  -1.135432343605e-06   3.681483664537e-08  -5.321189101149e-07   3.985201508525e-07   9.852950789774e-08  
3*0.0 -2.860802268979e-06   1.939520465701e-07   3.253753730013e-06  -1.122580943786e-07   1.192726335257e-06  -1.210732855145e-06  -3.170726135126e-07  3*0.0  1.299055009054e-06  -8.246093096377e-08  -1.078541831342e-06   3.484788248807e-08  -5.079695563948e-07   3.780108755284e-07   9.332816733742e-08  
3*0.0 -2.741494730462e-06   1.850872268317e-07   3.100752292913e-06  -1.065968207595e-07   1.140693167047e-06  -1.151845145657e-06  -3.011795369125e-07  3*0.0  1.240956295371e-06  -7.846159780494e-08  -1.024120954219e-06   3.298077277941e-08  -4.843875276722e-07   3.584179610502e-07   8.836805577162e-08  
3*0.0 -2.629295310896e-06   1.769472118857e-07   2.955496623336e-06  -1.012254860207e-07   1.092190197733e-06  -1.096076677207e-06  -2.861447109346e-07  3*0.0  1.186394338399e-06  -7.478993458232e-08  -9.726406470144e-07   3.121390322121e-08  -4.624125138251e-07   3.399180614009e-07   8.369006920273e-08  
3*0.0 -2.520240364950e-06   1.692711182001e-07   2.815748225894e-06  -9.613436270397e-08   1.045077302180e-06  -1.042532647197e-06  -2.717392137113e-07  3*0.0  1.133508269483e-06  -7.132672750307e-08  -9.232732745602e-07   2.954073586316e-08  -4.411184637582e-07   3.222092799829e-07   7.922005969084e-08  
3*0.0 -2.413842043996e-06   1.611996113329e-07   2.682517677844e-06  -9.118540046928e-08   9.987839654930e-07  -9.915081340208e-07  -2.580386049908e-07  3*0.0  1.082302044008e-06  -6.772165450060e-08  -8.764831489248e-07   2.792945016802e-08  -4.203744834912e-07   3.054325234183e-07   7.499135972999e-08  
3*0.0 -2.315948818054e-06   1.542712481318e-07   2.556307277032e-06  -8.662108564492e-08   9.569368535355e-07  -9.433512528670e-07  -2.451158143000e-07  3*0.0  1.035092641383e-06  -6.461292041803e-08  -8.321726606144e-07   2.643851913332e-08  -4.015541318279e-07   2.895925177616e-07   7.100266352172e-08  
3*0.0 -2.218344640548e-06   1.470936293039e-07   2.434355508333e-06  -8.217918447447e-08   9.148291541561e-07  -8.968513680246e-07  -2.326695386619e-07  3*0.0  9.884167284536e-07  -6.142625647205e-08  -7.896808453439e-07   2.500130180978e-08  -3.827870163560e-07   2.744138079193e-07   6.718788912851e-08  
3*0.0 -2.127478447765e-06   1.404636666983e-07   2.319465239475e-06  -7.799695473149e-08   8.760014113436e-07  -8.531492673554e-07  -2.209824448441e-07  3*0.0  9.449604462271e-07  -5.849051724183e-08  -7.496873362171e-07   2.364945914359e-08  -3.654692877644e-07   2.601535205094e-07   6.360745016065e-08  
3*0.0 -2.038511370426e-06   1.341320823277e-07   2.209113859777e-06  -7.402136816323e-08   8.378497377482e-07  -8.112215528772e-07  -2.097957632231e-07  3*0.0  9.025997048952e-07  -5.568888187734e-08  -7.114929419193e-07   2.237079826514e-08  -3.485239358956e-07   2.465499598089e-07   6.019826813646e-08  
3*0.0 -1.953249989556e-06   1.280958515567e-07   2.104035515254e-06  -7.026156376974e-08   8.013450529557e-07  -7.713654106213e-07  -1.991794043231e-07  3*0.0  8.621086263999e-07  -5.301797836460e-08  -6.752203067012e-07   2.116246993291e-08  -3.323501081855e-07   2.336496157291e-07   5.696993620029e-08  
3*0.0 -1.871024034408e-06   1.223413181019e-07   2.002978371513e-06  -6.665086117820e-08   7.662805409400e-07  -7.331282170094e-07  -1.890108689417e-07  3*0.0  8.232068056284e-07  -5.048388028128e-08  -6.405036077103e-07   2.000656576298e-08  -3.168629881565e-07   2.213265790647e-07   5.389084171428e-08  
3*0.0 -1.790997721056e-06   1.165763579149e-07   1.907013757726e-06  -6.320692081155e-08   7.319456341417e-07  -6.968280837403e-07  -1.793786006751e-07  3*0.0  7.855384883111e-07  -4.796236883737e-08  -6.076858860186e-07   1.891134345199e-08  -3.017845263523e-07   2.096824564917e-07   5.098598605254e-08  
3*0.0 -1.715875435002e-06   1.112436431288e-07   1.815787872526e-06  -5.996371997193e-08   7.000239994286e-07  -6.624195351729e-07  -1.702564800617e-07  3*0.0  7.502322677546e-07  -4.564034386054e-08  -5.765662923097e-07   1.788279611266e-08  -2.877769513449e-07   1.986661766497e-07   4.824085101499e-08  
3*0.0 -1.642910839298e-06   1.062711567072e-07   1.728184712399e-06  -5.689081959978e-08   6.690183676339e-07  -6.294324437575e-07  -1.615300810183e-07  3*0.0  7.160450636712e-07  -4.346535534205e-08  -5.468143521429e-07   1.690871746347e-08  -2.742057614559e-07   1.881498355963e-07   4.562489247501e-08  
3*0.0 -1.573756929566e-06   1.013693713604e-07   1.644991009067e-06  -5.394065424635e-08   6.397674959060e-07  -5.981704608011e-07  -1.532691938320e-07  3*0.0  6.837792590875e-07  -4.133942745501e-08  -5.186489786602e-07   1.597895858943e-08  -2.614573829388e-07   1.782107461110e-07   4.315517061582e-08  
3*0.0 -1.507490702212e-06   9.665799460637e-08   1.565859281971e-06  -5.114936391158e-08   6.117579083157e-07  -5.684800608638e-07  -1.454356880434e-07  3*0.0  6.529681780057e-07  -3.930064347247e-08  -4.919670753646e-07   1.510314687347e-08  -2.492909220191e-07   1.688073399182e-07   4.082181160171e-08  
3*0.0 -1.444060064645e-06   9.233064248292e-08   1.490093139175e-06  -4.851527014827e-08   5.850882298262e-07  -5.401188777011e-07  -1.379660822821e-07  3*0.0  6.235221961330e-07  -3.743037936723e-08  -4.664937421663e-07   1.427694194158e-08  -2.377163436951e-07   1.598479072017e-07   3.860209745048e-08  
3*0.0 -1.382008106309e-06   8.797402135785e-08   1.417961050377e-06  -4.599291260159e-08   5.588158423025e-07  -5.131279670718e-07  -1.308719649813e-07  3*0.0  5.948798928166e-07  -3.555580799580e-08  -4.423781040170e-07   1.349172477324e-08  -2.263838761040e-07   1.513690584387e-07   3.650485535283e-08  
3*0.0 -1.324543518607e-06   8.397939667587e-08   1.349652809050e-06  -4.361895369787e-08   5.348097973824e-07  -4.876483686903e-07  -1.241802291493e-07  3*0.0  5.683803598209e-07  -3.384747851900e-08  -4.195668398570e-07   1.275283838622e-08  -2.160313263190e-07   1.433696031337e-07   3.452799367295e-08  
3*0.0 -1.266694571916e-06   8.000379136542e-08   1.283324727323e-06  -4.132611669761e-08   5.104143609057e-07  -4.629277408136e-07  -1.177058571560e-07  3*0.0  5.418709474752e-07  -3.214603959934e-08  -3.975733840942e-07   1.204284380091e-08  -2.055770242072e-07   1.356629827780e-07   3.262770009093e-08  
3*0.0 -1.213217198031e-06   7.640068387883e-08   1.221159993155e-06  -3.919147093638e-08   4.880680889963e-07  -4.398067528925e-07  -1.116559221714e-07  3*0.0  5.173651347509e-07  -3.060584802551e-08  -3.769835850672e-07   1.138265668136e-08  -1.959957826614e-07   1.284606944024e-07   3.085339886118e-08  
3*0.0 -1.160953635049e-06   7.290716202601e-08   1.161252935552e-06  -3.714604403787e-08   4.662184020887e-07  -4.175665219110e-07  -1.058480379638e-07  3*0.0  4.935250452640e-07  -2.912077072302e-08  -3.572414617731e-07   1.075353533992e-08  -1.866674128083e-07   1.215658341807e-07   2.915781561439e-08  
3*0.0 -1.109750512716e-06   6.937360628767e-08   1.104275317142e-06  -3.518722093809e-08   4.446641484528e-07  -3.964196616307e-07  -1.003378796235e-07  3*0.0  4.702828664721e-07  -2.762739212416e-08  -3.385472267209e-07   1.015448750111e-08  -1.775152793260e-07   1.150391666942e-07   2.755540999874e-08  
3*0.0 -1.062125580035e-06   6.616058045751e-08   1.050147218544e-06  -3.334022969548e-08   4.248574944665e-07  -3.763938669135e-07  -9.512395050122e-08  3*0.0  4.487088880406e-07  -2.627286528913e-08  -3.208416435948e-07   9.622512129328e-09  -1.691146636843e-07   1.088733626143e-07   2.604311030739e-08  
3*0.0 -1.015923978258e-06   6.310733393019e-08   9.984221417264e-07  -3.159818615606e-08   4.056135156865e-07  -3.572822517732e-07  -9.015822813335e-08  3*0.0  4.278396467061e-07  -2.498516408897e-08  -3.039797218286e-07   9.087502485259e-09  -1.609751559057e-07   1.030087651812e-07   2.460710093650e-08  
3*0.0 -9.724781934965e-07   6.014575103726e-08   9.495217634832e-07  -2.993791201934e-08   3.876168432217e-07  -3.392508728327e-07  -8.547749209004e-08  3*0.0  4.082917410914e-07  -2.374366803040e-08  -2.880918864534e-07   8.582772495583e-09  -1.533925270258e-07   9.749181367539e-08   2.325752583564e-08  
3*0.0 -9.299374936456e-07   5.727089846116e-08   9.025635352998e-07  -2.835836620355e-08   3.699476519466e-07  -3.219592429209e-07  -8.099837349292e-08  3*0.0  3.892283258401e-07  -2.254063480705e-08  -2.729002153270e-07   8.104429562679e-09  -1.459774179907e-07   9.222318720061e-08   2.197097660369e-08  
3*0.0 -8.906672217399e-07   5.471431456259e-08   8.582789964080e-07  -2.687610268218e-08   3.538284765155e-07  -3.056960355494e-07  -7.678896739719e-08  3*0.0  3.716417117329e-07  -2.147064321776e-08  -2.586136706880e-07   7.652427897543e-09  -1.392099582260e-07   8.727900173538e-08   2.076481126664e-08  
3*0.0 -8.510875535966e-07   5.199540574870e-08   8.156025738487e-07  -2.543271305100e-08   3.373927385971e-07  -2.900252965087e-07  -7.274406700640e-08  3*0.0  3.540446122018e-07  -2.034211960325e-08  -2.449197083867e-07   7.224658415386e-09  -1.323652603398e-07   8.254121545852e-08   1.961126801959e-08  
3*0.0 -8.150903942469e-07   4.965229212272e-08   7.753331395804e-07  -2.409933136056e-08   3.226998534407e-07  -2.752921981238e-07  -6.894279164704e-08  3*0.0  3.380361916788e-07  -1.937348656384e-08  -2.320182486497e-07   6.820487010056e-09  -1.262372907582e-07   7.809111784871e-08   1.852869444121e-08  
3*0.0 -7.791236559401e-07   4.725693269922e-08   7.368538864655e-07  -2.281714409741e-08   3.078461443156e-07  -2.612112104622e-07  -6.531906554482e-08  3*0.0  3.221196520654e-07  -1.838430764032e-08  -2.197560546631e-07   6.437569907347e-09  -1.200757778152e-07   7.386091617217e-08   1.750159191421e-08  
3*0.0 -7.447929708764e-07   4.501995506840e-08   7.001005997418e-07  -2.160878608509e-08   2.937272343989e-07  -2.477909011255e-07  -6.187065221545e-08  3*0.0  3.069745210678e-07  -1.746056064658e-08  -2.080844378738e-07   6.076653989056e-09  -1.142353162050e-07   6.984217722191e-08   1.652720108623e-08  
3*0.0 -7.119539515294e-07   4.291614342572e-08   6.651263454224e-07  -2.045793951956e-08   2.802604728534e-07  -2.350424659271e-07  -5.860024316437e-08  3*0.0  2.925213761888e-07  -1.659532908140e-08  -1.970202031962e-07   5.734569421192e-09  -1.086745872638e-07   6.603788954371e-08   1.560614355929e-08  
3*0.0 -6.803429413401e-07   4.086953765149e-08   6.317798246505e-07  -1.936470689083e-08   2.673079149407e-07  -2.229072898710e-07  -5.549232724535e-08  3*0.0  2.786612133911e-07  -1.575735998001e-08  -1.865045211439e-07   5.411105368577e-09  -1.033464495608e-07   6.242749620844e-08   1.473328009526e-08  
3*0.0 -6.497092059027e-07   3.886473984386e-08   6.000004044435e-07  -1.832532858477e-08   2.547351781807e-07  -2.113550869610e-07  -5.253910766266e-08  3*0.0  2.652948008576e-07  -1.494175196439e-08  -1.765341543878e-07   5.106022360616e-09  -9.820015856251e-08   5.900788838363e-08   1.390779204756e-08  
3*0.0 -6.206784949723e-07   3.700724521099e-08   5.697969359414e-07  -1.734032531661e-08   2.428812657927e-07  -2.004002949898e-07  -4.974223291142e-08  3*0.0  2.526506811291e-07  -1.418540541652e-08  -1.670853927417e-07   4.817445286371e-09  -9.335377441770e-08   5.577274540364e-08   1.312785226602e-08  
3*0.0 -5.945021711052e-07   3.536629220177e-08   5.414522237689e-07  -1.642877225646e-08   2.323702626392e-07  -1.901547409189e-07  -4.712705416341e-08  3*0.0  2.412596832289e-07  -1.351750182497e-08  -1.582209541410e-07   4.544753268839e-09  -8.905731630202e-08   5.274658789698e-08   1.239872359967e-08  
3*0.0 -5.680426901966e-07   3.360472721524e-08   5.142299887768e-07  -1.553791804499e-08   2.216055122791e-07  -1.803115276305e-07  -4.462135717913e-08  3*0.0  2.298348651469e-07  -1.280676322894e-08  -1.497663897045e-07   4.287613075313e-09  -8.469474296038e-08   4.985983833675e-08   1.170450578203e-08  
3*0.0 -5.427749411044e-07   3.197957519469e-08   4.882527566693e-07  -1.469952893300e-08   2.113652650218e-07  -1.709384398645e-07  -4.223899304868e-08  3*0.0  2.189431179166e-07  -1.215085299546e-08  -1.417240848239e-07   4.044683745980e-09  -8.054931935129e-08   4.711875359894e-08   1.104630386158e-08  
3*0.0 -5.193180881338e-07   3.052354961140e-08   4.636630968361e-07  -1.391674973402e-08   2.019596960306e-07  -1.620912136202e-07  -3.999254482401e-08  3*0.0  2.088405096716e-07  -1.156506444735e-08  -1.341219767494e-07   3.814419300261e-09  -7.674230574156e-08   4.453386198096e-08   1.042630109490e-08  
3*0.0 -4.953767673905e-07   2.898395694917e-08   4.400352031477e-07  -1.315850295875e-08   1.922080922829e-07  -1.535830589559e-07  -3.783840689512e-08  3*0.0  1.985976431059e-07  -1.094771957860e-08  -1.268726348511e-07   3.597231843374e-09  -7.282389329252e-08   4.206750053152e-08   9.870039401588e-09  
3*0.0 -4.737791794366e-07   2.760520216706e-08   4.178733948742e-07  -1.244864614525e-08   1.835547698552e-07  -1.456306070363e-07  -3.582552900213e-08  3*0.0  1.893686417440e-07  -1.039920904530e-08  -1.200765961446e-07   3.392057023718e-09  -6.934843540656e-08   3.976198020650e-08   9.313047003090e-09  
3*0.0 -4.523003396209e-07   2.627076017579e-08   3.965099840219e-07  -1.177382498941e-08   1.748980336697e-07  -1.379713402015e-07  -3.389169000662e-08  3*0.0  1.802255564293e-07  -9.893053888912e-09  -1.135596391081e-07   3.198119456392e-09  -6.588470513356e-08   3.755307341478e-08   8.786503915829e-09  
3*0.0 -4.320643495319e-07   2.499863760550e-08   3.763194082481e-07  -1.113218861414e-08   1.667820811704e-07  -1.307466473942e-07  -3.206973467663e-08  3*0.0  1.716373806634e-07  -9.387529553310e-09  -1.074157171208e-07   3.015081504436e-09  -6.264645882435e-08   3.547396144544e-08   8.288672396299e-09  
3*0.0 -4.125837544067e-07   2.381064851024e-08   3.571291745544e-07  -1.053111140877e-08   1.589671113016e-07  -1.238888734473e-07  -3.034313435008e-08  3*0.0  1.633888602948e-07  -8.904291160057e-09  -1.016039400874e-07   2.842113566951e-09  -5.953420449172e-08   3.350936779462e-08   7.817709110845e-09  
3*0.0 -3.932260847356e-07   2.262179105586e-08   3.386742373959e-07  -9.984846219095e-09   1.511582178715e-07  -1.172985071895e-07  -2.868811337402e-08  3*0.0  1.552298074673e-07  -8.445067844372e-09  -9.603805628545e-08   2.678904598488e-09  -5.643933065448e-08   3.162942509222e-08   7.373416568765e-09  
3*0.0 -3.754648673518e-07   2.150459895551e-08   3.213435278817e-07  -9.441806947659e-09   1.440697553067e-07  -1.111265819381e-07  -2.713879323106e-08  3*0.0  1.477715245748e-07  -8.014418547433e-09  -9.082581633413e-08   2.525285467227e-09  -5.363947239926e-08   2.987284813024e-08   6.954105267371e-09  
3*0.0 -3.585400847649e-07   2.045503657798e-08   3.048965176569e-07  -8.924976143199e-09   1.373297713555e-07  -1.052789805233e-07  -2.567321031876e-08  3*0.0  1.406809750781e-07  -7.599039255328e-09  -8.588930024860e-08   2.379665599285e-09  -5.098302051355e-08   2.821164914127e-08   6.557569756214e-09  
3*0.0 -3.430545714434e-07   1.953075920583e-08   2.893121621381e-07  -8.436127930126e-09   1.312529954568e-07  -9.975748905260e-08  -2.429012122513e-08  3*0.0  1.342068554732e-07  -7.206373293433e-09  -8.122421183906e-08   2.242395932574e-09  -4.859064015144e-08   2.664631620332e-08   6.183997457530e-09  
3*0.0 -3.270401833180e-07   1.851643983544e-08   2.743175150003e-07  -7.975624175295e-09   1.248561886044e-07  -9.443914966234e-08  -2.296197816727e-08  3*0.0  1.275547564928e-07  -6.839614663747e-09  -7.676731820654e-08   2.113313040958e-09  -4.609044262969e-08   2.514957858523e-08   5.831573029600e-09  
3*0.0 -3.121377122425e-07   1.759942209362e-08   2.601833475741e-07  -7.537883332109e-09   1.189462893167e-07  -8.943712405635e-08  -2.171423217242e-08  3*0.0  1.213751782649e-07  -6.486423544623e-09  -7.257372001830e-08   1.991120720699e-09  -4.378366362109e-08   2.374403440912e-08   5.498130194793e-09  
3*0.0 -2.986793582229e-07   1.680861476558e-08   2.468725124138e-07  -7.122580332922e-09   1.136956820834e-07  -8.474372814200e-08  -2.054392957080e-08  3*0.0  1.157938130538e-07  -6.147999675327e-09  -6.862420848963e-08   1.875669591809e-09  -4.173220031905e-08   2.242433980777e-08   5.183062660563e-09  
3*0.0 -2.843952569621e-07   1.591649457615e-08   2.339559410531e-07  -6.730499437887e-09   1.079983261394e-07  -8.018170286829e-08  -1.941046890041e-08  3*0.0  1.099175328216e-07  -5.828872145625e-09  -6.482697017375e-08   1.766956194865e-09  -3.952581526129e-08   2.115387437703e-08   4.885550087884e-09  
3*0.0 -2.715669523892e-07   1.516580902528e-08   2.218401341980e-07  -6.360422963784e-09   1.029641271019e-07  -7.591757756540e-08  -1.835141581983e-08  3*0.0  1.046410937602e-07  -5.528988567883e-09  -6.127103256607e-08   1.664616586594e-09  -3.757443067109e-08   1.996762150431e-08   4.604916636808e-09  
3*0.0 -2.588282178159e-07   1.438800038653e-08   2.102199576010e-07  -6.008038036189e-09   9.793505249136e-08  -7.183128391576e-08  -1.733871165102e-08  3*0.0  9.942548428282e-08  -5.238256362967e-09  -5.787132542059e-08   1.567594415486e-09  -3.563487206372e-08   1.883434910235e-08   4.339164988831e-09  
3*0.0 -2.472029716287e-07   1.370880419705e-08   1.993569682736e-07  -5.675838008054e-09   9.339141872495e-08  -6.801991235281e-08  -1.639492300439e-08  3*0.0  9.467077683771e-08  -4.967500599853e-09  -5.469934904202e-08   1.476354986970e-09  -3.388338629262e-08   1.777912545144e-08   4.088666017728e-09  
3*0.0 -2.355687421612e-07   1.302507115079e-08   1.888686182051e-07  -5.360520523738e-09   8.881640075268e-08  -6.434329638065e-08  -1.548659937792e-08  3*0.0  8.993481845338e-08  -4.706609610714e-09  -5.165447005981e-08   1.390092052385e-09  -3.212805779346e-08   1.676694585283e-08   3.852084393969e-09  
3*0.0 -2.245272170268e-07   1.238180279476e-08   1.789484308912e-07  -5.062859012683e-09   8.448820842782e-08  -6.087143180344e-08  -1.463011362981e-08  3*0.0  8.545195108118e-08  -4.460577317796e-09  -4.878438410804e-08   1.308889475927e-09  -3.047121363176e-08   1.581415688947e-08   3.629156931423e-09  
3*0.0 -2.140237885577e-07   1.174822818837e-08   1.695645475715e-07  -4.780711224532e-09   8.037814347253e-08  -5.759221273304e-08  -1.382216151332e-08  3*0.0  8.120941862878e-08  -4.225774073490e-09  -4.607990697000e-08   1.232194229194e-09  -2.890619521586e-08   1.491756195801e-08   3.418796384378e-09  
3*0.0 -2.041465837637e-07   1.115749154629e-08   1.606629899800e-07  -4.513743203142e-09   7.653630540736e-08  -5.448894733126e-08  -1.305847589224e-08  3*0.0  7.722899934767e-08  -4.003606180272e-09  -4.351685538307e-08   1.159853088411e-09  -2.744637748290e-08   1.406961178878e-08   3.220521923560e-09  
3*0.0 -1.949640222090e-07   1.061529899079e-08   1.522972351957e-07  -4.260960100428e-09   7.298731476797e-08  -5.157793490493e-08  -1.234282020613e-08  3*0.0  7.353898979896e-08  -3.791066415799e-09  -4.111732570269e-08   1.091611999505e-09  -2.610105058053e-08   1.327702362557e-08   3.033587369451e-09  
3*0.0 -1.859652847503e-07   1.008762780449e-08   1.442441495034e-07  -4.022821655735e-09   6.950709798218e-08  -4.878019924511e-08  -1.165643034728e-08  3*0.0  6.993734211834e-08  -3.591588840652e-09  -3.881644853479e-08   1.027465565363e-09  -2.478686705136e-08   1.251809755356e-08   2.857354540602e-09  
3*0.0 -1.771661796785e-07   9.601921369397e-09   1.366175079498e-07  -3.797796996620e-09   6.608606416984e-08  -4.613164248223e-08  -1.100780178516e-08  3*0.0  6.642655549353e-08  -3.403072819245e-09  -3.664808709465e-08   9.670407355737e-10  -2.349916348295e-08   1.180307355810e-08   2.691127984433e-09  
3*0.0 -1.690635708145e-07   9.119114536000e-09   1.294248346495e-07  -3.584209153291e-09   6.296702423062e-08  -4.364037919012e-08  -1.039834888031e-08  3*0.0  6.320021330284e-08  -3.222507233067e-09  -3.460553945523e-08   9.098901538454e-10  -2.232700576717e-08   1.113117918096e-08   2.534019116518e-09  
3*0.0 -1.610239257356e-07   8.659898689048e-09   1.225582177447e-07  -3.382740372086e-09   5.985182966575e-08  -4.126280564292e-08  -9.848688569605e-09  3*0.0  6.000454696536e-08  -3.051242326180e-09  -3.266548596665e-08   8.561572017835e-10  -2.115809647784e-08   1.049312026841e-08   2.385796585683e-09  
3*0.0 -1.536269878379e-07   8.222031095126e-09   1.160572880883e-07  -3.191945820369e-09   5.701858985377e-08  -3.901911092105e-08  -9.298395083331e-09  3*0.0  5.708587615018e-08  -2.888627361538e-09  -3.083267838484e-08   8.054510067091e-10  -2.010284370941e-08   9.923730111442e-09   2.245992309700e-09  
3*0.0 -1.461890799880e-07   7.801524882363e-09   1.098414124283e-07  -3.011081874498e-09   5.414185697213e-08  -3.687323313214e-08  -8.776461760153e-09  3*0.0  5.414697265406e-08  -2.732850708474e-09  -2.908836107545e-08   7.575481060318e-10  -1.902948961769e-08   9.351841960340e-09   2.113845859642e-09  
3*0.0 -1.391848657840e-07   7.406026027173e-09   1.039624831391e-07  -2.840617819089e-09   5.144656016885e-08  -3.484784416120e-08  -8.283158745420e-09  3*0.0  5.140103125791e-08  -2.586857233488e-09  -2.744717052196e-08   7.125270309001e-10  -1.803168678203e-08   8.812151854599e-09   1.989302393708e-09  
3*0.0 -1.323526792930e-07   7.029670478842e-09   9.835989044965e-08  -2.679628585694e-09   4.881088128978e-08  -3.291939939221e-08  -7.816095450663e-09  3*0.0  4.872081805629e-08  -2.448173013592e-09  -2.588610835787e-08   6.701326725012e-10  -1.705514952676e-08   8.302130205115e-09   1.871779554117e-09  
3*0.0 -1.261736060272e-07   6.671694197870e-09   9.310313391740e-08  -2.527400214873e-09   4.645759554058e-08  -3.111576564870e-08  -7.376089085484e-09  3*0.0  4.630044443506e-08  -2.316839322746e-09  -2.442398208941e-08   6.301879044479e-10  -1.618386721768e-08   7.822462593557e-09   1.761375705958e-09  
3*0.0 -1.200151943194e-07   6.334363983012e-09   8.808770312520e-08  -2.383938047058e-09   4.409471567826e-08  -2.939519396447e-08  -6.960203335012e-09  3*0.0  4.390275516808e-08  -2.193309887586e-09  -2.303618026206e-08   5.926284992416e-10  -1.531472279765e-08   7.369639130179e-09   1.657288831564e-09  
3*0.0 -1.145458293438e-07   6.016967323777e-09   8.341106593602e-08  -2.248773156576e-09   4.202904149276e-08  -2.779630859333e-08  -6.568727703360e-09  3*0.0  4.178431177968e-08  -2.077469282414e-09  -2.174369182641e-08   5.573420349247e-10  -1.455865415753e-08   6.944000063605e-09   1.559562753987e-09  
3*0.0 -1.090846397766e-07   5.712273940789e-09   7.890137981303e-08  -2.120843183827e-09   3.995628325852e-08  -2.625588823570e-08  -6.199238168001e-09  3*0.0  3.967551503450e-08  -1.966602235553e-09  -2.050304412105e-08   5.240606103061e-10  -1.380215470641e-08   6.542928130705e-09   1.467593081991e-09  
3*0.0 -1.040646470770e-07   5.418041198868e-09   7.469695815290e-08  -1.999403870991e-09   3.806286780352e-08  -2.482232453187e-08  -5.849663674428e-09  3*0.0  3.773851303230e-08  -1.860007940386e-09  -1.934801941734e-08   4.926070983094e-10  -1.311143270030e-08   6.164259538041e-09   1.380874487236e-09  
3*0.0 -9.923692618125e-08   5.140337015553e-09   7.070389978414e-08  -1.884884000457e-09   3.624257443566e-08  -2.346262937023e-08  -5.518848637185e-09  3*0.0  3.587997951081e-08  -1.759574523543e-09  -1.825508222385e-08   4.630099164455e-10  -1.244872843707e-08   5.806414011552e-09   1.299040756962e-09  
3*0.0 -9.426792480323e-08   4.878582042648e-09   6.683103638580e-08  -1.777149986337e-09   3.434973963747e-08  -2.214395419484e-08  -5.206572914252e-09  3*0.0  3.398402837001e-08  -1.665100103949e-09  -1.720373413776e-08   4.352444452681e-10  -1.176604318285e-08   5.469169824379e-09   1.222022644868e-09  
3*0.0 -8.988641421576e-08   4.624510174325e-09   6.323351476045e-08  -1.674621732401e-09   3.270701894226e-08  -2.092325156782e-08  -4.910210056166e-09  3*0.0  3.230719501200e-08  -1.573782747904e-09  -1.622495429816e-08   4.089367096765e-10  -1.117124373950e-08   5.149843144459e-09   1.149203177715e-09  
3*0.0 -8.555888384910e-08   4.382367529608e-09   5.979825264662e-08  -1.577669651410e-09   3.107646157572e-08  -1.975816394976e-08  -4.629519128630e-09  3*0.0  3.065834650810e-08  -1.486971974233e-09  -1.529540721531e-08   3.841315459209e-10  -1.058348652985e-08   4.847933433362e-09   1.080452749618e-09  
3*0.0 -8.129759969188e-08   4.158437520248e-09   5.651344636825e-08  -1.486923641075e-09   2.946610865680e-08  -1.864517107359e-08  -4.365169393456e-09  3*0.0  2.904344090127e-08  -1.407009376656e-09  -1.441165425317e-08   3.609637442586e-10  -1.000613124511e-08   4.563915429173e-09   1.015861109538e-09  
3*0.0 -7.737901599749e-08   3.941564148234e-09   5.342951541321e-08  -1.400811069854e-09   2.799695042917e-08  -1.760277159153e-08  -4.114440554220e-09  3*0.0  2.755689809318e-08  -1.329729517299e-09  -1.358205479256e-08   3.390657508816e-10  -9.502206600029e-09   4.295118549565e-09   9.548218281944e-10  
3*0.0 -7.361803860877e-08   3.735945144138e-09   5.051148642249e-08  -1.319549654146e-09   2.658746845319e-08  -1.661758929069e-08  -3.877344536860e-09  3*0.0  2.613835415454e-08  -1.256748735282e-09  -1.280095561091e-08   3.184661793794e-10  -8.988191425224e-09   4.041381074130e-09   8.972812441798e-10  
3*0.0 -6.984299904517e-08   3.542963632970e-09   4.771069544715e-08  -1.243227900737e-09   2.516283637510e-08  -1.567231557389e-08  -3.653902538299e-09  3*0.0  2.471634191361e-08  -1.188340925394e-09  -1.205413358942e-08   2.991580535248e-10  -8.503916998396e-09   3.802572006038e-09   8.431945425463e-10  
3*0.0 -6.641481445404e-08   3.358335503366e-09   4.507410432880e-08  -1.171030299484e-09   2.388452889271e-08  -1.478523353662e-08  -3.443394527935e-09  3*0.0  2.343054505789e-08  -1.123200911031e-09  -1.135280894540e-08   2.809633691896e-10  -8.048962451653e-09   3.577945565007e-09   7.923808115645e-10  
3*0.0 -6.315911257257e-08   3.181795863343e-09   4.259518638306e-08  -1.102726369112e-09   2.267122662661e-08  -1.395217907063e-08  -3.244599782382e-09  3*0.0  2.221566148459e-08  -1.061013181791e-09  -1.069557658029e-08   2.638018294612e-10  -7.617604779227e-09   3.366178140291e-09   7.445374112394e-10  
3*0.0 -6.022290259387e-08   3.016166859573e-09   4.027802279556e-08  -1.038509431006e-09   2.159022281239e-08  -1.317581893864e-08  -3.057951611652e-09  3*0.0  2.112316588347e-08  -1.002914916101e-09  -1.008148898345e-08   2.477160943387e-10  -7.217921763668e-09   3.167613332040e-09   6.997264669803e-10  
3*0.0 -5.726317538899e-08   2.859184902481e-09   3.805487297699e-08  -9.780142252268e-10   2.049171039130e-08  -1.243095371708e-08  -2.882156647900e-09  3*0.0  2.002725006330e-08  -9.479857159549e-10  -9.530612061262e-09   2.326050745907e-10  -6.841581661912e-09   2.980859747948e-09   6.576334003085e-10  
3*0.0 -5.455614016434e-08   2.708655619357e-09   3.597957609467e-08  -9.207322858155e-10   1.949462694588e-08  -1.173711982972e-08  -2.716267710327e-09  3*0.0  1.902547322586e-08  -8.955739087709e-10  -8.979083259086e-09   2.183523681278e-10  -6.485173008569e-09   2.804929437067e-09   6.180309824756e-10  
3*0.0 -5.193619727330e-08   2.565703790313e-09   3.399252820662e-08  -8.667151065257e-10   1.853069811719e-08  -1.107386732410e-08  -2.559159793330e-09  3*0.0  1.805808803079e-08  -8.458773352576e-10  -8.457220841874e-09   2.049515959005e-10  -6.141966969517e-09   2.638639160205e-09   5.806534679867e-10  
3*0.0 -4.936981132304e-08   2.432284336808e-09   3.210708931853e-08  -8.161113595893e-10   1.758310979949e-08  -1.044495277203e-08  -2.411001200825e-09  3*0.0  1.711753619435e-08  -7.995920796056e-10  -7.965043347406e-09   1.924194891144e-10  -5.816421539272e-09   2.482011978141e-09   5.454959437838e-10  
3*0.0 -4.691795169011e-08   2.304206744415e-09   3.031630321758e-08  -7.681108506137e-10   1.667926411467e-08  -9.882210413699e-09  -2.270635533714e-09  3*0.0  1.621639875027e-08  -7.552901585288e-10  -7.499218506311e-09   1.805774148607e-10  -5.504101463754e-09   2.333944487629e-09   5.123066668281e-10  
3*0.0 -4.459486837759e-08   2.181441061310e-09   2.863258374752e-08  -7.227585672214e-10   1.582433807022e-08  -9.318189594532e-09  -2.138090776711e-09  3*0.0  1.536539770333e-08  -7.129795251105e-10  -7.059565914353e-09   1.694281866333e-10  -5.206043762555e-09   2.194360933240e-09   4.810612859048e-10  
3*0.0 -4.235778058897e-08   2.067455206821e-09   2.702652130302e-08  -6.803315658880e-10   1.500250378895e-08  -8.784645338001e-09  -2.012908093888e-09  3*0.0  1.455164231862e-08  -6.737483451678e-10  -6.644461407279e-09   1.590165001652e-10  -4.921588482085e-09   2.062730999621e-09   4.516385305860e-10  
3*0.0 -4.025138312836e-08   1.956897834353e-09   2.551409478097e-08  -6.400090462822e-10   1.423113149366e-08  -8.279187737088e-09  -1.894503106812e-09  3*0.0  1.378562858546e-08  -6.358987713687e-10  -6.252179639422e-09   1.491663241318e-10  -4.649479398956e-09   1.938487485601e-09   4.239046687637e-10  
3*0.0 -3.818851317453e-08   1.852399048100e-09   2.407576658845e-08  -6.020066956884e-10   1.347314624857e-08  -7.802349556046e-09  -1.782951813879e-09  3*0.0  1.303681557610e-08  -6.002206755878e-10  -5.882656395115e-09   1.399089862727e-10  -4.393147708128e-09   1.821617688839e-09   3.978493996135e-10  
3*0.0 -3.617272940534e-08   1.754598254041e-09   2.269752690192e-08  -5.664463495794e-10   1.273276645341e-08  -7.353946319941e-09  -1.678185085534e-09  3*0.0  1.231001027984e-08  -5.669299114333e-10  -5.535407285835e-09   1.312655254563e-10  -4.153291626339e-09   1.711954993036e-09   3.734304818803e-10  
3*0.0 -3.441403772195e-08   1.661155371926e-09   2.143359862438e-08  -5.328308620327e-10   1.209512034821e-08  -6.930201086219e-09  -1.579322723778e-09  3*0.0  1.167627661886e-08  -5.351728810463e-10  -5.207948714943e-09   1.231207460697e-10  -3.925585909349e-09   1.608673903994e-09   3.504623004414e-10  
3*0.0 -3.277490285449e-08   1.572579873310e-09   2.024555966004e-08  -5.011478901517e-10   1.150380665305e-08  -6.532315173775e-09  -1.486597554358e-09  3*0.0  1.108881223866e-08  -5.052354991023e-10  -4.900757206936e-09   1.154721895420e-10  -3.714310811862e-09   1.511938226718e-09   3.289735180827e-10  
3*0.0 -3.110768174074e-08   1.489142532290e-09   1.909681159034e-08  -4.713548792198e-10   1.089796779925e-08  -6.158048903929e-09  -1.399487715033e-09  3*0.0  1.049349216505e-08  -4.770687960859e-10  -4.612077143537e-09   1.082942758829e-10  -3.516905739802e-09   1.421169313603e-09   3.088341787531e-10  
3*0.0 -2.963332738211e-08   1.409023207022e-09   1.803929724504e-08  -4.431811447213e-10   1.036843293660e-08  -5.803961284705e-09  -1.317199445710e-09  3*0.0  9.982305764888e-09  -4.501082635479e-10  -4.339577955533e-09   1.015328983875e-10  -3.328351709770e-09   1.335587496540e-09   2.898712180099e-10  
3*0.0 -2.812183152613e-08   1.333304207519e-09   1.700970355328e-08  -4.166716860104e-10   9.845907479894e-09  -5.469100086072e-09  -1.239498515084e-09  3*0.0  9.457197676269e-09  -4.246743323418e-10  -4.082413089796e-09   9.518724673907e-11  -3.148401361908e-09   1.254914657557e-09   2.720204199779e-10  
3*0.0 -2.669417315649e-08   1.259976965825e-09   1.604538506530e-08  -3.914897015585e-10   9.334408242852e-09  -5.152122996328e-09  -1.166061246164e-09  3*0.0  8.955328045432e-09  -4.001794276628e-10  -3.839586646730e-09   8.918736181831e-11  -2.976578538796e-09   1.178831927883e-09   2.552080596302e-10  
3*0.0 -2.538436805106e-08   1.191052947778e-09   1.514327159343e-08  -3.678348134116e-10   8.845628380445e-09  -4.852253591979e-09  -1.096694040577e-09  3*0.0  8.476294039666e-09  -3.771904208373e-10  -3.610264023312e-09   8.356246919450e-11  -2.812713968723e-09   1.107066918543e-09   2.393717020659e-10  
3*0.0 -2.401612171717e-08   1.127021746963e-09   1.426041748178e-08  -3.457563145596e-10   8.382397582489e-09  -4.569834548875e-09  -1.031458352967e-09  3*0.0  8.022396816870e-09  -3.558841768117e-10  -3.394583791430e-09   7.832334082263e-11  -2.657690994680e-09   1.039655355347e-09   2.245157889141e-10  
3*0.0 -2.284959608554e-08   1.065404492058e-09   1.345766395396e-08  -3.248520951292e-10   7.937307814295e-09  -4.302241894727e-09  -9.697446336637e-10  3*0.0  7.587510185294e-09  -3.354339586862e-10  -3.190697676934e-09   7.338031031431e-11  -2.509255708868e-09   9.760071774596e-10   2.105085429372e-10  
3*0.0 -2.168136003284e-08   1.006760674949e-09   1.268864662694e-08  -3.051157099029e-10   7.514363942938e-09  -4.049586115588e-09  -9.115589198404e-10  3*0.0  7.174843226009e-09  -3.160611872411e-10  -2.998559260800e-09   6.872998240784e-11  -2.368641953304e-09   9.161032666363e-10   1.973424390924e-10  
3*0.0 -2.050139871217e-08   9.532967620794e-10   1.194561946863e-08  -2.868312248644e-10   7.114441722081e-09  -3.811806908337e-09  -8.568796362169e-10  3*0.0  6.784355689440e-09  -2.984243008464e-10  -2.817921941383e-09   6.442505286773e-11  -2.235829394211e-09   8.598591013817e-10   1.849976529491e-10  
3*0.0 -1.948879372003e-08   9.011573110455e-10   1.126673564660e-08  -2.694330839272e-10   6.727047894909e-09  -3.586096868714e-09  -8.050616808720e-10  3*0.0  6.407609884053e-09  -2.812819882780e-10  -2.646938854286e-09   6.034725403501e-11  -2.107632912285e-09   8.066769351527e-10   1.733412763185e-10  
3*0.0 -1.842993368098e-08   8.512696980075e-10   1.060673963006e-08  -2.529875261042e-10   6.360911411929e-09  -3.373500887670e-09  -7.563182603693e-10  3*0.0  6.052082942081e-09  -2.649360137823e-10  -2.486175299429e-09   5.650657662493e-11  -1.986927857632e-09   7.567402616225e-10   1.624094808174e-10  
3*0.0 -1.744039136487e-08   8.051283270232e-10   1.002990265138e-08  -2.376479424181e-10   6.022862180544e-09  -3.174727392374e-09  -7.107937619130e-10  3*0.0  5.723272432595e-09  -2.498849052601e-10  -2.335911366628e-09   5.293156403333e-11  -1.875830802501e-09   7.101408107089e-10   1.522196016028e-10  
3*0.0 -1.655688726290e-08   7.603886409850e-10   9.448468577936e-09  -2.230898040078e-10   5.697953596451e-09  -2.986616120203e-09  -6.677764200080e-10  3*0.0  5.408303110738e-09  -2.353091294554e-10  -2.194058030792e-09   4.955106922415e-11  -1.769439249067e-09   6.661984418354e-10   1.426233929755e-10  
3*0.0 -1.574630076546e-08   7.189817439685e-10   8.905103354243e-09  -2.095174313854e-10   5.399620752593e-09  -2.811141481424e-09  -6.276886035151e-10  3*0.0  5.118569618953e-09  -2.218600528422e-10  -2.061756557050e-09   4.640589556084e-11  -1.672090901755e-09   6.252819059854e-10   1.336972373415e-10  
3*0.0 -1.491697686171e-08   6.793268725471e-10   8.392713784820e-09  -1.966920587512e-10   5.118448612129e-09  -2.645934569455e-09  -5.899967794239e-10  3*0.0  4.845842379006e-09  -2.090262764028e-10  -1.937368864313e-09   4.344356714799e-11  -1.580722300502e-09   5.868675905190e-10   1.253272155394e-10  
3*0.0 -1.420921471009e-08   6.419031491052e-10   7.909520404093e-09  -1.846434803440e-10   4.852529358387e-09  -2.490362391623e-09  -5.545521767750e-10  3*0.0  4.588157130296e-09  -1.969520619597e-10  -1.820424268091e-09   4.066852662110e-11  -1.494565279682e-09   5.507979593378e-10   1.174780121218e-10  
3*0.0 -1.345054530337e-08   6.065184425346e-10   7.452518797491e-09  -1.733226627196e-10   4.598155337935e-09  -2.343408384146e-09  -5.211213332170e-10  3*0.0  4.342091740734e-09  -1.855577216895e-10  -1.710184527656e-09   3.806843708848e-11  -1.412332820669e-09   5.168342487912e-10   1.100970459613e-10  
3*0.0 -1.277543028031e-08   5.737435860478e-10   7.021166005620e-09  -1.627678823897e-10   4.357123048099e-09  -2.204902900464e-09  -4.896591016743e-10  3*0.0  4.108965494331e-09  -1.750369612385e-10  -1.606430780732e-09   3.564917732937e-11  -1.334565591585e-09   4.849104451456e-10   1.031688384487e-10  
3*0.0 -1.212667314499e-08   5.410659438472e-10   6.610788183977e-09  -1.526138725954e-10   4.123334266991e-09  -2.073290224440e-09  -4.598103308284e-10  3*0.0  3.883919553002e-09  -1.646048569095e-10  -1.508148188956e-09   3.333537318800e-11  -1.259470814557e-09   4.547017939537e-10   9.662173871223e-11  
3*0.0 -1.148027140263e-08   5.112697743785e-10   6.224708232255e-09  -1.432338944791e-10   3.902781711221e-09  -1.949643923019e-09  -4.318084800969e-10  3*0.0  3.671495059569e-09  -1.550997149325e-10  -1.415905048819e-09   3.119926324612e-11  -1.188713205497e-09   4.263856097496e-10   9.049295889629e-11  
3*0.0 -1.087652888612e-08   4.830785492130e-10   5.858925441507e-09  -1.344152276246e-10   3.690994136363e-09  -1.832646341664e-09  -4.053538501228e-10  3*0.0  3.467901706676e-09  -1.461303925313e-10  -1.328808215067e-09   2.919666162423e-11  -1.120918118905e-09   3.996792867061e-10   8.472068149943e-11  
3*0.0 -1.030035737207e-08   4.560681778138e-10   5.511995450736e-09  -1.260827209302e-10   3.486707062114e-09  -1.721813415929e-09  -3.803333933453e-10  3*0.0  3.272072884951e-09  -1.375632991143e-10  -1.246507758885e-09   2.731108104949e-11  -1.055705231621e-09   3.744709266984e-10   7.927979036843e-11  
3*0.0 -9.762136775957e-09   4.298299391186e-10   5.183472592442e-09  -1.181614095407e-10   3.290775312143e-09  -1.617001826071e-09  -3.567080769369e-10  3*0.0  3.084820699301e-09  -1.292778836825e-10  -1.168868137465e-09   2.552649722853e-11  -9.934006751321e-10   3.507183908119e-10   7.415995671269e-11  
3*0.0 -9.233923168009e-09   4.060976618499e-10   4.874735033218e-09  -1.108615187744e-10   3.106540551493e-09  -1.518640938805e-09  -3.345673516140e-10  3*0.0  2.908589081924e-09  -1.217893384531e-10  -1.096078681972e-09   2.388276707337e-11  -9.348768455732e-10   3.284781554809e-10   6.937233812027e-11  
3*0.0 -8.730139557241e-09   3.828317595326e-10   4.583105687210e-09  -1.038951037213e-10   2.931117052232e-09  -1.425861270245e-09  -3.137118490249e-10  3*0.0  2.741292810012e-09  -1.144757153809e-10  -1.027565832057e-09   2.232124365140e-11  -8.794092043979e-10   3.075706048765e-10   6.487714425196e-11  
3*0.0 -8.266183289880e-09   3.612854600504e-10   4.311401748517e-09  -9.740949960427e-11   2.770340211067e-09  -1.339564961036e-09  -2.943323920448e-10  3*0.0  2.587767710511e-09  -1.077276822911e-10  -9.638567654281e-10   2.087076261429e-11  -8.287463080543e-10   2.881581718163e-10   6.070762765131e-11  
3*0.0 -7.835884863457e-09   3.410596145882e-10   4.057327776035e-09  -9.133628403469e-11   2.621915453040e-09  -1.259004768533e-09  -2.762607408435e-10  3*0.0  2.445975500550e-09  -1.014182928158e-10  -9.044184980421e-10   1.951609806871e-11  -7.821667947823e-10   2.700746330245e-10   5.682776189395e-11  
3*0.0 -7.434024050321e-09   3.220146590351e-10   3.819448467043e-09  -8.564092056601e-11   2.483813319599e-09  -1.183698274628e-09  -2.593876710711e-10  3*0.0  2.314083876089e-09  -9.549180871718e-11  -8.489132510059e-10   1.824893945515e-11  -7.389972580877e-10   2.532114050999e-10   5.321383811460e-11  
3*0.0 -7.050397705406e-09   3.037699164538e-10   3.594591036698e-09  -8.026360587147e-11   2.352149208243e-09  -1.112609559754e-09  -2.434825562120e-10  3*0.0  2.188625808299e-09  -8.982396203515e-11  -7.966235175861e-10   1.705644662573e-11  -6.979834771503e-10   2.373442040787e-10   4.981775746229e-11  
3*0.0 -6.688605255342e-09   2.868600345235e-10   3.383446167174e-09  -7.525967233239e-11   2.228260586110e-09  -1.045948057578e-09  -2.285885161045e-10  3*0.0  2.070568460094e-09  -8.459592625603e-11  -7.476486847931e-10   1.594955223683e-11  -6.594696692183e-10   2.225013133858e-10   4.664498329200e-11  
3*0.0 -6.330636090914e-09   2.701621421492e-10   3.180925303961e-09  -7.046736843699e-11   2.105388267568e-09  -9.820730005300e-10  -2.143434600486e-10  3*0.0  1.954121071514e-09  -7.943864546813e-11  -7.009044145415e-10   1.489392529233e-11  -6.213847899523e-10   2.083468546775e-10   4.362401623826e-11  
3*0.0 -5.992783622122e-09   2.546603192906e-10   2.990626348247e-09  -6.600033295276e-11   1.989638875798e-09  -9.221314261259e-10  -2.009934129001e-10  3*0.0  1.844441971629e-09  -7.465802541831e-11  -6.570903789273e-10   1.391140391629e-11  -5.855754205897e-10   1.950953522570e-10   4.079925124576e-11  
3*0.0 -5.669691069543e-09   2.401034653670e-10   2.810750206799e-09  -6.182355457439e-11   1.879071436497e-09  -8.655489198467e-10  -1.884108534083e-10  3*0.0  1.739820496024e-09  -7.018576869797e-11  -6.158121859880e-10   1.299562194332e-11  -5.514505250510e-10   1.826259255563e-10   3.814489410759e-11  
3*0.0 -5.362898002058e-09   2.261369194569e-10   2.641409707246e-09  -5.787665617233e-11   1.774252327831e-09  -8.123503929273e-10  -1.765970542721e-10  3*0.0  1.640812664849e-09  -6.592070622777e-11  -5.770707917257e-10   1.213387095069e-11  -5.192052163811e-10   1.709364356842e-10   3.565964938411e-11  
3*0.0 -5.071454363291e-09   2.133179765962e-10   2.481773095417e-09  -5.422202578811e-11   1.674826054616e-09  -7.622690806674e-10  -1.654918364384e-10  3*0.0  1.546920729939e-09  -6.200480098051e-11  -5.406453421445e-10   1.133644458660e-11  -4.886672581061e-10   1.599594928424e-10   3.332905424307e-11  
3*0.0 -4.793246493831e-09   2.012395990286e-10   2.331012681495e-09  -5.079302656570e-11   1.580045633909e-09  -7.150373243308e-10  -1.550342555004e-10  3*0.0  1.457538907785e-09  -5.833033156228e-11  -5.063579454438e-10   1.059054651520e-11  -4.596310755701e-10   1.496394408617e-10   3.114092395548e-11  
3*0.0 -4.519540600937e-09   1.894081042685e-10   2.186867409820e-09  -4.752347582431e-11   1.486644827879e-09  -6.699242637522e-10  -1.450636822606e-10  3*0.0  1.369856062452e-09  -5.474215816055e-11  -4.737248285394e-10   9.882549674870e-12  -4.310961571560e-10   1.398263065906e-10   2.906338795515e-11  
3*0.0 -4.266835505329e-09   1.783545822163e-10   2.052772171982e-09  -4.447212944821e-11   1.400773604287e-09  -6.280231206249e-10  -1.358127338263e-10  3*0.0  1.289210555417e-09  -5.140645377365e-11  -4.434267696632e-10   9.223664646823e-12  -4.049593820887e-10   1.307283206116e-10   2.713929777316e-11  
3*0.0 -4.030163738543e-09   1.681769247684e-10   1.927170840251e-09  -4.164522713976e-11   1.320557717241e-09  -5.888312827377e-10  -1.271706149027e-10  3*0.0  1.213867968752e-09  -4.833636147245e-11  -4.151126310731e-10   8.613898081050e-12  -3.806011589584e-10   1.222370148427e-10   2.534563595362e-11  
3*0.0 -3.806199575054e-09   1.582138464101e-10   1.808926019532e-09  -3.894476281333e-11   1.244841222838e-09  -5.519892126352e-10  -1.190569986901e-10  3*0.0  1.142958803049e-09  -4.534108328967e-11  -3.885576583462e-10   8.034029435871e-12  -3.577329703923e-10   1.142835768763e-10   2.366757117668e-11  
3*0.0 -3.600938206146e-09   1.490793761645e-10   1.699324856429e-09  -3.644934107033e-11   1.175771296086e-09  -5.178933353175e-10  -1.115557027550e-10  3*0.0  1.078190073704e-09  -4.260476512392e-11  -3.639836500539e-10   7.499127796185e-12  -3.369407152067e-10   1.069338619421e-10   2.211848699790e-11  
3*0.0 -3.409763677703e-09   1.403520642693e-10   1.596869301242e-09  -3.409690435624e-11   1.111693656728e-09  -4.860703519710e-10  -1.045624876936e-10  3*0.0  1.018166875976e-09  -3.999999808004e-11  -3.410742917056e-10   6.996659762883e-12  -3.177467699572e-10   1.000916153503e-10   2.067796618384e-11  
3*0.0 -3.228025299859e-09   1.321730497055e-10   1.500263892632e-09  -3.189671436132e-11   1.050868820209e-09  -4.561034764086e-10  -9.798659265179e-11  3*0.0  9.612516626302e-10  -3.756331513082e-11  -3.195378881066e-10   6.527699986454e-12  -2.995707427794e-10   9.366698946505e-11   1.932713119212e-11  
3*0.0 -3.052839476261e-09   1.243236100471e-10   1.408671773581e-09  -2.981619784852e-11   9.922486812074e-10  -4.277253975946e-10  -9.176898150154e-11  3*0.0  9.065464813097e-10  -3.522885207795e-11  -2.991919060087e-10   6.085574715442e-12  -2.821018515497e-10   8.760395183394e-11   1.805404448809e-11  
3*0.0 -2.891052526153e-09   1.172196430402e-10   1.323548009912e-09  -2.790827860956e-11   9.383055725865e-10  -4.013883040404e-10  -8.600502784915e-11  3*0.0  8.561296633290e-10  -3.312656198644e-11  -2.803167299003e-10   5.680956899128e-12  -2.660575972962e-10   8.198644744099e-11   1.687584295431e-11  
3*0.0 -2.730852297704e-09   1.101839860281e-10   1.241817413529e-09  -2.607544221496e-11   8.848077095313e-10  -3.761307197478e-10  -8.048764002655e-11  3*0.0  8.063760812832e-10  -3.104725893796e-11  -2.622794526156e-10   5.293792928871e-12  -2.501973075576e-10   7.662379403579e-11   1.575284715102e-11  
3*0.0 -2.582656567896e-09   1.038096907129e-10   1.165788913483e-09  -2.439224854874e-11   8.354854328058e-10  -3.526679423041e-10  -7.536815274841e-11  3*0.0  7.604431762456e-10  -2.916977962829e-11  -2.455289530329e-10   4.938724020520e-12  -2.356022564658e-10   7.165008253922e-11   1.471247923005e-11  
3*0.0 -2.440405745933e-09   9.784947769355e-11   1.093927022801e-09  -2.282343360752e-11   7.881527982732e-10  -3.305172372980e-10  -7.054237444397e-11  3*0.0  7.164346933299e-10  -2.741688497331e-11  -2.297478861421e-10   4.608517673437e-12  -2.216200150437e-10   6.696928646778e-11   1.373472134700e-11  
3*0.0 -2.303299941170e-09   9.206459287402e-11   1.025759506320e-09  -2.133207072040e-11   7.425678321419e-10  -3.095330277769e-10  -6.597790218506e-11  3*0.0  6.741687108122e-10  -2.572542925156e-11  -2.148338630509e-10   4.296061346282e-12  -2.081998818663e-10   6.255082507200e-11   1.281304679812e-11  
3*0.0 -2.169886930205e-09   8.649832222844e-11   9.608535181151e-10  -1.992035912515e-11   6.981893412741e-10  -2.895760967191e-10  -6.164402827013e-11  3*0.0  6.331450786331e-10  -2.410139203647e-11  -2.006882866569e-10   4.001327153993e-12  -1.951661056769e-10   5.836439621667e-11   1.194101885258e-11  
3*0.0 -2.045729367669e-09   8.149138770108e-11   9.004324002190e-10  -1.863156766013e-11   6.570047088831e-10  -2.710248130052e-10  -5.762053048373e-11  3*0.0  5.950355074991e-10  -2.264292306786e-11  -1.875439973111e-10   3.732368137728e-12  -1.830906059162e-10   5.447941329766e-11   1.113278403863e-11  
3*0.0 -1.925074862463e-09   7.665167621199e-11   8.428870404073e-10  -1.740852107397e-11   6.169751372707e-10  -2.533777227155e-10  -5.379930999738e-11  3*0.0  5.581058813843e-10  -2.123701598063e-11  -1.750739891690e-10   3.478042101139e-12  -1.713851859076e-10   5.079766664177e-11   1.036791046025e-11  
3*0.0 -1.812840672086e-09   7.196351562150e-11   7.892416968103e-10  -1.624696098782e-11   5.798657530175e-10  -2.369500212298e-10  -5.024601657309e-11  3*0.0  5.239320158245e-10  -1.988250152039e-11  -1.634829811326e-10   3.237642572872e-12  -1.605891521925e-10   4.737975350149e-11   9.658594634033e-12  
3*0.0 -1.709847729115e-09   6.766459911363e-11   7.396309947371e-10  -1.517581032641e-11   5.459396503525e-10  -2.217790734745e-10  -4.696787311799e-11  3*0.0  4.926711893309e-10  -1.864328062759e-11  -1.527824782573e-10   3.016310728515e-12  -1.507496915585e-10   4.422843355687e-11   9.005279815661e-12  
3*0.0 -1.614983231025e-09   6.370345839428e-11   6.935669346193e-10  -1.418395473970e-11   5.148131923035e-10  -2.077130625490e-10  -4.393172151570e-11  3*0.0  4.639795204689e-10  -1.750315576361e-11  -1.428672949644e-10   2.811636581985e-12  -1.417535189547e-10   4.131223238261e-11   8.401358726025e-12  
3*0.0 -1.526795670543e-09   5.990853979976e-11   6.506322561025e-10  -1.324766271596e-11   4.859858739450e-10  -1.946219749879e-10  -4.110929875667e-11  3*0.0  4.374470788415e-10  -1.641588422405e-11  -1.336525093108e-10   2.619214090463e-12  -1.334651144319e-10   3.860559058215e-11   7.841465477319e-12  
3*0.0 -1.444809996958e-09   5.633679630812e-11   6.106258536611e-10  -1.237230407508e-11   4.592713833572e-10  -1.824402857897e-10  -3.848594073743e-11  3*0.0  4.128750880596e-10  -1.539531030081e-11  -1.250868217895e-10   2.439775408873e-12  -1.258131585749e-10   3.609267554112e-11   7.322221618294e-12  
3*0.0 -1.365769292704e-09   5.296795970900e-11   5.727151215657e-10  -1.155292599543e-11   4.335201824068e-10  -1.709104570935e-10  -3.600691174243e-11  3*0.0  3.892310867766e-10  -1.443555049222e-11  -1.169962660729e-10   2.272271936364e-12  -1.184499677894e-10   3.372172045506e-11   6.832996447108e-12  
3*0.0 -1.290456991162e-09   4.978467181533e-11   5.369804915815e-10  -1.078497433290e-11   4.090098479466e-10  -1.600557151030e-10  -3.367631056939e-11  3*0.0  3.667633670513e-10  -1.353051328977e-11  -1.093939274835e-10   2.115694909844e-12  -1.114597076913e-10   3.149630267511e-11   6.374388093496e-12  
3*0.0 -1.217782193469e-09   4.670617665222e-11   5.030942147878e-10  -1.005598953480e-11   3.853653549401e-10  -1.497747976132e-10  -3.147229860547e-11  3*0.0  3.451500528464e-10  -1.265759931371e-11  -1.022111837330e-10   1.967569207742e-12  -1.047364512886e-10   2.939596235407e-11   5.942137190701e-12  
3*0.0 -1.150105811519e-09   4.394602809743e-11   4.715301163875e-10  -9.392309131974e-12   3.634013634303e-10  -1.402108892434e-10  -2.942458982048e-11  3*0.0  3.250511092295e-10  -1.187796730805e-11  -9.553372455050e-11   1.832929933141e-12  -9.849883289951e-11   2.744574958565e-11   5.541277016811e-12  
3*0.0 -1.083942921150e-09   4.120752221750e-11   4.414175007299e-10  -8.754021778160e-12   3.419200524693e-10  -1.310977734949e-10  -2.747661445224e-11  3*0.0  3.054796322194e-10  -1.110605863949e-11  -8.919163741701e-11   1.704004129124e-12  -9.242171891459e-11   2.559543677911e-11   5.161486031424e-12  
3*0.0 -1.021191854758e-09   3.869008533633e-11   4.131201556449e-10  -8.164965599835e-12   3.215731465454e-10  -1.225449397189e-10  -2.565106274638e-11  3*0.0  2.869483263410e-10  -1.039791220459e-11  -8.324645859196e-11   1.585180343409e-12  -8.667439087877e-11   2.386296665024e-11   4.806355741232e-12  
3*0.0 -9.607227361162e-10   3.631805694744e-11   3.862792925657e-10  -7.613151596540e-12   3.019764922185e-10  -1.144426738862e-10  -2.392438132269e-11  3*0.0  2.691326529111e-10  -9.732486127478e-12  -7.762743615870e-11   1.474199966646e-12  -8.115101298444e-11   2.222743019409e-11   4.471568707066e-12  
3*0.0 -9.024372913785e-10   3.404955508618e-11   3.608839060331e-10  -7.093615689388e-12   2.830929645144e-10  -1.067860227905e-10  -2.229520361933e-11  3*0.0  2.520042334877e-10  -9.098814259611e-12  -7.232897346125e-11   1.370096027968e-12  -7.584158879890e-11   2.068687776369e-11   4.156657171631e-12  
3*0.0 -8.464361803127e-10   3.187604822984e-11   3.368437795491e-10  -6.603180330748e-12   2.649654504713e-10  -9.954735267217e-11  -2.075730986695e-11  3*0.0  2.355988744208e-10  -8.493484161375e-12  -6.733051093598e-11   1.272142530004e-12  -7.076012361795e-11   1.923524510607e-11   3.860325157784e-12  
3*0.0 -7.953349996245e-10   2.995816976991e-11   3.147272526122e-10  -6.160659825218e-12   2.484778632112e-10  -9.289643640304e-11  -1.934572489350e-11  3*0.0  2.206520003730e-10  -7.960081556638e-12  -6.273743270335e-11   1.183764463711e-12  -6.614506198398e-11   1.790293318906e-11   3.588638111617e-12  
3*0.0 -7.482400080884e-10   2.815508725664e-11   2.942305209166e-10  -5.747244078237e-12   2.333374329817e-10  -8.674103320119e-11  -1.804071936892e-11  3*0.0  2.069338762965e-10  -7.461002660639e-12  -5.849011563563e-11   1.101449689743e-12  -6.192420721399e-11   1.667242836245e-11   3.337980778109e-12  
3*0.0 -7.039155742055e-10   2.639472207839e-11   2.750524031478e-10  -5.353377963896e-12   2.191213654382e-10  -8.098920198395e-11  -1.682280341390e-11  3*0.0  1.940911836611e-10  -6.975573046215e-12  -5.453072756062e-11   1.023386548903e-12  -5.798168999924e-11   1.552666798759e-11   3.104857369861e-12  
3*0.0 -6.637040908960e-10   2.476711519378e-11   2.574323103079e-10  -4.989049900450e-12   2.062830890192e-10  -7.571185618166e-11  -1.570640330668e-11  3*0.0  1.824907534340e-10  -6.528385726241e-12  -5.089945551776e-11   9.513403887246e-13  -5.443658257557e-11   1.447715656207e-11   2.891527041560e-12  
3*0.0 -6.272607433920e-10   2.325392828025e-11   2.412520121872e-10  -4.650881656614e-12   1.947009077882e-10  -7.087211519692e-11  -1.468348960307e-11  3*0.0  1.720267442885e-10  -6.112972566110e-12  -4.757094177232e-11   8.845672031901e-13  -5.125341850947e-11   1.351629033658e-11   2.696397495645e-12  
3*0.0 -5.923536791960e-10   2.180640316657e-11   2.259498424505e-10  -4.331649889528e-12   1.836187433832e-10  -6.630069849810e-11  -1.371872204079e-11  3*0.0  1.620363472740e-10  -5.716949189317e-12  -4.443392400548e-11   8.217607036772e-13  -4.821710177417e-11   1.261172391260e-11   2.512944415006e-12  
3*0.0 -5.593548627974e-10   2.045591735652e-11   2.116059665776e-10  -4.035139272631e-12   1.731549292873e-10  -6.202049832153e-11  -1.281659703049e-11  3*0.0  1.526132190556e-10  -5.348105634672e-12  -4.150115947797e-11   7.635440014074e-13  -4.535632719454e-11   1.176694847258e-11   2.341824526164e-12  
3*0.0 -5.277569200062e-10   1.919543201664e-11   1.980685094021e-10  -3.759631520735e-12   1.631446435370e-10  -5.798620839973e-11  -1.196763984308e-11  3*0.0  1.436090363721e-10  -5.005350263645e-12  -3.874173053713e-11   7.096084540208e-13  -4.262481938835e-11   1.097304819926e-11   2.181238595694e-12  
3*0.0 -4.976902274714e-10   1.800512773403e-11   1.853226389062e-10  -3.501799587279e-12   1.536302657077e-10  -5.419242070727e-11  -1.117040184848e-11  3*0.0  1.350649566193e-10  -4.682296618850e-12  -3.615154542138e-11   6.592610770141e-13  -4.003554906698e-11   1.022866345829e-11   2.030859259519e-12  
3*0.0 -4.685534045614e-10   1.687414506489e-11   1.732094515999e-10  -3.259465717456e-12   1.444096747047e-10  -5.059123767045e-11  -1.041482955246e-11  3*0.0  1.268024254608e-10  -4.376105482163e-12  -3.369859470585e-11   6.120725743857e-13  -3.753105211792e-11   9.524479985283e-12   1.888799403315e-12  
3*0.0 -4.404578302068e-10   1.582029425020e-11   1.617382673920e-10  -3.034697665321e-12   1.355196658005e-10  -4.718509535719e-11  -9.701298413509e-12  3*0.0  1.188476001681e-10  -4.091127906799e-12  -3.138289019911e-11   5.683845440847e-13  -3.511982135369e-11   8.860447457379e-12   1.755027401980e-12  
3*0.0 -4.130584870343e-10   1.477314336762e-11   1.507954617362e-10  -2.817744389103e-12   1.268523060680e-10  -4.393988663902e-11  -9.022577693193e-12  3*0.0  1.111214481609e-10  -3.809355201687e-12  -2.918358904868e-11   5.264429998066e-13  -3.277812869101e-11   8.230481696416e-12   1.628295855983e-12  
3*0.0 -3.878874762912e-10   1.384016656837e-11   1.406971283389e-10  -2.621482904507e-12   1.189140605977e-10  -4.094910305241e-11  -8.397806634689e-12  3*0.0  1.040376342731e-10  -3.558589526511e-12  -2.715670251853e-11   4.885007938860e-13  -3.063754445234e-11   7.650621074532e-12   1.511780821204e-12  
3*0.0 -3.635790046305e-10   1.295616347919e-11   1.311191485628e-10  -2.437491351520e-12   1.112505887147e-10  -3.811596569722e-11  -7.806890958168e-12  3*0.0  9.721177477287e-11  -3.321966402147e-12  -2.524084358589e-11   4.530556633480e-13  -2.857531514483e-11   7.103143634592e-12   1.401926835026e-12  
3*0.0 -3.403205563042e-10   1.213413828063e-11   1.220871203897e-10  -2.267069102125e-12   1.039230767256e-10  -3.544763660724e-11  -7.251181106097e-12  3*0.0  9.069295828055e-11  -3.102544811714e-12  -2.343952615864e-11   4.203037885823e-13  -2.660693685925e-11   6.588987921959e-12   1.298899131572e-12  
3*0.0 -3.187561408477e-10   1.135060563179e-11   1.137125866485e-10  -2.106702680824e-12   9.714926126360e-11  -3.297670918395e-11  -6.737189772388e-12  3*0.0  8.467594403528e-11  -2.894560331671e-12  -2.177381183153e-11   3.896109366072e-13  -2.479525414132e-11   6.114080960950e-12   1.203843242774e-12  
3*0.0 -2.991582101848e-10   1.064354594220e-11   1.060369090589e-10  -1.960733441877e-12   9.101341460509e-11  -3.071467598335e-11  -6.267106495003e-12  3*0.0  7.922357399558e-11  -2.707083032380e-12  -2.024950264671e-11   3.616950956948e-13  -2.315890470530e-11   5.679966959756e-12   1.117038728730e-12  
3*0.0 -2.812136211132e-10   9.988004581503e-12   9.897570570496e-11  -1.825769835682e-12   8.541216867175e-11  -2.863617773256e-11  -5.835592307011e-12  3*0.0  7.424799486255e-11  -2.533618734696e-12  -1.884981671551e-11   3.359309782404e-13  -2.167009973188e-11   5.281765334562e-12   1.037495066554e-12  
3*0.0 -2.643492172581e-10   9.338596940270e-12   9.237273302458e-11  -1.695766719667e-12   8.016323416738e-11  -2.669515170253e-11  -5.433145542067e-12  3*0.0  6.960151683981e-11  -2.362649950467e-12  -1.754613969207e-11   3.112454421499e-13  -2.028362889680e-11   4.911306762736e-12   9.635824505229e-13  
3*0.0 -2.490862681855e-10   8.730787747496e-12   8.633143913680e-11  -1.574828626138e-12   7.543241601641e-11  -2.492133232599e-11  -5.065704142261e-12  3*0.0  6.541684271223e-11  -2.203149101592e-12  -1.635579093290e-11   2.883435694069e-13  -1.904014703042e-11   4.573411579570e-12   8.962300780965e-13  
3*0.0 -2.349524423398e-10   8.170436072181e-12   8.073722734522e-11  -1.463545373571e-12   7.106209278642e-11  -2.328066799066e-11  -4.726234469718e-12  3*0.0  6.155199800455e-11  -2.056559338993e-12  -1.525572669533e-11   2.673130707921e-13  -1.789439334349e-11   4.261475066829e-12   8.341208576280e-13  
3*0.0 -2.210587874764e-10   7.633726714537e-12   7.537344695094e-11  -1.358346155210e-12   6.676428069515e-11  -2.170963852650e-11  -4.401737808762e-12  3*0.0  5.776150963046e-11  -1.916170934191e-12  -1.420517281985e-11   2.474804629513e-13  -1.677002023853e-11   3.963928908123e-12   7.749668850012e-13  
3*0.0 -2.079262441012e-10   7.130573840376e-12   7.034567236439e-11  -1.260385484497e-12   6.270718455392e-11  -2.023867944086e-11  -4.098305888060e-12  3*0.0  5.418774715721e-11  -1.784991955000e-12  -1.322317779894e-11   2.290648473328e-13  -1.571120163724e-11   3.686090608602e-12   7.197972414005e-13  
3*0.0 -1.957671000515e-10   6.688041693587e-12   6.569262890382e-11  -1.172771948065e-12   5.895847028033e-11  -1.887903179350e-11  -3.818183468724e-12  3*0.0  5.088148918528e-11  -1.669576409550e-12  -1.231556104135e-11   2.125812376865e-13  -1.473357333918e-11   3.429594903829e-12   6.689274928076e-13  
3*0.0 -1.840497677483e-10   6.246477004906e-12   6.128386897533e-11  -1.088004425382e-12   5.534965539900e-11  -1.759230027442e-11  -3.553476186538e-12  3*0.0  4.771024761129e-11  -1.555241965907e-12  -1.145923443589e-11   1.967358777432e-13  -1.379665859443e-11   3.187847550790e-12   6.210449951337e-13  
3*0.0 -1.725747296984e-10   5.823769648442e-12   5.706693890654e-11  -1.007963173298e-12   5.181497086731e-11  -1.636316507838e-11  -3.301045388671e-12  3*0.0  4.461202769231e-11  -1.445935723513e-12  -1.064335885861e-11   1.818143828927e-13  -1.288104474656e-11   2.957793182556e-12   5.755465482657e-13  
3*0.0 -1.620760822627e-10   5.460422982650e-12   5.319567324065e-11  -9.375871681358e-13   4.858791301977e-11  -1.523607136189e-11  -3.069830670412e-12  3*0.0  4.177730926451e-11  -1.352135463306e-12  -9.894801494504e-12   1.686845888489e-13  -1.204505273082e-11   2.746956044207e-12   5.338958591027e-13  
3*0.0 -1.516563947413e-10   5.093129023845e-12   4.946299174626e-11  -8.688358972656e-13   4.538445465037e-11  -1.415076004775e-11  -2.847584202174e-12  3*0.0  3.897600628330e-11  -1.257705775886e-12  -9.176666395447e-12   1.559300780406e-13  -1.121858125440e-11   2.544922602885e-12   4.940450678108e-13  
3*0.0 -1.416341255537e-10   4.744469073363e-12   4.593190617217e-11  -8.043654364682e-13   4.230589997728e-11  -1.312541067302e-11  -2.637946426307e-12  3*0.0  3.628914733499e-11  -1.168460733846e-12  -8.499652973964e-12   1.440149465133e-13  -1.042645332056e-11   2.354684960691e-12   4.565742292910e-13  
3*0.0 -1.322963152442e-10   4.441475653265e-12   4.265592857129e-11  -7.472007778332e-13   3.944071440479e-11  -1.217522928121e-11  -2.443913064801e-12  3*0.0  3.378497150501e-11  -1.090777044882e-12  -7.872179071548e-12   1.334314941709e-13  -9.688959033321e-12   2.178561379608e-12   4.219245513718e-13  
3*0.0 -1.234773957410e-10   4.150932436685e-12   3.958966009236e-11  -6.932615805958e-13   3.674040912455e-11  -1.128704769555e-11  -2.262802129169e-12  3*0.0  3.143016715824e-11  -1.016727501701e-12  -7.286917030938e-12   1.234923544124e-13  -8.996813117189e-12   2.014481693191e-12   3.896871020890e-13  
3*0.0 -1.154577049905e-10   3.877608694246e-12   3.678905003771e-11  -6.429511664405e-13   3.429129848314e-11  -1.047656516359e-11  -2.097674517054e-12  3*0.0  2.929692883651e-11  -9.472789775139e-13  -6.753519638702e-12   1.142484120127e-13  -8.371410302570e-12   1.865065399812e-12   3.603554380247e-13  
3*0.0 -1.082415585214e-10   3.628859670198e-12   3.424400190257e-11  -5.970851603938e-13   3.209552347599e-11  -9.740860620480e-12  -1.947922381897e-12  3*0.0  2.738427048290e-11  -8.843702673176e-13  -6.269595691952e-12   1.058415423217e-13  -7.812666925047e-12   1.729645155949e-12   3.337972542225e-13  
3*0.0 -1.016993763023e-10   3.398019578680e-12   3.192273869876e-11  -5.546678597811e-13   3.011160429853e-11  -9.070608847131e-12  -1.811627724681e-12  3*0.0  2.565768105608e-11  -8.260667625061e-13  -5.829224441269e-12   9.808198758640e-14  -7.309975202086e-12   1.606535755162e-12   3.096775912859e-13  
3*0.0 -9.554831891658e-11   3.173182790796e-12   2.975322310424e-11  -5.141603732866e-13   2.825032261504e-11  -8.444891766504e-12  -1.684547366820e-12  3*0.0  2.404222532054e-11  -7.694039258952e-13  -5.419047141062e-12   9.069544240954e-14  -6.840616862126e-12   1.491983319955e-12   2.872601177507e-13  
3*0.0 -8.995496894621e-11   2.963022396733e-12   2.777033532883e-11  -4.765420471056e-13   2.656388312628e-11  -7.873665425586e-12  -1.568658839154e-12  3*0.0  2.258029762574e-11  -7.165371838456e-13  -5.045050292865e-12   8.385195614478e-14  -6.417382373957e-12   1.387642697019e-12   2.668626165176e-13  
3*0.0 -8.459499609472e-11   2.759609605241e-12   2.589622643058e-11  -4.408627469243e-13   2.494882383409e-11  -7.334333675665e-12  -1.459385139029e-12  3*0.0  2.118353507508e-11  -6.656278624296e-13  -4.692731417778e-12   7.738988062104e-14  -6.013208398224e-12   1.289443310791e-12   2.476883103408e-13  
3*0.0 -7.944341852385e-11   2.565425428411e-12   2.412342438074e-11  -4.072734282012e-13   2.339802572896e-11  -6.824800854450e-12  -1.356307013835e-12  3*0.0  1.984510523095e-11  -6.171922372858e-13  -4.360592031865e-12   7.132646898679e-14  -5.626220018677e-12   1.196974482414e-12   2.296578114441e-13  
3*0.0 -7.453982973411e-11   2.388941744692e-12   2.245530088912e-11  -3.766350095305e-13   2.192354114446e-11  -6.345986122668e-12  -1.259591637681e-12  3*0.0  1.857302550437e-11  -5.732353732709e-13  -4.048848693920e-12   6.580224157684e-14  -5.258790574271e-12   1.110291921451e-12   2.127794879295e-13  
3*0.0 -6.980692462782e-11   2.218245303262e-12   2.087380989465e-11  -3.475395218890e-13   2.050132261976e-11  -5.892593760974e-12  -1.168149355634e-12  3*0.0  1.734921839480e-11  -5.308306545026e-13  -3.754374494035e-12   6.057482737831e-14  -4.905488484385e-12   1.028501486049e-12   1.968751791300e-13  
3*0.0 -6.555765113308e-11   2.074526732984e-12   1.944000075048e-11  -3.224010207948e-13   1.922752577085e-11  -5.481954538154e-12  -1.085405711754e-12  3*0.0  1.625028031758e-11  -4.951459848684e-13  -3.487419150648e-12   5.605216953845e-14  -4.589012180443e-12   9.544294341051e-13   1.824858999554e-13  
3*0.0 -6.116518969183e-11   1.926847634805e-12   1.801916912483e-11  -2.974954083881e-13   1.790895898630e-11  -5.075651439033e-12  -1.003710571339e-12  3*0.0  1.511824028990e-11  -4.585875485063e-13  -3.224390886721e-12   5.159483452357e-14  -4.262452348594e-12   8.815452726208e-13   1.683528346950e-13  
3*0.0 -5.713811241319e-11   1.794055851021e-12   1.671582045199e-11  -2.750098739429e-13   1.670262892502e-11  -4.703339551709e-12  -9.289318267645e-13  3*0.0  1.408243157679e-11  -4.258297715683e-13  -2.983514984228e-12   4.757808259245e-14  -3.964264976691e-12   8.148659872129e-13   1.554368683506e-13  
3*0.0 -5.333618677497e-11   1.673436154024e-12   1.549758583550e-11  -2.545761320014e-13   1.556533777562e-11  -4.355801018727e-12  -8.592318773654e-13  3*0.0  1.310647955867e-11  -3.961162974172e-13  -2.758899679963e-12   4.393151038152e-14  -3.683683379809e-12   7.527653061828e-13   1.434243835640e-13  
3*0.0 -4.975247276397e-11   1.561000861791e-12   1.436051889783e-11  -2.356733952594e-13   1.449480817475e-11  -4.031800467827e-12  -7.943406370299e-13  3*0.0  1.218893820529e-11  -3.685747858258e-13  -2.549830811688e-12   4.057129515072e-14  -3.420229353436e-12   6.950258287080e-13   1.322695961604e-13  
3*0.0 -4.615855125714e-11   1.447332880575e-12   1.325377315387e-11  -2.171404605095e-13   1.342129617869e-11  -3.716898965400e-12  -7.313909175288e-13  3*0.0  1.127236786317e-11  -3.408773088917e-13  -2.347354700787e-12   3.729612790323e-14  -3.157007531799e-12   6.391794661948e-13   1.214982470820e-13  
3*0.0 -4.302010590922e-11   1.351358842058e-12   1.227269219603e-11  -2.011147602793e-13   1.248664067496e-11  -3.437989913141e-12  -6.756738514568e-13  3*0.0  1.047273249080e-11  -3.174936433826e-13  -2.167831969168e-12   3.446011913059e-14  -2.928067600925e-12   5.897048814924e-13   1.119631871657e-13  
3*0.0 -4.003091920532e-11   1.259498684427e-12   1.135066265862e-11  -1.859897114836e-13   1.159740787748e-11  -3.176177378733e-12  -6.234436170227e-13  3*0.0  9.713618818349e-12  -2.951231449599e-13  -1.999672638967e-12   3.178954750605e-14  -2.710937709873e-12   5.434104710561e-13   1.030521676720e-13  
3*0.0 -3.740089348187e-11   1.174392701052e-12   1.052874023543e-11  -1.720792646245e-13   1.081802820068e-11  -2.942989724235e-12  -5.769570117844e-13  3*0.0  9.048864953201e-12  -2.745117366438e-13  -1.850058034725e-12   2.934223584508e-14  -2.521523582955e-12   5.022521439596e-13   9.513592219507e-14  
3*0.0 -3.506628607068e-11   1.095597763389e-12   9.790449235137e-12  -1.592659674233e-13   1.012860682127e-11  -2.733697118355e-12  -5.352637177170e-13  3*0.0  8.461215820233e-12  -2.555112651802e-13  -1.715896930327e-12   2.709433898840e-14  -2.354659189075e-12   4.653710243332e-13   8.804774439109e-14  
3*0.0 -3.299260176165e-11   1.022478516350e-12   9.127524189964e-12  -1.474473822972e-13   9.518618074565e-12  -2.545945987979e-12  -4.978936606063e-13  3*0.0  7.941973399771e-12  -2.379013990817e-13  -1.595701334377e-12   2.502492372513e-14  -2.207795737568e-12   4.323562325973e-13   8.170823008215e-14  
3*0.0 -3.099727772075e-11   9.511594714174e-13   8.499531479170e-12  -1.361345932992e-13   8.932279041244e-12  -2.368302295492e-12  -4.625858733358e-13  3*0.0  7.444107971374e-12  -2.207366699430e-13  -1.482233763183e-12   2.304896895237e-14  -2.067102425416e-12   4.012222645441e-13   7.573760183072e-14  
3*0.0 -2.911803455651e-11   8.861974961595e-13   7.912566864708e-12  -1.258159929158e-13   8.380921950985e-12  -2.202472913140e-12  -4.296725822482e-13  3*0.0  6.976129934602e-12  -2.051261298677e-13  -1.376423812026e-12   2.124931159390e-14  -1.935051267601e-12   3.722234520327e-13   7.018380973531e-14  
3*0.0 -2.732545904067e-11   8.240191160775e-13   7.359951402119e-12  -1.160805742982e-13   7.855612911255e-12  -2.046527964305e-12  -3.987645283401e-13  3*0.0  6.531305421053e-12  -1.902445387836e-13  -1.277162892475e-12   1.955854357312e-14  -1.809665149813e-12   3.450482039875e-13   6.498590989408e-14  
3*0.0 -2.552955297399e-11   7.630051557669e-13   6.822658673094e-12  -1.067493425632e-13   7.329082078106e-12  -1.895122574155e-12  -3.688110846934e-13  3*0.0  6.086703319987e-12  -1.756640692722e-13  -1.181041796996e-12   1.794221033280e-14  -1.684256484803e-12   3.187665966656e-13   5.996694946576e-14  
3*0.0 -2.388281597523e-11   7.082997318401e-13   6.329984312140e-12  -9.837535681800e-14   6.847232381524e-12  -1.756431842238e-12  -3.414032141413e-13  3*0.0  5.679730550135e-12  -1.626636963577e-13  -1.093038183929e-12   1.649590525337e-14  -1.569680735692e-12   2.947280270701e-13   5.538130668144e-14  
3*0.0 -2.232252873485e-11   6.566926764268e-13   5.868340008647e-12  -9.055115716387e-14   6.391234291024e-12  -1.626622015704e-12  -3.157848515670e-13  3*0.0  5.295265391983e-12  -1.504315977138e-13  -1.010829068094e-12   1.514856401936e-14  -1.461562061941e-12   2.722954715971e-13   5.110730163844e-14  
3*0.0 -2.082581146397e-11   6.090990871263e-13   5.432423721745e-12  -8.338076166760e-14   5.954208109907e-12  -1.504216416502e-12  -2.916664334667e-13  3*0.0  4.927131309938e-12  -1.391789730051e-13  -9.334121756974e-13   1.391635417891e-14  -1.358116641441e-12   2.511978711044e-13   4.709358605880e-14  
3*0.0 -1.941760202233e-11   5.670475582136e-13   5.025824334384e-12  -7.699086503363e-14   5.543366602573e-12  -1.390177856276e-12  -2.692262458223e-13  3*0.0  4.580904648425e-12  -1.292301074736e-13  -8.613156616701e-13   1.281771648095e-14  -1.260903759044e-12   2.315725582564e-13   4.336464505146e-14  
3*0.0 -1.805023935079e-11   5.254205554607e-13   4.638905604999e-12  -7.083177090326e-14   5.144982657290e-12  -1.281811086906e-12  -2.479388957909e-13  3*0.0  4.246281070567e-12  -1.194606132845e-13  -7.930118954118e-13   1.176609194052e-14  -1.167055199264e-12   2.130029267106e-13   3.984171199509e-14  
3*0.0 -1.670429757572e-11   4.858996152405e-13   4.266498918031e-12  -6.504775975660e-14   4.752986817011e-12  -1.177660840806e-12  -2.275156093021e-13  3*0.0  3.917648610413e-12  -1.101855678411e-13  -7.275026613497e-13   1.077995176902e-14  -1.074908416789e-12   1.952170001184e-13   3.647277567038e-14  
3*0.0 -1.543428735033e-11   4.511289822382e-13   3.918627998416e-12  -5.991776278949e-14   4.383336448526e-12  -1.080487458233e-12  -2.084856811206e-13  3*0.0  3.607638294790e-12  -1.020215207549e-13  -6.664071627234e-13   9.904824436745e-15  -9.880340853566e-13   1.786484878980e-13   3.333838232421e-14  
3*0.0 -1.426009339654e-11   4.179826214724e-13   3.599094072180e-12  -5.510545729816e-14   4.042343304161e-12  -9.913290010053e-13  -1.910480637115e-13  3*0.0  3.322326575646e-12  -9.429488578882e-14  -6.104778786794e-13   9.088479483407e-15  -9.082518415451e-13   1.634962249243e-13   3.047537674850e-14  
3*0.0 -1.320130488113e-11   3.856763391701e-13   3.310844594758e-12  -5.051465082940e-14   3.735595292120e-12  -9.109533252897e-13  -1.753405497891e-13  3*0.0  3.066304825916e-12  -8.681602034414e-14  -5.601670647284e-13   8.314130698081e-15  -8.368237282711e-13   1.498735916137e-13   2.790334230779e-14  
3*0.0 -1.229227622061e-11   3.596796732009e-13   3.059168168336e-12  -4.669810791568e-14   3.472917588891e-12  -8.408289969378e-13  -1.616446806159e-13  3*0.0  2.846492179924e-12  -8.076848559879e-14  -5.162096299657e-13   7.667283706944e-15  -7.756647768000e-13   1.379803465243e-13   2.565944261057e-14  
3*0.0 -1.147830105235e-11   3.346032163812e-13   2.833246076200e-12  -4.307933818865e-14   3.238431797406e-12  -7.779309899130e-13  -1.493715232256e-13  3*0.0  2.650827757280e-12  -7.495917101890e-14  -4.768821574080e-13   7.056574407512e-15  -7.213894293652e-13   1.273469050544e-13   2.365500950315e-14  
3*0.0 -1.076084459800e-11   3.105672507226e-13   2.632129918873e-12  -3.966579224005e-14   3.032403893190e-12  -7.219664627462e-13  -1.384574013106e-13  3*0.0  2.479312883325e-12  -6.941576931158e-14  -4.419606105182e-13   6.482783620211e-15  -6.739645048518e-13   1.179084942173e-13   2.187687644739e-14  
3*0.0 -1.011129310312e-11   2.876280203335e-13   2.450021325324e-12  -3.646592850395e-14   2.846453713534e-12  -6.713390631817e-13  -1.285949896806e-13  3*0.0  2.324874208895e-12  -6.415740631330e-14  -4.104333177898e-13   5.947464994487e-15  -6.313904736972e-13   1.093943901947e-13   2.027454599917e-14  
3*0.0 -9.470883204647e-12   2.663262207151e-13   2.274169962171e-12  -3.350096769986e-14   2.663113153800e-12  -6.225205840406e-13  -1.191007713134e-13  3*0.0  2.172733636205e-12  -5.925929472872e-14  -3.800733126204e-13   5.451131529208e-15  -5.894428877259e-13   1.012064429041e-13   1.873593156199e-14  
3*0.0 -8.869400446322e-12   2.466786766705e-13   2.110504568972e-12  -3.078321903903e-14   2.491114069828e-12  -5.771339501099e-13  -1.102850368595e-13  3*0.0  2.030109072528e-12  -5.475331165327e-14  -3.518787007968e-13   4.997212478914e-15  -5.501607826261e-13   9.361013809342e-14   1.731017248103e-14  
3*0.0 -8.305756723822e-12   2.289014122442e-13   1.958285653865e-12  -2.832864253492e-14   2.330179416797e-12  -5.349731795039e-13  -1.021072088330e-13  3*0.0  1.896709675593e-12  -5.068521733514e-14  -3.257118303775e-13   4.587961859215e-15  -5.134722583117e-13   8.656831329405e-14   1.599021283200e-14  
3*0.0 -7.735615503675e-12   2.106390758335e-13   1.808924526703e-12  -2.588619714416e-14   2.167416744373e-12  -4.936624711224e-13  -9.410894026546e-14  3*0.0  1.762350804000e-12  -4.652905549024e-14  -3.001691316789e-13   4.183210371348e-15  -4.765160238812e-13   7.970312828101e-14   1.470541650106e-14  
3*0.0 -7.212852645526e-12   1.951669510830e-13   1.672149443872e-12  -2.378484376102e-14   2.018396477177e-12  -4.558771956765e-13  -8.680227747875e-14  3*0.0  1.639162895772e-12  -4.299976559200e-14  -2.767937316483e-13   3.834175511221e-15  -4.426822552726e-13   7.342772404001e-14   1.353241906387e-14  
3*0.0 -6.703199209751e-12   1.801614271771e-13   1.541447556939e-12  -2.179295969183e-14   1.873240842532e-12  -4.198185986632e-13  -7.984106904337e-14  3*0.0  1.519463778195e-12  -3.960100992204e-14  -2.545401664339e-13   3.505162887749e-15  -4.098300706351e-13   6.746099983458e-14   1.241879218997e-14  
3*0.0 -6.204553126871e-12   1.652041455257e-13   1.416116542563e-12  -1.984899044234e-14   1.731409165368e-12  -3.852891598705e-13  -7.318639631374e-14  3*0.0  1.402908358480e-12  -3.622422212754e-14  -2.333014558635e-13   3.185543888396e-15  -3.778767596922e-13   6.177331195634e-14   1.135886065913e-14  
3*0.0 -5.747273118704e-12   1.523015227441e-13   1.301642126344e-12  -1.816237191951e-14   1.601478932920e-12  -3.537837912459e-13  -6.712138528237e-14  3*0.0  1.296034318223e-12  -3.331683568691e-14  -2.139182355999e-13   2.908361737565e-15  -3.486081403341e-13   5.658790596659e-14   1.039360259872e-14  
3*0.0 -5.305444877667e-12   1.406502904059e-13   1.192690048099e-12  -1.662931873664e-14   1.476053545847e-12  -3.238421123537e-13  -6.136688767027e-14  3*0.0  1.192920748823e-12  -3.068045800760e-14  -1.955169593901e-13   2.656017781871e-15  -3.203924863369e-13   5.167192096183e-14   9.479897061706e-15  
3*0.0 -4.885200088483e-12   1.298330890561e-13   1.090547325067e-12  -1.523022036270e-14   1.356888771520e-12  -2.958082362900e-13  -5.598721539581e-14  3*0.0  1.095084604672e-12  -2.825489444845e-14  -1.783151382471e-13   2.427142564969e-15  -2.936473672373e-13   4.708204493390e-14   8.628009140975e-15  
3*0.0 -4.481811452721e-12   1.193863254128e-13   9.941315562419e-13  -1.390132291642e-14   1.242674688211e-12  -2.693819821898e-13  -5.092441807391e-14  3*0.0  1.001555218455e-12  -2.592057670640e-14  -1.621404248166e-13   2.210509886374e-15  -2.681140608152e-13   4.277153617114e-14   7.829167384987e-15  
3*0.0 -4.136155176920e-12   1.111854222279e-13   9.105821993192e-13  -1.282639112726e-14   1.144927073664e-12  -2.464948713457e-13  -4.654173685537e-14  3*0.0  9.212902358825e-13  -2.408311745460e-14  -1.481075783930e-13   2.034643065519e-15  -2.462318701670e-13   3.903411258386e-14   7.136924880085e-15  
3*0.0 -3.810509917000e-12   1.024615888852e-13   8.329373834230e-13  -1.172732604160e-14   1.053043832174e-12  -2.252451492126e-13  -4.247791481456e-14  3*0.0  8.462198883257e-13  -2.214404662196e-14  -1.351352306491e-13   1.856300500979e-15  -2.258072257651e-13   3.558172720191e-14   6.498212235040e-15  
3*0.0 -3.524725538733e-12   9.455817600000e-14   7.645497566985e-13  -1.073757220715e-14   9.725762013644e-13  -2.065403352067e-13  -3.890333830042e-14  3*0.0  7.805519101335e-13  -2.039334300636e-14  -1.237310837548e-13   1.696070810248e-15  -2.079781048504e-13   3.254835159147e-14   5.937424179857e-15  
3*0.0 -3.286812136556e-12   8.744774461097e-14   7.066607190071e-13  -9.851342957396e-15   9.057775612379e-13  -1.907084006127e-13  -3.587815803660e-14  3*0.0  7.260869035791e-13  -1.882320789914e-14  -1.140872119355e-13   1.552881772700e-15  -1.932338094841e-13   2.998327540394e-14   5.463312517817e-15  
3*0.0 -3.081955201060e-12   8.084240180321e-14   6.563062498670e-13  -9.030792628221e-15   8.484664395654e-13  -1.769445417891e-13  -3.324995168059e-14  3*0.0  6.794510196484e-13  -1.736423437127e-14  -1.057191210097e-13   1.420452521679e-15  -1.806544474557e-13   2.775842420916e-14   5.052369848883e-15  
3*0.0 -2.878107621777e-12   7.426040728125e-14   6.073501912581e-13  -8.230245859034e-15   7.914797704808e-13  -1.635815623888e-13  -3.070265399375e-14  3*0.0  6.332268813395e-13  -1.591369436675e-14  -9.761993409227e-14   1.291679518208e-15  -1.681928885815e-13   2.560776429776e-14   4.655740884473e-15  
3*0.0 -2.683341312252e-12   6.800408688089e-14   5.612246859741e-13  -7.483274731245e-15   7.371273379661e-13  -1.510084737694e-13  -2.830979617835e-14  3*0.0  5.892250365822e-13  -1.454410177030e-14  -9.001577784254e-14   1.172133453404e-15  -1.563490803898e-13   2.359108852554e-14   4.284378950239e-15  
3*0.0 -2.499276214559e-12   6.209228071437e-14   5.181156657817e-13  -6.789556489463e-15   6.858300249566e-13  -1.392709380927e-13  -2.607892628059e-14  3*0.0  5.477395961429e-13  -1.325733951038e-14  -8.292511659014e-14   1.061594052813e-15  -1.451961485694e-13   2.171254716666e-14   3.938884969995e-15  
3*0.0 -2.318397723305e-12   5.684516162028e-14   4.764104879830e-13  -6.164666206824e-15   6.354332638458e-13  -1.279327473927e-13  -2.392744591811e-14  3*0.0  5.069486285908e-13  -1.210559622909e-14  -7.607655880181e-14   9.615790763141e-16  -1.342318094837e-13   1.990074699293e-14   3.606173981889e-15  
3*0.0 -2.150669390526e-12   5.219427092308e-14   4.380090655573e-13  -5.612464936754e-15   5.887617071398e-13  -1.175049328312e-13  -2.195130041638e-14  3*0.0  4.691833591643e-13  -1.108736848310e-14  -6.978223152010e-14   8.733673953075e-16  -1.240935747945e-13   1.823744943748e-14   3.301116293671e-15  
3*0.0 -1.990652565125e-12   4.761961003491e-14   4.019073895937e-13  -5.083109653018e-15   5.443020155703e-13  -1.077126391507e-13  -2.009821522411e-14  3*0.0  4.332998647384e-13  -1.009378280313e-14  -6.388619138076e-14   7.893545714798e-16  -1.144731322148e-13   1.668097328518e-14   3.016018837398e-15  
3*0.0 -1.846317138493e-12   4.389546775993e-14   3.693508025128e-13  -4.643611200218e-15   5.042434311265e-13  -9.889170164303e-14  -1.843081726119e-14  3*0.0  4.009057491119e-13  -9.281410111335e-15  -5.856905676343e-14   7.193678467467e-16  -1.057981947319e-13   1.527887666157e-14   2.759486703060e-15  
3*0.0 -1.706989063416e-12   4.044420596672e-14   3.384379564708e-13  -4.240429637655e-15   4.656099459698e-13  -9.052768258177e-14  -1.685231237400e-14  3*0.0  3.697010672040e-13  -8.530247299526e-15  -5.353450421857e-14   6.553095473306e-16  -9.744845980857e-14   1.395302124444e-14   2.517263211683e-15  
3*0.0 -1.563636330769e-12   3.667337306034e-14   3.076215383598e-13  -3.818376069288e-15   4.259280878657e-13  -8.220404011192e-14  -1.528492851485e-14  3*0.0  3.378250104742e-13  -7.718142545282e-15  -4.854949482551e-14   5.888988266608e-16  -8.893072067501e-14   1.264219281582e-14   2.278254281912e-15  
3*0.0 -1.434706370214e-12   3.354058017823e-14   2.799458047559e-13  -3.465303609901e-15   3.902692142914e-13  -7.473589235113e-14  -1.388000768324e-14  3*0.0  3.091384387926e-13  -7.043956730350e-15  -4.407330452260e-14   5.333374237285e-16  -8.127209282505e-14   1.146630431761e-14   2.064062095856e-15  
3*0.0 -1.306426574714e-12   3.068419350684e-14   2.529653691311e-13  -3.143107002333e-15   3.548251792530e-13  -6.746821621795e-14  -1.251551506595e-14  3*0.0  2.806467076540e-13  -6.427615966023e-15  -3.972223152798e-14   4.825839305096e-16  -7.367197922989e-14   1.032517996997e-14   1.856583719787e-15  
3*0.0 -1.184752186053e-12   2.799021674935e-14   2.277553014329e-13  -2.847685949083e-15   3.212486040007e-13  -6.068602275007e-14  -1.124408976277e-14  3*0.0  2.537057464007e-13  -5.853291300427e-15  -3.566913732418e-14   4.364394972333e-16  -6.649360416598e-14   9.263481399854e-15   1.663817421433e-15  
3*0.0 -1.075886787155e-12   2.545700031013e-14   2.053228559969e-13  -2.570985363071e-15   2.912543303327e-13  -5.465497640280e-14  -1.011449960454e-14  3*0.0  2.296924455461e-13  -5.312900724717e-15  -3.207335132018e-14   3.932644944236e-16  -6.010501870556e-14   8.322091057733e-15   1.493036256960e-15  
3*0.0 -9.912694526109e-13   2.365394714502e-14   1.874712223793e-13  -2.366187472494e-15   2.679607495479e-13  -4.985505782876e-14  -9.215218741114e-15  3*0.0  2.109701747563e-13  -4.925832947142e-15  -2.920329213864e-14   3.611044923252e-16  -5.512971677389e-14   7.570715241039e-15   1.356711639770e-15  
3*0.0 -9.099523979074e-13   2.159004684890e-14   1.706808153724e-13  -2.143160128436e-15   2.456267471250e-13  -4.534462320949e-14  -8.371419475366e-15  3*0.0  1.931453642859e-13  -4.487738517041e-15  -2.652345084375e-14   3.264596920237e-16  -5.040230250549e-14   6.869626975958e-15   1.229670904649e-15  
3*0.0 -8.426853378632e-13   1.963893585132e-14   1.567139878616e-13  -1.937231433960e-15   2.271976630241e-13  -4.159279848233e-14  -7.669751650058e-15  3*0.0  1.784837893363e-13  -4.076773147561e-15  -2.430036071998e-14   2.946474565431e-16  -4.652346227687e-14   6.287993648546e-15   1.124306996801e-15  
3*0.0 -7.910052004230e-13   1.812950251671e-14   1.456305822716e-13  -1.771664393618e-15   2.130619602028e-13  -3.861373239765e-14  -7.112198739540e-15  3*0.0  1.672075205085e-13  -3.755089848423e-15  -2.253234607524e-14   2.688523693190e-16  -4.354606539843e-14   5.825170945115e-15   1.040422489086e-15  
3*0.0 -7.398174201605e-13   1.659236589843e-14   1.349047567643e-13  -1.608093996566e-15   1.990891771256e-13  -3.573528729807e-14  -6.574540308270e-15  3*0.0  1.561054624193e-13  -3.430261498407e-15  -2.083021743770e-14   2.435556034863e-16  -4.061980626046e-14   5.380215224461e-15   9.599190422501e-16  
3*0.0 -6.867261237687e-13   1.502264315044e-14   1.241000107164e-13  -1.444571885769e-15   1.846100537788e-13  -3.284066278433e-14  -6.034995210791e-15  3*0.0  1.446381908546e-13  -3.099450971769e-15  -1.912390221519e-14   2.183599623019e-16  -3.759930578132e-14   4.934867619688e-15   8.794960406242e-16  
3*0.0 -6.388622236764e-13   1.371762658181e-14   1.143551735387e-13  -1.308302072205e-15   1.715718720069e-13  -3.023282003077e-14  -5.549425848372e-15  3*0.0  1.342908220148e-13  -2.824552827972e-15  -1.758442355245e-14   1.973471725956e-16  -3.487705356210e-14   4.533500261950e-15   8.070943272981e-16  
3*0.0 -5.928039122437e-13   1.249498209643e-14   1.051248376739e-13  -1.181610544066e-15   1.590444782842e-13  -2.776620146064e-14  -5.090918487160e-15  3*0.0  1.243643025108e-13  -2.567434102420e-15  -1.613105961298e-14   1.778669709102e-16  -3.226903897802e-14   4.155080891763e-15   7.389380846429e-16  
3*0.0 -5.453103362819e-13   1.127310798819e-14   9.583795098424e-14  -1.056964695206e-15   1.461401636697e-13  -2.528868061710e-14  -4.631302077457e-15  3*0.0  1.141581079159e-13  -2.310862204295e-15  -1.467421850799e-14   1.587452167610e-16  -2.958976147866e-14   3.776345578818e-15   6.708487653124e-16  
3*0.0 -5.007218862891e-13   1.013605029764e-14   8.723636831524e-14  -9.434935581071e-16   1.340438494274e-13  -2.299691748814e-14  -4.206792209098e-15  3*0.0  1.046076708071e-13  -2.073801344178e-15  -1.332886418042e-14   1.414320521434e-16  -2.708615459804e-14   3.427011324897e-15   6.081340600803e-16  
3*0.0 -4.593320629693e-13   9.106120234407e-15   7.931503767566e-14  -8.416418972463e-16   1.228275157135e-13  -2.088855066471e-14  -3.816705659384e-15  3*0.0  9.575617086123e-14  -1.859680203706e-15  -1.209217869070e-14   1.060003868159e-16  -2.476816883468e-14   3.106204135467e-15   5.506050998470e-16  
3*0.0 -4.175558961970e-13   8.129570312718e-15   7.149375270396e-14  -7.455589429754e-16   1.115255011264e-13  -1.881078747921e-14  -3.433134439211e-15  3*0.0  8.685425470399e-14  -1.656614164084e-15  -1.087619749362e-14   1.067349454851e-16  -2.244048161245e-14   2.791329668736e-15   4.942554760665e-16  
3*0.0 -3.807599648548e-13   7.314166890767e-15   6.461530668151e-14  -6.657800039681e-16   1.015792702163e-13  -1.698492351052e-14  -3.096354367157e-15  3*0.0  7.901856130702e-14  -1.487675951941e-15  -9.807593370554e-15  1*0.0 -2.039341530245e-14   2.514842961772e-15   4.448179615520e-16  
3*0.0 -3.441319422594e-13   6.551528070878e-15   5.789798301227e-14  -5.921144749624e-16   9.169077641845e-14  -1.520483792308e-14  -2.768648260809e-15  3*0.0  7.123828616884e-14  -1.330114067670e-15  -8.767443018790e-15  1*0.0 -1.836310742421e-14   2.246149606206e-15   3.968604511264e-16  
3*0.0 -3.100294701807e-13   5.965661185421e-15   5.168385492461e-14  -5.340118927874e-16   8.249507880150e-14  -1.356077744780e-14  -2.466480234171e-15  3*0.0  6.398996174795e-14  -1.208256772878e-15  -7.805733948062e-15  1*0.0 -1.647387184420e-14   1.998119229685e-15   3.526621341149e-16  
3*0.0 -2.740069676566e-13   5.290699124597e-15   4.532792828885e-14  -4.704464099001e-16   7.280110327548e-14  -1.188223875721e-14  -2.158704772369e-15  3*0.0  5.638836650694e-14  -1.069664968347e-15  -6.828480652407e-15  1*0.0 -1.449590767496e-14   1.746485416092e-15   3.079158730340e-16  
3*0.0 -2.454258564183e-13   4.790773256077e-15   4.024754593436e-14  -4.229289460815e-16   6.511309711524e-14  -1.054092027136e-14  -1.912817264528e-15  3*0.0  5.035067495444e-14  -9.671292457594e-16  -6.046562142547e-15  1*0.0 -1.292580362697e-14   1.545217238060e-15   2.721363599417e-16  
3*0.0 -2.189091953264e-13   4.328785804562e-15   3.558321058317e-14  -3.788118989477e-16   5.798895029381e-14  -9.310588486750e-15  -1.687543150228e-15  3*0.0  4.476531784844e-14  -8.720745214880e-16  -5.330753189568e-15  1*0.0 -1.147494930396e-14   1.361121333850e-15   2.394450763012e-16  
3*0.0 -1.973185186398e-13   3.857930388753e-15   3.180528191243e-14  -3.354679963910e-16   5.219494829163e-14  -8.313706298325e-15  -1.505037587034e-15  3*0.0  4.024845646715e-14  -7.762090584441e-16  -4.753669890088e-15  1*0.0 -1.030296730120e-14   1.212643830363e-15   2.130796046894e-16  
3*0.0 -1.800462802202e-13   3.447331196238e-15   2.877369765415e-14  -2.978630356497e-16   4.756553798948e-14  -7.513685974774e-15  -1.358600135200e-15  3*0.0  3.664826156611e-14  -6.927746272833e-16  -4.291579125752e-15  1*0.0 -9.370041348521e-15   1.093739792687e-15   1.919689025702e-16  
3*0.0 -1.678000880687e-13   3.146645810443e-15   2.656370490330e-14  -2.694116108039e-16   4.428653662460e-14  -6.929987656146e-15  -1.251664629510e-15  3*0.0  3.409462109340e-14  -6.311772645410e-16  -3.954185211373e-15  1*0.0 -8.709175966485e-15   1.006854701669e-15   1.765321093788e-16  
3*0.0 -1.561883496733e-13   2.812353276835e-15   2.450868079497e-14  -2.390947115823e-16   4.118278184642e-14  -6.387504585015e-15  -1.152383730074e-15  3*0.0  3.169174743278e-14  -5.633717953485e-16  -3.642245680284e-15  1*0.0 -8.088252804352e-15   9.265503159478e-16   1.622769660070e-16  
3*0.0 -1.453308762549e-13   2.516899559639e-15   2.260132163724e-14  -2.124758865271e-16   3.828468439436e-14  -5.884669336400e-15  -1.060487089234e-15  3*0.0  2.944614056619e-14  -5.035189288522e-16  -3.352970696634e-15  1*0.0 -7.508732747338e-15   8.521737380871e-16   1.490921136558e-16  
3*0.0 -1.334878624933e-13   2.215086685312e-15   2.058402009824e-14  -1.856191325029e-16   3.513098733895e-14  -5.354181060144e-15  -9.638132999589e-16  3*0.0  2.700859906513e-14  -4.424399178601e-16  -3.048713177650e-15  1*0.0 -6.880958196726e-15   7.741232375009e-16   1.352924193837e-16  
3*0.0 -1.224616376165e-13   1.951291408954e-15   1.871813131527e-14  -1.622829914678e-16   3.219873587722e-14  -4.864136475011e-15  -8.746288420055e-16  3*0.0  2.474135471944e-14  -3.891252764088e-16  -2.767725660001e-15  1*0.0 -6.297786623853e-15   7.021301226625e-16   1.030216766521e-16  
3*0.0 -1.122501612618e-13   1.719951984846e-15   1.700316834288e-14  -1.419793319570e-16   2.948641154515e-14  -4.414257308594e-15  -7.928611929843e-16  3*0.0  2.264391513347e-14  -3.424621170045e-16  -2.509791538335e-15  1*0.0 -5.758912357690e-15   6.361189180046e-16   1.086800580778e-16  
3*0.0 -1.013977135749e-13   1.492392036174e-15   1.522475286374e-14  -1.048439230096e-16   2.660947335251e-14  -3.948749285103e-15  -7.084590488554e-16  3*0.0  2.042138202345e-14  -2.965609063935e-16  -2.243304178097e-15  1*0.0 -5.188866036098e-15   5.680548117620e-16  1*0.0 
3*0.0 -9.142150085633e-14   1.294752910187e-15   1.360140530246e-14  -1.073294842399e-16   2.396776611213e-14  -3.524308614199e-15  -6.315954605831e-16  3*0.0  1.837979164287e-14  -2.567747710035e-16  -2.000330214438e-15  1*0.0 -4.665778830790e-15   5.060628230512e-16  1*0.0 
3*0.0 -8.240311341399e-14   1.133527280137e-15   1.214319704526e-14  1*0.0  2.158283645309e-14  -3.143548159820e-15  -5.627362760914e-16  3*0.0  1.653487884969e-14  -2.243134370435e-16  -1.782241907533e-15  1*0.0 -4.193675837081e-15   4.504904865038e-16  1*0.0 
3*0.0 -7.350813237559e-14   9.875150991394e-16   1.072932179690e-14  1*0.0  1.923427652318e-14  -2.775009064076e-15  -4.962186826350e-16  3*0.0  1.471956592448e-14  -1.949842438691e-16  -1.571365631860e-15  1*0.0 -3.729825245442e-15   3.968449471847e-16  1*0.0 
3*0.0 -6.491736914113e-14   8.382976886501e-16   9.391892097208e-15  1*0.0  1.696927860566e-14  -2.426823617039e-15  -4.334759529518e-16  3*0.0  1.297522518783e-14  -1.652752351070e-16  -1.372832185003e-15  1*0.0 -3.284674257699e-15   3.463956910580e-16  1*0.0 
3*0.0 -5.686427465530e-14   7.313084580936e-16   8.145295222625e-15  1*0.0  1.484894515976e-14  -2.102889932121e-15  -3.752095621300e-16  3*0.0  1.133803658709e-14  -1.438473488334e-16  -1.187774891924e-15  1*0.0 -2.867436964208e-15   2.994581117377e-16  1*0.0 
3*0.0 -4.857208136554e-14   6.177196896985e-16   6.894175503258e-15  1*0.0  1.266955402299e-14  -1.778332105797e-15  -3.169555170431e-16  3*0.0  9.661367935402e-15  -1.044883256756e-16  -1.003010885007e-15  1*0.0 -2.440816765614e-15   2.526681250770e-16  1*0.0 
3*0.0 -4.081509811788e-14   5.406671463996e-16   5.730575714967e-15  1*0.0  1.063339408275e-14  -1.477017039037e-15  -2.629666613325e-16  3*0.0  8.091056127130e-15  -1.059618262096e-16  -8.311630221212e-16  1*0.0 -2.041755355664e-15   2.092261725216e-16  1*0.0 
3*0.0 -3.435129852813e-14   4.629810917877e-16   4.774837081205e-15  1*0.0  8.938051049324e-15  -1.229633435415e-15  -2.186762510291e-16  3*0.0  6.788066006669e-15  1*0.0 -6.905132426981e-16  1*0.0 -1.710860655330e-15   1.736831367708e-16  1*0.0 
3*0.0 -2.883147335361e-14   4.000124685514e-16   3.964542290594e-15  1*0.0  7.491348903238e-15  -1.020056251869e-15  -1.811890450059e-16  3*0.0  5.677204440200e-15  1*0.0 -5.714798193820e-16  1*0.0 -1.428956393607e-15   1.436252354986e-16  1*0.0 
3*0.0 -2.493718421770e-14   3.452387192578e-16   3.393766134133e-15  1*0.0  6.470442162781e-15  -8.723309445843e-16  -1.547547870426e-16  3*0.0  4.896031588264e-15  1*0.0 -4.878680553223e-16  1*0.0 -1.230682480282e-15   1.224986516274e-16  1*0.0 
3*0.0 -2.221373747478e-14   3.018395622567e-16   2.994044540502e-15  1*0.0  5.756503688571e-15  -7.688230770925e-16  -1.362277749892e-16  3*0.0  4.351119838125e-15  1*0.0 -4.294206652655e-16  1*0.0 -1.092392440639e-15   8.971906857681e-17  1*0.0 
3*0.0 -2.036604993811e-14   2.516400227309e-16   2.727990180584e-15  1*0.0  5.272307146433e-15  -6.997805924330e-16  -1.238567484895e-16  3*0.0  3.986227236642e-15  1*0.0 -3.908949093650e-16  1*0.0 -9.998055414672e-16   1.013648940293e-16  1*0.0 
3*0.0 -1.861995011351e-14   2.101223758989e-16   2.477410244410e-15  1*0.0  4.815584787049e-15  -6.348700486633e-16  -9.463552207373e-17  3*0.0  3.641292600003e-15  1*0.0 -3.546173950608e-16  1*0.0 -9.124437106721e-16  2*0.0 
3*0.0 -1.698193009193e-14   1.760800941163e-16   2.243434208740e-15  1*0.0  4.387884032450e-15  -5.743628891603e-16  -1.004341627321e-16  3*0.0  3.317727204129e-15  1*0.0 -3.207551350120e-16  1*0.0 -8.306355687745e-16  2*0.0 
3*0.0 -1.503603900638e-14   1.225271643387e-16   1.973941131926e-15  1*0.0  3.881186004610e-15  -5.048505223906e-16  4*0.0  2.935414051400e-15  1*0.0 -2.819625359266e-16  1*0.0 -7.342136497905e-16  2*0.0 
3*0.0 -1.323432204968e-14   1.012130362075e-16   1.725694071445e-15  1*0.0  3.412737798450e-15  -4.409128376804e-16  4*0.0  2.581626902948e-15  1*0.0 -2.462546118288e-16  1*0.0 -6.451193716710e-16  2*0.0 
3*0.0 -1.157668888562e-14  1*0.0  1.498677457848e-15  1*0.0  2.982368698933e-15  -3.825255603592e-16  4*0.0  2.256468788688e-15  1*0.0 -2.136389499375e-16  1*0.0 -5.633512766706e-16  2*0.0 
3*0.0 -9.866614873718e-15  1*0.0  1.268545300922e-15  1*0.0  2.539448632939e-15  -3.234740509892e-16  4*0.0  1.921793668992e-15  1*0.0 -1.806595602964e-16  1*0.0 -4.793794826162e-16  2*0.0 
3*0.0 -8.164681872468e-15  1*0.0  1.042733916765e-15  1*0.0  2.099532075517e-15  -2.656469910936e-16  4*0.0  1.589050999096e-15  1*0.0 -1.320348869231e-16  1*0.0 -3.960490798904e-16  2*0.0 
3*0.0 -6.519161341225e-15  1*0.0  8.270670128722e-16  1*0.0  1.674943684778e-15  -2.105146687581e-16  4*0.0  1.267652892524e-15  1*0.0 -1.139342684045e-16  1*0.0 -3.156893317950e-16  2*0.0 
3*0.0 -4.888546199861e-15  1*0.0  6.163164382470e-16  1*0.0  1.254970458371e-15  -1.456701006381e-16  4*0.0  9.496436219036e-16  3*0.0 -2.193471686989e-16  2*0.0 
3*0.0 -3.178399878670e-15  1*0.0  3.988559759278e-16  1*0.0  8.153812522839e-16  -1.013225079973e-16  4*0.0  6.169341644478e-16  3*0.0 -1.542616870876e-16  2*0.0 
3*0.0 -1.766577546912e-15  1*0.0  2.181790663020e-16  1*0.0  4.523939505902e-16  5*0.0  3.416726886572e-16  6*0.0 
20*0.0 
20*0.0 
20*0.0 
20*0.0 
20*0.0 
20*0.0 
20*0.0 
20*0.0 
20*0.0 
20*0.0 
20*0.0 


Spline
101 4.53534270
4.25132829 11.56235211 -0.02149023
3.20497551 3.29946182 0.10557548 -0.54019804 1.14827961 -1.26475991
3.29946182 3.31099105 0.06371874 -0.35707869 0.78977213 -0.29409023
3.31099105 3.32252029 0.05970642 -0.33898502 0.77960022 -2.01728345
3.32252029 3.33404953 0.05589872 -0.32181306 0.70982700 -0.27943985
3.33404953 3.34557877 0.05228238 -0.30555697 0.70016181 -1.35465079
3.34557877 3.35710801 0.04885053 -0.28995250 0.65330754 -0.69228904
3.35710801 3.36863724 0.04559338 -0.27516428 0.62936284 -0.99136333
3.36863724 3.38016648 0.04250308 -0.26104746 0.59507385 -0.77380163
3.38016648 3.39169572 0.03957132 -0.24763453 0.56830982 -0.83485888
3.39169572 3.40322496 0.03679054 -0.23486309 0.53943396 -0.74832762
3.40322496 3.41475420 0.03415331 -0.22272298 0.51355102 -0.74238845
3.41475420 3.42628344 0.03165261 -0.21117732 0.48787350 -0.69487118
3.42628344 3.43781267 0.02928168 -0.20020479 0.46383949 -0.67115075
3.43781267 3.44934191 0.02703410 -0.18977699 0.44062592 -0.63621156
3.44934191 3.46087115 0.02490371 -0.17987053 0.41862082 -0.60877486
3.46087115 3.47240039 0.02288465 -0.17046054 0.39756468 -0.57879824
3.47240039 3.48392963 0.02097133 -0.16152411 0.37754538 -0.55163558
3.48392963 3.49545886 0.01915842 -0.15303846 0.35846556 -0.52439919
3.49545886 3.50698810 0.01744084 -0.14498191 0.34032779 -0.49861351
3.50698810 3.51851734 0.01581379 -0.13733330 0.32308189 -0.47344084
3.51851734 3.53004658 0.01427266 -0.13007232 0.30670665 -0.44930779
3.53004658 3.54157582 0.01281310 -0.12317930 0.29116612 -0.42596469
3.54157582 3.55310506 0.01143099 -0.11663531 0.27643298 -0.40352347
3.55310506 3.56463429 0.01012240 -0.11042210 0.26247602 -0.38190247
3.56463429 3.57616353 0.00888362 -0.10452210 0.24926689 -0.36112407
3.57616353 3.58769277 0.00771114 -0.09891839 0.23677644 -0.34115453
3.58769277 3.59922201 0.00660164 -0.09359473 0.22497668 -0.32199023
3.59922201 3.61075125 0.00555197 -0.08853551 0.21383977 -0.30361174
3.61075125 3.62228048 0.00455918 -0.08372576 0.20333854 -0.28600769
3.62228048 3.63380972 0.00362048 -0.07915113 0.19344619 -0.26916253
3.63380972 3.64533896 0.00273323 -0.07479789 0.18413647 -0.25306318
3.64533896 3.65686820 0.00189495 -0.07065290 0.17538359 -0.23769487
3.65686820 3.66839744 0.00110333 -0.06670361 0.16716227 -0.22304391
3.66839744 3.67992668 0.00035616 -0.06293804 0.15944769 -0.20909618
3.67992668 3.69145591 -0.00034859 -0.05934480 0.15221553 -0.19583747
3.69145591 3.70298515 -0.00101286 -0.05591304 0.14544196 -0.18325382
3.70298515 3.71451439 -0.00163844 -0.05263245 0.13910363 -0.17133122
3.71451439 3.72604363 -0.00222703 -0.04949325 0.13317767 -0.16005542
3.72604363 3.73757287 -0.00278019 -0.04648620 0.12764172 -0.14941249
3.73757287 3.74910210 -0.00329940 -0.04360256 0.12247389 -0.13938838
3.74910210 3.76063134 -0.00378604 -0.04083408 0.11765276 -0.12996888
3.76063134 3.77216058 -0.00424138 -0.03817302 0.11315744 -0.12114004
3.77216058 3.78368982 -0.00466663 -0.03561208 0.10896748 -0.11288780
3.78368982 3.79521906 -0.00506290 -0.03314448 0.10506295 -0.10519797
3.79521906 3.80674830 -0.00543123 -0.03076383 0.10142439 -0.09805661
3.80674830 3.81827753 -0.00577258 -0.02846424 0.09803284 -0.09144961
3.81827753 3.82980677 -0.00608786 -0.02624022 0.09486980 -0.08536284
3.82980677 3.84133601 -0.00637791 -0.02408671 0.09191730 -0.07978233
3.84133601 3.85286525 -0.00664352 -0.02199905 0.08915781 -0.07469395
3.85286525 3.86439449 -0.00688541 -0.01997300 0.08657432 -0.07008362
3.86439449 3.87592372 -0.00710429 -0.01800467 0.08415028 -0.06593732
3.87592372 3.88745296 -0.00730078 -0.01609059 0.08186966 -0.06224095
3.88745296 3.89898220 -0.00747551 -0.01422762 0.07971689 -0.05898042
3.89898220 3.91051144 -0.00762904 -0.01241299 0.07767689 -0.05614172
3.91051144 3.92204068 -0.00776191 -0.01064426 0.07573508 -0.05371073
3.92204068 3.93356992 -0.00787465 -0.00891935 0.07387735 -0.05167339
3.93356992 3.94509915 -0.00796774 -0.00723645 0.07209008 -0.05001566
3.94509915 3.95662839 -0.00804166 -0.00559411 0.07036016 -0.04872343
3.95662839 3.96815763 -0.00809688 -0.00399114 0.06867492 -0.04778266
3.96815763 3.97968687 -0.00813384 -0.00242666 0.06702223 -0.04717927
3.97968687 3.99121611 -0.00815298 -0.00090004 0.06539041 -0.04689919
3.99121611 4.00274534 -0.00815474 0.00058906 0.06376827 -0.04692835
4.00274534 4.01427458 -0.00813954 0.00204075 0.06214513 -0.04725269
4.01427458 4.02580382 -0.00810783 0.00345487 0.06051076 -0.04785813
4.02580382 4.03733306 -0.00806002 0.00483108 0.05885546 -0.04873061
4.03733306 4.04886230 -0.00799658 0.00616876 0.05716998 -0.04985604
4.04886230 4.06039154 -0.00791793 0.00746713 0.05544557 -0.05122038
4.06039154 4.07192077 -0.00782455 0.00872520 0.05367398 -0.05280955
4.07192077 4.08345001 -0.00771690 0.00994178 0.05184742 -0.05460946
4.08345001 4.09497925 -0.00759547 0.01111553 0.04995860 -0.05660608
4.09497925 4.10650849 -0.00746077 0.01224492 0.04800073 -0.05878532
4.10650849 4.11803773 -0.00731330 0.01332830 0.04596748 -0.06113309
4.11803773 4.12956696 -0.00715362 0.01436387 0.04385302 -0.06363536
4.12956696 4.14109620 -0.00698228 0.01534967 0.04165202 -0.06627804
4.14109620 4.15262544 -0.00679988 0.01628368 0.03935961 -0.06904704
4.15262544 4.16415468 -0.00660701 0.01716371 0.03697144 -0.07192834
4.16415468 4.17568392 -0.00640432 0.01798754 0.03448360 -0.07490785
4.17568392 4.18721316 -0.00619247 0.01875280 0.03189271 -0.07797145
4.18721316 4.19874239 -0.00597215 0.01945711 0.02919585 -0.08110519
4.19874239 4.21027163 -0.00574407 0.02009798 0.02639061 -0.08429482
4.21027163 4.22180087 -0.00550897 0.02067289 0.02347504 -0.08752656
4.22180087 4.23333011 -0.00526764 0.02117929 0.02044770 -0.09078581
4.23333011 4.24485935 -0.00502088 0.02161458 0.01730763 -0.09405952
4.24485935 4.25638858 -0.00476953 0.02197616 0.01405432 -0.09733168
4.25638858 4.26791782 -0.00451444 0.02226142 0.01068784 -0.10059187
4.26791782 4.27944706 -0.00425652 0.02246775 0.00720860 -0.10381922
4.27944706 4.29097630 -0.00399668 0.02259257 0.00361773 -0.10701230
4.29097630 4.30250554 -0.00373589 0.02263331 -0.00008358 -0.11013349
4.30250554 4.31403478 -0.00347512 0.02258747 -0.00389285 -0.11321273
4.31403478 4.32556401 -0.00321540 0.02245256 -0.00780862 -0.11615365
4.32556401 4.33709325 -0.00295775 0.02222619 -0.01182611 -0.11909602
4.33709325 4.34862249 -0.00270326 0.02190600 -0.01594536 -0.12173835
4.34862249 4.36015173 -0.00245300 0.02148978 -0.02015602 -0.12460346
4.36015173 4.37168097 -0.00220811 0.02097533 -0.02446576 -0.12667442
4.37168097 4.38321020 -0.00196973 0.02036067 -0.02884714 -0.12981019
4.38321020 4.39473944 -0.00173902 0.01964373 -0.03333698 -0.13050107
4.39473944 4.40626868 -0.00151717 0.01882299 -0.03785071 -0.13523480
4.40626868 4.41779792 -0.00130540 0.01789629 -0.04252818 -0.13208431
4.41779792 4.42932716 -0.00110492 0.01686298 -0.04709667 -0.14144315
4.42932716 4.44085640 -0.00091698 0.01572060 -0.05198887 -0.13393244
4.44085640 4.53534270 -0.00074285 0.01446841 -0.05662128 -0.14073968 -0.00095432 0.01032522
