# Supplementary material for: DFTB Parametrization at the Example of Platinum—Implementation, Validation and Practical Considerations
Source: J Comput Chem. 2026 Mar 11;47(7):e70342. doi: 10.1002/jcc.70342 (PMC12979722; doi:10.1002/jcc.70342)
Supplement: Supplementary file 2 — Data S2: Slater‐Koster files for the interactions of Pt‐{H, C, N, O, F, Cl, Na, Mg, Zn, Zr, Pt} and STO‐coefficients for Pt. [file JCC-47-0-s002.zip › Pt-X-skf/Mg-Pt.skf]

0.020000000000, 1050
24.305, 19*0.0
3*0.0  6.408890156396e-04   1.736577614566e-03   1.058265556912e-01   1.025845684123e-01  -5.632121201996e-02   7.979529563504e-02   4.834149273876e-01  3*0.0  1.533739567815e-03   1.330927135049e-03  -8.951552234037e-01  -8.949827723336e-01   6.685870491976e-05  -8.047726621678e-03  -9.126121498461e-01  
3*0.0 -1.368374040375e-02  -3.604601601658e-03   1.128581212281e-01   1.058503420975e-01  -1.778125946608e-01   5.384075351936e-02   4.853050038617e-01  3*0.0  3.068565961706e-03   2.662992200416e-03  -8.948788797837e-01  -8.948912389161e-01  -2.092105591664e-04  -1.606113811761e-02  -9.124567434777e-01  
3*0.0 -4.848324449638e-02  -1.978468137190e-02   1.108804778597e-01   1.073306875578e-01  -2.994306216547e-01  -3.678037835796e-02   4.313928949275e-01  3*0.0  4.596549710075e-03   3.995291877012e-03  -8.944162022124e-01  -8.947356536372e-01  -7.628283815374e-04  -2.405648395895e-02  -9.122031700425e-01  
3*0.0 -9.970281006725e-02  -4.631169355902e-02   9.716995596983e-02   1.063682813854e-01  -3.756184972510e-01  -1.341371849018e-01   3.637174591470e-01  3*0.0  6.091475476829e-03   5.314856138801e-03  -8.937694704742e-01  -8.945271485746e-01  -1.671236803284e-03  -3.207986839311e-02  -9.118819732300e-01  
3*0.0 -1.607386790319e-01  -8.188238134696e-02   7.527921471035e-02   1.022999047100e-01  -3.938193975832e-01  -1.961227617940e-01   3.176784513261e-01  3*0.0  7.524660462547e-03   6.615914202403e-03  -8.929474050924e-01  -8.942491718248e-01  -3.012913412649e-03  -4.018068767299e-02  -9.115197256603e-01  
3*0.0 -2.212673864378e-01  -1.232702386038e-01   5.081480565341e-02   9.565241920266e-02  -3.522292217717e-01  -2.127782731929e-01   3.051708725436e-01  3*0.0  8.854092331248e-03   7.881444776207e-03  -8.919619791263e-01  -8.939233787712e-01  -4.798137235659e-03  -4.837848451104e-02  -9.111441010954e-01  
3*0.0 -2.732993289434e-01  -1.664697801813e-01   3.099500434346e-02   8.767411094780e-02  -2.629085994180e-01  -1.850202575228e-01   3.254911412233e-01  3*0.0  1.004229959050e-02   9.098224300965e-03  -8.908274352227e-01  -8.935299098138e-01  -7.025085196617e-03  -5.666509204054e-02  -9.107257408861e-01  
3*0.0 -3.121248873640e-01  -2.090168778881e-01   2.050379623370e-02   7.968113385953e-02  -1.444926004256e-01  -1.230267566539e-01   3.711615532881e-01  3*0.0  1.106085317023e-02   1.025589542564e-02  -8.895540026420e-01  -8.930762032214e-01  -9.656612380809e-03  -6.501314117997e-02  -9.102492354172e-01  
3*0.0 -3.328821626539e-01  -2.477601013925e-01   2.145313253725e-02   7.324201437502e-02  -1.200483683192e-02  -4.012416312754e-02   4.318021434782e-01  3*0.0  1.187564274851e-02   1.132427431992e-02  -8.881433120996e-01  -8.925914485861e-01  -1.260111868254e-02  -7.338131300003e-02  -9.096998505720e-01  
3*0.0 -3.340861759568e-01  -2.805674935782e-01   3.536700842696e-02   6.875394070777e-02   1.228552536332e-01   5.169846126862e-02   4.975133573678e-01  3*0.0  1.248107128036e-02   1.230656649280e-02  -8.865940742928e-01  -8.920459783086e-01  -1.582354030804e-02  -8.170853747093e-02  -9.090168024392e-01  
3*0.0 -3.165855248434e-01  -3.059472349001e-01   6.187350736334e-02   6.714979658786e-02   2.495004536847e-01   1.427321046049e-01   5.609843729146e-01  3*0.0  1.287305345968e-02   1.318527348387e-02  -8.848945445280e-01  -8.914605269109e-01  -1.923485982649e-02  -8.994478692661e-02  -9.081794734352e-01  
3*0.0 -2.827491852635e-01  -3.234859152164e-01   9.902484168281e-02   6.830278614286e-02   3.605782199285e-01   2.254656759225e-01   6.164181385160e-01  3*0.0  1.306736383137e-02   1.396162000743e-02  -8.830266990437e-01  -8.908205416881e-01  -2.277523399481e-02  -9.803383823773e-02  -9.071394295150e-01  
3*0.0 -2.343528006234e-01  -3.329830582107e-01   1.441396859019e-01   7.245503501607e-02   4.521069793023e-01   2.955335683465e-01   6.611242940226e-01  3*0.0  1.308848699785e-02   1.463729022311e-02  -8.809636605405e-01  -8.901319818480e-01  -2.638373645415e-02  -1.059367938494e-01  -9.058901032247e-01  
3*0.0 -1.740745107806e-01  -3.344482722677e-01   1.948745452805e-01   7.933116707515e-02   5.227746885298e-01   3.509401531532e-01   6.937371110289e-01  3*0.0  1.296096386422e-02   1.520748450671e-02  -8.786801827642e-01  -8.893663993837e-01  -3.000134542992e-02  -1.136152877538e-01  -9.043787676244e-01  
3*0.0 -1.054929476110e-01  -3.281226284962e-01   2.484200562568e-01   8.901230438054e-02   5.729895326175e-01   3.914923335871e-01   7.148974909011e-01  3*0.0  1.272570532916e-02   1.567888323117e-02  -8.761427141921e-01  -8.885695410449e-01  -3.361134145330e-02  -1.210602184696e-01  -9.026684769608e-01  
3*0.0 -3.227330555612e-02  -3.148380823885e-01   3.020956669798e-01   1.007669615256e-01   6.044543248293e-01   4.178756076474e-01   7.251992273528e-01  3*0.0  1.242819023987e-02   1.606172748408e-02  -8.733223657294e-01  -8.876832999840e-01  -3.717241641824e-02  -1.282438325867e-01  -9.006849416723e-01  
3*0.0  4.269463669988e-02  -2.955967219461e-01   3.537388203028e-01   1.142394550600e-01   6.192867570861e-01   4.316876151394e-01   7.263578996091e-01  3*0.0  1.211842504540e-02   1.637175966399e-02  -8.701882822284e-01  -8.867336556368e-01  -4.068379462526e-02  -1.351696363786e-01  -8.984778489636e-01  
3*0.0  1.174852293752e-01  -2.712607426179e-01   4.016513138853e-01   1.290310311449e-01   6.194763731297e-01   4.346805772311e-01   7.199771991121e-01  3*0.0  1.183328733423e-02   1.660652389317e-02  -8.667107710528e-01  -8.857204884622e-01  -4.410734461304e-02  -1.418424776429e-01  -8.960564102639e-01  
3*0.0  1.900215288026e-01  -2.429083390341e-01   4.445611693428e-01   1.445290276712e-01   6.082206598689e-01   4.290740999023e-01   7.078437528625e-01  3*0.0  1.163580825373e-02   1.681533939957e-02  -8.628712376800e-01  -8.845987797477e-01  -4.751369483217e-02  -1.482601963740e-01  -8.934172867372e-01  
3*0.0  2.582916177491e-01  -2.113429969468e-01   4.812636264771e-01   1.604893263133e-01   5.881132894247e-01   4.171034852238e-01   6.918215519363e-01  3*0.0  1.154951545681e-02   1.697112354447e-02  -8.586457635448e-01  -8.833911311539e-01  -5.080126569622e-02  -1.544436063681e-01  -8.905729464116e-01  
3*0.0  3.205812971578e-01  -1.773133209918e-01   5.109352654548e-01   1.764952259036e-01   5.620043870269e-01   4.008454663600e-01   6.734029781727e-01  3*0.0  1.163863538746e-02   1.712092646693e-02  -8.540178087281e-01  -8.821177713912e-01  -5.408723083996e-02  -1.604129621288e-01  -8.875926749308e-01  
3*0.0  3.762323633687e-01  -1.418498241200e-01   5.334264611550e-01   1.922372904950e-01   5.320443616923e-01   3.819940744029e-01   6.539506544355e-01  3*0.0  1.193511736789e-02   1.728280751838e-02  -8.489808311509e-01  -8.806878385072e-01  -5.734957462739e-02  -1.661697269271e-01  -8.844158266794e-01  
3*0.0  4.242516805619e-01  -1.054230841308e-01   5.484885584506e-01   2.074519912359e-01   5.001211945494e-01   3.620132486112e-01   6.343537021838e-01  3*0.0  1.246101341658e-02   1.743626779597e-02  -8.435229617431e-01  -8.792013410924e-01  -6.055800871762e-02  -1.717493916209e-01  -8.811267081621e-01  
3*0.0  4.650132557640e-01  -6.908542129554e-02   5.568412121115e-01   2.217746487960e-01   4.676280493611e-01   3.417543472437e-01   6.152363344296e-01  3*0.0  1.325592046803e-02   1.764661380155e-02  -8.376547678779e-01  -8.775746227796e-01  -6.378308332796e-02  -1.771455796663e-01  -8.776917860976e-01  
3*0.0  4.979214343871e-01  -3.294776516021e-02   5.584617880486e-01   2.352313797113e-01   4.360728137028e-01   3.224023670059e-01   5.973932650295e-01  3*0.0  1.435206719724e-02   1.791087759102e-02  -8.313696105628e-01  -8.758357245959e-01  -6.705041927811e-02  -1.823928403836e-01  -8.741709426074e-01  
3*0.0  5.230678274058e-01   2.343375323125e-03   5.538975846365e-01   2.475334739254e-01   4.063264376694e-01   3.045168670736e-01   5.809866464474e-01  3*0.0  1.574094210590e-02   1.820845700716e-02  -8.246811716960e-01  -8.739935870327e-01  -7.027549352505e-02  -1.874897388571e-01  -8.705160601361e-01  
3*0.0  5.407873012226e-01   3.634816422847e-02   5.437450737860e-01   2.587048364717e-01   3.792147601477e-01   2.886194064026e-01   5.664546766686e-01  3*0.0  1.746211748159e-02   1.860363833863e-02  -8.175988130308e-01  -8.720249839429e-01  -7.358227465932e-02  -1.924612939895e-01  -8.668056041022e-01  
3*0.0  5.510135991842e-01   6.878228425175e-02   5.284230167177e-01   2.686346675633e-01   3.554485882854e-01   2.750566071767e-01   5.538488682547e-01  3*0.0  1.952661862476e-02   1.909422576036e-02  -8.101340950859e-01  -8.699570294619e-01  -7.695217184087e-02  -1.973164642509e-01  -8.630329551039e-01  
3*0.0  5.541583874846e-01   9.938277442983e-02   5.085881973247e-01   2.771988593243e-01   3.353534965760e-01   2.639143564186e-01   5.430229521187e-01  3*0.0  2.192377276453e-02   1.966049606383e-02  -8.023112433742e-01  -8.677393148435e-01  -8.032816678598e-02  -2.020459365695e-01  -8.591385077097e-01  
3*0.0  5.511262630779e-01   1.278782804699e-01   4.850921820670e-01   2.844838938512e-01   3.189617680855e-01   2.551522181843e-01   5.340068820911e-01  3*0.0  2.466769017255e-02   2.036174732408e-02  -7.941479343218e-01  -8.654028079774e-01  -8.379348213178e-02  -2.066665850429e-01  -8.551951556281e-01  
3*0.0  5.426310335383e-01   1.542823412340e-01   4.587643811925e-01   2.905169262254e-01   3.060873324471e-01   2.485782292291e-01   5.265027971898e-01  3*0.0  2.774078852704e-02   2.117008541174e-02  -7.856704453024e-01  -8.629683798831e-01  -8.731444573892e-02  -2.111873335659e-01  -8.512023901002e-01  
3*0.0  5.289087541193e-01   1.784588716252e-01   4.300238024991e-01   2.953195918053e-01   2.968463906705e-01   2.441207805044e-01   5.203951496082e-01  3*0.0  3.114285605973e-02   2.209662727055e-02  -7.768990914366e-01  -8.604330138638e-01  -9.089112379818e-02  -2.156076068248e-01  -8.471586200660e-01  
3*0.0  5.103696703121e-01   2.002905257290e-01   3.993806142613e-01   2.989008658722e-01   2.912765715129e-01   2.416407763223e-01   5.155233024625e-01  3*0.0  3.487313482319e-02   2.316234324372e-02  -7.678605843407e-01  -8.577124011280e-01  -9.452442154142e-02  -2.199087894378e-01  -8.430051695497e-01  
3*0.0  4.880047958205e-01   2.197782531222e-01   3.675721284393e-01   3.013734722034e-01   2.887669194014e-01   2.407909916498e-01   5.116386260144e-01  3*0.0  3.890073882664e-02   2.435776718691e-02  -7.585795323930e-01  -8.549329571591e-01  -9.820414529939e-02  -2.241147976056e-01  -8.388226344246e-01  
3*0.0  4.619895474768e-01   2.370045812745e-01   3.349281771015e-01   3.028012318371e-01   2.893520503616e-01   2.414297477877e-01   5.085649090382e-01  3*0.0  4.323388480487e-02   2.569978642456e-02  -7.490748096270e-01  -8.520798346393e-01  -1.019609412441e-01  -2.282309216540e-01  -8.346264587935e-01  
3*0.0  4.330149298515e-01   2.519643747104e-01   3.019828026549e-01   3.032340012429e-01   2.926241941805e-01   2.432400818751e-01   5.060466680672e-01  3*0.0  4.784106932626e-02   2.716908639636e-02  -7.393809396173e-01  -8.490617541980e-01  -1.057382527492e-01  -2.322277498222e-01  -8.303264582875e-01  
3*0.0  4.016544512937e-01   2.645790694067e-01   2.691662206458e-01   3.027135982935e-01   2.982532076286e-01   2.459386692520e-01   5.039112738745e-01  3*0.0  5.270500350781e-02   2.879634043385e-02  -7.295260365596e-01  -8.459277988880e-01  -1.095441901652e-01  -2.360999015245e-01  -8.259431398751e-01  
3*0.0  3.683799754581e-01   2.752120754120e-01   2.368260132663e-01   3.014170554752e-01   3.059126316319e-01   2.493494661560e-01   5.020062908463e-01  3*0.0  5.780757820555e-02   3.054931348927e-02  -7.195243258343e-01  -8.427184024762e-01  -1.133782037770e-01  -2.398725897934e-01  -8.215258389863e-01  
3*0.0  3.338029058180e-01   2.837680650248e-01   2.053701030690e-01   2.993560285274e-01   3.151254214808e-01   2.531232134759e-01   5.001098432642e-01  3*0.0  6.311753767722e-02   3.244407629279e-02  -7.094062874564e-01  -8.394721474873e-01  -1.172273762565e-01  -2.435407615411e-01  -8.170947997995e-01  
3*0.0  2.980704521252e-01   2.903275511654e-01   1.749028773322e-01   2.966247297865e-01   3.258511038826e-01   2.571873981227e-01   4.982104149012e-01  3*0.0  6.863139201365e-02   3.449208531569e-02  -6.991973799887e-01  -8.360851772497e-01  -1.210823659758e-01  -2.470759352334e-01  -8.125725894282e-01  
3*0.0  2.617604491739e-01   2.950538549797e-01   1.457689500174e-01   2.932719094362e-01   3.376161443944e-01   2.612452361464e-01   4.960511177291e-01  3*0.0  7.430147604620e-02   3.665793518725e-02  -6.889264007498e-01  -8.325700183578e-01  -1.248907524632e-01  -2.504656738391e-01  -8.079356297777e-01  
3*0.0  2.249589205971e-01   2.980666136820e-01   1.180036506391e-01   2.894330315362e-01   3.503196129599e-01   2.652533729612e-01   4.936847431654e-01  3*0.0  8.013710000697e-02   3.897441420647e-02  -6.785945728807e-01  -8.290197266097e-01  -1.287130247821e-01  -2.537495135085e-01  -8.032956674395e-01  
3*0.0  1.882290398054e-01   2.994223235718e-01   9.184299297712e-02   2.851273329331e-01   3.635120131864e-01   2.689865611307e-01   4.909764970634e-01  3*0.0  8.609539113924e-02   4.142537587057e-02  -6.682318715141e-01  -8.254287337562e-01  -1.324988851872e-01  -2.569086365284e-01  -7.986174575577e-01  
3*0.0  1.517190554072e-01   2.993572443624e-01   6.731521140887e-02   2.804563186411e-01   3.770067294541e-01   2.723775795490e-01   4.878692975894e-01  3*0.0  9.214534051321e-02   4.396458498364e-02  -6.578538699419e-01  -8.217587049028e-01  -1.362000216266e-01  -2.599317784713e-01  -7.938562048550e-01  
3*0.0  1.157354336027e-01   2.977529900599e-01   4.463092629597e-02   2.754290094592e-01   3.906518578599e-01   2.752249614616e-01   4.842813871438e-01  3*0.0  9.829012914169e-02   4.667190565380e-02  -6.474927698393e-01  -8.179477400258e-01  -1.398677897970e-01  -2.627978084918e-01  -7.890078521467e-01  
3*0.0  8.041182456658e-02   2.949969469435e-01   2.363550145505e-02   2.702155050431e-01   4.042326843356e-01   2.776344221750e-01   4.803468646387e-01  3*0.0  1.044966699557e-01   4.947824517192e-02  -6.371345218592e-01  -8.141032723885e-01  -1.434631697821e-01  -2.655472647279e-01  -7.841329017941e-01  
3*0.0  4.603935898670e-02   2.910431100002e-01   4.541528573958e-03   2.647485846500e-01   4.174873147156e-01   2.793516054234e-01   4.758420606740e-01  3*0.0  1.107275115189e-01   5.238269116545e-02  -6.268174153139e-01  -8.102456174807e-01  -1.469581240373e-01  -2.681565539906e-01  -7.792078675800e-01  
3*0.0  1.271814003861e-02   2.860825195546e-01  -1.276419875582e-02   2.591428106715e-01   4.303217842560e-01   2.804529389821e-01   4.708939422189e-01  3*0.0  1.169683198848e-01   5.537503092219e-02  -6.165438239260e-01  -8.063377191523e-01  -1.503442903859e-01  -2.706299768478e-01  -7.742281481893e-01  
3*0.0 -1.947747653802e-02   2.801354751166e-01  -2.828294577868e-02   2.534363052093e-01   4.426901523051e-01   2.808994370536e-01   4.655218223787e-01  3*0.0  1.232207881124e-01   5.848893552602e-02  -6.063297808638e-01  -8.023407714677e-01  -1.536433539536e-01  -2.729621230857e-01  -7.691975381719e-01  
3*0.0 -5.038864445157e-02   2.732942256212e-01  -4.204521214931e-02   2.476612656579e-01   4.544162378101e-01   2.806560686485e-01   4.597197458145e-01  3*0.0  1.294482179213e-01   6.170768791026e-02  -5.961830438642e-01  -7.982993257871e-01  -1.568291184886e-01  -2.751546521663e-01  -7.641237798795e-01  
3*0.0 -7.995992168989e-02   2.657024880100e-01  -5.409863583762e-02   2.418675297960e-01   4.654149599870e-01   2.797329861564e-01   4.535071953020e-01  3*0.0  1.356350642531e-01   6.501027494517e-02  -5.861098669264e-01  -7.942250960544e-01  -1.598888132029e-01  -2.772149199358e-01  -7.590122254659e-01  
3*0.0 -1.081139749681e-01   2.574681016567e-01  -6.451793971322e-02   2.360724162472e-01   4.755892452678e-01   2.781394047246e-01   4.469013844977e-01  3*0.0  1.417551831588e-01   6.837307397810e-02  -5.761183996364e-01  -7.901016157430e-01  -1.627955651395e-01  -2.791383881036e-01  -7.538494829056e-01  
3*0.0 -1.347617795904e-01   2.486752135535e-01  -7.332681134808e-02   2.302947833308e-01   4.848447427682e-01   2.758546461346e-01   4.398983569649e-01  3*0.0  1.477859527268e-01   7.177935667816e-02  -5.662208229001e-01  -7.859869158905e-01  -1.655366117462e-01  -2.809285924501e-01  -7.486480153145e-01  
3*0.0 -1.599786505793e-01   2.393097526178e-01  -8.066035939026e-02   2.246003621674e-01   4.932845416206e-01   2.729790529113e-01   4.326565026385e-01  3*0.0  1.537505852226e-01   7.530038380049e-02  -5.564114267183e-01  -7.818470497176e-01  -1.681677140231e-01  -2.826024207783e-01  -7.434516951697e-01  
3*0.0 -1.836567048370e-01   2.295787408430e-01  -8.657955468787e-02   2.190236623766e-01   5.007526637416e-01   2.695170324186e-01   4.251512825493e-01  3*0.0  1.596107251940e-01   7.887088448804e-02  -5.466916358351e-01  -7.776487694534e-01  -1.706403389151e-01  -2.841564470639e-01  -7.382275395674e-01  
3*0.0 -2.058058522742e-01   2.194130488130e-01  -9.111135369352e-02   2.135031157380e-01   5.072509874271e-01   2.654378987139e-01   4.173476203498e-01  3*0.0  1.653366608931e-01   8.249216975060e-02  -5.370882655528e-01  -7.733783285035e-01  -1.729231261137e-01  -2.855604550141e-01  -7.329337009743e-01  
3*0.0 -2.264333744504e-01   2.090115356006e-01  -9.440740606953e-02   2.081289909039e-01   5.127641707640e-01   2.608582554592e-01   4.093714971671e-01  3*0.0  1.709318378671e-01   8.614758379495e-02  -5.275782632485e-01  -7.691442142443e-01  -1.750439850147e-01  -2.868666754194e-01  -7.276544633880e-01  
3*0.0 -2.455690267655e-01   1.984008530215e-01  -9.656768831777e-02   2.029016723936e-01   5.173068813258e-01   2.558271570577e-01   4.012733787358e-01  3*0.0  1.763832952725e-01   8.983340117960e-02  -5.181661435726e-01  -7.649460894875e-01  -1.769940162750e-01  -2.880742594340e-01  -7.223855091911e-01  
3*0.0 -2.632275775376e-01   1.875687337249e-01  -9.762400760930e-02   1.978022231735e-01   5.208860145176e-01   2.503329953014e-01   3.930303933348e-01  3*0.0  1.816711278535e-01   9.354801508433e-02  -5.088719343140e-01  -7.606849628640e-01  -1.787463025985e-01  -2.891500767820e-01  -7.170683682474e-01  
3*0.0 -2.794416193122e-01   1.765709157341e-01  -9.768181715162e-02   1.928643852099e-01   5.235278054578e-01   2.444462533805e-01   3.847189398833e-01  3*0.0  1.867987804619e-01   9.731896948879e-02  -4.996777469378e-01  -7.563677588090e-01  -1.803299720207e-01  -2.901246937323e-01  -7.117561179279e-01  
3*0.0 -2.942600759448e-01   1.655700470383e-01  -9.688031602188e-02   1.881356063627e-01   5.252512787197e-01   2.382680822856e-01   3.764189353564e-01  3*0.0  1.917632908844e-01   1.011049044172e-01  -4.905691661113e-01  -7.520737247069e-01  -1.817467388946e-01  -2.910282833210e-01  -7.064810493283e-01  
3*0.0 -3.077056752337e-01   1.544616066451e-01  -9.521086094819e-02   1.835436568105e-01   5.260727275987e-01   2.317504555161e-01   3.680754631072e-01  3*0.0  1.965403992357e-01   1.049111768179e-01  -4.815734793080e-01  -7.477776441440e-01  -1.829705941178e-01  -2.918267090071e-01  -7.011964255645e-01  
3*0.0 -3.197947021851e-01   1.434072363354e-01  -9.280294137207e-02   1.791282370694e-01   5.259685159387e-01   2.249738707769e-01   3.597359816730e-01  3*0.0  2.011085737417e-01   1.086857161696e-01  -4.726810899057e-01  -7.434819966222e-01  -1.839779834065e-01  -2.925286279397e-01  -6.958960594374e-01  
3*0.0 -3.306252783808e-01   1.323833100379e-01  -8.972975950331e-02   1.749029316113e-01   5.250598529150e-01   2.180054537314e-01   3.514754193146e-01  3*0.0  2.054895942365e-01   1.124729671676e-01  -4.638831785461e-01  -7.391870295646e-01  -1.848100577285e-01  -2.931554234229e-01  -6.906180322082e-01  
3*0.0 -3.402229390168e-01   1.214499503258e-01  -8.606646970190e-02   1.708636508299e-01   5.233283645462e-01   2.108649109089e-01   3.432955045364e-01  3*0.0  2.096750499074e-01   1.162560605924e-01  -4.551732784430e-01  -7.348824242598e-01  -1.854609899976e-01  -2.937190359787e-01  -6.853761432851e-01  
3*0.0 -3.486624660034e-01   1.105094945293e-01  -8.187979246246e-02   1.669935114193e-01   5.208648697602e-01   2.036014506935e-01   3.352494922776e-01  3*0.0  2.136549862332e-01   1.200766997119e-01  -4.465572401224e-01  -7.305396897294e-01  -1.859285440723e-01  -2.942046908452e-01  -6.801543387071e-01  
3*0.0 -3.559530181000e-01   9.977464980864e-02  -7.723415392276e-02   1.633194881548e-01   5.176439246764e-01   1.962478786364e-01   3.273298274731e-01  3*0.0  2.174265228860e-01   1.238605432839e-01  -4.380153438273e-01  -7.262617984891e-01  -1.862183500625e-01  -2.946516005721e-01  -6.749909372220e-01  
3*0.0 -3.621801403812e-01   8.915577516916e-02  -7.221089752708e-02   1.598218438012e-01   5.137406534970e-01   1.888533654436e-01   3.195734062776e-01  3*0.0  2.209752594254e-01   1.276268928628e-01  -4.295614458650e-01  -7.219516395339e-01  -1.863103764575e-01  -2.950280541670e-01  -6.698341576864e-01  
3*0.0 -3.674192770819e-01   7.872052938115e-02  -6.687416424396e-02   1.564996512045e-01   5.092175386456e-01   1.814620330245e-01   3.120039895057e-01  3*0.0  2.243135659043e-01   1.313583695386e-01  -4.211857599525e-01  -7.176663981918e-01  -1.862226447855e-01  -2.953580098398e-01  -6.647138242825e-01  
3*0.0 -3.716349275356e-01   6.847609798075e-02  -6.123941242013e-02   1.533323039916e-01   5.040146898438e-01   1.740498059388e-01   3.045742051515e-01  3*0.0  2.274003326618e-01   1.350233936226e-01  -4.129075037479e-01  -7.133214278228e-01  -1.859070200442e-01  -2.956003919811e-01  -6.595608507012e-01  
3*0.0 -3.749577606712e-01   5.837798646185e-02  -5.538615258825e-02   1.503413334170e-01   4.982894704518e-01   1.667015290981e-01   2.973926385691e-01  3*0.0  2.302845372460e-01   1.387109543475e-01  -4.046836869930e-01  -7.090058581409e-01  -1.854461142142e-01  -2.958342148328e-01  -6.545085390161e-01  
3*0.0 -3.774354828859e-01   4.856417240948e-02  -4.937474318575e-02   1.475458765590e-01   4.920624097736e-01   1.594516810780e-01   2.904616691994e-01  3*0.0  2.329763316496e-01   1.423694503749e-01  -3.964956395107e-01  -7.047804984061e-01  -1.848529025133e-01  -2.960881816424e-01  -6.495775151721e-01  
3*0.0 -3.790877984196e-01   3.887608646139e-02  -4.322130705680e-02   1.448833720746e-01   4.853326641858e-01   1.522807762856e-01   2.837432472007e-01  3*0.0  2.354181976880e-01   1.459960220372e-01  -3.883935330479e-01  -7.004851898453e-01  -1.840477126281e-01  -2.962678349956e-01  -6.446305059394e-01  
3*0.0 -3.799490143200e-01   2.945900231556e-02  -3.697804786422e-02   1.423766694915e-01   4.781232504745e-01   1.452249451713e-01   2.772456963911e-01  3*0.0  2.376250873411e-01   1.495504135471e-01  -3.803520734818e-01  -6.962012881286e-01  -1.830599246481e-01  -2.964189754850e-01  -6.397194605036e-01  
3*0.0 -3.801472620409e-01   2.029969211942e-02  -3.071191901008e-02   1.400369037404e-01   4.705668693532e-01   1.383463309263e-01   2.710237715729e-01  3*0.0  2.396317290274e-01   1.530753414621e-01  -3.723464077660e-01  -6.919282329218e-01  -1.819331145775e-01  -2.965724516457e-01  -6.348839846830e-01  
3*0.0 -3.795994801668e-01   1.142200711275e-02  -2.437970865800e-02   1.378109415567e-01   4.625524569201e-01   1.315691328222e-01   2.649755584835e-01  3*0.0  2.413893657293e-01   1.564903490126e-01  -3.644183517480e-01  -6.876513146074e-01  -1.806092695648e-01  -2.966792678185e-01  -6.300503722651e-01  
3*0.0 -3.784916512829e-01   2.717882890177e-03  -1.811223903569e-02   1.357453573700e-01   4.542738807599e-01   1.250236126497e-01   2.592497761486e-01  3*0.0  2.429392453767e-01   1.599071396440e-01  -3.565245819758e-01  -6.833690859179e-01  -1.791408367475e-01  -2.967857705949e-01  -6.252926712312e-01  
3*0.0 -3.767836971705e-01  -5.715141346997e-03  -1.188383817448e-02   1.338172914362e-01   4.456775187616e-01   1.186631544452e-01   2.537850334974e-01  3*0.0  2.442786607466e-01   1.632839675181e-01  -3.486490407862e-01  -6.791411828010e-01  -1.775389245349e-01  -2.969225624739e-01  -6.206451641372e-01  
3*0.0 -3.745419719603e-01  -1.388152256476e-02  -5.742420207951e-03   1.320106434987e-01   4.368149393100e-01   1.125153519637e-01   2.485745645861e-01  3*0.0  2.453964857887e-01   1.665899635993e-01  -3.408099535263e-01  -6.749238154114e-01  -1.757831920833e-01  -2.970572233372e-01  -6.160504453437e-01  
3*0.0 -3.717899651856e-01  -2.176692684948e-02   3.180216682826e-04   1.303261269549e-01   4.277172198934e-01   1.065758734358e-01   2.436108215504e-01  3*0.0  2.463105086827e-01   1.698356804240e-01  -3.329961963756e-01  -6.707219917683e-01  -1.738976936732e-01  -2.972095649092e-01  -6.115318637699e-01  
3*0.0 -3.685839823858e-01  -2.942333149110e-02   6.242778048948e-03   1.287496857586e-01   4.184130954751e-01   1.008726543771e-01   2.389046621250e-01  3*0.0  2.469964590899e-01   1.730073538707e-01  -3.252266360206e-01  -6.664827372931e-01  -1.718486766453e-01  -2.973397862719e-01  -6.070312138836e-01  
3*0.0 -3.649417633562e-01  -3.684500336814e-02   1.202584284029e-02   1.272912054476e-01   4.089261544140e-01   9.540916573775e-02   2.344586630391e-01  3*0.0  2.474647588238e-01   1.761269746838e-01  -3.174821626284e-01  -6.622288621205e-01  -1.696569129185e-01  -2.974744684700e-01  -6.025852217858e-01  
3*0.0 -3.608731662203e-01  -4.393755426444e-02   1.767218762568e-02   1.259319517039e-01   3.992494722843e-01   9.016070654741e-02   2.302204944269e-01  3*0.0  2.477207162659e-01   1.791312920976e-01  -3.097676278529e-01  -6.580031692315e-01  -1.673316588703e-01  -2.976159604129e-01  -5.981843853061e-01  
3*0.0 -3.565134741931e-01  -5.078512442438e-02   2.312071804530e-02   1.246830908719e-01   3.895248759646e-01   8.519535741248e-02   2.262749106854e-01  3*0.0  2.478107390402e-01   1.821031764323e-01  -3.020422543244e-01  -6.538405530356e-01  -1.649242439808e-01  -2.978235875274e-01  -5.939146198819e-01  
3*0.0 -3.517566494470e-01  -5.742933428259e-02   2.840407957293e-02   1.235130295628e-01   3.796256129268e-01   8.045573696182e-02   2.225599640063e-01  3*0.0  2.476680385158e-01   1.850199900250e-01  -2.943390642767e-01  -6.496422245400e-01  -1.623626390087e-01  -2.980326159888e-01  -5.896919185238e-01  
3*0.0 -3.467085486883e-01  -6.382753031170e-02   3.348950021955e-02   1.224307620179e-01   3.696623984308e-01   7.597462818333e-02   2.190866616197e-01  3*0.0  2.473300796804e-01   1.878747140389e-01  -2.866383446496e-01  -6.454618699414e-01  -1.596915487050e-01  -2.982752878802e-01  -5.855468063179e-01  
3*0.0 -3.414292034410e-01  -6.992135461781e-02   3.837397505033e-02   1.214406723316e-01   3.596870915960e-01   7.174956435475e-02   2.158355746952e-01  3*0.0  2.468308317768e-01   1.906392701188e-01  -2.789363528919e-01  -6.413232350797e-01  -1.569436360904e-01  -2.985640132730e-01  -5.814830047246e-01  
3*0.0 -3.358637205278e-01  -7.577411196679e-02   4.306291241000e-02   1.205127854923e-01   3.496285754218e-01   6.775400095273e-02   2.127770286554e-01  3*0.0  2.461170841051e-01   1.932992921970e-01  -2.712620910680e-01  -6.371669613794e-01  -1.540643537362e-01  -2.988498349275e-01  -5.774427797424e-01  
3*0.0 -3.301225571823e-01  -8.141979612120e-02   4.751283896709e-02   1.196756002080e-01   3.395988813208e-01   6.403979001722e-02   2.099659930634e-01  3*0.0  2.452280981553e-01   1.959149999954e-01  -2.635832113556e-01  -6.329895424521e-01  -1.510898096579e-01  -2.991684607441e-01  -5.734703067768e-01  
3*0.0 -3.241238183060e-01  -8.679617598861e-02   5.177320545262e-02   1.188925164283e-01   3.295025460068e-01   6.053645748784e-02   2.073170504299e-01  3*0.0  2.441378772242e-01   1.984147734133e-01  -2.559284286082e-01  -6.287808737896e-01  -1.479980496822e-01  -2.994879624669e-01  -5.695197821039e-01  
3*0.0 -3.179902201601e-01  -9.198129178670e-02   5.578741309079e-02   1.181747990121e-01   3.194637429891e-01   5.730678042868e-02   2.049068084268e-01  3*0.0  2.428821736027e-01   2.008788761969e-01  -2.482483796870e-01  -6.246118125475e-01  -1.448314536565e-01  -2.998728581951e-01  -5.656789737161e-01  
3*0.0 -3.117118356468e-01  -9.689181032299e-02   5.958684077991e-02   1.175131219917e-01   3.094714820782e-01   5.431156291185e-02   2.026814689380e-01  3*0.0  2.414788560681e-01   2.032543708056e-01  -2.405496079799e-01  -6.205184670166e-01  -1.416122709917e-01  -3.003248690809e-01  -5.619387388296e-01  
3*0.0 -3.053150057607e-01  -1.016011073124e-01   6.314928081562e-02   1.169117331093e-01   2.995393009205e-01   5.156743729552e-02   2.006586272604e-01  3*0.0  2.399117738602e-01   2.055699865858e-01  -2.328375575270e-01  -6.164316090689e-01  -1.383159133284e-01  -3.008220324015e-01  -5.582732868024e-01  
3*0.0 -2.987417789261e-01  -1.061033904546e-01   6.649478444501e-02   1.163546732048e-01   2.895986473766e-01   4.904106339398e-02   1.987975896488e-01  3*0.0  2.381464971647e-01   2.077948716680e-01  -2.251371520787e-01  -6.123053636906e-01  -1.349075319141e-01  -3.013241676987e-01  -5.546317810322e-01  
3*0.0 -2.921302559588e-01  -1.103905528711e-01   6.960213748046e-02   1.158463745050e-01   2.797895481126e-01   4.675862562442e-02   1.971100798304e-01  3*0.0  2.362426585737e-01   2.099405284646e-01  -2.174272306619e-01  -6.081722303291e-01  -1.314463879887e-01  -3.018662950200e-01  -5.510479396255e-01  
3*0.0 -2.854281596068e-01  -1.144261136840e-01   7.249789163512e-02   1.153788027549e-01   2.700566415021e-01   4.468416677372e-02   1.955654822597e-01  3*0.0  2.341955964411e-01   2.119902135284e-01  -2.097005673661e-01  -6.040784320161e-01  -1.279372759477e-01  -3.024605652715e-01  -5.475364685168e-01  
3*0.0 -2.786786416050e-01  -1.182658792544e-01   7.516494885271e-02   1.149453093064e-01   2.604266278948e-01   4.282937735152e-02   1.941629492065e-01  3*0.0  2.319927019461e-01   2.139270035177e-01  -2.020007510308e-01  -5.999317340803e-01  -1.243515013631e-01  -3.030479297489e-01  -5.440254051127e-01  
3*0.0 -2.718240295856e-01  -1.219252526211e-01   7.761451433616e-02   1.145444956274e-01   2.508404398495e-01   4.117968935036e-02   1.929078967358e-01  3*0.0  2.296168730334e-01   2.157990038430e-01  -1.942891183416e-01  -5.957495918160e-01  -1.206803580005e-01  -3.036673198182e-01  -5.405693044634e-01  
3*0.0 -2.649655591655e-01  -1.254233407183e-01   7.983720641758e-02   1.141842731357e-01   2.414060393927e-01   3.975438370305e-02   1.918282010370e-01  3*0.0  2.271222747698e-01   2.176447875899e-01  -1.865219424436e-01  -5.916644683626e-01  -1.169873868593e-01  -3.043870909785e-01  -5.372480976532e-01  
3*0.0 -2.581211798256e-01  -1.286765228621e-01   8.186142266680e-02   1.138544725848e-01   2.321332286265e-01   3.851459749155e-02   1.908561055603e-01  3*0.0  2.245326993119e-01   2.193804096198e-01  -1.787463836650e-01  -5.876247047336e-01  -1.132886243950e-01  -3.051542678780e-01  -5.339832590355e-01  
3*0.0 -2.512282707217e-01  -1.318005887168e-01   8.366436004255e-02   1.135468999410e-01   2.229441912350e-01   3.747453879681e-02   1.900227139951e-01  3*0.0  2.217746310871e-01   2.210579148159e-01  -1.709599919468e-01  -5.835508564466e-01  -1.095084174184e-01  -3.059479600341e-01  -5.307635875104e-01  
3*0.0 -2.443724242873e-01  -1.347142399712e-01   8.526819688917e-02   1.132604896622e-01   2.139271782249e-01   3.661302661214e-02   1.892876214393e-01  3*0.0  2.189188380721e-01   2.226312030364e-01  -1.631701992284e-01  -5.794908290339e-01  -1.057158285747e-01  -3.067771926310e-01  -5.275865619786e-01  
3*0.0 -2.375005787436e-01  -1.374350097750e-01   8.668841930872e-02   1.129924704605e-01   2.050253377504e-01   3.591066199287e-02   1.886395989457e-01  3*0.0  2.159393421021e-01   2.241114640718e-01  -1.553793423199e-01  -5.754112285952e-01  -1.018856249245e-01  -3.076301854478e-01  -5.244419590882e-01  
3*0.0 -2.306617740361e-01  -1.400389202774e-01   8.789158333585e-02   1.127442108051e-01   1.962746157378e-01   3.539982815519e-02   1.881164027543e-01  3*0.0  2.128279140257e-01   2.255414979547e-01  -1.475680705452e-01  -5.712897374206e-01  -9.800528326716e-02  -3.085192897863e-01  -5.213472598959e-01  
3*0.0 -2.238446070569e-01  -1.424540318133e-01   8.891424814532e-02   1.125100810632e-01   1.876687124604e-01   3.503991240672e-02   1.876679125101e-01  3*0.0  2.096085634075e-01   2.268699125651e-01  -1.397585611333e-01  -5.671757715804e-01  -9.410467223792e-02  -3.094322729421e-01  -5.182833640788e-01  
3*0.0 -2.170516050522e-01  -1.446967659133e-01   8.976253829458e-02   1.122876197422e-01   1.792046986776e-01   3.482412746238e-02   1.872928989055e-01  3*0.0  2.062864452292e-01   2.280938635579e-01  -1.319607984989e-01  -5.630737341044e-01  -9.018604194167e-02  -3.103636560337e-01  -5.152469752670e-01  
3*0.0 -2.103086116087e-01  -1.468026244497e-01   9.042648722785e-02   1.120797572464e-01   1.709056596204e-01   3.476696555039e-02   1.870224450452e-01  3*0.0  2.028769067870e-01   2.292757066796e-01  -1.241194529987e-01  -5.590407712871e-01  -8.626662641857e-02  -3.113758081054e-01  -5.123112316526e-01  
3*0.0 -2.036244609059e-01  -1.487822550616e-01   9.090662639857e-02   1.118869136966e-01   1.627731045280e-01   3.486405385334e-02   1.868427726302e-01  3*0.0  1.993658139249e-01   2.304086370378e-01  -1.162481809386e-01  -5.549999783215e-01  -8.232712367945e-02  -3.124373381632e-01  -5.094359891025e-01  
3*0.0 -1.969692812497e-01  -1.506086280861e-01   9.122842969381e-02   1.116932196048e-01   1.547749494459e-01   3.508128534600e-02   1.867094293215e-01  3*0.0  1.957480986047e-01   2.314338166789e-01  -1.084009985968e-01  -5.509311803912e-01  -7.836312107464e-02  -3.134934188035e-01  -5.065590168529e-01  
3*0.0 -1.903891648952e-01  -1.522840186718e-01   9.139714065055e-02   1.115078675286e-01   1.469588976312e-01   3.542078498900e-02   1.866384824945e-01  3*0.0  1.920691916416e-01   2.323878174034e-01  -1.005309333161e-01  -5.469145971288e-01  -7.442147780274e-02  -3.146075920400e-01  -5.037502764667e-01  
3*0.0 -1.839122633647e-01  -1.538176368686e-01   9.140845575797e-02   1.113255898887e-01   1.393391387712e-01   3.587935675594e-02   1.866087244638e-01  3*0.0  1.883194566520e-01   2.332453076013e-01  -9.268078559900e-02  -5.428681624738e-01  -7.048297736866e-02  -3.157205241701e-01  -5.009415240245e-01  
3*0.0 -1.774188179078e-01  -1.552553431609e-01   9.126804211720e-02   1.111390202915e-01   1.317969233798e-01   3.644912319389e-02   1.866353219592e-01  3*0.0  1.844314940859e-01   2.340365587511e-01  -8.483616994283e-02  -5.387486784911e-01  -6.648453256446e-02  -3.168378925817e-01  -4.981500368937e-01  
3*0.0 -1.710285385883e-01  -1.565578738512e-01   9.098822325658e-02   1.109619233732e-01   1.244525777584e-01   3.712459144177e-02   1.867047259714e-01  3*0.0  1.804922073406e-01   2.347598159520e-01  -7.697666322099e-02  -5.346470289906e-01  -6.251210151399e-02  -3.179953391078e-01  -4.954042208618e-01  
3*0.0 -1.647421498578e-01  -1.577193519830e-01   9.058904325513e-02   1.107810099727e-01   1.173054238830e-01   3.788642165033e-02   1.868036485498e-01  3*0.0  1.765263613931e-01   2.354048973942e-01  -6.911378844434e-02  -5.305879641004e-01  -5.858729476331e-02  -3.191939254131e-01  -4.927068390758e-01  
3*0.0 -1.585047597782e-01  -1.587969631138e-01   9.004237995714e-02   1.106045762633e-01   1.102898479872e-01   3.875588413577e-02   1.869561181101e-01  3*0.0  1.724585315088e-01   2.359889992490e-01  -6.125484768715e-02  -5.265363591314e-01  -5.463812630545e-02  -3.204060260106e-01  -4.900353526692e-01  
3*0.0 -1.523687883283e-01  -1.597561144778e-01   8.938058220124e-02   1.104276739063e-01   1.034629262168e-01   3.970816762182e-02   1.871419469433e-01  3*0.0  1.683587303889e-01   2.365183951835e-01  -5.337501932928e-02  -5.225297660888e-01  -5.072974956030e-02  -3.216717168063e-01  -4.874262223676e-01  
3*0.0 -1.462753635395e-01  -1.605975139063e-01   8.860852895641e-02   1.102445923771e-01   9.676286677085e-02   4.072914108158e-02   1.873415833701e-01  3*0.0  1.641892317160e-01   2.369556029547e-01  -4.552477080865e-02  -5.185114700832e-01  -4.682525872445e-02  -3.229309640080e-01  -4.848188387799e-01  
3*0.0 -1.402719614824e-01  -1.613458497365e-01   8.771815389343e-02   1.100604398301e-01   9.022754855703e-02   4.182887938127e-02   1.875652958743e-01  3*0.0  1.599623043464e-01   2.373245849800e-01  -3.768612379779e-02  -5.144672409409e-01  -4.293106940430e-02  -3.241968566993e-01  -4.822253868525e-01  
3*0.0 -1.343410379561e-01  -1.620017075643e-01   8.672162150652e-02   1.098693320194e-01   8.384213265225e-02   4.299803950857e-02   1.878147893548e-01  3*0.0  1.556804687475e-01   2.376469551911e-01  -2.983257786035e-02  -5.104326521786e-01  -3.905216766831e-02  -3.255006299420e-01  -4.796800905419e-01  
3*0.0 -1.285094561608e-01  -1.625566118980e-01   8.562633614966e-02   1.096703187276e-01   7.762825752616e-02   4.422580807833e-02   1.880715329738e-01  3*0.0  1.513651772859e-01   2.378946374183e-01  -2.199607341907e-02  -5.063949795194e-01  -3.520639378137e-02  -3.268108298168e-01  -4.771476438863e-01  
3*0.0 -1.227677747162e-01  -1.629756751121e-01   8.445248950974e-02   1.094626121504e-01   7.157704457822e-02   4.548797872388e-02   1.883007944022e-01  3*0.0  1.470281425520e-01   2.380150370391e-01  -1.423900061597e-02  -5.023361064053e-01  -3.140336325412e-02  -3.280694586251e-01  -4.745697937578e-01  
3*0.0 -1.170783680740e-01  -1.633500306282e-01   8.316929394495e-02   1.092420510358e-01   6.564027112717e-02   4.681904583903e-02   1.885628446984e-01  3*0.0  1.426071913174e-01   2.381043552326e-01  -6.472999828331e-03  -4.982401658821e-01  -2.758053642925e-02  -3.293515429502e-01  -4.720308684346e-01  
3*0.0 -1.115322319033e-01  -1.636450578757e-01   8.180208623746e-02   1.090259015056e-01   5.991185156117e-02   4.820594848402e-02   1.888490405528e-01  3*0.0  1.382013509086e-01   2.381749143851e-01   1.332346495725e-03  -4.942174463042e-01  -2.383093488678e-02  -3.307069269857e-01  -4.695738187417e-01  
3*0.0 -1.059985229375e-01  -1.638540749792e-01   8.034910606092e-02   1.087992798485e-01   5.426608570913e-02   4.963429380416e-02   1.891368403280e-01  3*0.0  1.337172761545e-01   2.381620934193e-01   9.096420065284e-03  -4.901950520894e-01  -2.007512630518e-02  -3.320420152269e-01  -4.671109714385e-01  
3*0.0 -1.006222889635e-01  -1.639665789102e-01   7.883235425472e-02   1.085717126919e-01   4.883502492750e-02   5.109142672213e-02   1.894079509040e-01  3*0.0  1.292677067048e-01   2.380735089941e-01   1.681912416562e-02  -4.862019637472e-01  -1.640548727737e-02  -3.333716100751e-01  -4.646504915418e-01  
3*0.0 -9.529780189680e-02  -1.640273221712e-01   7.723267161707e-02   1.083338936088e-01   4.351442368157e-02   5.259364231034e-02   1.896960535329e-01  3*0.0  1.247618213605e-01   2.379519833627e-01   2.454705411196e-02  -4.822034157730e-01  -1.274027986392e-02  -3.347254143311e-01  -4.622283855733e-01  
3*0.0 -9.004223056925e-02  -1.639947418582e-01   7.556985516838e-02   1.080824175810e-01   3.831966391403e-02   5.411390950411e-02   1.899552676182e-01  3*0.0  1.202229449770e-01   2.377259702254e-01   3.219133192647e-02  -4.781734671448e-01  -9.100702520447e-03  -3.360196764446e-01  -4.597612084545e-01  
3*0.0 -8.488650517623e-02  -1.639013233883e-01   7.384651755201e-02   1.078209331758e-01   3.327763767276e-02   5.566091568744e-02   1.902121070205e-01  3*0.0  1.156726862631e-01   2.374667439897e-01   3.983767581683e-02  -4.741295731530e-01  -5.501190185645e-03  -3.373371583757e-01  -4.573281538556e-01  
3*0.0 -7.984852363347e-02  -1.637294923437e-01   7.207507581892e-02   1.075515500775e-01   2.840790582964e-02   5.722308661889e-02   1.904572998985e-01  3*0.0  1.111601517456e-01   2.371515133811e-01   4.745445514098e-02  -4.701514194570e-01  -1.988919285217e-03  -3.386675339149e-01  -4.549211327299e-01  
3*0.0 -7.487437581205e-02  -1.635128690990e-01   7.023781188395e-02   1.072640000352e-01   2.364488008619e-02   5.880882179225e-02   1.906907405915e-01  3*0.0  1.065856044674e-01   2.367818074224e-01   5.503198652012e-02  -4.660899155618e-01   1.533116685858e-03  -3.399669344703e-01  -4.524989071916e-01  
3*0.0 -6.998001543483e-02  -1.632157311348e-01   6.836040752037e-02   1.069617907144e-01   1.901304984466e-02   6.039625737091e-02   1.908928230675e-01  3*0.0  1.020114688199e-01   2.363333859719e-01   6.254337239311e-02  -4.620210876140e-01   5.003939795088e-03  -3.412294457681e-01  -4.500559636673e-01  
3*0.0 -6.520406810041e-02  -1.628532532709e-01   6.643903982673e-02   1.066628038493e-01   1.454597177712e-02   6.199719442394e-02   1.910858622857e-01  3*0.0  9.747693532386e-02   2.358337015130e-01   7.001196937951e-02  -4.580375446473e-01   8.389743084748e-03  -3.424943692705e-01  -4.476331910498e-01  
3*0.0 -6.046905532081e-02  -1.624525124834e-01   6.446196156872e-02   1.063547510232e-01   1.016701522833e-02   6.361969896714e-02   1.912845908119e-01  3*0.0  9.290079756346e-02   2.353074375259e-01   7.747734969578e-02  -4.540614416565e-01   1.176478343428e-02  -3.437783977457e-01  -4.452476012199e-01  
3*0.0 -5.585925089918e-02  -1.620124509153e-01   6.244323947049e-02   1.060424836945e-01   5.947883513910e-03   6.525405096824e-02   1.914750896200e-01  3*0.0  8.834770586586e-02   2.347580337951e-01   8.492995275770e-02  -4.500960843655e-01   1.507920929647e-02  -3.450764346815e-01  -4.428898027606e-01  
3*0.0 -5.133079974576e-02  -1.615057402694e-01   6.039206280122e-02   1.057186166809e-01   1.850854931832e-03   6.688263420665e-02   1.916305114583e-01  3*0.0  8.379949923317e-02   2.341303754505e-01   9.229867129055e-02  -4.461098310169e-01   1.834457990727e-02  -3.463199611743e-01  -4.404978362494e-01  
3*0.0 -4.685292084682e-02  -1.609404811403e-01   5.830668135783e-02   1.053760108302e-01  -2.152585187382e-03   6.850830614853e-02   1.917617222848e-01  3*0.0  7.923539387757e-02   2.334389224603e-01   9.960258313240e-02  -4.421311501239e-01   2.157725626572e-02  -3.475296584010e-01  -4.380946785712e-01  
3*0.0 -4.251639291118e-02  -1.603348900631e-01   5.619605000721e-02   1.050295169324e-01  -5.986009717341e-03   7.013230671829e-02   1.918751925114e-01  3*0.0  7.472838754576e-02   2.327222001970e-01   1.068777809195e-01  -4.381788244276e-01   2.472376595493e-02  -3.487453280796e-01  -4.357133028994e-01  
3*0.0 -3.820949054865e-02  -1.596629791246e-01   5.405778188814e-02   1.046631839631e-01  -9.751688171062e-03   7.173961102053e-02   1.919390590451e-01  3*0.0  7.018128927228e-02   2.318992085468e-01   1.140173627293e-01  -4.341355381889e-01   2.786397510279e-02  -3.498486564413e-01  -4.332505223720e-01  
3*0.0 -3.405285390908e-02  -1.589755610848e-01   5.189608050959e-02   1.042895043669e-01  -1.334299196307e-02   7.335253564117e-02   1.920106283199e-01  3*0.0  6.570814772345e-02   2.311039162201e-01   1.211994988306e-01  -4.301836117612e-01   3.090678065236e-02  -3.510328077145e-01  -4.308795314074e-01  
3*0.0 -2.993007453011e-02  -1.582491507739e-01   4.970268858923e-02   1.038996512988e-01  -1.686758766471e-02   7.495974454255e-02   1.920570281006e-01  3*0.0  6.119337752569e-02   2.302480296700e-01   1.283066822918e-01  -4.261898213339e-01   3.394592675412e-02  -3.521641590403e-01  -4.284826553255e-01  
3*0.0 -2.593060566937e-02  -1.574519083755e-01   4.751371792188e-02   1.034971069333e-01  -2.023765206807e-02   7.653392330455e-02   1.920525597280e-01  3*0.0  5.676576559303e-02   2.293215853727e-01   1.353053371608e-01  -4.222323808665e-01   3.687263128377e-02  -3.532372340159e-01  -4.260531699653e-01  
3*0.0 -2.199916928803e-02  -1.566415896501e-01   4.528918668366e-02   1.030996901728e-01  -2.351583285918e-02   7.811526344815e-02   1.920457083074e-01  3*0.0  5.232859963534e-02   2.283749581154e-01   1.422686003798e-01  -4.182763095286e-01   3.977479006768e-02  -3.543010593771e-01  -4.236385846259e-01  
3*0.0 -1.813713061023e-02  -1.557930451536e-01   4.304824066322e-02   1.026913961802e-01  -2.669765032561e-02   7.968313320229e-02   1.920141935133e-01  3*0.0  4.790101221651e-02   2.273836991354e-01   1.491635335877e-01  -4.143358427423e-01   4.263292634443e-02  -3.553308067094e-01  -4.212167098729e-01  
3*0.0 -1.436764434754e-02  -1.549090562402e-01   4.079989412222e-02   1.022742787831e-01  -2.976345304311e-02   8.123213616464e-02   1.919542109970e-01  3*0.0  4.351625146484e-02   2.263554283700e-01   1.559912964800e-01  -4.103997134936e-01   4.542390294846e-02  -3.563299746286e-01  -4.187896871705e-01  
3*0.0 -1.070184158706e-02  -1.539943754411e-01   3.854750206958e-02   1.018472476258e-01  -3.270448420336e-02   8.276219049396e-02   1.918714590959e-01  3*0.0  3.919078999967e-02   2.253034287582e-01   1.627661708204e-01  -4.065080653110e-01   4.813400116643e-02  -3.573192758995e-01  -4.163770025448e-01  
3*0.0 -7.115769696278e-03  -1.530476266336e-01   3.628850624791e-02   1.014081773320e-01  -3.554833485577e-02   8.426899956783e-02   1.917518720118e-01  3*0.0  3.488391043544e-02   2.241991976539e-01   1.694421910188e-01  -4.025795895940e-01   5.080085779754e-02  -3.582426033744e-01  -4.139303569602e-01  
3*0.0 -3.573730262291e-03  -1.520815041185e-01   3.401335499597e-02   1.009579014576e-01  -3.832458613368e-02   8.576657157998e-02   1.916218408333e-01  3*0.0  3.056866683398e-02   2.230747292311e-01   1.760824228663e-01  -3.986682251714e-01   5.344323482509e-02  -3.591594594592e-01  -4.115026093847e-01  
3*0.0 -1.507855026530e-04  -1.510754393977e-01   3.175363373009e-02   1.004915965592e-01  -4.096701317114e-02   8.722421316611e-02   1.914430549359e-01  3*0.0  2.633912536047e-02   2.219036519668e-01   1.826150354498e-01  -3.947502719050e-01   5.598888209048e-02  -3.600138803227e-01  -4.090431008414e-01  
3*0.0  3.204443507515e-03  -1.500290264892e-01   2.949347904498e-02   1.000207715867e-01  -4.352254151227e-02   8.865384704800e-02   1.912234347546e-01  3*0.0  2.214141081612e-02   2.206645769779e-01   1.890076560042e-01  -3.908290301940e-01   5.847880081749e-02  -3.607758752760e-01  -4.065322556090e-01  
3*0.0  6.449893223263e-03  -1.489652635147e-01   2.724017786193e-02   9.953488813648e-02  -4.595921375903e-02   9.005717144670e-02   1.909785642527e-01  3*0.0  1.801224707429e-02   2.194126078565e-01   1.953434179009e-01  -3.869252329730e-01   6.089095601547e-02  -3.615219684515e-01  -4.040327146169e-01  
3*0.0  9.671406965852e-03  -1.478954441776e-01   2.496778889781e-02   9.904317072594e-02  -4.835310709411e-02   9.145689587174e-02   1.907341377122e-01  3*0.0  1.385251527175e-02   2.181529786056e-01   2.016598277044e-01  -3.830398961834e-01   6.330118298193e-02  -3.622745496885e-01  -4.015657539277e-01  
3*0.0  1.277511424994e-02  -1.468038615607e-01   2.270578315698e-02   9.855350809602e-02  -5.062070946555e-02   9.282890172974e-02   1.904616098437e-01  3*0.0  9.784537833775e-03   2.168729917575e-01   2.078918776901e-01  -3.792037201326e-01   6.561375166029e-02  -3.629929415106e-01  -3.990951559142e-01  
3*0.0  1.581490847010e-02  -1.456851923393e-01   2.045093208301e-02   9.805285443825e-02  -5.281174309598e-02   9.416870987483e-02   1.901516904558e-01  3*0.0  5.743680072369e-03   2.155455786385e-01   2.140121249786e-01  -3.753400903843e-01   6.788126558654e-02  -3.636386552222e-01  -3.965897716021e-01  
3*0.0  1.876324655899e-02  -1.445394456755e-01   1.820702377290e-02   9.754619220100e-02  -5.490170237548e-02   9.547675349459e-02   1.898071966046e-01  3*0.0  1.774678764888e-03   2.141796313008e-01   2.200133625791e-01  -3.715112205632e-01   7.006771572004e-02  -3.642199629958e-01  -3.940592578067e-01  
3*0.0  2.164806356226e-02  -1.433775902518e-01   1.596834928484e-02   9.703275839355e-02  -5.692046972069e-02   9.675693152826e-02   1.894321545465e-01  3*0.0 -2.175238147296e-03   2.127768798556e-01   2.259155752320e-01  -3.676452745136e-01   7.221967059714e-02  -3.647372077175e-01  -3.915023169287e-01  
3*0.0  2.444277954132e-02  -1.422106140143e-01   1.373952935247e-02   9.650992136114e-02  -5.884218487392e-02   9.801527350254e-02   1.890476168885e-01  3*0.0 -6.049997276501e-03   2.113863522853e-01   2.317870993596e-01  -3.638514154278e-01   7.429292373037e-02  -3.652714523404e-01  -3.889877232683e-01  
3*0.0  2.718268051887e-02  -1.410272386308e-01   1.152050130126e-02   9.597191733503e-02  -6.070243664519e-02   9.924197743034e-02   1.886311634185e-01  3*0.0 -9.911776194023e-03   2.099604138656e-01   2.375626175202e-01  -3.600249174295e-01   7.633759403199e-02  -3.657449568310e-01  -3.864502765079e-01  
3*0.0  2.982327562550e-02  -1.398137329370e-01   9.324358498947e-03   9.543093940140e-02  -6.245636115302e-02   1.004279509966e-01   1.881733758701e-01  3*0.0 -1.367006115497e-02   2.084933153715e-01   2.431898402956e-01  -3.562447893742e-01   7.827900712309e-02  -3.661356382686e-01  -3.838747298039e-01  
3*0.0  3.239650377464e-02  -1.385982909225e-01   7.139537546091e-03   9.487606872760e-02  -6.414141869084e-02   1.015866428398e-01   1.876958398974e-01  3*0.0 -1.739754652928e-02   2.070188264709e-01   2.487583988804e-01  -3.524508248729e-01   8.018296727261e-02  -3.665027942474e-01  -3.813078961927e-01  
3*0.0  3.492027780551e-02  -1.373712645561e-01   4.962803096806e-03   9.431515385833e-02  -6.577140557987e-02   1.027182063182e-01   1.871931125544e-01  3*0.0 -2.110768163156e-02   2.055141718035e-01   2.542279049219e-01  -3.486436255428e-01   8.205642747270e-02  -3.668112834703e-01  -3.787225203610e-01  
3*0.0  3.735743367663e-02  -1.361245444268e-01   2.809516532951e-03   9.374574907498e-02  -6.731173677432e-02   1.038104268991e-01   1.866547951106e-01  3*0.0 -2.473311558316e-02   2.039797686834e-01   2.595688298522e-01  -3.448598898486e-01   8.384716993942e-02  -3.670496978014e-01  -3.761106526169e-01  
3*0.0  3.970612333241e-02  -1.348678476841e-01   6.739464795947e-04   9.318309561970e-02  -6.876263674901e-02   1.048725406619e-01   1.860924995593e-01  3*0.0 -2.827276832900e-02   2.024310807540e-01   2.648008936955e-01  -3.411253247490e-01   8.555589056937e-02  -3.672378910222e-01  -3.734894495411e-01  
3*0.0  4.198914531908e-02  -1.336122320054e-01  -1.451001111016e-03   9.261451947914e-02  -7.014859809201e-02   1.059111270032e-01   1.855168526766e-01  3*0.0 -3.177032533638e-02   2.008812757111e-01   2.699705443016e-01  -3.374136331695e-01   8.722005002085e-02  -3.674058262315e-01  -3.708815212122e-01  
3*0.0  4.424359696974e-02  -1.323477095015e-01  -3.565646224091e-03   9.203590290139e-02  -7.149897740281e-02   1.069233448007e-01   1.849226949444e-01  3*0.0 -3.526236112862e-02   1.993108964642e-01   2.750610009054e-01  -3.336991577042e-01   8.886500496004e-02  -3.675341443543e-01  -3.682718375243e-01  
3*0.0  4.638026184793e-02  -1.310772866746e-01  -5.646608580814e-03   9.145209884120e-02  -7.274075465218e-02   1.078922249271e-01   1.842931535465e-01  3*0.0 -3.863386567271e-02   1.977312639718e-01   2.800297484155e-01  -3.300068062483e-01   9.040853798584e-02  -3.676013554161e-01  -3.656433091989e-01  
3*0.0  4.847691195049e-02  -1.297949235513e-01  -7.715341469784e-03   9.086408109016e-02  -7.393737201246e-02   1.088328746856e-01   1.836414710709e-01  3*0.0 -4.197426733568e-02   1.961247762417e-01   2.848848767105e-01  -3.263339626609e-01   9.191316642438e-02  -3.676072835341e-01  -3.629980681270e-01  
3*0.0  5.050098331901e-02  -1.285074972109e-01  -9.762416782541e-03   9.027100563751e-02  -7.506593871777e-02   1.097390955558e-01   1.829622043354e-01  3*0.0 -4.525278329328e-02   1.944993347893e-01   2.896242233141e-01  -3.226583944721e-01   9.336156831575e-02  -3.675490852905e-01  -3.603331029581e-01  
3*0.0  5.245089102612e-02  -1.271950317358e-01  -1.177056444725e-02   8.966496777107e-02  -7.612228440580e-02   1.105902150070e-01   1.822290014960e-01  3*0.0 -4.844889621399e-02   1.928196724612e-01   2.941634555144e-01  -3.189481870796e-01   9.473638241396e-02  -3.673594429988e-01  -3.575988287364e-01  
3*0.0  5.435128571291e-02  -1.259068563681e-01  -1.377952084419e-02   8.905954406521e-02  -7.713356718797e-02   1.114389393325e-01   1.815163340211e-01  3*0.0 -5.162056784440e-02   1.911876644340e-01   2.987415228847e-01  -3.153219209379e-01   9.608602417282e-02  -3.672382718129e-01  -3.549465575740e-01  
3*0.0  5.618895692052e-02  -1.246018950851e-01  -1.575702926483e-02   8.844033730599e-02  -7.808359348938e-02   1.122426387095e-01   1.807650278105e-01  3*0.0 -5.472244168940e-02   1.895211598285e-01   3.031643244702e-01  -3.116935514202e-01   9.737240515073e-02  -3.670251827863e-01  -3.522552668567e-01  
3*0.0  5.794531105896e-02  -1.233026336019e-01  -1.771148572259e-02   8.781949876449e-02  -7.896162763897e-02   1.130165705559e-01   1.799974408876e-01  3*0.0 -5.774423744888e-02   1.878608750055e-01   3.075039665537e-01  -3.080971382852e-01   9.859325831975e-02  -3.667814881442e-01  -3.495707294517e-01  
3*0.0  5.965542456143e-02  -1.219792913999e-01  -1.963737127894e-02   8.719848829993e-02  -7.979233742804e-02   1.137442774048e-01   1.791830724011e-01  3*0.0 -6.071210968218e-02   1.861394198387e-01   3.116274198179e-01  -3.044737747568e-01   9.976164812951e-02  -3.663932020321e-01  -3.468098151652e-01  
3*0.0  6.130630070108e-02  -1.206786384644e-01  -2.155435369838e-02   8.657885966864e-02  -8.057280606579e-02   1.144619068829e-01   1.783805174128e-01  3*0.0 -6.363610196061e-02   1.844593283574e-01   3.157626172186e-01  -3.009161593432e-01   1.008945593851e-01  -3.660511390935e-01  -3.441132094771e-01  
3*0.0  6.287306037725e-02  -1.193565680186e-01  -2.342839733694e-02   8.595642058250e-02  -8.127592928811e-02   1.151236509758e-01   1.775240330430e-01  3*0.0 -6.644690019157e-02   1.827287429626e-01   3.196631991509e-01  -2.973412970556e-01   1.019352908948e-01  -3.655584995260e-01  -3.413371393789e-01  
3*0.0  6.441025414866e-02  -1.180566098130e-01  -2.529957315654e-02   8.532945109125e-02  -8.195485647200e-02   1.157795770725e-01   1.766839258628e-01  3*0.0 -6.925368978390e-02   1.810343948072e-01   3.235877817093e-01  -2.938216079113e-01   1.029701847921e-01  -3.651173338475e-01  -3.386291680418e-01  
3*0.0  6.587674427515e-02  -1.167498281742e-01  -2.713816485164e-02   8.469814309131e-02  -8.257044622015e-02   1.163949259339e-01   1.758136164813e-01  3*0.0 -7.197208367394e-02   1.793243067638e-01   3.273695219108e-01  -2.903225187358e-01   1.039339039549e-01  -3.646001573772e-01  -3.358957474412e-01  
3*0.0  6.726656389700e-02  -1.154294823113e-01  -2.893850154608e-02   8.406182762913e-02  -8.311794267197e-02   1.169611787195e-01   1.748996523090e-01  3*0.0 -7.458457045828e-02   1.775766476715e-01   3.309374953691e-01  -2.868200564234e-01   1.048142809937e-01  -3.639522894403e-01  -3.330999760066e-01  
3*0.0  6.863387604178e-02  -1.141290521244e-01  -3.073350222344e-02   8.342396145363e-02  -8.364854651739e-02   1.175192592988e-01   1.739980957809e-01  3*0.0 -7.720130787563e-02   1.758568357301e-01   3.345172043741e-01  -2.833503495901e-01   1.056965612571e-01  -3.633421611378e-01  -3.303609928538e-01  
3*0.0  6.993612681883e-02  -1.128257770564e-01  -3.249655135207e-02   8.278219434614e-02  -8.412264599975e-02   1.180391918891e-01   1.730704122301e-01  3*0.0 -7.973400873766e-02   1.741261461935e-01   3.379587972099e-01  -2.799007054982e-01   1.065135942747e-01  -3.626608553328e-01  -3.276012951015e-01  
3*0.0  7.117054216895e-02  -1.115103938906e-01  -3.421536993410e-02   8.212852353954e-02  -8.453923503658e-02   1.185054508609e-01   1.720964063969e-01  3*0.0 -8.217806820162e-02   1.723571060567e-01   3.411943486403e-01  -2.764189786951e-01   1.072633397977e-01  -3.618502269075e-01  -3.247799324835e-01  
3*0.0  7.235213114302e-02  -1.102066493583e-01  -3.591931345473e-02   8.148292851249e-02  -8.491180422204e-02   1.189544947691e-01   1.711213704184e-01  3*0.0 -8.455778910068e-02   1.706041000496e-01   3.443562506570e-01  -2.729965310859e-01   1.079647928423e-01  -3.610227259599e-01  -3.219787553282e-01  
3*0.0  7.350268277599e-02  -1.089019336964e-01  -3.759970819473e-02   8.082653396670e-02  -8.525828653336e-02   1.193732603740e-01   1.701294823758e-01  3*0.0 -8.690400321269e-02   1.688388693035e-01   3.474105534661e-01  -2.695799116690e-01   1.086393113436e-01  -3.601429734734e-01  -3.191712345017e-01  
3*0.0  7.460868921365e-02  -1.076129506157e-01  -3.926365457663e-02   8.017303482727e-02  -8.557016628453e-02   1.197750805939e-01   1.691398033744e-01  3*0.0 -8.920578800752e-02   1.670961439422e-01   3.504236584028e-01  -2.662072976028e-01   1.092825309576e-01  -3.592669034531e-01  -3.163966018176e-01  
3*0.0  7.563419231594e-02  -1.063292602290e-01  -4.089491118329e-02   7.952437873321e-02  -8.581594571581e-02   1.201425891466e-01   1.681293775621e-01  3*0.0 -9.139237344687e-02   1.653587072652e-01   3.532973238532e-01  -2.628801009401e-01   1.098430460679e-01  -3.583266257902e-01  -3.136082549360e-01  
3*0.0  7.662923642557e-02  -1.050396933361e-01  -4.249582470234e-02   7.886691274729e-02  -8.603704213405e-02   1.204723981270e-01   1.670926835768e-01  3*0.0 -9.354317705450e-02   1.635946785436e-01   3.560229948209e-01  -2.595352012307e-01   1.103759875236e-01  -3.573009730475e-01  -3.107905686954e-01  
3*0.0  7.757154875597e-02  -1.037565710608e-01  -4.407233373664e-02   7.821445282534e-02  -8.621634999491e-02   1.207753493534e-01   1.660427054201e-01  3*0.0 -9.562474767219e-02   1.618311221725e-01   3.586322883609e-01  -2.562168227063e-01   1.108599729643e-01  -3.562224550074e-01  -3.079668823811e-01  
3*0.0  7.845887384989e-02  -1.024782574674e-01  -4.562133715210e-02   7.756153025449e-02  -8.635205400863e-02   1.210486434061e-01   1.649776986755e-01  3*0.0 -9.762804710326e-02   1.600691236259e-01   3.611189916790e-01  -2.529323862092e-01   1.112889096428e-01  -3.550894964753e-01  -3.051369610079e-01  
3*0.0  7.930763290718e-02  -1.012047473139e-01  -4.713654744725e-02   7.689976345718e-02  -8.646034789309e-02   1.212869017166e-01   1.638940453297e-01  3*0.0 -9.959129175786e-02   1.583012381499e-01   3.635004734442e-01  -2.496324338705e-01   1.116925271506e-01  -3.539049061260e-01  -3.023013651006e-01  
3*0.0  8.011419278083e-02  -9.993787864427e-02  -4.863061587407e-02   7.623597487480e-02  -8.653552443623e-02   1.215026769149e-01   1.628041072447e-01  3*0.0 -1.014919413960e-01   1.565414859918e-01   3.657884842481e-01  -2.463814008039e-01   1.120524462686e-01  -3.526891197563e-01  -2.994753288823e-01  
3*0.0  8.086119355895e-02  -9.868607822960e-02  -5.010135963524e-02   7.557872387610e-02  -8.656620011072e-02   1.216974007862e-01   1.617105380935e-01  3*0.0 -1.033115241422e-01   1.548034787021e-01   3.679954783769e-01  -2.431813232595e-01   1.123591436860e-01  -3.514523489002e-01  -2.966654100078e-01  
3*0.0  8.159097879769e-02  -9.743604715676e-02  -5.154907188387e-02   7.491642281397e-02  -8.658519281546e-02   1.218657470003e-01   1.606049967589e-01  3*0.0 -1.051129987827e-01   1.530542619350e-01   3.700994682776e-01  -2.399803754860e-01   1.126538250889e-01  -3.501664053649e-01  -2.938513169685e-01  
3*0.0  8.225354063699e-02  -9.618463174531e-02  -5.295647312617e-02   7.425361618224e-02  -8.655206674526e-02   1.219916029931e-01   1.594678288536e-01  3*0.0 -1.068070593942e-01   1.512875415415e-01   3.720016069280e-01  -2.367829571202e-01   1.128757815920e-01  -3.487668674766e-01  -2.909918656274e-01  
3*0.0  8.287426799202e-02  -9.494358809244e-02  -5.433643658506e-02   7.358700735275e-02  -8.648879247895e-02   1.220924356035e-01   1.583248188224e-01  3*0.0 -1.084409287143e-01   1.495365543211e-01   3.738261107338e-01  -2.336231635523e-01   1.130597901326e-01  -3.473473165214e-01  -2.881494553324e-01  
3*0.0  8.346575278315e-02  -9.371077052015e-02  -5.569163145599e-02   7.291894920715e-02  -8.640651562061e-02   1.221690681091e-01   1.571736293590e-01  3*0.0 -1.100404888355e-01   1.477862596173e-01   3.755595034961e-01  -2.304704350907e-01   1.132238845532e-01  -3.458902715262e-01  -2.853110586770e-01  
3*0.0  8.401133632321e-02  -9.248552949576e-02  -5.701866208741e-02   7.225453840861e-02  -8.629055304403e-02   1.222193231705e-01   1.560123012238e-01  3*0.0 -1.115683932090e-01   1.460432995398e-01   3.771811107199e-01  -2.273541425191e-01   1.133417501357e-01  -3.443883189754e-01  -2.824727598892e-01  
3*0.0  8.450697776054e-02  -9.126998283384e-02  -5.832379098346e-02   7.159829129982e-02  -8.613751540192e-02   1.222482700418e-01   1.548432384344e-01  3*0.0 -1.130120055236e-01   1.443086504983e-01   3.786737295993e-01  -2.242854006004e-01   1.134048123194e-01  -3.428320382715e-01  -2.796294756214e-01  
3*0.0  8.498146676181e-02  -9.006376282820e-02  -5.960473474065e-02   7.093948438521e-02  -8.597296075172e-02   1.222552099066e-01   1.536694679540e-01  3*0.0 -1.144334751733e-01   1.425773313019e-01   3.800926541064e-01  -2.212211793924e-01   1.134578526796e-01  -3.412506552440e-01  -2.767984814339e-01  
3*0.0  8.541587917953e-02  -8.886533270612e-02  -6.085352464782e-02   7.027368961650e-02  -8.578074255375e-02   1.222334804189e-01   1.524857047024e-01  3*0.0 -1.157922816226e-01   1.408555831490e-01   3.814160907747e-01  -2.181826875481e-01   1.134731527073e-01  -3.396354037991e-01  -2.739743715696e-01  
3*0.0  8.582334991072e-02  -8.767979689555e-02  -6.208459643723e-02   6.961407121809e-02  -8.557189173801e-02   1.221970475928e-01   1.513035460566e-01  3*0.0 -1.171132866779e-01   1.391469447038e-01   3.826697004772e-01  -2.151788404389e-01   1.134675318919e-01  -3.380031554516e-01  -2.711679437419e-01  
3*0.0  8.618027150459e-02  -8.649200236139e-02  -6.327444872953e-02   6.895452442347e-02  -8.532546940453e-02   1.221195204695e-01   1.500925625647e-01  3*0.0 -1.183424166216e-01   1.374209055062e-01   3.837225859299e-01  -2.121783622428e-01   1.134024850576e-01  -3.362601882546e-01  -2.683190959002e-01  
3*0.0  8.649667969764e-02  -8.531712405519e-02  -6.443683978878e-02   6.829287249035e-02  -8.505258059003e-02   1.220195369725e-01   1.488773999463e-01  3*0.0 -1.195073786334e-01   1.357110297092e-01   3.846877865482e-01  -2.092084642733e-01   1.133009766298e-01  -3.344905770089e-01  -2.654827921887e-01  
3*0.0  8.678994528541e-02  -8.414607824306e-02  -6.556763298248e-02   6.762719808036e-02  -8.476636941274e-02   1.218907498711e-01   1.476491475109e-01  3*0.0 -1.206373532522e-01   1.339937414369e-01   3.855366968572e-01  -2.062354080124e-01   1.131810113849e-01  -3.326661449664e-01  -2.626394725336e-01  
3*0.0  8.703616865642e-02  -8.299639514115e-02  -6.668448536917e-02   6.697272111268e-02  -8.444850073846e-02   1.217551204422e-01   1.464326041601e-01  3*0.0 -1.216882027312e-01   1.323165519571e-01   3.863416216281e-01  -2.033465349484e-01   1.130152078617e-01  -3.308545400061e-01  -2.598337454195e-01  
3*0.0  8.727761630814e-02  -8.185031841103e-02  -6.777549281504e-02   6.631094718336e-02  -8.413178407432e-02   1.215965132993e-01   1.452099861938e-01  3*0.0 -1.227348078950e-01   1.306324768470e-01   3.870648786741e-01  -2.004526481486e-01   1.128514912603e-01  -3.290106934305e-01  -2.570346106143e-01  
3*0.0  8.746338259234e-02  -8.071637825356e-02  -6.883760882390e-02   6.565822883080e-02  -8.377635985097e-02   1.214141652070e-01   1.439781364687e-01  3*0.0 -1.236824751799e-01   1.289625404974e-01   3.876529178919e-01  -1.976026404577e-01   1.126283190364e-01  -3.271104539174e-01  -2.542287508922e-01  
3*0.0  8.763555523740e-02  -7.958645789897e-02  -6.986854976235e-02   6.499986860295e-02  -8.341571571639e-02   1.212050115384e-01   1.427367391638e-01  3*0.0 -1.246107295692e-01   1.272863912416e-01   3.881435103798e-01  -1.947460163047e-01   1.123980954411e-01  -3.251680045540e-01  -2.514233594986e-01  
3*0.0  8.776271814604e-02  -7.846481886197e-02  -7.086816743165e-02   6.434505579767e-02  -8.302445391695e-02   1.209696235387e-01   1.414838903351e-01  3*0.0 -1.254540755175e-01   1.256171010685e-01   3.884950549508e-01  -1.919209482849e-01   1.121178100632e-01  -3.231647647318e-01  -2.486085842023e-01  
3*0.0  8.786926348806e-02  -7.736209352437e-02  -7.185294054875e-02   6.369515245532e-02  -8.262418228067e-02   1.207278296577e-01   1.402443311166e-01  3*0.0 -1.262696765734e-01   1.239781904810e-01   3.888350276930e-01  -1.891446430175e-01   1.118278344887e-01  -3.211881824272e-01  -2.458375350879e-01  
3*0.0  8.794460361495e-02  -7.625614073622e-02  -7.279228002183e-02   6.303922023638e-02  -8.220359924623e-02   1.204443838592e-01   1.389776415821e-01  3*0.0 -1.270228927508e-01   1.223180707985e-01   3.889871422866e-01  -1.863503279420e-01   1.115017630115e-01  -3.191082718650e-01  -2.430297217760e-01  
3*0.0  8.798390130779e-02  -7.517341955587e-02  -7.372208148260e-02   6.239453229774e-02  -8.176183992564e-02   1.201602585851e-01   1.377277575688e-01  3*0.0 -1.277137519467e-01   1.206997522052e-01   3.891165938557e-01  -1.836338783848e-01   1.111439235853e-01  -3.170541837862e-01  -2.402657696692e-01  
3*0.0  8.801687735584e-02  -7.409579789883e-02  -7.462400472129e-02   6.174364125803e-02  -8.132089295724e-02   1.198542980421e-01   1.364737073202e-01  3*0.0 -1.283952999079e-01   1.190788614433e-01   3.891710272457e-01  -1.809163819970e-01   1.107866699959e-01  -3.149742647766e-01  -2.375116052851e-01  
3*0.0  8.800302584018e-02  -7.302468183887e-02  -7.549118957590e-02   6.110293602796e-02  -8.084827453199e-02   1.195190711063e-01   1.352028283934e-01  3*0.0 -1.289843024514e-01   1.174569978263e-01   3.890473121160e-01  -1.782200905818e-01   1.103752084393e-01  -3.128057881179e-01  -2.347307984760e-01  
3*0.0  8.796172576893e-02  -7.196760263872e-02  -7.633879829929e-02   6.046452257619e-02  -8.036039109563e-02   1.191721091093e-01   1.339374659145e-01  3*0.0 -1.295195418169e-01   1.158579344762e-01   3.888618404014e-01  -1.755723107535e-01   1.099370435086e-01  -3.106317402533e-01  -2.319737867960e-01  
3*0.0  8.790958114125e-02  -7.092395082498e-02  -7.716389309755e-02   5.982443641247e-02  -7.987134863602e-02   1.188123163918e-01   1.326784542559e-01  3*0.0 -1.300414830936e-01   1.142761856973e-01   3.886503298327e-01  -1.729457165010e-01   1.094994595054e-01  -3.084693150456e-01  -2.292492580328e-01  
3*0.0  8.784268648981e-02  -6.988444126683e-02  -7.795501854401e-02   5.917635015257e-02  -7.937669312361e-02   1.184262516389e-01   1.314108650851e-01  3*0.0 -1.305346144746e-01   1.126920832629e-01   3.883420267980e-01  -1.703193278729e-01   1.090505000423e-01  -3.062683231247e-01  -2.265267721791e-01  
3*0.0  8.773229866998e-02  -6.885826683048e-02  -7.871929723631e-02   5.854017240882e-02  -7.885415336072e-02   1.180216656298e-01   1.301391794373e-01  3*0.0 -1.309409186561e-01   1.111254107764e-01   3.879103931357e-01  -1.677367867187e-01   1.085536418485e-01  -3.040203862405e-01  -2.238029837509e-01  
3*0.0  8.759996154435e-02  -6.783467699058e-02  -7.945137254656e-02   5.790342904341e-02  -7.831943348419e-02   1.175907954444e-01   1.288552982405e-01  3*0.0 -1.312962924368e-01   1.095508137002e-01   3.873335650983e-01  -1.651600436798e-01   1.080303139756e-01  -3.017032880835e-01  -2.210637262827e-01  
3*0.0  8.744181377879e-02  -6.682967265027e-02  -8.016559382131e-02   5.727458815380e-02  -7.777218913114e-02   1.171529911660e-01   1.275817903879e-01  3*0.0 -1.316057155277e-01   1.080070448816e-01   3.867243688650e-01  -1.626333352476e-01   1.074876700313e-01  -2.993998942874e-01  -2.183584697666e-01  
3*0.0  8.728020096234e-02  -6.583775348669e-02  -8.086382079658e-02   5.664582812022e-02  -7.722910772872e-02   1.167088947252e-01   1.263198677023e-01  3*0.0 -1.319099511558e-01   1.064815600196e-01   3.861028469709e-01  -1.601364545802e-01   1.069507133239e-01  -2.971180762995e-01  -2.156905625633e-01  
3*0.0  8.709827985173e-02  -6.485372307820e-02  -8.153395096987e-02   5.601977577408e-02  -7.667592291160e-02   1.162453088148e-01   1.250539352670e-01  3*0.0 -1.321698911648e-01   1.049620193365e-01   3.853832985116e-01  -1.576597252167e-01   1.063931334581e-01  -2.948006990372e-01  -2.130260935864e-01  
3*0.0  8.687728969340e-02  -6.388109250803e-02  -8.217470249934e-02   5.539724341712e-02  -7.609882821269e-02   1.157611902809e-01   1.237824007954e-01  3*0.0 -1.323469904124e-01   1.034573268499e-01   3.845392290712e-01  -1.552168856776e-01   1.057916716128e-01  -2.924352466354e-01  -2.103592489757e-01  
3*0.0  8.664464554898e-02  -6.291361691389e-02  -8.278325547710e-02   5.477730212728e-02  -7.551846321750e-02   1.152546079522e-01   1.225041828665e-01  3*0.0 -1.324982066521e-01   1.019494830393e-01   3.835924030179e-01  -1.527755934857e-01   1.051813827539e-01  -2.900271564279e-01  -2.076916782044e-01  
3*0.0  8.640730421039e-02  -6.196063967362e-02  -8.337921976044e-02   5.415949004881e-02  -7.494133503147e-02   1.147459626621e-01   1.212409942898e-01  3*0.0 -1.326397678113e-01   1.004654004989e-01   3.826459528228e-01  -1.503748708282e-01   1.045744655130e-01  -2.876508050281e-01  -2.050662418049e-01  
3*0.0  8.612416877719e-02  -6.101178212677e-02  -8.392689990207e-02   5.353993458509e-02  -7.433478669427e-02   1.141993710140e-01   1.199554052359e-01  3*0.0 -1.326816056253e-01   9.897897544793e-02   3.815038770877e-01  -1.479789331302e-01   1.039129170923e-01  -2.851760675440e-01  -2.024091766172e-01  
3*0.0  8.584971278386e-02  -6.008085304679e-02  -8.447338796184e-02   5.292542548122e-02  -7.374221901341e-02   1.136625095794e-01   1.186961665843e-01  3*0.0 -1.327432001629e-01   9.752298489126e-02   3.804207404098e-01  -1.456314254632e-01   1.032740221029e-01  -2.827708684808e-01  -1.998152457581e-01  
3*0.0  8.554210486064e-02  -5.916121480759e-02  -8.499464867705e-02   5.232165050416e-02  -7.313008453918e-02   1.131095467819e-01   1.174336950168e-01  3*0.0 -1.327302849210e-01   9.608009643523e-02   3.792140354096e-01  -1.433195723581e-01   1.025967292695e-01  -2.803176623132e-01  -1.972179839388e-01  
3*0.0  8.523467444369e-02  -5.825014563556e-02  -8.549347197225e-02   5.171613943065e-02  -7.252431831786e-02   1.125456388881e-01   1.161774025036e-01  3*0.0 -1.327154072299e-01   9.464681138753e-02   3.779799587487e-01  -1.410237096625e-01   1.019270991148e-01  -2.778731014431e-01  -1.946481025595e-01  
3*0.0  8.489058514471e-02  -5.734818121118e-02  -8.595712126510e-02   5.111351421997e-02  -7.189680599627e-02   1.119574197345e-01   1.149117950954e-01  3*0.0 -1.326193488000e-01   9.322339911336e-02   3.766071419518e-01  -1.387510751098e-01   1.012158209834e-01  -2.753698262582e-01  -1.920687970687e-01  
3*0.0  8.454646176237e-02  -5.645613387642e-02  -8.640225694317e-02   5.051479420482e-02  -7.127540600797e-02   1.113620317643e-01   1.136544272348e-01  3*0.0 -1.325198613513e-01   9.181051702192e-02   3.752044104188e-01  -1.364991502848e-01   1.005111996913e-01  -2.728739075110e-01  -1.895161434522e-01  
3*0.0  8.418482372210e-02  -5.557394139792e-02  -8.682245806661e-02   4.991668692153e-02  -7.064692201742e-02   1.107527203710e-01   1.123984696405e-01  3*0.0 -1.323786884927e-01   9.041030473043e-02   3.737287406722e-01  -1.342722678068e-01   9.978988418977e-02  -2.703605489177e-01  -1.869762952488e-01  
3*0.0  8.379984695100e-02  -5.470354606298e-02  -8.721653948106e-02   4.932204070456e-02  -7.000717786020e-02   1.101293528744e-01   1.111438378759e-01  3*0.0 -1.321841404931e-01   8.902813317604e-02   3.721765705696e-01  -1.320770246594e-01   9.904530275258e-02  -2.678290380310e-01  -1.844493447477e-01  
3*0.0  8.341786622866e-02  -5.384267999028e-02  -8.759185866327e-02   4.872811719438e-02  -6.937602233629e-02   1.094994162769e-01   1.098987556066e-01  3*0.0 -1.319935012801e-01   8.765693743424e-02   3.706112879429e-01  -1.298997784267e-01   9.831229917748e-02  -2.653149025281e-01  -1.819535406858e-01  
3*0.0  8.301677975109e-02  -5.299677395143e-02  -8.795284346245e-02   4.814488340093e-02  -6.873674419935e-02   1.088658799890e-01   1.086628593071e-01  3*0.0 -1.317572981661e-01   8.630942639608e-02   3.689944903466e-01  -1.277675243569e-01   9.756081547966e-02  -2.627998214453e-01  -1.794794334411e-01  
3*0.0  8.259337248276e-02  -5.215437274005e-02  -8.827515971001e-02   4.756507592784e-02  -6.808563420980e-02   1.082052915899e-01   1.074142919446e-01  3*0.0 -1.314646370270e-01   8.495757201827e-02   3.672270959403e-01  -1.256393063078e-01   9.678210075209e-02  -2.602140611433e-01  -1.769882026070e-01  
3*0.0  8.216070450284e-02  -5.132627374735e-02  -8.858412187474e-02   4.698691193291e-02  -6.743434347902e-02   1.075433595592e-01   1.061789029960e-01  3*0.0 -1.311475551261e-01   8.363036942719e-02   3.654486951805e-01  -1.235501961801e-01   9.599895047778e-02  -2.576520924537e-01  -1.745319626796e-01  
3*0.0  8.172856797369e-02  -5.050883201705e-02  -8.887627434012e-02   4.641254548190e-02  -6.678967500594e-02   1.068772032885e-01   1.049544283510e-01  3*0.0 -1.308284787412e-01   8.231811267366e-02   3.636611738406e-01  -1.214859944291e-01   9.522391412808e-02  -2.551108401595e-01  -1.721076745335e-01  
3*0.0  8.127487562294e-02  -4.970437054837e-02  -8.914900871671e-02   4.584510968043e-02  -6.613488275138e-02   1.062028210255e-01   1.037344968785e-01  3*0.0 -1.304557871428e-01   8.102605151459e-02   3.618014463291e-01  -1.194587279182e-01   9.442579902191e-02  -2.525546241864e-01  -1.696968369234e-01  
3*0.0  8.082023277478e-02  -4.890362757565e-02  -8.938841070174e-02   4.527405182776e-02  -6.548493849734e-02   1.055093491395e-01   1.025125493273e-01  3*0.0 -1.300764145910e-01   7.973314045129e-02   3.598821042523e-01  -1.174304476005e-01   9.363197347203e-02  -2.499830176902e-01  -1.672975498141e-01  
3*0.0  8.034203492343e-02  -4.811243871379e-02  -8.960211649942e-02   4.470806765462e-02  -6.482297687693e-02   1.048016110285e-01   1.012887926792e-01  3*0.0 -1.296362240790e-01   7.845157792109e-02   3.578534159256e-01  -1.154287936468e-01   9.281009978043e-02  -2.473715563141e-01  -1.648981825138e-01  
3*0.0  7.985386839974e-02  -4.733214582918e-02  -8.979339617302e-02   4.414560111881e-02  -6.415984403697e-02   1.040852452421e-01   1.000713548885e-01  3*0.0 -1.291703842777e-01   7.718699200919e-02   3.557881214368e-01  -1.134532350266e-01   9.198251041919e-02  -2.447645627880e-01  -1.625216724701e-01  
3*0.0  7.937147408628e-02  -4.656494073859e-02  -8.998008698795e-02   4.359003936726e-02  -6.350699091872e-02   1.033754784834e-01   9.887285417123e-02  3*0.0 -1.287111933153e-01   7.594333260278e-02   3.537463747355e-01  -1.115145116545e-01   9.116844002946e-02  -2.421996830935e-01  -1.601876041202e-01  
3*0.0  7.887082155565e-02  -4.580876531904e-02  -9.014599560706e-02   4.304161916187e-02  -6.284627667322e-02   1.026566875555e-01   9.767737143175e-02  3*0.0 -1.282037428354e-01   7.471531952697e-02   3.516271201456e-01  -1.096064930388e-01   9.033439798577e-02  -2.396148072929e-01  -1.578630754698e-01  
3*0.0  7.836466450433e-02  -4.506163509882e-02  -9.029120983412e-02   4.249442653078e-02  -6.218718879069e-02   1.019302385673e-01   9.648828307948e-02  3*0.0 -1.276775473801e-01   7.350036021945e-02   3.494723450079e-01  -1.077204154992e-01   8.949834121171e-02  -2.370337200265e-01  -1.555601390180e-01  
3*0.0  7.784998068952e-02  -4.432276583698e-02  -9.041190285703e-02   4.195148895473e-02  -6.152744072670e-02   1.011928181593e-01   9.530189056803e-02  3*0.0 -1.271268015662e-01   7.229473903953e-02   3.472591860151e-01  -1.058520342873e-01   8.865634056757e-02  -2.344412190175e-01  -1.532705748436e-01  
3*0.0  7.732514085433e-02  -4.359246855845e-02  -9.050668533177e-02   4.140699448986e-02  -6.086598730646e-02   1.004435652776e-01   9.411857525297e-02  3*0.0 -1.265470582516e-01   7.110208942785e-02   3.449978081278e-01  -1.040025450107e-01   8.780654512902e-02  -2.318446316290e-01  -1.509980549358e-01  
3*0.0  7.679157506580e-02  -4.287050832492e-02  -9.058131636671e-02   4.087201388906e-02  -6.020313757480e-02   9.968622226693e-02   9.293872522553e-02  3*0.0 -1.259391956693e-01   6.991792745505e-02   3.426660490627e-01  -1.021759532468e-01   8.694796315897e-02  -2.292296581020e-01  -1.487349463077e-01  
3*0.0  7.626035324391e-02  -4.215798957441e-02  -9.063663974395e-02   4.033221013528e-02  -5.954818729829e-02   9.892440332753e-02   9.176974707573e-02  3*0.0 -1.253326981776e-01   6.874971948171e-02   3.403474254412e-01  -1.003670628655e-01   8.610032822550e-02  -2.266471823993e-01  -1.465074487786e-01  
3*0.0  7.571202211766e-02  -4.145927663692e-02  -9.068227025168e-02   3.980828706361e-02  -5.888607908150e-02   9.816309666747e-02   9.060984014243e-02  3*0.0 -1.246784706623e-01   6.760306297879e-02   3.379652453171e-01  -9.860285700072e-02   8.523319536875e-02  -2.240546660174e-01  -1.442939338600e-01  
3*0.0  7.517020264310e-02  -4.077007509154e-02  -9.071496464576e-02   3.928539177125e-02  -5.823445044711e-02   9.740233573702e-02   8.946363733190e-02  3*0.0 -1.240335212351e-01   6.647143484805e-02   3.356028889320e-01  -9.686039483113e-02   8.438093336230e-02  -2.214980342187e-01  -1.421169837527e-01  
3*0.0  7.461009191657e-02  -4.009060630142e-02  -9.072598492746e-02   3.876796569539e-02  -5.757474045429e-02   9.663207035938e-02   8.831906682661e-02  3*0.0 -1.233377350584e-01   6.535417830443e-02   3.331570246181e-01  -9.514577310255e-02   8.350744672099e-02  -2.189169509370e-01  -1.399459415226e-01  
3*0.0  7.405440067332e-02  -3.941671331918e-02  -9.071141318838e-02   3.825034818676e-02  -5.692345408225e-02   9.585185533502e-02   8.717967914143e-02  3*0.0 -1.226475757608e-01   6.424236177955e-02   3.306952475398e-01  -9.343795292239e-02   8.264571100006e-02  -2.163469751437e-01  -1.377979051152e-01  
3*0.0  7.349171023303e-02  -3.875240148547e-02  -9.067995523842e-02   3.773867328038e-02  -5.627237391403e-02   9.506756767258e-02   8.604751096039e-02  3*0.0 -1.219343465911e-01   6.314463768497e-02   3.281951862274e-01  -9.175617949999e-02   8.177912787698e-02  -2.137784398395e-01  -1.356683957973e-01  
3*0.0  7.291096941289e-02  -3.809984120083e-02  -9.063350178627e-02   3.723663041846e-02  -5.561325301435e-02   9.427922971538e-02   8.492040053067e-02  3*0.0 -1.211688982603e-01   6.206550274726e-02   3.256194482855e-01  -9.011001297392e-02   8.089071404335e-02  -2.111912635801e-01  -1.335476228764e-01  
3*0.0  7.234339853698e-02  -3.745388412590e-02  -9.057068923467e-02   3.672895023388e-02  -5.496936269967e-02   9.348974964869e-02   8.380671682017e-02  3*0.0 -1.204298548528e-01   6.099699193614e-02   3.230867428354e-01  -8.847491926941e-02   8.002698094640e-02  -2.086510139798e-01  -1.314673444521e-01  
3*0.0  7.176588295768e-02  -3.681767957590e-02  -9.048911335834e-02   3.622801748007e-02  -5.432332881694e-02   9.269455441872e-02   8.269831408979e-02  3*0.0 -1.196600994967e-01   5.994319852664e-02   3.205049246876e-01  -8.686476970503e-02   7.915394955928e-02  -2.061053717437e-01  -1.294015451910e-01  
3*0.0  7.118242304501e-02  -3.619000279257e-02  -9.039059257798e-02   3.573222018208e-02  -5.367796769760e-02   9.189491816567e-02   8.159635649507e-02  3*0.0 -1.188686144556e-01   5.890155492098e-02   3.178824148833e-01  -8.527785738763e-02   7.827655097199e-02  -2.035587445315e-01  -1.273520614891e-01  
3*0.0  7.059016919692e-02  -3.557091846108e-02  -9.027140406332e-02   3.524409668329e-02  -5.303110642540e-02   9.108848792244e-02   8.049857588955e-02  3*0.0 -1.180494990316e-01   5.787178146747e-02   3.152050307105e-01  -8.371345497371e-02   7.739127103736e-02  -2.010022495863e-01  -1.253146715483e-01  
3*0.0  7.000359084444e-02  -3.495949418786e-02  -9.013715095185e-02   3.475584562320e-02  -5.239356847380e-02   9.028093517149e-02   7.941198708380e-02  3*0.0 -1.172379320627e-01   5.685419152189e-02   3.125427025629e-01  -8.216578320047e-02   7.651911038274e-02  -1.984762394106e-01  -1.233086600771e-01  
3*0.0  6.940959404509e-02  -3.436143620066e-02  -9.000009835786e-02   3.427745638440e-02  -5.175584499864e-02   8.948044019083e-02   7.833958474445e-02  3*0.0 -1.163991363371e-01   5.586036667464e-02   3.098657835799e-01  -8.065858471772e-02   7.564025393915e-02  -1.959675534002e-01  -1.213280850299e-01  
3*0.0  6.882112757657e-02  -3.376902116895e-02  -8.984353710503e-02   3.379823602503e-02  -5.112694121019e-02   8.867514560982e-02   7.727500253762e-02  3*0.0 -1.155678004467e-01   5.487385800557e-02   3.071888935670e-01  -7.916201665094e-02   7.477375504108e-02  -1.934787055461e-01  -1.193728962101e-01  
3*0.0  6.822251818620e-02  -3.318655908606e-02  -8.967163263220e-02   3.332818998299e-02  -5.049544373161e-02   8.786667662144e-02   7.621638487346e-02  3*0.0 -1.147042755692e-01   5.390252813603e-02   3.044607611657e-01  -7.769297206364e-02   7.389679659868e-02  -1.909827040618e-01  -1.174302819696e-01  
3*0.0  6.761615227933e-02  -3.260824127150e-02  -8.946755300436e-02   3.285763254758e-02  -4.986294840071e-02   8.704242241281e-02   7.515576193820e-02  3*0.0 -1.138165931013e-01   5.293495021143e-02   3.016661523696e-01  -7.623042771252e-02   7.301354412138e-02  -1.884670624859e-01  -1.154934244653e-01  
3*0.0  6.701972253652e-02  -3.204291532856e-02  -8.927075592070e-02   3.239416924859e-02  -4.924277861059e-02   8.623492220951e-02   7.411838593890e-02  3*0.0 -1.129440795594e-01   5.199163602234e-02   2.989367482598e-01  -7.480469469408e-02   7.214814955786e-02  -1.860133994523e-01  -1.136027899744e-01  
3*0.0  6.641643798321e-02  -3.148047464027e-02  -8.903876268468e-02   3.192632331079e-02  -4.862217791079e-02   8.540938470108e-02   7.307781273136e-02  3*0.0 -1.120500779116e-01   5.105026947686e-02   2.961440790419e-01  -7.338067503701e-02   7.127799151966e-02  -1.835410702041e-01  -1.117179105871e-01  
3*0.0  6.580698287313e-02  -3.093042085522e-02  -8.880585910468e-02   3.147296663278e-02  -4.800176014078e-02   8.459203928368e-02   7.205047000589e-02  3*0.0 -1.111316741682e-01   5.012952914707e-02   2.933289687121e-01  -7.199641958388e-02   7.040183983006e-02  -1.810796185856e-01  -1.098538233509e-01  
3*0.0  6.520639393932e-02  -3.038955915982e-02  -8.856779673922e-02   3.102284193438e-02  -4.739252191741e-02   8.378172607484e-02   7.103925989862e-02  3*0.0 -1.102282255849e-01   4.922488873041e-02   2.905572449342e-01  -7.063427654312e-02   6.954267193223e-02  -1.786640056746e-01  -1.080268028620e-01  
3*0.0  6.459991514405e-02  -2.985494493422e-02  -8.830732018476e-02   3.057681417964e-02  -4.678348134987e-02   8.296346535712e-02   7.003099343793e-02  3*0.0 -1.093047826551e-01   4.832861285611e-02   2.877397746524e-01  -6.928734344957e-02   6.867948307269e-02  -1.762413253323e-01  -1.062108687932e-01  
3*0.0  6.399311007557e-02  -2.932953134914e-02  -8.803923226688e-02   3.013588423412e-02  -4.617872477376e-02   8.214885479258e-02   6.903420098206e-02  3*0.0 -1.083723119363e-01   4.744811547754e-02   2.849211083530e-01  -6.796610599177e-02   6.781915127648e-02  -1.738391879357e-01  -1.044193579347e-01  
3*0.0  6.338235267783e-02  -2.880937594361e-02  -8.774710520236e-02   2.969596784292e-02  -4.557549383052e-02   8.132525237524e-02   6.803999253596e-02  3*0.0 -1.074246698321e-01   4.657447473105e-02   2.820634992980e-01  -6.665561163018e-02   6.695755164799e-02  -1.714330046580e-01  -1.026401154357e-01  
3*0.0  6.277568001613e-02  -2.829729541857e-02  -8.744583345340e-02   2.926049557001e-02  -4.497963066950e-02   8.050504229461e-02   6.705786053756e-02  3*0.0 -1.064806336038e-01   4.571445894649e-02   2.792218482355e-01  -6.536608217046e-02   6.610573851509e-02  -1.690556594014e-01  -1.008887274609e-01  
3*0.0  6.216725936154e-02  -2.779425914599e-02  -8.713765441430e-02   2.883028409881e-02  -4.438692166164e-02   7.968863162706e-02   6.608665507172e-02  3*0.0 -1.055241604555e-01   4.487000502530e-02   2.763735172336e-01  -6.410255719319e-02   6.525463408917e-02  -1.666952119806e-01  -9.915939911679e-02  
3*0.0  6.155747577566e-02  -2.729631719968e-02  -8.680676767246e-02   2.840188328643e-02  -4.379740773292e-02   7.886479537524e-02   6.511916502680e-02  3*0.0 -1.045595243528e-01   4.403227264650e-02   2.734988645540e-01  -6.284941788628e-02   6.440595606963e-02  -1.643371949734e-01  -9.744480839761e-02  
3*0.0  6.094383141235e-02  -2.680871888044e-02  -8.647176437069e-02   2.798151636159e-02  -4.320953796567e-02   7.804677773510e-02   6.416341460739e-02  3*0.0 -1.035771594512e-01   4.321282547897e-02   2.706149567213e-01  -6.162669493926e-02   6.355506862154e-02  -1.619949624453e-01  -9.575162064335e-02  
3*0.0  6.034028992105e-02  -2.632868120208e-02  -8.613278242136e-02   2.756544548852e-02  -4.263299302946e-02   7.723628242041e-02   6.322256785181e-02  3*0.0 -1.026132272470e-01   4.240608138501e-02   2.677735665501e-01  -6.042285989548e-02   6.272185319861e-02  -1.596951825505e-01  -9.409158000467e-02  
3*0.0  5.973691096982e-02  -2.585586766159e-02  -8.578236530454e-02   2.715363802240e-02  -4.206064057870e-02   7.642646292147e-02   6.229046544968e-02  3*0.0 -1.016433440009e-01   4.161106267447e-02   2.649268350454e-01  -5.923786947819e-02   6.189241663430e-02  -1.574107550393e-01  -9.245175944879e-02  
3*0.0  5.911976867528e-02  -2.538716864729e-02  -8.539814222040e-02   2.674337522615e-02  -4.148249376586e-02   7.559963612974e-02   6.135365073670e-02  3*0.0 -1.006348399356e-01   4.082071722563e-02   2.619911206352e-01  -5.806166112648e-02   6.104789628617e-02  -1.550927071173e-01  -9.080932216062e-02  
3*0.0  5.851270448153e-02  -2.492762122474e-02  -8.501747879048e-02   2.634020688973e-02  -4.091555338284e-02   7.478576513870e-02   6.043476393943e-02  3*0.0 -9.964436192872e-02   4.004649232509e-02   2.591083138050e-01  -5.691100995095e-02   6.022072776934e-02  -1.528233876740e-01  -8.920252228429e-02  
3*0.0  5.790826381805e-02  -2.447710507418e-02  -8.463551265412e-02   2.594225033223e-02  -4.035453283057e-02   7.398011307056e-02   5.952945673494e-02  3*0.0 -9.865220118311e-02   3.928876632951e-02   2.562449332453e-01  -5.578542597962e-02   5.940000623518e-02  -1.505840719606e-01  -8.762242683479e-02  
3*0.0  5.730922070912e-02  -2.403280760647e-02  -8.424438420942e-02   2.554744120221e-02  -3.980116168561e-02   7.317733256942e-02   5.863472850053e-02  3*0.0 -9.766766573373e-02   3.854106171406e-02   2.533985804939e-01  -5.467528898551e-02   5.859020677612e-02  -1.483711190687e-01  -8.606681200749e-02  
3*0.0  5.670037902471e-02  -2.359383600201e-02  -8.382882343195e-02   2.515420265960e-02  -3.924473257154e-02   7.236470463788e-02   5.774009592654e-02  3*0.0 -9.665337303766e-02   3.780152947270e-02   2.504934608012e-01  -5.357866957851e-02   5.777045517176e-02  -1.461420680961e-01  -8.451609558188e-02  
3*0.0  5.609419762233e-02  -2.315913802994e-02  -8.339445027719e-02   2.476353851976e-02  -3.869380855970e-02   7.154785490576e-02   5.685103054241e-02  3*0.0 -9.564198875101e-02   3.706760904238e-02   2.475817977784e-01  -5.249146276400e-02   5.695842873060e-02  -1.439245767853e-01  -8.298269479662e-02  
3*0.0  5.549372101426e-02  -2.273428830728e-02  -8.296561570080e-02   2.438005091034e-02  -3.815077097097e-02   7.074438619259e-02   5.597874676976e-02  3*0.0 -9.463632139943e-02   3.635190436298e-02   2.447099186382e-01  -5.143160618152e-02   5.615674845488e-02  -1.417478329729e-01  -8.148017187667e-02  
3*0.0  5.489359598062e-02  -2.231730803585e-02  -8.253155446172e-02   2.400366655935e-02  -3.761170852296e-02   6.994586632191e-02   5.511681395104e-02  3*0.0 -9.362541370362e-02   3.564947653399e-02   2.418395507252e-01  -5.039433476322e-02   5.535865009985e-02  -1.395892073792e-01  -7.999777792088e-02  
3*0.0  5.429876046025e-02  -2.190743474462e-02  -8.209399811055e-02   2.363109553378e-02  -3.708000159098e-02   6.915405891743e-02   5.426721360890e-02  3*0.0 -9.262098958401e-02   3.495975170528e-02   2.389950806919e-01  -4.937575681014e-02   5.457071634192e-02  -1.374614985230e-01  -7.854110165600e-02  
3*0.0  5.370210945068e-02  -2.150231456291e-02  -8.163803538874e-02   2.326191440344e-02  -3.655047654388e-02   6.835751849255e-02   5.342158610526e-02  3*0.0 -9.160789108553e-02   3.427680410973e-02   2.361270659033e-01  -4.836910659538e-02   5.378385981972e-02  -1.353357717014e-01  -7.709657316973e-02  
3*0.0  5.310331742928e-02  -2.110424324998e-02  -8.117148623867e-02   2.289785318412e-02  -3.602309644343e-02   6.756194552006e-02   5.258337751780e-02  3*0.0 -9.058396526870e-02   3.360594375012e-02   2.332480018441e-01  -4.738114225793e-02   5.299736958423e-02  -1.332201211710e-01  -7.566812284011e-02  
3*0.0  5.251439329189e-02  -2.071046219793e-02  -8.069782714977e-02   2.253230264809e-02  -3.550593165343e-02   6.677062847695e-02   5.175655671707e-02  3*0.0 -8.957866925255e-02   3.294255783987e-02   2.304080634853e-01  -4.640308068743e-02   5.222720432532e-02  -1.311406298552e-01  -7.426686967256e-02  
3*0.0  5.192796312065e-02  -2.032581490385e-02  -8.022717942162e-02   2.217598540482e-02  -3.499406960591e-02   6.599010984226e-02   5.094330155262e-02  3*0.0 -8.857289683982e-02   3.229551262861e-02   2.275894207150e-01  -4.545108222134e-02   5.146309829596e-02  -1.290896789793e-01  -7.288958555433e-02  
3*0.0  5.133287339162e-02  -1.994591647443e-02  -7.973160648564e-02   2.182365951845e-02  -3.447957509431e-02   6.519976737415e-02   5.012979759339e-02  3*0.0 -8.754276945858e-02   3.165501473658e-02   2.247160419765e-01  -4.451056349511e-02   5.069125411072e-02  -1.270229193037e-01  -7.151603497978e-02  
3*0.0  5.075112918671e-02  -1.957080611780e-02  -7.923629283897e-02   2.147030476122e-02  -3.397756801532e-02   6.441902456170e-02   4.933096931908e-02  3*0.0 -8.653955174952e-02   3.102366589381e-02   2.219051788791e-01  -4.358244501538e-02   4.994007746891e-02  -1.250048417382e-01  -7.017471970172e-02  
3*0.0  5.017204175926e-02  -1.920448631928e-02  -7.874412135336e-02   2.112645516727e-02  -3.348075461018e-02   6.364890383598e-02   4.854523829285e-02  3*0.0 -8.553653833131e-02   3.040774493568e-02   2.191148422178e-01  -4.267885474625e-02   4.919500519891e-02  -1.230139052205e-01  -6.885609163454e-02  
3*0.0  4.958819641147e-02  -1.884343611568e-02  -7.823426397988e-02   2.078706943679e-02  -3.298392102809e-02   6.287435330664e-02   4.776277928551e-02  3*0.0 -8.451824570154e-02   2.980013620183e-02   2.162942384399e-01  -4.178901928090e-02   4.844710388675e-02  -1.210204493247e-01  -6.754672430619e-02  
3*0.0  4.900975638918e-02  -1.848757585105e-02  -7.771871178453e-02   2.045063414383e-02  -3.249392204331e-02   6.210431278088e-02   4.699018954241e-02  3*0.0 -8.350864464181e-02   2.920133524369e-02   2.134956394248e-01  -4.091306829817e-02   4.770940546905e-02  -1.190528984694e-01  -6.625885386839e-02  
3*0.0  4.843727149465e-02  -1.813723681482e-02  -7.719882483381e-02   2.011606717072e-02  -3.201113076661e-02   6.133980714906e-02   4.622825374077e-02  3*0.0 -8.250830534402e-02   2.861236697218e-02   2.107253931418e-01  -4.005052328614e-02   4.698235447697e-02  -1.171145134360e-01  -6.499386382351e-02  
3*0.0  4.786318584781e-02  -1.779324301798e-02  -7.667010951694e-02   1.978748641712e-02  -3.153040839189e-02   6.057705385015e-02   4.547334684727e-02  3*0.0 -8.149966901636e-02   2.803409621212e-02   2.079468379336e-01  -3.920526022387e-02   4.625623301157e-02  -1.151856299402e-01  -6.374305307145e-02  
3*0.0  4.729782490145e-02  -1.745557516853e-02  -7.614529638232e-02   1.946336717595e-02  -3.105863866263e-02   5.982555029638e-02   4.473227845093e-02  3*0.0 -8.050673869583e-02   2.746732219331e-02   2.052137359913e-01  -3.837757497947e-02   4.554403040114e-02  -1.132952778716e-01  -6.251876917103e-02  
3*0.0  4.672430609413e-02  -1.712285236758e-02  -7.559907693969e-02   1.914424937043e-02  -3.058438749338e-02   5.906660240230e-02   4.399192442498e-02  3*0.0 -7.949148493895e-02   2.690817156748e-02   2.024341823965e-01  -3.756308082480e-02   4.482482193822e-02  -1.113927677846e-01  -6.129886877867e-02  
3*0.0  4.616418736670e-02  -1.679455992935e-02  -7.505633231523e-02   1.882437645880e-02  -3.012208848072e-02   5.831876427836e-02   4.326605164411e-02  3*0.0 -7.850333695608e-02   2.635756598658e-02   1.997198037015e-01  -3.675972502966e-02   4.412547848805e-02  -1.095381017693e-01  -6.010912469020e-02  
3*0.0  4.560753871344e-02  -1.647250354369e-02  -7.451195992602e-02   1.851023940531e-02  -2.966504797058e-02   5.757770854200e-02   4.255032462538e-02  3*0.0 -7.751899030614e-02   2.581776242085e-02   1.970239697703e-01  -3.597328730061e-02   4.343327046759e-02  -1.077066033112e-01  -5.893868924864e-02  
3*0.0  4.505134500027e-02  -1.615720145777e-02  -7.396452593230e-02   1.820297713825e-02  -2.921123806418e-02   5.684218062299e-02   4.184354473950e-02  3*0.0 -7.653129590030e-02   2.528972092886e-02   1.943340722368e-01  -3.520536307928e-02   4.274435003106e-02  -1.058915539111e-01  -5.778461394468e-02  
3*0.0  4.449065858482e-02  -1.584435971235e-02  -7.339023893022e-02   1.789728895391e-02  -2.875710619542e-02   5.609584128714e-02   4.113591193867e-02  3*0.0 -7.553169947469e-02   2.476432143898e-02   1.916063125550e-01  -3.444210708036e-02   4.205342479491e-02  -1.040669538114e-01  -5.663530586272e-02  
3*0.0  4.393980921320e-02  -1.553831956750e-02  -7.282651498338e-02   1.759538331752e-02  -2.831245327988e-02   5.536471929455e-02   4.044398762102e-02  3*0.0 -7.454969476768e-02   2.425198018980e-02   1.889370530078e-01  -3.369764071113e-02   4.137716462979e-02  -1.022868726973e-01  -5.551419132631e-02  
3*0.0  4.339577483863e-02  -1.523788199912e-02  -7.226507401451e-02   1.729838854598e-02  -2.787504408173e-02   5.464298170962e-02   3.976375565917e-02  3*0.0 -7.357980003476e-02   2.374964494168e-02   1.863029364826e-01  -3.296876725537e-02   4.071209311822e-02  -1.005377859205e-01  -5.441501981828e-02  
3*0.0  4.285038582959e-02  -1.494326757161e-02  -7.169665694639e-02   1.700672764633e-02  -2.743950462735e-02   5.392375768894e-02   3.909019245272e-02  3*0.0 -7.260283980589e-02   2.325751529375e-02   1.836643899666e-01  -3.225602513852e-02   4.004800285645e-02  -9.879853993956e-02  -5.332878810462e-02  
3*0.0  4.231387017479e-02  -1.465295043656e-02  -7.112795366596e-02   1.671738471365e-02  -2.701238676153e-02   5.321220463573e-02   3.842754800117e-02  3*0.0 -7.164360675814e-02   2.277277930617e-02   1.810671535497e-01  -3.155382340212e-02   3.939777173680e-02  -9.709232742797e-02  -5.226495039584e-02  
3*0.0  4.177433948812e-02  -1.436652301432e-02  -7.054275023488e-02   1.643041998128e-02  -2.658590116774e-02   5.249658351560e-02   3.776767566465e-02  3*0.0 -7.067479402577e-02   2.229440851013e-02   1.784507683269e-01  -3.086138876415e-02   3.874683678070e-02  -9.538682871509e-02  -5.120973639542e-02  
3*0.0  4.124254169487e-02  -1.408492939650e-02  -6.995890829595e-02   1.614722155636e-02  -2.616701400220e-02   5.178949401927e-02   3.711883045026e-02  3*0.0 -6.972070756837e-02   2.182432609711e-02   1.758718435847e-01  -3.018135757606e-02   3.810803921817e-02  -9.371215413118e-02  -5.017575872920e-02  
3*0.0  4.070869918489e-02  -1.380767172929e-02  -6.936341204379e-02   1.586605407482e-02  -2.574940217934e-02   5.108158989516e-02   3.647461741358e-02  3*0.0 -6.875887657643e-02   2.136225342283e-02   1.732844837303e-01  -2.951357790049e-02   3.746960050665e-02  -9.204411258878e-02  -4.915274172868e-02  
3*0.0  4.018659818883e-02  -1.353672521118e-02  -6.878144562988e-02   1.559172871451e-02  -2.534193731048e-02   5.039025541283e-02   3.584595638477e-02  3*0.0 -6.782029534366e-02   2.091132393525e-02   1.707596969031e-01  -2.886276324980e-02   3.684771686408e-02  -9.042036074778e-02  -4.815631002925e-02  
3*0.0  3.966266256894e-02  -1.327044132150e-02  -6.818894189839e-02   1.532164172614e-02  -2.493573589390e-02   4.969878479563e-02   3.522200248460e-02  3*0.0 -6.687485375502e-02   2.046839786436e-02   1.682261552736e-01  -2.822443599946e-02   3.622639109997e-02  -8.880258701575e-02  -4.717021382504e-02  
3*0.0  3.914429101249e-02  -1.300898676136e-02  -6.759694157425e-02   1.505546554248e-02  -2.453556436034e-02   4.901473691259e-02   3.460776558703e-02  3*0.0 -6.593928987188e-02   2.003392659420e-02   1.657216180319e-01  -2.759888456460e-02   3.561435249668e-02  -8.721047238389e-02  -4.620256561178e-02  
3*0.0  3.862960127652e-02  -1.275141051136e-02  -6.699922442825e-02   1.479163319825e-02  -2.414013177771e-02   4.833394643041e-02   3.400077988204e-02  3*0.0 -6.500987502359e-02   1.960608506947e-02   1.632340708188e-01  -2.698281057978e-02   3.500949862687e-02  -8.563703609598e-02  -4.525024419466e-02  
3*0.0  3.812212067542e-02  -1.249863051977e-02  -6.640587371285e-02   1.453162077892e-02  -2.375168519831e-02   4.766297216574e-02   3.340469322060e-02  3*0.0 -6.409388991650e-02   1.918691202587e-02   1.607849071951e-01  -2.637992603368e-02   3.441565724382e-02  -8.409390166960e-02  -4.431789529630e-02  
3*0.0  3.761386194095e-02  -1.225013068617e-02  -6.580350055013e-02   1.427477131704e-02  -2.336507177141e-02   4.699265604171e-02   3.281372895816e-02  3*0.0 -6.317380110055e-02   1.877529903194e-02   1.583336855982e-01  -2.578846924218e-02   3.382358911893e-02  -8.255947700666e-02  -4.339656070317e-02  
3*0.0  3.710858811672e-02  -1.200494593586e-02  -6.519301722641e-02   1.402026256841e-02  -2.298256194112e-02   4.632378391234e-02   3.222870191325e-02  3*0.0 -6.225897309980e-02   1.836909367869e-02   1.558941140381e-01  -2.520512945888e-02   3.323789257709e-02  -8.104012711967e-02  -4.248861826965e-02  
3*0.0  3.661256800663e-02  -1.176517055456e-02  -6.459347632239e-02   1.377083766285e-02  -2.260824875408e-02   4.566889882137e-02   3.165668105204e-02  3*0.0 -6.136185640106e-02   1.797272335776e-02   1.535057203245e-01  -2.463658976334e-02   3.266525887948e-02  -7.955739349903e-02  -4.160281909023e-02  
3*0.0  3.611442524914e-02  -1.152895825115e-02  -6.398054699525e-02   1.352395047230e-02  -2.223474398070e-02   4.501161344345e-02   3.108785688798e-02  3*0.0 -6.045834193154e-02   1.758238928131e-02   1.511063983352e-01  -2.407718702896e-02   3.209290682135e-02  -7.807790407916e-02  -4.072538117201e-02  
3*0.0  3.562610106329e-02  -1.129756515267e-02  -6.337824215406e-02   1.328100961449e-02  -2.186968275683e-02   4.436791709377e-02   3.053181684244e-02  3*0.0 -5.957412137956e-02   1.720101876391e-02   1.487606503708e-01  -2.353108210024e-02   3.153425518968e-02  -7.663561625173e-02  -3.987003420953e-02  
3*0.0  3.513879132503e-02  -1.107045188850e-02  -6.276990790596e-02   1.304268498973e-02  -2.150733398060e-02   4.372658666828e-02   2.998149264159e-02  3*0.0 -5.869027631421e-02   1.682666942738e-02   1.464200495932e-01  -2.299578231341e-02   3.097923484460e-02  -7.520476161480e-02  -3.902608918819e-02  
3*0.0  3.465570642778e-02  -1.084756221792e-02  -6.216186979381e-02   1.280788152566e-02  -2.114976044540e-02   4.309179404661e-02   2.943947896568e-02  3*0.0 -5.781392810559e-02   1.645987622487e-02   1.441035498723e-01  -2.247179032857e-02   3.043156896699e-02  -7.379518120714e-02  -3.819743952909e-02  
3*0.0  3.417706364112e-02  -1.062685835447e-02  -6.154585462370e-02   1.257279997229e-02  -2.079695852667e-02   4.245814741309e-02   2.890300017659e-02  3*0.0 -5.694641290429e-02   1.609666830054e-02   1.418052455494e-01  -2.195243229949e-02   2.989165927159e-02  -7.240264258015e-02  -3.738212870993e-02  
3*0.0  3.370277571426e-02  -1.041212578234e-02  -6.093862686552e-02   1.234482596747e-02  -2.044898863017e-02   4.183624153415e-02   2.837720062811e-02  3*0.0 -5.608558520670e-02   1.574442100423e-02   1.395373336629e-01  -2.145014057338e-02   2.935874183384e-02  -7.103509841224e-02  -3.658346731875e-02  
3*0.0  3.322918943633e-02  -1.020012650521e-02  -6.031942486290e-02   1.211915692283e-02  -2.010334161715e-02   4.121273110193e-02   2.785492799727e-02  3*0.0 -5.522569991781e-02   1.539622293534e-02   1.372691835143e-01  -2.095391700426e-02   2.882931635727e-02  -6.967485109301e-02  -3.579402748493e-02  
3*0.0  3.276543086590e-02  -9.992663536527e-03  -5.971291884614e-02   1.189702196845e-02  -1.976584778374e-02   4.060346553271e-02   2.734512968380e-02  3*0.0 -5.438503669772e-02   1.505660969196e-02   1.350555755065e-01  -2.047021639754e-02   2.831308353784e-02  -6.835105418233e-02  -3.502545011043e-02  
3*0.0  3.230320209870e-02  -9.788697921653e-03  -5.910129628292e-02   1.167746751037e-02  -1.943120505856e-02   3.999676045563e-02   2.684089603352e-02  3*0.0 -5.354630132974e-02   1.472319294911e-02   1.328516619003e-01  -1.999578988114e-02   2.780095635336e-02  -6.703999850663e-02  -3.426808668365e-02  
3*0.0  3.184436957352e-02  -9.588291337597e-03  -5.848752657794e-02   1.146158623007e-02  -1.910051147349e-02   3.939450302848e-02   2.634329127980e-02  3*0.0 -5.271380006160e-02   1.439586317113e-02   1.306653279607e-01  -1.953069243707e-02   2.729499065214e-02  -6.574549822561e-02  -3.352328994565e-02  
3*0.0  3.138752783003e-02  -9.390600199349e-03  -5.786573745064e-02   1.124717286389e-02  -1.877284546900e-02   3.879295683524e-02   2.585030036527e-02  3*0.0 -5.188462652299e-02   1.407298676196e-02   1.284876482765e-01  -1.907188798800e-02   2.679361290323e-02  -6.446241946713e-02  -3.278896663651e-02  
3*0.0  3.093883745360e-02  -9.196901496651e-03  -5.725274039577e-02   1.103620609337e-02  -1.845207191482e-02   3.820277036581e-02   2.536780867461e-02  3*0.0 -5.107185996895e-02   1.375736450669e-02   1.263549170891e-01  -1.862373754762e-02   2.630357071601e-02  -6.320980501254e-02  -3.207252958804e-02  
3*0.0  3.049478261255e-02  -9.008085202162e-03  -5.664663830125e-02   1.083081655955e-02  -1.813597205647e-02   3.762242749397e-02   2.489447902578e-02  3*0.0 -5.026686339830e-02   1.345047931600e-02   1.242507321977e-01  -1.818876303598e-02   2.582048464438e-02  -6.197943782423e-02  -3.137068860057e-02  
3*0.0  3.005315401807e-02  -8.822276894160e-03  -5.603557269062e-02   1.062820435230e-02  -1.782306896675e-02   3.704455930375e-02   2.442643965914e-02  3*0.0 -4.946651798531e-02   1.314859181391e-02   1.221589305312e-01  -1.776133894931e-02   2.534245259951e-02  -6.076211339679e-02  -3.067955193900e-02  
3*0.0  2.961689240628e-02  -8.640203657904e-03  -5.542895524889e-02   1.042878114362e-02  -1.751517910700e-02   3.647483020990e-02   2.396670215562e-02  3*0.0 -4.867611398456e-02   1.285348872381e-02   1.200973023940e-01  -1.734381302756e-02   2.487227955689e-02  -5.956714490808e-02  -3.000272768510e-02  
3*0.0  2.918454147195e-02  -8.460665244760e-03  -5.481829331671e-02   1.023140186120e-02  -1.721130986667e-02   3.590806076228e-02   2.351251260888e-02  3*0.0 -4.789386287778e-02   1.256246085213e-02   1.180539003286e-01  -1.693229054689e-02   2.440873476012e-02  -5.838761716127e-02  -2.933732567448e-02  
3*0.0  2.875275115006e-02  -8.284658477446e-03  -5.420303401917e-02   1.003736472831e-02  -1.690940913745e-02   3.534355648321e-02   2.306313033531e-02  3*0.0 -4.711150767759e-02   1.227754737533e-02   1.160164775035e-01  -1.652984395056e-02   2.394783320895e-02  -5.721782214705e-02  -2.868107235162e-02  
3*0.0  2.832977488326e-02  -8.111325660153e-03  -5.359557260347e-02   9.844686367174e-03  -1.661454402069e-02   3.478929140122e-02   2.262328971743e-02  3*0.0 -4.634735668649e-02   1.199779563785e-02   1.140249642687e-01  -1.613495263415e-02   2.349865526247e-02  -5.607747468170e-02  -2.804152907935e-02  
3*0.0  2.791026164810e-02  -7.941658079977e-03  -5.298922549545e-02   9.655757077361e-03  -1.632333582232e-02   3.424075582126e-02   2.219008739007e-02  3*0.0 -4.558939609392e-02   1.172424457583e-02   1.120534608164e-01  -1.574908664771e-02   2.305513150718e-02  -5.495356907713e-02  -2.741352295490e-02  
3*0.0  2.749636777842e-02  -7.774762851379e-03  -5.238590587990e-02   9.469100206637e-03  -1.603710963669e-02   3.369925827696e-02   2.176432693392e-02  3*0.0 -4.484275797030e-02   1.145583210450e-02   1.101118399606e-01  -1.537103651480e-02   2.261972089277e-02  -5.385076269998e-02  -2.679870180638e-02  
3*0.0  2.708167324489e-02  -7.611893025689e-03  -5.177720071094e-02   9.287680418752e-03  -1.575188579190e-02   3.315923792409e-02   2.134254466004e-02  3*0.0 -4.409321937341e-02   1.119383511261e-02   1.081691782241e-01  -1.500252388448e-02   2.218529487363e-02  -5.275358184239e-02  -2.619107415017e-02  
3*0.0  2.667650452031e-02  -7.451828789004e-03  -5.117920208947e-02   9.108182064370e-03  -1.547393375672e-02   3.263088239216e-02   2.093068305875e-02  3*0.0 -4.336326697328e-02   1.093705561240e-02   1.062759487369e-01  -1.464149145419e-02   2.176300542135e-02  -5.168696981123e-02  -2.560005766887e-02  
3*0.0  2.627345170069e-02  -7.294551283146e-03  -5.057769513070e-02   8.931155043798e-03  -1.519869204628e-02   3.210510432200e-02   2.052357808210e-02  3*0.0 -4.263712063533e-02   1.068494475910e-02   1.043947672712e-01  -1.428722994812e-02   2.134489272950e-02  -5.063196044700e-02  -2.501826825119e-02  
3*0.0  2.587446368916e-02  -7.140579803218e-03  -4.997955453491e-02   8.757717523544e-03  -1.492734508377e-02   3.158616202399e-02   2.012338068387e-02  3*0.0 -4.191874853695e-02   1.043869710470e-02   1.025371580890e-01  -1.394182982777e-02   2.093294128714e-02  -4.959448751770e-02  -2.444789938901e-02  
3*0.0  2.547931176349e-02  -6.989463802407e-03  -4.938179309334e-02   8.586929433678e-03  -1.465968064858e-02   3.107210215750e-02   1.972902632945e-02  3*0.0 -4.120776505806e-02   1.019727927885e-02   1.007001112349e-01  -1.360338482743e-02   2.052684511938e-02  -4.857261956851e-02  -2.388811419506e-02  
3*0.0  2.508923450710e-02  -6.840250489909e-03  -4.878429153363e-02   8.416609470132e-03  -1.439642570068e-02   3.056283825478e-02   1.934071386554e-02  3*0.0 -4.050743980655e-02   9.959352976207e-03   9.888973953691e-02  -1.326989437630e-02   2.012814408608e-02  -4.756905620616e-02  -2.333979378918e-02  
3*0.0  2.470306706086e-02  -6.695235590981e-03  -4.819380992124e-02   8.251839253668e-03  -1.413689322661e-02   3.006233671245e-02   1.895993285119e-02  3*0.0 -3.981392547685e-02   9.728691313131e-03   9.710344409512e-02  -1.294726072292e-02   1.973503878713e-02  -4.658312616567e-02  -2.280268542011e-02  
3*0.0  2.432120943323e-02  -6.551979960451e-03  -4.760105121701e-02   8.088079888039e-03  -1.388118958338e-02   2.956494089128e-02   1.858403443840e-02  3*0.0 -3.912952121709e-02   9.500835562178e-03   9.533757505623e-02  -1.262863166429e-02   1.934835127531e-02  -4.561196165587e-02  -2.227544470436e-02  
3*0.0  2.394292030639e-02  -6.411494370562e-03  -4.701059056356e-02   7.926944579107e-03  -1.362892388799e-02   2.907329723142e-02   1.821423205240e-02  3*0.0 -3.845194640055e-02   9.278085737501e-03   9.359293722271e-02  -1.231766687049e-02   1.896710283213e-02  -4.465637990412e-02  -2.175841433870e-02  
3*0.0  2.356957404442e-02  -6.274621770972e-03  -4.642724100022e-02   7.770011586149e-03  -1.338088919470e-02   2.859022852382e-02   1.785180901383e-02  3*0.0 -3.778374650993e-02   9.061515811588e-03   9.187672342483e-02  -1.201561378499e-02   1.859251832487e-02  -4.371993241985e-02  -2.125286022512e-02  
3*0.0  2.320215435498e-02  -6.139878480910e-03  -4.584813481071e-02   7.614611620379e-03  -1.313759480836e-02   2.811397757891e-02   1.749598607757e-02  3*0.0 -3.712755291091e-02   8.848764528501e-03   9.019074634287e-02  -1.171912958764e-02   1.822571343878e-02  -4.280295710512e-02  -2.075870639196e-02  
3*0.0  2.283731671790e-02  -6.008222888375e-03  -4.527026162283e-02   7.462804479440e-03  -1.289704037206e-02   2.764257456669e-02   1.714551121871e-02  3*0.0 -3.647617757644e-02   8.641171934775e-03   8.852075731027e-02  -1.143015066323e-02   1.786318141339e-02  -4.189858262225e-02  -2.027332819569e-02  
3*0.0  2.247440565858e-02  -5.877668234529e-03  -4.468432041878e-02   7.310955094200e-03  -1.265875671871e-02   2.717050861561e-02   1.679778309243e-02  3*0.0 -3.582938295265e-02   8.435273271709e-03   8.685975009951e-02  -1.114359104477e-02   1.750457028448e-02  -4.100255832134e-02  -1.979498198543e-02  
3*0.0  2.211782134866e-02  -5.750381307530e-03  -4.410839359307e-02   7.162989771484e-03  -1.242536929549e-02   2.670841404659e-02   1.645793057368e-02  3*0.0 -3.519466828940e-02   8.235016357767e-03   8.523264998060e-02  -1.086523598215e-02   1.715372373646e-02  -4.012777146138e-02  -1.932850136853e-02  
3*0.0  2.176547759800e-02  -5.626219161667e-03  -4.353880849730e-02   7.018573474392e-03  -1.219566910605e-02   2.625404531454e-02   1.612472362303e-02  3*0.0 -3.456813704699e-02   8.040332622448e-03   8.363096372675e-02  -1.059505379426e-02   1.680871393439e-02  -3.926998194655e-02  -1.887220906890e-02  
3*0.0  2.141858639274e-02  -5.504132333349e-03  -4.297364859793e-02   6.875976553291e-03  -1.197025269202e-02   2.580616889931e-02   1.579763948845e-02  3*0.0 -3.395255335585e-02   7.849254297956e-03   8.205696172237e-02  -1.033011287427e-02   1.647070437388e-02  -3.842976364185e-02  -1.842614863062e-02  
3*0.0  2.107321937690e-02  -5.384795275701e-03  -4.240715256988e-02   6.736576391450e-03  -1.174682408960e-02   2.536133157407e-02   1.547465186443e-02  3*0.0 -3.333961963797e-02   7.662730063403e-03   8.049321700818e-02  -1.007178962315e-02   1.613567600235e-02  -3.759868019989e-02  -1.798717749019e-02  
3*0.0  2.073387053530e-02  -5.267090070283e-03  -4.184564463117e-02   6.598028613902e-03  -1.152795293303e-02   2.492314981561e-02   1.515786244173e-02  3*0.0 -3.273925311518e-02   7.479181572593e-03   7.896041564760e-02  -9.817783888340e-03   1.580832806076e-02  -3.678643717815e-02  -1.755872551170e-02  
3*0.0  2.039668641091e-02  -5.151295232423e-03  -4.128077921119e-02   6.461315688395e-03  -1.131136751961e-02   2.448675723481e-02   1.484464484122e-02  3*0.0 -3.214346505104e-02   7.298544693815e-03   7.743917545922e-02  -9.567890176367e-03   1.548471134968e-02  -3.598341594002e-02  -1.713719079221e-02  
3*0.0  2.006492218455e-02  -5.038476591762e-03  -4.072611063201e-02   6.328019379344e-03  -1.109899232088e-02   2.405989649655e-02   1.453864767071e-02  3*0.0 -3.155770679312e-02   7.123457530709e-03   7.594834269993e-02  -9.326240162025e-03   1.516763144956e-02  -3.519929064290e-02  -1.672612808903e-02  
3*0.0  1.973608448531e-02  -4.927568452192e-03  -4.017043959030e-02   6.196573722154e-03  -1.088929492114e-02   2.363603805899e-02   1.423675440457e-02  3*0.0 -3.097820117994e-02   6.951322620834e-03   7.447316854367e-02  -9.088767231950e-03   1.485501646349e-02  -3.442620616854e-02  -1.632248784994e-02  
3*0.0  1.941309953270e-02  -4.819548290347e-03  -3.962497599110e-02   6.068546157868e-03  -1.068398928126e-02   2.322159257936e-02   1.394193400133e-02  3*0.0 -3.040983861401e-02   6.784240681834e-03   7.302944474009e-02  -8.858548280643e-03   1.454932829187e-02  -3.367212399714e-02  -1.592917439914e-02  
3*0.0  1.909281960758e-02  -4.713115983285e-03  -3.907767095953e-02   5.941935995813e-03  -1.048117402526e-02   2.280953750433e-02   1.365078824395e-02  3*0.0 -2.984723497435e-02   6.619673605381e-03   7.159978925075e-02  -8.631968027574e-03   1.424777762266e-02  -3.292809554514e-02  -1.554273628217e-02  
3*0.0  1.877601635704e-02  -4.609393130275e-03  -3.853538199749e-02   5.818536859053e-03  -1.028131412573e-02   2.240369414939e-02   1.336503529193e-02  3*0.0 -2.929106574847e-02   6.459769383329e-03   7.019028062107e-02  -8.412130368944e-03   1.395080334570e-02  -3.219735819422e-02  -1.516439221746e-02  
3*0.0  1.846445206173e-02  -4.507001918688e-03  -3.799639091751e-02   5.695856596275e-03  -1.008536685399e-02   2.200311176303e-02   1.308437425856e-02  3*0.0 -2.874589533099e-02   6.302097528357e-03   6.880700453324e-02  -8.195462375660e-03   1.366039793739e-02  -3.148227052259e-02  -1.479482548912e-02  
3*0.0  1.815738831202e-02  -4.407312041881e-03  -3.746530453872e-02   5.576477285186e-03  -9.892922947775e-03   2.161028113161e-02   1.280973358338e-02  3*0.0 -2.820913394663e-02   6.149123133298e-03   6.744858137252e-02  -7.985576100624e-03   1.337544003848e-02  -3.078255904563e-02  -1.443393736374e-02  
3*0.0  1.785441546704e-02  -4.309044889631e-03  -3.693640503113e-02   5.458160033509e-03  -9.703677992861e-03   2.122188392701e-02   1.253961614925e-02  3*0.0 -2.768091637420e-02   5.998608978481e-03   6.611137495705e-02  -7.779306451668e-03   1.309582055984e-02  -3.009598224584e-02  -1.408076015926e-02  
3*0.0  1.755146894590e-02  -4.212709642802e-03  -3.640209486725e-02   5.342070971695e-03  -9.515283966158e-03   2.083348631007e-02   1.227168031916e-02  3*0.0 -2.715262300615e-02   5.851111040077e-03   6.477629393722e-02  -7.577383807947e-03   1.281743117451e-02  -2.941339029085e-02  -1.373199885226e-02  
3*0.0  1.725629746983e-02  -4.118897122219e-03  -3.588289125137e-02   5.228902428301e-03  -9.332195483497e-03   2.045677940461e-02   1.201160859415e-02  3*0.0 -2.663945165853e-02   5.708047748793e-03   6.348114809715e-02  -7.381748760341e-03   1.254755540017e-02  -2.875303748354e-02  -1.339414565050e-02  
3*0.0  1.696504419654e-02  -4.026551010730e-03  -3.536632036645e-02   5.117031605412e-03  -9.152148868161e-03   2.008459534925e-02   1.175593782128e-02  3*0.0 -2.613430078720e-02   5.567499536319e-03   6.220624642914e-02  -7.189815101449e-03   1.228266524922e-02  -2.810510193622e-02  -1.306354458172e-02  
3*0.0  1.667503520978e-02  -3.936126867135e-03  -3.484781366493e-02   5.007353461337e-03  -8.973587820001e-03   1.971419572441e-02   1.150320721431e-02  3*0.0 -2.563147095687e-02   5.430012938037e-03   6.093941191901e-02  -7.002242780624e-03   1.202006517623e-02  -2.746377755457e-02  -1.273810618892e-02  
3*0.0  1.639144188077e-02  -3.847894953092e-03  -3.434073224204e-02   4.900173341683e-03  -8.799471965054e-03   1.935318948187e-02   1.125707273621e-02  3*0.0 -2.514119945718e-02   5.296293123392e-03   5.970544509870e-02  -6.819998405363e-03   1.176460347902e-02  -2.684090740963e-02  -1.242197965264e-02  
3*0.0  1.611014252914e-02  -3.761117715081e-03  -3.383261227119e-02   4.794490453196e-03  -8.627386687534e-03   1.899440675685e-02   1.101405204912e-02  3*0.0 -2.465565043169e-02   5.164837735174e-03   5.848357005027e-02  -6.641016475074e-03   1.151244851833e-02  -2.622627610787e-02  -1.211142484444e-02  
3*0.0  1.583278605464e-02  -3.676554180909e-03  -3.333107386747e-02   4.691439056918e-03  -8.458296571548e-03   1.864208456588e-02   1.077608735944e-02  3*0.0 -2.417754402137e-02   5.037184990126e-03   5.728323139667e-02  -6.467455153247e-03   1.126496875872e-02  -2.562457201164e-02  -1.180810896863e-02  
3*0.0  1.555950177447e-02  -3.592922697347e-03  -3.283180707400e-02   4.588664954981e-03  -8.292213498551e-03   1.829376866503e-02   1.054214163973e-02  3*0.0 -2.370806521705e-02   4.911182013156e-03   5.610384782188e-02  -6.296336305002e-03   1.102256574361e-02  -2.503506533146e-02  -1.151164335073e-02  
3*0.0  1.528987070358e-02  -3.511325127570e-03  -3.233741418435e-02   4.488507446910e-03  -8.128890682419e-03   1.795082965634e-02   1.031259064421e-02  3*0.0 -2.324546280195e-02   4.788445569144e-03   5.494321323304e-02  -6.129808174801e-03   1.078445312598e-02  -2.445689872205e-02  -1.122168837891e-02  
3*0.0  1.502210674254e-02  -3.431639384545e-03  -3.184385922274e-02   4.390776494615e-03  -7.967318597109e-03   1.761098177465e-02   1.008639029153e-02  3*0.0 -2.278646009223e-02   4.668750949005e-03   5.379369516970e-02  -5.967632071650e-03   1.054906567943e-02  -2.388638131519e-02  -1.093689838899e-02  
3*0.0  1.476082723134e-02  -3.353679857264e-03  -3.136177882506e-02   4.294808291666e-03  -7.810063264591e-03   1.728005701397e-02   9.866276681237e-03  3*0.0 -2.234004655212e-02   4.552105929180e-03   5.267645129488e-02  -5.809777864862e-03   1.032059410706e-02  -2.333338551965e-02  -1.066068584151e-02  
3*0.0  1.450199018533e-02  -3.277258202217e-03  -3.088122777467e-02   4.200523917451e-03  -7.654838934281e-03   1.695248926770e-02   9.649526812530e-03  3*0.0 -2.189837771850e-02   4.438072586465e-03   5.157273258049e-02  -5.655709927785e-03   1.009531822754e-02  -2.278898128354e-02  -1.038983734883e-02  
3*0.0  1.424780529142e-02  -3.202414158987e-03  -3.040745196778e-02   4.108009916513e-03  -7.502852065824e-03   1.663110704015e-02   9.437531210994e-03  3*0.0 -2.146591307595e-02   4.326603572146e-03   5.049238629828e-02  -5.505252289963e-03   9.875270318910e-03  -2.225766689555e-02  -1.012586582053e-02  
3*0.0  1.399575976162e-02  -3.128993718332e-03  -2.993398467384e-02   4.017078877518e-03  -7.352681644047e-03   1.631231458950e-02   9.228492959251e-03  3*0.0 -2.103770693564e-02   4.217392599119e-03   4.942372914370e-02  -5.358019698728e-03   9.658109716876e-03  -2.173387552854e-02  -9.866766807472e-03  
3*0.0  1.374649728641e-02  -3.056923998500e-03  -2.946220375247e-02   3.927415771753e-03  -7.204656078718e-03   1.599677503480e-02   9.022740959336e-03  3*0.0 -2.061504137933e-02   4.110342922614e-03   4.836990971929e-02  -5.213819908379e-03   9.444411392614e-03  -2.121897468084e-02  -9.612991838145e-03  
3*0.0  1.350243375073e-02  -2.986426301141e-03  -2.899972087046e-02   3.839569488078e-03  -7.060140754436e-03   1.568866737017e-02   8.822152502180e-03  3*0.0 -2.020252751162e-02   4.006026013842e-03   4.734222465240e-02  -5.073550150139e-03   9.236321119934e-03  -2.071831568595e-02  -9.366318654917e-03  
3*0.0  1.326185592596e-02  -2.917884875750e-03  -2.854324155442e-02   3.754294212988e-03  -6.918147792474e-03   1.538608729934e-02   8.625699931724e-03  3*0.0 -1.979634582279e-02   3.904863935835e-03   4.633234224786e-02  -4.937662052377e-03   9.032057036384e-03  -2.022797988079e-02  -9.125357154410e-03  
3*0.0  1.302409228431e-02  -2.850577536421e-03  -2.808860884433e-02   3.670336385277e-03  -6.778262085177e-03   1.508672270432e-02   8.432391037745e-03  3*0.0 -1.939576707011e-02   3.805619897820e-03   4.533679397689e-02  -4.804495228970e-03   8.831183027032e-03  -1.974608513072e-02  -8.889375692901e-03  
3*0.0  1.279075030957e-02  -2.784691046816e-03  -2.764126932498e-02   3.587947232190e-03  -6.641386327939e-03   1.479348098744e-02   8.243513139445e-03  3*0.0 -1.900383058902e-02   3.708793664600e-03   4.436357679297e-02  -4.674754746323e-03   8.635120392233e-03  -1.927639146077e-02  -8.659624156417e-03  
3*0.0  1.255926707505e-02  -2.720158825544e-03  -2.719434495938e-02   3.507102779922e-03  -6.506068040228e-03   1.450257204588e-02   8.057276271925e-03  3*0.0 -1.861547950714e-02   3.614065669185e-03   4.340060071192e-02  -4.547957839182e-03   8.441491194832e-03  -1.881316255960e-02  -8.434087835982e-03  
3*0.0  1.233182362760e-02  -2.656534378377e-03  -2.675244809199e-02   3.426966027346e-03  -6.373498033259e-03   1.421646462962e-02   7.874841939635e-03  3*0.0 -1.823523897675e-02   3.520974587810e-03   4.245787168033e-02  -4.423611800187e-03   8.252340997271e-03  -1.836093111788e-02  -8.214253784539e-03  
3*0.0  1.210679572002e-02  -2.594910559934e-03  -2.631482220094e-02   3.349614059827e-03  -6.242776384101e-03   1.393465366791e-02   7.695795782931e-03  3*0.0 -1.785915176112e-02   3.430983657704e-03   4.152787920269e-02  -4.303490752316e-03   8.065896890721e-03  -1.791637001151e-02  -7.998974317457e-03  
3*0.0  1.188657722168e-02  -2.534192084282e-03  -2.588430423287e-02   3.272982981295e-03  -6.115200237014e-03   1.365869615569e-02   7.520956028647e-03  3*0.0 -1.749265383359e-02   3.342568315137e-03   4.062131272569e-02  -4.185674082794e-03   7.884550591782e-03  -1.748412399541e-02  -7.789746406167e-03  
3*0.0  1.166949858765e-02  -2.474991906568e-03  -2.545906631159e-02   3.198319784753e-03  -5.989828686541e-03   1.338746924736e-02   7.349662586133e-03  3*0.0 -1.713189441131e-02   3.256676865266e-03   3.973062913313e-02  -4.071418812326e-03   7.706572971252e-03  -1.706082266368e-02  -7.585393961283e-03  
3*0.0  1.145406740446e-02  -2.416955394103e-03  -2.503338866394e-02   3.124981374546e-03  -5.865827318029e-03   1.311791731632e-02   7.180584530673e-03  3*0.0 -1.677451145330e-02   3.172385649664e-03   3.884887101556e-02  -3.959324988371e-03   7.530794063191e-03  -1.664303916972e-02  -7.384682657200e-03  
3*0.0  1.124357526853e-02  -2.360426746096e-03  -2.461795483052e-02   3.053487513097e-03  -5.745000761977e-03   1.285569153455e-02   7.016174283125e-03  3*0.0 -1.642631583766e-02   3.090686544930e-03   3.799108548472e-02  -3.850859345023e-03   7.359924305337e-03  -1.623781139206e-02  -7.189989249449e-03  
3*0.0  1.103589338522e-02  -2.304728061839e-03  -2.420477152220e-02   2.982721834043e-03  -5.626139281995e-03   1.259645302543e-02   6.854520497676e-03  3*0.0 -1.608383695179e-02   3.010278062948e-03   3.714749528687e-02  -3.744252405347e-03   7.192274664615e-03  -1.584039506134e-02  -6.999618777704e-03  
3*0.0  1.083178386463e-02  -2.250592742586e-03  -2.379869421604e-02   2.914034624119e-03  -5.509680123427e-03   1.234278456173e-02   6.696649578799e-03  3*0.0 -1.574778439391e-02   2.932419114641e-03   3.632136664407e-02  -3.641175285413e-03   7.028225725163e-03  -1.545243529715e-02  -6.814118386570e-03  
3*0.0  1.063001263439e-02  -2.197543777651e-03  -2.339480807854e-02   2.846621328344e-03  -5.394906837742e-03   1.209197465225e-02   6.541389266439e-03  3*0.0 -1.541627327300e-02   2.856210240437e-03   3.550716570647e-02  -3.540404987229e-03   6.866844155617e-03  -1.507121066020e-02  -6.632504841606e-03  
3*0.0  1.043099036880e-02  -2.145419391043e-03  -2.299409096569e-02   2.780131164536e-03  -5.282042980734e-03   1.184453827527e-02   6.388958592875e-03  3*0.0 -1.509015252490e-02   2.781523213026e-03   3.470700962138e-02  -3.441822870062e-03   6.708501041360e-03  -1.469762637136e-02  -6.455053568379e-03  
3*0.0  1.023587150503e-02  -2.094492602791e-03  -2.260051614119e-02   2.715070284770e-03  -5.171699761579e-03   1.160251762929e-02   6.240173687930e-03  3*0.0 -1.477131861487e-02   2.708790477926e-03   3.392555099063e-02  -3.345963549017e-03   6.554056662952e-03  -1.433382466479e-02  -6.282437712272e-03  
3*0.0  1.004325675365e-02  -2.044836309827e-03  -2.221056823068e-02   2.651689506243e-03  -5.063106781402e-03   1.136401494379e-02   6.094172909316e-03  3*0.0 -1.445715686674e-02   2.637984444527e-03   3.315659609726e-02  -3.252735753275e-03   6.402300389554e-03  -1.397693018486e-02  -6.113651000992e-03  
3*0.0  9.853851029459e-03  -1.996102759577e-03  -2.182531431964e-02   2.589255840866e-03  -4.956625997676e-03   1.112954985165e-02   5.951198520721e-03  3*0.0 -1.414912479694e-02   2.568659886299e-03   3.240325863657e-02  -3.161595334551e-03   6.253856750660e-03  -1.362824493841e-02  -5.949091371222e-03  
3*0.0  9.667101397249e-03  -1.948401383144e-03  -2.144392443079e-02   2.528118471037e-03  -4.851953887817e-03   1.089864794526e-02   5.810965996459e-03  3*0.0 -1.384608128159e-02   2.501001905702e-03   3.166308057408e-02  -3.072820467615e-03   6.108205217029e-03  -1.328665505951e-02  -5.788346084929e-03  
3*0.0  9.483364986098e-03  -1.901891619278e-03  -2.106782978702e-02   2.468495763321e-03  -4.749265379500e-03   1.067200057088e-02   5.673759288344e-03  3*0.0 -1.354858114967e-02   2.435191352570e-03   3.093743765843e-02  -2.986576929873e-03   5.965585479275e-03  -1.295276035668e-02  -5.631580211609e-03  
3*0.0  9.303407819714e-03  -1.856467834472e-03  -2.069876156957e-02   2.410164252374e-03  -4.648965342767e-03   1.045050175665e-02   5.539935302706e-03  3*0.0 -1.325808965982e-02   2.371115920367e-03   3.022953453401e-02  -2.902704364542e-03   5.826630441980e-03  -1.262793493290e-02  -5.479213389273e-03  
3*0.0  9.126324681976e-03  -1.812037239961e-03  -2.033427474406e-02   2.353028798605e-03  -4.550543459084e-03   1.023279252920e-02   5.408870726709e-03  3*0.0 -1.297294537191e-02   2.308591945008e-03   2.953542402604e-02  -2.820981018448e-03   5.690569127206e-03  -1.231034324040e-02  -5.330588665453e-03  
3*0.0  8.950780431610e-03  -1.768308540077e-03  -1.997042141439e-02   2.296590042027e-03  -4.453285090511e-03   1.001680738184e-02   5.279713271106e-03  3*0.0 -1.269092060487e-02   2.247184182105e-03   2.884991268499e-02  -2.740905262589e-03   5.556374537381e-03  -1.199755764714e-02  -5.184873565993e-03  
3*0.0  8.777800263898e-03  -1.725572532252e-03  -1.961012209361e-02   2.241382457737e-03  -4.357715068008e-03   9.804016745452e-03   5.153013716030e-03  3*0.0 -1.241371203170e-02   2.187198754134e-03   2.817671675133e-02  -2.662723783428e-03   5.424793025679e-03  -1.169122844849e-02  -5.042579546504e-03  
3*0.0  8.609095729196e-03  -1.684007427545e-03  -1.925924306809e-02   2.187729067605e-03  -4.264752868388e-03   9.597443634617e-03   5.030004278339e-03  3*0.0 -1.214415664301e-02   2.129149197133e-03   2.752286055280e-02  -2.587198380699e-03   5.297112457989e-03  -1.139457003469e-02  -4.904732727760e-03  
3*0.0  8.442471040118e-03  -1.643457354052e-03  -1.891148681766e-02   2.135366288262e-03  -4.173204598744e-03   9.393749406894e-03   4.909277297006e-03  3*0.0 -1.187835310323e-02   2.072627861084e-03   2.687924874989e-02  -2.513761174036e-03   5.171556058896e-03  -1.110340153137e-02  -4.769925659825e-03  
3*0.0  8.279133848614e-03  -1.603704222601e-03  -1.856943361737e-02   2.083928356914e-03  -4.083700649895e-03   9.194261375218e-03   4.791354285303e-03  3*0.0 -1.161867932362e-02   2.017380682796e-03   2.625085034741e-02  -2.442106002193e-03   5.049150553368e-03  -1.081987760443e-02  -4.638817692312e-03  
3*0.0  8.117289564654e-03  -1.564819730847e-03  -1.822872905470e-02   2.033570236238e-03  -3.995284342868e-03   8.996691517518e-03   4.675254571244e-03  3*0.0 -1.136175416231e-02   1.963444934439e-03   2.563031989201e-02  -2.372265535918e-03   4.928387658622e-03  -1.054068487343e-02  -4.510309937785e-03  
3*0.0  7.958479504750e-03  -1.526679123013e-03  -1.789313865236e-02   1.984026577090e-03  -3.908755755160e-03   8.802936776460e-03   4.561791473591e-03  3*0.0 -1.111062462200e-02   1.910626413420e-03   2.502408796556e-02  -2.303967317260e-03   4.810589934021e-03  -1.026863703930e-02  -4.385271974094e-03  
3*0.0  7.802802304651e-03  -1.489373554625e-03  -1.756343373518e-02   1.935497394465e-03  -3.824159393575e-03   8.613364349354e-03   4.451032670405e-03  3*0.0 -1.086516021608e-02   1.859158839873e-03   2.443219442899e-02  -2.237553976349e-03   4.695702384535e-03  -1.000374726460e-02  -4.263688001204e-03  
3*0.0  7.649286433253e-03  -1.452941289533e-03  -1.723744719148e-02   1.888132639403e-03  -3.740973418404e-03   8.426812914276e-03   4.342475208196e-03  3*0.0 -1.062350980255e-02   1.809086342102e-03   2.385061194746e-02  -2.173092365614e-03   4.582900551833e-03  -9.744213374739e-03  -4.144942955300e-03  
3*0.0  7.498334905867e-03  -1.417454120990e-03  -1.691592742243e-02   1.841971514529e-03  -3.659403049464e-03   8.243657970925e-03   4.236284436269e-03  3*0.0 -1.038653680891e-02   1.760325680470e-03   2.328085706169e-02  -2.110328150449e-03   4.472534214497e-03  -9.490637795174e-03  -4.029197449554e-03  
3*0.0  7.350174670977e-03  -1.382863238207e-03  -1.659988679195e-02   1.796960494520e-03  -3.579553385710e-03   8.064359830499e-03   4.132570764966e-03  3*0.0 -1.015449014948e-02   1.712988016433e-03   2.272382099764e-02  -2.049498596942e-03   4.364718832986e-03  -9.243422849189e-03  -3.916556061514e-03  
3*0.0  7.204897500361e-03  -1.348965770025e-03  -1.628900249174e-02   1.752772196745e-03  -3.501458981330e-03   7.888727124105e-03   4.031278168662e-03  3*0.0 -9.927714532912e-03   1.666711450615e-03   2.217980593703e-02  -1.990139664489e-03   4.259566862359e-03  -9.002614983250e-03  -3.806994300740e-03  
3*0.0  7.061127213941e-03  -1.315811409850e-03  -1.597991928446e-02   1.709491422976e-03  -3.424404043622e-03   7.715033501149e-03   3.931682543388e-03  3*0.0 -9.703768839066e-03   1.621513639005e-03   2.164360406853e-02  -1.932247463663e-03   4.156001930894e-03  -8.765892049849e-03  -3.699744417414e-03  
3*0.0  6.919657900381e-03  -1.283275338188e-03  -1.567442754369e-02   1.666926472819e-03  -3.348778668755e-03   7.544142875624e-03   3.834103424018e-03  3*0.0 -9.484083664287e-03   1.577256635549e-03   2.111817292702e-02  -1.875677322721e-03   4.054630800424e-03  -8.534513053422e-03  -3.595181122631e-03  
3*0.0  6.781442675591e-03  -1.251717839573e-03  -1.537628665971e-02   1.625704301134e-03  -3.275086934756e-03   7.377941410820e-03   3.739254356327e-03  3*0.0 -9.269938624373e-03   1.534517764365e-03   2.060671586582e-02  -1.821122291199e-03   3.956035521061e-03  -8.309943620484e-03  -3.493752642216e-03  
3*0.0  6.645717447851e-03  -1.220710645208e-03  -1.508245565526e-02   1.585125219102e-03  -3.202904505560e-03   7.214824919937e-03   3.646509090476e-03  3*0.0 -9.060430881305e-03   1.492639930470e-03   2.010673770182e-02  -1.767803497722e-03   3.859771323177e-03  -8.090969804742e-03  -3.395031249528e-03  
3*0.0  6.511361532254e-03  -1.190456959385e-03  -1.479038758711e-02   1.545503812398e-03  -3.131661609882e-03   7.053533783131e-03   3.555303200624e-03  3*0.0 -8.853360060492e-03   1.451855488974e-03   1.961369367825e-02  -1.715942559354e-03   3.764884638643e-03  -7.875604735281e-03  -3.298367127746e-03  
3*0.0  6.379761739696e-03  -1.160832774239e-03  -1.450345798033e-02   1.506647391452e-03  -3.062048305857e-03   6.895703148962e-03   3.466305435840e-03  3*0.0 -8.651249048284e-03   1.411988390878e-03   1.913276775264e-02  -1.665326040752e-03   3.672448211173e-03  -7.666061262066e-03  -3.204435138307e-03  
3*0.0  6.250840845962e-03  -1.132013208474e-03  -1.422236165204e-02   1.468880317695e-03  -2.994034158007e-03   6.741660141036e-03   3.379588658065e-03  3*0.0 -8.453744467004e-03   1.373385138714e-03   1.866354792319e-02  -1.616412523396e-03   3.582323856203e-03  -7.462194502334e-03  -3.113169424423e-03  
3*0.0  6.123912829531e-03  -1.103680219343e-03  -1.394430586947e-02   1.431649157200e-03  -2.927243520418e-03   6.589973979367e-03   3.294602147074e-03  3*0.0 -8.259981423715e-03   1.335485738428e-03   1.820369051711e-02  -1.568490711866e-03   3.494090469105e-03  -7.262878059218e-03  -3.024176363449e-03  
3*0.0  5.998921960224e-03  -1.076242056122e-03  -1.367014936527e-02   1.395652873008e-03  -2.861651958788e-03   6.441061715535e-03   3.211445707005e-03  3*0.0 -8.069387847756e-03   1.298880425484e-03   1.775236102768e-02  -1.522230842388e-03   3.407525466789e-03  -7.067798368027e-03  -2.937351764436e-03  
3*0.0  5.876203045856e-03  -1.049275759892e-03  -1.339991686700e-02   1.360182471566e-03  -2.797412424833e-03   6.294896385875e-03   3.130127676383e-03  3*0.0 -7.882983176762e-03   1.262965136536e-03   1.731129626748e-02  -1.476940746730e-03   3.323025906003e-03  -6.877618329068e-03  -2.852863039252e-03  
3*0.0  5.756152228710e-03  -1.023070521707e-03  -1.313562723667e-02   1.325745819343e-03  -2.734729977777e-03   6.152451974386e-03   3.050996824116e-03  3*0.0 -7.701085209845e-03   1.228212830834e-03   1.688152641631e-02  -1.433192836259e-03   3.240747984744e-03  -6.692820620485e-03  -2.770853736762e-03  
3*0.0  5.637620094806e-03  -9.974106497301e-04  -1.287365269197e-02   1.292001932698e-03  -2.673004253877e-03   6.011906315010e-03   2.973314343047e-03  3*0.0 -7.521908773431e-03   1.194273051406e-03   1.645901745512e-02  -1.390566845611e-03   3.159895422733e-03  -6.511595541123e-03  -2.690727065164e-03  
3*0.0  5.521637879503e-03  -9.722860866862e-04  -1.261681652796e-02   1.258903505432e-03  -2.612754115042e-03   5.874629340547e-03   2.897614875258e-03  3*0.0 -7.347225842756e-03   1.161134269621e-03   1.604746215543e-02  -1.349037683573e-03   3.081218795765e-03  -6.335515899225e-03  -2.612951759128e-03  
3*0.0  5.407844677339e-03  -9.478045650152e-04  -1.236436461311e-02   1.226663992943e-03  -2.553791188106e-03   5.740234436005e-03   2.823711094990e-03  3*0.0 -7.176333068858e-03   1.128915479517e-03   1.564532088172e-02  -1.308707300160e-03   3.004411112725e-03  -6.163911018086e-03  -2.537294934013e-03  
3*0.0  5.294759052891e-03  -9.238153876518e-04  -1.211202493799e-02   1.195005092359e-03  -2.495357538129e-03   5.606593901899e-03   2.750773219828e-03  3*0.0 -7.006803144664e-03   1.097360753870e-03   1.524749196979e-02  -1.269273945008e-03   2.928414415226e-03  -5.994525727416e-03  -2.463040227405e-03  
3*0.0  5.185090264725e-03  -9.005114034286e-04  -1.186780118776e-02   1.164293314942e-03  -2.438818951917e-03   5.477608402499e-03   2.680287117757e-03  3*0.0 -6.842986793177e-03   1.066865151749e-03   1.486319944885e-02  -1.231238232251e-03   2.855103945363e-03  -5.831371916487e-03  -2.391415486980e-03  
3*0.0  5.077364719584e-03  -8.777011635186e-04  -1.162729382784e-02   1.134218496213e-03  -2.383416940745e-03   5.351086331975e-03   2.611382983158e-03  3*0.0 -6.682554513436e-03   1.037114681444e-03   1.448739061923e-02  -1.194225415579e-03   2.783458133872e-03  -5.672218642330e-03  -2.321702112289e-03  
3*0.0  4.971189697931e-03  -8.555042513936e-04  -1.138969191144e-02   1.104958812638e-03  -2.328958378910e-03   5.226632276362e-03   2.543890467393e-03  3*0.0 -6.524739871208e-03   1.008216684471e-03   1.411848619122e-02  -1.158308514819e-03   2.713147421805e-03  -5.516376981711e-03  -2.253669807521e-03  
3*0.0  4.867338447634e-03  -8.337755253927e-04  -1.115690759745e-02   1.076292234731e-03  -2.275815573896e-03   5.105136464519e-03   2.478155844871e-03  3*0.0 -6.370942657191e-03   9.800147833009e-04   1.375929194615e-02  -1.123343692016e-03   2.644752399360e-03  -5.365018915367e-03  -2.187659892337e-03  
3*0.0  4.764292876837e-03  -8.123383913361e-04  -1.092441807796e-02   1.047896861263e-03  -2.223226362404e-03   4.984398806517e-03   2.413317605538e-03  3*0.0 -6.218820832076e-03   9.522049851466e-04   1.340486814154e-02  -1.088960591153e-03   2.577254761024e-03  -5.215974964335e-03  -2.122983661193e-03  
3*0.0  4.663728105721e-03  -7.916111001591e-04  -1.069788627436e-02   1.020528670138e-03  -2.172026281178e-03   4.867133492090e-03   2.350370646384e-03  3*0.0 -6.070654766465e-03   9.254496647075e-04   1.306015391130e-02  -1.055927127475e-03   2.511653445212e-03  -5.071424858888e-03  -2.060302663548e-03  
3*0.0  4.565433855141e-03  -7.714096391084e-04  -1.047626030852e-02   9.938452474622e-04  -2.122099585128e-03   4.752804347598e-03   2.289117023742e-03  3*0.0 -5.926336697886e-03   8.994327442040e-04   1.272469021886e-02  -1.023848251008e-03   2.447874304922e-03  -4.931113592841e-03  -1.999512956970e-03  
3*0.0  4.468800928828e-03  -7.517454130987e-04  -1.025796688405e-02   9.678792916520e-04  -2.073138774785e-03   4.640644386737e-03   2.229231372617e-03  3*0.0 -5.784742971514e-03   8.741822863714e-04   1.239621106228e-02  -9.927600591931e-04   2.385438180888e-03  -4.794062587755e-03  -1.940300843659e-03  
3*0.0  4.373725868709e-03  -7.324674183897e-04  -1.004247798394e-02   9.423853891285e-04  -2.025085988410e-03   4.530371950140e-03   2.170610775233e-03  3*0.0 -5.645915132953e-03   8.494677834371e-04   1.207466774795e-02  -9.623982629694e-04   2.324342775629e-03  -4.660208980818e-03  -1.882626708462e-03  
3*0.0  4.280820831465e-03  -7.136771664200e-04  -9.831859321295e-03   9.175471506049e-04  -1.978238678351e-03   4.422952329780e-03   2.113603034395e-03  3*0.0 -5.510682419509e-03   8.254641626224e-04   1.176180341224e-02  -9.329757226485e-04   2.264942926543e-03  -4.530306960214e-03  -1.826704291933e-03  
3*0.0  4.189073760693e-03  -6.953003599757e-04  -9.623104876938e-03   8.932275135668e-04  -1.932093862554e-03   4.316948237770e-03   2.057643990089e-03  3*0.0 -5.377447485681e-03   8.020356234600e-04   1.145432169892e-02  -9.043161410153e-04   2.206551808738e-03  -4.402923397935e-03  -1.772083718512e-03  
3*0.0  4.099341908945e-03  -6.772545077627e-04  -9.418646811867e-03   8.693441655623e-04  -1.887063889706e-03   4.213475608368e-03   2.003145486812e-03  3*0.0 -5.247664157283e-03   7.791338534999e-04   1.115512803465e-02  -8.764109727223e-04   2.149774287076e-03  -4.279278396900e-03  -1.719116835998e-03  
3*0.0  4.010875575001e-03  -6.598200918720e-04  -9.216802287367e-03   8.462933856152e-04  -1.842784848555e-03   4.111744591914e-03   1.949795977673e-03  3*0.0 -5.119839369079e-03   7.570183771227e-04   1.086121260477e-02  -8.494497105424e-04   2.093988463819e-03  -4.158104803927e-03  -1.667408138530e-03  
3*0.0  3.924693078611e-03  -6.426978446353e-04  -9.019962812898e-03   8.236386799542e-04  -1.799741558621e-03   4.012848977435e-03   1.897989611988e-03  3*0.0 -4.995891044916e-03   7.354017321495e-04   1.057635388824e-02  -8.231984393485e-04   2.039978897385e-03  -4.040960308762e-03  -1.617411035716e-03  
3*0.0  3.840221985011e-03  -6.260232022168e-04  -8.826803855598e-03   8.015961587439e-04  -1.757654017236e-03   3.916154456148e-03   1.847469108418e-03  3*0.0 -4.874743006291e-03   7.144149247563e-04   1.029835883413e-02  -7.977544505243e-04   1.987295323329e-03  -3.926920952359e-03  -1.568830078599e-03  
3*0.0  3.756850607339e-03  -6.097711534382e-04  -8.635675914163e-03   7.800856563202e-04  -1.716217061688e-03   3.820864265166e-03   1.797941892308e-03  3*0.0 -4.755420327286e-03   6.939738620233e-04   1.002527215798e-02  -7.730023013518e-04   1.935519982902e-03  -3.815138697239e-03  -1.521397400224e-03  
3*0.0  3.675170272370e-03  -5.939188010896e-04  -8.448153591755e-03   7.591080790302e-04  -1.675714771813e-03   3.727702381836e-03   1.749646865775e-03  3*0.0 -4.638903374106e-03   6.740945531465e-04   9.758990713600e-03  -7.489761146705e-04   1.885058775614e-03  -3.706405922829e-03  -1.475336764556e-03  
3*0.0  3.595104476591e-03  -5.784197663178e-04  -8.264099439323e-03   7.385952748421e-04  -1.636105770581e-03   3.636589276889e-03   1.702551176609e-03  3*0.0 -4.525033053711e-03   6.547336042395e-04   9.499223412291e-03  -7.256485550292e-04   1.835839706556e-03  -3.600586372976e-03  -1.430595083921e-03  
3*0.0  3.516924184307e-03  -5.633361044639e-04  -8.084342254470e-03   7.186472933487e-04  -1.597517677578e-03   3.547895551313e-03   1.656778153265e-03  3*0.0 -4.414210297938e-03   6.359393043676e-04   9.246655777315e-03  -7.030384956422e-04   1.788024100674e-03  -3.497959138934e-03  -1.387238350921e-03  
3*0.0  3.439755505319e-03  -5.486599508545e-04  -7.906500260777e-03   6.992452032125e-04  -1.559523150217e-03   3.460496484478e-03   1.611897621631e-03  3*0.0 -4.305025689410e-03   6.176935694677e-04   8.998527279868e-03  -6.811183861516e-04   1.741022045763e-03  -3.397356563587e-03  -1.344909522943e-03  
3*0.0  3.364109070874e-03  -5.342453200762e-04  -7.731832100982e-03   6.801735709671e-04  -1.522359578848e-03   3.374953555629e-03   1.568111962398e-03  3*0.0 -4.198396355708e-03   5.998304367143e-04   8.756603683966e-03  -6.597391081349e-04   1.695201372982e-03  -3.299491893140e-03  -1.303804816348e-03  
3*0.0  3.290265250233e-03  -5.201758727315e-04  -7.561250484787e-03   6.615644700494e-04  -1.486165745296e-03   3.291691228058e-03   1.525561697937e-03  3*0.0 -4.094681773199e-03   5.824525740531e-04   8.521538086038e-03  -6.389950004399e-04   1.650710556275e-03  -3.204637027794e-03  -1.263993636827e-03  
3*0.0  3.217898062580e-03  -5.065457473465e-04  -7.394021956642e-03   6.435581919230e-04  -1.450776556397e-03   3.210341769268e-03   1.484095210774e-03  3*0.0 -3.993282397340e-03   5.656664263735e-04   8.292137358778e-03  -6.189691823600e-04   1.607302241575e-03  -3.112294924126e-03  -1.225317803296e-03  
3*0.0  3.146657108633e-03  -4.932251284681e-04  -7.228985796571e-03   6.259514562326e-04  -1.416019353594e-03   3.130361953848e-03   1.443511334689e-03  3*0.0 -3.893727757487e-03   5.492833857404e-04   8.067434824551e-03  -5.994652261851e-04   1.564767758266e-03  -3.022035557201e-03  -1.187635809200e-03  
3*0.0  3.076911386511e-03  -4.801881044274e-04  -7.067266081546e-03   6.087123092193e-04  -1.382068766918e-03   3.052252550747e-03   1.403977262954e-03  3*0.0 -3.796609374359e-03   5.333105309279e-04   7.848607542803e-03  -5.805137006892e-04   1.523348807200e-03  -2.934340226592e-03  -1.151078979749e-03  
3*0.0  3.008426269998e-03  -4.674725804456e-04  -6.908242678656e-03   5.919142487869e-04  -1.348806839446e-03   2.975712952300e-03   1.365376975009e-03  3*0.0 -3.701515738991e-03   5.177714407665e-04   7.634779411073e-03  -5.621171098838e-04   1.482872334635e-03  -2.848841563745e-03  -1.115528468001e-03  
3*0.0  2.941297145072e-03  -4.551103472496e-04  -6.752249052154e-03   5.755954673434e-04  -1.316280176274e-03   2.900895895797e-03   1.327754534482e-03  3*0.0 -3.608553035372e-03   5.026994767403e-04   7.426130951645e-03  -5.443001671033e-04   1.443379574930e-03  -2.765608415541e-03  -1.080993494509e-03  
3*0.0  2.875811517662e-03  -4.430730202526e-04  -6.600052605605e-03   5.597094094285e-04  -1.284616072767e-03   2.828122311338e-03   1.291206830878e-03  3*0.0 -3.518168128632e-03   4.880816428639e-04   7.223511369345e-03  -5.270577000271e-04   1.405049322378e-03  -2.684980260637e-03  -1.047563451965e-03  
3*0.0  2.811635446390e-03  -4.313331881953e-04  -6.450744736349e-03   5.442212162393e-04  -1.253656392041e-03   2.756977274348e-03   1.255582628521e-03  3*0.0 -3.429861744659e-03   4.738633512245e-04   7.025907768947e-03  -5.103252542170e-04   1.367669808533e-03  -2.606528202897e-03  -1.015100873109e-03  
3*0.0  2.748334775226e-03  -4.198146341080e-04  -6.303186190042e-03   5.290319791392e-04  -1.223188715431e-03   2.686918492887e-03   1.220684870741e-03  3*0.0 -3.343005683580e-03   4.599520358035e-04   6.832141047498e-03  -4.940220289022e-04   1.330976948294e-03  -2.529751356962e-03  -9.834481573773e-04  
3*0.0  2.686206886986e-03  -4.085609022637e-04  -6.158089330270e-03   5.141669744770e-04  -1.193352658042e-03   2.618264601949e-03   1.186610236389e-03  3*0.0 -3.258064339089e-03   4.463759265402e-04   6.643037882353e-03  -4.781374634159e-04   1.295156537849e-03  -2.454980412256e-03  -9.526931303575e-04  
3*0.0  2.625734150532e-03  -3.976555782338e-04  -6.016972054633e-03   4.997956711600e-04  -1.164374696049e-03   2.551701037780e-03   1.153590932933e-03  3*0.0 -3.175624048959e-03   4.332746590463e-04   6.459648570361e-03  -4.628323440797e-04   1.260453032897e-03  -2.382660281184e-03  -9.229566537318e-04  
3*0.0  2.566315236860e-03  -3.870624889317e-04  -5.878178630348e-03   4.858458436275e-04  -1.135965049021e-03   2.486456319705e-03   1.121345250957e-03  3*0.0 -3.094788566405e-03   4.205805602354e-04   6.280294165808e-03  -4.480250748819e-04   1.226493741203e-03  -2.312084016684e-03  -8.940239143706e-04  
3*0.0  2.508407171334e-03  -3.767241655914e-04  -5.742898664068e-03   4.722372032181e-04  -1.108335213290e-03   2.423054516358e-03   1.090048124337e-03  3*0.0 -3.016315520083e-03   4.082386238155e-04   6.106357639864e-03  -4.336684556719e-04   1.193579701671e-03  -2.243804971741e-03  -8.660447251752e-04  
3*0.0  2.451573549298e-03  -3.666295544133e-04  -5.609986618549e-03   4.589575415557e-04  -1.081279043884e-03   2.360975641923e-03   1.059513013413e-03  3*0.0 -2.939530079605e-03   3.962169717486e-04   5.936533712783e-03  -4.197216020853e-04   1.161432953022e-03  -2.177285053760e-03  -8.388532838846e-04  
3*0.0  2.395388432725e-03  -3.567710114932e-04  -5.478304908144e-03   4.459886357261e-04  -1.054592767645e-03   2.299690719063e-03   1.029546371774e-03  3*0.0 -2.863780700234e-03   3.844933833147e-04   5.769624636076e-03  -4.061552039467e-04   1.129785407644e-03  -2.112024705238e-03  -8.122983765481e-04  
3*0.0  2.340613662955e-03  -3.470881220305e-04  -5.349893142481e-03   4.332501910234e-04  -1.028629854971e-03   2.240106449866e-03   1.000458239970e-03  3*0.0 -2.790288268171e-03   3.730245887268e-04   5.607874155154e-03  -3.929461545215e-04   1.099126520812e-03  -2.048929661158e-03  -7.866324705633e-04  
3*0.0  2.287123432476e-03  -3.377329758403e-04  -5.224524997642e-03   4.209640177662e-04  -1.003332132916e-03   2.182122021595e-03   9.721915617333e-04  3*0.0 -2.718679708134e-03   3.619797345608e-04   5.450498167439e-03  -3.802278146440e-04   1.069309882966e-03  -1.987691714674e-03  -7.617566932668e-04  
3*0.0  2.234674412713e-03  -3.286101533855e-04  -5.101533737539e-03   4.090050946900e-04  -9.785788294601e-04   2.125416307562e-03   9.446420826748e-04  3*0.0 -2.648648299128e-03   3.512442354644e-04   5.296960501343e-03  -3.679061382242e-04   1.040203892332e-03  -1.928074003144e-03  -7.375988307124e-04  
3*0.0  2.183189812206e-03  -3.197158272091e-04  -4.980639421356e-03   3.973286345572e-04  -9.543349564890e-04   2.069863793743e-03   9.177516959626e-04  3*0.0 -2.580130001242e-03   3.407889278036e-04   5.147096228538e-03  -3.559226074346e-04   1.011777167724e-03  -1.870002215010e-03  -7.141257052232e-04  
3*0.0  2.132821760448e-03  -3.110826492667e-04  -4.862363588510e-03   3.860164114126e-04  -9.306661188489e-04   2.015683682913e-03   8.915859785964e-04  3*0.0 -2.513264567584e-03   3.306824234400e-04   5.001133177744e-03  -3.443617429863e-04   9.840883477207e-04  -1.813573528590e-03  -6.913600694763e-04  
3*0.0  2.083673012973e-03  -3.026511801162e-04  -4.746946964968e-03   3.749723931597e-04  -9.076186409674e-04   1.962974013083e-03   8.661763163582e-04  3*0.0 -2.448265479477e-03   3.208368775704e-04   4.859441065353e-03  -3.331336166113e-04   9.572143162120e-04  -1.758920557246e-03  -6.693291749433e-04  
3*0.0  2.035384128228e-03  -2.943931512115e-04  -4.633412505365e-03   3.641563120363e-04  -8.850229046033e-04   1.911291679188e-03   8.413658232689e-04  3*0.0 -2.384623637683e-03   3.112164730013e-04   4.721086049326e-03  -3.222017040837e-04   9.309476610954e-04  -1.705660610841e-03  -6.479188554862e-04  
3*0.0  1.987817663348e-03  -2.863540969944e-04  -4.521458104423e-03   3.536343015065e-04  -8.628143147720e-04   1.860495055694e-03   8.170900736645e-04  3*0.0 -2.322070701661e-03   3.018771261444e-04   4.585571778254e-03  -3.116133259614e-04   9.051816573920e-04  -1.653592957247e-03  -6.270650195765e-04  
3*0.0  1.941701513129e-03  -2.785507288403e-04  -4.413045545253e-03   3.434416461360e-04  -8.413270349142e-04   1.811448153937e-03   7.936444924021e-04  3*0.0 -2.261656155976e-03   2.928439844169e-04   4.454702194494e-03  -3.013927140348e-04   8.803343908148e-04  -1.603444029617e-03  -6.069663849869e-04  
3*0.0  1.896440608349e-03  -2.709530729089e-04  -4.306589697767e-03   3.335304310945e-04  -8.202811436416e-04   1.763434637917e-03   7.707727832867e-04  3*0.0 -2.202503615133e-03   2.840790993226e-04   4.326922549180e-03  -2.915024064807e-04   8.560512511763e-04  -1.554579214206e-03  -5.874356571993e-04  
3*0.0  1.852192429045e-03  -2.635131979964e-04  -4.202467481453e-03   3.238313103529e-04  -7.997505444340e-04   1.716622009638e-03   7.485247549423e-04  3*0.0 -2.144909305808e-03   2.755236502430e-04   4.202732459949e-03  -2.818851764986e-04   8.324452349039e-04  -1.507191178127e-03  -5.685205602699e-04  
3*0.0  1.808450723758e-03  -2.562786115987e-04  -4.099399221990e-03   3.143927801461e-04  -7.794994919037e-04   1.670431836289e-03   7.267061865630e-04  3*0.0 -2.088084973397e-03   2.672063310879e-04   4.080732174146e-03  -2.725468365636e-04   8.092017582441e-04  -1.460714710856e-03  -5.500570624530e-04  
3*0.0  1.766097285373e-03  -2.492469662235e-04  -3.999724949811e-03   3.052391396760e-04  -7.599282764240e-04   1.625887800245e-03   7.056509977951e-04  3*0.0 -2.033285926238e-03   2.591587849691e-04   3.963066215728e-03  -2.635356138979e-04   7.868191040381e-04  -1.416010423831e-03  -5.322794472850e-04  
3*0.0  1.724580938708e-03  -2.424074736718e-04  -3.901984884956e-03   2.963494587247e-04  -7.407852857833e-04   1.582344900810e-03   6.851300214470e-04  3*0.0 -1.979700238239e-03   2.513602838226e-04   3.848310181270e-03  -2.548250939380e-04   7.649722607883e-04  -1.372502129996e-03  -5.150206543739e-04  
3*0.0  1.683706780255e-03  -2.356938085288e-04  -3.805656386374e-03   2.876225562029e-04  -7.219770805776e-04   1.539563137324e-03   6.650677907602e-04  3*0.0 -1.927136404567e-03   2.437163250283e-04   3.736129455048e-03  -2.463231008639e-04   7.435781572789e-04  -1.330045813741e-03  -4.982338239628e-04  
3*0.0  1.643956610604e-03  -2.292135800451e-04  -3.712077049865e-03   2.792143173098e-04  -7.037248563003e-04   1.498124675591e-03   6.456469637258e-04  3*0.0 -1.876150732244e-03   2.363642259283e-04   3.627427977014e-03  -2.381517216097e-04   7.228620754951e-04  -1.289007956823e-03  -4.820166693006e-04  
3*0.0  1.604900277205e-03  -2.228719429221e-04  -3.620060758685e-03   2.709853365334e-04  -6.858267966679e-04   1.457499467836e-03   6.266835313279e-04  3*0.0 -1.826225488520e-03   2.291863435153e-04   3.521322868125e-03  -2.302012636671e-04   7.026110831011e-04  -1.249025066640e-03  -4.662604102282e-04  
3*0.0  1.566871986149e-03  -2.167039775575e-04  -3.530497460244e-03   2.629962565060e-04  -6.684347628171e-04   1.418075418041e-03   6.083027967261e-04  3*0.0 -1.777776341840e-03   2.222287405574e-04   3.418473350597e-03  -2.225150409419e-04   6.829897811948e-04  -1.210360730266e-03  -4.510343290491e-04  
3*0.0  1.529451090628e-03  -2.107002361802e-04  -3.442350607147e-03   2.552329011467e-04  -6.513569438604e-04   1.379390551587e-03   5.903474213019e-04  3*0.0 -1.730213667166e-03   2.154756982112e-04   3.317878749718e-03  -2.150758117451e-04   6.637639957212e-04  -1.172612575112e-03  -4.362213247151e-04  
3*0.0  1.492986488172e-03  -2.048241738172e-04  -3.356481521251e-03   2.476443208307e-04  -6.347481779123e-04   1.341813458504e-03   5.729328113626e-04  3*0.0 -1.684068326720e-03   2.088887464227e-04   3.220414495642e-03  -2.078509917795e-04   6.451379217677e-04  -1.136122560136e-03  -4.219098053843e-04  
3*0.0  1.457362523918e-03  -1.991427146905e-04  -3.272615873652e-03   2.403127438673e-04  -6.185548557549e-04   1.305222240577e-03   5.560105122913e-04  3*0.0 -1.639084980871e-03   2.025362509073e-04   3.125604436997e-03  -2.008872477897e-04   6.270129318551e-04  -1.100702922787e-03  -4.080437486189e-04  
3*0.0  1.422097844272e-03  -1.935622160333e-04  -3.189503088470e-03   2.331087315462e-04  -6.025592098974e-04   1.269068349639e-03   5.394015589914e-04  3*0.0 -1.594698440091e-03   1.963040553854e-04   3.032531823491e-03  -1.940866116436e-04   6.091605302113e-04  -1.065981286364e-03  -3.945156330496e-04  
3*0.0  1.388016207363e-03  -1.881718186122e-04  -3.109290512780e-03   2.261703345304e-04  -5.871293324955e-04   1.234273380704e-03   5.233976846755e-04  3*0.0 -1.551942777498e-03   1.903125860011e-04   2.942841730839e-03  -1.875572179392e-04   5.919900466185e-04  -1.032613717686e-03  -3.815016671198e-04  
3*0.0  1.354656831007e-03  -1.829125627936e-04  -3.030778149147e-03   2.194071504243e-04  -5.720557785197e-04   1.200315921542e-03   5.078237546644e-04  3*0.0 -1.510225425411e-03   1.844808298876e-04   2.855551084454e-03  -1.812215540711e-04   5.752631855949e-04  -1.000203913179e-03  -3.688862715215e-04  
3*0.0  1.321899058112e-03  -1.778028376339e-04  -2.953688109784e-03   2.128468533440e-04  -5.572857044337e-04   1.167070055163e-03   4.926345621803e-04  3*0.0 -1.469363210149e-03   1.788322974916e-04   2.770341989425e-03  -1.750997140476e-04   5.589092942764e-04  -9.686258595393e-04  -3.566323240731e-04  
3*0.0  1.290001796800e-03  -1.728243096072e-04  -2.878659985478e-03   2.064631136641e-04  -5.429306037448e-04   1.134804718556e-03   4.779133091787e-04  3*0.0 -1.429723122657e-03   1.733470895180e-04   2.687795514880e-03  -1.691735554576e-04   5.430682731834e-04  -9.381043114154e-04  -3.447968312659e-04  
3*0.0  1.258608709052e-03  -1.679378263063e-04  -2.804820996521e-03   2.002055261214e-04  -5.288322281784e-04   1.103142369426e-03   4.635344842969e-04  3*0.0 -1.390845635132e-03   1.679745183895e-04   2.607170009362e-03  -1.633999579095e-04   5.275572480063e-04  -9.083421142659e-04  -3.332927020757e-04  
3*0.0  1.227878242790e-03  -1.632025219351e-04  -2.732563292744e-03   1.941472486797e-04  -5.150572693535e-04   1.072242726714e-03   4.495448467003e-04  3*0.0 -1.352889106501e-03   1.627825435480e-04   2.528667744077e-03  -1.578281468016e-04   5.124402141095e-04  -8.794221499803e-04  -3.221403496276e-04  
3*0.0  1.198083831902e-03  -1.586016945536e-04  -2.662559302221e-03   1.882780155570e-04  -5.017281333983e-04   1.042395435034e-03   4.360311895132e-04  3*0.0 -1.316209277612e-03   1.577597579207e-04   2.452844658435e-03  -1.524551586826e-04   4.978528418317e-04  -8.515583355273e-04  -3.113938619946e-04  
3*0.0  1.168904120645e-03  -1.541301115783e-04  -2.594019685225e-03   1.825742176180e-04  -4.886988637263e-04   1.013252819527e-03   4.228757259584e-04  3*0.0 -1.280397599464e-03   1.528889691184e-04   2.379024150299e-03  -1.472536353158e-04   4.836341873351e-04  -8.244832242285e-04  -3.009743520446e-04  
3*0.0  1.140312103014e-03  -1.497912816901e-04  -2.526881013956e-03   1.770478124551e-04  -4.759569480378e-04   9.847848492457e-04   4.100697100216e-04  3*0.0 -1.245394363966e-03   1.481741363998e-04   2.307092900696e-03  -1.422285072651e-04   4.697604068148e-04  -7.981509669121e-04  -2.908677783414e-04  
3*0.0  1.112249623263e-03  -1.455425419709e-04  -2.461005147721e-03   1.716400177732e-04  -4.634771046501e-04   9.569325360890e-04   3.975874611418e-04  3*0.0 -1.211166282665e-03   1.435668586765e-04   2.237007084795e-03  -1.373398436637e-04   4.562152124175e-04  -7.725397211170e-04  -2.810633771006e-04  
3*0.0  1.085036021464e-03  -1.414221981907e-04  -2.397179509264e-03   1.664084509551e-04  -4.513961746012e-04   9.300194512534e-04   3.855276692912e-04  3*0.0 -1.178085589725e-03   1.391179515471e-04   2.169309019428e-03  -1.326309087500e-04   4.431433745977e-04  -7.478617511015e-04  -2.716155124556e-04  
3*0.0  1.058205422920e-03  -1.373995886307e-04  -2.334278096563e-03   1.613067952272e-04  -4.395099307739e-04   9.035694401830e-04   3.737376637169e-04  3*0.0 -1.145557280994e-03   1.347826961913e-04   2.103065159892e-03  -1.280601125733e-04   4.303123293942e-04  -7.237503379399e-04  -2.624214283349e-04  
3*0.0  1.032096579055e-03  -1.334690861270e-04  -2.273121998818e-03   1.563410746420e-04  -4.279652688733e-04   8.779243080953e-04   3.623210838995e-04  3*0.0 -1.114030399863e-03   1.305666903434e-04   2.038954588262e-03  -1.236381108261e-04   4.178944214775e-04  -7.004685641369e-04  -2.535491382827e-04  
3*0.0  1.006438381448e-03  -1.296738073561e-04  -2.213026062685e-03   1.515392280725e-04  -4.166411583394e-04   8.527915591632e-04   3.511775903520e-04  3*0.0 -1.083101708063e-03   1.264982698726e-04   1.976316809514e-03  -1.193678715261e-04   4.057336638449e-04  -6.777585845015e-04  -2.449244153139e-04  
3*0.0  9.815485758123e-04  -1.259642476280e-04  -2.154797343437e-03   1.468650047965e-04  -4.056773960302e-04   8.285081867004e-04   3.404167772955e-04  3*0.0 -1.053230346828e-03   1.225416434426e-04   1.915861370286e-03  -1.152379488849e-04   3.940047724843e-04  -6.558936184079e-04  -2.366197965909e-04  
3*0.0  9.572486583652e-04  -1.223687166858e-04  -2.097983080668e-03   1.423365906624e-04  -3.949928785607e-04   8.048780341791e-04   3.299681031669e-04  3*0.0 -1.024146980903e-03   1.187143693811e-04   1.857141322312e-03  -1.112487993085e-04   3.826033229841e-04  -6.346991522812e-04  -2.285831034694e-04  
3*0.0  9.334336201390e-04  -1.188764475326e-04  -2.042334088797e-03   1.379470999705e-04  -3.845426730340e-04   7.817965608433e-04   3.197959141122e-04  3*0.0 -9.957170744794e-04   1.150093527381e-04   1.799938052167e-03  -1.073972278760e-04   3.714768676623e-04  -6.140895520272e-04  -2.207893539162e-04  
3*0.0  9.100127017657e-04  -1.154480925619e-04  -1.987648754483e-03   1.336393409990e-04  -3.742849627720e-04   7.591718852325e-04   3.098708774908e-04  3*0.0 -9.678750568333e-04   1.113761845399e-04   1.744170265694e-03  -1.036401394493e-04   3.605968346044e-04  -5.940286362953e-04  -2.132256791781e-04  
3*0.0  8.872852813678e-04  -1.121471495976e-04  -1.934642419231e-03   1.295041718232e-04  -3.643500498529e-04   7.373028981441e-04   3.002826769902e-04  3*0.0 -9.409155127653e-04   1.078921529336e-04   1.690216204884e-03  -1.000402749424e-04   3.500790069173e-04  -5.746667001574e-04  -2.059301276243e-04  
3*0.0  8.650828139224e-04  -1.089068692227e-04  -1.882898773776e-03   1.254546166505e-04  -3.546623141816e-04   7.160127255260e-04   2.909697303337e-04  3*0.0 -9.146892252754e-04   1.044847355363e-04   1.637875132011e-03  -9.654114521604e-05   3.398613029816e-04  -5.559203260702e-04  -1.988764958844e-04  
3*0.0  8.433962079619e-04  -1.057810430204e-04  -1.832379978473e-03   1.215497981506e-04  -3.452166358105e-04   6.952813674016e-04   2.819229351011e-04  3*0.0 -8.891292141292e-04   1.012070726554e-04   1.586993204983e-03  -9.317480174255e-05   3.299196961965e-04  -5.377325382813e-04  -1.920472688283e-04  
3*0.0  8.221376122846e-04  -1.027298166161e-04  -1.782923926215e-03   1.177444544095e-04  -3.359755696443e-04   6.750383971809e-04   2.731225010147e-04  3*0.0 -8.641603401754e-04   9.801123033844e-05   1.537477820303e-03  -8.990601552164e-05   3.202228890867e-04  -5.200635568076e-04  -1.854294104319e-04  
3*0.0  8.013591701672e-04  -9.975211460366e-05  -1.734631726628e-03   1.140423064182e-04  -3.269600224239e-04   6.553240449837e-04   2.645733151237e-04  3*0.0 -8.398322078630e-04   9.490529871098e-05   1.489383316017e-03  -8.674521527307e-05   3.107894089288e-04  -5.029343361229e-04  -1.790260290194e-04  
3*0.0  7.811516245548e-04  -9.685446188674e-05  -1.687711771205e-03   1.104498642964e-04  -3.182086657852e-04   6.362210386856e-04   2.562998024626e-04  3*0.0 -8.162660555954e-04   9.189528636973e-05   1.442862780635e-03  -8.369331859785e-05   3.016648252017e-04  -4.864029091385e-04  -1.728504645678e-04  
3*0.0  7.614184925190e-04  -9.405829020238e-05  -1.641935407360e-03   1.069855710776e-04  -3.096788381071e-04   6.176332194816e-04   2.482694789630e-04  3*0.0 -7.933005071851e-04   8.899563069051e-05   1.397653422739e-03  -8.075471529223e-05   2.927871990537e-04  -4.703681119818e-04  -1.668728376919e-04  
3*0.0  7.420651886977e-04  -9.132862134710e-05  -1.597084763458e-03   1.036055964109e-04  -3.013275890374e-04   5.994665071788e-04   2.404495313626e-04  3*0.0 -7.708524549250e-04   8.617023902661e-05   1.353641840003e-03  -7.790126792670e-05   2.841223733954e-04  -4.547838382837e-04  -1.610781735435e-04  
3*0.0  7.232008633585e-04  -8.866689868409e-05  -1.553415401404e-03   1.003215045277e-04  -2.932020705098e-04   5.818241541124e-04   2.328688631175e-04  3*0.0 -7.490473633329e-04   8.342813289974e-05   1.310994725654e-03  -7.514643229295e-05   2.757182019172e-04  -4.397136590888e-04  -1.554818703308e-04  
3*0.0  7.047461581897e-04  -8.607883721005e-05  -1.510748780245e-03   9.713478787751e-05  -2.852688205349e-04   5.646318038714e-04   2.255054118139e-04  3*0.0 -7.277805185780e-04   8.076716559596e-05   1.269543811373e-03  -7.248179159035e-05   2.675344978655e-04  -4.250927226138e-04  -1.500651446838e-04  
3*0.0  6.867183747585e-04  -8.357027568664e-05  -1.469111812608e-03   9.404921086029e-05  -2.775330722455e-04   5.478971621970e-04   2.183561581896e-04  3*0.0 -7.070668681233e-04   7.819343632082e-05   1.229289404618e-03  -6.990888878557e-05   2.595757516658e-04  -4.109203965429e-04  -1.448246508291e-04  
3*0.0  6.691974055091e-04  -8.113484043464e-05  -1.428691439102e-03   9.106333044524e-05  -2.700286493263e-04   5.316941993504e-04   2.114419965025e-04  3*0.0 -6.870024901129e-04   7.570622985827e-05   1.190358080032e-03  -6.743132462118e-05   2.518780254515e-04  -3.972441772400e-04  -1.397717476537e-04  
3*0.0  6.521021272894e-04  -7.876795577210e-05  -1.389285261856e-03   8.816304041528e-05  -2.627180356509e-04   5.159386939161e-04   2.047319675121e-04  3*0.0 -6.674813588674e-04   7.329505484847e-05   1.152584474590e-03  -6.503552505535e-05   2.443989774094e-04  -3.839998253977e-04  -1.348856067387e-04  
3*0.0  6.353751232206e-04  -7.645105468217e-05  -1.350798028401e-03   8.533637273280e-05  -2.555792002282e-04   5.005887141336e-04   1.982156706056e-04  3*0.0 -6.484561962002e-04   7.094218033967e-05   1.115905572831e-03  -6.271297662522e-05   2.371209955602e-04  -3.711625329802e-04  -1.301599855164e-04  
3*0.0  6.189110323585e-04  -7.420063206495e-05  -1.312969108811e-03   8.259289984380e-05  -2.485653060652e-04   4.855355994067e-04   1.918573287453e-04  3*0.0 -6.297765504245e-04   6.866033893182e-05   1.080092735532e-03  -6.046611045144e-05   2.299869520691e-04  -3.586450987188e-04  -1.255698121171e-04  
3*0.0  6.029541455638e-04  -7.201210899929e-05  -1.276353143734e-03   7.993376409509e-05  -2.417804845006e-04   4.710056546291e-04   1.857216544144e-04  3*0.0 -6.117398635954e-04   6.645045690405e-05   1.045544398680e-03  -5.829971527304e-05   2.231080154937e-04  -3.465980786035e-04  -1.211524444247e-04  
3*0.0  5.874281041575e-04  -6.989707908624e-05  -1.240749091851e-03   7.736538898728e-05  -2.351879757222e-04   4.569120193990e-04   1.797776405028e-04  3*0.0 -5.942331765969e-04   6.432071661237e-05   1.012075264662e-03  -5.621297743467e-05   2.164404837818e-04  -3.349510263769e-04  -1.168862109088e-04  
3*0.0  5.721951837458e-04  -6.784314062797e-05  -1.205873071084e-03   7.487563505410e-05  -2.287336932866e-04   4.431409912949e-04   1.739936797823e-04  3*0.0 -5.771076469226e-04   6.225736132447e-05   9.794857596342e-04  -5.419738627500e-05   2.099289509321e-04  -3.236278385776e-04  -1.127518290104e-04  
3*0.0  5.573936998802e-04  -6.584370153260e-05  -1.172030571811e-03   7.246030941214e-05  -2.224729392439e-04   4.298124324657e-04   1.684025518828e-04  3*0.0 -5.605266483060e-04   6.025578091032e-05   9.479870416937e-04  -5.225099809837e-05   2.036330880441e-04  -3.127072341157e-04  -1.087672740438e-04  
3*0.0  5.429014077621e-04  -6.389551124857e-05  -1.138955599102e-03   7.011087403716e-05  -2.163536133512e-04   4.168158647788e-04   1.629682179994e-04  3*0.0 -5.443446320478e-04   5.830923906832e-05   9.173767421460e-04  -5.036597613679e-05   1.974976985563e-04  -3.021118751554e-04  -1.049104854533e-04  
3*0.0  5.287367379948e-04  -6.200672430255e-05  -1.106654590333e-03   6.783747689074e-05  -2.103822587513e-04   4.041554206515e-04   1.576876399118e-04  3*0.0 -5.285666145933e-04   5.642914472150e-05   8.876337581655e-04  -4.854945383268e-05   1.915242936994e-04  -2.918346620456e-04  -1.011777324850e-04  
3*0.0  5.149298832272e-04  -6.015164915997e-05  -1.075252973568e-03   6.561685084726e-05  -2.045731711843e-04   3.918770840246e-04   1.525789500034e-04  3*0.0 -5.132576451387e-04   5.458936809499e-05   8.588649884400e-04  -4.678739612641e-05   1.857365765507e-04  -2.819137330173e-04  -9.757893629327e-05  
3*0.0  5.015088205869e-04  -5.836813413402e-05  -1.044750247402e-03   6.348328384560e-05  -1.989366070267e-04   3.799814243736e-04   1.476369027696e-04  3*0.0 -4.984119083501e-04   5.282443819433e-05   8.310136523016e-04  -4.509580105846e-05   1.801326204615e-04  -2.723290760220e-04  -9.410668094735e-05  
3*0.0  4.883463937977e-04  -5.663231895425e-05  -1.014874882042e-03   6.141119721259e-05  -1.934163725167e-04   3.683567568487e-04   1.428238643702e-04  3*0.0 -4.838863205967e-04   5.111247362390e-05   8.038940477708e-04  -4.346083542945e-05   1.746572262047e-04  -2.630098551148e-04  -9.073992487731e-05  
3*0.0  4.754934960414e-04  -5.494214067607e-05  -9.857664110478e-04   5.939629536863e-05  -1.880370135265e-04   3.570576614597e-04   1.381581668069e-04  3*0.0 -4.697564867829e-04   4.944828569964e-05   7.776089569728e-04  -4.187797479214e-05   1.693389977552e-04  -2.539937429763e-04  -8.748889473256e-05  
3*0.0  4.629876281579e-04  -5.330935552317e-05  -9.574785287292e-04   5.745517122301e-05  -1.828124079062e-04   3.461049398825e-04   1.336440724483e-04  3*0.0 -4.560470837182e-04   4.784669555208e-05   7.521624599853e-04  -4.035750906573e-05   1.641868951232e-04  -2.452827768474e-04  -8.435249194573e-05  
3*0.0  4.508307936452e-04  -5.171928925615e-05  -9.300097142838e-04   5.556921484916e-05  -1.777398481933e-04   3.354946053988e-04   1.292753896980e-04  3*0.0 -4.427593509295e-04   4.629131209715e-05   7.275531103140e-04  -3.888720139454e-05   1.591991834337e-04  -2.368751428794e-04  -8.132728808463e-05  
3*0.0  4.389292224768e-04  -5.016516724731e-05  -9.031971127546e-04   5.373360655810e-05  -1.727843600656e-04   3.251620191058e-04   1.250358714839e-04  3*0.0 -4.298027814247e-04   4.477529813895e-05   7.036667243011e-04  -3.746352032868e-05   1.543432810331e-04  -2.287280244246e-04  -7.840315091979e-05  
3*0.0  4.272634460540e-04  -4.866354037225e-05  -8.769447850447e-04   5.195929090454e-05  -1.679350817941e-04   3.150683522594e-04   1.209091386632e-04  3*0.0 -4.171297653248e-04   4.331408263458e-05   6.804138336323e-04  -3.609179461365e-05   1.496009592191e-04  -2.208085655960e-04  -7.556934444726e-05  
3*0.0  4.159597973596e-04  -4.719721089267e-05  -8.515557939822e-04   5.023700601637e-05  -1.632440354902e-04   3.053311233922e-04   1.169300888742e-04  3*0.0 -4.049025314052e-04   4.189332242914e-05   6.580045112811e-04  -3.476747417716e-05   1.450311416397e-04  -2.131938591283e-04  -7.284448267453e-05  
3*0.0  4.049232507555e-04  -4.578244992543e-05  -8.268105529001e-04   4.857819343566e-05  -1.586722071383e-04   2.958632320485e-04   1.130719839487e-04  3*0.0 -3.929866571966e-04   4.052605131856e-05   6.362475318411e-04  -3.349419435576e-05   1.405849805245e-04  -2.058133994096e-04  -7.020999934144e-05  
3*0.0  3.941967316386e-04  -4.440578071876e-05  -8.027788828207e-04   4.696626008896e-05  -1.542347130880e-04   2.866910468423e-04   1.093380656927e-04  3*0.0 -3.814449906290e-04   3.919930208046e-05   6.152179191910e-04  -3.226340909714e-05   1.362834108655e-04  -1.986938867644e-04  -6.767036280631e-05  
3*0.0  3.836359941844e-04  -4.306521204323e-05  -7.792030908134e-04   4.540175318869e-05  -1.498757539701e-04   2.777113528432e-04   1.057007704303e-04  3*0.0 -3.701231437110e-04   3.791105146805e-05   5.947227581872e-04  -3.107390303342e-05   1.320709743819e-04  -1.917641018017e-04  -6.520784030655e-05  
3*0.0  3.733923689781e-04  -4.175899785772e-05  -7.563706912729e-04   4.388223836607e-05  -1.456534648932e-04   2.690361090051e-04   1.021898643377e-04  3*0.0 -3.591767532852e-04   3.665853903000e-05   5.749445421473e-04  -2.992375147317e-05   1.280030071805e-04  -1.850907250742e-04  -6.283748657936e-05  
3*0.0  3.634199556390e-04  -4.050111057464e-05  -7.341744838324e-04   4.242144688828e-05  -1.415504441452e-04   2.606230202592e-04   9.879102924556e-05  3*0.0 -3.485460764078e-04   3.545701964992e-05   5.557867335736e-04  -2.882078538318e-05   1.240586139692e-04  -1.786389140140e-04  -6.054972205502e-05  
3*0.0  3.537132843201e-04  -3.927413018801e-05  -7.125974559980e-04   4.100086189920e-05  -1.375629632157e-04   2.524646162100e-04   9.550075537691e-05  3*0.0 -3.382382082944e-04   3.428903066361e-05   5.372608948202e-04  -2.775420418192e-05   1.202386019403e-04  -1.724118303605e-04  -5.834405196425e-05  
3*0.0  3.441597513827e-04  -3.807950819325e-05  -6.914542743516e-04   3.962239630296e-05  -1.336469861977e-04   2.444857091228e-04   9.229803197331e-05  3*0.0 -3.281271908728e-04   3.315381716008e-05   5.192123213144e-04  -2.672286823905e-05   1.164977137336e-04  -1.663525646227e-04  -5.620571027470e-05  
3*0.0  3.349282448125e-04  -3.692397719610e-05  -6.710383333705e-04   3.829241351210e-05  -1.298690813110e-04   2.368022002458e-04   8.921424937192e-05  3*0.0 -3.183882413817e-04   3.205900653679e-05   5.018328941607e-04  -2.573080226779e-05   1.128989347049e-04  -1.605315243316e-04  -5.415121489237e-05  
3*0.0  3.258775947181e-04  -3.579808858308e-05  -6.510735606579e-04   3.699881890363e-05  -1.261714240679e-04   2.293040063688e-04   8.621574686009e-05  3*0.0 -3.088736854054e-04   3.099604587114e-05   4.849445502232e-04  -2.477176802652e-05   1.093881138494e-04  -1.548831504588e-04  -5.216308967202e-05  
3*0.0  3.170961749921e-04  -3.470799599026e-05  -6.317399267319e-04   3.575123735316e-05  -1.225908033589e-04   2.220614974542e-04   8.332277463885e-05  3*0.0 -2.996749527504e-04   2.996965045928e-05   4.686443075044e-04  -2.384912867188e-05   1.059984639761e-04  -1.494428244277e-04  -5.024969463785e-05  
3*0.0  3.084842272597e-04  -3.365223120044e-05  -6.128317821623e-04   3.454375451323e-05  -1.190854998083e-04   2.149936485651e-04   8.051006531456e-05  3*0.0 -2.906777641212e-04   2.897746419511e-05   4.527888037181e-04  -2.295880888747e-05   1.026878077156e-04  -1.441580738826e-04  -4.839634657346e-05  
3*0.0  3.001237794195e-04  -3.261835327941e-05  -5.945192247798e-04   3.337056869774e-05  -1.156885505005e-04   2.081644396345e-04   7.779653544129e-05  3*0.0 -2.819827164633e-04   2.801089415385e-05   4.375001374273e-04  -2.209939860354e-05   9.949267926733e-05  -1.390729956860e-04  -4.661445055420e-05  
3*0.0  2.919762198222e-04  -3.162345982885e-05  -5.767101251727e-04   3.224083228639e-05  -1.123850853638e-04   2.015392878331e-04   7.516938161081e-05  3*0.0 -2.735349402647e-04   2.708252794632e-05   4.226922769694e-04  -2.127369065350e-05   9.639285658575e-05  -1.341564504786e-04  -4.489456452397e-05  
3*0.0  2.840269790754e-04  -3.065195379630e-05  -5.593740006135e-04   3.114259417994e-05  -1.091657732803e-04   1.951036851136e-04   7.262418694068e-05  3*0.0 -2.653141105022e-04   2.617859965198e-05   4.083463284239e-04  -2.047499734120e-05   9.338031829284e-05  -1.294011253980e-04  -4.323429191475e-05  
3*0.0  2.762266510355e-04  -2.970879342733e-05  -5.424110747468e-04   3.007714435501e-05  -1.060112143840e-04   1.888175995804e-04   7.014714011722e-05  3*0.0 -2.572682136347e-04   2.530225465807e-05   3.943935919778e-04  -1.970287887732e-05   9.043613501987e-05  -1.247819033542e-04  -4.162665080464e-05  
3*0.0  2.687042418060e-04  -2.879573718577e-05  -5.260497726538e-04   2.904984583022e-05  -1.029722666743e-04   1.827701454582e-04   6.776262920186e-05  3*0.0 -2.495236607801e-04   2.445734016766e-05   3.809665644700e-04  -1.896124015244e-05   8.760586461339e-05  -1.203471375329e-04  -4.008306036812e-05  
3*0.0  2.613850525853e-04  -2.791098591461e-05  -5.101466479573e-04   2.805777281219e-05  -1.000187573458e-04   1.769059444165e-04   6.545745170940e-05  3*0.0 -2.420022445920e-04   2.364138201532e-05   3.679717587238e-04  -1.824754238138e-05   8.486103476210e-05  -1.160626457923e-04  -3.859433806313e-05  
3*0.0  2.542097244509e-04  -2.705281866281e-05  -4.946032747474e-04   2.709653549868e-05  -9.712948873801e-05   1.711874661013e-04   6.321649387389e-05  3*0.0 -2.346582162352e-04   2.285169560616e-05   3.553522396738e-04  -1.755870279096e-05   8.218469318903e-05  -1.119076708692e-04  -3.715449167241e-05  
3*0.0  2.472487664391e-04  -2.621926376306e-05  -4.795722619329e-04   2.616731358305e-05  -9.433208630248e-05   1.656699399049e-04   6.105669668837e-05  3*0.0 -2.275631919319e-04   2.208729460435e-05   3.431828257085e-04  -1.689530769897e-05   7.960232511399e-05  -1.079091555089e-04  -3.576976397397e-05  
3*0.0  2.404150736839e-04  -2.540286094043e-05  -4.648994099248e-04   2.526195287881e-05  -9.159265809585e-05   1.602937961154e-04   5.896008486544e-05  3*0.0 -2.206342131107e-04   2.134052638844e-05   3.313735125496e-04  -1.625285618651e-05   7.708393150824e-05  -1.040342326788e-04  -3.443148057194e-05  
3*0.0  2.337407131286e-04  -2.461184806568e-05  -4.506127253060e-04   2.438695590682e-05  -8.892172735793e-05   1.550697692998e-04   5.692821540203e-05  3*0.0 -2.138890462224e-04   2.061943831118e-05   3.199273996071e-04  -1.563416530279e-05   7.463569747913e-05  -1.002844201139e-04  -3.313911753465e-05  
3*0.0  2.273037453076e-04  -2.385070590869e-05  -4.368365212353e-04   2.354601160384e-05  -8.634970719876e-05   1.500458920143e-04   5.497379188671e-05  3*0.0 -2.073989571926e-04   1.992751427794e-05   3.089154847912e-04  -1.504101235151e-05   7.228314646373e-05  -9.668510650731e-05  -3.189859932578e-05  
3*0.0  2.210204306506e-04  -2.311101925712e-05  -4.234222213691e-04   2.273159497723e-05  -8.384243046403e-05   1.451640360332e-04   5.308022516968e-05  3*0.0 -2.010819523187e-04   1.925690225852e-05   2.982465255474e-04  -1.446872865393e-05   6.999644687747e-05  -9.320336727860e-05  -3.070118343134e-05  
3*0.0  2.148803703224e-04  -2.239532186659e-05  -4.103506341201e-04   2.194478839167e-05  -8.139702220250e-05   1.404172526122e-04   5.124452598060e-05  3*0.0 -1.949259609579e-04   1.860938687280e-05   2.879027331199e-04  -1.391767979820e-05   6.777138585184e-05  -8.983269916310e-05  -2.954497175832e-05  
3*0.0  2.089029884090e-04  -2.169556595414e-05  -3.976376963632e-04   2.117925724473e-05  -7.901759217315e-05   1.358105980372e-04   4.946625447327e-05  3*0.0 -1.889469283944e-04   1.797841037363e-05   2.778976022570e-04  -1.338460271965e-05   6.561253172607e-05  -8.657777222987e-05  -2.842984808616e-05  
3*0.0  2.031085163001e-04  -2.102030408983e-05  -3.853468604824e-04   2.044281197428e-05  -7.671607993267e-05   1.313677205068e-04   4.775412211108e-05  3*0.0 -1.831701248897e-04   1.737135600422e-05   2.682513470392e-04  -1.287312264909e-05   6.353001497228e-05  -8.344597179529e-05  -2.735830735563e-05  
3*0.0  1.974225803560e-04  -2.036226437019e-05  -3.733234656320e-04   1.972790693967e-05  -7.446069516582e-05   1.270297270846e-04   4.608866737102e-05  3*0.0 -1.775159031386e-04   1.678136534659e-05   2.588750152444e-04  -1.237895529933e-05   6.149433924809e-05  -8.040535326777e-05  -2.632109128458e-05  
3*0.0  1.919223001215e-04  -1.972228397164e-05  -3.617023693541e-04   1.903620070514e-05  -7.228075988246e-05   1.228468955285e-04   4.448290867090e-05  3*0.0 -1.720618478152e-04   1.621021960046e-05   2.498419131275e-04  -1.190295875689e-05   5.953277410869e-05  -7.748224729534e-05  -2.532388152820e-05  
3*0.0  1.865467469362e-04  -1.910334512930e-05  -3.503890758964e-04   1.836797116773e-05  -7.015512012708e-05   1.187830500392e-04   4.292879297281e-05  3*0.0 -1.667492835257e-04   1.565825020827e-05   2.410928826482e-04  -1.144452504742e-05   5.762523849265e-05  -7.465511407407e-05  -2.436230187806e-05  
3*0.0  1.813207936673e-04  -1.850640781742e-05  -3.394124301772e-04   1.772506244518e-05  -6.809166470662e-05   1.148487180363e-04   4.142715642365e-05  3*0.0 -1.615963189969e-04   1.512780561650e-05   2.326335716392e-04  -1.100464761704e-05   5.577751207841e-05  -7.192632978932e-05  -2.343566789485e-05  
3*0.0  1.762516884532e-04  -1.792353201175e-05  -3.287822593886e-04   1.710039049299e-05  -6.609235041675e-05   1.110474587650e-04   3.997636492373e-05  3*0.0 -1.566171023253e-04   1.461220730748e-05   2.244757453106e-04  -1.057963117398e-05   5.399372334090e-05  -6.930009978066e-05  -2.254369639888e-05  
3*0.0  1.712948737956e-04  -1.736206563789e-05  -3.184366293826e-04   1.650014250786e-05  -6.414207752490e-05   1.073548965991e-04   3.857312671918e-05  3*0.0 -1.517638181877e-04   1.411612877612e-05   2.165711281496e-04  -1.017195881104e-05   5.225820899708e-05  -6.675885321503e-05  -2.168364622190e-05  
3*0.0  1.664729279874e-04  -1.681262303270e-05  -3.084026595521e-04   1.591614297554e-05  -6.224744614317e-05   1.037812489850e-04   3.721786489228e-05  3*0.0 -1.470581056384e-04   1.363201197691e-05   2.089390154082e-04  -9.777569737018e-06   5.057741483197e-05  -6.430944402393e-05  -2.085574617568e-05  
3*0.0  1.617529605733e-04  -1.628243965431e-05  -2.986136889383e-04   1.535284031184e-05  -6.039616086085e-05   1.003012996505e-04   3.590226100299e-05  3*0.0 -1.424661428443e-04   1.316619769654e-05   2.015333344403e-04  -9.398389180910e-06   4.893950876383e-05  -6.193580616790e-05  -2.005558251824e-05  
3*0.0  1.571952835372e-04  -1.576777642550e-05  -2.891757521549e-04   1.480770640749e-05  -5.861082464820e-05   9.695441595944e-05   3.463621113834e-05  3*0.0 -1.380489367902e-04   1.271588745331e-05   1.944116518297e-04  -9.032970062892e-06   4.736555663061e-05  -5.965844134580e-05  -1.928731703397e-05  
3*0.0  1.527522142340e-04  -1.526705259788e-05  -2.800145893280e-04   1.428172809928e-05  -5.687378357963e-05   9.371222109498e-05   3.341380010607e-05  3*0.0 -1.337562606588e-04   1.227869973416e-05   1.875272697272e-04  -8.681564190717e-06   4.583826814417e-05  -5.746027007505e-05  -1.854770998141e-05  
3*0.0  1.484208555483e-04  -1.478535466843e-05  -2.711062894959e-04   1.377565668483e-05  -5.518357263459e-05   9.056591156258e-05   3.223069909719e-05  3*0.0 -1.295826488146e-04   1.185937420032e-05   1.808636101500e-04  -8.344515170309e-06   4.435555712562e-05  -5.533578726418e-05  -1.783452382187e-05  
3*0.0  1.441924003949e-04  -1.431471048083e-05  -2.624395246258e-04   1.328287133931e-05  -5.353539299911e-05   8.751074543443e-05   3.108405894235e-05  3*0.0 -1.255245515992e-04   1.145086585077e-05   1.744166303717e-04  -8.018098147018e-06   4.291535919732e-05  -5.328356383093e-05  -1.714650358389e-05  
3*0.0  1.400749333006e-04  -1.385792709453e-05  -2.540345895636e-04   1.280655366373e-05  -5.193345821452e-05   8.455422624706e-05   2.997684750071e-05  3*0.0 -1.215846725581e-04   1.105552944467e-05   1.681850231052e-04  -7.703668441144e-06   4.151897293920e-05  -5.130316026894e-05  -1.648370629437e-05  
3*0.0  1.360860731814e-04  -1.341603559011e-05  -2.459145174442e-04   1.234867490946e-05  -5.038461986545e-05   8.170420215461e-05   2.891130970102e-05  3*0.0 -1.177823929948e-04   1.067418394406e-05   1.621854173064e-04  -7.402349091317e-06   4.017331968363e-05  -4.940015879857e-05  -1.584761262484e-05  
3*0.0  1.321991250043e-04  -1.298969729968e-05  -2.380198324373e-04   1.190722228556e-05  -4.887751280672e-05   7.893874174162e-05   2.787969578026e-05  3*0.0 -1.140877301729e-04   1.030765301341e-05   1.563809038909e-04  -7.113010578012e-06   3.886748486326e-05  -4.756183322112e-05  -1.523433503423e-05  
3*0.0  1.283994902180e-04  -1.257604006610e-05  -2.303379258390e-04   1.148037319872e-05  -4.740683010223e-05   7.625281504037e-05   2.688111438790e-05  3*0.0 -1.104852126693e-04   9.952315067227e-06   1.507577998739e-04  -6.833950977012e-06   3.759594807403e-05  -4.578326056696e-05  -1.464253654168e-05  
3*0.0  1.247172514561e-04  -1.217182912001e-05  -2.229143824259e-04   1.106551772977e-05  -4.598354218026e-05   7.366332543502e-05   2.591863453502e-05  3*0.0 -1.070097683745e-04   9.606529184972e-06   1.453446397440e-04  -6.564296861158e-06   3.637053301723e-05  -4.407463539534e-05  -1.407404072324e-05  
3*0.0  1.211395920861e-04  -1.178295513995e-05  -2.157117927768e-04   1.066662760810e-05  -4.460257544043e-05   7.115623743948e-05   2.498813751884e-05  3*0.0 -1.036408169992e-04   9.275063720302e-06   1.401141157254e-04  -6.305823527347e-06   3.518418084149e-05  -4.242641404264e-05  -1.352639416750e-05  
3*0.0  1.176244896888e-04  -1.140245682145e-05  -2.086852426329e-04   1.027897860691e-05  -4.324872084126e-05   6.871419965803e-05   2.408630526956e-05  3*0.0 -1.003444982410e-04   8.951006201749e-06   1.350427803683e-04  -6.055851342336e-06   3.402516090675e-05  -4.082995275305e-05  -1.299792871341e-05  
3*0.0  1.142372975522e-04  -1.103762572037e-05  -2.019174598963e-04   9.908688098039e-06  -4.194593296859e-05   6.636778527186e-05   2.321980018662e-05  3*0.0 -9.717505900125e-05   8.641497725497e-06   1.301669918602e-04  -5.817371533802e-06   3.291219052341e-05  -3.929834277953e-05  -1.249104751322e-05  
3*0.0  1.109405523797e-04  -1.068405468246e-05  -1.953562726479e-04   9.550560305031e-06  -4.068021212800e-05   6.409750273923e-05   2.238342934077e-05  3*0.0 -9.410165599922e-05   8.342299621174e-06   1.254591922181e-04  -5.587629608845e-06   3.183437398998e-05  -3.782193287940e-05  -1.200327098985e-05  
3*0.0  1.077361619218e-04  -1.034049993757e-05  -1.889886129455e-04   9.203687781338e-06  -3.945126640118e-05   6.189919923381e-05   2.157413197647e-05  3*0.0 -9.112272287037e-05   8.052789445923e-06   1.209126607833e-04  -5.366244541202e-06   3.079078046395e-05  -3.639852787209e-05  -1.153339110791e-05  
3*0.0  1.045958763070e-04  -1.000475267791e-05  -1.827856902847e-04   8.866513591963e-06  -3.824887179832e-05   5.976127894916e-05   2.079004107130e-05  3*0.0 -8.821365530492e-05   7.770635163542e-06   1.165071046033e-04  -5.152126884376e-06   2.977300261088e-05  -3.502087366687e-05  -1.107993231901e-05  
3*0.0  1.015425003859e-04  -9.678820587048e-06  -1.767793170735e-04   8.541467438049e-06  -3.708184519534e-05   5.769508861024e-05   2.003406479397e-05  3*0.0 -8.539503477377e-05   7.497157534696e-06   1.122585370389e-04  -4.946422204872e-06   2.878819663912e-05  -3.369445226384e-05  -1.064406255898e-05  
3*0.0  9.859153651331e-05  -9.366657803513e-06  -1.709807571465e-04   8.230513400804e-06  -3.595578959377e-05   5.570495714645e-05   1.930658651023e-05  3*0.0 -8.267841135222e-05   7.236069796397e-06   1.081688175377e-04  -4.749949863960e-06   2.784032980569e-05  -3.242010539866e-05  -1.022569425466e-05  
3*0.0  9.570665276951e-05  -9.064271251497e-06  -1.653384522749e-04   7.929677648928e-06  -3.485673628941e-05   5.377186340696e-05   1.860219697301e-05  3*0.0 -8.002989287194e-05   6.983601690907e-06   1.042081823611e-04  -4.560521536353e-06   2.691744673464e-05  -3.118752852969e-05  -9.822083762822e-06  
3*0.0  9.291521189420e-05  -8.770642880723e-06  -1.598877760524e-04   7.639196406962e-06  -3.379462219625e-05   5.190876135986e-05   1.792360146580e-05  3*0.0 -7.747586379699e-05   6.739573616775e-06   1.003966891736e-04  -4.378500873280e-06   2.602849106412e-05  -3.000370046839e-05  -9.434562526006e-06  
3*0.0  9.020145142997e-05  -8.486094893513e-06  -1.546052616792e-04   7.358115639709e-06  -3.276347082749e-05   5.010687744904e-05   1.726857899096e-05  3*0.0 -7.499929556206e-05   6.503622496595e-06   9.671685946090e-05  -4.203048808984e-06   2.516751663800e-05  -2.886260297180e-05  -9.061634270448e-06  
3*0.0  8.754025893503e-05  -8.209782211102e-06  -1.494565287278e-04   7.086635543141e-06  -3.175406239218e-05   4.835316848836e-05   1.663380778268e-05  3*0.0 -7.257896629006e-05   6.274855883662e-06   9.315116248697e-05  -4.034187524447e-06   2.432730438949e-05  -2.775800169659e-05  -8.701839089999e-06  
3*0.0  8.497105922072e-05  -7.942052608274e-06  -1.444907231738e-04   6.825188962119e-06  -3.078084325151e-05   4.666599816346e-05   1.602263274563e-05  3*0.0 -7.024980227760e-05   6.054333968997e-06   8.972228123982e-05  -3.872179055165e-06   2.351961246972e-05  -2.669808494115e-05  -8.356379671441e-06  
3*0.0  8.246698150136e-05  -7.681344347170e-06  -1.396820795490e-04   6.572606017718e-06  -2.983420245320e-05   4.503482002681e-05   1.543431766789e-05  3*0.0 -6.798837333304e-05   5.839958169863e-06   8.641525857046e-05  -3.716356158541e-06   2.273657102753e-05  -2.567715704804e-05  -8.024763311305e-06  
3*0.0  8.002694195389e-05  -7.431076054250e-06  -1.350057739473e-04   6.329463056456e-06  -2.891303720841e-05   4.345170952500e-05   1.486411498406e-05  3*0.0 -6.579001183590e-05   5.634755831055e-06   8.321495041528e-05  -3.566738680791e-06   2.197630623521e-05  -2.469065541681e-05  -7.704716141091e-06  
3*0.0  7.767187649782e-05  -7.188107068632e-06  -1.305007168405e-04   6.094876724236e-06  -2.802494365625e-05   4.193016356825e-05   1.431643094047e-05  3*0.0 -6.367413065375e-05   5.436123574359e-06   8.013985880502e-05  -3.422872511564e-06   2.124534166072e-05  -2.374466096366e-05  -7.397944678262e-06  
3*0.0  7.536645189909e-05  -6.951618809497e-06  -1.261132978287e-04   5.867417234965e-06  -2.715683889463e-05   4.045075362785e-05   1.378574459956e-05  3*0.0 -6.160936603876e-05   5.243292684642e-06   7.716260837289e-05  -3.284133504671e-06   2.053296026355e-05  -2.282980517093e-05  -7.102087242452e-06  
3*0.0  7.312786776847e-05  -6.724268685441e-06  -1.218644303629e-04   5.648937169010e-06  -2.631524217946e-05   3.902094286764e-05   1.327373940725e-05  3*0.0 -5.960982220481e-05   5.058461570020e-06   7.429000163956e-05  -3.151168737004e-06   1.984398446845e-05  -2.194853530517e-05  -6.817522663579e-06  
3*0.0  7.096301642703e-05  -6.503887003291e-06  -1.177674739625e-04   5.438787803380e-06  -2.550254528158e-05   3.764523253159e-05   1.278158955409e-05  3*0.0 -5.768211894526e-05   4.879711706926e-06   7.152792356885e-05  -3.023640425692e-06   1.918056365291e-05  -2.110276401165e-05  -6.544599010544e-06  
3*0.0  6.885119825397e-05  -6.289146276603e-06  -1.137935888271e-04   5.235104850849e-06  -2.471119134410e-05   3.631310365472e-05   1.230660408725e-05  3*0.0 -5.580925971848e-05   4.706040482163e-06   6.886202330295e-05  -2.900703159186e-06   1.853685768966e-05  -2.028752149933e-05  -6.282223097440e-06  
3*0.0  6.679648176589e-05  -6.082614867594e-06  -1.099364950683e-04   5.039365809612e-06  -2.394227399982e-05   3.502275129322e-05   1.184704112701e-05  3*0.0 -5.399118095986e-05   4.539594171804e-06   6.628531536168e-05  -2.782847467299e-06   1.791276920491e-05  -1.950078839885e-05  -6.029274896319e-06  
3*0.0  6.479580215209e-05  -5.880927858421e-06  -1.062027130360e-04   4.849895947599e-06  -2.319465441817e-05   3.377556275416e-05   1.140461351571e-05  3*0.0 -5.222709587280e-05   4.377224106508e-06   6.380168368978e-05  -2.669274598403e-06   1.730793715931e-05  -1.874346136330e-05  -5.786489461211e-06  
3*0.0  6.285806020424e-05  -5.687389006588e-06  -1.025891487261e-04   4.668019893901e-06  -2.247145643363e-05   3.257145498784e-05   1.097744700910e-05  3*0.0 -5.052165336444e-05   4.222043664945e-06   6.140630057185e-05  -2.560499637369e-06   1.672393722711e-05  -1.801438671988e-05  -5.552835709108e-06  
3*0.0  6.098106283762e-05  -5.498999060235e-06  -9.909941880048e-05   4.491845698872e-06  -2.177187767401e-05   3.141102172718e-05   1.056637372153e-05  3*0.0 -4.887581056135e-05   4.071624923081e-06   5.910208752818e-05  -2.455754655777e-06   1.616095205131e-05  -1.731430852862e-05  -5.328724116094e-06  
3*0.0  5.915724795556e-05  -5.316859365137e-06  -9.571972967919e-05   4.322216903737e-06  -2.109301259598e-05   3.028936332857e-05   1.016957485873e-05  3*0.0 -4.728168259198e-05   3.926498820596e-06   5.687956809409e-05  -2.355127090505e-06   1.561630659701e-05  -1.664017373792e-05  -5.113106945743e-06  
3*0.0  5.736911204066e-05  -5.140801865095e-06  -9.243471361941e-05   4.159282560649e-06  -2.042893131786e-05   2.920022958727e-05   9.786714374422e-06  3*0.0 -4.572268342084e-05   3.786210147231e-06   5.472917873837e-05  -2.258706948196e-06   1.508453833644e-05  -1.598829210880e-05  -4.905703317229e-06  
3*0.0  5.564077486677e-05  -4.969219378902e-06  -8.926611359289e-05   4.001483714964e-06  -1.978782466533e-05   2.815225931086e-05   9.418049170955e-06  3*0.0 -4.422213809239e-05   3.650130032557e-06   5.266266322347e-05  -2.165836137725e-06   1.457321730029e-05  -1.536318541799e-05  -4.706669959562e-06  
3*0.0  5.396313220693e-05  -4.804256277439e-06  -8.619369416290e-05   3.849472294553e-06  -1.916619380079e-05   2.713831176420e-05   9.061567869564e-06  3*0.0 -4.276878226485e-05   3.519883555814e-06   5.066735000557e-05  -2.076671631752e-06   1.407852588248e-05  -1.476065905267e-05  -4.514941487596e-06  
3*0.0  5.233692025395e-05  -4.644259377928e-06  -8.323031808019e-05   3.703206049527e-06  -1.856474952656e-05   2.616221846446e-05   8.719155443494e-06  3*0.0 -4.136481747110e-05   3.393752732295e-06   4.874877337700e-05  -1.991127178676e-06   1.360129177847e-05  -1.418221673419e-05  -4.331206897534e-06  
3*0.0  5.074464729969e-05  -4.489280112706e-06  -8.034940171578e-05   3.562522924776e-06  -1.797662099006e-05   2.521420777203e-05   8.388540744050e-06  3*0.0 -3.999299325562e-05   3.271666052089e-06   4.689261231145e-05  -1.909086653029e-06   1.313560501705e-05  -1.362297333316e-05  -4.154394161814e-06  
3*0.0  4.921214770096e-05  -4.339113025139e-06  -7.757240369387e-05   3.426108754596e-06  -1.741100080131e-05   2.430296922937e-05   8.070169533996e-06  3*0.0 -3.867708752747e-05   3.154068348775e-06   4.511014304066e-05  -1.830011353199e-06   1.268924824714e-05  -1.308722940997e-05  -3.984769000011e-06  
3*0.0  4.771513863656e-05  -4.193560062229e-06  -7.487708897120e-05   3.294862837949e-06  -1.685950445256e-05   2.341999908936e-05   7.762429196902e-06  3*0.0 -3.739545809534e-05   3.040280827739e-06   4.338741878071e-05  -1.754121655689e-06   1.225513509082e-05  -1.257009171646e-05  -3.821341146812e-06  
3*0.0  4.626860183556e-05  -4.053440525689e-06  -7.228227129462e-05   3.168940161110e-06  -1.632745496740e-05   2.257145016005e-05   7.467502256715e-06  3*0.0 -3.616094468944e-05   2.930909578008e-06   4.173349574133e-05  -1.681484213772e-06   1.183751932256e-05  -1.207437533460e-05  -3.665058164870e-06  
3*0.0  4.485307933275e-05  -3.917879718172e-06  -6.975762440655e-05   3.047757244607e-06  -1.580764285881e-05   2.174715377062e-05   7.181719444533e-06  3*0.0 -3.495655110918e-05   2.825382141198e-06   4.013267729247e-05  -1.611770354420e-06   1.143064123334e-05  -1.159515275584e-05  -3.514246609391e-06  
3*0.0  4.348590851708e-05  -3.786029532632e-06  -6.732288264745e-05   2.930325222405e-06  -1.530620230323e-05   2.095420424319e-05   6.906726129238e-06  3*0.0 -3.379698626721e-05   2.723331153284e-06   3.859404770845e-05  -1.544610238955e-06   1.103929220512e-05  -1.113547943413e-05  -3.369592154806e-06  
3*0.0  4.215883577365e-05  -3.658605651199e-06  -6.497108516725e-05   2.817354296603e-06  -1.482028509292e-05   2.018960778716e-05   6.642132523838e-06  3*0.0 -3.267543441614e-05   2.624843485491e-06   3.711330926031e-05  -1.480216960849e-06   1.066127514796e-05  -1.069377242316e-05  -3.230815985515e-06  
3*0.0  4.087069953016e-05  -3.535713208995e-06  -6.269863880965e-05   2.709384463508e-06  -1.434908797757e-05   1.945162986438e-05   6.388094885478e-06  3*0.0 -3.158842702309e-05   2.529937999674e-06   3.568766575799e-05  -1.418784253819e-06   1.029531459580e-05  -1.026889851786e-05  -3.097892943241e-06  
3*0.0  3.960851421030e-05  -3.415606380278e-06  -6.048415282301e-05   2.603802393286e-06  -1.388802374165e-05   1.873406419645e-05   6.141123204733e-06  3*0.0 -3.052729842201e-05   2.437587997013e-06   3.430650449300e-05  -1.359077433897e-06   9.938464605306e-06  -9.857926852655e-06  -2.969327875937e-06  
3*0.0  3.839550651055e-05  -3.300127615163e-06  -5.835626114611e-05   2.502725929638e-06  -1.344541653363e-05   1.804609875022e-05   5.904446580006e-06  3*0.0 -2.951015551633e-05   2.349068361830e-06   3.298243389839e-05  -1.302045806343e-06   9.596758941832e-06  -9.464749126697e-06  -2.846373373516e-06  
3*0.0  3.721708729539e-05  -3.189220192612e-06  -5.630257212794e-05   2.406433367585e-06  -1.301637499453e-05   1.738297847469e-05   5.677234744766e-06  3*0.0 -2.852525068436e-05   2.264166338175e-06   3.170905602118e-05  -1.247840682178e-06   9.266426920991e-06  -9.087024521024e-06  -2.728657458200e-06  
3*0.0  3.606721251235e-05  -3.081463099230e-06  -5.430731308664e-05   2.312840297655e-06  -1.259817384784e-05   1.674002071369e-05   5.457195191590e-06  3*0.0 -2.756659734949e-05   2.181911237042e-06   3.047758640412e-05  -1.195352761903e-06   8.945221300131e-06  -8.722278166983e-06  -2.615089595806e-06  
3*0.0  3.495628311111e-05  -2.976941014892e-06  -5.238331688481e-05   2.222527377534e-06  -1.219463137299e-05   1.612145386466e-05   5.245477960761e-06  3*0.0 -2.664394018809e-05   2.102522833093e-06   2.929430125782e-05  -1.144910220158e-06   8.636393707564e-06  -8.372517881020e-06  -2.506164415654e-06  
3*0.0  3.387376924129e-05  -2.875909393692e-06  -5.052521757130e-05   2.136144627662e-06  -1.180218140837e-05   1.552449876090e-05   5.042457767123e-06  3*0.0 -2.574743124858e-05   2.025730668844e-06   2.815617730456e-05  -1.096851925989e-06   8.336766898578e-06  -8.036279952796e-06  -2.402012754105e-06  
3*0.0  3.282319559315e-05  -2.777099159639e-06  -4.872494142172e-05   2.052142331860e-06  -1.142173267041e-05   1.494781461462e-05   4.845792110580e-06  3*0.0 -2.488068714113e-05   1.951170221299e-06   2.705794268970e-05  -1.050347919643e-06   8.047369646113e-06  -7.712613594033e-06  -2.301502983049e-06  
3*0.0  3.180499098177e-05  -2.683006547288e-06  -4.698676332979e-05   1.971990208015e-06  -1.105339219689e-05   1.439156564620e-05   4.657147541864e-06  3*0.0 -2.404146572145e-05   1.880113512487e-06   2.600146652795e-05  -1.006027372766e-06   7.767481088244e-06  -7.401484253862e-06  -2.205352522299e-06  
3*0.0  3.081925984576e-05  -2.591314896688e-06  -4.530838298663e-05   1.894361182188e-06  -1.069717521601e-05   1.385570206292e-05   4.475389538347e-06  3*0.0 -2.323188509183e-05   1.811247995643e-06   2.498498284164e-05  -9.633082522054e-07   7.497737199442e-06  -7.102728875938e-06  -2.113000957529e-06  
3*0.0  2.986379539004e-05  -2.503160267081e-06  -4.368943007356e-05   1.820274207507e-06  -1.035256011944e-05   1.333970740237e-05   4.300697869314e-06  3*0.0 -2.244958217818e-05   1.745089152752e-06   2.400769713544e-05  -9.226016844572e-07   7.237460400668e-06  -6.815920004846e-06  -2.024473893527e-06  
3*0.0  2.893119897229e-05  -2.418137052885e-06  -4.212104188806e-05   1.749074710148e-06  -1.001674095517e-05   1.284034161251e-05   4.132475354434e-06  3*0.0 -2.168789462140e-05   1.681365381795e-06   2.306529104826e-05  -8.836369190810e-07   6.984384046512e-06  -6.539534183002e-06  -1.939529963663e-06  
3*0.0  2.802452590107e-05  -2.334992293005e-06  -4.060234704653e-05   1.679854427440e-06  -9.690630202914e-06   1.235788386615e-05   3.969917939499e-06  3*0.0 -2.095040733243e-05   1.619320495588e-06   2.215687237304e-05  -8.459372688362e-07   6.739587449928e-06  -6.273632866396e-06  -1.857767964766e-06  
3*0.0  2.715088031694e-05  -2.254892299563e-06  -3.913985242506e-05   1.613153279857e-06  -9.376788504609e-06   1.189448893097e-05   3.813633030110e-06  3*0.0 -2.024184905478e-05   1.559794990366e-06   2.128437686564e-05  -8.097035325314e-07   6.504640386707e-06  -6.018802747887e-06  -1.779358629838e-06  
3*0.0  2.629722051739e-05  -2.177719143161e-06  -3.772608823280e-05   1.549739817807e-06  -9.070643437377e-06   1.144652557458e-05   3.663857580192e-06  3*0.0 -1.955069151314e-05   1.502391535435e-06   2.044455007178e-05  -7.753668048383e-07   6.275792511303e-06  -5.773477317230e-06  -1.704424898030e-06  
3*0.0  2.547188652352e-05  -2.102369394004e-06  -3.635862551104e-05   1.487905747665e-06  -8.775124820173e-06   1.101483568529e-05   3.518701540465e-06  3*0.0 -1.888598196479e-05   1.446794682658e-06   1.963543223307e-05  -7.420580943616e-07   6.055948279189e-06  -5.537881422873e-06  -1.632097162697e-06  
3*0.0  2.467190343639e-05  -2.029944965126e-06  -3.504147841776e-05   1.428802313341e-06  -8.488768995837e-06   1.059908881480e-05   3.380062643661e-06  3*0.0 -1.824205784071e-05   1.393275705395e-06   1.885889485867e-05  -7.102992713318e-07   5.843135603703e-06  -5.311788078618e-06  -1.563181877248e-06  
3*0.0  2.389439996491e-05  -1.960047577035e-06  -3.376443040797e-05   1.371709661892e-06  -8.210964051598e-06   1.019715524566e-05   3.245751493748e-06  3*0.0 -1.761823583900e-05   1.341862449188e-06   1.810893065744e-05  -6.797114198249e-07   5.637250167065e-06  -5.093919599093e-06  -1.496657827444e-06  
3*0.0  2.314396260549e-05  -1.892570207097e-06  -3.253753399971e-05   1.317211301888e-06  -7.943222656426e-06   9.811523774326e-06   3.117283702485e-06  3*0.0 -1.701814093760e-05   1.292341986711e-06   1.739057578485e-05  -6.506044157302e-07   5.439429752814e-06  -4.885513540757e-06  -1.433176057187e-06  
3*0.0  2.241225520463e-05  -1.827506554050e-06  -3.134978902325e-05   1.265028430814e-06  -7.682617512477e-06   9.438709273702e-06   2.993464177600e-06  3*0.0 -1.643484644296e-05   1.244711969777e-06   1.669812699531e-05  -6.228208040389e-07   5.247428199087e-06  -4.684836079146e-06  -1.372206458701e-06  
3*0.0  2.170600921950e-05  -1.764448625594e-06  -3.020626850469e-05   1.214486075522e-06  -7.431385068918e-06   9.080575734985e-06   2.874599877694e-06  3*0.0 -1.587331902264e-05   1.198647702852e-06   1.603339992921e-05  -5.960091144332e-07   5.062759898870e-06  -4.492538427606e-06  -1.313822581866e-06  
3*0.0  2.101471173519e-05  -1.702484192784e-06  -2.909387029941e-05   1.165143833822e-06  -7.185715040756e-06   8.732907424976e-06   2.759252770506e-06  3*0.0 -1.532600313201e-05   1.153576028465e-06   1.539043672561e-05  -5.699759372058e-07   4.882937712961e-06  -4.306853551239e-06  -1.257441031452e-06  
3*0.0  2.034758996955e-05  -1.643787850829e-06  -2.802591847593e-05   1.118610764044e-06  -6.949089857570e-06   8.399403380261e-06   2.649170935580e-06  3*0.0 -1.479877899945e-05   1.110947237103e-06   1.477473641813e-05  -5.454738964545e-07   4.709988293980e-06  -4.129166813538e-06  -1.203738246657e-06  
3*0.0  1.970267372061e-05  -1.586692345894e-06  -2.699525668272e-05   1.073551371101e-06  -6.720611514028e-06   8.078400844741e-06   2.543087704055e-06  3*0.0 -1.429092748020e-05   1.069637107994e-06   1.418264408692e-05  -5.218275560625e-07   4.543547447973e-06  -3.958675222199e-06  -1.152151240761e-06  
3*0.0  1.907484420327e-05  -1.531697803476e-06  -2.600045086365e-05   1.030618625162e-06  -6.498559682583e-06   7.768854604098e-06   2.441242027633e-06  3*0.0 -1.379764335486e-05   1.029881637517e-06   1.361298014718e-05  -4.993316013186e-07   4.382114158218e-06  -3.794763437302e-06  -1.102739119534e-06  
3*0.0  1.846645345532e-05  -1.478184839708e-06  -2.503893578533e-05   9.888457502752e-07  -6.283422784723e-06   7.470143570835e-06   2.343206317786e-06  3*0.0 -1.332097829906e-05   9.913371866096e-07   1.306523658941e-05  -4.775871778902e-07   4.226194824705e-06  -3.637367334622e-06  -1.055390933961e-06  
3*0.0  1.787822453245e-05  -1.426783509670e-06  -2.411214424189e-05   9.487627119251e-07  -6.075734615707e-06   7.182799184462e-06   2.249010042361e-06  3*0.0 -1.286105776623e-05   9.544523730784e-07   1.253874463805e-05  -4.567864817369e-07   4.075939177818e-06  -3.486316703181e-06  -1.010004802622e-06  
3*0.0  1.730617451906e-05  -1.376613418001e-06  -2.321664648364e-05   9.102020682840e-07  -5.874139556402e-06   6.905764571849e-06   2.158162108844e-06  3*0.0 -1.241596450002e-05   9.185365918525e-07   1.203197925940e-05  -4.368218404730e-07   3.930728610676e-06  -3.341216810644e-06  -9.663719253012e-07  
3*0.0  1.675270687601e-05  -1.328794406102e-06  -2.235542533577e-05   8.736871435645e-07  -5.679377376956e-06   6.639529758431e-06   2.071306526368e-06  3*0.0 -1.198603697443e-05   8.843360427142e-07   1.154605914333e-05  -4.179405245282e-07   3.790649122784e-06  -3.202167938838e-06  -9.247505219185e-07  
3*0.0  1.621741340435e-05  -1.282306835806e-06  -2.152476171734e-05   8.381507125984e-07  -5.491195967632e-06   6.383306162223e-06   1.987763419029e-06  3*0.0 -1.157158642220e-05   8.512329072685e-07   1.107928201798e-05  -3.996882172704e-07   3.655726015832e-06  -3.068828873604e-06  -8.848648877623e-07  
3*0.0  1.569304784476e-05  -1.237126949602e-06  -2.071504004437e-05   8.035665705956e-07  -5.307178456367e-06   6.134205003204e-06   1.906416599734e-06  3*0.0 -1.116710251486e-05   8.191799210071e-07   1.062662183608e-05  -3.819758199476e-07   3.524227561416e-06  -2.939805108253e-06  -8.462001257466e-07  
3*0.0  1.518884593268e-05  -1.193591562759e-06  -1.994209475597e-05   7.708652737336e-07  -5.130464335366e-06   5.896542451469e-06   1.829247798192e-06  3*0.0 -1.077922996181e-05   7.883315729063e-07   1.019538974191e-05  -3.652819357866e-07   3.398270440478e-06  -2.816954197560e-06  -8.095734087727e-07  
3*0.0  1.470038190854e-05  -1.151850992989e-06  -1.919532707942e-05   7.394394517578e-07  -4.959469571533e-06   5.667373464134e-06   1.754925517984e-06  3*0.0 -1.040417482036e-05   7.588205298685e-07   9.780213864242e-06  -3.492637569097e-07   3.276606078330e-06  -2.698859854651e-06  -7.744032928746e-07  
3*0.0  1.422232002683e-05  -1.111142444762e-06  -1.847137309546e-05   7.091237410057e-07  -4.792364354483e-06   5.445455056949e-06   1.683193432402e-06  3*0.0 -1.003856262756e-05   7.301079473573e-07   9.379909641183e-06  -3.338910787565e-07   3.158151194195e-06  -2.585105749293e-06  -7.406076699900e-07  
3*0.0  1.376467356158e-05  -1.072077055304e-06  -1.777888813788e-05   6.801067821677e-07  -4.632514211730e-06   5.233532320511e-06   1.614858787663e-06  3*0.0 -9.689132833731e-06   7.026332848923e-07   8.997876303808e-06  -3.192337172038e-07   3.045023437000e-06  -2.476684482213e-06  -7.084824577094e-07  
3*0.0  1.331995332569e-05  -1.034134848440e-06  -1.710716795841e-05   6.519128594453e-07  -4.477363203574e-06   5.028567979917e-06   1.548611688267e-06  3*0.0 -9.350777197566e-06   6.761080137865e-07   8.628660344856e-06  -3.050353543434e-07   2.935599833249e-06  -2.372168734632e-06  -6.774374993287e-07  
3*0.0  1.288928431947e-05  -9.977257839285e-07  -1.646112639814e-05   6.251377166089e-07  -4.327386598969e-06   4.831667163590e-06   1.485186459123e-06  3*0.0 -9.023957032654e-06   6.506484904890e-07   8.274698797829e-06  -2.915650421751e-07   2.830052856688e-06  -2.272066817981e-06  -6.477922630515e-07  
3*0.0  1.246938458755e-05  -9.625041387244e-07  -1.583718894582e-05   5.994829923413e-07  -4.181375538084e-06   4.641652660099e-06   1.424251613101e-06  3*0.0 -8.706328578938e-06   6.260441356094e-07   7.934398864417e-06  -2.787115330632e-07   2.727602262908e-06  -2.175892157258e-06  -6.194123171324e-07  
3*0.0  1.206462222040e-05  -9.284297247107e-07  -1.523737729133e-05   5.747573702053e-07  -4.040794978318e-06   4.459353321993e-06   1.365844972957e-06  3*0.0 -8.401086042638e-06   6.023703181466e-07   7.608314169878e-06  -2.663912705592e-07   2.629247341495e-06  -2.083885371962e-06  -5.922925690142e-07  
3*0.0  1.166984024193e-05  -8.949914283624e-07  -1.465505162422e-05   5.506308458302e-07  -3.903852437325e-06   4.282845147627e-06   1.309212582390e-06  3*0.0 -8.104490612587e-06   5.792293760653e-07   7.293088688410e-06  -2.544066691265e-07   2.533773183049e-06  -1.995146450359e-06  -5.660914007796e-07  
3*0.0  1.129044157167e-05  -8.633174673684e-07  -1.409829486356e-05   5.278405421107e-07  -3.772403454794e-06   4.114165721762e-06   1.255399434554e-06  3*0.0 -7.819865424626e-06   5.573175524885e-07   6.992502205785e-06  -2.431158904906e-07   2.442255520287e-06  -1.910554805246e-06  -5.412494329926e-07  
3*0.0  1.092030930757e-05  -8.328178112164e-07  -1.356013069092e-05   5.061505601599e-07  -3.644411865309e-06   3.951298112173e-06   1.203600106242e-06  3*0.0 -7.543082810146e-06   5.362326732161e-07   6.703151525714e-06  -2.323934093595e-07   2.353396904345e-06  -1.829206697277e-06  -5.174138434420e-07  
3*0.0  1.056382888286e-05  -8.031759684960e-07  -1.304089956627e-05   4.849969192031e-07  -3.521264907673e-06   3.794700443682e-06   1.153623329080e-06  3*0.0 -7.277428274417e-06   5.158667320919e-07   6.424786028812e-06  -2.219721610938e-07   2.268182537842e-06  -1.751174936962e-06  -4.944822981072e-07  
3*0.0  1.021789898695e-05  -7.746426001909e-07  -1.254120546440e-05   4.648802181114e-07  -3.401961046995e-06   3.644126998652e-06   1.105764397748e-06  3*0.0 -7.020325967395e-06   4.962775770015e-07   6.157886735776e-06  -2.120939699461e-07   2.185820148104e-06  -1.676410881690e-06  -4.725877081998e-07  
3*0.0  9.880273112156e-06  -7.468262747100e-07  -1.205776271568e-05   4.453454344516e-07  -3.285536258712e-06   3.498525767516e-06   1.059740167902e-06  3*0.0 -6.769895299285e-06   4.772336108092e-07   5.901045420368e-06  -2.025506598233e-07   2.105634341591e-06  -1.604483204311e-06  -4.516247255665e-07  
3*0.0  9.556639636569e-06  -7.201056373920e-07  -1.159446573305e-05   4.266304131643e-07  -3.174093486763e-06   3.359325755248e-06   1.015718817755e-06  3*0.0 -6.530609358612e-06   4.590229967382e-07   5.655487053540e-06  -1.934425360907e-07   2.029103234549e-06  -1.535858238274e-06  -4.316200200154e-07  
3*0.0  9.242704800688e-06  -6.941288028933e-07  -1.114779460882e-05   4.086850954268e-07  -3.066149719614e-06   3.225368941688e-06   9.733989281976e-07  3*0.0 -6.299193671811e-06   4.413618232009e-07   5.419484990176e-06  -1.847240813488e-07   1.955173377069e-06  -1.470008208640e-06  -4.124382008506e-07  
3*0.0  8.936837341071e-06  -6.693903023081e-07  -1.071614703111e-05   3.916334857232e-07  -2.961173569031e-06   3.096045168893e-06   9.326874158882e-07  3*0.0 -6.074316550232e-06   4.245501841922e-07   5.192396548608e-06  -1.764576275226e-07   1.883445076720e-06  -1.406697758735e-06  -3.940491659884e-07  
3*0.0  8.642668436896e-06  -6.454181796395e-07  -1.030242518372e-05   3.752041093020e-07  -2.860304387605e-06   2.972294547140e-06   8.938013533896e-07  3*0.0 -5.858762329614e-06   4.083294875007e-07   4.975429467538e-06  -1.685374435280e-07   1.814746379596e-06  -1.346293909476e-06  -3.765353608292e-07  
3*0.0  8.355218885570e-06  -6.219545852521e-07  -9.899684898289e-06   3.591226093467e-07  -2.761914764926e-06   2.852243175070e-06   8.559485054514e-07  3*0.0 -5.648921437635e-06   3.925063939752e-07   4.765020915562e-06  -1.607987791322e-07   1.747956589187e-06  -1.287887061325e-06  -3.595413722878e-07  
3*0.0  8.078232747232e-06  -5.996741985840e-07  -9.515058562047e-06   3.439863420819e-07  -2.667174769037e-06   2.737514568337e-06   8.200858557854e-07  3*0.0 -5.446925950457e-06   3.774928428936e-07   4.564846085894e-06  -1.535482104564e-07   1.683720168817e-06  -1.232277169903e-06  -3.434928627414e-07  
3*0.0  7.810611910369e-06  -5.782037286286e-07  -9.145184638752e-06   3.296114721430e-07  -2.575846710500e-06   2.627432297069e-06   7.856536365018e-07  3*0.0 -5.252600610408e-06   3.630627166071e-07   4.372835667858e-06  -1.466774901748e-07   1.622024310156e-06  -1.179051737605e-06  -3.281170820238e-07  
3*0.0  7.551170163410e-06  -5.572845712390e-07  -8.786960487034e-06   3.155180151570e-07  -2.487371305923e-06   2.521121609150e-06   7.523537207195e-07  3*0.0 -5.064829717762e-06   3.490696983607e-07   4.187620366627e-06  -1.399605833053e-07   1.562451832029e-06  -1.127831633094e-06  -3.133008705643e-07  
3*0.0  7.299479662005e-06  -5.371943412913e-07  -8.443725610799e-06   3.022083740590e-07  -2.401621586081e-06   2.419204687517e-06   7.206875939202e-07  3*0.0 -4.882757939222e-06   3.356217828992e-07   4.010760515808e-06  -1.336354356141e-07   1.504742281849e-06  -1.078886957313e-06  -2.992477466437e-07  
3*0.0  7.056086131091e-06  -5.177270866399e-07  -8.113719937018e-06   2.893861604340e-07  -2.318787319993e-06   2.321355299291e-06   6.903510430614e-07  3*0.0 -4.707383349803e-06   3.226407272305e-07   3.841418373399e-06  -1.275809187696e-07   1.449210406972e-06  -1.032081952048e-06  -2.858339109503e-07  
3*0.0  6.819630920560e-06  -4.987816747869e-07  -7.792572974837e-06   2.768296366788e-07  -2.238427855657e-06   2.226488064172e-06   6.608172601411e-07  3*0.0 -4.537656705122e-06   3.101041122320e-07   3.677361319098e-06  -1.216708976855e-07   1.395523955521e-06  -9.868839627304e-07  -2.728294294568e-07  
3*0.0  6.592658929802e-06  -4.807419886174e-07  -7.486829472337e-06   2.650238192655e-07  -2.161382655786e-06   2.136204032687e-06   6.328580265519e-07  3*0.0 -4.374944723012e-06   2.981369125439e-07   3.521373816951e-06  -1.161148378778e-07   1.344113213885e-06  -9.439184717086e-07  -2.605288238053e-07  
3*0.0  6.373281423311e-06  -4.634159838787e-07  -7.193396842036e-06   2.538369968155e-07  -2.087002803603e-06   2.049614771739e-06   6.061496070101e-07  3*0.0 -4.218093488761e-06   2.866612796087e-07   3.372225283460e-06  -1.108638188077e-07   1.294605591340e-06  -9.028637975373e-07  -2.488152551328e-07  
3*0.0  6.159169585311e-06  -4.465793747427e-07  -6.908161166300e-06   2.429146398655e-07  -2.014536544563e-06   1.965693728631e-06   5.802147824783e-07  3*0.0 -4.065608832121e-06   2.755726345874e-07   3.227853819053e-06  -1.057617778327e-07   1.246544030072e-06  -8.632241718394e-07  -2.374826629258e-07  
3*0.0  5.950975227958e-06  -4.301249312901e-07  -6.633688981189e-06   2.324430694829e-07  -1.944185527179e-06   1.885023334089e-06   5.553638755133e-07  3*0.0 -3.917921551949e-06   2.647554432531e-07   3.089560149102e-06  -1.008969900294e-07   1.200048585376e-06  -8.252863759213e-07  -2.266655052627e-07  
3*0.0  5.750514942370e-06  -4.143974904131e-07  -6.369143903421e-06   2.223022329581e-07  -1.876491742267e-06   1.807465518879e-06   5.314625940445e-07  3*0.0 -3.775949736283e-06   2.544585745238e-07   2.956608448489e-06  -9.619236841878e-08   1.155388410664e-06  -7.888881798774e-07  -2.162861025500e-07  
3*0.0  5.557506075018e-06  -3.993594190669e-07  -6.117017000827e-06   2.128250345752e-07  -1.811424843999e-06   1.733555895766e-06   5.088083149693e-07  3*0.0 -3.639614424873e-06   2.446057967183e-07   2.830226054203e-06  -9.180805612660e-08   1.112558737565e-06  -7.542937600870e-07  -2.064683910790e-07  
3*0.0  5.370345234557e-06  -3.849703884925e-07  -5.874580390791e-06   2.038460091666e-07  -1.748421330142e-06   1.662542004645e-06   4.871238816710e-07  3*0.0 -3.507704823845e-06   2.351912064225e-07   2.709122544300e-06  -8.766394810865e-08   1.071172698160e-06  -7.211662059385e-07  -1.970972016680e-07  
3*0.0  5.187264160286e-06  -3.705801265488e-07  -5.637038012269e-06   1.947466895668e-07  -1.686864388288e-06   1.593306896296e-06   4.658351529146e-07  3*0.0 -3.379431226244e-06   2.258666874000e-07   2.591142971453e-06  -8.349243770831e-08   1.030959752661e-06  -6.890290703405e-07  -1.879471195550e-07  
3*0.0  5.012379955080e-06  -3.571811584865e-07  -5.412922777811e-06   1.864826008157e-07  -1.628112350446e-06   1.527850907631e-06   4.459320477414e-07  3*0.0 -3.256795761531e-06   2.171450115650e-07   2.479968910483e-06  -7.970065143204e-08   9.925539658164e-07  -6.586896979807e-07  -1.793979267972e-07  
3*0.0  4.843727619737e-06  -3.441315794003e-07  -5.197865305531e-06   1.784625490093e-07  -1.571482559572e-06   1.465121693056e-06   4.269091855672e-07  3*0.0 -3.138869493257e-06   2.086890019432e-07   2.373734622077e-06  -7.604407923656e-08   9.556427505014e-07  -6.297258367260e-07  -1.712582420697e-07  
3*0.0  4.678611373618e-06  -3.312924836862e-07  -4.987292081264e-06   1.705187779598e-07  -1.516140354345e-06   1.403982094310e-06   4.082534407028e-07  3*0.0 -3.023997840927e-06   2.004323115562e-07   2.270155366390e-06  -7.243340494912e-08   9.197359422782e-07  -6.016010436709e-07  -1.633051029816e-07  
3*0.0  4.518755727743e-06  -3.190154086822e-07  -4.785276309866e-06   1.629954702916e-07  -1.462656240262e-06   1.345373818956e-06   3.904348827762e-07  3*0.0 -2.913089149802e-06   1.925298665812e-07   2.171133227259e-06  -6.902320576346e-08   8.851162380737e-07  -5.747324111424e-07  -1.557313082020e-07  
3*0.0  4.365348432007e-06  -3.073981150701e-07  -4.593043457190e-06   1.560029493353e-07  -1.411388327632e-06   1.289599141759e-06   3.735755617265e-07  3*0.0 -2.806795967472e-06   1.850521485556e-07   2.077095150556e-06  -6.585634091667e-08   8.519752975417e-07  -5.492139632052e-07  -1.485765343272e-07  
3*0.0  4.217240402552e-06  -2.960799757341e-07  -4.408134826638e-06   1.491820418766e-07  -1.361907879850e-06   1.236034302586e-06   3.574190829255e-07  3*0.0 -2.704391236397e-06   1.778019890103e-07   1.987033981224e-06  -6.278053852239e-08   8.200592842143e-07  -5.248003948976e-07  -1.417477331144e-07  
3*0.0  4.073309457600e-06  -2.851189855872e-07  -4.229314714574e-06   1.426284611911e-07  -1.313933656588e-06   1.184379811554e-06   3.418080140623e-07  3*0.0 -2.605364256783e-06   1.708058723219e-07   1.900198900328e-06  -5.983776557743e-08   7.892490902881e-07  -5.013260220134e-07  -1.351653730143e-07  
3*0.0  3.933288935645e-06  -2.744840250301e-07  -4.057162865164e-06   1.363054323781e-07  -1.267299017118e-06   1.134678654717e-06   3.268570020283e-07  3*0.0 -2.509225394080e-06   1.640372578897e-07   1.817002159292e-06  -5.701509628748e-08   7.593614871501e-07  -4.788397671203e-07  -1.288875718566e-07  
3*0.0  3.798500980014e-06  -2.643161312918e-07  -3.892582240901e-06   1.303485758107e-07  -1.222476064418e-06   1.087212877920e-06   3.126170040524e-07  3*0.0 -2.416934558859e-06   1.575683461032e-07   1.737665876845e-06  -5.436057961144e-08   7.307062997957e-07  -4.574176286813e-07  -1.229210766268e-07  
3*0.0  3.668355594803e-06  -2.546057120145e-07  -3.733971057948e-06   1.246902819936e-07  -1.179281252397e-06   1.041589270928e-06   2.989108094355e-07  3*0.0 -2.328068601070e-06   1.513981407464e-07   1.661345857056e-06  -5.183644537625e-08   7.031561321945e-07  -4.368612783231e-07  -1.171862387582e-07  
3*0.0  3.541849717378e-06  -2.450569388807e-07  -3.580019751100e-06   1.190697043057e-07  -1.137329079548e-06   9.974396982192e-07   2.856259128123e-07  3*0.0 -2.242105758678e-06   1.453793979110e-07   1.587664953923e-06  -4.934583350387e-08   6.765254510352e-07  -4.170660863942e-07  -1.116555507308e-07  
3*0.0  3.420075301664e-06  -2.359949317424e-07  -3.434175957808e-06   1.138345099696e-07  -1.096950306898e-06   9.555240342891e-07   2.731558217014e-07  3*0.0 -2.159273409715e-06   1.396508776741e-07   1.518123032357e-06  -4.703041552283e-08   6.508758606252e-07  -3.983380833168e-07  -1.064802862278e-07  
3*0.0  3.303051011800e-06  -2.272612238295e-07  -3.294734043059e-06   1.088516033333e-07  -1.058193080843e-06   9.154967150290e-07   2.612761366956e-07  3*0.0 -2.079904642684e-06   1.341523987454e-07   1.451842128234e-06  -4.483961394327e-08   6.263231526472e-07  -3.805069666926e-07  -1.015637393195e-07  
3*0.0  3.188333785732e-06  -2.186373847743e-07  -3.157419011639e-06   1.038688191652e-07  -1.020288626192e-06   8.763253134413e-07   2.495314120891e-07  3*0.0 -2.002608831638e-06   1.287637617754e-07   1.386776956264e-06  -4.265155319656e-08   6.024520124241e-07  -3.631048012918e-07  -9.671632243497e-08  
3*0.0  3.078339651733e-06  -2.104638728735e-07  -3.028497049224e-06   9.924836528463e-08  -9.839277332726e-07   8.393915559487e-07   2.386398775958e-07  3*0.0 -1.928412669859e-06   1.236497541895e-07   1.326018426927e-06  -4.063477515414e-08   5.795397263889e-07  -3.467831259136e-07  -9.224240190665e-08  
3*0.0  2.971848953020e-06  -2.026395006804e-07  -2.903908865439e-06   9.490715561437e-08  -9.488327913351e-07   8.038363568865e-07   2.281029835595e-07  3*0.0 -1.856873373239e-06   1.187526063755e-07   1.267306004560e-06  -3.873669026246e-08   5.574973149394e-07  -3.310722231581e-07  -8.791259182716e-08  
3*0.0  2.868992140480e-06  -1.950744077734e-07  -2.783581548849e-06   9.066832534409e-08  -9.149686241187e-07   7.695873081156e-07   2.179444149142e-07  3*0.0 -1.788020427932e-06   1.140419289860e-07   1.210853285045e-06  -3.688954469845e-08   5.363001670623e-07  -3.159992943304e-07  -8.375594138070e-08  
3*0.0  2.769005931116e-06  -1.877870097349e-07  -2.668134777417e-06   8.663389803936e-08  -8.820869221179e-07   7.367291737785e-07   2.082511636323e-07  3*0.0 -1.721242633865e-06   1.095153109906e-07   1.156908826992e-06  -3.514267817205e-08   5.157645387500e-07  -3.015956330740e-07  -7.980254921127e-08  
3*0.0  2.673007444992e-06  -1.807081917668e-07  -2.557067883625e-06   8.268914738876e-08  -8.505435732885e-07   7.052155433326e-07   1.989370358517e-07  3*0.0 -1.657318728408e-06   1.051386707339e-07   1.105160061412e-06  -3.343739135791e-08   4.961194334347e-07  -2.878131682637e-07  -7.601453286233e-08  
3*0.0  2.579688324754e-06  -1.738331282455e-07  -2.450548736102e-06   7.892370907524e-08  -8.199118847303e-07   6.749946768306e-07   1.900519250981e-07  3*0.0 -1.595351477961e-06   1.008974237963e-07   1.055763660945e-06  -3.182035486110e-08   4.770936864207e-07  -2.746564535687e-07  -7.241544981000e-08  
3*0.0  2.489605129415e-06  -1.673449496777e-07  -2.347994609268e-06   7.541367001353e-08  -7.904171581219e-07   6.459749024804e-07   1.815051600308e-07  3*0.0 -1.535736811966e-06   9.689333943264e-08   1.008258760503e-06  -3.030965350247e-08   4.588269340523e-07  -2.620377240197e-07  -6.895617162680e-08  
3*0.0  2.402815587427e-06  -1.611595280017e-07  -2.251001119667e-06   7.213540423185e-08  -7.620136455706e-07   6.184602850246e-07   1.734940310100e-07  3*0.0 -1.478320191955e-06   9.307585120040e-08   9.635398388328e-07  -2.890847554577e-08   4.412442300422e-07  -2.501290486028e-07  -6.572643929985e-08  
3*0.0  2.318373976120e-06  -1.549352824065e-07  -2.155462615408e-06   6.872968789607e-08  -7.344034052508e-07   5.915521237078e-07   1.655721674262e-07  3*0.0 -1.422795393837e-06   8.927975218550e-08   9.196666046512e-07  -2.745634489607e-08   4.242510173097e-07  -2.385170196106e-07  -6.254552507112e-08  
3*0.0  2.237214843654e-06  -1.491542356997e-07  -2.065545986733e-06   6.569003416316e-08  -7.079023032923e-07   5.661496959650e-07   1.581824947237e-07  3*0.0 -1.369406144739e-06   8.573172701702e-08   8.784762191211e-07  -2.616031819809e-08   4.079334264391e-07  -2.275860370274e-07  -5.958326286530e-08  
3*0.0  2.158949714786e-06  -1.435064745471e-07  -1.979617571990e-06   6.274833609753e-08  -6.823583715893e-07   5.418879016135e-07   1.511531462048e-07  3*0.0 -1.318093489186e-06   8.228518321710e-08   8.393043900757e-07  -2.491765751099e-08   3.922582873125e-07  -2.171931374016e-07  -5.677820023424e-08  
3*0.0  2.082948793612e-06  -1.379826991945e-07  -1.895182322566e-06   5.979270109021e-08  -6.575998418610e-07   5.182032381579e-07   1.442223608902e-07  3*0.0 -1.268506309813e-06   7.894043805947e-08   8.009149687322e-07  -2.366859891010e-08   3.771301316250e-07  -2.070678003772e-07  -5.401943796809e-08  
3*0.0  2.010066566886e-06  -1.327747260463e-07  -1.816232865342e-06   5.708372755937e-08  -6.338534860554e-07   4.959552913565e-07   1.378167781282e-07  3*0.0 -1.220920236445e-06   7.577943902354e-08   7.652035178571e-07  -2.253082530819e-08   3.626175537771e-07  -1.976050444829e-07  -5.148110875151e-08  
3*0.0  1.939457375565e-06  -1.277887047565e-07  -1.739589579084e-06   5.453486969143e-08  -6.109226257960e-07   4.744616065446e-07   1.315834917874e-07  3*0.0 -1.175019628939e-06   7.275119694495e-08   7.305028667874e-07  -2.145650249439e-08   3.486519998881e-07  -1.884562486613e-07  -4.900774266475e-08  
3*0.0  1.871041476274e-06  -1.229315286755e-07  -1.665489185291e-06   5.202752753437e-08  -5.887242723318e-07   4.537318277069e-07   1.255705290508e-07  3*0.0 -1.130736261140e-06   6.982058426128e-08   6.971308227880e-07  -2.040529845946e-08   3.351888603220e-07  -1.796752149392e-07  -4.663373436992e-08  
3*0.0  1.804308680931e-06  -1.182296607460e-07  -1.594489106064e-06   4.965577735338e-08  -5.671002610885e-07   4.338624263186e-07   1.198418370178e-07  3*0.0 -1.087619474850e-06   6.698429199099e-08   6.652817444641e-07  -1.941713524860e-08   3.220957809868e-07  -1.712915081403e-07  -4.437904312323e-08  
3*0.0  1.740868090015e-06  -1.137238601465e-07  -1.527170343761e-06   4.737972874383e-08  -5.465429103155e-07   4.150323381027e-07   1.144357704488e-07  3*0.0 -1.046705838112e-06   6.427984581745e-08   6.352050121172e-07  -1.847176426618e-08   3.096738207756e-07  -1.633742131863e-07  -4.225986866555e-08  
3*0.0  1.678731744958e-06  -1.093349615669e-07  -1.461089126443e-06   4.513900414056e-08  -5.264557704004e-07   3.966425493601e-07   1.091210352407e-07  3*0.0 -1.006820620852e-06   6.165869546047e-08   6.057489536978e-07  -1.754309614435e-08   2.975861039888e-07  -1.556577426828e-07  -4.018017251958e-08  
3*0.0  1.619559906382e-06  -1.052030515014e-07  -1.399531352463e-06   4.313147317548e-08  -5.073410333904e-07   3.794528499753e-07   1.042137661847e-07  3*0.0 -9.688507693826e-07   5.918284279417e-08   5.783800519462e-07  -1.671531426128e-08   2.860884307680e-07  -1.484652557486e-07  -3.826398647602e-08  
3*0.0  1.561375464361e-06  -1.011959919135e-07  -1.338862000638e-06   4.115589242692e-08  -4.885943947788e-07   3.625997670425e-07   9.936904228836e-08  3*0.0 -9.316973412511e-07   5.678854158908e-08   5.514922081017e-07  -1.589963158627e-08   2.748596098475e-07  -1.414344637188e-07  -3.637723222788e-08  
3*0.0  1.505680690796e-06  -9.726012263120e-08  -1.280769274524e-06   3.918720112884e-08  -4.706452626110e-07   3.464942654351e-07   9.474556650807e-08  3*0.0 -8.962441628699e-07   5.445707080817e-08   5.258771732156e-07  -1.509166385175e-08   2.641436859517e-07  -1.347442851876e-07  -3.458576563026e-08  
3*0.0  1.452146880185e-06  -9.353165238311e-08  -1.226153224382e-06   3.738006161587e-08  -4.533987973295e-07   3.313074842737e-07   9.043633762607e-08  3*0.0 -8.621614446724e-07   5.224347313237e-08   5.018894083132e-07  -1.435176006295e-08   2.538485106661e-07  -1.284604324129e-07  -3.292156108903e-08  
3*0.0  1.400755147403e-06  -8.997128538727e-08  -1.174063374293e-06   3.568374396541e-08  -4.368665022050e-07   3.168388282005e-07   8.633948293970e-08  3*0.0 -8.295252056811e-07   5.013217724311e-08   4.790640092734e-07  -1.366030611693e-08   2.440019298625e-07  -1.224873268101e-07  -3.134250299638e-08  
3*0.0  1.350154158380e-06  -8.646175705892e-08  -1.122560673019e-06   3.397305382331e-08  -4.206233667439e-07   3.026144910925e-07   8.228207376358e-08  3*0.0 -7.975687553522e-07   4.806624468090e-08   4.565907340049e-07  -1.296358946240e-08   2.343753978380e-07  -1.166368190210e-07  -2.978451511362e-08  
3*0.0  1.302235498465e-06  -8.315397011618e-08  -1.074762022050e-06   3.242797597638e-08  -4.052428933059e-07   2.893672808991e-07   7.854896884640e-08  3*0.0 -7.673079436080e-07   4.611691013003e-08   4.357895365600e-07  -1.233906405805e-08   2.252637402065e-07  -1.112036289908e-07  -2.835432393681e-08  
3*0.0  1.255497286351e-06  -7.992565842017e-08  -1.027868483586e-06   3.088151825790e-08  -3.902670410515e-07   2.764388585674e-07   7.488285607437e-08  3*0.0 -7.379107730063e-07   4.422511891284e-08   4.154448987788e-07  -1.171352539799e-08   2.164236324119e-07  -1.059141406462e-07  -2.695373251526e-08  
3*0.0  1.210729611743e-06  -7.686480942189e-08  -9.837794001192e-07   2.947097522648e-08  -3.759377356996e-07   2.642600734681e-07   7.145888382326e-08  3*0.0 -7.097955720167e-07   4.242713945571e-08   3.963778990342e-07  -1.114510482282e-08   2.079772219360e-07  -1.009481847912e-07  -2.564917029360e-08  
3*0.0  1.167170392635e-06  -7.390413073013e-08  -9.410513208260e-07   2.810692437862e-08  -3.620188113764e-07   2.524897055135e-07   6.814549762123e-08  3*0.0 -6.825422144368e-07   4.069515527709e-08   3.779611650796e-07  -1.059743313724e-08   1.998010166297e-07  -9.616389989526e-08  -2.439039185960e-08  
3*0.0  1.124892720513e-06  -7.104480584267e-08  -8.998189190799e-07   2.679527183156e-08  -3.485287077895e-07   2.411555122581e-07   6.495551341854e-08  3*0.0 -6.561756554250e-07   3.902745685280e-08   3.602462277148e-07  -1.007252674489e-08   1.919004497195e-07  -9.157089263654e-08  -2.318179769204e-08  
3*0.0  1.084177199485e-06  -6.825571195479e-08  -8.599889882435e-07   2.549722163756e-08  -3.355508555782e-07   2.302457481042e-07   6.187722454728e-08  3*0.0 -6.308694866895e-07   3.740903449873e-08   3.431856209346e-07  -9.582258490193e-09   1.843237618623e-07  -8.716061698046e-08  -2.201891742414e-08  
3*0.0  1.044874674967e-06  -6.559054630400e-08  -8.218823558434e-07   2.427903434674e-08  -3.230405781358e-07   2.198167467484e-07   5.894272901365e-08  3*0.0 -6.065108545029e-07   3.586743460551e-08   3.269147146532e-07  -9.104140680173e-09   1.770395250636e-07  -8.295800227995e-08  -2.091335888706e-08  
3*0.0  1.006843151797e-06  -6.304707158084e-08  -7.855499039581e-07   2.313650758334e-08  -3.109497110100e-07   2.098707218506e-07   5.615891121104e-08  3*0.0 -5.829808748483e-07   3.439442293710e-08   3.114599764206e-07  -8.644757215784e-09   1.700108489464e-07  -7.896497818677e-08  -1.986798072758e-08  
3*0.0  9.707164520618e-07  -6.065715268201e-08  -7.516447919764e-07   2.209912407291e-08  -2.994692501105e-07   2.005662080477e-07   5.357955579286e-08  3*0.0 -5.606374389919e-07   3.300766932813e-08   2.970784204360e-07  -8.210742544781e-09   1.633409555339e-07  -7.524020355806e-08  -1.890177284817e-08  
3*0.0  9.353533925287e-07  -5.823398758904e-08  -7.181969959770e-07   2.100446822719e-08  -2.882406638142e-07   1.914411789034e-07   5.103298092823e-08  3*0.0 -5.388761679238e-07   3.161796654936e-08   2.829682974216e-07  -7.801297774590e-09   1.568477093047e-07  -7.160306564507e-08  -1.795284499455e-08  
3*0.0  9.015598076278e-07  -5.595243713624e-08  -6.868089042458e-07   2.000742745554e-08  -2.775179832567e-07   1.828590466826e-07   4.865920154562e-08  3*0.0 -5.181152642182e-07   3.030991070622e-08   2.697772934952e-07  -7.410305180626e-09   1.506582554654e-07  -6.819599486738e-08  -1.707126186583e-08  
3*0.0  8.686894056762e-07  -5.380171390330e-08  -6.564775158698e-07   1.908537106232e-08  -2.671162121090e-07   1.745861980948e-07   4.636820307311e-08  3*0.0 -4.979706329480e-07   2.907228505368e-08   2.570364674859e-07  -7.033826669726e-09   1.446653607913e-07  -6.491422486729e-08  -1.622036495609e-08  
3*0.0  8.371347670948e-07  -5.168104652856e-08  -6.274202548534e-07   1.816060142504e-08  -2.571294867130e-07   1.666747872636e-07   4.418127264461e-08  3*0.0 -4.786873469148e-07   2.786267954432e-08   2.448988003370e-07  -6.679130602831e-09   1.389286179276e-07  -6.179048326597e-08  -1.541253745133e-08  
3*0.0  8.067133922558e-07  -4.964959846649e-08  -5.997297815946e-07   1.729203359985e-08  -2.475129482729e-07   1.591386134426e-07   4.210527214879e-08  3*0.0 -4.601411483783e-07   2.670639543373e-08   2.333634459983e-07  -6.341338274083e-09   1.334173190432e-07  -5.882300595180e-08  -1.464741118770e-08  
3*0.0  7.772623688549e-07  -4.769404733029e-08  -5.729519807181e-07   1.645836690713e-08  -2.382210325998e-07   1.518727609542e-07   4.009995609590e-08  3*0.0 -4.422583976680e-07   2.559722215971e-08   2.222374072584e-07  -6.018584265669e-09   1.281109388681e-07  -5.596923989430e-08  -1.391001116431e-08  
3*0.0  7.486738544188e-07  -4.581728510607e-08  -5.474348931258e-07   1.566728706523e-08  -2.292078525841e-07   1.449436989412e-07   3.819990771086e-08  3*0.0 -4.249265589075e-07   2.453014518422e-08   2.116907518570e-07  -5.713142242739e-09   1.229719361339e-07  -5.326122592983e-08  -1.321460271544e-08  
3*0.0  7.213350369949e-07  -4.403395838379e-08  -5.230076152139e-07   1.492486631422e-08  -2.206036096741e-07   1.383284420193e-07   3.638312448418e-08  3*0.0 -4.083911906530e-07   2.351870385404e-08   2.015950911285e-07  -5.421779072769e-09   1.180760449637e-07  -5.067595008110e-08  -1.254957981458e-08  
3*0.0  6.948020659349e-07  -4.229857437607e-08  -4.994313724199e-07   1.421085181791e-08  -2.122649152445e-07   1.319583095344e-07   3.463311879486e-08  3*0.0 -3.924129603034e-07   2.253929666392e-08   1.918833407450e-07  -5.145494415427e-09   1.133507997498e-07  -4.819451474111e-08  -1.191086220309e-08  
3*0.0  6.689993298213e-07  -4.061836501298e-08  -4.766448379175e-07   1.351410899699e-08  -2.041666725299e-07   1.258140919057e-07   3.294654063194e-08  3*0.0 -3.769201350083e-07   2.159502568772e-08   1.825371827116e-07  -4.883641992448e-09   1.087740821987e-07  -4.581048590901e-08  -1.129765722532e-08  
3*0.0  6.444512675566e-07  -3.901427955404e-08  -4.552713812051e-07   1.286474572233e-08  -1.964646550435e-07   1.200435132320e-07   3.137365735829e-08  3*0.0 -3.621981270447e-07   2.069506281772e-08   1.738055731011e-07  -4.633673208889e-09   1.044269294234e-07  -4.357983013858e-08  -1.072791892377e-08  
3*0.0  6.206433153038e-07  -3.746516512873e-08  -4.347403756082e-07   1.224783240725e-08  -1.890056634483e-07   1.145093214920e-07   2.986679688322e-08  3*0.0 -3.479612996693e-07   1.982691593096e-08   1.654356650008e-07  -4.397009351378e-09   1.002283636538e-07  -4.144493840699e-08  -1.018298653567e-08  
3*0.0  5.975300748650e-07  -3.599136867173e-08  -4.147556092789e-07   1.165226942396e-08  -1.817783618443e-07   1.091420892132e-07   2.840107269519e-08  3*0.0 -3.341869049629e-07   1.900164071676e-08   1.573107410811e-07  -4.169537780100e-09   9.617236492861e-08  -3.937968820478e-08  -9.688344850071e-09  
3*0.0  5.757519492293e-07  -3.458401190090e-08  -3.964875906605e-07   1.110105538452e-08  -1.749601950261e-07   1.042077577685e-07   2.707561881381e-08  3*0.0 -3.211945395298e-07   1.821525934169e-08   1.499340114042e-07  -3.954371955105e-09   9.234430994260e-08  -3.749291872023e-08  -9.194921261084e-09  
3*0.0  5.542441615325e-07  -3.316155804751e-08  -3.779989771185e-07   1.051523441313e-08  -1.682430566949e-07   9.926311388137e-08   2.572728164626e-08  3*0.0 -3.084707340097e-07   1.743056906800e-08   1.424939705032e-07  -3.751355176278e-09   8.860131184296e-08  -3.560736546073e-08  -8.729645311312e-09  
3*0.0  5.338091662689e-07  -3.187607171548e-08  -3.610771406274e-07   1.002335544612e-08  -1.618667555311e-07   9.471049686638e-08   2.450494403236e-08  3*0.0 -2.963460851396e-07   1.671325527976e-08   1.356895791094e-07  -3.555921103672e-09   8.503900628597e-08  -3.387382923612e-08  -8.285124544057e-09  
3*0.0  5.142149820393e-07  -3.061717801515e-08  -3.452226199367e-07   9.557000395386e-09  -1.557532436416e-07   9.043543679222e-08   2.336738583103e-08  3*0.0 -2.847464408444e-07   1.601425447315e-08   1.293513211304e-07  -3.371119717319e-09   8.163159534742e-08  -3.225493249628e-08  -7.863036955345e-09  
3*0.0  4.947021640433e-07  -2.936704696846e-08  -3.287098607079e-07   9.092440075260e-09  -1.496885669826e-07   8.604680243296e-08   2.217118139318e-08  3*0.0 -2.733016182363e-07   1.532720794884e-08   1.227504495585e-07  -3.197607158405e-09   7.827854719853e-08  -3.059216653889e-08  -7.462241655394e-09  
3*0.0  4.766286858928e-07  -2.821376974942e-08  -3.142923992282e-07   8.646460666521e-09  -1.440617442049e-07   8.216701362331e-08   2.114354655579e-08  3*0.0 -2.626509562480e-07   1.469111864032e-08   1.170247686701e-07  -3.031564755744e-09   7.515577329566e-08  -2.913204708906e-08  -7.080063608035e-09  
3*0.0  4.587048725185e-07  -2.706551146807e-08  -2.995088557330e-07   8.216186658959e-09  -1.384999664719e-07   7.823693648023e-08   2.008192948869e-08  3*0.0 -2.521792520203e-07   1.406260055748e-08   1.111499148295e-07  -2.871655464911e-09   7.209274582530e-08  -2.765151378546e-08  -6.713044554432e-09  
3*0.0  4.415997875507e-07  -2.599732157127e-08  -2.857941736333e-07   7.816115839948e-09  -1.331941214286e-07   7.457633749838e-08   1.910518298940e-08  3*0.0 -2.421756881246e-07   1.347556194372e-08   1.057285547790e-07  -2.723763391381e-09   6.916832539880e-08  -2.627960710779e-08  -6.368704732665e-09  
3*0.0  4.250502729418e-07  -2.495291908723e-08  -2.726114783664e-07   7.428442550969e-09  -1.280670485897e-07   7.106490525401e-08   1.816862288855e-08  3*0.0 -2.325328267957e-07   1.290339867309e-08   1.005358268895e-07  -2.580665736214e-09   6.635203126571e-08  -2.496791114970e-08  -6.036653150431e-09  
3*0.0  4.091019253520e-07  -2.396306993324e-08  -2.600560711476e-07   7.062321893410e-09  -1.231345348591e-07   6.772246930257e-08   1.727934406716e-08  3*0.0 -2.232624173659e-07   1.236275919969e-08   9.559595458007e-08  -2.446011453060e-09   6.364866256477e-08  -2.372128213487e-08  -5.721888076723e-09  
3*0.0  3.937002941662e-07  -2.299175293168e-08  -2.478548451224e-07   6.713935247008e-09  -1.183755406376e-07   6.448794638297e-08   1.641594473215e-08  3*0.0 -2.143477631353e-07   1.183536081512e-08   9.081246346597e-08  -2.318388536793e-09   6.105094928138e-08  -2.251829237876e-08  -5.422354759932e-09  
3*0.0  3.787789361978e-07  -2.206429596346e-08  -2.361153671292e-07   6.382364476237e-09  -1.137730805571e-07   6.138137844634e-08   1.558721891298e-08  3*0.0 -2.057322291179e-07   1.133267690862e-08   8.622105736751e-08  -2.197314198690e-09   5.854404089559e-08  -2.136572701466e-08  -5.138915281174e-09  
3*0.0  3.645678147525e-07  -2.118356635986e-08  -2.251408757644e-07   6.065590919356e-09  -1.093916607813e-07   5.847223138353e-08   1.481702608373e-08  3*0.0 -1.975360195597e-07   1.085492055795e-08   8.194620965145e-08  -2.081970334971e-09   5.616038586723e-08  -2.029059907358e-08  -4.871546136271e-09  
3*0.0  3.508549152757e-07  -2.032820725546e-08  -2.148041502409e-07   5.761502009626e-09  -1.051625156496e-07   5.572561298036e-08   1.409689033526e-08  3*0.0 -1.896389153860e-07   1.039280491329e-08   7.795548795663e-08  -1.971528921595e-09   5.386357949265e-08  -1.928373530568e-08  -4.617320667247e-09  
3*0.0  3.378184080982e-07  -1.951502300641e-08  -2.051117841841e-07   5.472932478172e-09  -1.011450324716e-07   5.314859379582e-08   1.342457698159e-08  3*0.0 -1.821402284308e-07   9.967384675029e-09   7.421853614021e-08  -1.867055124932e-09   5.168440545596e-08  -1.834031728901e-08  -4.377976151729e-09  
3*0.0  3.249236723664e-07  -1.870770563131e-08  -1.952517646743e-07   5.200176844952e-09  -9.718217369467e-08   5.055306817440e-08   1.273758435338e-08  3*0.0 -1.747753266421e-07   9.543175731283e-09   7.042545524942e-08  -1.768609930150e-09   4.954816857424e-08  -1.739168983852e-08  -4.151887831707e-09  
3*0.0  3.126816036752e-07  -1.794794545211e-08  -1.861964479986e-07   4.938013348318e-09  -9.342173662895e-08   4.815895560570e-08   1.211138088728e-08  3*0.0 -1.677850763455e-07   9.135245012546e-09   6.695227484121e-08  -1.674226920646e-09   4.752196728303e-08  -1.651960838996e-08  -3.935038685239e-09  
3*0.0  3.009061515837e-07  -1.724179454911e-08  -1.776486226117e-07   4.688243756182e-09  -8.980982347451e-08   4.589657633122e-08   1.152301424280e-08  3*0.0 -1.610652068732e-07   8.744222309498e-09   6.368033214709e-08  -1.584602002264e-09   4.557686145327e-08  -1.569742449969e-08  -3.728942036162e-09  
3*0.0  2.893921278446e-07  -1.652617141372e-08  -1.690689950592e-07   4.452044334220e-09  -8.628353030373e-08   4.364582767017e-08   1.093078939346e-08  3*0.0 -1.545411608143e-07   8.369585168985e-09   6.040753109537e-08  -1.500227755448e-09   4.369027528973e-08  -1.488139215982e-08  -3.533169500482e-09  
3*0.0  2.785653112464e-07  -1.586075690342e-08  -1.613875954881e-07   4.226688100753e-09  -8.296537624214e-08   4.161332125903e-08   1.040666291925e-08  3*0.0 -1.483896543538e-07   8.010743032585e-09   5.749694115102e-08  -1.419933718819e-09   4.191119619933e-08  -1.414944379085e-08  -3.346187771041e-09  
3*0.0  2.678123912514e-07  -1.519693167656e-08  -1.534800779382e-07   4.010475283189e-09  -7.968145090918e-08   3.954608529917e-08   9.892725847810e-09  3*0.0 -1.423343570962e-07   7.665325978067e-09   5.449647827261e-08  -1.343154981560e-09   4.016434716417e-08  -1.340384227041e-08  -3.168752578946e-09  
3*0.0  2.575107921752e-07  -1.457751250317e-08  -1.460955416160e-07   3.808232166488e-09  -7.653857066649e-08   3.761095576962e-08   9.396138828880e-09  3*0.0 -1.365372223242e-07   7.336603465301e-09   5.170436481661e-08  -1.271576895887e-09   3.849366850080e-08  -1.270851259901e-08  -3.001012441226e-09  
3*0.0  2.477773985277e-07  -1.398747520675e-08  -1.393557697167e-07   3.614242793445e-09  -7.356731962710e-08   3.583586755982e-08   8.916713589807e-09  3*0.0 -1.310522897077e-07   7.021006246950e-09   4.917067495324e-08  -1.203047375476e-09   3.691274962235e-08  -1.207405365026e-08  -2.839349770385e-09  
3*0.0  2.382976233774e-07  -1.342612239337e-08  -1.326471654593e-07   3.430672534016e-09  -7.068161349216e-08   3.408213962969e-08   8.461113590251e-09  3*0.0 -1.257382806465e-07   6.718982690011e-09   4.664653251289e-08  -1.138442096950e-09   3.538437370928e-08  -1.144677533705e-08  -2.686176694749e-09  
3*0.0  2.291145719347e-07  -1.287675355668e-08  -1.261755549047e-07   3.257322134629e-09  -6.788992467517e-08   3.239455352521e-08   8.032586366687e-09  3*0.0 -1.206097949798e-07   6.430193555410e-09   4.421945261687e-08  -1.077720769967e-09   3.391091564667e-08  -1.084495450480e-08  -2.542627843454e-09  
3*0.0  2.201457804814e-07  -1.233590075105e-08  -1.198996467359e-07   3.090119131725e-09  -6.516667537436e-08   3.076198520115e-08   7.620931413269e-09  3*0.0 -1.156249396856e-07   6.152757811598e-09   4.187635278993e-08  -1.019212416369e-09   3.248020689318e-08  -1.026520865788e-08  -2.405119456458e-09  
3*0.0  2.118341277122e-07  -1.183540502163e-08  -1.143733356920e-07   2.932709668325e-09  -6.263928330660e-08   2.931055951974e-08   7.234377336591e-09  3*0.0 -1.109845998330e-07   5.887370022078e-09   3.983006385465e-08  -9.643965075552e-10   3.114730466553e-08  -9.778879027830e-09  -2.276487680872e-09  
3*0.0  2.036642460752e-07  -1.134428579242e-08  -1.088174105732e-07   2.782952678567e-09  -6.016100089639e-08   2.786341540125e-08   6.869136506346e-09  3*0.0 -1.064549187122e-07   5.632992795188e-09   3.777487213115e-08  -9.124092502689e-10   2.984857051413e-08  -9.276112040197e-09  -2.155435662905e-09  
3*0.0  1.959895175897e-07  -1.089251011814e-08  -1.038404596474e-07   2.640025985154e-09  -5.783275405274e-08   2.655716323478e-08   6.525090131675e-09  3*0.0 -1.021877654593e-07   5.388736294797e-09   3.594195363898e-08  -8.629682250313e-10   2.862545517535e-08  -8.802422080943e-09  -2.041905746085e-09  
3*0.0  1.883979873057e-07  -1.044309543531e-08  -9.884208680316e-08   2.504134008218e-09  -5.553457995110e-08   2.525484621943e-08   6.195827908075e-09  3*0.0 -9.799559919350e-08   5.155213315459e-09   3.410699767759e-08  -8.160041786316e-10   2.742573749496e-08  -8.349988706121e-09  -1.933498650160e-09  
3*0.0  1.810848130562e-07  -1.002582080713e-08  -9.403793702788e-08   2.377978789037e-09  -5.332166727439e-08   2.400612553997e-08   5.887085065921e-09  3*0.0 -9.397398531141e-08   4.933335976285e-09   3.235335872513e-08  -7.726275896400e-10   2.627515404118e-08  -7.924994431432e-09  -1.832165230072e-09  
3*0.0  1.741630979220e-07  -9.608940555780e-09  -8.956651813506e-08   2.252871663749e-09  -5.123099764936e-08   2.284218740483e-08   5.585294226762e-09  3*0.0 -9.016369878541e-08   4.717776742375e-09   3.071856439662e-08  -7.296875377194e-10   2.518693051908e-08  -7.512061146478e-09  -1.733347866645e-09  
3*0.0  1.675497180826e-07  -9.210398047183e-09  -8.545270210055e-08   2.135359666114e-09  -4.923361772639e-08   2.176631065918e-08   5.299425469881e-09  3*0.0 -8.652253094518e-08   4.512055325923e-09   2.922324124220e-08  -6.894759213383e-10   2.414739782345e-08  -7.120989293799e-09  -1.639973983253e-09  
3*0.0  1.608523944321e-07  -8.829660257921e-09  -8.098634440233e-08   2.025068374785e-09  -4.721855424923e-08   2.061955288556e-08   5.027552869293e-09  3*0.0 -8.288223589630e-08   4.315868146792e-09   2.759890194663e-08  -6.518661369350e-10   2.311063600999e-08  -6.749284793559e-09  -1.551371938000e-09  
3*0.0  1.546595293816e-07  -8.462511616763e-09  -7.712449324675e-08   1.919140633497e-09  -4.535406236641e-08   1.961661666433e-08   4.767060820347e-09  3*0.0 -7.949906678768e-08   4.127262844773e-09   2.620062364698e-08  -6.158577982781e-10   2.214718480385e-08  -6.393937905949e-09  -1.466700778963e-09  
3*0.0  1.485847722987e-07  -8.107081503437e-09  -7.332131867921e-08   1.816645156400e-09  -4.352736940333e-08   1.863343158037e-08   4.515932892967e-09  3*0.0 -7.619881035869e-08   3.945352430418e-09   2.483089429512e-08  -5.811044224184e-10   2.120816428240e-08  -6.052534160657e-09  -1.385254296730e-09  
3*0.0  1.427751983584e-07  -7.771803132686e-09  -6.966853709724e-08   1.723012777528e-09  -4.178373346096e-08   1.769189449995e-08   4.281456830721e-09  3*0.0 -7.305022177621e-08   3.773684312032e-09   2.351434941434e-08  -5.494934555397e-10   2.031378067855e-08  -5.732962402321e-09  -1.309421463333e-09  
3*0.0  1.372084424096e-07  -7.447770300302e-09  -6.623861601576e-08   1.632821987627e-09  -4.011410784185e-08   1.680692832790e-08   4.056277760814e-09  3*0.0 -7.003709375936e-08   3.608340082813e-09   2.228367229675e-08  -5.191475608849e-10   1.945840456026e-08  -5.426900464537e-09  -1.236786308095e-09  
3*0.0  1.318361918235e-07  -7.138709503306e-09  -6.296219699222e-08   1.547521934206e-09  -3.850534337241e-08   1.596247785388e-08   3.841367483537e-09  3*0.0 -6.713428322907e-08   3.450793251724e-09   2.110973969689e-08  -4.904847448523e-10   1.863552931583e-08  -5.135206946238e-09  -1.167607296980e-09  
3*0.0  1.266159640880e-07  -6.841259032935e-09  -5.977664944573e-08   1.466551695975e-09  -3.694403080095e-08   1.514437508043e-08   3.639284720172e-09  3*0.0 -6.432849681213e-08   3.299613166966e-09   1.997298249221e-08  -4.634167607571e-10   1.784087085039e-08  -4.860844798040e-09  -1.102833298837e-09  
3*0.0  1.216045406851e-07  -6.555239408755e-09  -5.672261966271e-08   1.389159084187e-09  -3.544689477850e-08   1.436169384053e-08   3.448381914515e-09  3*0.0 -6.164191202471e-08   3.154664872456e-09   1.888598929425e-08  -4.376140920403e-10   1.708075074461e-08  -4.601827488265e-09  -1.041895065277e-09  
3*0.0  1.168659938675e-07  -6.280712050271e-09  -5.399338240858e-08   1.316102778793e-09  -3.402955087807e-08   1.365641623512e-08   3.269333160949e-09  3*0.0 -5.909775666753e-08   3.015920447110e-09   1.792628515846e-08  -4.133490351443e-10   1.636039303665e-08  -4.358777083228e-09  -9.849720567107e-10  
3*0.0  1.123189088305e-07  -6.018785071340e-09  -5.137437174524e-08   1.247294719316e-09  -3.267104587818e-08   1.298125730620e-08   3.100866331586e-09  3*0.0 -5.666505252968e-08   2.883695696005e-09   1.700841480765e-08  -3.905465349703e-10   1.567223065053e-08  -4.129990558735e-09  -9.316157136617e-10  
3*0.0  1.080128991035e-07  -5.765221039542e-09  -4.896288935751e-08   1.181059737189e-09  -3.138572836677e-08   1.235775664030e-08   2.942048350908e-09  3*0.0 -5.436013064964e-08   2.756182812884e-09   1.616322648618e-08  -3.687007187811e-10   1.502093315730e-08  -3.914430346688e-09  -8.815615027827e-10  
3*0.0  1.037500807929e-07  -5.522669727187e-09  -4.655011343327e-08   1.118366282516e-09  -3.011646042958e-08   1.173792441995e-08   2.790362731335e-09  3*0.0 -5.208998173085e-08   2.634457519054e-09   1.531884636036e-08  -3.480634032504e-10   1.438066703125e-08  -3.708889658642e-09  -8.338556531159e-10  
3*0.0  9.962524774795e-08  -5.292213502629e-09  -4.420023321780e-08   1.060152414448e-09  -2.888865484824e-08   1.113662209751e-08   2.646277002300e-09  3*0.0 -4.990618085885e-08   2.518878735945e-09   1.450284651005e-08  -3.289679411972e-10   1.376477803324e-08  -3.513686751762e-09  -7.885995757997e-10  
3*0.0  9.569339443971e-08  -5.068042772164e-09  -4.200507468014e-08   1.002805502146e-09  -2.772024178314e-08   1.057415717726e-08   2.506355842211e-09  3*0.0 -4.782509551007e-08   2.406899511970e-09   1.373997428351e-08  -3.101826016938e-10   1.317886636039e-08  -3.324985017899e-09  -7.447712328248e-10  
3*0.0  9.197151952164e-08  -4.852792240753e-09  -3.995715317971e-08   9.484427413626e-10  -2.661555775625e-08   1.004912721348e-08   2.373761890498e-09  3*0.0 -4.585426404528e-08   2.299678165112e-09   1.302781876864e-08  -2.924632760250e-10   1.262462329188e-08  -3.146295685542e-09  -7.033528304514e-10  
3*0.0  8.824822560896e-08  -4.649870415510e-09  -3.785842144169e-08   8.986564223083e-10  -2.551238448290e-08   9.552582184453e-09   2.248795971529e-09  3*0.0 -4.390007281289e-08   2.198615370155e-09   1.230317457481e-08  -2.762725239354e-10   1.207568044940e-08  -2.977751015169e-09  -6.643901688463e-10  
3*0.0  8.477230616644e-08  -4.453086854180e-09  -3.599498376213e-08   8.506693950899e-10  -2.448264782535e-08   9.062564296481e-09   2.128780581198e-09  3*0.0 -4.207028216836e-08   2.100979036594e-09   1.166096051526e-08  -2.607160838298e-10   1.156192416827e-08  -2.816306960716e-09  -6.270610977553e-10  
3*0.0  8.143744499108e-08  -4.263437196272e-09  -3.421977047655e-08   8.045434678996e-10  -2.349579339593e-08   8.594555451607e-09   2.014319399236e-09  3*0.0 -4.032014552990e-08   2.007151863513e-09   1.105155996296e-08  -2.458110354243e-10   1.107104658215e-08  -2.662621122474e-09  -5.915747150132e-10  
3*0.0  7.812168936400e-08  -4.082235374642e-09  -3.239873386319e-08   7.612950475921e-10  -2.251688731770e-08   8.148616750382e-09   1.905411823839e-09  3*0.0 -3.859464947593e-08   1.917630915293e-09   1.042685784803e-08  -2.318935996395e-10   1.058785610950e-08  -2.516498387073e-09  -5.578751715486e-10  
3*0.0  7.502572982734e-08  -3.909416070432e-09  -3.076939085732e-08   7.204608614060e-10  -2.160308473479e-08   7.722611456873e-09   1.801448970611e-09  3*0.0 -3.697698328897e-08   1.832436481234e-09   9.887337500518e-09  -2.187758214546e-10   1.013510009347e-08  -2.377230985233e-09  -5.257752676514e-10  
3*0.0  7.193894177143e-08  -3.741768890053e-09  -2.909165318812e-08   6.806613469477e-10  -2.069448980837e-08   7.312429278760e-09   1.701294814895e-09  3*0.0 -3.537793247765e-08   1.750065248200e-09   9.334897892151e-09  -2.060189532634e-10   9.710423938194e-09  -2.243502578002e-09  -4.949376651721e-10  
3*0.0  6.907694265113e-08  -3.583806919522e-09  -2.760609158627e-08   6.441498245101e-10  -1.985208726662e-08   6.932614366456e-09   1.609291378117e-09  3*0.0 -3.389078766565e-08   1.672430270429e-09   8.827310011693e-09  -1.943719494555e-10   9.292189132786e-09  -2.120285707185e-09  -4.667419568907e-10  
3*0.0  6.625615048098e-08  -3.431010794745e-09  -2.612104330203e-08   6.092168255074e-10  -1.902278138571e-08   6.573067974445e-09   1.522479771817e-09  3*0.0 -3.243600660539e-08   1.597629594019e-09   8.348776131163e-09  -1.832716990549e-10   8.891803924978e-09  -2.004122793365e-09  -4.402446542582e-10  
3*0.0  6.370387898103e-08  -3.284509397650e-09  -2.491913058461e-08   5.762080636982e-10  -1.827036110440e-08   6.234922760228e-09   1.441259585813e-09  3*0.0 -3.110940802236e-08   1.526108838962e-09   7.901418882817e-09  -1.728199886294e-10   8.509166476639e-09  -1.895417566263e-09  -4.155760722007e-10  
3*0.0  6.117651095422e-08  -3.143761809262e-09  -2.368685307350e-08   5.448942806435e-10  -1.752721935431e-08   5.917007856923e-09   1.365263751977e-09  3*0.0 -2.980613353809e-08   1.457572850846e-09   7.483184470927e-09  -1.629388302281e-10   8.143771182374e-09  -1.793688690347e-09  -3.926007426933e-10  
3*0.0  5.866684178961e-08  -3.009766880826e-09  -2.243522497114e-08   5.157069717647e-10  -1.679129044978e-08   5.618359763665e-09   1.294222655169e-09  3*0.0 -2.852026298674e-08   1.392412278903e-09   7.092155282389e-09  -1.537683991169e-10   7.795000462745e-09  -1.698495455261e-09  -3.712030213302e-10  
3*0.0  5.637222642061e-08  -2.879497938541e-09  -2.135190144410e-08   4.871489606496e-10  -1.611813063343e-08   5.328706919637e-09   1.225148981970e-09  3*0.0 -2.733817635378e-08   1.329322554457e-09   6.712250168763e-09  -1.448069602043e-10   7.458305050932e-09  -1.606332468168e-09  -3.504337123671e-10  
3*0.0  5.410063134786e-08  -2.755167817859e-09  -2.024978211064e-08   4.601520361810e-10  -1.545310647146e-08   5.051810826356e-09   1.159163822875e-09  3*0.0 -2.617665635170e-08   1.269199296345e-09   6.349329665699e-09  -1.363495603096e-10   7.134928419686e-09  -1.518432577955e-09  -3.306356487124e-10  
3*0.0  5.190738168188e-08  -2.637600582327e-09  -1.920389985047e-08   4.351620500395e-10  -1.481138530071e-08   4.789239666566e-09   1.096704966525e-09  3*0.0 -2.505934360361e-08   1.212375660927e-09   6.005431945082e-09  -1.285476723438e-10   6.826191727070e-09  -1.435227520410e-09  -3.119247388333e-10  
3*0.0  4.980355193316e-08  -2.523353942930e-09  -1.821409722201e-08   4.107267697889e-10  -1.419684383540e-08   4.536844122419e-09   1.036666730016e-09  3*0.0 -2.398867655098e-08   1.157352471088e-09   5.675263125206e-09  -1.209382403846e-10   6.528767405525e-09  -1.355501191184e-09  -2.939963470166e-10  
3*0.0  4.777784388524e-08  -2.413568848919e-09  -1.724021405537e-08   3.876177889379e-10  -1.360654592840e-08   4.295902501692e-09   9.794169467033e-10  3*0.0 -2.296008772078e-08   1.104627542126e-09   5.360359704600e-09  -1.137685155733e-10   6.243104761892e-09  -1.279572903671e-09  -2.769377345582e-10  
3*0.0  4.583422023121e-08  -2.309739846454e-09  -1.634688359420e-08   3.662051941111e-10  -1.303976630621e-08   4.067296207291e-09   9.251955145364e-10  3*0.0 -2.197639113174e-08   1.054783287560e-09   5.061903893784e-09  -1.071410987892e-10   5.969951372601e-09  -1.207680387874e-09  -2.608109413761e-10  
3*0.0  4.393982976536e-08  -2.209815267669e-09  -1.546454782754e-08   3.459204467719e-10  -1.248864735640e-08   3.849740941763e-09   8.736664958946e-10  3*0.0 -2.102127002333e-08   1.006984104741e-09   4.778270673918e-09  -1.008891839428e-10   5.708407306563e-09  -1.139440498137e-09  -2.455227365989e-10  
3*0.0  4.216241355462e-08  -2.113378020867e-09  -1.465930820345e-08   3.265095844333e-10  -1.197175869097e-08   3.642433616883e-09   8.246504662399e-10  3*0.0 -2.012423594995e-08   9.610129540089e-10   4.508618557615e-09  -9.493324514197e-11   5.457421857260e-09  -1.074633818135e-09  -2.310282698748e-10  
3*0.0  4.043879753806e-08  -2.021323997879e-09  -1.388345399649e-08   3.082821305710e-10  -1.147102055678e-08   3.444942889290e-09   7.780154341947e-10  3*0.0 -1.925879587957e-08   9.172131829803e-10   4.251938505257e-09  -8.936052845073e-11   5.216693927017e-09  -1.013026458540e-09  -2.172638290470e-10  
3*0.0  3.875652783018e-08  -1.934154241744e-09  -1.310822252822e-08   2.913627185500e-10  -1.098356687558e-08   3.259207643372e-09   7.343125717073e-10  3*0.0 -1.841688093680e-08   8.757584571186e-10   4.011382570863e-09  -8.420349924905e-11   4.987325936026e-09  -9.552782999250e-10  -2.044055127262e-10  
3*0.0  3.715093549564e-08  -1.849845438277e-09  -1.240521574647e-08   2.749603498641e-10  -1.051815922223e-08   3.081970561639e-09   6.926761538718e-10  3*0.0 -1.761406336579e-08   8.357964939053e-10   3.782494449837e-09  -7.921445557921e-11   4.767056967226e-09  -9.003881100840e-10  -1.922034176911e-10  
3*0.0  3.564602577737e-08  -1.769509855904e-09  -1.175778054044e-08   2.595340603797e-10  -1.008237161790e-08   2.915488990233e-09   6.537386826310e-10  3*0.0 -1.686123966904e-08   7.977595665933e-10   3.568575969907e-09  -7.453648975233e-11   4.556689880769e-09  -8.490479003985e-10  -1.808390364950e-10  
3*0.0  3.416593416896e-08  -1.692491343785e-09  -1.111727415380e-08   2.451226290777e-10  -9.677283837054e-09   2.762207687333e-09   6.181948600029e-10  3*0.0 -1.612568642399e-08   7.613947712174e-10   3.373591836598e-09  -7.019363033889e-11   4.357121407387e-09  -8.020878236600e-10  -1.705315082650e-10  
3*0.0  3.278323359407e-08  -1.618621293471e-09  -1.055818979334e-08   2.313536409983e-10  -9.273456204055e-09   2.616600448034e-09   5.844966969057e-10  3*0.0 -1.543715669190e-08   7.266034719671e-10   3.188888400927e-09  -6.604830856256e-11   4.166243266912e-09  -7.576395488528e-10  -1.607948926065e-10  
3*0.0  3.148369760039e-08  -1.547725203974e-09  -1.005610747589e-08   2.183079481622e-10  -8.886605924994e-09   2.479626892799e-09   5.529316204473e-10  3*0.0 -1.479050848893e-08   6.932978545518e-10   3.016063345782e-09  -6.213462540655e-11   3.983756195989e-09  -7.160186693780e-10  -1.517157501353e-10  
3*0.0  3.017031921603e-08  -1.480393323298e-09  -9.539003777568e-09   2.062942553410e-10  -8.517087012963e-09   2.350749721624e-09   5.233302999419e-10  3*0.0 -1.414248271925e-08   6.617235528314e-10   2.853862292812e-09  -5.854661161871e-11   3.809734284328e-09  -6.769571320637e-10  -1.432207357641e-10  
3*0.0  2.895372800973e-08  -1.415121405688e-09  -9.044736148298e-09   1.945694372571e-10  -8.160676503731e-09   2.227006095192e-09   4.949067701782e-10  3*0.0 -1.353990998191e-08   6.312252443033e-10   2.698277772659e-09  -5.505371709483e-11   3.642440116422e-09  -6.395648514499e-10  -1.350887008243e-10  
3*0.0  2.776718903763e-08  -1.352818302116e-09  -8.559545489426e-09   1.833660567252e-10  -7.815138272346e-09   2.106092303126e-09   4.670221897498e-10  3*0.0 -1.295548827188e-08   6.021479768180e-10   2.545471961944e-09  -5.171069621063e-11   3.480749936373e-09  -6.030120834766e-10  -1.271065784807e-10  
3*0.0  2.660401755461e-08  -1.293838698673e-09  -8.109163528116e-09   1.731814253592e-10  -7.486683146992e-09   1.993693120110e-09   4.412400721273e-10  3*0.0 -1.238648657939e-08   5.746598024883e-10   2.404128824300e-09  -4.869320379479e-11   3.327221547291e-09  -5.691536091829e-10  -1.197497853157e-10  
3*0.0  2.548156195166e-08  -1.236763048631e-09  -7.672599421691e-09   1.632136854292e-10  -7.169454093977e-09   1.885085454524e-09   4.162939717091e-10  3*0.0 -1.183731990114e-08   5.481518079602e-10   2.267454459458e-09  -4.574216117152e-11   3.179443227044e-09  -5.365077815359e-10  -1.126475672630e-10  
3*0.0  2.446100684327e-08  -1.181734934206e-09  -7.253155696123e-09   1.536638283369e-10  -6.863057269283e-09   1.780942834955e-09   3.923870771197e-10  3*0.0 -1.133641027180e-08   5.226637483724e-10   2.136509086590e-09  -4.292612282215e-11   3.037141569340e-09  -5.052878523986e-10  -1.058586894814e-10  
3*0.0  2.343197160916e-08  -1.129955961767e-09  -6.859107670292e-09   1.450024692803e-10  -6.571118130536e-09   1.683116183248e-09   3.699937824156e-10  3*0.0 -1.083588669624e-08   4.986843571748e-10   2.013691979405e-09  -4.038060600334e-11   2.901704227388e-09  -4.760122036116e-10  -9.950855440441e-11  
3*0.0  2.242699147136e-08  -1.080288909342e-09  -6.483601113129e-09   1.367456408162e-10  -6.290853345693e-09   1.590019439501e-09   3.487181266373e-10  3*0.0 -1.034876209003e-08   4.757351384722e-10   1.897074344093e-09  -3.796216218842e-11   2.772028989877e-09  -4.482459279654e-10  -9.349565565691e-11  
3*0.0  2.151053942905e-08  -1.032363923063e-09  -6.123179962749e-09   1.288822013909e-10  -6.020605702074e-09   1.500840287699e-09   3.283405459901e-10  3*0.0 -9.918077617678e-09   4.536782606571e-10   1.785360143549e-09  -3.566696176479e-11   2.647345066993e-09  -4.216983269272e-10  -8.774657220615e-11  
3*0.0  2.058616962762e-08  -9.861990638718e-10  -5.776128029016e-09   1.213798995173e-10  -5.759868234909e-09   1.415172637283e-09   3.087663866106e-10  3*0.0 -9.476870834505e-09   4.325034749372e-10   1.678034687234e-09  -3.348687426508e-11   2.527423676446e-09  -3.962514633878e-10  -8.223568121357e-11  
3*0.0  1.973473959713e-08  -9.422283670145e-10  -5.453806607893e-09   1.144008686823e-10  -5.511850386253e-09   1.335513730552e-09   2.906608804691e-10  3*0.0 -9.057462777077e-09   4.123641648200e-10   1.578828138552e-09  -3.146786426505e-11   2.413495136778e-09  -3.726960119946e-10  -7.716031614643e-11  
3*0.0  1.886571910284e-08  -9.004797654779e-10  -5.149146863474e-09   1.078149720247e-10  -5.274592063731e-09   1.260254596291e-09   2.735979759125e-10  3*0.0 -8.656679792603e-09   3.932567987357e-10   1.485406981968e-09  -2.956352222288e-11   2.304721097149e-09  -3.505204237210e-10  -7.239376452646e-11  
3*0.0  1.808086966023e-08  -8.603722712306e-10  -4.868838360403e-09   1.016011631124e-10  -5.048795336474e-09   1.190836290844e-09   2.579779889947e-10  3*0.0 -8.275727392488e-09   3.749567773900e-10   1.400069213340e-09  -2.777727049345e-11   2.201366895840e-09  -3.302038659950e-10  -6.805915789814e-11  
3*0.0  1.734892225832e-08  -8.219740687224e-10  -4.604259092496e-09   9.565970360794e-11  -4.832767816347e-09   1.125334182461e-09   2.432812321027e-10  3*0.0 -7.911811680135e-09   3.574678626998e-10   1.319885579447e-09  -2.607081846421e-11   2.102710060834e-09  -3.111144927316e-10  -6.399800738379e-11  
3*0.0  1.662430903243e-08  -7.852210681770e-10  -4.360469979432e-09   9.012311142690e-11  -4.627068872439e-09   1.064837667571e-09   2.298080294239e-10  3*0.0 -7.565563190781e-09   3.407622244194e-10   1.246488150190e-09  -2.448877576073e-11   2.008890889737e-09  -2.935928287831e-10  -6.029760515325e-11  
3*0.0  1.594100075200e-08  -7.500995234601e-10  -4.128845454555e-09   8.487580127806e-11  -4.430096877646e-09   1.007425838816e-09   2.170409466765e-10  3*0.0 -7.234499267231e-09   3.248349977914e-10   1.176971138836e-09  -2.299298700753e-11   1.919269321554e-09  -2.770138380325e-10  -5.680136204984e-11  
3*0.0  1.525152453654e-08  -7.161509475839e-10  -3.905776620339e-09   7.981631565718e-11  -4.239885000086e-09   9.522620110264e-10   2.047725063281e-10  3*0.0 -6.915435279255e-09   3.094979351394e-10   1.110187858809e-09  -2.155365099537e-11   1.832990541180e-09  -2.611209155322e-10  -5.344928555321e-11  
3*0.0  1.461634398210e-08  -6.842353872180e-10  -3.695585780212e-09   7.521846251314e-11  -4.058748833116e-09   9.003130859008e-10   1.932405003529e-10  3*0.0 -6.611692366303e-09   2.950841988322e-10   1.047323963587e-09  -2.025046389628e-11   1.750936950715e-09  -2.461718593872e-10  -5.030112637252e-11  
3*0.0  1.399901680667e-08  -6.529499347231e-10  -3.490405501630e-09   7.063576588580e-11  -3.882473986432e-09   8.497761673014e-10   1.820069437716e-10  3*0.0 -6.316928836600e-09   2.810171010996e-10   9.861577254405e-10  -1.895370437414e-11   1.671403386875e-09  -2.316712064823e-10  -4.724365116709e-11  
3*0.0  1.343084634989e-08  -6.237700131249e-10  -3.298067374158e-09   6.650435643514e-11  -3.715033198061e-09   8.024098691035e-10   1.715064821996e-10  3*0.0 -6.036935887057e-09   2.678848140972e-10   9.289071456669e-10  -1.778834270473e-11   1.595930812425e-09  -2.181026246200e-10  -4.438961530966e-11  
3*0.0  1.282861789107e-08  -5.957077687272e-10  -3.114835787945e-09   6.260848735329e-11  -3.554105603577e-09   7.573458422670e-10   1.615290117270e-10  3*0.0 -5.768273212716e-09   2.553041747847e-10   8.745016094270e-10  -1.669340710616e-11   1.523584837994e-09  -2.052244635647e-10  -4.168380078170e-11  
3*0.0  1.229206260380e-08  -5.688881904574e-10  -2.940928165479e-09   5.893472104587e-11  -3.399827083853e-09   7.146187770777e-10   1.520857362634e-10  3*0.0 -5.511063475695e-09   2.433025108250e-10   8.230142773950e-10  -1.566572760680e-11   1.454388727066e-09  -1.930483558689e-10  -3.912965785597e-11  
3*0.0  1.176879566585e-08  -5.427695388203e-10  -2.771409462347e-09   5.532864633515e-11  -3.250091833747e-09   6.731111263358e-10   1.428977412387e-10  3*0.0 -5.262019122633e-09   2.316584958827e-10   7.729372199695e-10  -1.465888139771e-11   1.387469906555e-09  -1.812432540973e-10  -3.664965281033e-11  
3*0.0  1.126617627276e-08  -5.186649490683e-10  -2.614777050325e-09   5.217318178515e-11  -3.108656401226e-09   6.347175826610e-10   1.344365595926e-10  3*0.0 -5.026621286344e-09   2.208933959147e-10   7.267386619714e-10  -1.378248072966e-11   1.324275284155e-09  -1.703432775895e-10  -3.436889294939e-11  
3*0.0  1.077456803099e-08  -4.952237665897e-10  -2.463633030230e-09   4.907599013171e-11  -2.971948719093e-09   5.977587116217e-10   1.262922933392e-10  3*0.0 -4.799650186697e-09   2.104721783864e-10   6.823210411787e-10  -1.292366434713e-11   1.263406117622e-09  -1.598854192137e-10  -3.218104808923e-11  
3*0.0  1.031743027928e-08  -4.730693717029e-10  -2.318919673790e-09   4.619367256693e-11  -2.840750034675e-09   5.624440570063e-10   1.185119358383e-10  3*0.0 -4.582035393280e-09   2.006240568916e-10   6.398442380890e-10  -1.212640124331e-11   1.205116513266e-09  -1.499050889924e-10  -3.009323990089e-11  
3*0.0  9.882390948368e-09  -4.513496130242e-10  -2.183189786814e-09   4.340719558401e-11  -2.714936251430e-09   5.293117746622e-10   1.112407563009e-10  3*0.0 -4.373787805145e-09   1.910241367209e-10   6.002290755802e-10  -1.136005727052e-11   1.149367974864e-09  -1.405909364735e-10  -2.815220851092e-11  
3*0.0  9.455885712422e-09  -4.306362203563e-10  -2.057818656959e-09   4.082177003568e-11  -2.595294107887e-09   4.986590725294e-10   1.045512510530e-10  3*0.0 -4.175960301707e-09   1.818921068881e-10   5.638325912987e-10  -1.065241522672e-11   1.096439766633e-09  -1.320181929103e-10  -2.637521548006e-11  
3*0.0  9.049209910638e-09  -4.109699300221e-10  -1.940312706685e-09   3.837762936895e-11  -2.481305366216e-09   4.699257811132e-10   9.830142850379e-11  3*0.0 -3.987665019480e-09   1.732306864272e-10   5.298724567904e-10  -9.983404113016e-12   1.046098864673e-09  -1.240160851770e-10  -2.472196816477e-11  
3*0.0  8.660173841321e-09  -3.920692421319e-10  -1.830594955917e-09   3.604985560469e-11  -2.372343867312e-09   4.430777230334e-10   9.248925637136e-11  3*0.0 -3.807968341060e-09   1.649276749627e-10   4.983513823962e-10  -9.349006939247e-12   9.980893432940e-10  -1.165806805638e-10  -2.319296063155e-11  
3*0.0  8.293886484653e-09  -3.741239024059e-10  -1.731793778777e-09   3.388718468608e-11  -2.269758053255e-09   4.188000904650e-10   8.728180206343e-11  3*0.0 -3.638854787114e-09   1.570559610541e-10   4.702007680852e-10  -8.762395484222e-12   9.529140083055e-10  -1.099092912410e-10  -2.183355919750e-11  
3*0.0  7.941906646879e-09  -3.572125219207e-10  -1.637452734151e-09   3.188392255465e-11  -2.171313576498e-09   3.956585461851e-10   8.232091456122e-11  3*0.0 -3.476700214299e-09   1.496373297885e-10   4.433568192854e-10  -8.219301363838e-12   9.096504813762e-10  -1.035589183049e-10  -2.054007562285e-11  
3*0.0  7.602582852856e-09  -3.408045186899e-10  -1.547194185893e-09   2.995128036581e-11  -2.076514774641e-09   3.735570092652e-10   7.758653986517e-11  3*0.0 -3.320904472975e-09   1.424704424180e-10   4.177556733525e-10  -7.697370436820e-12   8.681230566627e-10  -9.751188590046e-11  -1.930925581796e-11  
3*0.0  7.274669714211e-09  -3.249608530124e-10  -1.460260754630e-09   2.808598757011e-11  -1.985021696627e-09   3.523194352812e-10   7.303673000494e-11  3*0.0 -3.170824702379e-09   1.355707180739e-10   3.931595939730e-10  -7.194632582297e-12   8.281624744435e-10  -9.171485094000e-11  -1.812916682299e-11  
3*0.0  6.964652086859e-09  -3.101736845485e-10  -1.380330899845e-09   2.643349056004e-11  -1.898581689988e-09   3.327617104704e-10   6.886776389432e-11  3*0.0 -3.028972960812e-09   1.291323578316e-10   3.706004296799e-10  -6.751723484976e-12   7.904210990687e-10  -8.638998113452e-11  -1.705021563160e-11  
3*0.0  6.660677368692e-09  -2.958070680510e-10  -1.300289382410e-09   2.480167837328e-11  -1.813992640604e-09   3.132924793076e-10   6.469591809284e-11  3*0.0 -2.890529001746e-09   1.228986440529e-10   3.479981691659e-10  -6.313853463996e-12   7.536453139147e-10  -8.108631840855e-11  -1.597003066632e-11  
3*0.0  6.369925831400e-09  -2.819858532786e-10  -1.225041741703e-09   2.325616103616e-11  -1.733152248617e-09   2.949938376174e-10   6.078613418979e-11  3*0.0 -2.758456086227e-09   1.169238672846e-10   3.268350566514e-10  -5.901648645119e-12   7.185887200188e-10  -7.612064154516e-11  -1.496144498441e-11  
3*0.0  6.091331903407e-09  -2.691184269680e-10  -1.153036676649e-09   2.184400795602e-11  -1.655802979500e-09   2.775216468388e-10   5.705277624822e-11  3*0.0 -2.632093471279e-09   1.113524092963e-10   3.065867952707e-10  -5.524805093176e-12   6.850916279473e-10  -7.138030719259e-11  -1.399847643859e-11  
3*0.0  5.826355896861e-09  -2.568146517241e-10  -1.086419972972e-09   2.054831763911e-11  -1.582281330561e-09   2.613383093538e-10   5.361024776844e-11  3*0.0 -2.512091207771e-09   1.060426071566e-10   2.879247770484e-10  -5.181591134793e-12   6.533005402777e-10  -6.700613321603e-11  -1.311358098561e-11  
3*0.0  5.567476880241e-09  -2.448332143522e-10  -1.020405500866e-09   1.926169123517e-11  -1.510576426549e-09   2.453780934596e-10   5.020411445094e-11  3*0.0 -2.395388045386e-09   1.008904370565e-10   2.694553556846e-10  -4.840953423984e-12   6.224271972151e-10  -6.269694844017e-11  -1.223914282652e-11  
3*0.0  5.321517379555e-09  -2.333665694148e-10  -9.595098098111e-10   1.806988768332e-11  -1.442489317098e-09   2.306358229572e-10   4.707374991582e-11  3*0.0 -2.284707389480e-09   9.597484816824e-11   2.525023743100e-10  -4.527941224363e-12   5.931635537214e-10  -5.873575412647e-11  -1.143916894371e-11  
3*0.0  5.083775295948e-09  -2.225441176850e-10  -9.004176396072e-10   1.695477467526e-11  -1.376784617302e-09   2.163754346567e-10   4.404222620594e-11  3*0.0 -2.177991515317e-09   9.133435507536e-11   2.360569434621e-10  -4.235009869557e-12   5.649886200903e-10  -5.490529509042e-11  -1.066467683570e-11  
3*0.0  4.859091365040e-09  -2.122749001806e-10  -8.463613503466e-10   1.593725156311e-11  -1.314717584926e-09   2.033055315811e-10   4.127920266679e-11  3*0.0 -2.077245064116e-09   8.694109208559e-11   2.210848257421e-10  -3.969601695319e-12   5.384027453557e-10  -5.141106687016e-11  -9.961882019332e-12  
3*0.0  4.643585529707e-09  -2.025227982555e-10  -7.947882676851e-10   1.496296016045e-11  -1.255251506411e-09   1.908559858339e-10   3.864895321786e-11  3*0.0 -1.980849353358e-09   8.277115013897e-11   2.068408856516e-10  -3.715263012890e-12   5.129896101026e-10  -4.809148785714e-11  -9.294624588386e-12  
3*0.0  4.438037942535e-09  -1.929873938979e-10  -7.475357407146e-10   1.403307170725e-11  -1.198559108881e-09   1.794233744611e-10   3.625013084255e-11  3*0.0 -1.889154473004e-09   7.871787861223e-11   1.938952449963e-10  -3.474256753153e-12   4.888257199729e-10  -4.506631373832e-11  -8.690615887362e-12  
3*0.0  4.242247229485e-09  -1.839391836447e-10  -7.034350677524e-10   1.316114850686e-11  -1.144601124747e-09   1.687497569127e-10   3.401833756603e-11  3*0.0 -1.801945802711e-09   7.487632487951e-11   1.818646342584e-10  -3.248291359679e-12   4.658612155546e-10  -4.225335012745e-11  -8.130888375523e-12  
3*0.0  4.060314840343e-09  -1.755064639483e-10  -6.647414043809e-10   1.239000514693e-11  -1.094456809051e-09   1.593309126580e-10   3.207001541420e-11  3*0.0 -1.720868499244e-09   7.129819164794e-11   1.713930471238e-10  -3.049846743394e-12   4.445128889345e-10  -3.979018243177e-11  -7.645858341379e-12  
3*0.0  3.882957630528e-09  -1.672109392930e-10  -6.270454275814e-10   1.160496990643e-11  -1.045639277245e-09   1.501823456227e-10   3.017672120416e-11  3*0.0 -1.642185463728e-09   6.779293846522e-11   1.612395734355e-10  -2.847664672859e-12   4.238171218573e-10  -3.740778019505e-11  -7.176617511092e-12  
3*0.0  3.712842757998e-09  -1.592775559779e-10  -5.913439710351e-10   1.086756106396e-11  -9.988632375236e-10   1.415258176793e-10   2.838806505242e-11  3*0.0 -1.566893355818e-09   6.444840576075e-11   1.516480997852e-10  -2.658438211763e-12   4.040315774129e-10  -3.515916667130e-11  -6.734365007725e-12  
3*0.0  3.551340408429e-09  -1.518878438716e-10  -5.579962430697e-10   1.020437616329e-11  -9.545010924472e-10   1.334409614037e-10   2.672215376797e-11  3*0.0 -1.495484767769e-09   6.133209619064e-11   1.427054049490e-10  -2.488754085799e-12   3.852849576546e-10  -3.306301454159e-11  -6.323148594546e-12  
3*0.0  3.394911913394e-09  -1.446415654504e-10  -5.260093797452e-10   9.554323729565e-12  -9.115816942424e-10   1.256997301644e-10   2.512832863087e-11  3*0.0 -1.426578760674e-09   5.828961146223e-11   1.341600920678e-10  -2.323252107191e-12   3.672122860286e-10  -3.106304303872e-11  -5.931102865365e-12  
3*0.0  3.242632175535e-09  -1.376662949016e-10  -4.944703084972e-10   8.922760888596e-12  -8.698690150570e-10   1.181004096967e-10   2.355893266409e-11  3*0.0 -1.359748788613e-09   5.536825571824e-11   1.257345421441e-10  -2.162208019182e-12   3.497085226431e-10  -2.909967285247e-11  -5.545066170469e-12  
3*0.0  3.099442823597e-09  -1.312145236993e-10  -4.656430414835e-10   8.370453018333e-12  -8.306718102404e-10   1.111435362893e-10   2.212890611175e-11  3*0.0 -1.296913992267e-09   5.266563407033e-11   1.180511547227e-10  -2.022162551633e-12   3.332629356784e-10  -2.730667763712e-11  -5.194047255812e-12  
3*0.0  2.960103773042e-09  -1.249747139824e-10  -4.374048398496e-10   7.833655524302e-12  -7.925883476155e-10   1.043539093177e-10   2.073089082420e-11  3*0.0 -1.235994118460e-09   5.006066803426e-11   1.105350795274e-10  -1.886189023923e-12   3.173394848273e-10  -2.555896043249e-11  -4.851329813212e-12  
3*0.0  2.827377397632e-09  -1.190332125217e-10  -4.110460475868e-10   7.331522739433e-12  -7.563425868310e-10   9.801553959620e-11   1.942984455567e-11  3*0.0 -1.178077625707e-09   4.758349971132e-11   1.035463939569e-10  -1.759704753987e-12   3.022124797113e-10  -2.393348290478e-11  -4.533522542221e-12  
3*0.0  2.699785354988e-09  -1.134295130660e-10  -3.857532349164e-10   6.867734612899e-12  -7.215463035014e-10   9.194749331958e-11   1.818419088237e-11  3*0.0 -1.122527365840e-09   4.525082210161e-11   9.684400941045e-11  -1.642980803701e-12   2.877215637855e-10  -2.237823744610e-11  -4.229393610271e-12  
3*0.0  2.579024559206e-09  -1.081799669980e-10  -3.622757919553e-10   6.449418631512e-12  -6.886394514072e-10   8.631361213258e-11   1.703107472971e-11  3*0.0 -1.070006346266e-09   4.306653042285e-11   9.063714340649e-11  -1.538269577140e-12   2.740314940885e-10  -2.093769605976e-11  -3.948461882280e-12  
3*0.0  2.460252388116e-09  -1.029649917595e-10  -3.389974868107e-10   6.029001175331e-12  -6.563289229812e-10   8.075135371730e-11   1.589008520816e-11  3*0.0 -1.018611597453e-09   4.091024550930e-11   8.449604669000e-11  -1.433235580387e-12   2.606531994735e-10  -1.951815150297e-11  -3.671040834336e-12  
3*0.0  2.347511803614e-09  -9.798962930923e-11  -3.174675193016e-10   5.642224430011e-12  -6.256810026688e-10   7.560358465100e-11   1.483822713638e-11  3*0.0 -9.699156600529e-10   3.885766733798e-11   7.883882756042e-11  -1.337403452262e-12   2.479858053544e-10  -1.820954023771e-11  -3.416236175377e-12  
3*0.0  2.238565218868e-09  -9.323648550590e-11  -2.966943457468e-10   5.275902630933e-12  -5.961056905271e-10   7.064917583904e-11   1.382569630843e-11  3*0.0 -9.229964661823e-10   3.690151612216e-11   7.338848395200e-11  -1.246719718641e-12   2.357956452550e-10  -1.695181838926e-11  -3.171286466980e-12  
3*0.0  2.136110162224e-09  -8.878309092634e-11  -2.778096879790e-10   4.940464647104e-12  -5.683056737147e-10   6.613621867452e-11   1.290844699895e-11  3*0.0 -8.789123020107e-10   3.506870332179e-11   6.846128668999e-11  -1.163975991590e-12   2.243476550841e-10  -1.581236198922e-11  -2.950539563281e-12  
3*0.0  2.038930109600e-09  -8.452492386506e-11  -2.604399935507e-10   4.623925572156e-12  -5.419500977245e-10   6.197927974808e-11   1.206739204095e-11  3*0.0 -8.371657408575e-10   3.332050800548e-11   6.395455745606e-11  -1.086122018135e-12   2.135119637838e-10  -1.476838916565e-11  -2.749172687768e-12  
3*0.0  1.946930203094e-09  -8.047997995492e-11  -2.446103315822e-10   4.326936464757e-12  -5.170141494914e-10   5.818268440770e-11   1.130407513575e-11  3*0.0 -7.977089233252e-10   3.166091371847e-11   5.987720484569e-11  -1.013372250589e-12   2.032762258870e-10  -1.382147576744e-11  -2.567651781706e-12  
3*0.0  1.859546658052e-09  -7.659932141831e-11  -2.300705996523e-10   4.046184873015e-12  -4.933431112597e-10   5.468964755493e-11   1.060551641402e-11  3*0.0 -7.603043780357e-10   3.007458404157e-11   5.615654022590e-11  -9.446505490276e-13   1.935782696404e-10  -1.295561733216e-11  -2.402542516683e-12  
3*0.0  1.777604747480e-09  -7.297136041076e-11  -2.169671783017e-10   3.795534702389e-12  -4.711561576047e-10   5.153262994764e-11   9.978329843034e-12  3*0.0 -7.252482829117e-10   2.859320215541e-11   5.282157388277e-11  -8.836062043571e-13   1.844937843465e-10  -1.217716980759e-11  -2.255052320732e-12  
3*0.0  1.699140496188e-09  -6.947991334466e-11  -2.046722443939e-10   3.557136698200e-12  -4.499290475879e-10   4.857058568154e-11   9.391467282642e-12  3*0.0 -6.917621850998e-10   2.717166560770e-11   4.970537006770e-11  -8.257804701739e-13   1.758228300198e-10  -1.144968486510e-11  -2.117574841910e-12  
3*0.0  1.622343228632e-09  -6.606134266605e-11  -1.925345898039e-10   3.320429552325e-12  -4.291857078411e-10   4.565861759683e-11   8.813057514937e-12  3*0.0 -6.591221391129e-10   2.578420709999e-11   4.663267663511e-11  -7.684159271958e-13   1.673818288509e-10  -1.073525803277e-11  -1.982225027125e-12  
3*0.0  1.549761856826e-09  -6.290054013018e-11  -1.812341972666e-10   3.108859590070e-12  -4.095992864261e-10   4.294803703728e-11   8.276003239792e-12  3*0.0 -6.283000665015e-10   2.450146071971e-11   4.377635005966e-11  -7.172884609256e-13   1.594183422439e-10  -1.007130093293e-11  -1.856730166275e-12  
3*0.0  1.480463238929e-09  -5.991321446247e-11  -1.705825175068e-10   2.911510216634e-12  -3.909172068187e-10   4.039502477092e-11   7.771004536110e-12  3*0.0 -5.989268722978e-10   2.329009266892e-11   4.109080238878e-11  -6.697419826790e-13   1.518360331839e-10  -9.447481764040e-12  -1.739003242828e-12  
3*0.0  1.412754486842e-09  -5.696469968363e-11  -1.602121312245e-10   2.714979943560e-12  -3.726900543904e-10   3.791651384892e-11   7.280602080045e-12  3*0.0 -5.703575417089e-10   2.210003435830e-11   3.848527850471e-11  -6.225132313094e-13   1.444698900240e-10  -8.843810888254e-12  -1.625048353098e-12  
3*0.0  1.347323832408e-09  -5.415392380430e-11  -1.501372752964e-10   2.532703128817e-12  -3.551017630292e-10   3.551651894251e-11   6.804982307381e-12  3*0.0 -5.428185071704e-10   2.096823455572e-11   3.595173000902e-11  -5.788178289358e-13   1.373785411482e-10  -8.258819121236e-12  -1.514434348360e-12  
3*0.0  1.284767585039e-09  -5.150401172890e-11  -1.405742869145e-10   2.363022368311e-12  -3.383048971993e-10   3.324172919597e-11   6.354615761268e-12  3*0.0 -5.165437065282e-10   1.990250887015e-11   3.355151142974e-11  -5.381986221203e-13   1.306196270753e-10  -7.705373195320e-12  -1.409880319098e-12  
3*0.0  1.224903256437e-09  -4.897086016090e-11  -1.315579305405e-10   2.205671682737e-12  -3.222472133206e-10   3.109885536945e-11   5.931125056363e-12  3*0.0 -4.914596367340e-10   1.888686436015e-11   3.129388794456e-11  -5.007599012904e-13   1.241730068060e-10  -7.185251842420e-12  -1.311782097640e-12  
3*0.0  1.166418223716e-09  -4.650397319810e-11  -1.227425090192e-10   2.051497992931e-12  -3.065833602382e-10   2.901020525207e-11   5.518047974837e-12  3*0.0 -4.670490587893e-10   1.790069397993e-11   2.909145740209e-11  -4.641346207817e-13   1.179075291823e-10  -6.679326444888e-12  -1.216293025390e-12  
3*0.0  1.111803067879e-09  -4.428003917278e-11  -1.146554514689e-10   1.920609259512e-12  -2.919676049664e-10   2.709346819336e-11   5.140046733708e-12  3*0.0 -4.442404912690e-10   1.700980317774e-11   2.707167667729e-11  -4.331862252340e-13   1.120582879968e-10  -6.215308395744e-12  -1.128938346387e-12  
3*0.0  1.058899617543e-09  -4.211278055451e-11  -1.069056588580e-10   1.791283421853e-12  -2.778272344784e-10   2.525968120357e-11   4.778887880986e-12  3*0.0 -4.222292489828e-10   1.614433572606e-11   2.514504903645e-11  -4.026809477796e-13   1.064192451069e-10  -5.773274856860e-12  -1.045835972619e-12  
3*0.0  1.008499644699e-09  -4.004511224208e-11  -9.962946497194e-11   1.674331688815e-12  -2.643685340782e-10   2.353942468245e-11   4.440608834263e-12  3*0.0 -4.013036697654e-10   1.532234003764e-11   2.333844086074e-11  -3.752956033246e-13   1.010630580177e-10  -5.359173820870e-12  -9.680884047796e-13  
3*0.0  9.605753255665e-10  -3.805877451911e-11  -9.293149258842e-11   1.563919037888e-12  -2.515796337168e-10   2.195415931288e-11   4.130209789299e-12  3*0.0 -3.814498983129e-10   1.453490225324e-11   2.168492200112e-11  -3.495324418855e-13   9.598434952811e-11  -4.979672402394e-12  -8.971281737012e-13  
3*0.0  9.160122941577e-10  -3.620713808151e-11  -8.697909707007e-11   1.464003259937e-12  -2.396902126985e-10   2.054075781638e-11   3.855313675842e-12  3*0.0 -3.629944631354e-10   1.380084213121e-11   2.022496103029e-11  -3.263319604489e-13   9.126464425605e-11  -4.643437855619e-12  -8.346617457386e-13  
3*0.0  8.735055216171e-10  -3.441991611154e-11  -8.146997048831e-11   1.367240297557e-12  -2.283574608153e-10   1.923142639554e-11   3.601712799398e-12  3*0.0 -3.454338453995e-10   1.309416585681e-11   1.888251691404e-11  -3.038776445344e-13   8.677657238922e-11  -4.333867093875e-12  -7.773845011321e-13  
3*0.0  8.339435326415e-10  -3.276849091302e-11  -7.657496080886e-11   1.281664552103e-12  -2.178130004324e-10   1.806397824714e-11   3.377196517687e-12  3*0.0 -3.290914409285e-10   1.244132901558e-11   1.769676931210e-11  -2.841117068106e-13   8.260155498431e-11  -4.059436438191e-12  -7.269552929061e-13  
3*0.0  7.955310435161e-10  -3.113036044674e-11  -7.195130138048e-11   1.193529013981e-12  -2.075856447094e-10   1.696123072957e-11   3.165923844638e-12  3*0.0 -3.132911152939e-10   1.179576265949e-11   1.658677986435e-11  -2.637456248882e-13   7.856830077567e-11  -3.802348822618e-12  -6.798999692694e-13  
3*0.0  7.596253098418e-10  -2.960623092198e-11  -6.775911032057e-11   1.115349403880e-12  -1.980300613277e-10   1.595957756656e-11   2.974849212344e-12  3*0.0 -2.985259156106e-10   1.119586081825e-11   1.558330233569e-11  -2.457645906783e-13   7.480121157757e-11  -3.569510682796e-12  -6.374572610756e-13  
3*0.0  7.244559763878e-10  -2.810666242593e-11  -6.363404218546e-11   1.039112488231e-12  -1.886852523833e-10   1.497773079633e-11   2.787219800260e-12  3*0.0 -2.841248197655e-10   1.060879521586e-11   1.459681288558e-11  -2.282655968804e-13   7.113187872892e-11  -3.341477285518e-12  -5.958153300149e-13  
3*0.0  6.910182440497e-10  -2.670654922687e-11  -5.975864913496e-11   9.692293312494e-13  -1.798090492166e-10   1.405597948088e-11   2.611358850253e-12  3*0.0 -2.704528213571e-10   1.006089546759e-11   1.367175180402e-11  -2.122555692564e-13   6.765152037641e-11  -3.127798200800e-12  -5.568527686052e-13  
3*0.0  6.588320960068e-10  -2.534437227926e-11  -5.607527298637e-11   9.021753410292e-13  -1.712740402646e-10   1.318104505329e-11   2.444621629436e-12  3*0.0 -2.573366407121e-10   9.530067900848e-12   1.279537730071e-11  -1.969704739559e-13   6.431562754405e-11  -2.925602710607e-12  -5.200237757000e-13  
3*0.0  6.284488997600e-10  -2.409440360561e-11  -5.265805324299e-11   8.427157706361e-13  -1.632249043410e-10   1.236941418205e-11   2.290349141431e-12  3*0.0 -2.449581244844e-10   9.042286848035e-12   1.198347157049e-11  -1.834477218772e-13   6.117036524285e-11  -2.738306287047e-12  -4.859910588633e-13  
3*0.0  5.990261622440e-10  -2.290939680133e-11  -4.931760522385e-11   7.858777792627e-13  -1.554410783237e-10   1.157874816151e-11   2.139786717883e-12  3*0.0 -2.330043079051e-10   8.580114713018e-12   1.118996976898e-11  -1.705141600704e-13   5.813675096884e-11  -2.555887032248e-12  -4.527838235618e-13  
3*0.0  5.706952075052e-10  -2.176000649481e-11  -4.615614634415e-11   7.318992767784e-13  -1.479547597183e-10   1.083123542690e-11   1.997704924054e-12  3*0.0 -2.215312181232e-10   8.133538519672e-12   1.044159875821e-11  -1.582984517217e-13   5.522804428442e-11  -2.383997880989e-12  -4.215479063227e-13  
3*0.0  5.433894833257e-10  -2.065991618000e-11  -4.311920784581e-11   6.810801248213e-13  -1.407481487269e-10   1.011474800366e-11   1.861522913087e-12  3*0.0 -2.105047405559e-10   7.707299544104e-12   9.723712028019e-12  -1.468345181835e-13   5.243558818090e-11  -2.219471577566e-12  -3.916487760835e-13  
3*0.0  5.170150679185e-10  -1.961278121754e-11  -4.018148081499e-11   6.334054625457e-13  -1.337971596384e-10   9.423586459809e-12   1.730098677105e-12  3*0.0 -1.998790911497e-10   7.302344393736e-12   9.029713422756e-12  -1.360875271031e-13   4.974799499441e-11  -2.060849241953e-12  -3.628107189380e-13  
3*0.0  4.918947829864e-10  -1.861682261695e-11  -3.743432002535e-11   5.896013842665e-13  -1.271828590631e-10   8.777567864124e-12   1.607520128861e-12  3*0.0 -1.897830142513e-10   6.918277747484e-12   8.382559646926e-12  -1.262792001650e-13   4.719653779636e-11  -1.913005431462e-12  -3.359846549873e-13  
3*0.0  4.673073090027e-10  -1.763016721933e-11  -3.475570646700e-11   5.461917690779e-13  -1.207178854345e-10   8.149381733280e-12   1.488295951092e-12  3*0.0 -1.799434514891e-10   6.539628574153e-12   7.753300966002e-12  -1.165878558996e-13   4.471279221871e-11  -1.769611596063e-12  -3.099599260112e-13  
3*0.0  4.444634835369e-10  -1.675869306483e-11  -3.229061927110e-11   5.101805758606e-13  -1.147166255790e-10   7.571506056908e-12   1.378818467229e-12  3*0.0 -1.707946196274e-10   6.204410666080e-12   7.173701598623e-12  -1.085770795827e-13   4.240561836162e-11  -1.637624832006e-12  -2.860436803950e-13  
3*0.0  4.221874561788e-10  -1.589925111019e-11  -2.991666392861e-11   4.742031872034e-13  -1.088722895653e-10   7.016004461654e-12   1.273705411684e-12  3*0.0 -1.619079389737e-10   5.874860258792e-12   6.618032158132e-12  -1.005974271076e-13   4.016698389883e-11  -1.511276851036e-12  -2.631769355161e-13  
3*0.0  4.017298137448e-10  -1.510857601218e-11  -2.785290365451e-11   4.425415703960e-13  -1.035048562006e-10   6.531109925649e-12   1.182607832572e-12  3*0.0 -1.537439875769e-10   5.571521482391e-12   6.138068893654e-12  -9.362221642022e-14   3.811063292110e-11  -1.401691132082e-12  -2.434777353052e-13  
3*0.0  3.824259268450e-10  -1.435179077038e-11  -2.596542030397e-11   4.131331705112e-13  -9.844320324734e-11   6.087181938001e-12   1.099523640485e-12  3*0.0 -1.460558451803e-10   5.282459090628e-12   5.701219726179e-12  -8.715535394392e-14   3.617523907294e-11  -1.301830746929e-12  -2.255922491034e-13  
3*0.0  3.640123159807e-10  -1.361987492811e-11  -2.422991817695e-11   3.849757732936e-13  -9.361889573308e-11   5.678532588990e-12   1.023388822257e-12  3*0.0 -1.387418794278e-10   5.003749868813e-12   5.302187273832e-12  -8.098721099217e-14   3.433534723159e-11  -1.210481602584e-12  -2.093030872616e-13  
3*0.0  3.468717450213e-10  -1.292297269712e-11  -2.270552078209e-11   3.584504270125e-13  -8.912854034856e-11   5.318042673574e-12   9.567419847422e-13  3*0.0 -1.319413279031e-10   4.738739772223e-12   4.954969254978e-12  -7.519220097911e-14   3.262480585180e-11  -1.130614366247e-12  -1.951687084519e-13  
3*0.0  3.310857002446e-10  -1.228395609658e-11  -2.138065272295e-11   3.351986371478e-13  -8.499356899584e-11   5.003204453566e-12   8.990299868655e-13  3*0.0 -1.256759941523e-10   4.495728233311e-12   4.655495069288e-12  -7.013126248892e-14   3.104930546884e-11  -1.061372604755e-12  -1.830167145263e-13  
3*0.0  3.154271755845e-10  -1.164846030403e-11  -2.004446942952e-11   3.114534634665e-13  -8.089925907845e-11   4.687362680859e-12   8.409394643242e-13  3*0.0 -1.194925705088e-10   4.255027153311e-12   4.353724301978e-12  -6.495873817616e-14   2.949665412446e-11  -9.919588467477e-13  -1.707948351819e-13  
3*0.0  3.003647003579e-10  -1.104174831065e-11  -1.877597725349e-11   2.889694978346e-13  -7.696523600071e-11   4.387881811876e-12   7.859297052687e-13  3*0.0 -1.135604432347e-10   4.025562080557e-12   4.068039071749e-12  -6.008063112221e-14   2.800860137850e-11  -9.263179513388e-13  -1.592511763975e-13  
3*0.0  2.866240169941e-10  -1.049869674806e-11  -1.766566366864e-11   2.703254756263e-13  -7.337689191463e-11   4.124827794714e-12   7.378910049777e-13  3*0.0 -1.081404818477e-10   3.820092085267e-12   3.818619629310e-12  -5.605899146189e-14   2.664944174464e-11  -8.688178207330e-13  -1.491944392621e-13  
3*0.0  2.729608014964e-10  -9.958122618555e-12  -1.654339962781e-11   2.513551651558e-13  -6.981536357931e-11   3.860360013287e-12   6.894352729309e-13  3*0.0 -1.027785200991e-10   3.616475826351e-12   3.566685620345e-12  -5.196233015578e-14   2.530687451208e-11  -8.110391265752e-13  -1.390565936741e-13  
3*0.0  2.597886049803e-10  -9.430394151145e-12  -1.547918721224e-11   2.331969522066e-13  -6.638545251602e-11   3.609860480278e-12   6.436007714328e-13  3*0.0 -9.762556210868e-11   3.418489718471e-12   3.328508433494e-12  -4.806060822065e-14   2.401781846384e-11  -7.564709169625e-13  -1.294941594753e-13  
3*0.0  2.472332050233e-10  -8.931430754768e-12  -1.448338876069e-11   2.165669838326e-13  -6.311948533195e-11   3.375589679474e-12   6.008263036083e-13  3*0.0 -9.272428593143e-11   3.231773944110e-12   3.106239130470e-12  -4.450311510238e-14   2.279288239534e-11  -7.055736109210e-13  -1.205925029265e-13  
3*0.0  2.352917520373e-10  -8.474530834494e-12  -1.353307482471e-11   2.015338073492e-13  -6.001692583244e-11   3.152533627728e-12   5.600939747119e-13  3*0.0 -8.806698864864e-11   3.060590486576e-12   2.894084358502e-12  -4.128877099598e-14   2.163023770740e-11  -6.571065703960e-13  -1.121146126610e-13  
3*0.0  2.235133288228e-10  -8.032479032272e-12  -1.258023844898e-11   1.865603407125e-13  -5.696198771780e-11   2.929901455102e-12   5.193347328104e-13  3*0.0 -8.349062050393e-11   2.895085509285e-12   2.681470078459e-12  -3.808172084446e-14   2.048946377425e-11  -6.087491663633e-13  -1.036349528823e-13  
3*0.0  2.122531371034e-10  -7.610614899263e-12  -1.168463669635e-11   1.729059784214e-13  -5.404464234917e-11   2.720844700749e-12   4.811242665680e-13  3*0.0 -7.912623190051e-11   2.737677657338e-12   2.481995097432e-12  -3.517571490705e-14   1.940261760440e-11  -5.634247201277e-13  -9.569904090122e-14  
3*0.0  2.014875617489e-10  -7.214119115978e-12  -1.083794746656e-11   1.602142034377e-13  -5.125854263736e-11   2.523436596921e-12   4.450886681735e-13  3*0.0 -7.496209799651e-11   2.589872003468e-12   2.293880300616e-12  -3.247864282407e-14   1.836668979422e-11  -5.207287617308e-13  -8.823225694831e-14  
3*0.0  1.913210938134e-10  -6.843865199206e-12  -1.004663689417e-11   1.490428681268e-13  -4.862992313383e-11   2.339140143690e-12   4.114864664560e-13  3*0.0 -7.103462723428e-11   2.452294431137e-12   2.118137610689e-12  -3.011839097228e-14   1.739050835631e-11  -4.808883802842e-13  -8.127226543609e-14  
3*0.0  1.814042400640e-10  -6.474642136164e-12  -9.291259309364e-12   1.379227682992e-13  -4.606907140904e-11   2.163423105237e-12   3.795113902575e-13  3*0.0 -6.722008570187e-11   2.315705321907e-12   1.951244538628e-12  -2.777981889928e-14   1.644338079023e-11  -4.430891644630e-13  -7.468144213065e-14  
3*0.0  1.720364455326e-10  -6.132985012488e-12  -8.583768966125e-12   1.281349406382e-13  -4.365227689148e-11   1.999045304692e-12   3.496295361458e-13  3*0.0 -6.362084286279e-11   2.189479271951e-12   1.794974955365e-12  -2.573401958019e-14   1.555053096550e-11  -4.077435073802e-13  -6.852374066025e-14  
3*0.0  1.632903131132e-10  -5.822900002349e-12  -7.942495660824e-12   1.192612472405e-13  -4.139742167791e-11   1.849883913357e-12   3.226194813578e-13  3*0.0 -6.026181412375e-11   2.074592703044e-12   1.653988222523e-12  -2.387905690656e-14   1.471785306113e-11  -3.758143793493e-13  -6.298202635239e-14  
3*0.0  1.550643110859e-10  -5.519059274733e-12  -7.365150976930e-12   1.110244100860e-13  -3.927754601253e-11   1.715359092917e-12   2.983639073536e-13  3*0.0 -5.711045982526e-11   1.962777108477e-12   1.527705881465e-12  -2.217136722858e-14   1.393695274167e-11  -3.471629297961e-13  -5.802905136551e-14  
3*0.0  1.473002638151e-10  -5.229745743597e-12  -6.843707741475e-12   1.030435423469e-13  -3.727780255113e-11   1.593602592541e-12   2.765252172103e-13  3*0.0 -5.414210694756e-11   1.856251389856e-12   1.414567132899e-12  -2.051786178694e-14   1.320176172570e-11  -3.214297695221e-13  -5.360324605455e-14  
3*0.0  1.403754868126e-10  -4.971788594763e-12  -6.410368526688e-12   9.641112758002e-14  -3.549341776537e-11   1.491760376739e-12   2.584268827224e-13  3*0.0 -5.148976767501e-11   1.761191187958e-12   1.321224987920e-12  -1.915262674759e-14   1.254470790452e-11  -3.000597924537e-13  -4.996038768568e-14  
3*0.0  1.335814786440e-10  -4.698619196198e-12  -6.009343451398e-12   8.934878658393e-14  -3.374450289668e-11   1.397340881406e-12   2.417454662132e-13  3*0.0 -4.890379398263e-11   1.661549380421e-12   1.235875107695e-12  -1.770231917141e-14   1.190455865686e-11  -2.804679050730e-13  -4.664029440313e-14  
3*0.0  1.272168065928e-10  -4.448924774647e-12  -5.640019746448e-12   8.301450485231e-14  -3.210732785345e-11   1.310370522196e-12   2.264187614555e-13  3*0.0 -4.648241924714e-11   1.570439623918e-12   1.157454696663e-12  -1.640323138454e-14   1.130561161040e-11  -2.624626429109e-13  -4.359652929196e-14  
3*0.0  1.211153828709e-10  -4.218277162426e-12  -5.283059645525e-12   7.718846576905e-14  -3.053988077982e-11   1.226558639409e-12   2.116332726871e-13  3*0.0 -4.416481221704e-11   1.486226568693e-12   1.081614195266e-12  -1.520724709566e-14   1.073301585302e-11  -2.451025635927e-13  -4.065864271719e-14  
3*0.0  1.152974341448e-10  -3.994936729788e-12  -4.953413488705e-12   7.170696746395e-14  -2.904644250573e-11   1.149108512210e-12   1.980127088867e-13  3*0.0 -4.196034641387e-11   1.404911568887e-12   1.011886815570e-12  -1.408830099443e-14   1.018875692996e-11  -2.291288757781e-13  -3.796338373277e-14  
3*0.0  1.095270867858e-10  -3.771579040696e-12  -4.623934578749e-12   6.619658031939e-14  -2.756762208970e-11   1.072031280763e-12   1.844280382079e-13  3*0.0 -3.978413983779e-11   1.323994791300e-12   9.422502021501e-13  -1.296490180017e-14   9.652200483129e-12  -2.132431227629e-13  -3.527713934978e-14  
3*0.0  1.041502573628e-10  -3.575550720918e-12  -4.319203329393e-12   6.139331083622e-14  -2.619092225004e-11   1.000782026622e-12   1.718935214426e-13  3*0.0 -3.775535683759e-11   1.252622327416e-12   8.779017516560e-13  -1.198622045861e-14   9.152472140167e-12  -1.985723942576e-13  -3.280068682180e-14  
3*0.0  9.900724651286e-11  -3.386029832123e-12  -4.033500996443e-12   5.693481400711e-14  -2.487533211894e-11   9.340240084255e-13   1.601691673721e-13  3*0.0 -3.581980920310e-11   1.183957404168e-12   8.177235970409e-13  -1.108201664595e-14   8.676114907153e-12  -1.848606867688e-13  -3.048975748488e-14  
3*0.0  9.404842640606e-11  -3.200560446185e-12  -3.763589838680e-12   5.267860034128e-14  -2.360824262047e-11   8.710153617314e-13   1.491204424828e-13  3*0.0 -3.395988903761e-11   1.117023959018e-12   7.610662989555e-13  -1.022339680931e-14   8.218797489225e-12  -1.719620302431e-13  -2.831897841655e-14  
3*0.0  8.922796750784e-11  -3.022683181720e-12  -3.498815624255e-12   4.864437412121e-14  -2.237828591962e-11   8.094282312416e-13   1.383050097786e-13  3*0.0 -3.215716210035e-11   1.053060606569e-12   7.054705002274e-13  -9.409986332246e-15   7.776110532484e-12  -1.593503883897e-13  -2.619340471778e-14  
3*0.0  8.463311016426e-11  -2.859543289940e-12  -3.246581409452e-12   4.502179522966e-14  -2.120729463080e-11   7.508746177388e-13   1.280254827771e-13  3*0.0 -3.044093864846e-11   9.943971885423e-13   6.525223735944e-13  -8.680432197023e-15   7.355147767052e-12  -1.473640097428e-13  -2.417373067116e-14  
3*0.0  8.029043311261e-11  -2.706542998054e-12  -3.013072843412e-12   4.174343448848e-14  -2.010154479795e-11   6.966824443631e-13   1.185327687892e-13  3*0.0 -2.882148585346e-11   9.394737119036e-13   6.036298305667e-13  -8.023172412715e-15   6.958251131397e-12  -1.362984352015e-13  -2.231309249280e-14  
3*0.0  7.608310042860e-11  -2.559254331615e-12  -2.788293658678e-12   3.859230268067e-14  -1.903161341319e-11   6.446281208298e-13   1.094172372532e-13  3*0.0 -2.725740673284e-11   8.866530086151e-13   5.566705799012e-13  -7.393774873947e-15   6.575348256200e-12  -1.256921830370e-13  -2.053015848891e-14  
3*0.0  7.197501022607e-11  -2.419433480738e-12  -2.567674717472e-12   3.563383591418e-14  -1.798864445203e-11   5.937062442569e-13   1.004940402763e-13  3*0.0 -2.573431703880e-11   8.366096088213e-13   5.105984874856e-13  -6.803076921556e-15   6.203028864985e-12  -1.153199959094e-13  -1.878546058720e-14  
3*0.0  6.812953778857e-11  -2.293157784650e-12  -2.363053852255e-12   3.307864045166e-14  -1.701317216015e-11   5.465172483737e-13   9.223595164009e-14  3*0.0 -2.430939005923e-11   7.913894259211e-13   4.678896083189e-13  -6.295705265154e-15   5.855004684965e-12  -1.057143480487e-13  -1.717165447774e-14  
3*0.0  6.435657778799e-11  -2.165206329379e-12  -2.166651692132e-12   3.051528228955e-14  -1.605738310488e-11   5.012927660536e-13   8.433408411526e-14  3*0.0 -2.291815674803e-11   7.458422012996e-13   4.270897067076e-13  -5.789337434215e-15   5.515587994121e-12  -9.654989329310e-14  -1.563429070268e-14  
3*0.0  6.089762219159e-11  -2.046524427332e-12  -1.993709204979e-12   2.828275530506e-14  -1.518129287553e-11   4.613880040253e-13   7.739003961869e-14  3*0.0 -2.164335892191e-11   7.037195063507e-13   3.912965109648e-13  -5.351260100406e-15   5.204655142555e-12  -8.849394724432e-14  -1.428798975370e-14  
3*0.0  5.764284018667e-11  -1.932346126339e-12  -1.837631578886e-12   2.617909127555e-14  -1.435742398068e-11   4.253230030008e-13   7.114002986457e-14  3*0.0 -2.044635762714e-11   6.633130740225e-13   3.591828936096e-13  -4.939444970070e-15   4.912857393503e-12  -8.125430034186e-14  -1.308287518920e-14  
3*0.0  5.473498924311e-11  -1.830119044003e-12  -1.707779502881e-12   2.434178873442e-14  -1.362117939974e-11   3.951469813902e-13   6.595434761478e-14  3*0.0 -1.937619093773e-11   6.270455155356e-13   3.326976327920e-13  -4.581620594201e-15   4.651952280772e-12  -7.524828105535e-14  -1.209116245748e-14  
3*0.0  5.196323897198e-11  -1.727830149125e-12  -1.590602396039e-12   2.251415653785e-14  -1.291983194187e-11   3.678528504434e-13   6.128922753021e-14  3*0.0 -1.835986721555e-11   5.909523653685e-13   3.090143513757e-13  -4.226148510683e-15   4.404297673795e-12  -6.986256480823e-14  -1.120659357621e-14  
3*0.0  4.947654654139e-11  -1.636682690030e-12  -1.492754927946e-12   2.094225961007e-14  -1.229054110119e-11   3.449167933750e-13   5.740566536434e-14  3*0.0 -1.744714601334e-11   5.587470389189e-13   2.894252324538e-13  -3.921219684463e-15   4.181899047414e-12  -6.537794545750e-14  -1.047682163470e-14  
3*0.0  4.701257414739e-11  -1.543609919513e-12  -1.396871457316e-12   1.933394352278e-14  -1.166789454311e-11   3.225032656493e-13   5.360864093260e-14  3*0.0 -1.654719939755e-11   5.260105018887e-13   2.702846103211e-13  -3.610257007212e-15   3.962865618337e-12  -6.100718972565e-14  -9.765191723879e-15  
3*0.0  4.468999244474e-11  -1.458427511173e-12  -1.307496019915e-12   1.789501248924e-14  -1.108150770735e-11   3.016253563097e-13   5.007709555125e-14  3*0.0 -1.569970980707e-11   4.960765086594e-13   2.524670756774e-13  -3.332526252595e-15   3.756785491020e-12  -5.694152078040e-14  -9.104167294541e-15  
3*0.0  4.246127236100e-11  -1.379023983907e-12  -1.220897343834e-12   1.657100589312e-14  -1.051950571504e-11   2.814594917617e-13   4.666181925864e-14  3*0.0 -1.488782230109e-11   4.682135160154e-13   2.351857367925e-13  -3.076658056311e-15   3.559587598686e-12  -5.301090944123e-14  -8.464304907854e-15  
3*0.0  4.028506594522e-11  -1.301217735066e-12  -1.137638947152e-12   1.529235525913e-14  -9.971520397048e-12   2.621062261704e-13   4.338726235878e-14  3*0.0 -1.409803567349e-11   4.410075341418e-13   2.186229997531e-13  -2.830581973008e-15   3.367989905791e-12  -4.925003105394e-14  -7.852609166215e-15  
3*0.0  3.824518897567e-11  -1.225877386151e-12  -1.062707972761e-12   1.411619634643e-14  -9.458094618362e-12   2.446609410353e-13   4.044609790370e-14  3*0.0 -1.335922054053e-11   4.147656729733e-13   2.037798306413e-13  -2.605916498381e-15   3.188829891684e-12  -4.587387664786e-14  -7.305354016403e-15  
3*0.0  3.632469472201e-11  -1.159965245770e-12  -9.910675360414e-13   1.308948566992e-14  -8.975248613004e-12   2.280261385252e-13   3.763913784408e-14  3*0.0 -1.266339078826e-11   3.917422482322e-13   1.895619230629e-13  -2.409250079469e-15   3.020283105933e-12  -4.264913711315e-14  -6.782167555676e-15  
3*0.0  3.445934952899e-11  -1.096301454475e-12  -9.223804609181e-13   1.209589847897e-14  -8.506878311678e-12   2.121056899282e-13   3.495500187153e-14  3*0.0 -1.198976449319e-11   3.695296472405e-13   1.759717950616e-13  -2.219509235831e-15   2.857300776754e-12  -3.957187385754e-14  -6.283309178937e-15  
3*0.0  3.265027686048e-11  -1.035981623980e-12  -8.557398284337e-13   1.116508511462e-14  -8.053265191929e-12   1.967021714516e-13   3.235741077957e-14  3*0.0 -1.133807403238e-11   3.485095806314e-13   1.627974199624e-13  -2.042158631518e-15   2.699822016020e-12  -3.659693225755e-14  -5.800917820391e-15  
3*0.0  3.091050114050e-11  -9.764491658428e-13  -7.934363399534e-13   1.029443845713e-14  -7.617533867777e-12   1.823106701314e-13   2.993545299263e-14  3*0.0 -1.071359731969e-11   3.278959799390e-13   1.505208951485e-13  -1.877383852918e-15   2.549070275426e-12  -3.382631728923e-14  -5.352514358816e-15  
3*0.0  2.920777624463e-11  -9.214900439413e-13  -7.308331849007e-13   9.485579394910e-15  -7.191783639864e-12   1.679171217094e-13   2.750693673968e-14  3*0.0 -1.010351750247e-11   3.088701580295e-13   1.381576043530e-13  -1.723871609627e-15   2.402018672210e-12  -3.104924648723e-14  -4.901948885824e-15  
3*0.0  2.755489718618e-11  -8.674293649499e-13  -6.712218410249e-13   8.700713715408e-15  -6.778976832135e-12   1.542286968988e-13   2.520031606115e-14  3*0.0 -9.513429354345e-12   2.902215813725e-13   1.264263816226e-13  -1.575464532237e-15   2.259929497793e-12  -2.841713039558e-14  -4.475407512911e-15  
3*0.0  2.600494187540e-11  -8.186060747546e-13  -6.155138529875e-13   8.026870613059e-15  -6.392243898914e-12   1.414553015792e-13   2.304954215997e-14  3*0.0 -8.960392463228e-12   2.733950408313e-13   1.154605799575e-13  -1.448616685000e-15   2.126888379154e-12  -2.596061803294e-14  -4.077603144472e-15  
3*0.0  2.453356766614e-11  -7.707965532970e-13  -5.646435244312e-13   7.395102405811e-15  -6.025404969819e-12   1.297846662935e-13   2.109079786427e-14  3*0.0 -8.437047818543e-12   2.569898925694e-13   1.054964167707e-13  -1.330697156305e-15   2.001076582455e-12  -2.372703626722e-14  -3.717002393615e-15  
3*0.0  2.315071141706e-11  -7.297719271744e-13  -5.164429515826e-13   6.858069095926e-15  -5.681086738493e-12   1.187516470145e-13   1.923946924117e-14  3*0.0 -7.944981737171e-12   2.428304381947e-13   9.604788722145e-14  -1.230489592425e-15   1.882937494840e-12  -2.161398520192e-14  -3.375931386923e-15  
3*0.0  2.188062626204e-11  -6.906239657062e-13  -4.742697015855e-13   6.365687798218e-15  -5.364890841488e-12   1.090757128808e-13   1.762298687643e-14  3*0.0 -7.493806878330e-12   2.293681862682e-13   8.782877027597e-14  -1.139168397243e-15   1.774632583559e-12  -1.977143681879e-14  -3.079760732423e-15  
3*0.0  2.067217451020e-11  -6.520532710237e-13  -4.356675288710e-13   5.895311269430e-15  -5.064287788468e-12   1.002145229333e-13   1.614704356351e-14  3*0.0 -7.065967538273e-12   2.161682394145e-13   8.034412664328e-14  -1.052444451381e-15   1.672001639555e-12  -1.809245070937e-14  -2.810637578321e-15  
3*0.0  1.953669241281e-11  -6.135627861864e-13  -4.016514047515e-13   5.433951998725e-15  -4.781957310682e-12   9.238325082073e-14   1.485005455779e-14  3*0.0 -6.665272855685e-12   2.030671113074e-13   7.380841622041e-14  -9.675872080458e-16   1.575915233988e-12  -1.662151692354e-14  -2.576162515058e-15  
3*0.0  1.850341556844e-11  -5.773876683421e-13  -3.725424834072e-13   5.017023161238e-15  -4.525048249461e-12   8.565491626932e-14   1.374248959213e-14  3*0.0 -6.300948564487e-12   1.907828422938e-13   6.825632011967e-14  -8.911417524011e-16   1.488555866855e-12  -1.536666151077e-14  -2.377306626019e-15  
3*0.0  1.755994890399e-11  -5.434611852395e-13  -3.480148151405e-13   4.628086801106e-15  -4.290512372242e-12   7.995322524673e-14   1.281215562005e-14  3*0.0 -5.968843230817e-12   1.792700293925e-13   6.363463855751e-14  -8.200054277393e-16   1.408937646598e-12  -1.431551251601e-14  -2.212184372363e-15  
3*0.0  1.666183418603e-11  -5.110436663681e-13  -3.251633639366e-13   4.259434185276e-15  -4.067422620105e-12   7.464181915077e-14   1.194698974125e-14  3*0.0 -5.653325291581e-12   1.682903269529e-13   5.934291212027e-14  -7.526658323699e-16   1.333348510967e-12  -1.333938896263e-14  -2.059102133752e-15  
3*0.0  1.583323742444e-11  -4.824643646250e-13  -3.042988496104e-13   3.944937604216e-15  -3.861736022098e-12   6.979261775140e-14   1.115862558470e-14  3*0.0 -5.362053116388e-12   1.586043928025e-13   5.542584164740e-14  -6.953218962054e-16   1.263619006631e-12  -1.244863045489e-14  -1.919662063755e-15  
3*0.0  1.502391348028e-11  -4.547573946019e-13  -2.842607460049e-13   3.640951222597e-15  -3.661125411905e-12   6.514393674029e-14   1.040357437119e-14  3*0.0 -5.078465958696e-12   1.492151152459e-13   5.167484896591e-14  -6.400975151587e-16   1.195814490793e-12  -1.159707512734e-14  -1.786474963439e-15  
3*0.0  1.422286637299e-11  -4.280346635059e-13  -2.642025637104e-13   3.342972646478e-15  -3.462891671760e-12   6.050990764808e-14   9.649540314630e-15  3*0.0 -4.798742858506e-12   1.401742898620e-13   4.792086525133e-14  -5.858933088792e-16   1.129031045900e-12  -1.074836528843e-14  -1.653493472243e-15  
3*0.0  1.351088461392e-11  -4.044279385831e-13  -2.469718253724e-13   3.100116989669e-15  -3.286673604262e-12   5.651763867156e-14   9.002615783373e-15  3*0.0 -4.549783682772e-12   1.322119100806e-13   4.470237534143e-14  -5.419514489928e-16   1.069593846870e-12  -1.001869920204e-14  -1.539616432661e-15  
3*0.0  1.278527809139e-11  -3.809723875802e-13  -2.292253855845e-13   2.848394434210e-15  -3.107461511227e-12   5.242681017971e-14   8.338241926476e-15  3*0.0 -4.297277333803e-12   1.243031143152e-13   4.139124485171e-14  -4.963467620314e-16   1.009418920386e-12  -9.271756239683e-15  -1.422785020453e-15  
3*0.0  1.209270140603e-11  -3.581578007438e-13  -2.126598373118e-13   2.616247029486e-15  -2.936567010499e-12   4.861088963942e-14   7.719460659841e-15  3*0.0 -4.056881209547e-12   1.166524579977e-13   3.830695489039e-14  -4.544980595962e-16   9.521775810749e-13  -8.576451406351e-15  -1.314185433956e-15  
3*0.0  1.145112449166e-11  -3.370670377677e-13  -1.976478356795e-13   2.414728816766e-15  -2.778356069921e-12   4.515217858924e-14   7.159831231631e-15  3*0.0 -3.834484929604e-12   1.096054983989e-13   3.551717163626e-14  -4.183860099785e-16   8.992555461480e-13  -7.947466031458e-15  -1.216146081478e-15  
3*0.0  1.081726642854e-11  -3.171975872374e-13  -1.827567501849e-13   2.222154626518e-15  -2.622334009403e-12   4.173368717566e-14   6.606429191057e-15  3*0.0 -3.615388467582e-12   1.029638004165e-13   3.275271966913e-14  -3.838706943995e-16   8.472048326688e-13  -7.326386305283e-15  -1.119290738669e-15  
3*0.0  1.019719772326e-11  -2.986539733185e-13  -1.680357266909e-13   2.037465458318e-15  -2.469916113320e-12   3.836538368070e-14   6.060483679126e-15  3*0.0 -3.401473349576e-12   9.675007968076e-14   3.001955147206e-14  -3.507418898248e-16   7.964492199002e-13  -6.714346792069e-15  -1.023729815691e-15  
3*0.0  9.616836361970e-12  -2.815083114968e-13  -1.545167153909e-13   1.873211084782e-15  -2.327379999383e-12   3.527344023101e-14   5.560256144883e-15  3*0.0 -3.201532876288e-12   9.101538448790e-14   2.751465142952e-14  -3.214019148605e-16   7.490477856197e-13  -6.153654535373e-15  -9.363388913852e-16  
3*0.0  9.044981658503e-12  -2.640278981508e-13  -1.414901886197e-13   1.715071355794e-15  -2.187131799758e-12   3.229947005921e-14   5.079533072842e-15  3*0.0 -3.005466421558e-12   8.521472928175e-14   2.510767396876e-14  -2.933390994106e-16   7.026210529738e-13  -5.615826611492e-15  -8.525745677495e-16  
3*0.0  8.483306643706e-12  -2.476376746890e-13  -1.286428815465e-13   1.566445579828e-15  -2.049607422606e-12   2.937564899693e-14   4.606770368273e-15  3*0.0 -2.813350425898e-12   7.977928197587e-14   2.273553837736e-14  -2.669665618667e-16   6.571985424261e-13  -5.087415672854e-15  -7.702533859769e-16  
3*0.0  7.981561426505e-12  -2.333255931791e-13  -1.174343686071e-13   1.445522239757e-15  -1.926792297698e-12   2.682246931506e-14   4.195177859559e-15  3*0.0 -2.641663178171e-12   7.504010675876e-14   2.066991984003e-14  -2.456684139469e-16   6.166215088774e-13  -4.626903480932e-15  -6.987165097738e-16  
3*0.0  7.468660859173e-12  -2.182231152677e-13  -1.062035612325e-13   1.320308922877e-15  -1.801481883942e-12   2.427142011998e-14   3.784044908273e-15  3*0.0 -2.467173575772e-12   7.006908260332e-14   1.860700997266e-14  -2.237183560565e-16   5.754472931394e-13  -4.168217824352e-15  -6.274778238530e-16  
3*0.0  7.012051559386e-12  -2.048143351993e-13  -9.648696566241e-14   1.214711205296e-15  -1.689925080003e-12   2.206094372544e-14   3.428851186232e-15  3*0.0 -2.311790913266e-12   6.566007555871e-14   1.682686048169e-14  -2.053024743520e-16   5.387854276865e-13  -3.771824596734e-15  -5.660852530833e-16  
3*0.0  6.595815635095e-12  -1.929297605510e-13  -8.793681104889e-14   1.118224798704e-15  -1.588281283252e-12   2.011276981450e-14   3.116976480543e-15  3*0.0 -2.170180781138e-12   6.173189161978e-14   1.526879851817e-14  -1.884563756399e-16   5.053895334291e-13  -3.424277904256e-15  -5.124529648405e-16  
3*0.0  6.240432245816e-12  -1.822274027484e-13  -8.118896928991e-14   1.037762078050e-15  -1.501426199236e-12   1.856555371492e-14   2.871207573154e-15  3*0.0 -2.049166804868e-12   5.820404798034e-14   1.404869017224e-14  -1.745176275018e-16   4.768322797149e-13  -3.150366018422e-15  -4.704994218521e-16  
3*0.0  5.896000674255e-12  -1.708351971098e-13  -7.515917858388e-14   9.525660946501e-16  -1.417322550060e-12   1.717883934444e-14   2.652259457532e-15  3*0.0 -1.932572225645e-12   5.447228409604e-14   1.297101657967e-14  -1.598019775999e-16   4.493358735183e-13  -2.907571268680e-15  -4.335306481723e-16  
3*0.0  5.612232473446e-12  -1.613148859004e-13  -7.059677933920e-14   8.851143852118e-16  -1.347936559025e-12   1.611946643322e-14   2.486760239204e-15  3*0.0 -1.836171524693e-12   5.135187937756e-14   1.216376525454e-14  -1.481908262207e-16   4.265781445846e-13  -2.723870595468e-15  -4.058536376486e-16  
3*0.0  5.320290316639e-12  -1.512662182413e-13  -6.593375099994e-14   8.149260044102e-16  -1.276698922294e-12   1.504168905645e-14   2.318107121051e-15  3*0.0 -1.737620183958e-12   4.808058422963e-14   1.134007828514e-14  -1.361273413050e-16   4.033527612218e-13  -2.537275691950e-15  -3.776918655632e-16  
3*0.0  5.038481902885e-12  -1.418394816010e-13  -6.149155268969e-14   7.491534814138e-16  -1.208028239351e-12   1.401665080557e-14   2.157866121613e-15  3*0.0 -1.642694491668e-12   4.501097767790e-14   1.055702121557e-14  -1.248446557334e-16   3.810097153313e-13  -2.360164052399e-15  -3.509862014617e-16  
3*0.0  4.770096747419e-12  -1.331291985396e-13  -5.727638238429e-14   6.873375512189e-16  -1.142682872742e-12   1.304538906202e-14   2.006059152183e-15  3*0.0 -1.552397193159e-12   4.216943479068e-14   9.814893405177e-15  -9.497311434410e-17   3.597730424129e-13  -2.192548564291e-15  -3.257156699387e-16  
3*0.0  4.524020166272e-12  -1.253986408919e-13  -5.345264089407e-14   6.351100122968e-16  -1.082804954162e-12   1.216445432463e-14   1.868607908191e-15  3*0.0 -1.469586476593e-12   3.965299369453e-14   9.141940724006e-15  -1.016075218722e-16   3.403098690539e-13  -2.040591760845e-15  -3.028439428337e-16  
3*0.0  4.267944974471e-12  -1.173640485202e-13  -4.948483643428e-14   5.798840316288e-16  -1.020633987444e-12   1.125469200919e-14   1.726428499967e-15  3*0.0 -1.383933674000e-12   3.704468152403e-14   8.445052729574e-15  1*0.0  3.202172620492e-13  -1.883965297164e-15  -2.792297751766e-16  
3*0.0  4.026255841547e-12  -1.099445402011e-13  -4.579487184821e-14   5.301378790062e-16  -9.620123257545e-13   1.040934033018e-14   1.594496357502e-15  3*0.0 -1.303202273262e-12   3.463869493879e-14   7.797961207224e-15  1*0.0  3.012964961296e-13  -1.738649438901e-15  -2.573493117836e-16  
3*0.0  3.797983297661e-12  -1.030579689343e-13  -4.237476712963e-14   4.859005480904e-16  -9.067041156390e-13   9.626384259276e-15   1.472511303384e-15  3*0.0 -1.227084071978e-12   3.241348094518e-14   7.199254217395e-15  1*0.0  2.834750280011e-13  -1.604295804676e-15  -2.371522354921e-16  
3*0.0  3.570629799343e-12  -9.632578015151e-14  -3.895146518174e-14   4.425994181302e-16  -8.517015467997e-13   8.845498169177e-15   1.350697336176e-15  3*0.0 -1.151524314402e-12   3.024308707246e-14   6.600197556561e-15  1*0.0  2.658081884643e-13  -1.470344115141e-15  -2.169900782205e-16  
3*0.0  3.356467634633e-12  -9.007121378594e-14  -3.578387042892e-14   4.035263850017e-16  -7.999346315673e-13   8.123343098421e-15   1.238218117606e-15  3*0.0 -1.080454619086e-12   2.822953401604e-14   6.046978196934e-15  1*0.0  2.492046721075e-13  -1.346709544615e-15  -1.984078206496e-16  
3*0.0  3.151824958529e-12  -8.395031310361e-14  -3.284825398140e-14   3.676751651212e-16  -7.505243335210e-13   7.454472719283e-15   1.134236172831e-15  3*0.0 -1.012776774208e-12   2.627061375433e-14   5.535732673900e-15  1*0.0  2.334093566520e-13  -1.232518905511e-15  -1.812752261656e-16  
3*0.0  2.958485249573e-12  -7.860622558306e-14  -3.005614957787e-14   3.360412393973e-16  -7.038972646870e-13   6.819679701822e-15   1.035574021776e-15  3*0.0 -9.488359188700e-13   2.455555487877e-14   5.049478973178e-15  1*0.0  2.185032474193e-13  -1.124146317526e-15  -1.650193449219e-16  
3*0.0  2.774726568988e-12  -7.380660117346e-14  -2.741868606670e-14   3.079631664241e-16  -6.596372698476e-13   6.221111558371e-15   9.426199578905e-16  3*0.0 -8.881484305416e-13   2.301289827231e-14   4.590683874822e-15  1*0.0  2.043728547648e-13  -1.022075819417e-15  -1.497208671281e-16  
3*0.0  2.598938856938e-12  -6.918554638152e-14  -2.493618926171e-14   2.821652692036e-16  -6.173389855531e-13   5.658398755511e-15   8.553218276947e-16  3*0.0 -8.302427702269e-13   2.153528236836e-14   4.159718361925e-15  1*0.0  1.909022938292e-13  -9.263130974184e-16  -1.353810792958e-16  
3*0.0  2.426187934456e-12  -6.449729985752e-14  -2.255400239583e-14   2.573662880460e-16  -5.758270391566e-13   5.119327171509e-15   7.717631927725e-16  3*0.0 -7.735797241906e-13   2.004548063037e-14   3.747191619211e-15  1*0.0  1.777360505704e-13  -8.347971855896e-16  -1.022513221644e-16  
3*0.0  2.263270533776e-12  -6.055889720981e-14  -2.027491292936e-14   2.365262214463e-16  -5.367337487899e-13   4.605007177145e-15   6.920335062247e-16  3*0.0 -7.201096885712e-13   1.878904287433e-14   3.352073480254e-15  1*0.0  1.653290522553e-13  -7.473853830264e-16  -1.083441877446e-16  
3*0.0  2.118785169373e-12  -5.685855968901e-14  -1.835406199415e-14   2.178064457213e-16  -5.020573766615e-13   4.170380032019e-15   6.249320713112e-16  3*0.0 -6.727566220324e-13   1.761182525975e-14   3.020915987788e-15  1*0.0  1.543399364874e-13  -6.739260347585e-16  1*0.0 
3*0.0  1.987395208847e-12  -5.317594048871e-14  -1.671935901139e-14   2.004022479858e-16  -4.705334085854e-13   3.799518170122e-15   5.679418837249e-16  3*0.0 -6.298412037576e-13   1.644792442564e-14   2.741021605976e-15  1*0.0  1.443827875565e-13  -6.116648056515e-16  1*0.0 
3*0.0  1.869542003332e-12  -4.977132433924e-14  -1.532172354081e-14   1.843402212536e-16  -4.422546596539e-13   3.481571154561e-15   5.192824311340e-16  3*0.0 -5.913781570496e-13   1.537053594950e-14   2.503101090630e-15  1*0.0  1.354581234615e-13  -5.585869572846e-16  1*0.0 
3*0.0  1.761788083697e-12  -4.660706809410e-14  -1.411101695638e-14   1.691976720913e-16  -4.164115083480e-13   3.205421733959e-15   4.772204977158e-16  3*0.0 -5.562584334296e-13   1.436892793582e-14   2.298474405767e-15  1*0.0  1.273127170710e-13  -5.128004851241e-16  1*0.0 
3*0.0  1.665193783004e-12  -4.341153589212e-14  -1.315121915928e-14   1.547180258851e-16  -3.932437529816e-13   2.984751101889e-15   4.439532439747e-16  3*0.0 -5.249187754849e-13   1.336361625365e-14   2.138812324549e-15  1*0.0  1.200430915802e-13  -4.767638698981e-16  1*0.0 
3*0.0  1.572576418129e-12  -4.035539673766e-14  -1.223963597855e-14   1.410102121850e-16  -3.710476006590e-13   2.775448225861e-15   4.124080404237e-16  3*0.0 -4.949268511563e-13   1.240426476229e-14   1.987361964964e-15  1*0.0  1.130912595364e-13  -4.426263382228e-16  1*0.0 
3*0.0  1.488794049950e-12  -3.782143643779e-14  -1.141071673575e-14   1.296014530154e-16  -3.509806728379e-13   2.585239132273e-15   3.837760494846e-16  3*0.0 -4.677424274706e-13   1.160614061070e-14   1.849602782342e-15  1*0.0  1.067946858820e-13  -4.115955367329e-16  1*0.0 
3*0.0  1.408107867913e-12  -3.538004464010e-14  -1.062188037299e-14   1.187486408356e-16  -3.316717995949e-13   2.404464656591e-15   3.565738068506e-16  3*0.0 -4.416177181537e-13   1.083874292081e-14   1.718703153985e-15  1*0.0  1.007482700274e-13  -3.821480219930e-16  1*0.0 
3*0.0  1.328608391430e-12  -3.301123615813e-14  -9.865810641857e-15   9.057450616699e-17  -3.126795081974e-13   2.231459430683e-15   3.305782667936e-16  3*0.0 -4.159748157150e-13   1.009464028766e-14   1.593640324686e-15  1*0.0  9.482239902450e-14  -3.540534320525e-16  1*0.0 
3*0.0  1.257255691058e-12  -3.101183893533e-14  -9.186342553395e-15   1.026820876267e-16  -2.956410184526e-13   2.076046491592e-15   3.072551553293e-16  3*0.0 -3.929331022386e-13   9.467238312352e-15   1.481217201015e-15  1*0.0  8.950062415451e-14  -3.288108449222e-16  1*0.0 
3*0.0  1.184240757088e-12  -2.901293625761e-14  -8.492791997125e-15  1*0.0 -2.782389729957e-13   1.918032819706e-15   2.835183889867e-16  3*0.0 -3.694433463492e-13   8.841211760000e-15   1.366552137067e-15  1*0.0  8.408454129518e-14  -3.031646902891e-16  1*0.0 
3*0.0  1.112234289048e-12  -2.697823451357e-14  -7.831215129550e-15  1*0.0 -2.611021174169e-13   1.767493801567e-15   2.609378658774e-16  3*0.0 -3.463867125057e-13   8.207966743884e-15   1.257540990427e-15  1*0.0  7.877502114121e-14  -2.788120405433e-16  1*0.0 
3*0.0  1.037502277699e-12  -2.481444614970e-14  -7.156496667872e-15  1*0.0 -2.433501985747e-13   1.614470939538e-15   2.379753169520e-16  3*0.0 -3.225812915957e-13   7.538902615930e-15   1.146530304090e-15  1*0.0  7.330199648968e-14  -2.540937087216e-16  1*0.0 
3*0.0  9.696632377625e-13  -2.304317876367e-14  -6.541950814805e-15  1*0.0 -2.272498528468e-13   1.475227363882e-15   2.171041909035e-16  3*0.0 -3.009502774688e-13   6.988611404017e-15   1.045476820011e-15  1*0.0  6.833360546675e-14  -2.316143894148e-16  1*0.0 
3*0.0  9.062490643576e-13  -2.140913449613e-14  -5.976760020387e-15  1*0.0 -2.122114920655e-13   1.347248967817e-15   1.979469489215e-16  3*0.0 -2.807596535734e-13   6.481911033060e-15   9.527012741742e-16  1*0.0  6.369953682514e-14  -2.109895480682e-16  1*0.0 
3*0.0  8.468921997531e-13  -1.988577079239e-14  -5.457708422586e-15  1*0.0 -1.981456417630e-13   1.229779414352e-15   1.803877292963e-16  3*0.0 -2.618917515874e-13   6.010626346357e-15   8.676666350316e-16  1*0.0  5.937210821040e-14  -1.920951782134e-16  1*0.0 
3*0.0  7.881335038630e-13  -1.836343836774e-14  -4.956761672664e-15  1*0.0 -1.842460217398e-13   1.116643148424e-15   1.634942027679e-16  3*0.0 -2.432902856736e-13   5.542783031915e-15   7.857629825618e-16  1*0.0  5.511240002854e-14  -1.739337443818e-16  1*0.0 
3*0.0  7.336685015457e-13  -1.708977874459e-14  -4.488128552236e-15  1*0.0 -1.713742334590e-13   1.010994676629e-15   1.477238951626e-16  3*0.0 -2.260413199170e-13   5.149737255453e-15   7.091634079396e-16  1*0.0  5.116629330531e-14  -1.569793336706e-16  1*0.0 
3*0.0  6.823738164468e-13  -1.593942419452e-14  -4.052025650861e-15  1*0.0 -1.592656670328e-13   9.128145293991e-16   1.330842072728e-16  3*0.0 -2.098192979070e-13   4.795142236896e-15   6.379695910048e-16  1*0.0  4.745918892157e-14  -1.412427842119e-16  1*0.0 
3*0.0  6.318128091816e-13  -1.485883984484e-14  -3.624874492096e-15  1*0.0 -1.473484352882e-13   8.168891627586e-16   1.004888269596e-16  3*0.0 -1.938688483443e-13   4.462605758361e-15   5.683060300761e-16  1*0.0  4.381927643790e-14  -1.065699544686e-16  1*0.0 
3*0.0  5.825163488779e-13  -1.372551547339e-14  -3.221571326647e-15  1*0.0 -1.357417948472e-13   7.264189242639e-16   1.042204216692e-16  3*0.0 -1.783845153379e-13   4.116867067131e-15   5.027149536145e-16  1*0.0  4.028894138958e-14  -1.102833164898e-16  1*0.0 
3*0.0  5.418221359367e-13  -1.284413557076e-14  -2.894963743171e-15  1*0.0 -1.261584250049e-13   6.530152440139e-16  4*0.0 -1.655760894315e-13   3.846441281227e-15   4.497536806457e-16  1*0.0  3.736850965344e-14  2*0.0 
3*0.0  5.062130033667e-13  -1.201027604107e-14  -2.622699596119e-15  1*0.0 -1.177698611643e-13   5.916662505823e-16  4*0.0 -1.543845852117e-13   3.591210371694e-15   4.058456300451e-16  1*0.0  3.481600488022e-14  2*0.0 
3*0.0  4.752110814987e-13  -1.125315109459e-14  -2.396350406217e-15  1*0.0 -1.104660322408e-13   5.405339354254e-16  4*0.0 -1.446490212692e-13   3.359824109288e-15   3.695278394839e-16  1*0.0  3.259545085841e-14  2*0.0 
3*0.0  4.457803926334e-13  -1.037119941476e-14  -2.207853724326e-15  1*0.0 -1.035369480337e-13   4.977225046012e-16  4*0.0 -1.354842230955e-13   3.092689861790e-15   3.397310765920e-16  1*0.0  3.050583363125e-14  2*0.0 
3*0.0  4.210573488001e-13  -9.639479477286e-15  -2.055538556852e-15  1*0.0 -9.771162990367e-14   4.629679478510e-16  4*0.0 -1.277682297768e-13   2.869864286794e-15   3.158176690067e-16  1*0.0  2.874548343531e-14  2*0.0 
3*0.0  3.976129102334e-13  -8.971565301812e-15  -1.912845173252e-15  1*0.0 -9.219347390288e-14   4.304444933957e-16  4*0.0 -1.204617983834e-13   2.666722387867e-15   2.934477603499e-16  1*0.0  2.708031164443e-14  2*0.0 
3*0.0  3.736489497398e-13  -8.241815336281e-15  -1.772804073670e-15  1*0.0 -8.656184741456e-14   3.985753389346e-16  4*0.0 -1.130383907445e-13   2.446513968694e-15   2.715735272045e-16  1*0.0  2.539065440001e-14  2*0.0 
3*0.0  3.510130448878e-13  -7.572905991563e-15  -1.642170861763e-15  1*0.0 -8.124771296470e-14   3.688789706821e-16  4*0.0 -1.060349561051e-13   2.245025396470e-15   2.511933404201e-16  1*0.0  2.379814205484e-14  2*0.0 
3*0.0  3.311780909237e-13  -7.066120437567e-15  -1.525303649724e-15  1*0.0 -7.659366625694e-14   3.423359597145e-16  4*0.0 -9.987508365792e-14   2.091258299576e-15   2.329327027722e-16  1*0.0  2.239843807897e-14  2*0.0 
3*0.0  3.107177363297e-13  -6.501477010635e-15  -1.409958532507e-15  1*0.0 -7.180062628885e-14   3.161784058002e-16  4*0.0 -9.356324623838e-14   1.921387822661e-15   2.149836600003e-16  1*0.0  2.096612785122e-14  2*0.0 
3*0.0  2.915181656920e-13  -5.983662959477e-15  -1.303196378652e-15  1*0.0 -6.730703344285e-14   2.919902420050e-16  4*0.0 -8.764870386721e-14   1.765936774199e-15   1.983934623964e-16  1*0.0  1.962514714187e-14  2*0.0 
3*0.0  2.728406048935e-13  -5.546188115183e-15  -1.197173672714e-15  1*0.0 -6.294236339613e-14   2.680515136090e-16  4*0.0 -8.189054809351e-14   1.633862601599e-15   1.818928332066e-16  1*0.0  1.832163254916e-14  2*0.0 
3*0.0  2.537325493065e-13  -5.045935855802e-15  -1.095007100212e-15  1*0.0 -5.848512732376e-14   2.450065011376e-16  4*0.0 -7.604446807102e-14   1.484880459771e-15   1.660718139159e-16  1*0.0  1.700018081864e-14  2*0.0 
3*0.0  2.364108405403e-13  -4.631361456850e-15  -1.002148655004e-15  1*0.0 -5.444747721298e-14   2.240807338751e-16  4*0.0 -7.073947190007e-14   1.360854066351e-15   1.516983975175e-16  1*0.0  1.580194939843e-14  2*0.0 
3*0.0  2.198482857145e-13  -4.293066418458e-15  -9.112185014362e-16  1*0.0 -5.059177524966e-14   2.036509217573e-16  4*0.0 -6.566168918959e-14   1.259084980643e-15   1.376027699335e-16  1*0.0  1.465656073476e-14  2*0.0 
3*0.0  2.023895629982e-13  -3.927050328617e-15  -8.193885903167e-16  1*0.0 -4.653662276087e-14   1.830647077230e-16  4*0.0 -6.034055733092e-14   1.149793164027e-15   1.043059824759e-16  1*0.0  1.345865753175e-14  2*0.0 
3*0.0  1.858914393340e-13  -3.557654921418e-15  -7.353181932510e-16  1*0.0 -4.270772910458e-14   1.642279936780e-16  4*0.0 -5.533071632941e-14   1.040469658254e-15   1.120421621282e-16  1*0.0  1.233162599396e-14  2*0.0 
3*0.0  1.705924242834e-13  -3.269826107467e-15  -6.567270085161e-16  1*0.0 -3.916216739596e-14   1.466536359527e-16  4*0.0 -5.068103795025e-14   9.546741574606e-16  2*0.0  1.128713534850e-14  2*0.0 
3*0.0  1.556428022034e-13  -3.001475714851e-15  -5.807801889562e-16  1*0.0 -3.570228191233e-14   1.102062518690e-16  4*0.0 -4.614761212213e-14   8.748777615482e-16  2*0.0  1.027005976887e-14  2*0.0 
3*0.0  1.411982818139e-13  -2.752916175136e-15  -5.082957288937e-16  1*0.0 -3.236325259963e-14   1.118526865961e-16  4*0.0 -4.177547108483e-14   8.011413086206e-16  2*0.0  9.290266904534e-15  2*0.0 
3*0.0  1.282506598847e-13  -2.513485998904e-15  -4.458143628227e-16  1*0.0 -2.937275312306e-14  5*0.0 -3.787006933603e-14   7.307462971351e-16  2*0.0  8.415715966565e-15  2*0.0 
3*0.0  1.170799253646e-13  -2.320820007425e-15  -3.919540129265e-16  1*0.0 -2.679284617831e-14  5*0.0 -3.449731310605e-14   6.737255559147e-16  2*0.0  7.660564238493e-15  2*0.0 
3*0.0  1.079000768358e-13  -2.156735603828e-15  -3.490063966398e-16  1*0.0 -2.467243285946e-14  5*0.0 -3.172602005927e-14   6.251717771092e-16  2*0.0  7.040001468330e-15  2*0.0 
3*0.0  1.002024397460e-13  -1.976195023522e-15  -3.159196279316e-16  1*0.0 -2.289295868108e-14  5*0.0 -2.941442008896e-14   5.723578710785e-16  2*0.0  6.521912091136e-15  2*0.0 
3*0.0  9.310709588154e-14  -1.776280281095e-15  -2.885328145973e-16  1*0.0 -2.125331406658e-14  5*0.0 -2.729722172477e-14   5.140697101487e-16  2*0.0  6.047443935102e-15  2*0.0 
3*0.0  8.846453738927e-14  -1.650540566742e-15  -2.705655006206e-16  1*0.0 -2.017666118538e-14  5*0.0 -2.589848108673e-14   4.770048168669e-16  2*0.0  5.733046230682e-15  2*0.0 
3*0.0  8.556666613956e-14  -1.564998939970e-15  -2.600002340176e-16  1*0.0 -1.950648387843e-14  5*0.0 -2.503352228452e-14   4.519955073793e-16  2*0.0  5.539065815967e-15  2*0.0 
3*0.0  7.952630394326e-14  -1.413182781803e-15  -2.364866609478e-16  1*0.0 -1.810587144870e-14  5*0.0 -2.321026939878e-14   4.071694094279e-16  2*0.0  5.129377023654e-15  2*0.0 


Spline
101 6.80301405
1.64061878 3.64288770 0.11372029
3.02356180 3.11804811 0.38149091 -0.43930950 0.36036971 -0.20448536
3.11804811 3.15431558 0.34302695 -0.37668623 0.30240651 -0.18224729
3.15431558 3.19058305 0.32975456 -0.35547033 0.28257757 -0.17921014
3.19058305 3.22685052 0.31722568 -0.33568075 0.26307907 -0.16379620
3.22685052 3.26311799 0.30538961 -0.31724466 0.24525765 -0.15647500
3.26311799 3.29938546 0.29419908 -0.30007236 0.22823279 -0.14531967
3.29938546 3.33565293 0.28360948 -0.28409094 0.21242166 -0.13687085
3.33565293 3.37192041 0.27357910 -0.26922303 0.19752978 -0.12759313
3.37192041 3.40818788 0.26406879 -0.25539870 0.18364734 -0.11936875
3.40818788 3.44445535 0.25504199 -0.24254888 0.17065973 -0.11117682
3.44445535 3.48072282 0.24646452 -0.23060879 0.15856343 -0.10355090
3.48072282 3.51699029 0.23830455 -0.21951601 0.14729684 -0.09619248
3.51699029 3.55325776 0.23053241 -0.20921142 0.13683086 -0.08924830
3.55325776 3.58952523 0.22312057 -0.19963857 0.12712044 -0.08262697
3.58952523 3.62579270 0.21604344 -0.19074394 0.11813042 -0.07636435
3.62579270 3.66206017 0.20927738 -0.18247669 0.10982180 -0.07042836
3.66206017 3.69832765 0.20280050 -0.17478869 0.10215902 -0.06482321
3.69832765 3.73459512 0.19659264 -0.16763438 0.09510610 -0.05953364
3.73459512 3.77086259 0.19063522 -0.16097078 0.08862870 -0.05455496
3.77086259 3.80713006 0.18491119 -0.15475738 0.08269298 -0.04987662
3.80713006 3.84339753 0.17940492 -0.14895606 0.07726629 -0.04549140
3.84339753 3.87966500 0.17410212 -0.14353106 0.07231671 -0.04139017
3.87966500 3.91593247 0.16898976 -0.13844890 0.06781336 -0.03756486
3.91593247 3.95219994 0.16405597 -0.13367829 0.06372622 -0.03400687
3.95219994 3.98846741 0.15929000 -0.12919011 0.06002619 -0.03070780
3.98846741 4.02473489 0.15468209 -0.12495728 0.05668510 -0.02765925
4.02473489 4.06100236 0.15022345 -0.12095477 0.05367571 -0.02485271
4.06100236 4.09726983 0.14590614 -0.11715948 0.05097167 -0.02227981
4.09726983 4.13353730 0.14172304 -0.11355017 0.04854758 -0.01993208
4.13353730 4.16980477 0.13766777 -0.11010742 0.04637892 -0.01780108
4.16980477 4.20607224 0.13373461 -0.10681357 0.04444212 -0.01587840
4.20607224 4.24233971 0.12991845 -0.10365262 0.04271451 -0.01415556
4.24233971 4.27860718 0.12621474 -0.10061019 0.04117435 -0.01262416
4.27860718 4.31487465 0.12261941 -0.09767342 0.03980081 -0.01127575
4.31487465 4.35114213 0.11912886 -0.09483097 0.03857398 -0.01010188
4.35114213 4.38740960 0.11573984 -0.09207287 0.03747487 -0.00909415
4.38740960 4.42367707 0.11244944 -0.08939051 0.03648541 -0.00824407
4.42367707 4.45994454 0.10925507 -0.08677658 0.03558843 -0.00754325
4.45994454 4.49621201 0.10615436 -0.08422494 0.03476771 -0.00698322
4.49621201 4.53247948 0.10314513 -0.08173062 0.03400792 -0.00655557
4.53247948 4.56874695 0.10022539 -0.07928973 0.03329466 -0.00625184
4.56874695 4.60501442 0.09739324 -0.07689937 0.03261444 -0.00606360
4.60501442 4.64128189 0.09464691 -0.07455761 0.03195471 -0.00598242
4.64128189 4.67754937 0.09198464 -0.07226338 0.03130381 -0.00599985
4.67754937 4.71381684 0.08940471 -0.07001644 0.03065101 -0.00610747
4.71381684 4.75008431 0.08690542 -0.06781727 0.02998650 -0.00629682
4.75008431 4.78635178 0.08448500 -0.06566705 0.02930139 -0.00655949
4.78635178 4.82261925 0.08214165 -0.06356756 0.02858770 -0.00688702
4.82261925 4.85888672 0.07987349 -0.06152113 0.02783838 -0.00727098
4.85888672 4.89515419 0.07767855 -0.05953056 0.02704728 -0.00770293
4.89515419 4.93142166 0.07555473 -0.05759908 0.02620918 -0.00817445
4.93142166 4.96768913 0.07349984 -0.05573026 0.02531978 -0.00867708
4.96768913 5.00395660 0.07151154 -0.05392793 0.02437569 -0.00920239
5.00395660 5.04022408 0.06958733 -0.05219615 0.02337445 -0.00974195
5.04022408 5.07649155 0.06772459 -0.05053913 0.02231450 -0.01028731
5.07649155 5.11275902 0.06592052 -0.04896114 0.02119522 -0.01083005
5.11275902 5.14902649 0.06417219 -0.04746648 0.02001688 -0.01136172
5.14902649 5.18529396 0.06247648 -0.04605939 0.01878070 -0.01187388
5.18529396 5.22156143 0.06083016 -0.04474399 0.01748879 -0.01235810
5.22156143 5.25782890 0.05922982 -0.04352421 0.01614420 -0.01280594
5.25782890 5.29409637 0.05767194 -0.04240372 0.01475089 -0.01320897
5.29409637 5.33036384 0.05615283 -0.04138589 0.01331372 -0.01355875
5.33036384 5.36663132 0.05466874 -0.04047368 0.01183849 -0.01384683
5.36663132 5.40289879 0.05321577 -0.03966962 0.01033192 -0.01406479
5.40289879 5.43916626 0.05178997 -0.03897569 0.00880164 -0.01420418
5.43916626 5.47543373 0.05038732 -0.03839331 0.00725619 -0.01425657
5.47543373 5.51170120 0.04900376 -0.03792324 0.00570504 -0.01421352
5.51170120 5.54796867 0.04763520 -0.03756551 0.00415858 -0.01406659
5.54796867 5.58423614 0.04627760 -0.03731938 0.00262810 -0.01380735
5.58423614 5.62050361 0.04492691 -0.03718323 0.00112583 -0.01342736
5.62050361 5.65677108 0.04357921 -0.03715455 -0.00033510 -0.01291817
5.65677108 5.69303856 0.04223065 -0.03722984 -0.00174063 -0.01227137
5.69303856 5.72930603 0.04087755 -0.03740451 -0.00307578 -0.01147850
5.72930603 5.76557350 0.03951639 -0.03767291 -0.00432467 -0.01053113
5.76557350 5.80184097 0.03814389 -0.03802816 -0.00547048 -0.00942082
5.80184097 5.83810844 0.03675706 -0.03846213 -0.00649549 -0.00813914
5.83810844 5.87437591 0.03535321 -0.03896540 -0.00738105 -0.00667765
5.87437591 5.91064338 0.03393000 -0.03952713 -0.00810760 -0.00502790
5.91064338 5.94691085 0.03248555 -0.04013506 -0.00865464 -0.00318147
5.94691085 5.98317832 0.03101842 -0.04077538 -0.00900079 -0.00112994
5.98317832 6.01944580 0.02952771 -0.04143271 -0.00912373 0.00113523
6.01944580 6.05571327 0.02801310 -0.04209002 -0.00900022 0.00362223
6.05571327 6.09198074 0.02647494 -0.04272855 -0.00860611 0.00633998
6.09198074 6.12824821 0.02491426 -0.04332778 -0.00791631 0.00929605
6.12824821 6.16451568 0.02333290 -0.04386531 -0.00690487 0.01250040
6.16451568 6.20078315 0.02173353 -0.04431682 -0.00554480 0.01595874
6.20078315 6.23705062 0.02011974 -0.04465604 -0.00380845 0.01968451
6.23705062 6.27331809 0.01849611 -0.04485461 -0.00166673 0.02367685
6.27331809 6.30958556 0.01686829 -0.04488208 0.00090937 0.02796158
6.30958556 6.34585304 0.01524306 -0.04470578 0.00395166 0.03251457
6.34585304 6.38212051 0.01362844 -0.04429085 0.00748932 0.03740525
6.38212051 6.41838798 0.01203376 -0.04360001 0.01155910 0.04252796
6.41838798 6.45465545 0.01046973 -0.04259376 0.01618625 0.04810439
6.45465545 6.49092292 0.00894854 -0.04122987 0.02142012 0.05374456
6.49092292 6.52719039 0.00748398 -0.03946409 0.02726766 0.06020114
6.52719039 6.56345786 0.00609146 -0.03724868 0.03381769 0.06609274
6.56345786 6.59972533 0.00478817 -0.03453491 0.04100874 0.07402048
6.59972533 6.63599280 0.00359315 -0.03126826 0.04906234 0.07917859
6.63599280 6.67226028 0.00252744 -0.02739709 0.05767717 0.09033663
6.67226028 6.70852775 0.00161399 -0.02285701 0.06750601 0.09245023
6.70852775 6.80301405 0.00087823 -0.01759566 0.07756482 0.10873198 -0.02264330 0.25662224
