# Supplementary material for: DFTB Parametrization at the Example of Platinum—Implementation, Validation and Practical Considerations
Source: J Comput Chem. 2026 Mar 11;47(7):e70342. doi: 10.1002/jcc.70342 (PMC12979722; doi:10.1002/jcc.70342)
Supplement: Supplementary file 2 — Data S2: Slater‐Koster files for the interactions of Pt‐{H, C, N, O, F, Cl, Na, Mg, Zn, Zr, Pt} and STO‐coefficients for Pt. [file JCC-47-0-s002.zip › Pt-X-skf/Pt-Mg.skf]

0.020000000000, 1050
195.084, 19*0.0
5*0.0  1.058265556912e-01   1.025845684123e-01  1*0.0 -5.732886694599e-03   4.834149273876e-01  5*0.0 -8.951552234037e-01  -8.949827723336e-01  1*0.0 -4.998209480213e-03  -9.126121498461e-01  
5*0.0  1.128581212281e-01   1.058503420975e-01  1*0.0 -1.346916996640e-02   4.853050038617e-01  5*0.0 -8.948788797837e-01  -8.948912389161e-01  1*0.0 -9.999370857247e-03  -9.124567434777e-01  
5*0.0  1.108804778597e-01   1.073306875578e-01  1*0.0 -1.677430231341e-02   4.313928949275e-01  5*0.0 -8.944162022124e-01  -8.947356536372e-01  1*0.0 -1.500537026016e-02  -9.122031700425e-01  
5*0.0  9.716995596983e-02   1.063682813854e-01  1*0.0 -1.203058327822e-02   3.637174591470e-01  5*0.0 -8.937694704742e-01  -8.945271485746e-01  1*0.0 -2.001928677297e-02  -9.118819732300e-01  
5*0.0  7.527921471035e-02   1.022999047100e-01  1*0.0 -1.601231384990e-03   3.176784513261e-01  5*0.0 -8.929474050924e-01  -8.942491718248e-01  1*0.0 -2.503529761414e-02  -9.115197256603e-01  
5*0.0  5.081480565341e-02   9.565241920266e-02  1*0.0  9.865838569938e-03   3.051708725436e-01  5*0.0 -8.919619791263e-01  -8.939233787712e-01  1*0.0 -3.004793586777e-02  -9.111441010954e-01  
5*0.0  3.099500434346e-02   8.767411094780e-02  1*0.0  1.757841574684e-02   3.254911412233e-01  5*0.0 -8.908274352227e-01  -8.935299098138e-01  1*0.0 -3.504891964139e-02  -9.107257408861e-01  
5*0.0  2.050379623370e-02   7.968113385953e-02  1*0.0  1.826739222170e-02   3.711615532881e-01  5*0.0 -8.895540026420e-01  -8.930762032214e-01  1*0.0 -4.003468094683e-02  -9.102492354172e-01  
5*0.0  2.145313253725e-02   7.324201437502e-02  1*0.0  1.068855055694e-02   4.318021434782e-01  5*0.0 -8.881433120996e-01  -8.925914485861e-01  1*0.0 -4.501192609771e-02  -9.096998505720e-01  
5*0.0  3.536700842696e-02   6.875394070777e-02  1*0.0 -5.823613768241e-03   4.975133573678e-01  5*0.0 -8.865940742928e-01  -8.920459783086e-01  1*0.0 -4.998199563207e-02  -9.090168024392e-01  
5*0.0  6.187350736334e-02   6.714979658786e-02  1*0.0 -3.047558473609e-02   5.609843729146e-01  5*0.0 -8.848945445280e-01  -8.914605269109e-01  1*0.0 -5.496002388838e-02  -9.081794734352e-01  
5*0.0  9.902484168281e-02   6.830278614286e-02  1*0.0 -6.147547461641e-02   6.164181385160e-01  5*0.0 -8.830266990437e-01  -8.908205416881e-01  1*0.0 -5.995689663416e-02  -9.071394295150e-01  
5*0.0  1.441396859019e-01   7.245503501607e-02  1*0.0 -9.631406136395e-02   6.611242940226e-01  5*0.0 -8.809636605405e-01  -8.901319818480e-01  1*0.0 -6.499860543257e-02  -9.058901032247e-01  
5*0.0  1.948745452805e-01   7.933116707515e-02  1*0.0 -1.331072570189e-01   6.937371110289e-01  5*0.0 -8.786801827642e-01  -8.893663993837e-01  1*0.0 -7.009546694521e-02  -9.043787676244e-01  
5*0.0  2.484200562568e-01   8.901230438054e-02  1*0.0 -1.695967014010e-01   7.148974909011e-01  5*0.0 -8.761427141921e-01  -8.885695410449e-01  1*0.0 -7.528363071096e-02  -9.026684769608e-01  
5*0.0  3.020956669798e-01   1.007669615256e-01  1*0.0 -2.039845688843e-01   7.251992273528e-01  5*0.0 -8.733223657294e-01  -8.876832999840e-01  1*0.0 -8.056689819280e-02  -9.006849416723e-01  
5*0.0  3.537388203028e-01   1.142394550600e-01  1*0.0 -2.347741711424e-01   7.263578996091e-01  5*0.0 -8.701882822284e-01  -8.867336556368e-01  1*0.0 -8.596927524970e-02  -8.984778489636e-01  
5*0.0  4.016513138853e-01   1.290310311449e-01  1*0.0 -2.609550746621e-01   7.199771991121e-01  5*0.0 -8.667107710528e-01  -8.857204884622e-01  1*0.0 -9.150723401573e-02  -8.960564102639e-01  
5*0.0  4.445611693428e-01   1.445290276712e-01  1*0.0 -2.818474477234e-01   7.078437528625e-01  5*0.0 -8.628712376800e-01  -8.845987797477e-01  1*0.0 -9.718279695208e-02  -8.934172867372e-01  
5*0.0  4.812636264771e-01   1.604893263133e-01  1*0.0 -2.968537994620e-01   6.918215519363e-01  5*0.0 -8.586457635448e-01  -8.833911311539e-01  1*0.0 -1.030070826529e-01  -8.905729464116e-01  
5*0.0  5.109352654548e-01   1.764952259036e-01  1*0.0 -3.057857057611e-01   6.734029781727e-01  5*0.0 -8.540178087281e-01  -8.821177713912e-01  1*0.0 -1.089880239525e-01  -8.875926749308e-01  
5*0.0  5.334264611550e-01   1.922372904950e-01  1*0.0 -3.088041378105e-01   6.539506544355e-01  5*0.0 -8.489808311509e-01  -8.806878385072e-01  1*0.0 -1.151134027019e-01  -8.844158266794e-01  
5*0.0  5.484885584506e-01   2.074519912359e-01  1*0.0 -3.061206430619e-01   6.343537021838e-01  5*0.0 -8.435229617431e-01  -8.792013410924e-01  1*0.0 -1.213896593740e-01  -8.811267081621e-01  
5*0.0  5.568412121115e-01   2.217746487960e-01  1*0.0 -2.985151842413e-01   6.152363344296e-01  5*0.0 -8.376547678779e-01  -8.775746227796e-01  1*0.0 -1.277954048609e-01  -8.776917860976e-01  
5*0.0  5.584617880486e-01   2.352313797113e-01  1*0.0 -2.862316233914e-01   5.973932650295e-01  5*0.0 -8.313696105628e-01  -8.758357245959e-01  1*0.0 -1.343345970272e-01  -8.741709426074e-01  
5*0.0  5.538975846365e-01   2.475334739254e-01  1*0.0 -2.699484419088e-01   5.809866464474e-01  5*0.0 -8.246811716960e-01  -8.739935870327e-01  1*0.0 -1.409754469796e-01  -8.705160601361e-01  
5*0.0  5.437450737860e-01   2.587048364717e-01  1*0.0 -2.502282929315e-01   5.664546766686e-01  5*0.0 -8.175988130308e-01  -8.720249839429e-01  1*0.0 -1.477232430273e-01  -8.668056041022e-01  
5*0.0  5.284230167177e-01   2.686346675633e-01  1*0.0 -2.275941966212e-01   5.538488682547e-01  5*0.0 -8.101340950859e-01  -8.699570294619e-01  1*0.0 -1.545561766354e-01  -8.630329551039e-01  
5*0.0  5.085881973247e-01   2.771988593243e-01  1*0.0 -2.026806938474e-01   5.430229521187e-01  5*0.0 -8.023112433742e-01  -8.677393148435e-01  1*0.0 -1.614381041898e-01  -8.591385077097e-01  
5*0.0  4.850921820670e-01   2.844838938512e-01  1*0.0 -1.761223895267e-01   5.340068820911e-01  5*0.0 -7.941479343218e-01  -8.654028079774e-01  1*0.0 -1.683690581022e-01  -8.551951556281e-01  
5*0.0  4.587643811925e-01   2.905169262254e-01  1*0.0 -1.486445059112e-01   5.265027971898e-01  5*0.0 -7.856704453024e-01  -8.629683798831e-01  1*0.0 -1.753224364040e-01  -8.512023901002e-01  
5*0.0  4.300238024991e-01   2.953195918053e-01  1*0.0 -1.205785377655e-01   5.203951496082e-01  5*0.0 -7.768990914366e-01  -8.604330138638e-01  1*0.0 -1.822823950934e-01  -8.471586200660e-01  
5*0.0  3.993806142613e-01   2.989008658722e-01  1*0.0 -9.229933965525e-02   5.155233024625e-01  5*0.0 -7.678605843407e-01  -8.577124011280e-01  1*0.0 -1.892163257474e-01  -8.430051695497e-01  
5*0.0  3.675721284393e-01   3.013734722034e-01  1*0.0 -6.430250125893e-02   5.116386260144e-01  5*0.0 -7.585795323930e-01  -8.549329571591e-01  1*0.0 -1.961227085194e-01  -8.388226344246e-01  
5*0.0  3.349281771015e-01   3.028012318371e-01  1*0.0 -3.685948251463e-02   5.085649090382e-01  5*0.0 -7.490748096270e-01  -8.520798346393e-01  1*0.0 -2.029910681256e-01  -8.346264587935e-01  
5*0.0  3.019828026549e-01   3.032340012429e-01  1*0.0 -1.029617932427e-02   5.060466680672e-01  5*0.0 -7.393809396173e-01  -8.490617541980e-01  1*0.0 -2.097801082592e-01  -8.303264582875e-01  
5*0.0  2.691662206458e-01   3.027135982935e-01  1*0.0  1.516040663306e-02   5.039112738745e-01  5*0.0 -7.295260365596e-01  -8.459277988880e-01  1*0.0 -2.164768941737e-01  -8.259431398751e-01  
5*0.0  2.368260132663e-01   3.014170554752e-01  1*0.0  3.928093721847e-02   5.020062908463e-01  5*0.0 -7.195243258343e-01  -8.427184024762e-01  1*0.0 -2.230831554645e-01  -8.215258389863e-01  
5*0.0  2.053701030690e-01   2.993560285274e-01  1*0.0  6.186681980602e-02   5.001098432642e-01  5*0.0 -7.094062874564e-01  -8.394721474873e-01  1*0.0 -2.295874386634e-01  -8.170947997995e-01  
5*0.0  1.749028773322e-01   2.966247297865e-01  1*0.0  8.293703855201e-02   4.982104149012e-01  5*0.0 -6.991973799887e-01  -8.360851772497e-01  1*0.0 -2.359612062413e-01  -8.125725894282e-01  
5*0.0  1.457689500174e-01   2.932719094362e-01  1*0.0  1.022779429350e-01   4.960511177291e-01  5*0.0 -6.889264007498e-01  -8.325700183578e-01  1*0.0 -2.421795563929e-01  -8.079356297777e-01  
5*0.0  1.180036506391e-01   2.894330315362e-01  1*0.0  1.199514934728e-01   4.936847431654e-01  5*0.0 -6.785945728807e-01  -8.290197266097e-01  1*0.0 -2.482746826270e-01  -8.032956674395e-01  
5*0.0  9.184299297712e-02   2.851273329331e-01  1*0.0  1.358982240156e-01   4.909764970634e-01  5*0.0 -6.682318715141e-01  -8.254287337562e-01  1*0.0 -2.542225703420e-01  -7.986174575577e-01  
5*0.0  6.731521140887e-02   2.804563186411e-01  1*0.0  1.501465193548e-01   4.878692975894e-01  5*0.0 -6.578538699419e-01  -8.217587049028e-01  1*0.0 -2.600062802097e-01  -7.938562048550e-01  
5*0.0  4.463092629597e-02   2.754290094592e-01  1*0.0  1.626183319841e-01   4.842813871438e-01  5*0.0 -6.474927698393e-01  -8.179477400258e-01  1*0.0 -2.656142129170e-01  -7.890078521467e-01  
5*0.0  2.363550145505e-02   2.702155050431e-01  1*0.0  1.735354760674e-01   4.803468646387e-01  5*0.0 -6.371345218592e-01  -8.141032723885e-01  1*0.0 -2.710724808904e-01  -7.841329017941e-01  
5*0.0  4.541528573958e-03   2.647485846500e-01  1*0.0  1.827547892061e-01   4.758420606740e-01  5*0.0 -6.268174153139e-01  -8.102456174807e-01  1*0.0 -2.763516633368e-01  -7.792078675800e-01  
5*0.0 -1.276419875582e-02   2.591428106715e-01  1*0.0  1.904628300123e-01   4.708939422189e-01  5*0.0 -6.165438239260e-01  -8.063377191523e-01  1*0.0 -2.814578756192e-01  -7.742281481893e-01  
5*0.0 -2.828294577868e-02   2.534363052093e-01  1*0.0  1.967214590271e-01   4.655218223787e-01  5*0.0 -6.063297808638e-01  -8.023407714677e-01  1*0.0 -2.863928415489e-01  -7.691975381719e-01  
5*0.0 -4.204521214931e-02   2.476612656579e-01  1*0.0  2.016104473140e-01   4.597197458145e-01  5*0.0 -5.961830438642e-01  -7.982993257871e-01  1*0.0 -2.911561854587e-01  -7.641237798795e-01  
5*0.0 -5.409863583762e-02   2.418675297960e-01  1*0.0  2.052006954760e-01   4.535071953020e-01  5*0.0 -5.861098669264e-01  -7.942250960544e-01  1*0.0 -2.957486760338e-01  -7.590122254659e-01  
5*0.0 -6.451793971322e-02   2.360724162472e-01  1*0.0  2.075947395207e-01   4.469013844977e-01  5*0.0 -5.761183996364e-01  -7.901016157430e-01  1*0.0 -3.001661782282e-01  -7.538494829056e-01  
5*0.0 -7.332681134808e-02   2.302947833308e-01  1*0.0  2.088412744259e-01   4.398983569649e-01  5*0.0 -5.662208229001e-01  -7.859869158905e-01  1*0.0 -3.044078735370e-01  -7.486480153145e-01  
5*0.0 -8.066035939026e-02   2.246003621674e-01  1*0.0  2.091109876949e-01   4.326565026385e-01  5*0.0 -5.564114267183e-01  -7.818470497176e-01  1*0.0 -3.085039220947e-01  -7.434516951697e-01  
5*0.0 -8.657955468787e-02   2.190236623766e-01  1*0.0  2.084620976541e-01   4.251512825493e-01  5*0.0 -5.466916358351e-01  -7.776487694534e-01  1*0.0 -3.124446875033e-01  -7.382275395674e-01  
5*0.0 -9.111135369352e-02   2.135031157380e-01  1*0.0  2.069270362066e-01   4.173476203498e-01  5*0.0 -5.370882655528e-01  -7.733783285035e-01  1*0.0 -3.162045704809e-01  -7.329337009743e-01  
5*0.0 -9.440740606953e-02   2.081289909039e-01  1*0.0  2.046564706376e-01   4.093714971671e-01  5*0.0 -5.275782632485e-01  -7.691442142443e-01  1*0.0 -3.198253503532e-01  -7.276544633880e-01  
5*0.0 -9.656768831777e-02   2.029016723936e-01  1*0.0  2.017519051376e-01   4.012733787358e-01  5*0.0 -5.181661435726e-01  -7.649460894875e-01  1*0.0 -3.233079128392e-01  -7.223855091911e-01  
5*0.0 -9.762400760930e-02   1.978022231735e-01  1*0.0  1.982399913184e-01   3.930303933348e-01  5*0.0 -5.088719343140e-01  -7.606849628640e-01  1*0.0 -3.266302220728e-01  -7.170683682474e-01  
5*0.0 -9.768181715162e-02   1.928643852099e-01  1*0.0  1.942214746933e-01   3.847189398833e-01  5*0.0 -4.996777469378e-01  -7.563677588090e-01  1*0.0 -3.298259530285e-01  -7.117561179279e-01  
5*0.0 -9.688031602188e-02   1.881356063627e-01  1*0.0  1.898131237870e-01   3.764189353564e-01  5*0.0 -4.905691661113e-01  -7.520737247069e-01  1*0.0 -3.329132492148e-01  -7.064810493283e-01  
5*0.0 -9.521086094819e-02   1.835436568105e-01  1*0.0  1.850020101801e-01   3.680754631072e-01  5*0.0 -4.815734793080e-01  -7.477776441440e-01  1*0.0 -3.358628037738e-01  -7.011964255645e-01  
5*0.0 -9.280294137207e-02   1.791282370694e-01  1*0.0  1.798861821108e-01   3.597359816730e-01  5*0.0 -4.726810899057e-01  -7.434819966222e-01  1*0.0 -3.386806090770e-01  -6.958960594374e-01  
5*0.0 -8.972975950331e-02   1.749029316113e-01  1*0.0  1.745354333631e-01   3.514754193146e-01  5*0.0 -4.638831785461e-01  -7.391870295646e-01  1*0.0 -3.413899590202e-01  -6.906180322082e-01  
5*0.0 -8.606646970190e-02   1.708636508299e-01  1*0.0  1.690014839595e-01   3.432955045364e-01  5*0.0 -4.551732784430e-01  -7.348824242598e-01  1*0.0 -3.440049893364e-01  -6.853761432851e-01  
5*0.0 -8.187979246246e-02   1.669935114193e-01  1*0.0  1.633480897376e-01   3.352494922776e-01  5*0.0 -4.465572401224e-01  -7.305396897294e-01  1*0.0 -3.465222650533e-01  -6.801543387071e-01  
5*0.0 -7.723415392276e-02   1.633194881548e-01  1*0.0  1.575987973550e-01   3.273298274731e-01  5*0.0 -4.380153438273e-01  -7.262617984891e-01  1*0.0 -3.489589446915e-01  -6.749909372220e-01  
5*0.0 -7.221089752708e-02   1.598218438012e-01  1*0.0  1.518214484179e-01   3.195734062776e-01  5*0.0 -4.295614458650e-01  -7.219516395339e-01  1*0.0 -3.512977311296e-01  -6.698341576864e-01  
5*0.0 -6.687416424396e-02   1.564996512045e-01  1*0.0  1.460552133902e-01   3.120039895057e-01  5*0.0 -4.211857599525e-01  -7.176663981918e-01  1*0.0 -3.535531446894e-01  -6.647138242825e-01  
5*0.0 -6.123941242013e-02   1.533323039916e-01  1*0.0  1.402957887481e-01   3.045742051515e-01  5*0.0 -4.129075037479e-01  -7.133214278228e-01  1*0.0 -3.556946699285e-01  -6.595608507012e-01  
5*0.0 -5.538615258825e-02   1.503413334170e-01  1*0.0  1.346208656114e-01   2.973926385691e-01  5*0.0 -4.046836869930e-01  -7.090058581409e-01  1*0.0 -3.578001169569e-01  -6.545085390161e-01  
5*0.0 -4.937474318575e-02   1.475458765590e-01  1*0.0  1.290556180148e-01   2.904616691994e-01  5*0.0 -3.964956395107e-01  -7.047804984061e-01  1*0.0 -3.598817534521e-01  -6.495775151721e-01  
5*0.0 -4.322130705680e-02   1.448833720746e-01  1*0.0  1.236058703053e-01   2.837432472007e-01  5*0.0 -3.883935330479e-01  -7.004851898453e-01  1*0.0 -3.618699399607e-01  -6.446305059394e-01  
5*0.0 -3.697804786422e-02   1.423766694915e-01  1*0.0  1.182897569513e-01   2.772456963911e-01  5*0.0 -3.803520734818e-01  -6.962012881286e-01  1*0.0 -3.637934510154e-01  -6.397194605036e-01  
5*0.0 -3.071191901008e-02   1.400369037404e-01  1*0.0  1.131568340511e-01   2.710237715729e-01  5*0.0 -3.723464077660e-01  -6.919282329218e-01  1*0.0 -3.656833826428e-01  -6.348839846830e-01  
5*0.0 -2.437970865800e-02   1.378109415567e-01  1*0.0  1.081463877351e-01   2.649755584835e-01  5*0.0 -3.644183517480e-01  -6.876513146074e-01  1*0.0 -3.674883226467e-01  -6.300503722651e-01  
5*0.0 -1.811223903569e-02   1.357453573700e-01  1*0.0  1.033820275366e-01   2.592497761486e-01  5*0.0 -3.565245819758e-01  -6.833690859179e-01  1*0.0 -3.692706491475e-01  -6.252926712312e-01  
5*0.0 -1.188383817448e-02   1.338172914362e-01  1*0.0  9.882019788640e-02   2.537850334974e-01  5*0.0 -3.486490407862e-01  -6.791411828010e-01  1*0.0 -3.710449883956e-01  -6.206451641372e-01  
5*0.0 -5.742420207951e-03   1.320106434987e-01  1*0.0  9.447694111279e-02   2.485745645861e-01  5*0.0 -3.408099535263e-01  -6.749238154114e-01  1*0.0 -3.727808254888e-01  -6.160504453437e-01  
5*0.0  3.180216682826e-04   1.303261269549e-01  1*0.0  9.034083743041e-02   2.436108215504e-01  5*0.0 -3.329961963756e-01  -6.707219917683e-01  1*0.0 -3.744946594255e-01  -6.115318637699e-01  
5*0.0  6.242778048948e-03   1.287496857586e-01  1*0.0  8.644542853121e-02   2.389046621250e-01  5*0.0 -3.252266360206e-01  -6.664827372931e-01  1*0.0 -3.761565363861e-01  -6.070312138836e-01  
5*0.0  1.202584284029e-02   1.272912054476e-01  1*0.0  8.278826103746e-02   2.344586630391e-01  5*0.0 -3.174821626284e-01  -6.622288621205e-01  1*0.0 -3.777927789582e-01  -6.025852217858e-01  
5*0.0  1.767218762568e-02   1.259319517039e-01  1*0.0  7.933509244663e-02   2.302204944269e-01  5*0.0 -3.097676278529e-01  -6.580031692315e-01  1*0.0 -3.793902944861e-01  -5.981843853061e-01  
5*0.0  2.312071804530e-02   1.246830908719e-01  1*0.0  7.614900539828e-02   2.262749106854e-01  5*0.0 -3.020422543244e-01  -6.538405530356e-01  1*0.0 -3.810118342944e-01  -5.939146198819e-01  
5*0.0  2.840407957293e-02   1.235130295628e-01  1*0.0  7.319445399329e-02   2.225599640063e-01  5*0.0 -2.943390642767e-01  -6.496422245400e-01  1*0.0 -3.826098918026e-01  -5.896919185238e-01  
5*0.0  3.348950021955e-02   1.224307620179e-01  1*0.0  7.047847798831e-02   2.190866616197e-01  5*0.0 -2.866383446496e-01  -6.454618699414e-01  1*0.0 -3.842028110585e-01  -5.855468063179e-01  
5*0.0  3.837397505033e-02   1.214406723316e-01  1*0.0  6.798517875489e-02   2.158355746952e-01  5*0.0 -2.789363528919e-01  -6.413232350797e-01  1*0.0 -3.857906826290e-01  -5.814830047246e-01  
5*0.0  4.306291241000e-02   1.205127854923e-01  1*0.0  6.570423118862e-02   2.127770286554e-01  5*0.0 -2.712620910680e-01  -6.371669613794e-01  1*0.0 -3.873384485631e-01  -5.774427797424e-01  
5*0.0  4.751283896709e-02   1.196756002080e-01  1*0.0  6.367504835176e-02   2.099659930634e-01  5*0.0 -2.635832113556e-01  -6.329895424521e-01  1*0.0 -3.888873557288e-01  -5.734703067768e-01  
5*0.0  5.177320545262e-02   1.188925164283e-01  1*0.0  6.183429073210e-02   2.073170504299e-01  5*0.0 -2.559284286082e-01  -6.287808737896e-01  1*0.0 -3.903984035020e-01  -5.695197821039e-01  
5*0.0  5.578741309079e-02   1.181747990121e-01  1*0.0  6.023825200188e-02   2.049068084268e-01  5*0.0 -2.482483796870e-01  -6.246118125475e-01  1*0.0 -3.919363487635e-01  -5.656789737161e-01  
5*0.0  5.958684077991e-02   1.175131219917e-01  1*0.0  5.884021879927e-02   2.026814689380e-01  5*0.0 -2.405496079799e-01  -6.205184670166e-01  1*0.0 -3.934874372844e-01  -5.619387388296e-01  
5*0.0  6.314928081562e-02   1.169117331093e-01  1*0.0  5.766156871167e-02   2.006586272604e-01  5*0.0 -2.328375575270e-01  -6.164316090689e-01  1*0.0 -3.950455939335e-01  -5.582732868024e-01  
5*0.0  6.649478444501e-02   1.163546732048e-01  1*0.0  5.667587373169e-02   1.987975896488e-01  5*0.0 -2.251371520787e-01  -6.123053636906e-01  1*0.0 -3.965771464245e-01  -5.546317810322e-01  
5*0.0  6.960213748046e-02   1.158463745050e-01  1*0.0  5.588658506592e-02   1.971100798304e-01  5*0.0 -2.174272306619e-01  -6.081722303291e-01  1*0.0 -3.981047591591e-01  -5.510479396255e-01  
5*0.0  7.249789163512e-02   1.153788027549e-01  1*0.0  5.526508300291e-02   1.955654822597e-01  5*0.0 -2.097005673661e-01  -6.040784320161e-01  1*0.0 -3.996337569426e-01  -5.475364685168e-01  
5*0.0  7.516494885271e-02   1.149453093064e-01  1*0.0  5.482102347719e-02   1.941629492065e-01  5*0.0 -2.020007510308e-01  -5.999317340803e-01  1*0.0 -4.011190966341e-01  -5.440254051127e-01  
5*0.0  7.761451433616e-02   1.145444956274e-01  1*0.0  5.455426077747e-02   1.929078967358e-01  5*0.0 -1.942891183416e-01  -5.957495918160e-01  1*0.0 -4.026072102149e-01  -5.405693044634e-01  
5*0.0  7.983720641758e-02   1.141842731357e-01  1*0.0  5.447224723447e-02   1.918282010370e-01  5*0.0 -1.865219424436e-01  -5.916644683626e-01  1*0.0 -4.041472820589e-01  -5.372480976532e-01  
5*0.0  8.186142266680e-02   1.138544725848e-01  1*0.0  5.452378522382e-02   1.908561055603e-01  5*0.0 -1.787463836650e-01  -5.876247047336e-01  1*0.0 -4.056772242991e-01  -5.339832590355e-01  
5*0.0  8.366436004255e-02   1.135468999410e-01  1*0.0  5.474527025944e-02   1.900227139951e-01  5*0.0 -1.709599919468e-01  -5.835508564466e-01  1*0.0 -4.072051422394e-01  -5.307635875104e-01  
5*0.0  8.526819688917e-02   1.132604896622e-01  1*0.0  5.509411611783e-02   1.892876214393e-01  5*0.0 -1.631701992284e-01  -5.794908290339e-01  1*0.0 -4.087181939773e-01  -5.275865619786e-01  
5*0.0  8.668841930872e-02   1.129924704605e-01  1*0.0  5.556169809816e-02   1.886395989457e-01  5*0.0 -1.553793423199e-01  -5.754112285952e-01  1*0.0 -4.102142891953e-01  -5.244419590882e-01  
5*0.0  8.789158333585e-02   1.127442108051e-01  1*0.0  5.618312922380e-02   1.881164027543e-01  5*0.0 -1.475680705452e-01  -5.712897374206e-01  1*0.0 -4.117154404859e-01  -5.213472598959e-01  
5*0.0  8.891424814532e-02   1.125100810632e-01  1*0.0  5.690966637211e-02   1.876679125101e-01  5*0.0 -1.397585611333e-01  -5.671757715804e-01  1*0.0 -4.131950741099e-01  -5.182833640788e-01  
5*0.0  8.976253829458e-02   1.122876197422e-01  1*0.0  5.774030428739e-02   1.872928989055e-01  5*0.0 -1.319607984989e-01  -5.630737341044e-01  1*0.0 -4.146491903119e-01  -5.152469752670e-01  
5*0.0  9.042648722785e-02   1.120797572464e-01  1*0.0  5.869243923107e-02   1.870224450452e-01  5*0.0 -1.241194529987e-01  -5.590407712871e-01  1*0.0 -4.161380993508e-01  -5.123112316526e-01  
5*0.0  9.090662639857e-02   1.118869136966e-01  1*0.0  5.975977611961e-02   1.868427726302e-01  5*0.0 -1.162481809386e-01  -5.549999783215e-01  1*0.0 -4.176398849724e-01  -5.094359891025e-01  
5*0.0  9.122842969381e-02   1.116932196048e-01  1*0.0  6.090731113041e-02   1.867094293215e-01  5*0.0 -1.084009985968e-01  -5.509311803912e-01  1*0.0 -4.190976486771e-01  -5.065590168529e-01  
5*0.0  9.139714065055e-02   1.115078675286e-01  1*0.0  6.213726914895e-02   1.866384824945e-01  5*0.0 -1.005309333161e-01  -5.469145971288e-01  1*0.0 -4.205630602674e-01  -5.037502764667e-01  
5*0.0  9.140845575797e-02   1.113255898887e-01  1*0.0  6.343890637576e-02   1.866087244638e-01  5*0.0 -9.268078559900e-02  -5.428681624738e-01  1*0.0 -4.219875197759e-01  -5.009415240245e-01  
5*0.0  9.126804211720e-02   1.111390202915e-01  1*0.0  6.482911031673e-02   1.866353219592e-01  5*0.0 -8.483616994283e-02  -5.387486784911e-01  1*0.0 -4.233962275964e-01  -4.981500368937e-01  
5*0.0  9.098822325658e-02   1.109619233732e-01  1*0.0  6.628199734945e-02   1.867047259714e-01  5*0.0 -7.697666322099e-02  -5.346470289906e-01  1*0.0 -4.247997446697e-01  -4.954042208618e-01  
5*0.0  9.058904325513e-02   1.107810099727e-01  1*0.0  6.778254493059e-02   1.868036485498e-01  5*0.0 -6.911378844434e-02  -5.305879641004e-01  1*0.0 -4.261939057450e-01  -4.927068390758e-01  
5*0.0  9.004237995714e-02   1.106045762633e-01  1*0.0  6.936028118369e-02   1.869561181101e-01  5*0.0 -6.125484768715e-02  -5.265363591314e-01  1*0.0 -4.275711866727e-01  -4.900353526692e-01  
5*0.0  8.938058220124e-02   1.104276739063e-01  1*0.0  7.098557105016e-02   1.871419469433e-01  5*0.0 -5.337501932928e-02  -5.225297660888e-01  1*0.0 -4.289555005145e-01  -4.874262223676e-01  
5*0.0  8.860852895641e-02   1.102445923771e-01  1*0.0  7.264972374758e-02   1.873415833701e-01  5*0.0 -4.552477080865e-02  -5.185114700832e-01  1*0.0 -4.302985194396e-01  -4.848188387799e-01  
5*0.0  8.771815389343e-02   1.100604398301e-01  1*0.0  7.435984063209e-02   1.875652958743e-01  5*0.0 -3.768612379779e-02  -5.144672409409e-01  1*0.0 -4.316156466738e-01  -4.822253868525e-01  
5*0.0  8.672162150652e-02   1.098693320194e-01  1*0.0  7.611216196263e-02   1.878147893548e-01  5*0.0 -2.983257786035e-02  -5.104326521786e-01  1*0.0 -4.329347266198e-01  -4.796800905419e-01  
5*0.0  8.562633614966e-02   1.096703187276e-01  1*0.0  7.789122658230e-02   1.880715329738e-01  5*0.0 -2.199607341907e-02  -5.063949795194e-01  1*0.0 -4.342217853702e-01  -4.771476438863e-01  
5*0.0  8.445248950974e-02   1.094626121504e-01  1*0.0  7.966706395076e-02   1.883007944022e-01  5*0.0 -1.423900061597e-02  -5.023361064053e-01  1*0.0 -4.354201776865e-01  -4.745697937578e-01  
5*0.0  8.316929394495e-02   1.092420510358e-01  1*0.0  8.149496438237e-02   1.885628446984e-01  5*0.0 -6.472999828331e-03  -4.982401658821e-01  1*0.0 -4.366222052261e-01  -4.720308684346e-01  
5*0.0  8.180208623746e-02   1.090259015056e-01  1*0.0  8.334943827391e-02   1.888490405528e-01  5*0.0  1.332346495725e-03  -4.942174463042e-01  1*0.0 -4.378510668743e-01  -4.695738187417e-01  
5*0.0  8.034910606092e-02   1.087992798485e-01  1*0.0  8.522576241956e-02   1.891368403280e-01  5*0.0  9.096420065284e-03  -4.901950520894e-01  1*0.0 -4.390318877641e-01  -4.671109714385e-01  
5*0.0  7.883235425472e-02   1.085717126919e-01  1*0.0  8.709536730837e-02   1.894079509040e-01  5*0.0  1.681912416562e-02  -4.862019637472e-01  1*0.0 -4.401641591162e-01  -4.646504915418e-01  
5*0.0  7.723267161707e-02   1.083338936088e-01  1*0.0  8.899508442590e-02   1.896960535329e-01  5*0.0  2.454705411196e-02  -4.822034157730e-01  1*0.0 -4.412952468538e-01  -4.622283855733e-01  
5*0.0  7.556985516838e-02   1.080824175810e-01  1*0.0  9.088597905526e-02   1.899552676182e-01  5*0.0  3.219133192647e-02  -4.781734671448e-01  1*0.0 -4.423414393473e-01  -4.597612084545e-01  
5*0.0  7.384651755201e-02   1.078209331758e-01  1*0.0  9.278288769441e-02   1.902121070205e-01  5*0.0  3.983767581683e-02  -4.741295731530e-01  1*0.0 -4.433812476060e-01  -4.573281538556e-01  
5*0.0  7.207507581892e-02   1.075515500775e-01  1*0.0  9.467242773105e-02   1.904572998985e-01  5*0.0  4.745445514098e-02  -4.701514194570e-01  1*0.0 -4.443908117532e-01  -4.549211327299e-01  
5*0.0  7.023781188395e-02   1.072640000352e-01  1*0.0  9.656793253444e-02   1.906907405915e-01  5*0.0  5.503198652012e-02  -4.660899155618e-01  1*0.0 -4.453575296906e-01  -4.524989071916e-01  
5*0.0  6.836040752037e-02   1.069617907144e-01  1*0.0  9.844306206934e-02   1.908928230675e-01  5*0.0  6.254337239311e-02  -4.620210876140e-01  1*0.0 -4.462587114181e-01  -4.500559636673e-01  
5*0.0  6.643903982673e-02   1.066628038493e-01  1*0.0  1.003094703577e-01   1.910858622857e-01  5*0.0  7.001196937951e-02  -4.580375446473e-01  1*0.0 -4.471232665051e-01  -4.476331910498e-01  
5*0.0  6.446196156872e-02   1.063547510232e-01  1*0.0  1.021875789677e-01   1.912845908119e-01  5*0.0  7.747734969578e-02  -4.540614416565e-01  1*0.0 -4.479856630624e-01  -4.452476012199e-01  
5*0.0  6.244323947049e-02   1.060424836945e-01  1*0.0  1.040595147079e-01   1.914750896200e-01  5*0.0  8.492995275770e-02  -4.500960843655e-01  1*0.0 -4.488337842423e-01  -4.428898027606e-01  
5*0.0  6.039206280122e-02   1.057186166809e-01  1*0.0  1.059055368962e-01   1.916305114583e-01  5*0.0  9.229867129055e-02  -4.461098310169e-01  1*0.0 -4.496048109126e-01  -4.404978362494e-01  
5*0.0  5.830668135783e-02   1.053760108302e-01  1*0.0  1.077345535203e-01   1.917617222848e-01  5*0.0  9.960258313240e-02  -4.421311501239e-01  1*0.0 -4.503198334103e-01  -4.380946785712e-01  
5*0.0  5.619605000721e-02   1.050295169324e-01  1*0.0  1.095435667900e-01   1.918751925114e-01  5*0.0  1.068777809195e-01  -4.381788244276e-01  1*0.0 -4.510099766429e-01  -4.357133028994e-01  
5*0.0  5.405778188814e-02   1.046631839631e-01  1*0.0  1.113188334922e-01   1.919390590451e-01  5*0.0  1.140173627293e-01  -4.341355381889e-01  1*0.0 -4.515845220748e-01  -4.332505223720e-01  
5*0.0  5.189608050959e-02   1.042895043669e-01  1*0.0  1.130900631246e-01   1.920106283199e-01  5*0.0  1.211994988306e-01  -4.301836117612e-01  1*0.0 -4.522004035955e-01  -4.308795314074e-01  
5*0.0  4.970268858923e-02   1.038996512988e-01  1*0.0  1.148441735641e-01   1.920570281006e-01  5*0.0  1.283066822918e-01  -4.261898213339e-01  1*0.0 -4.527546159733e-01  -4.284826553255e-01  
5*0.0  4.751371792188e-02   1.034971069333e-01  1*0.0  1.165444556902e-01   1.920525597280e-01  5*0.0  1.353053371608e-01  -4.222323808665e-01  1*0.0 -4.532193313893e-01  -4.260531699653e-01  
5*0.0  4.528918668366e-02   1.030996901728e-01  1*0.0  1.182420421769e-01   1.920457083074e-01  5*0.0  1.422686003798e-01  -4.182763095286e-01  1*0.0 -4.536619809340e-01  -4.236385846259e-01  
5*0.0  4.304824066322e-02   1.026913961802e-01  1*0.0  1.199145687672e-01   1.920141935133e-01  5*0.0  1.491635335877e-01  -4.143358427423e-01  1*0.0 -4.540527056786e-01  -4.212167098729e-01  
5*0.0  4.079989412222e-02   1.022742787831e-01  1*0.0  1.215549943713e-01   1.919542109970e-01  5*0.0  1.559912964800e-01  -4.103997134936e-01  1*0.0 -4.543937136587e-01  -4.187896871705e-01  
5*0.0  3.854750206958e-02   1.018472476258e-01  1*0.0  1.231656887198e-01   1.918714590959e-01  5*0.0  1.627661708204e-01  -4.065080653110e-01  1*0.0 -4.546995387172e-01  -4.163770025448e-01  
5*0.0  3.628850624791e-02   1.014081773320e-01  1*0.0  1.247398451687e-01   1.917518720118e-01  5*0.0  1.694421910188e-01  -4.025795895940e-01  1*0.0 -4.549316793596e-01  -4.139303569602e-01  
5*0.0  3.401335499597e-02   1.009579014576e-01  1*0.0  1.262999110529e-01   1.916218408333e-01  5*0.0  1.760824228663e-01  -3.986682251714e-01  1*0.0 -4.551427118602e-01  -4.115026093847e-01  
5*0.0  3.175363373009e-02   1.004915965592e-01  1*0.0  1.278051365938e-01   1.914430549359e-01  5*0.0  1.826150354498e-01  -3.947502719050e-01  1*0.0 -4.552722927751e-01  -4.090431008414e-01  
5*0.0  2.949347904498e-02   1.000207715867e-01  1*0.0  1.292670557100e-01   1.912234347546e-01  5*0.0  1.890076560042e-01  -3.908290301940e-01  1*0.0 -4.553018779834e-01  -4.065322556090e-01  
5*0.0  2.724017786193e-02   9.953488813648e-02  1*0.0  1.306943742030e-01   1.909785642527e-01  5*0.0  1.953434179009e-01  -3.869252329730e-01  1*0.0 -4.552980487284e-01  -4.040327146169e-01  
5*0.0  2.496778889781e-02   9.904317072594e-02  1*0.0  1.321167361766e-01   1.907341377122e-01  5*0.0  2.016598277044e-01  -3.830398961834e-01  1*0.0 -4.552919198460e-01  -4.015657539277e-01  
5*0.0  2.270578315698e-02   9.855350809602e-02  1*0.0  1.334982070609e-01   1.904616098437e-01  5*0.0  2.078918776901e-01  -3.792037201326e-01  1*0.0 -4.552303965273e-01  -3.990951559142e-01  
5*0.0  2.045093208301e-02   9.805285443825e-02  1*0.0  1.348378191803e-01   1.901516904558e-01  5*0.0  2.140121249786e-01  -3.753400903843e-01  1*0.0 -4.550914155310e-01  -3.965897716021e-01  
5*0.0  1.820702377290e-02   9.754619220100e-02  1*0.0  1.361329695902e-01   1.898071966046e-01  5*0.0  2.200133625791e-01  -3.715112205632e-01  1*0.0 -4.548748194008e-01  -3.940592578067e-01  
5*0.0  1.596834928484e-02   9.703275839355e-02  1*0.0  1.373918926767e-01   1.894321545465e-01  5*0.0  2.259155752320e-01  -3.676452745136e-01  1*0.0 -4.545930889143e-01  -3.915023169287e-01  
5*0.0  1.373952935247e-02   9.650992136114e-02  1*0.0  1.386255878075e-01   1.890476168885e-01  5*0.0  2.317870993596e-01  -3.638514154278e-01  1*0.0 -4.543072959283e-01  -3.889877232683e-01  
5*0.0  1.152050130126e-02   9.597191733503e-02  1*0.0  1.398211238137e-01   1.886311634185e-01  5*0.0  2.375626175202e-01  -3.600249174295e-01  1*0.0 -4.539600609144e-01  -3.864502765079e-01  
5*0.0  9.324358498947e-03   9.543093940140e-02  1*0.0  1.409615823691e-01   1.881733758701e-01  5*0.0  2.431898402956e-01  -3.562447893742e-01  1*0.0 -4.535155076884e-01  -3.838747298039e-01  
5*0.0  7.139537546091e-03   9.487606872760e-02  1*0.0  1.420722800152e-01   1.876958398974e-01  5*0.0  2.487583988804e-01  -3.524508248729e-01  1*0.0 -4.530437303924e-01  -3.813078961927e-01  
5*0.0  4.962803096806e-03   9.431515385833e-02  1*0.0  1.431491258677e-01   1.871931125544e-01  5*0.0  2.542279049219e-01  -3.486436255428e-01  1*0.0 -4.525129336645e-01  -3.787225203610e-01  
5*0.0  2.809516532951e-03   9.374574907498e-02  1*0.0  1.441768481237e-01   1.866547951106e-01  5*0.0  2.595688298522e-01  -3.448598898486e-01  1*0.0 -4.519033734310e-01  -3.761106526169e-01  
5*0.0  6.739464795948e-04   9.318309561970e-02  1*0.0  1.451646626227e-01   1.860924995593e-01  5*0.0  2.648008936955e-01  -3.411253247490e-01  1*0.0 -4.512333772020e-01  -3.734894495411e-01  
5*0.0 -1.451001111016e-03   9.261451947914e-02  1*0.0  1.461258818855e-01   1.855168526766e-01  5*0.0  2.699705443016e-01  -3.374136331695e-01  1*0.0 -4.505369795691e-01  -3.708815212122e-01  
5*0.0 -3.565646224091e-03   9.203590290139e-02  1*0.0  1.470582099223e-01   1.849226949444e-01  5*0.0  2.750610009054e-01  -3.336991577042e-01  1*0.0 -4.498006707622e-01  -3.682718375243e-01  
5*0.0 -5.646608580814e-03   9.145209884120e-02  1*0.0  1.479375693667e-01   1.842931535465e-01  5*0.0  2.800297484155e-01  -3.300068062483e-01  1*0.0 -4.489942495414e-01  -3.656433091989e-01  
5*0.0 -7.715341469784e-03   9.086408109016e-02  1*0.0  1.487827940182e-01   1.836414710709e-01  5*0.0  2.848848767105e-01  -3.263339626609e-01  1*0.0 -4.481253018584e-01  -3.629980681270e-01  
5*0.0 -9.762416782541e-03   9.027100563751e-02  1*0.0  1.495867567207e-01   1.829622043354e-01  5*0.0  2.896242233141e-01  -3.226583944721e-01  1*0.0 -4.471926435718e-01  -3.603331029581e-01  
5*0.0 -1.177056444725e-02   8.966496777107e-02  1*0.0  1.503239891057e-01   1.822290014960e-01  5*0.0  2.941634555144e-01  -3.189481870796e-01  1*0.0 -4.461366497797e-01  -3.575988287364e-01  
5*0.0 -1.377952084419e-02   8.905954406521e-02  1*0.0  1.510637468583e-01   1.815163340211e-01  5*0.0  2.987415228847e-01  -3.153219209379e-01  1*0.0 -4.451335224274e-01  -3.549465575740e-01  
5*0.0 -1.575702926483e-02   8.844033730599e-02  1*0.0  1.517504019144e-01   1.807650278105e-01  5*0.0  3.031643244702e-01  -3.116935514202e-01  1*0.0 -4.440404957842e-01  -3.522552668567e-01  
5*0.0 -1.771148572259e-02   8.781949876449e-02  1*0.0  1.524032363097e-01   1.799974408876e-01  5*0.0  3.075039665537e-01  -3.080971382852e-01  1*0.0 -4.429111716315e-01  -3.495707294517e-01  
5*0.0 -1.963737127894e-02   8.719848829993e-02  1*0.0  1.529971089309e-01   1.791830724011e-01  5*0.0  3.116274198179e-01  -3.044737747568e-01  1*0.0 -4.416503678779e-01  -3.468098151652e-01  
5*0.0 -2.155435369838e-02   8.657885966864e-02  1*0.0  1.535840647881e-01   1.783805174128e-01  5*0.0  3.157626172186e-01  -3.009161593432e-01  1*0.0 -4.404238632299e-01  -3.441132094771e-01  
5*0.0 -2.342839733694e-02   8.595642058250e-02  1*0.0  1.541005940770e-01   1.775240330430e-01  5*0.0  3.196631991509e-01  -2.973412970556e-01  1*0.0 -4.390565387941e-01  -3.413371393789e-01  
5*0.0 -2.529957315654e-02   8.532945109125e-02  1*0.0  1.546174362694e-01   1.766839258628e-01  5*0.0  3.235877817093e-01  -2.938216079113e-01  1*0.0 -4.377329018958e-01  -3.386291680418e-01  
5*0.0 -2.713816485164e-02   8.469814309131e-02  1*0.0  1.550860089064e-01   1.758136164813e-01  5*0.0  3.273695219108e-01  -2.903225187358e-01  1*0.0 -4.363328532443e-01  -3.358957474412e-01  
5*0.0 -2.893850154608e-02   8.406182762913e-02  1*0.0  1.554943128821e-01   1.748996523090e-01  5*0.0  3.309374953691e-01  -2.868200564234e-01  1*0.0 -4.348122695877e-01  -3.330999760066e-01  
5*0.0 -3.073350222344e-02   8.342396145363e-02  1*0.0  1.558994093158e-01   1.739980957809e-01  5*0.0  3.345172043741e-01  -2.833503495901e-01  1*0.0 -4.333258183154e-01  -3.303609928538e-01  
5*0.0 -3.249655135207e-02   8.278219434614e-02  1*0.0  1.562602011291e-01   1.730704122301e-01  5*0.0  3.379587972099e-01  -2.799007054982e-01  1*0.0 -4.317697315398e-01  -3.276012951015e-01  
5*0.0 -3.421536993410e-02   8.212852353954e-02  1*0.0  1.565578475303e-01   1.720964063969e-01  5*0.0  3.411943486403e-01  -2.764189786951e-01  1*0.0 -4.300979940671e-01  -3.247799324835e-01  
5*0.0 -3.591931345473e-02   8.148292851249e-02  1*0.0  1.568359480483e-01   1.711213704184e-01  5*0.0  3.443562506570e-01  -2.729965310859e-01  1*0.0 -4.284068232080e-01  -3.219787553282e-01  
5*0.0 -3.759970819473e-02   8.082653396670e-02  1*0.0  1.570814224541e-01   1.701294823758e-01  5*0.0  3.474105534661e-01  -2.695799116690e-01  1*0.0 -4.266695786690e-01  -3.191712345017e-01  
5*0.0 -3.926365457663e-02   8.017303482727e-02  1*0.0  1.573111753072e-01   1.691398033744e-01  5*0.0  3.504236584028e-01  -2.662072976028e-01  1*0.0 -4.249331383881e-01  -3.163966018176e-01  
5*0.0 -4.089491118329e-02   7.952437873321e-02  1*0.0  1.574989494220e-01   1.681293775621e-01  5*0.0  3.532973238532e-01  -2.628801009401e-01  1*0.0 -4.231323339083e-01  -3.136082549360e-01  
5*0.0 -4.249582470234e-02   7.886691274729e-02  1*0.0  1.576451936282e-01   1.670926835768e-01  5*0.0  3.560229948209e-01  -2.595352012307e-01  1*0.0 -4.212591279934e-01  -3.107905686954e-01  
5*0.0 -4.407233373664e-02   7.821445282534e-02  1*0.0  1.577595528774e-01   1.660427054201e-01  5*0.0  3.586322883609e-01  -2.562168227063e-01  1*0.0 -4.193371929951e-01  -3.079668823811e-01  
5*0.0 -4.562133715210e-02   7.756153025449e-02  1*0.0  1.578398217729e-01   1.649776986755e-01  5*0.0  3.611189916790e-01  -2.529323862092e-01  1*0.0 -4.173644766061e-01  -3.051369610079e-01  
5*0.0 -4.713654744725e-02   7.689976345718e-02  1*0.0  1.578844711887e-01   1.638940453297e-01  5*0.0  3.635004734442e-01  -2.496324338705e-01  1*0.0 -4.153510243487e-01  -3.023013651006e-01  
5*0.0 -4.863061587407e-02   7.623597487480e-02  1*0.0  1.579041185664e-01   1.628041072447e-01  5*0.0  3.657884842481e-01  -2.463814008039e-01  1*0.0 -4.133064969132e-01  -2.994753288823e-01  
5*0.0 -5.010135963524e-02   7.557872387610e-02  1*0.0  1.579001799654e-01   1.617105380935e-01  5*0.0  3.679954783769e-01  -2.431813232595e-01  1*0.0 -4.112398340234e-01  -2.966654100078e-01  
5*0.0 -5.154907188387e-02   7.491642281397e-02  1*0.0  1.578684406826e-01   1.606049967589e-01  5*0.0  3.700994682776e-01  -2.399803754860e-01  1*0.0 -4.091337105107e-01  -2.938513169685e-01  
5*0.0 -5.295647312617e-02   7.425361618224e-02  1*0.0  1.577851505249e-01   1.594678288536e-01  5*0.0  3.720016069280e-01  -2.367829571202e-01  1*0.0 -4.069277997368e-01  -2.909918656274e-01  
5*0.0 -5.433643658506e-02   7.358700735275e-02  1*0.0  1.576769928215e-01   1.583248188224e-01  5*0.0  3.738261107338e-01  -2.336231635523e-01  1*0.0 -4.047038630109e-01  -2.881494553324e-01  
5*0.0 -5.569163145599e-02   7.291894920715e-02  1*0.0  1.575434177299e-01   1.571736293590e-01  5*0.0  3.755595034961e-01  -2.304704350907e-01  1*0.0 -4.024505217509e-01  -2.853110586770e-01  
5*0.0 -5.701866208741e-02   7.225453840861e-02  1*0.0  1.573802512266e-01   1.560123012238e-01  5*0.0  3.771811107199e-01  -2.273541425191e-01  1*0.0 -4.001564609194e-01  -2.824727598892e-01  
5*0.0 -5.832379098346e-02   7.159829129982e-02  1*0.0  1.571900658011e-01   1.548432384344e-01  5*0.0  3.786737295993e-01  -2.242854006004e-01  1*0.0 -3.978132885908e-01  -2.796294756214e-01  
5*0.0 -5.960473474065e-02   7.093948438521e-02  1*0.0  1.569786023088e-01   1.536694679540e-01  5*0.0  3.800926541064e-01  -2.212211793924e-01  1*0.0 -3.954539783517e-01  -2.767984814339e-01  
5*0.0 -6.085352464782e-02   7.027368961650e-02  1*0.0  1.567380580203e-01   1.524857047024e-01  5*0.0  3.814160907747e-01  -2.181826875481e-01  1*0.0 -3.930652755074e-01  -2.739743715696e-01  
5*0.0 -6.208459643723e-02   6.961407121809e-02  1*0.0  1.564817568557e-01   1.513035460566e-01  5*0.0  3.826697004772e-01  -2.151788404389e-01  1*0.0 -3.906636883993e-01  -2.711679437419e-01  
5*0.0 -6.327444872953e-02   6.895452442347e-02  1*0.0  1.561764306353e-01   1.500925625647e-01  5*0.0  3.837225859299e-01  -2.121783622428e-01  1*0.0 -3.881667496071e-01  -2.683190959002e-01  
5*0.0 -6.443683978878e-02   6.829287249035e-02  1*0.0  1.558482891064e-01   1.488773999463e-01  5*0.0  3.846877865482e-01  -2.092084642733e-01  1*0.0 -3.856492604240e-01  -2.654827921887e-01  
5*0.0 -6.556763298248e-02   6.762719808036e-02  1*0.0  1.554895320877e-01   1.476491475109e-01  5*0.0  3.855366968572e-01  -2.062354080124e-01  1*0.0 -3.830898848150e-01  -2.626394725336e-01  
5*0.0 -6.668448536917e-02   6.697272111268e-02  1*0.0  1.551230998973e-01   1.464326041601e-01  5*0.0  3.863416216281e-01  -2.033465349484e-01  1*0.0 -3.805375530476e-01  -2.598337454195e-01  
5*0.0 -6.777549281504e-02   6.631094718336e-02  1*0.0  1.547350212864e-01   1.452099861938e-01  5*0.0  3.870648786741e-01  -2.004526481486e-01  1*0.0 -3.779645338533e-01  -2.570346106143e-01  
5*0.0 -6.883760882390e-02   6.565822883080e-02  1*0.0  1.543172130699e-01   1.439781364687e-01  5*0.0  3.876529178919e-01  -1.976026404577e-01  1*0.0 -3.753417038609e-01  -2.542287508922e-01  
5*0.0 -6.986854976235e-02   6.499986860295e-02  1*0.0  1.538732479624e-01   1.427367391638e-01  5*0.0  3.881435103798e-01  -1.947460163047e-01  1*0.0 -3.726895862273e-01  -2.514233594986e-01  
5*0.0 -7.086816743165e-02   6.434505579767e-02  1*0.0  1.533980120895e-01   1.414838903351e-01  5*0.0  3.884950549508e-01  -1.919209482849e-01  1*0.0 -3.699862626229e-01  -2.486085842023e-01  
5*0.0 -7.185294054875e-02   6.369515245532e-02  1*0.0  1.529196076446e-01   1.402443311166e-01  5*0.0  3.888350276930e-01  -1.891446430175e-01  1*0.0 -3.673081450193e-01  -2.458375350879e-01  
5*0.0 -7.279228002183e-02   6.303922023638e-02  1*0.0  1.523948085343e-01   1.389776415821e-01  5*0.0  3.889871422866e-01  -1.863503279420e-01  1*0.0 -3.645477367121e-01  -2.430297217760e-01  
5*0.0 -7.372208148260e-02   6.239453229774e-02  1*0.0  1.518693028329e-01   1.377277575688e-01  5*0.0  3.891165938557e-01  -1.836338783848e-01  1*0.0 -3.618080584984e-01  -2.402657696692e-01  
5*0.0 -7.462400472129e-02   6.174364125803e-02  1*0.0  1.513237319277e-01   1.364737073202e-01  5*0.0  3.891710272457e-01  -1.809163819970e-01  1*0.0 -3.590531989420e-01  -2.375116052851e-01  
5*0.0 -7.549118957590e-02   6.110293602796e-02  1*0.0  1.507411846099e-01   1.352028283934e-01  5*0.0  3.890473121160e-01  -1.782200905818e-01  1*0.0 -3.562248410718e-01  -2.347307984760e-01  
5*0.0 -7.633879829929e-02   6.046452257619e-02  1*0.0  1.501470341600e-01   1.339374659145e-01  5*0.0  3.888618404014e-01  -1.755723107535e-01  1*0.0 -3.533934732891e-01  -2.319737867960e-01  
5*0.0 -7.716389309755e-02   5.982443641247e-02  1*0.0  1.495434025789e-01   1.326784542559e-01  5*0.0  3.886503298327e-01  -1.729457165010e-01  1*0.0 -3.505778546867e-01  -2.292492580328e-01  
5*0.0 -7.795501854401e-02   5.917635015257e-02  1*0.0  1.489141351155e-01   1.314108650851e-01  5*0.0  3.883420267980e-01  -1.703193278729e-01  1*0.0 -3.477357059178e-01  -2.265267721791e-01  
5*0.0 -7.871929723631e-02   5.854017240882e-02  1*0.0  1.482617544830e-01   1.301391794373e-01  5*0.0  3.879103931357e-01  -1.677367867187e-01  1*0.0 -3.448549589332e-01  -2.238029837509e-01  
5*0.0 -7.945137254656e-02   5.790342904341e-02  1*0.0  1.475796249018e-01   1.288552982405e-01  5*0.0  3.873335650983e-01  -1.651600436798e-01  1*0.0 -3.419210832974e-01  -2.210637262827e-01  
5*0.0 -8.016559382131e-02   5.727458815380e-02  1*0.0  1.468912531336e-01   1.275817903879e-01  5*0.0  3.867243688650e-01  -1.626333352476e-01  1*0.0 -3.390015606434e-01  -2.183584697666e-01  
5*0.0 -8.086382079658e-02   5.664582812022e-02  1*0.0  1.462003121275e-01   1.263198677023e-01  5*0.0  3.861028469709e-01  -1.601364545802e-01  1*0.0 -3.361060578870e-01  -2.156905625633e-01  
5*0.0 -8.153395096987e-02   5.601977577408e-02  1*0.0  1.454882109641e-01   1.250539352670e-01  5*0.0  3.853832985116e-01  -1.576597252167e-01  1*0.0 -3.331842625232e-01  -2.130260935864e-01  
5*0.0 -8.217470249934e-02   5.539724341712e-02  1*0.0  1.447523991046e-01   1.237824007954e-01  5*0.0  3.845392290712e-01  -1.552168856776e-01  1*0.0 -3.302246589752e-01  -2.103592489757e-01  
5*0.0 -8.278325547710e-02   5.477730212728e-02  1*0.0  1.439930426884e-01   1.225041828665e-01  5*0.0  3.835924030179e-01  -1.527755934857e-01  1*0.0 -3.272370199260e-01  -2.076916782044e-01  
5*0.0 -8.337921976044e-02   5.415949004881e-02  1*0.0  1.432351439082e-01   1.212409942898e-01  5*0.0  3.826459528228e-01  -1.503748708282e-01  1*0.0 -3.242801277063e-01  -2.050662418049e-01  
5*0.0 -8.392689990207e-02   5.353993458509e-02  1*0.0  1.424339419854e-01   1.199554052359e-01  5*0.0  3.815038770877e-01  -1.479789331302e-01  1*0.0 -3.212457056842e-01  -2.024091766172e-01  
5*0.0 -8.447338796184e-02   5.292542548122e-02  1*0.0  1.416481679668e-01   1.186961665843e-01  5*0.0  3.804207404098e-01  -1.456314254632e-01  1*0.0 -3.182749101034e-01  -1.998152457581e-01  
5*0.0 -8.499464867705e-02   5.232165050416e-02  1*0.0  1.408417336831e-01   1.174336950168e-01  5*0.0  3.792140354096e-01  -1.433195723581e-01  1*0.0 -3.152665348604e-01  -1.972179839388e-01  
5*0.0 -8.549347197225e-02   5.171613943065e-02  1*0.0  1.400273909409e-01   1.161774025036e-01  5*0.0  3.779799587487e-01  -1.410237096625e-01  1*0.0 -3.122722164901e-01  -1.946481025595e-01  
5*0.0 -8.595712126510e-02   5.111351421997e-02  1*0.0  1.391854963662e-01   1.149117950954e-01  5*0.0  3.766071419518e-01  -1.387510751098e-01  1*0.0 -3.092327745660e-01  -1.920687970687e-01  
5*0.0 -8.640225694317e-02   5.051479420482e-02  1*0.0  1.383381595701e-01   1.136544272348e-01  5*0.0  3.752044104188e-01  -1.364991502848e-01  1*0.0 -3.062068252133e-01  -1.895161434522e-01  
5*0.0 -8.682245806661e-02   4.991668692153e-02  1*0.0  1.374769836925e-01   1.123984696405e-01  5*0.0  3.737287406722e-01  -1.342722678068e-01  1*0.0 -3.031709368109e-01  -1.869762952488e-01  
5*0.0 -8.721653948106e-02   4.932204070456e-02  1*0.0  1.366012215834e-01   1.111438378759e-01  5*0.0  3.721765705696e-01  -1.320770246594e-01  1*0.0 -3.001247521952e-01  -1.844493447477e-01  
5*0.0 -8.759185866327e-02   4.872811719438e-02  1*0.0  1.357223072909e-01   1.098987556066e-01  5*0.0  3.706112879429e-01  -1.298997784267e-01  1*0.0 -2.971003941870e-01  -1.819535406858e-01  
5*0.0 -8.795284346245e-02   4.814488340093e-02  1*0.0  1.348384590228e-01   1.086628593071e-01  5*0.0  3.689944903466e-01  -1.277675243569e-01  1*0.0 -2.940784914293e-01  -1.794794334411e-01  
5*0.0 -8.827515971001e-02   4.756507592784e-02  1*0.0  1.339243600466e-01   1.074142919446e-01  5*0.0  3.672270959403e-01  -1.256393063078e-01  1*0.0 -2.910048393097e-01  -1.769882026070e-01  
5*0.0 -8.858412187474e-02   4.698691193291e-02  1*0.0  1.330109554835e-01   1.061789029960e-01  5*0.0  3.654486951805e-01  -1.235501961801e-01  1*0.0 -2.879560856695e-01  -1.745319626796e-01  
5*0.0 -8.887627434012e-02   4.641254548190e-02  1*0.0  1.320962068831e-01   1.049544283510e-01  5*0.0  3.636611738406e-01  -1.214859944291e-01  1*0.0 -2.849308298993e-01  -1.721076745335e-01  
5*0.0 -8.914900871671e-02   4.584510968043e-02  1*0.0  1.311717470444e-01   1.037344968785e-01  5*0.0  3.618014463291e-01  -1.194587279182e-01  1*0.0 -2.818974774200e-01  -1.696968369234e-01  
5*0.0 -8.938841070174e-02   4.527405182776e-02  1*0.0  1.302307801651e-01   1.025125493273e-01  5*0.0  3.598821042523e-01  -1.174304476005e-01  1*0.0 -2.788598330082e-01  -1.672975498141e-01  
5*0.0 -8.960211649942e-02   4.470806765462e-02  1*0.0  1.292727591371e-01   1.012887926792e-01  5*0.0  3.578534159256e-01  -1.154287936468e-01  1*0.0 -2.757948196563e-01  -1.648981825138e-01  
5*0.0 -8.979339617302e-02   4.414560111881e-02  1*0.0  1.283076605721e-01   1.000713548885e-01  5*0.0  3.557881214368e-01  -1.134532350266e-01  1*0.0 -2.727396244010e-01  -1.625216724701e-01  
5*0.0 -8.998008698795e-02   4.359003936726e-02  1*0.0  1.273521029900e-01   9.887285417123e-02  5*0.0  3.537463747355e-01  -1.115145116545e-01  1*0.0 -2.697252373340e-01  -1.601876041202e-01  
5*0.0 -9.014599560706e-02   4.304161916187e-02  1*0.0  1.263857628542e-01   9.767737143175e-02  5*0.0  3.516271201456e-01  -1.096064930388e-01  1*0.0 -2.666992420746e-01  -1.578630754698e-01  
5*0.0 -9.029120983412e-02   4.249442653078e-02  1*0.0  1.254133856446e-01   9.648828307948e-02  5*0.0  3.494723450079e-01  -1.077204154992e-01  1*0.0 -2.636830085680e-01  -1.555601390180e-01  
5*0.0 -9.041190285703e-02   4.195148895473e-02  1*0.0  1.244304803957e-01   9.530189056803e-02  5*0.0  3.472591860151e-01  -1.058520342873e-01  1*0.0 -2.606645722885e-01  -1.532705748436e-01  
5*0.0 -9.050668533177e-02   4.140699448986e-02  1*0.0  1.234374679228e-01   9.411857525297e-02  5*0.0  3.449978081278e-01  -1.040025450107e-01  1*0.0 -2.576491663807e-01  -1.509980549358e-01  
5*0.0 -9.058131636671e-02   4.087201388906e-02  1*0.0  1.224351911174e-01   9.293872522553e-02  5*0.0  3.426660490627e-01  -1.021759532468e-01  1*0.0 -2.546251546406e-01  -1.487349463077e-01  
5*0.0 -9.063663974395e-02   4.033221013528e-02  1*0.0  1.214332140078e-01   9.176974707573e-02  5*0.0  3.403474254412e-01  -1.003670628655e-01  1*0.0 -2.516356239578e-01  -1.465074487786e-01  
5*0.0 -9.068227025168e-02   3.980828706361e-02  1*0.0  1.204287535153e-01   9.060984014243e-02  5*0.0  3.379652453171e-01  -9.860285700072e-02  1*0.0 -2.486420370545e-01  -1.442939338600e-01  
5*0.0 -9.071496464576e-02   3.928539177125e-02  1*0.0  1.194287106838e-01   8.946363733190e-02  5*0.0  3.356028889320e-01  -9.686039483113e-02  1*0.0 -2.456853459440e-01  -1.421169837527e-01  
5*0.0 -9.072598492746e-02   3.876796569539e-02  1*0.0  1.184172638373e-01   8.831906682661e-02  5*0.0  3.331570246181e-01  -9.514577310255e-02  1*0.0 -2.427139816346e-01  -1.399459415226e-01  
5*0.0 -9.071141318838e-02   3.825034818676e-02  1*0.0  1.173997015536e-01   8.717967914143e-02  5*0.0  3.306952475398e-01  -9.343795292239e-02  1*0.0 -2.397603836784e-01  -1.377979051152e-01  
5*0.0 -9.067995523842e-02   3.773867328038e-02  1*0.0  1.163783037001e-01   8.604751096039e-02  5*0.0  3.281951862274e-01  -9.175617949999e-02  1*0.0 -2.368143282428e-01  -1.356683957973e-01  
5*0.0 -9.063350178627e-02   3.723663041846e-02  1*0.0  1.153502386571e-01   8.492040053067e-02  5*0.0  3.256194482855e-01  -9.011001297392e-02  1*0.0 -2.338581360825e-01  -1.335476228764e-01  
5*0.0 -9.057068923467e-02   3.672895023388e-02  1*0.0  1.143273712520e-01   8.380671682017e-02  5*0.0  3.230867428354e-01  -8.847491926941e-02  1*0.0 -2.309488931341e-01  -1.314673444521e-01  
5*0.0 -9.048911335834e-02   3.622801748007e-02  1*0.0  1.132984852721e-01   8.269831408979e-02  5*0.0  3.205049246876e-01  -8.686476970503e-02  1*0.0 -2.280415493797e-01  -1.294015451910e-01  
5*0.0 -9.039059257798e-02   3.573222018208e-02  1*0.0  1.122657143279e-01   8.159635649507e-02  5*0.0  3.178824148833e-01  -8.527785738763e-02  1*0.0 -2.251397276310e-01  -1.273520614891e-01  
5*0.0 -9.027140406332e-02   3.524409668329e-02  1*0.0  1.112255862232e-01   8.049857588955e-02  5*0.0  3.152050307105e-01  -8.371345497371e-02  1*0.0 -2.222373194476e-01  -1.253146715483e-01  
5*0.0 -9.013715095185e-02   3.475584562320e-02  1*0.0  1.101883311440e-01   7.941198708380e-02  5*0.0  3.125427025629e-01  -8.216578320047e-02  1*0.0 -2.193673720540e-01  -1.233086600771e-01  
5*0.0 -9.000009835786e-02   3.427745638440e-02  1*0.0  1.091573894664e-01   7.833958474445e-02  5*0.0  3.098657835799e-01  -8.065858471772e-02  1*0.0 -2.165167257261e-01  -1.213280850299e-01  
5*0.0 -8.984353710503e-02   3.379823602503e-02  1*0.0  1.081251742253e-01   7.727500253762e-02  5*0.0  3.071888935670e-01  -7.916201665094e-02  1*0.0 -2.136903704054e-01  -1.193728962101e-01  
5*0.0 -8.967163263220e-02   3.332818998299e-02  1*0.0  1.070887835244e-01   7.621638487346e-02  5*0.0  3.044607611657e-01  -7.769297206364e-02  1*0.0 -2.108644603507e-01  -1.174302819696e-01  
5*0.0 -8.946755300436e-02   3.285763254758e-02  1*0.0  1.060379020716e-01   7.515576193820e-02  5*0.0  3.016661523696e-01  -7.623042771252e-02  1*0.0 -2.080305250941e-01  -1.154934244653e-01  
5*0.0 -8.927075592070e-02   3.239416924859e-02  1*0.0  1.050066668836e-01   7.411838593890e-02  5*0.0  2.989367482598e-01  -7.480469469408e-02  1*0.0 -2.052537076955e-01  -1.136027899744e-01  
5*0.0 -8.903876268468e-02   3.192632331079e-02  1*0.0  1.039598175825e-01   7.307781273136e-02  5*0.0  2.961440790419e-01  -7.338067503701e-02  1*0.0 -2.024699991614e-01  -1.117179105871e-01  
5*0.0 -8.880585910468e-02   3.147296663278e-02  1*0.0  1.029190801544e-01   7.205047000589e-02  5*0.0  2.933289687121e-01  -7.199641958388e-02  1*0.0 -1.997003625738e-01  -1.098538233509e-01  
5*0.0 -8.856779673922e-02   3.102284193438e-02  1*0.0  1.018890689883e-01   7.103925989862e-02  5*0.0  2.905572449342e-01  -7.063427654312e-02  1*0.0 -1.969756360580e-01  -1.080268028620e-01  
5*0.0 -8.830732018476e-02   3.057681417964e-02  1*0.0  1.008518474011e-01   7.003099343793e-02  5*0.0  2.877397746524e-01  -6.928734344957e-02  1*0.0 -1.942524465212e-01  -1.062108687932e-01  
5*0.0 -8.803923226688e-02   3.013588423412e-02  1*0.0  9.981924885114e-02   6.903420098206e-02  5*0.0  2.849211083530e-01  -6.796610599177e-02  1*0.0 -1.915523404713e-01  -1.044193579347e-01  
5*0.0 -8.774710520236e-02   2.969596784292e-02  1*0.0  9.877936790365e-02   6.803999253596e-02  5*0.0  2.820634992980e-01  -6.665561163018e-02  1*0.0 -1.888570224577e-01  -1.026401154357e-01  
5*0.0 -8.744583345340e-02   2.926049557001e-02  1*0.0  9.774526521841e-02   6.705786053756e-02  5*0.0  2.792218482355e-01  -6.536608217046e-02  1*0.0 -1.861923848195e-01  -1.008887274609e-01  
5*0.0 -8.713765441430e-02   2.883028409881e-02  1*0.0  9.671560637237e-02   6.608665507172e-02  5*0.0  2.763735172336e-01  -6.410255719319e-02  1*0.0 -1.835476970935e-01  -9.915939911679e-02  
5*0.0 -8.680676767246e-02   2.840188328643e-02  1*0.0  9.568049362607e-02   6.511916502680e-02  5*0.0  2.734988645540e-01  -6.284941788628e-02  1*0.0 -1.809131619649e-01  -9.744480839761e-02  
5*0.0 -8.647176437069e-02   2.798151636159e-02  1*0.0  9.465116074600e-02   6.416341460739e-02  5*0.0  2.706149567213e-01  -6.162669493926e-02  1*0.0 -1.782976020830e-01  -9.575162064335e-02  
5*0.0 -8.613278242136e-02   2.756544548852e-02  1*0.0  9.363237375350e-02   6.322256785181e-02  5*0.0  2.677735665501e-01  -6.042285989548e-02  1*0.0 -1.757238130037e-01  -9.409158000467e-02  
5*0.0 -8.578236530454e-02   2.715363802240e-02  1*0.0  9.261566818106e-02   6.229046544968e-02  5*0.0  2.649268350454e-01  -5.923786947819e-02  1*0.0 -1.731692970407e-01  -9.245175944879e-02  
5*0.0 -8.539814222040e-02   2.674337522615e-02  1*0.0  9.158218340367e-02   6.135365073670e-02  5*0.0  2.619911206352e-01  -5.806166112648e-02  1*0.0 -1.705957314103e-01  -9.080932216062e-02  
5*0.0 -8.501747879048e-02   2.634020688973e-02  1*0.0  9.056396548806e-02   6.043476393943e-02  5*0.0  2.591083138050e-01  -5.691100995095e-02  1*0.0 -1.680685011015e-01  -8.920252228429e-02  
5*0.0 -8.463551265412e-02   2.594225033223e-02  1*0.0  8.955506361387e-02   5.952945673494e-02  5*0.0  2.562449332453e-01  -5.578542597962e-02  1*0.0 -1.655719528427e-01  -8.762242683479e-02  
5*0.0 -8.424438420942e-02   2.554744120221e-02  1*0.0  8.855166181536e-02   5.863472850053e-02  5*0.0  2.533985804939e-01  -5.467528898551e-02  1*0.0 -1.631041437034e-01  -8.606681200749e-02  
5*0.0 -8.382882343195e-02   2.515420265960e-02  1*0.0  8.753863314574e-02   5.774009592654e-02  5*0.0  2.504934608012e-01  -5.357866957851e-02  1*0.0 -1.606305987175e-01  -8.451609558188e-02  
5*0.0 -8.339445027719e-02   2.476353851976e-02  1*0.0  8.652417668419e-02   5.685103054241e-02  5*0.0  2.475817977784e-01  -5.249146276400e-02  1*0.0 -1.581747291411e-01  -8.298269479662e-02  
5*0.0 -8.296561570080e-02   2.438005091034e-02  1*0.0  8.552427439438e-02   5.597874676976e-02  5*0.0  2.447099186382e-01  -5.143160618152e-02  1*0.0 -1.557580997768e-01  -8.148017187667e-02  
5*0.0 -8.253155446172e-02   2.400366655935e-02  1*0.0  8.452996596766e-02   5.511681395104e-02  5*0.0  2.418395507252e-01  -5.039433476322e-02  1*0.0 -1.533627020667e-01  -7.999777792088e-02  
5*0.0 -8.209399811055e-02   2.363109553378e-02  1*0.0  8.354427703485e-02   5.426721360890e-02  5*0.0  2.389950806919e-01  -4.937575681014e-02  1*0.0 -1.509993464052e-01  -7.854110165600e-02  
5*0.0 -8.163803538874e-02   2.326191440344e-02  1*0.0  8.255539772201e-02   5.342158610526e-02  5*0.0  2.361270659033e-01  -4.836910659538e-02  1*0.0 -1.486449908503e-01  -7.709657316973e-02  
5*0.0 -8.117148623867e-02   2.289785318412e-02  1*0.0  8.156821644786e-02   5.258337751780e-02  5*0.0  2.332480018441e-01  -4.738114225793e-02  1*0.0 -1.463060421292e-01  -7.566812284011e-02  
5*0.0 -8.069782714977e-02   2.253230264809e-02  1*0.0  8.058914054031e-02   5.175655671707e-02  5*0.0  2.304080634853e-01  -4.640308068743e-02  1*0.0 -1.440037859427e-01  -7.426686967256e-02  
5*0.0 -8.022717942162e-02   2.217598540482e-02  1*0.0  7.962104562125e-02   5.094330155262e-02  5*0.0  2.275894207150e-01  -4.545108222134e-02  1*0.0 -1.417307931380e-01  -7.288958555433e-02  
5*0.0 -7.973160648564e-02   2.182365951845e-02  1*0.0  7.864386004757e-02   5.012979759339e-02  5*0.0  2.247160419765e-01  -4.451056349511e-02  1*0.0 -1.394527189394e-01  -7.151603497978e-02  
5*0.0 -7.923629283897e-02   2.147030476122e-02  1*0.0  7.768007207607e-02   4.933096931908e-02  5*0.0  2.219051788791e-01  -4.358244501538e-02  1*0.0 -1.372210888414e-01  -7.017471970172e-02  
5*0.0 -7.874412135336e-02   2.112645516727e-02  1*0.0  7.672715370031e-02   4.854523829285e-02  5*0.0  2.191148422178e-01  -4.267885474625e-02  1*0.0 -1.350175416397e-01  -6.885609163454e-02  
5*0.0 -7.823426397988e-02   2.078706943679e-02  1*0.0  7.577067249098e-02   4.776277928551e-02  5*0.0  2.162942384399e-01  -4.178901928090e-02  1*0.0 -1.328193831068e-01  -6.754672430619e-02  
5*0.0 -7.771871178453e-02   2.045063414383e-02  1*0.0  7.482080926540e-02   4.699018954241e-02  5*0.0  2.134956394248e-01  -4.091306829817e-02  1*0.0 -1.306489586848e-01  -6.625885386839e-02  
5*0.0 -7.719882483381e-02   2.011606717072e-02  1*0.0  7.387889835521e-02   4.622825374077e-02  5*0.0  2.107253931418e-01  -4.005052328614e-02  1*0.0 -1.285091788448e-01  -6.499386382351e-02  
5*0.0 -7.667010951694e-02   1.978748641712e-02  1*0.0  7.293953099389e-02   4.547334684727e-02  5*0.0  2.079468379336e-01  -3.920526022387e-02  1*0.0 -1.263840355990e-01  -6.374305307145e-02  
5*0.0 -7.614529638232e-02   1.946336717595e-02  1*0.0  7.201307623767e-02   4.473227845093e-02  5*0.0  2.052137359913e-01  -3.837757497947e-02  1*0.0 -1.242962493999e-01  -6.251876917103e-02  
5*0.0 -7.559907693969e-02   1.914424937043e-02  1*0.0  7.107987809479e-02   4.399192442498e-02  5*0.0  2.024341823965e-01  -3.756308082480e-02  1*0.0 -1.222061550705e-01  -6.129886877867e-02  
5*0.0 -7.505633231523e-02   1.882437645880e-02  1*0.0  7.016121724304e-02   4.326605164411e-02  5*0.0  1.997198037015e-01  -3.675972502966e-02  1*0.0 -1.201614356818e-01  -6.010912469020e-02  
5*0.0 -7.451195992602e-02   1.851023940531e-02  1*0.0  6.925038533175e-02   4.255032462538e-02  5*0.0  1.970239697703e-01  -3.597328730061e-02  1*0.0 -1.181417856933e-01  -5.893868924864e-02  
5*0.0 -7.396452593230e-02   1.820297713825e-02  1*0.0  6.834564768066e-02   4.184354473950e-02  5*0.0  1.943340722368e-01  -3.520536307928e-02  1*0.0 -1.161418629009e-01  -5.778461394468e-02  
5*0.0 -7.339023893022e-02   1.789728895391e-02  1*0.0  6.743230859125e-02   4.113591193867e-02  5*0.0  1.916063125550e-01  -3.444210708036e-02  1*0.0 -1.141422765806e-01  -5.663530586272e-02  
5*0.0 -7.282651498338e-02   1.759538331752e-02  1*0.0  6.653591200333e-02   4.044398762102e-02  5*0.0  1.889370530078e-01  -3.369764071113e-02  1*0.0 -1.121846648365e-01  -5.551419132631e-02  
5*0.0 -7.226507401451e-02   1.729838854598e-02  1*0.0  6.565033884203e-02   3.976375565917e-02  5*0.0  1.863029364826e-01  -3.296876725537e-02  1*0.0 -1.102582221098e-01  -5.441501981828e-02  
5*0.0 -7.169665694639e-02   1.700672764633e-02  1*0.0  6.476796814082e-02   3.909019245272e-02  5*0.0  1.836643899666e-01  -3.225602513852e-02  1*0.0 -1.083464059291e-01  -5.332878810462e-02  
5*0.0 -7.112795366596e-02   1.671738471365e-02  1*0.0  6.389569078876e-02   3.842754800117e-02  5*0.0  1.810671535497e-01  -3.155382340212e-02  1*0.0 -1.064677954267e-01  -5.226495039584e-02  
5*0.0 -7.054275023488e-02   1.643041998128e-02  1*0.0  6.302096609601e-02   3.776767566465e-02  5*0.0  1.784507683269e-01  -3.086138876415e-02  1*0.0 -1.045969146928e-01  -5.120973639542e-02  
5*0.0 -6.995890829595e-02   1.614722155636e-02  1*0.0  6.215674787591e-02   3.711883045026e-02  5*0.0  1.758718435847e-01  -3.018135757606e-02  1*0.0 -1.027573957149e-01  -5.017575872920e-02  
5*0.0 -6.936341204379e-02   1.586605407482e-02  1*0.0  6.129309842447e-02   3.647461741358e-02  5*0.0  1.732844837303e-01  -2.951357790049e-02  1*0.0 -1.009299714118e-01  -4.915274172868e-02  
5*0.0 -6.878144562988e-02   1.559172871451e-02  1*0.0  6.044738187021e-02   3.584595638477e-02  5*0.0  1.707596969031e-01  -2.886276324980e-02  1*0.0 -9.914394185242e-02  -4.815631002925e-02  
5*0.0 -6.818894189839e-02   1.532164172614e-02  1*0.0  5.960244450063e-02   3.522200248460e-02  5*0.0  1.682261552736e-01  -2.822443599946e-02  1*0.0 -9.736933247826e-02  -4.717021382504e-02  
5*0.0 -6.759694157425e-02   1.505546554248e-02  1*0.0  5.876665732925e-02   3.460776558703e-02  5*0.0  1.657216180319e-01  -2.759888456460e-02  1*0.0 -9.562170664893e-02  -4.620256561178e-02  
5*0.0 -6.699922442825e-02   1.479163319825e-02  1*0.0  5.793610736553e-02   3.400077988204e-02  5*0.0  1.632340708188e-01  -2.698281057978e-02  1*0.0 -9.389576082923e-02  -4.525024419466e-02  
5*0.0 -6.640587371285e-02   1.453162077892e-02  1*0.0  5.711679081952e-02   3.340469322060e-02  5*0.0  1.607849071951e-01  -2.637992603368e-02  1*0.0 -9.219998660851e-02  -4.431789529630e-02  
5*0.0 -6.580350055013e-02   1.427477131704e-02  1*0.0  5.629956918080e-02   3.281372895816e-02  5*0.0  1.583336855982e-01  -2.578846924218e-02  1*0.0 -9.051786943516e-02  -4.339656070317e-02  
5*0.0 -6.519301722641e-02   1.402026256841e-02  1*0.0  5.548599982233e-02   3.222870191325e-02  5*0.0  1.558941140381e-01  -2.520512945888e-02  1*0.0 -8.885458267874e-02  -4.248861826965e-02  
5*0.0 -6.459347632239e-02   1.377083766285e-02  1*0.0  5.468730979385e-02   3.165668105204e-02  5*0.0  1.535057203245e-01  -2.463658976334e-02  1*0.0 -8.722608873411e-02  -4.160281909023e-02  
5*0.0 -6.398054699525e-02   1.352395047230e-02  1*0.0  5.388806478147e-02   3.108785688798e-02  5*0.0  1.511063983352e-01  -2.407718702896e-02  1*0.0 -8.560704505913e-02  -4.072538117201e-02  
5*0.0 -6.337824215406e-02   1.328100961449e-02  1*0.0  5.310376462743e-02   3.053181684244e-02  5*0.0  1.487606503708e-01  -2.353108210024e-02  1*0.0 -8.402337439559e-02  -3.987003420953e-02  
5*0.0 -6.276990790596e-02   1.304268498973e-02  1*0.0  5.232310097159e-02   2.998149264159e-02  5*0.0  1.464200495932e-01  -2.299578231341e-02  1*0.0 -8.245516803784e-02  -3.902608918819e-02  
5*0.0 -6.216186979381e-02   1.280788152566e-02  1*0.0  5.155041748144e-02   2.943947896568e-02  5*0.0  1.441035498723e-01  -2.247179032857e-02  1*0.0 -8.090993967494e-02  -3.819743952909e-02  
5*0.0 -6.154585462370e-02   1.257279997229e-02  1*0.0  5.078154632540e-02   2.890300017659e-02  5*0.0  1.418052455494e-01  -2.195243229949e-02  1*0.0 -7.938491399319e-02  -3.738212870993e-02  
5*0.0 -6.093862686552e-02   1.234482596747e-02  1*0.0  5.002459554555e-02   2.837720062811e-02  5*0.0  1.395373336629e-01  -2.145014057338e-02  1*0.0 -7.788522007757e-02  -3.658346731875e-02  
5*0.0 -6.031942486290e-02   1.211915692283e-02  1*0.0  4.926830069185e-02   2.785492799727e-02  5*0.0  1.372691835143e-01  -2.095391700426e-02  1*0.0 -7.639809595863e-02  -3.579402748493e-02  
5*0.0 -5.971291884614e-02   1.189702196845e-02  1*0.0  4.852733751242e-02   2.734512968380e-02  5*0.0  1.350555755065e-01  -2.047021639754e-02  1*0.0 -7.494529292048e-02  -3.502545011043e-02  
5*0.0 -5.910129628292e-02   1.167746751037e-02  1*0.0  4.779049455087e-02   2.684089603352e-02  5*0.0  1.328516619003e-01  -1.999578988114e-02  1*0.0 -7.350874151572e-02  -3.426808668365e-02  
5*0.0 -5.848752657794e-02   1.146158623007e-02  1*0.0  4.705966230379e-02   2.634329127980e-02  5*0.0  1.306653279607e-01  -1.953069243707e-02  1*0.0 -7.209125204833e-02  -3.352328994565e-02  
5*0.0 -5.786573745064e-02   1.124717286389e-02  1*0.0  4.633167415630e-02   2.585030036527e-02  5*0.0  1.284876482765e-01  -1.907188798800e-02  1*0.0 -7.068931289065e-02  -3.278896663651e-02  
5*0.0 -5.725274039577e-02   1.103620609337e-02  1*0.0  4.561629899770e-02   2.536780867461e-02  5*0.0  1.263549170891e-01  -1.862373754762e-02  1*0.0 -6.931694115233e-02  -3.207252958804e-02  
5*0.0 -5.664663830125e-02   1.083081655955e-02  1*0.0  4.491143877474e-02   2.489447902578e-02  5*0.0  1.242507321977e-01  -1.818876303598e-02  1*0.0 -6.796769252204e-02  -3.137068860057e-02  
5*0.0 -5.603557269062e-02   1.062820435230e-02  1*0.0  4.421075551130e-02   2.442643965914e-02  5*0.0  1.221589305312e-01  -1.776133894931e-02  1*0.0 -6.663474162382e-02  -3.067955193900e-02  
5*0.0 -5.542895524889e-02   1.042878114362e-02  1*0.0  4.351949385877e-02   2.396670215562e-02  5*0.0  1.200973023940e-01  -1.734381302756e-02  1*0.0 -6.532498432687e-02  -3.000272768510e-02  
5*0.0 -5.481829331671e-02   1.023140186120e-02  1*0.0  4.283312778780e-02   2.351251260888e-02  5*0.0  1.180539003286e-01  -1.693229054689e-02  1*0.0 -6.403346422740e-02  -2.933732567448e-02  
5*0.0 -5.420303401917e-02   1.003736472831e-02  1*0.0  4.215049820368e-02   2.306313033531e-02  5*0.0  1.160164775035e-01  -1.652984395056e-02  1*0.0 -6.275536782993e-02  -2.868107235162e-02  
5*0.0 -5.359557260347e-02   9.844686367174e-03  1*0.0  4.147971870248e-02   2.262328971743e-02  5*0.0  1.140249642687e-01  -1.613495263415e-02  1*0.0 -6.150597774845e-02  -2.804152907935e-02  
5*0.0 -5.298922549545e-02   9.655757077361e-03  1*0.0  4.081598391928e-02   2.219008739007e-02  5*0.0  1.120534608164e-01  -1.574908664771e-02  1*0.0 -6.027508043910e-02  -2.741352295490e-02  
5*0.0 -5.238590587990e-02   9.469100206637e-03  1*0.0  4.016071392107e-02   2.176432693392e-02  5*0.0  1.101118399606e-01  -1.537103651480e-02  1*0.0 -5.906618993540e-02  -2.679870180638e-02  
5*0.0 -5.177720071094e-02   9.287680418752e-03  1*0.0  3.950817368895e-02   2.134254466004e-02  5*0.0  1.081691782241e-01  -1.500252388448e-02  1*0.0 -5.786747107765e-02  -2.619107415017e-02  
5*0.0 -5.117920208947e-02   9.108182064370e-03  1*0.0  3.886852020282e-02   2.093068305875e-02  5*0.0  1.062759487369e-01  -1.464149145419e-02  1*0.0 -5.669787637371e-02  -2.560005766887e-02  
5*0.0 -5.057769513070e-02   8.931155043798e-03  1*0.0  3.823324679783e-02   2.052357808210e-02  5*0.0  1.043947672712e-01  -1.428722994812e-02  1*0.0 -5.554298735613e-02  -2.501826825119e-02  
5*0.0 -4.997955453491e-02   8.757717523544e-03  1*0.0  3.760587933535e-02   2.012338068387e-02  5*0.0  1.025371580890e-01  -1.394182982777e-02  1*0.0 -5.440704921112e-02  -2.444789938901e-02  
5*0.0 -4.938179309334e-02   8.586929433678e-03  1*0.0  3.698486694200e-02   1.972902632945e-02  5*0.0  1.007001112349e-01  -1.360338482743e-02  1*0.0 -5.328877657859e-02  -2.388811419506e-02  
5*0.0 -4.878429153363e-02   8.416609470132e-03  1*0.0  3.637070990267e-02   1.934071386554e-02  5*0.0  9.888973953691e-02  -1.326989437630e-02  1*0.0 -5.219020947325e-02  -2.333979378918e-02  
5*0.0 -4.819380992124e-02   8.251839253668e-03  1*0.0  3.576582812307e-02   1.895993285119e-02  5*0.0  9.710344409512e-02  -1.294726072292e-02  1*0.0 -5.111039858455e-02  -2.280268542011e-02  
5*0.0 -4.760105121701e-02   8.088079888039e-03  1*0.0  3.516597272773e-02   1.858403443840e-02  5*0.0  9.533757505623e-02  -1.262863166429e-02  1*0.0 -5.004746051897e-02  -2.227544470436e-02  
5*0.0 -4.701059056356e-02   7.926944579107e-03  1*0.0  3.457323221191e-02   1.821423205240e-02  5*0.0  9.359293722271e-02  -1.231766687049e-02  1*0.0 -4.900182281121e-02  -2.175841433870e-02  
5*0.0 -4.642724100022e-02   7.770011586149e-03  1*0.0  3.398993678886e-02   1.785180901383e-02  5*0.0  9.187672342483e-02  -1.201561378499e-02  1*0.0 -4.797606529205e-02  -2.125286022512e-02  
5*0.0 -4.584813481071e-02   7.614611620379e-03  1*0.0  3.341485225423e-02   1.749598607757e-02  5*0.0  9.019074634287e-02  -1.171912958764e-02  1*0.0 -4.697045783474e-02  -2.075870639196e-02  
5*0.0 -4.527026162283e-02   7.462804479440e-03  1*0.0  3.284587894312e-02   1.714551121871e-02  5*0.0  8.852075731027e-02  -1.143015066323e-02  1*0.0 -4.597962041794e-02  -2.027332819569e-02  
5*0.0 -4.468432041878e-02   7.310955094200e-03  1*0.0  3.227865511487e-02   1.679778309243e-02  5*0.0  8.685975009951e-02  -1.114359104477e-02  1*0.0 -4.500066446594e-02  -1.979498198543e-02  
5*0.0 -4.410839359307e-02   7.162989771484e-03  1*0.0  3.172212362338e-02   1.645793057368e-02  5*0.0  8.523264998060e-02  -1.086523598215e-02  1*0.0 -4.404291507768e-02  -1.932850136853e-02  
5*0.0 -4.353880849730e-02   7.018573474392e-03  1*0.0  3.117420092883e-02   1.612472362303e-02  5*0.0  8.363096372675e-02  -1.059505379426e-02  1*0.0 -4.310304998731e-02  -1.887220906890e-02  
5*0.0 -4.297364859793e-02   6.875976553291e-03  1*0.0  3.063417513766e-02   1.579763948845e-02  5*0.0  8.205696172237e-02  -1.033011287427e-02  1*0.0 -4.218157013710e-02  -1.842614863062e-02  
5*0.0 -4.240715256988e-02   6.736576391450e-03  1*0.0  3.009843039399e-02   1.547465186443e-02  5*0.0  8.049321700818e-02  -1.007178962315e-02  1*0.0 -4.127206088699e-02  -1.798717749019e-02  
5*0.0 -4.184564463117e-02   6.598028613902e-03  1*0.0  2.957095017727e-02   1.515786244173e-02  5*0.0  7.896041564760e-02  -9.817783888340e-03  1*0.0 -4.038180349234e-02  -1.755872551170e-02  
5*0.0 -4.128077921119e-02   6.461315688395e-03  1*0.0  2.904703520410e-02   1.484464484122e-02  5*0.0  7.743917545922e-02  -9.567890176367e-03  1*0.0 -3.950360926354e-02  -1.713719079221e-02  
5*0.0 -4.072611063201e-02   6.328019379344e-03  1*0.0  2.853323958758e-02   1.453864767071e-02  5*0.0  7.594834269993e-02  -9.326240162025e-03  1*0.0 -3.864438721442e-02  -1.672612808903e-02  
5*0.0 -4.017043959030e-02   6.196573722154e-03  1*0.0  2.802412751376e-02   1.423675440457e-02  5*0.0  7.447316854367e-02  -9.088767231950e-03  1*0.0 -3.779841870420e-02  -1.632248784994e-02  
5*0.0 -3.962497599110e-02   6.068546157868e-03  1*0.0  2.752507308144e-02   1.394193400133e-02  5*0.0  7.302944474009e-02  -8.858548280643e-03  1*0.0 -3.697146328448e-02  -1.592917439914e-02  
5*0.0 -3.907767095953e-02   5.941935995813e-03  1*0.0  2.703007542669e-02   1.365078824395e-02  5*0.0  7.159978925075e-02  -8.631968027574e-03  1*0.0 -3.615681525390e-02  -1.554273628217e-02  
5*0.0 -3.853538199749e-02   5.818536859053e-03  1*0.0  2.654229759901e-02   1.336503529193e-02  5*0.0  7.019028062107e-02  -8.412130368944e-03  1*0.0 -3.535680700834e-02  -1.516439221746e-02  
5*0.0 -3.799639091751e-02   5.695856596275e-03  1*0.0  2.606131772751e-02   1.308437425856e-02  5*0.0  6.880700453324e-02  -8.195462375660e-03  1*0.0 -3.457327425288e-02  -1.479482548912e-02  
5*0.0 -3.746530453872e-02   5.576477285186e-03  1*0.0  2.558883060993e-02   1.280973358338e-02  5*0.0  6.744858137252e-02  -7.985576100624e-03  1*0.0 -3.380574439758e-02  -1.443393736374e-02  
5*0.0 -3.693640503113e-02   5.458160033509e-03  1*0.0  2.512226770482e-02   1.253961614925e-02  5*0.0  6.611137495705e-02  -7.779306451668e-03  1*0.0 -3.305257823040e-02  -1.408076015926e-02  
5*0.0 -3.640209486725e-02   5.342070971695e-03  1*0.0  2.465740360234e-02   1.227168031916e-02  5*0.0  6.477629393722e-02  -7.577383807947e-03  1*0.0 -3.230697412294e-02  -1.373199885226e-02  
5*0.0 -3.588289125137e-02   5.228902428301e-03  1*0.0  2.420463260089e-02   1.201160859415e-02  5*0.0  6.348114809715e-02  -7.381748760341e-03  1*0.0 -3.158230858370e-02  -1.339414565050e-02  
5*0.0 -3.536632036645e-02   5.117031605412e-03  1*0.0  2.375773946845e-02   1.175593782128e-02  5*0.0  6.220624642914e-02  -7.189815101449e-03  1*0.0 -3.087128069215e-02  -1.306354458172e-02  
5*0.0 -3.484781366493e-02   5.007353461337e-03  1*0.0  2.331416118960e-02   1.150320721431e-02  5*0.0  6.093941191901e-02  -7.002242780624e-03  1*0.0 -3.016955955167e-02  -1.273810618892e-02  
5*0.0 -3.434073224204e-02   4.900173341683e-03  1*0.0  2.288056600909e-02   1.125707273621e-02  5*0.0  5.970544509870e-02  -6.819998405363e-03  1*0.0 -2.948579008627e-02  -1.242197965264e-02  
5*0.0 -3.383261227119e-02   4.794490453196e-03  1*0.0  2.245073442732e-02   1.101405204912e-02  5*0.0  5.848357005027e-02  -6.641016475074e-03  1*0.0 -2.881240137664e-02  -1.211142484444e-02  
5*0.0 -3.333107386747e-02   4.691439056918e-03  1*0.0  2.202824504077e-02   1.077608735944e-02  5*0.0  5.728323139667e-02  -6.467455153247e-03  1*0.0 -2.815276230666e-02  -1.180810896863e-02  
5*0.0 -3.283180707400e-02   4.588664954981e-03  1*0.0  2.161130578701e-02   1.054214163973e-02  5*0.0  5.610384782188e-02  -6.296336305002e-03  1*0.0 -2.750639323265e-02  -1.151164335073e-02  
5*0.0 -3.233741418435e-02   4.488507446910e-03  1*0.0  2.120063302443e-02   1.031259064421e-02  5*0.0  5.494321323304e-02  -6.129808174801e-03  1*0.0 -2.687244436475e-02  -1.122168837891e-02  
5*0.0 -3.184385922274e-02   4.390776494615e-03  1*0.0  2.079431826252e-02   1.008639029153e-02  5*0.0  5.379369516970e-02  -5.967632071650e-03  1*0.0 -2.624815930588e-02  -1.093689838899e-02  
5*0.0 -3.136177882506e-02   4.294808291666e-03  1*0.0  2.039758536917e-02   9.866276681237e-03  5*0.0  5.267645129488e-02  -5.809777864862e-03  1*0.0 -2.564083238353e-02  -1.066068584151e-02  
5*0.0 -3.088122777467e-02   4.200523917451e-03  1*0.0  2.000536429185e-02   9.649526812530e-03  5*0.0  5.157273258049e-02  -5.655709927785e-03  1*0.0 -2.504374574022e-02  -1.038983734883e-02  
5*0.0 -3.040745196778e-02   4.108009916513e-03  1*0.0  1.962038624216e-02   9.437531210994e-03  5*0.0  5.049238629828e-02  -5.505252289963e-03  1*0.0 -2.446020774887e-02  -1.012586582053e-02  
5*0.0 -2.993398467384e-02   4.017078877518e-03  1*0.0  1.923928079250e-02   9.228492959251e-03  5*0.0  4.942372914370e-02  -5.358019698728e-03  1*0.0 -2.388603371524e-02  -9.866766807472e-03  
5*0.0 -2.946220375247e-02   3.927415771753e-03  1*0.0  1.886277860873e-02   9.022740959336e-03  5*0.0  4.836990971929e-02  -5.213819908379e-03  1*0.0 -2.332228352384e-02  -9.612991838145e-03  
5*0.0 -2.899972087046e-02   3.839569488078e-03  1*0.0  1.849442005492e-02   8.822152502180e-03  5*0.0  4.734222465240e-02  -5.073550150139e-03  1*0.0 -2.277267729896e-02  -9.366318654917e-03  
5*0.0 -2.854324155442e-02   3.754294212988e-03  1*0.0  1.813231650984e-02   8.625699931724e-03  5*0.0  4.633234224786e-02  -4.937662052377e-03  1*0.0 -2.223428876323e-02  -9.125357154410e-03  
5*0.0 -2.808860884433e-02   3.670336385277e-03  1*0.0  1.777467517756e-02   8.432391037745e-03  5*0.0  4.533679397689e-02  -4.804495228970e-03  1*0.0 -2.170575317505e-02  -8.889375692901e-03  
5*0.0 -2.764126932498e-02   3.587947232190e-03  1*0.0  1.742400328822e-02   8.243513139445e-03  5*0.0  4.436357679297e-02  -4.674754746323e-03  1*0.0 -2.118971846312e-02  -8.659624156417e-03  
5*0.0 -2.719434495938e-02   3.507102779922e-03  1*0.0  1.707694656243e-02   8.057276271925e-03  5*0.0  4.340060071192e-02  -4.547957839182e-03  1*0.0 -2.068196752726e-02  -8.434087835982e-03  
5*0.0 -2.675244809199e-02   3.426966027346e-03  1*0.0  1.673576327610e-02   7.874841939635e-03  5*0.0  4.245787168033e-02  -4.423611800187e-03  1*0.0 -2.018576859575e-02  -8.214253784539e-03  
5*0.0 -2.631482220094e-02   3.349614059827e-03  1*0.0  1.639970377862e-02   7.695795782931e-03  5*0.0  4.152787920269e-02  -4.303490752316e-03  1*0.0 -1.969855443642e-02  -7.998974317457e-03  
5*0.0 -2.588430423287e-02   3.272982981295e-03  1*0.0  1.607038430744e-02   7.520956028647e-03  5*0.0  4.062131272569e-02  -4.185674082794e-03  1*0.0 -1.922376625136e-02  -7.789746406167e-03  
5*0.0 -2.545906631159e-02   3.198319784753e-03  1*0.0  1.574660688340e-02   7.349662586133e-03  5*0.0  3.973062913313e-02  -4.071418812326e-03  1*0.0 -1.875879057762e-02  -7.585393961283e-03  
5*0.0 -2.503338866394e-02   3.124981374546e-03  1*0.0  1.542584778579e-02   7.180584530673e-03  5*0.0  3.884887101556e-02  -3.959324988371e-03  1*0.0 -1.830112032298e-02  -7.384682657200e-03  
5*0.0 -2.461795483052e-02   3.053487513097e-03  1*0.0  1.511287077624e-02   7.016174283125e-03  5*0.0  3.799108548472e-02  -3.850859345023e-03  1*0.0 -1.785582754633e-02  -7.189989249449e-03  
5*0.0 -2.420477152220e-02   2.982721834043e-03  1*0.0  1.480408825305e-02   6.854520497676e-03  5*0.0  3.714749528687e-02  -3.744252405347e-03  1*0.0 -1.741941635687e-02  -6.999618777704e-03  
5*0.0 -2.379869421604e-02   2.914034624119e-03  1*0.0  1.450143685710e-02   6.696649578799e-03  5*0.0  3.632136664407e-02  -3.641175285413e-03  1*0.0 -1.699297583360e-02  -6.814118386570e-03  
5*0.0 -2.339480807854e-02   2.846621328344e-03  1*0.0  1.420278131949e-02   6.541389266439e-03  5*0.0  3.550716570647e-02  -3.540404987229e-03  1*0.0 -1.657450327750e-02  -6.632504841606e-03  
5*0.0 -2.299409096569e-02   2.780131164536e-03  1*0.0  1.390855034910e-02   6.388958592875e-03  5*0.0  3.470700962138e-02  -3.441822870062e-03  1*0.0 -1.616465250581e-02  -6.455053568379e-03  
5*0.0 -2.260051614119e-02   2.715070284770e-03  1*0.0  1.362037724103e-02   6.240173687930e-03  5*0.0  3.392555099063e-02  -3.345963549017e-03  1*0.0 -1.576487592007e-02  -6.282437712272e-03  
5*0.0 -2.221056823068e-02   2.651689506243e-03  1*0.0  1.333662108955e-02   6.094172909316e-03  5*0.0  3.315659609726e-02  -3.252735753275e-03  1*0.0 -1.537301276136e-02  -6.113651000992e-03  
5*0.0 -2.182531431964e-02   2.589255840866e-03  1*0.0  1.305780802772e-02   5.951198520721e-03  5*0.0  3.240325863657e-02  -3.161595334551e-03  1*0.0 -1.499002494303e-02  -5.949091371222e-03  
5*0.0 -2.144392443079e-02   2.528118471037e-03  1*0.0  1.278340805439e-02   5.810965996459e-03  5*0.0  3.166308057408e-02  -3.072820467615e-03  1*0.0 -1.461500188365e-02  -5.788346084929e-03  
5*0.0 -2.106782978702e-02   2.468495763321e-03  1*0.0  1.251402434624e-02   5.673759288344e-03  5*0.0  3.093743765843e-02  -2.986576929873e-03  1*0.0 -1.424832663675e-02  -5.631580211609e-03  
5*0.0 -2.069876156957e-02   2.410164252374e-03  1*0.0  1.225039026210e-02   5.539935302706e-03  5*0.0  3.022953453401e-02  -2.902704364542e-03  1*0.0 -1.389098298382e-02  -5.479213389273e-03  
5*0.0 -2.033427474406e-02   2.353028798605e-03  1*0.0  1.199133936912e-02   5.408870726709e-03  5*0.0  2.953542402604e-02  -2.820981018448e-03  1*0.0 -1.354155518056e-02  -5.330588665453e-03  
5*0.0 -1.997042141439e-02   2.296590042027e-03  1*0.0  1.173521226290e-02   5.279713271106e-03  5*0.0  2.884991268499e-02  -2.740905262589e-03  1*0.0 -1.319827180199e-02  -5.184873565993e-03  
5*0.0 -1.961012209361e-02   2.241382457737e-03  1*0.0  1.148314704763e-02   5.153013716030e-03  5*0.0  2.817671675133e-02  -2.662723783428e-03  1*0.0 -1.286228023377e-02  -5.042579546504e-03  
5*0.0 -1.925924306809e-02   2.187729067605e-03  1*0.0  1.123757978196e-02   5.030004278339e-03  5*0.0  2.752286055280e-02  -2.587198380699e-03  1*0.0 -1.253581253307e-02  -4.904732727760e-03  
5*0.0 -1.891148681766e-02   2.135366288262e-03  1*0.0  1.099579038657e-02   4.909277297006e-03  5*0.0  2.687924874989e-02  -2.513761174036e-03  1*0.0 -1.221581943313e-02  -4.769925659825e-03  
5*0.0 -1.856943361737e-02   2.083928356914e-03  1*0.0  1.075883202002e-02   4.791354285303e-03  5*0.0  2.625085034741e-02  -2.442106002193e-03  1*0.0 -1.190381488961e-02  -4.638817692312e-03  
5*0.0 -1.822872905470e-02   2.033570236238e-03  1*0.0  1.052479332977e-02   4.675254571244e-03  5*0.0  2.563031989201e-02  -2.372265535918e-03  1*0.0 -1.159737713833e-02  -4.510309937785e-03  
5*0.0 -1.789313865236e-02   1.984026577090e-03  1*0.0  1.029534924301e-02   4.561791473591e-03  5*0.0  2.502408796556e-02  -2.303967317260e-03  1*0.0 -1.129848371475e-02  -4.385271974094e-03  
5*0.0 -1.756343373518e-02   1.935497394465e-03  1*0.0  1.007063274465e-02   4.451032670405e-03  5*0.0  2.443219442899e-02  -2.237553976349e-03  1*0.0 -1.100710457432e-02  -4.263688001204e-03  
5*0.0 -1.723744719148e-02   1.888132639403e-03  1*0.0  9.849682979222e-03   4.342475208196e-03  5*0.0  2.385061194746e-02  -2.173092365614e-03  1*0.0 -1.072186914157e-02  -4.144942955300e-03  
5*0.0 -1.691592742243e-02   1.841971514529e-03  1*0.0  9.632858522801e-03   4.236284436269e-03  5*0.0  2.328085706169e-02  -2.110328150449e-03  1*0.0 -1.044318947210e-02  -4.029197449554e-03  
5*0.0 -1.659988679195e-02   1.796960494520e-03  1*0.0  9.420405830143e-03   4.132570764966e-03  5*0.0  2.272382099764e-02  -2.049498596942e-03  1*0.0 -1.017129411726e-02  -3.916556061514e-03  
5*0.0 -1.628900249174e-02   1.752772196745e-03  1*0.0  9.212249592400e-03   4.031278168662e-03  5*0.0  2.217980593703e-02  -1.990139664489e-03  1*0.0 -9.906189329997e-03  -3.806994300740e-03  
5*0.0 -1.597991928446e-02   1.709491422976e-03  1*0.0  9.006959116598e-03   3.931682543388e-03  5*0.0  2.164360406853e-02  -1.932247463663e-03  1*0.0 -9.646160338010e-03  -3.699744417414e-03  
5*0.0 -1.567442754369e-02   1.666926472819e-03  1*0.0  8.805213079558e-03   3.834103424018e-03  5*0.0  2.111817292702e-02  -1.875677322721e-03  1*0.0 -9.392084896911e-03  -3.595181122631e-03  
5*0.0 -1.537628665971e-02   1.625704301134e-03  1*0.0  8.608445725845e-03   3.739254356327e-03  5*0.0  2.060671586582e-02  -1.821122291199e-03  1*0.0 -9.144937187637e-03  -3.493752642216e-03  
5*0.0 -1.508245565526e-02   1.585125219102e-03  1*0.0  8.415478863047e-03   3.646509090476e-03  5*0.0  2.010673770182e-02  -1.767803497722e-03  1*0.0 -8.903829207100e-03  -3.395031249528e-03  
5*0.0 -1.479038758711e-02   1.545503812398e-03  1*0.0  8.225125489934e-03   3.555303200624e-03  5*0.0  1.961369367825e-02  -1.715942559354e-03  1*0.0 -8.667280867050e-03  -3.298367127746e-03  
5*0.0 -1.450345798033e-02   1.506647391452e-03  1*0.0  8.038812668725e-03   3.466305435840e-03  5*0.0  1.913276775264e-02  -1.665326040752e-03  1*0.0 -8.436868585117e-03  -3.204435138307e-03  
5*0.0 -1.422236165204e-02   1.468880317695e-03  1*0.0  7.856693387752e-03   3.379588658065e-03  5*0.0  1.866354792319e-02  -1.616412523396e-03  1*0.0 -8.212415073838e-03  -3.113169424423e-03  
5*0.0 -1.394430586947e-02   1.431649157200e-03  1*0.0  7.677683791261e-03   3.294602147074e-03  5*0.0  1.820369051711e-02  -1.568490711866e-03  1*0.0 -7.993092589675e-03  -3.024176363449e-03  
5*0.0 -1.367014936527e-02   1.395652873008e-03  1*0.0  7.501986911754e-03   3.211445707005e-03  5*0.0  1.775236102768e-02  -1.522230842388e-03  1*0.0 -7.778632358261e-03  -2.937351764436e-03  
5*0.0 -1.339991686700e-02   1.360182471566e-03  1*0.0  7.329661113487e-03   3.130127676383e-03  5*0.0  1.731129626748e-02  -1.476940746730e-03  1*0.0 -7.569475983792e-03  -2.852863039252e-03  
5*0.0 -1.313562723667e-02   1.325745819343e-03  1*0.0  7.161440558598e-03   3.050996824116e-03  5*0.0  1.688152641631e-02  -1.433192836259e-03  1*0.0 -7.365931112706e-03  -2.770853736762e-03  
5*0.0 -1.287365269197e-02   1.292001932698e-03  1*0.0  6.995831707593e-03   2.973314343047e-03  5*0.0  1.645901745512e-02  -1.390566845611e-03  1*0.0 -7.166667720922e-03  -2.690727065164e-03  
5*0.0 -1.261681652796e-02   1.258903505432e-03  1*0.0  6.833954586624e-03   2.897614875258e-03  5*0.0  1.604746215543e-02  -1.349037683573e-03  1*0.0 -6.972780607313e-03  -2.612951759128e-03  
5*0.0 -1.236436461311e-02   1.226663992943e-03  1*0.0  6.675432527350e-03   2.823711094990e-03  5*0.0  1.564532088172e-02  -1.308707300160e-03  1*0.0 -6.783734100194e-03  -2.537294934013e-03  
5*0.0 -1.211202493799e-02   1.195005092359e-03  1*0.0  6.518578226531e-03   2.750773219828e-03  5*0.0  1.524749196979e-02  -1.269273945008e-03  1*0.0 -6.597914296268e-03  -2.463040227405e-03  
5*0.0 -1.186780118776e-02   1.164293314942e-03  1*0.0  6.366485860157e-03   2.680287117757e-03  5*0.0  1.486319944885e-02  -1.231238232251e-03  1*0.0 -6.418131770535e-03  -2.391415486980e-03  
5*0.0 -1.162729382784e-02   1.134218496213e-03  1*0.0  6.217383816234e-03   2.611382983158e-03  5*0.0  1.448739061923e-02  -1.194225415579e-03  1*0.0 -6.242761263993e-03  -2.321702112289e-03  
5*0.0 -1.138969191144e-02   1.104958812638e-03  1*0.0  6.070908186191e-03   2.543890467393e-03  5*0.0  1.411848619122e-02  -1.158308514819e-03  1*0.0 -6.071272532507e-03  -2.253669807521e-03  
5*0.0 -1.115690759745e-02   1.076292234731e-03  1*0.0  5.927828481060e-03   2.478155844871e-03  5*0.0  1.375929194615e-02  -1.123343692016e-03  1*0.0 -5.904482317766e-03  -2.187659892337e-03  
5*0.0 -1.092441807796e-02   1.047896861263e-03  1*0.0  5.786343303891e-03   2.413317605538e-03  5*0.0  1.340486814154e-02  -1.088960591153e-03  1*0.0 -5.740824094014e-03  -2.122983661193e-03  
5*0.0 -1.069788627436e-02   1.020528670138e-03  1*0.0  5.648547970330e-03   2.350370646384e-03  5*0.0  1.306015391130e-02  -1.055927127475e-03  1*0.0 -5.581789030619e-03  -2.060302663548e-03  
5*0.0 -1.047626030852e-02   9.938452474622e-04  1*0.0  5.514064330418e-03   2.289117023742e-03  5*0.0  1.272469021886e-02  -1.023848251008e-03  1*0.0 -5.427175881829e-03  -1.999512956970e-03  
5*0.0 -1.025796688405e-02   9.678792916520e-04  1*0.0  5.382201559872e-03   2.229231372617e-03  5*0.0  1.239621106228e-02  -9.927600591931e-04  1*0.0 -5.276258805423e-03  -1.940300843659e-03  
5*0.0 -1.004247798394e-02   9.423853891285e-04  1*0.0  5.252775845797e-03   2.170610775233e-03  5*0.0  1.207466774795e-02  -9.623982629694e-04  1*0.0 -5.128973205436e-03  -1.882626708462e-03  
5*0.0 -9.831859321295e-03   9.175471506049e-04  1*0.0  5.126537682461e-03   2.113603034395e-03  5*0.0  1.176180341224e-02  -9.329757226485e-04  1*0.0 -4.985808006242e-03  -1.826704291933e-03  
5*0.0 -9.623104876938e-03   8.932275135668e-04  1*0.0  5.002288351021e-03   2.057643990089e-03  5*0.0  1.145432169892e-02  -9.043161410153e-04  1*0.0 -4.845731691873e-03  -1.772083718512e-03  
5*0.0 -9.418646811867e-03   8.693441655623e-04  1*0.0  4.880945496543e-03   2.003145486812e-03  5*0.0  1.115512803465e-02  -8.764109727223e-04  1*0.0 -4.709576480742e-03  -1.719116835998e-03  
5*0.0 -9.216802287367e-03   8.462933856152e-04  1*0.0  4.761825127092e-03   1.949795977673e-03  5*0.0  1.086121260477e-02  -8.494497105424e-04  1*0.0 -4.576403589302e-03  -1.667408138530e-03  
5*0.0 -9.019962812898e-03   8.236386799542e-04  1*0.0  4.645813752384e-03   1.897989611988e-03  5*0.0  1.057635388824e-02  -8.231984393485e-04  1*0.0 -4.447311181699e-03  -1.617411035716e-03  
5*0.0 -8.826803855598e-03   8.015961587439e-04  1*0.0  4.532358574651e-03   1.847469108418e-03  5*0.0  1.029835883413e-02  -7.977544505243e-04  1*0.0 -4.321596249916e-03  -1.568830078599e-03  
5*0.0 -8.635675914163e-03   7.800856563202e-04  1*0.0  4.420845866138e-03   1.797941892308e-03  5*0.0  1.002527215798e-02  -7.730023013518e-04  1*0.0 -4.198640672949e-03  -1.521397400224e-03  
5*0.0 -8.448153591755e-03   7.591080790302e-04  1*0.0  4.311805955105e-03   1.749646865775e-03  5*0.0  9.758990713600e-03  -7.489761146705e-04  1*0.0 -4.078977807955e-03  -1.475336764556e-03  
5*0.0 -8.264099439323e-03   7.385952748421e-04  1*0.0  4.205176493645e-03   1.702551176609e-03  5*0.0  9.499223412291e-03  -7.256485550292e-04  1*0.0 -3.962490525794e-03  -1.430595083921e-03  
5*0.0 -8.084342254470e-03   7.186472933487e-04  1*0.0  4.101240373405e-03   1.656778153265e-03  5*0.0  9.246655777315e-03  -7.030384956422e-04  1*0.0 -3.849336896491e-03  -1.387238350921e-03  
5*0.0 -7.906500260777e-03   6.992452032125e-04  1*0.0  3.999074302385e-03   1.611897621631e-03  5*0.0  8.998527279868e-03  -6.811183861516e-04  1*0.0 -3.738677324238e-03  -1.344909522943e-03  
5*0.0 -7.731832100982e-03   6.801735709671e-04  1*0.0  3.899132323359e-03   1.568111962398e-03  5*0.0  8.756603683966e-03  -6.597391081349e-04  1*0.0 -3.630992688856e-03  -1.303804816348e-03  
5*0.0 -7.561250484787e-03   6.615644700494e-04  1*0.0  3.801727367224e-03   1.525561697937e-03  5*0.0  8.521538086038e-03  -6.389950004399e-04  1*0.0 -3.526448966264e-03  -1.263993636827e-03  
5*0.0 -7.394021956642e-03   6.435581919230e-04  1*0.0  3.706550004019e-03   1.484095210774e-03  5*0.0  8.292137358778e-03  -6.189691823600e-04  1*0.0 -3.424666620958e-03  -1.225317803296e-03  
5*0.0 -7.228985796571e-03   6.259514562326e-04  1*0.0  3.613159111579e-03   1.443511334689e-03  5*0.0  8.067434824551e-03  -5.994652261851e-04  1*0.0 -3.325323991217e-03  -1.187635809200e-03  
5*0.0 -7.067266081546e-03   6.087123092193e-04  1*0.0  3.521931860262e-03   1.403977262954e-03  5*0.0  7.848607542803e-03  -5.805137006892e-04  1*0.0 -3.228737472419e-03  -1.151078979749e-03  
5*0.0 -6.908242678656e-03   5.919142487869e-04  1*0.0  3.432635858263e-03   1.365376975009e-03  5*0.0  7.634779411073e-03  -5.621171098838e-04  1*0.0 -3.134626495579e-03  -1.115528468001e-03  
5*0.0 -6.752249052154e-03   5.755954673434e-04  1*0.0  3.345362104131e-03   1.327754534482e-03  5*0.0  7.426130951645e-03  -5.443001671033e-04  1*0.0 -3.043014258171e-03  -1.080993494509e-03  
5*0.0 -6.600052605605e-03   5.597094094285e-04  1*0.0  3.260346635472e-03   1.291206830878e-03  5*0.0  7.223511369345e-03  -5.270577000271e-04  1*0.0 -2.954122264030e-03  -1.047563451965e-03  
5*0.0 -6.450744736349e-03   5.442212162393e-04  1*0.0  3.177258064861e-03   1.255582628521e-03  5*0.0  7.025907768947e-03  -5.103252542170e-04  1*0.0 -2.867626095284e-03  -1.015100873109e-03  
5*0.0 -6.303186190042e-03   5.290319791392e-04  1*0.0  3.095671510829e-03   1.220684870741e-03  5*0.0  6.832141047498e-03  -4.940220289022e-04  1*0.0 -2.783150634822e-03  -9.834481573773e-04  
5*0.0 -6.158089330270e-03   5.141669744770e-04  1*0.0  3.015809984647e-03   1.186610236389e-03  5*0.0  6.643037882353e-03  -4.781374634159e-04  1*0.0 -2.700915335455e-03  -9.526931303575e-04  
5*0.0 -6.016972054633e-03   4.997956711600e-04  1*0.0  2.938194145461e-03   1.153590932933e-03  5*0.0  6.459648570361e-03  -4.628323440797e-04  1*0.0 -2.621204044698e-03  -9.229566537318e-04  
5*0.0 -5.878178630348e-03   4.858458436275e-04  1*0.0  2.862207379228e-03   1.121345250957e-03  5*0.0  6.280294165808e-03  -4.480250748819e-04  1*0.0 -2.543504464217e-03  -8.940239143706e-04  
5*0.0 -5.742898664068e-03   4.722372032181e-04  1*0.0  2.788251246134e-03   1.090048124337e-03  5*0.0  6.106357639864e-03  -4.336684556719e-04  1*0.0 -2.468187404837e-03  -8.660447251752e-04  
5*0.0 -5.609986618549e-03   4.589575415557e-04  1*0.0  2.715913711149e-03   1.059513013413e-03  5*0.0  5.936533712783e-03  -4.197216020853e-04  1*0.0 -2.394852628729e-03  -8.388532838846e-04  
5*0.0 -5.478304908144e-03   4.459886357261e-04  1*0.0  2.644770174052e-03   1.029546371774e-03  5*0.0  5.769624636076e-03  -4.061552039467e-04  1*0.0 -2.323136208686e-03  -8.122983765481e-04  
5*0.0 -5.349893142481e-03   4.332501910234e-04  1*0.0  2.575527970012e-03   1.000458239970e-03  5*0.0  5.607874155154e-03  -3.929461545215e-04  1*0.0 -2.253660317423e-03  -7.866324705633e-04  
5*0.0 -5.224524997642e-03   4.209640177662e-04  1*0.0  2.508049474192e-03   9.721915617333e-04  5*0.0  5.450498167439e-03  -3.802278146440e-04  1*0.0 -2.186170782905e-03  -7.617566932668e-04  
5*0.0 -5.101533737539e-03   4.090050946900e-04  1*0.0  2.442126573783e-03   9.446420826748e-04  5*0.0  5.296960501343e-03  -3.679061382242e-04  1*0.0 -2.120507299214e-03  -7.375988307124e-04  
5*0.0 -4.980639421356e-03   3.973286345572e-04  1*0.0  2.377620567775e-03   9.177516959626e-04  5*0.0  5.147096228538e-03  -3.559226074346e-04  1*0.0 -2.056588564475e-03  -7.141257052232e-04  
5*0.0 -4.862363588510e-03   3.860164114126e-04  1*0.0  2.314694923187e-03   8.915859785964e-04  5*0.0  5.001133177744e-03  -3.443617429863e-04  1*0.0 -1.994468100541e-03  -6.913600694763e-04  
5*0.0 -4.746946964968e-03   3.749723931597e-04  1*0.0  2.253420436701e-03   8.661763163582e-04  5*0.0  4.859441065353e-03  -3.331336166113e-04  1*0.0 -1.934219146685e-03  -6.693291749433e-04  
5*0.0 -4.633412505365e-03   3.641563120363e-04  1*0.0  2.193455890841e-03   8.413658232689e-04  5*0.0  4.721086049326e-03  -3.222017040837e-04  1*0.0 -1.875567785111e-03  -6.479188554862e-04  
5*0.0 -4.521458104423e-03   3.536343015065e-04  1*0.0  2.134651519042e-03   8.170900736645e-04  5*0.0  4.585571778254e-03  -3.116133259614e-04  1*0.0 -1.818351253216e-03  -6.270650195765e-04  
5*0.0 -4.413045545253e-03   3.434416461360e-04  1*0.0  2.077691580260e-03   7.936444924021e-04  5*0.0  4.454702194494e-03  -3.013927140348e-04  1*0.0 -1.763061617627e-03  -6.069663849869e-04  
5*0.0 -4.306589697767e-03   3.335304310945e-04  1*0.0  2.021992666810e-03   7.707727832867e-04  5*0.0  4.326922549180e-03  -2.915024064807e-04  1*0.0 -1.709237401002e-03  -5.874356571993e-04  
5*0.0 -4.202467481453e-03   3.238313103529e-04  1*0.0  1.967673908084e-03   7.485247549423e-04  5*0.0  4.202732459949e-03  -2.818851764986e-04  1*0.0 -1.657003549299e-03  -5.685205602699e-04  
5*0.0 -4.099399221990e-03   3.143927801461e-04  1*0.0  1.914302242556e-03   7.267061865630e-04  5*0.0  4.080732174146e-03  -2.725468365636e-04  1*0.0 -1.605954281623e-03  -5.500570624530e-04  
5*0.0 -3.999724949811e-03   3.052391396760e-04  1*0.0  1.862643640420e-03   7.056509977951e-04  5*0.0  3.963066215728e-03  -2.635356138979e-04  1*0.0 -1.556667719430e-03  -5.322794472850e-04  
5*0.0 -3.901984884956e-03   2.963494587247e-04  1*0.0  1.812173151628e-03   6.851300214470e-04  5*0.0  3.848310181270e-03  -2.548250939380e-04  1*0.0 -1.508732238600e-03  -5.150206543739e-04  
5*0.0 -3.805656386374e-03   2.876225562029e-04  1*0.0  1.762730848307e-03   6.650677907602e-04  5*0.0  3.736129455048e-03  -2.463231008639e-04  1*0.0 -1.462038090910e-03  -4.982338239628e-04  
5*0.0 -3.712077049865e-03   2.792143173098e-04  1*0.0  1.714733977819e-03   6.456469637258e-04  5*0.0  3.627427977014e-03  -2.381517216097e-04  1*0.0 -1.416821781112e-03  -4.820166693006e-04  
5*0.0 -3.620060758685e-03   2.709853365334e-04  1*0.0  1.667765789854e-03   6.266835313279e-04  5*0.0  3.521322868125e-03  -2.302012636671e-04  1*0.0 -1.372818089466e-03  -4.662604102282e-04  
5*0.0 -3.530497460244e-03   2.629962565060e-04  1*0.0  1.622118651793e-03   6.083027967261e-04  5*0.0  3.418473350597e-03  -2.225150409419e-04  1*0.0 -1.330200398634e-03  -4.510343290491e-04  
5*0.0 -3.442350607147e-03   2.552329011467e-04  1*0.0  1.577434628357e-03   5.903474213019e-04  5*0.0  3.317878749718e-03  -2.150758117451e-04  1*0.0 -1.288676170570e-03  -4.362213247151e-04  
5*0.0 -3.356481521251e-03   2.476443208307e-04  1*0.0  1.533986329297e-03   5.729328113626e-04  5*0.0  3.220414495642e-03  -2.078509917795e-04  1*0.0 -1.248469213881e-03  -4.219098053843e-04  
5*0.0 -3.272615873652e-03   2.403127438673e-04  1*0.0  1.491657401690e-03   5.560105122913e-04  5*0.0  3.125604436997e-03  -2.008872477897e-04  1*0.0 -1.209437026240e-03  -4.080437486189e-04  
5*0.0 -3.189503088470e-03   2.331087315462e-04  1*0.0  1.450043968903e-03   5.394015589914e-04  5*0.0  3.032531823491e-03  -1.940866116436e-04  1*0.0 -1.171316449230e-03  -3.945156330496e-04  
5*0.0 -3.109290512780e-03   2.261703345304e-04  1*0.0  1.409826909626e-03   5.233976846755e-04  5*0.0  2.942841730839e-03  -1.875572179392e-04  1*0.0 -1.134544452371e-03  -3.815016671198e-04  
5*0.0 -3.030778149147e-03   2.194071504243e-04  1*0.0  1.370595617152e-03   5.078237546644e-04  5*0.0  2.855551084454e-03  -1.812215540711e-04  1*0.0 -1.098832937918e-03  -3.688862715215e-04  
5*0.0 -2.953688109784e-03   2.128468533440e-04  1*0.0  1.332252138148e-03   4.926345621803e-04  5*0.0  2.770341989425e-03  -1.750997140476e-04  1*0.0 -1.064089402994e-03  -3.566323240731e-04  
5*0.0 -2.878659985478e-03   2.064631136641e-04  1*0.0  1.294996834755e-03   4.779133091787e-04  5*0.0  2.687795514880e-03  -1.691735554576e-04  1*0.0 -1.030460210248e-03  -3.447968312659e-04  
5*0.0 -2.804820996521e-03   2.002055261214e-04  1*0.0  1.258533591650e-03   4.635344842969e-04  5*0.0  2.607170009362e-03  -1.633999579095e-04  1*0.0 -9.977249810671e-04  -3.332927020757e-04  
5*0.0 -2.732563292744e-03   1.941472486797e-04  1*0.0  1.222980996232e-03   4.495448467003e-04  5*0.0  2.528667744077e-03  -1.578281468016e-04  1*0.0 -9.659346535602e-04  -3.221403496276e-04  
5*0.0 -2.662559302221e-03   1.882780155570e-04  1*0.0  1.188540144004e-03   4.360311895132e-04  5*0.0  2.452844658435e-03  -1.524551586826e-04  1*0.0 -9.352278554661e-04  -3.113938619946e-04  
5*0.0 -2.594019685225e-03   1.825742176180e-04  1*0.0  1.154935586207e-03   4.228757259584e-04  5*0.0  2.379024150299e-03  -1.472536353158e-04  1*0.0 -9.054020406723e-04  -3.009743520446e-04  
5*0.0 -2.526881013956e-03   1.770478124551e-04  1*0.0  1.122156080331e-03   4.100697100216e-04  5*0.0  2.307092900696e-03  -1.422285072651e-04  1*0.0 -8.764246144545e-04  -2.908677783414e-04  
5*0.0 -2.461005147721e-03   1.716400177732e-04  1*0.0  1.090136101064e-03   3.975874611418e-04  5*0.0  2.237007084795e-03  -1.373398436637e-04  1*0.0 -8.482690979137e-04  -2.810633771006e-04  
5*0.0 -2.397179509264e-03   1.664084509551e-04  1*0.0  1.059117288621e-03   3.855276692912e-04  5*0.0  2.169309019428e-03  -1.326309087500e-04  1*0.0 -8.210726220900e-04  -2.716155124556e-04  
5*0.0 -2.334278096563e-03   1.613067952272e-04  1*0.0  1.028737055726e-03   3.737376637169e-04  5*0.0  2.103065159892e-03  -1.280601125733e-04  1*0.0 -7.945741660474e-04  -2.624214283349e-04  
5*0.0 -2.273121998818e-03   1.563410746420e-04  1*0.0  9.992471889269e-04   3.623210838995e-04  5*0.0  2.038954588262e-03  -1.236381108261e-04  1*0.0 -7.689485842320e-04  -2.535491382827e-04  
5*0.0 -2.213026062685e-03   1.515392280725e-04  1*0.0  9.704020774670e-04   3.511775903520e-04  5*0.0  1.976316809514e-03  -1.193678715261e-04  1*0.0 -7.440017360839e-04  -2.449244153139e-04  
5*0.0 -2.154797343437e-03   1.468650047965e-04  1*0.0  9.424774202234e-04   3.404167772955e-04  5*0.0  1.915861370286e-03  -1.152379488849e-04  1*0.0 -7.199258168419e-04  -2.366197965909e-04  
5*0.0 -2.097983080668e-03   1.423365906624e-04  1*0.0  9.152982906342e-04   3.299681031669e-04  5*0.0  1.857141322312e-03  -1.112487993085e-04  1*0.0 -6.965824252064e-04  -2.285831034694e-04  
5*0.0 -2.042334088797e-03   1.379470999705e-04  1*0.0  8.887820715999e-04   3.197959141122e-04  5*0.0  1.799938052167e-03  -1.073972278760e-04  1*0.0 -6.739085843705e-04  -2.207893539162e-04  
5*0.0 -1.987648754483e-03   1.336393409990e-04  1*0.0  8.628644064733e-04   3.098708774908e-04  5*0.0  1.744170265694e-03  -1.036401394493e-04  1*0.0 -6.518736898816e-04  -2.132256791781e-04  
5*0.0 -1.934642419231e-03   1.295041718232e-04  1*0.0  8.377608158056e-04   3.002826769902e-04  5*0.0  1.690216204884e-03  -1.000402749424e-04  1*0.0 -6.305725977032e-04  -2.059301276243e-04  
5*0.0 -1.882898773776e-03   1.254546166505e-04  1*0.0  8.133218925208e-04   2.909697303337e-04  5*0.0  1.637875132011e-03  -9.654114521604e-05  1*0.0 -6.099398697521e-04  -1.988764958844e-04  
5*0.0 -1.832379978473e-03   1.215497981506e-04  1*0.0  7.895286334882e-04   2.819229351011e-04  5*0.0  1.586993204983e-03  -9.317480174255e-05  1*0.0 -5.899277261588e-04  -1.920472688283e-04  
5*0.0 -1.782923926215e-03   1.177444544095e-04  1*0.0  7.663371286094e-04   2.731225010147e-04  5*0.0  1.537477820303e-03  -8.990601552164e-05  1*0.0 -5.705051446588e-04  -1.854294104319e-04  
5*0.0 -1.734631726628e-03   1.140423064182e-04  1*0.0  7.437581749228e-04   2.645733151237e-04  5*0.0  1.489383316017e-03  -8.674521527307e-05  1*0.0 -5.516790917262e-04  -1.790260290194e-04  
5*0.0 -1.687711771205e-03   1.104498642964e-04  1*0.0  7.218570292920e-04   2.562998024626e-04  5*0.0  1.442862780635e-03  -8.369331859785e-05  1*0.0 -5.334853583058e-04  -1.728504645678e-04  
5*0.0 -1.641935407360e-03   1.069855710776e-04  1*0.0  7.005508994271e-04   2.482694789630e-04  5*0.0  1.397653422739e-03  -8.075471529223e-05  1*0.0 -5.158438757134e-04  -1.668728376919e-04  
5*0.0 -1.597084763458e-03   1.036055964109e-04  1*0.0  6.797618294988e-04   2.404495313626e-04  5*0.0  1.353641840003e-03  -7.790126792670e-05  1*0.0 -4.987163577439e-04  -1.610781735435e-04  
5*0.0 -1.553415401404e-03   1.003215045277e-04  1*0.0  6.595632920307e-04   2.328688631175e-04  5*0.0  1.310994725654e-03  -7.514643229295e-05  1*0.0 -4.821435399738e-04  -1.554818703308e-04  
5*0.0 -1.510748780245e-03   9.713478787751e-05  1*0.0  6.399044410656e-04   2.255054118139e-04  5*0.0  1.269543811373e-03  -7.248179159035e-05  1*0.0 -4.660774390883e-04  -1.500651446838e-04  
5*0.0 -1.469111812608e-03   9.404921086029e-05  1*0.0  6.207760579013e-04   2.183561581896e-04  5*0.0  1.229289404618e-03  -6.990888878557e-05  1*0.0 -4.505069206667e-04  -1.448246508291e-04  
5*0.0 -1.428691439102e-03   9.106333044524e-05  1*0.0  6.022340213114e-04   2.114419965025e-04  5*0.0  1.190358080032e-03  -6.743132462118e-05  1*0.0 -4.354632728738e-04  -1.397717476537e-04  
5*0.0 -1.389285261856e-03   8.816304041528e-05  1*0.0  5.841951027589e-04   2.047319675121e-04  5*0.0  1.152584474590e-03  -6.503552505535e-05  1*0.0 -4.208886873106e-04  -1.348856067387e-04  
5*0.0 -1.350798028401e-03   8.533637273280e-05  1*0.0  5.666450714099e-04   1.982156706056e-04  5*0.0  1.115905572831e-03  -6.271297662522e-05  1*0.0 -4.067711662343e-04  -1.301599855164e-04  
5*0.0 -1.312969108811e-03   8.259289984380e-05  1*0.0  5.494937774050e-04   1.918573287453e-04  5*0.0  1.080092735532e-03  -6.046611045144e-05  1*0.0 -3.930427134266e-04  -1.255698121171e-04  
5*0.0 -1.276353143734e-03   7.993376409509e-05  1*0.0  5.329002419000e-04   1.857216544144e-04  5*0.0  1.045544398680e-03  -5.829971527304e-05  1*0.0 -3.798018656509e-04  -1.211524444247e-04  
5*0.0 -1.240749091851e-03   7.736538898728e-05  1*0.0  5.167852173804e-04   1.797776405028e-04  5*0.0  1.012075264662e-03  -5.621297743467e-05  1*0.0 -3.669881160483e-04  -1.168862109088e-04  
5*0.0 -1.205873071084e-03   7.487563505410e-05  1*0.0  5.010779408612e-04   1.739936797823e-04  5*0.0  9.794857596342e-04  -5.419738627500e-05  1*0.0 -3.545545056386e-04  -1.127518290104e-04  
5*0.0 -1.172030571811e-03   7.246030941214e-05  1*0.0  4.858593723355e-04   1.684025518828e-04  5*0.0  9.479870416937e-04  -5.225099809837e-05  1*0.0 -3.425474896181e-04  -1.087672740438e-04  
5*0.0 -1.138955599102e-03   7.011087403716e-05  1*0.0  4.710390563863e-04   1.629682179994e-04  5*0.0  9.173767421460e-04  -5.036597613679e-05  1*0.0 -3.309077849947e-04  -1.049104854533e-04  
5*0.0 -1.106654590333e-03   6.783747689074e-05  1*0.0  4.566057653062e-04   1.576876399118e-04  5*0.0  8.876337581655e-04  -4.854945383268e-05  1*0.0 -3.196237491434e-04  -1.011777324850e-04  
5*0.0 -1.075252973568e-03   6.561685084726e-05  1*0.0  4.426167466221e-04   1.525789500034e-04  5*0.0  8.588649884400e-04  -4.678739612641e-05  1*0.0 -3.087258820653e-04  -9.757893629327e-05  
5*0.0 -1.044750247402e-03   6.348328384560e-05  1*0.0  4.290536221580e-04   1.476369027696e-04  5*0.0  8.310136523016e-04  -4.509580105846e-05  1*0.0 -2.981914861260e-04  -9.410668094735e-05  
5*0.0 -1.014874882042e-03   6.141119721259e-05  1*0.0  4.158172798695e-04   1.428238643702e-04  5*0.0  8.038940477708e-04  -4.346083542945e-05  1*0.0 -2.879620317385e-04  -9.073992487731e-05  
5*0.0 -9.857664110478e-04   5.939629536863e-05  1*0.0  4.029619085970e-04   1.381581668069e-04  5*0.0  7.776089569728e-04  -4.187797479214e-05  1*0.0 -2.780687866599e-04  -8.748889473256e-05  
5*0.0 -9.574785287292e-04   5.745517122301e-05  1*0.0  3.904983721982e-04   1.336440724483e-04  5*0.0  7.521624599853e-04  -4.035750906573e-05  1*0.0 -2.685072016869e-04  -8.435249194573e-05  
5*0.0 -9.300097142838e-04   5.556921484916e-05  1*0.0  3.784056882273e-04   1.292753896980e-04  5*0.0  7.275531103140e-04  -3.888720139454e-05  1*0.0 -2.592656903482e-04  -8.132728808463e-05  
5*0.0 -9.031971127546e-04   5.373360655810e-05  1*0.0  3.666510646785e-04   1.250358714839e-04  5*0.0  7.036667243011e-04  -3.746352032868e-05  1*0.0 -2.503207788096e-04  -7.840315091979e-05  
5*0.0 -8.769447850447e-04   5.195929090454e-05  1*0.0  3.551877999819e-04   1.209091386632e-04  5*0.0  6.804138336323e-04  -3.609179461365e-05  1*0.0 -2.416404565915e-04  -7.556934444726e-05  
5*0.0 -8.515557939822e-04   5.023700601637e-05  1*0.0  3.441086717173e-04   1.169300888742e-04  5*0.0  6.580045112811e-04  -3.476747417716e-05  1*0.0 -2.332756303844e-04  -7.284448267453e-05  
5*0.0 -8.268105529001e-04   4.857819343566e-05  1*0.0  3.333454759733e-04   1.130719839487e-04  5*0.0  6.362475318411e-04  -3.349419435576e-05  1*0.0 -2.251764140147e-04  -7.020999934144e-05  
5*0.0 -8.027788828207e-04   4.696626008896e-05  1*0.0  3.229030038322e-04   1.093380656927e-04  5*0.0  6.152179191910e-04  -3.226340909714e-05  1*0.0 -2.173531080958e-04  -6.767036280631e-05  
5*0.0 -7.792030908134e-04   4.540175318869e-05  1*0.0  3.127179602316e-04   1.057007704303e-04  5*0.0  5.947227581872e-04  -3.107390303342e-05  1*0.0 -2.097598020148e-04  -6.520784030655e-05  
5*0.0 -7.563706912729e-04   4.388223836607e-05  1*0.0  3.028631332205e-04   1.021898643377e-04  5*0.0  5.749445421473e-04  -2.992375147317e-05  1*0.0 -2.024359840372e-04  -6.283748657936e-05  
5*0.0 -7.341744838324e-04   4.242144688828e-05  1*0.0  2.933023080389e-04   9.879102924556e-05  5*0.0  5.557867335736e-04  -2.882078538318e-05  1*0.0 -1.953551544227e-04  -6.054972205502e-05  
5*0.0 -7.125974559980e-04   4.100086189920e-05  1*0.0  2.840271507508e-04   9.550075537691e-05  5*0.0  5.372608948202e-04  -2.775420418192e-05  1*0.0 -1.885159673149e-04  -5.834405196425e-05  
5*0.0 -6.914542743516e-04   3.962239630296e-05  1*0.0  2.749859000996e-04   9.229803197331e-05  5*0.0  5.192123213144e-04  -2.672286823905e-05  1*0.0 -1.818787211061e-04  -5.620571027470e-05  
5*0.0 -6.710383333705e-04   3.829241351210e-05  1*0.0  2.662587166747e-04   8.921424937192e-05  5*0.0  5.018328941607e-04  -2.573080226779e-05  1*0.0 -1.754877088387e-04  -5.415121489237e-05  
5*0.0 -6.510735606579e-04   3.699881890363e-05  1*0.0  2.577590949629e-04   8.621574686009e-05  5*0.0  4.849445502232e-04  -2.477176802652e-05  1*0.0 -1.692948738197e-04  -5.216308967202e-05  
5*0.0 -6.317399267319e-04   3.575123735316e-05  1*0.0  2.495405511153e-04   8.332277463885e-05  5*0.0  4.686443075044e-04  -2.384912867188e-05  1*0.0 -1.633234982160e-04  -5.024969463785e-05  
5*0.0 -6.128317821623e-04   3.454375451323e-05  1*0.0  2.415355393276e-04   8.051006531456e-05  5*0.0  4.527888037181e-04  -2.295880888747e-05  1*0.0 -1.575317175842e-04  -4.839634657346e-05  
5*0.0 -5.945192247798e-04   3.337056869774e-05  1*0.0  2.337988324564e-04   7.779653544129e-05  5*0.0  4.375001374273e-04  -2.209939860354e-05  1*0.0 -1.519532136274e-04  -4.661445055420e-05  
5*0.0 -5.767101251727e-04   3.224083228639e-05  1*0.0  2.262924923464e-04   7.516938161081e-05  5*0.0  4.226922769694e-04  -2.127369065350e-05  1*0.0 -1.465597948229e-04  -4.489456452397e-05  
5*0.0 -5.593740006135e-04   3.114259417994e-05  1*0.0  2.190067504064e-04   7.262418694068e-05  5*0.0  4.083463284239e-04  -2.047499734120e-05  1*0.0 -1.413454002581e-04  -4.323429191475e-05  
5*0.0 -5.424110747468e-04   3.007714435501e-05  1*0.0  2.119040027004e-04   7.014714011722e-05  5*0.0  3.943935919778e-04  -1.970287887732e-05  1*0.0 -1.362904570507e-04  -4.162665080464e-05  
5*0.0 -5.260497726538e-04   2.904984583022e-05  1*0.0  2.050481296712e-04   6.776262920186e-05  5*0.0  3.809665644700e-04  -1.896124015244e-05  1*0.0 -1.314263895435e-04  -4.008306036812e-05  
5*0.0 -5.101466479573e-04   2.805777281219e-05  1*0.0  1.984104956320e-04   6.545745170940e-05  5*0.0  3.679717587238e-04  -1.824754238138e-05  1*0.0 -1.267276629672e-04  -3.859433806313e-05  
5*0.0 -4.946032747474e-04   2.709653549868e-05  1*0.0  1.919440177234e-04   6.321649387389e-05  5*0.0  3.553522396738e-04  -1.755870279096e-05  1*0.0 -1.221772112360e-04  -3.715449167241e-05  
5*0.0 -4.795722619329e-04   2.616731358305e-05  1*0.0  1.856994649224e-04   6.105669668837e-05  5*0.0  3.431828257085e-04  -1.689530769897e-05  1*0.0 -1.177926285914e-04  -3.576976397397e-05  
5*0.0 -4.648994099248e-04   2.526195287881e-05  1*0.0  1.796290842885e-04   5.896008486544e-05  5*0.0  3.313735125496e-04  -1.625285618651e-05  1*0.0 -1.135499483033e-04  -3.443148057194e-05  
5*0.0 -4.506127253060e-04   2.438695590682e-05  1*0.0  1.737357425136e-04   5.692821540203e-05  5*0.0  3.199273996071e-04  -1.563416530279e-05  1*0.0 -1.094466478237e-04  -3.313911753465e-05  
5*0.0 -4.368365212353e-04   2.354601160384e-05  1*0.0  1.680524864781e-04   5.497379188671e-05  5*0.0  3.089154847912e-04  -1.504101235151e-05  1*0.0 -1.054995674515e-04  -3.189859932578e-05  
5*0.0 -4.234222213691e-04   2.273159497723e-05  1*0.0  1.625370006354e-04   5.308022516968e-05  5*0.0  2.982465255474e-04  -1.446872865393e-05  1*0.0 -1.016841826476e-04  -3.070118343134e-05  
5*0.0 -4.103506341201e-04   2.194478839167e-05  1*0.0  1.571804351798e-04   5.124452598060e-05  5*0.0  2.879027331199e-04  -1.391767979820e-05  1*0.0 -9.799538540353e-05  -2.954497175832e-05  
5*0.0 -3.976376963632e-04   2.117925724473e-05  1*0.0  1.519798151195e-04   4.946625447327e-05  5*0.0  2.778976022570e-04  -1.338460271965e-05  1*0.0 -9.443145101317e-05  -2.842984808616e-05  
5*0.0 -3.853468604824e-04   2.044281197428e-05  1*0.0  1.469639621955e-04   4.775412211108e-05  5*0.0  2.682513470392e-04  -1.287312264909e-05  1*0.0 -9.100131216182e-05  -2.735830735563e-05  
5*0.0 -3.733234656320e-04   1.972790693967e-05  1*0.0  1.420765926191e-04   4.608866737102e-05  5*0.0  2.588750152444e-04  -1.237895529933e-05  1*0.0 -8.767709323810e-05  -2.632109128458e-05  
5*0.0 -3.617023693541e-04   1.903620070514e-05  1*0.0  1.373521951820e-04   4.448290867090e-05  5*0.0  2.498419131275e-04  -1.190295875689e-05  1*0.0 -8.447404427382e-05  -2.532388152820e-05  
5*0.0 -3.503890758964e-04   1.836797116773e-05  1*0.0  1.327743772349e-04   4.292879297281e-05  5*0.0  2.410928826482e-04  -1.144452504742e-05  1*0.0 -8.138234640960e-05  -2.436230187806e-05  
5*0.0 -3.394124301772e-04   1.772506244518e-05  1*0.0  1.283427243292e-04   4.142715642365e-05  5*0.0  2.326335716392e-04  -1.100464761704e-05  1*0.0 -7.839816996845e-05  -2.343566789485e-05  
5*0.0 -3.287822593886e-04   1.710039049299e-05  1*0.0  1.240496948858e-04   3.997636492373e-05  5*0.0  2.244757453106e-04  -1.057963117398e-05  1*0.0 -7.551906188950e-05  -2.254369639888e-05  
5*0.0 -3.184366293826e-04   1.650014250786e-05  1*0.0  1.198933696558e-04   3.857312671918e-05  5*0.0  2.165711281496e-04  -1.017195881104e-05  1*0.0 -7.274077483962e-05  -2.168364622190e-05  
5*0.0 -3.084026595521e-04   1.591614297554e-05  1*0.0  1.158717642410e-04   3.721786489228e-05  5*0.0  2.089390154082e-04  -9.777569737018e-06  1*0.0 -7.006203933394e-05  -2.085574617568e-05  
5*0.0 -2.986136889383e-04   1.535284031184e-05  1*0.0  1.119615613746e-04   3.590226100299e-05  5*0.0  2.015333344403e-04  -9.398389180910e-06  1*0.0 -6.746969013437e-05  -2.005558251824e-05  
5*0.0 -2.891757521549e-04   1.480770640749e-05  1*0.0  1.081884830156e-04   3.463621113834e-05  5*0.0  1.944116518297e-04  -9.032970062892e-06  1*0.0 -6.497467164056e-05  -1.928731703397e-05  
5*0.0 -2.800145893280e-04   1.428172809928e-05  1*0.0  1.045406166601e-04   3.341380010607e-05  5*0.0  1.875272697272e-04  -8.681564190717e-06  1*0.0 -6.257014513411e-05  -1.854770998141e-05  
5*0.0 -2.711062894959e-04   1.377565668483e-05  1*0.0  1.010043640341e-04   3.223069909719e-05  5*0.0  1.808636101500e-04  -8.344515170309e-06  1*0.0 -6.024837586561e-05  -1.783452382187e-05  
5*0.0 -2.624395246258e-04   1.328287133931e-05  1*0.0  9.756995774300e-05   3.108405894235e-05  5*0.0  1.744166303717e-04  -8.018098147018e-06  1*0.0 -5.800471375743e-05  -1.714650358389e-05  
5*0.0 -2.540345895636e-04   1.280655366373e-05  1*0.0  9.424750562876e-05   2.997684750071e-05  5*0.0  1.681850231052e-04  -7.703668441144e-06  1*0.0 -5.584002577872e-05  -1.648370629437e-05  
5*0.0 -2.459145174442e-04   1.234867490946e-05  1*0.0  9.104472885861e-05   2.891130970102e-05  5*0.0  1.621854173064e-04  -7.402349091317e-06  1*0.0 -5.375934681950e-05  -1.584761262484e-05  
5*0.0 -2.380198324373e-04   1.190722228556e-05  1*0.0  8.793845646768e-05   2.787969578026e-05  5*0.0  1.563809038909e-04  -7.113010578012e-06  1*0.0 -5.175035671305e-05  -1.523433503423e-05  
5*0.0 -2.303379258390e-04   1.148037319872e-05  1*0.0  8.492704217671e-05   2.688111438790e-05  5*0.0  1.507577998739e-04  -6.833950977012e-06  1*0.0 -4.980943621724e-05  -1.464253654168e-05  
5*0.0 -2.229143824259e-04   1.106551772977e-05  1*0.0  8.201738228146e-05   2.591863453502e-05  5*0.0  1.453446397440e-04  -6.564296861158e-06  1*0.0 -4.794107178532e-05  -1.407404072324e-05  
5*0.0 -2.157117927768e-04   1.066662760810e-05  1*0.0  7.919854778989e-05   2.498813751884e-05  5*0.0  1.401141157254e-04  -6.305823527347e-06  1*0.0 -4.613817976862e-05  -1.352639416750e-05  
5*0.0 -2.086852426329e-04   1.027897860691e-05  1*0.0  7.646441786750e-05   2.408630526956e-05  5*0.0  1.350427803683e-04  -6.055851342336e-06  1*0.0 -4.439731308669e-05  -1.299792871341e-05  
5*0.0 -2.019174598963e-04   9.908688098039e-06  1*0.0  7.383121471722e-05   2.321980018662e-05  5*0.0  1.301669918602e-04  -5.817371533802e-06  1*0.0 -4.272419521812e-05  -1.249104751322e-05  
5*0.0 -1.953562726479e-04   9.550560305031e-06  1*0.0  7.128560369506e-05   2.238342934077e-05  5*0.0  1.254591922181e-04  -5.587629608845e-06  1*0.0 -4.111180149645e-05  -1.200327098985e-05  
5*0.0 -1.889886129455e-04   9.203687781338e-06  1*0.0  6.881613942912e-05   2.157413197647e-05  5*0.0  1.209126607833e-04  -5.366244541202e-06  1*0.0 -3.955564417577e-05  -1.153339110791e-05  
5*0.0 -1.827856902847e-04   8.866513591963e-06  1*0.0  6.642050805466e-05   2.079004107130e-05  5*0.0  1.165071046033e-04  -5.152126884376e-06  1*0.0 -3.805232613374e-05  -1.107993231901e-05  
5*0.0 -1.767793170735e-04   8.541467438049e-06  1*0.0  6.410718973504e-05   2.003406479397e-05  5*0.0  1.122585370389e-04  -4.946422204872e-06  1*0.0 -3.660527067812e-05  -1.064406255898e-05  
5*0.0 -1.709807571465e-04   8.230513400804e-06  1*0.0  6.187662763372e-05   1.930658651023e-05  5*0.0  1.081688175377e-04  -4.749949863960e-06  1*0.0 -3.521392178087e-05  -1.022569425466e-05  
5*0.0 -1.653384522749e-04   7.929677648928e-06  1*0.0  5.971363083560e-05   1.860219697301e-05  5*0.0  1.042081823611e-04  -4.560521536353e-06  1*0.0 -3.387007677511e-05  -9.822083762822e-06  
5*0.0 -1.598877760524e-04   7.639196406962e-06  1*0.0  5.762494636147e-05   1.792360146580e-05  5*0.0  1.003966891736e-04  -4.378500873280e-06  1*0.0 -3.257728180922e-05  -9.434562526006e-06  
5*0.0 -1.546052616792e-04   7.358115639709e-06  1*0.0  5.560509961472e-05   1.726857899096e-05  5*0.0  9.671685946090e-05  -4.203048808984e-06  1*0.0 -3.133132563609e-05  -9.061634270448e-06  
5*0.0 -1.494565287278e-04   7.086635543141e-06  1*0.0  5.364571018944e-05   1.663380778268e-05  5*0.0  9.315116248697e-05  -4.034187524447e-06  1*0.0 -3.012823918766e-05  -8.701839089999e-06  
5*0.0 -1.444907231738e-04   6.825188962119e-06  1*0.0  5.175379083084e-05   1.602263274563e-05  5*0.0  8.972228123982e-05  -3.872179055165e-06  1*0.0 -2.897033041777e-05  -8.356379671441e-06  
5*0.0 -1.396820795490e-04   6.572606017718e-06  1*0.0  4.993173316515e-05   1.543431766789e-05  5*0.0  8.641525857046e-05  -3.716356158541e-06  1*0.0 -2.785819553925e-05  -8.024763311305e-06  
5*0.0 -1.350057739473e-04   6.329463056456e-06  1*0.0  4.816166753669e-05   1.486411498406e-05  5*0.0  8.321495041528e-05  -3.566738680791e-06  1*0.0 -2.678290005858e-05  -7.704716141091e-06  
5*0.0 -1.305007168405e-04   6.094876724236e-06  1*0.0  4.645790029973e-05   1.431643094047e-05  5*0.0  8.013985880502e-05  -3.422872511564e-06  1*0.0 -2.575032508756e-05  -7.397944678262e-06  
5*0.0 -1.261132978287e-04   5.867417234965e-06  1*0.0  4.480472513175e-05   1.378574459956e-05  5*0.0  7.716260837289e-05  -3.284133504671e-06  1*0.0 -2.475343066609e-05  -7.102087242452e-06  
5*0.0 -1.218644303629e-04   5.648937169010e-06  1*0.0  4.320681606495e-05   1.327373940725e-05  5*0.0  7.429000163956e-05  -3.151168737004e-06  1*0.0 -2.379311055050e-05  -6.817522663579e-06  
5*0.0 -1.177674739625e-04   5.438787803380e-06  1*0.0  4.166783750187e-05   1.278158955409e-05  5*0.0  7.152792356885e-05  -3.023640425692e-06  1*0.0 -2.287045629222e-05  -6.544599010544e-06  
5*0.0 -1.137935888271e-04   5.235104850849e-06  1*0.0  4.018089134304e-05   1.230660408725e-05  5*0.0  6.886202330295e-05  -2.900703159186e-06  1*0.0 -2.198262084825e-05  -6.282223097440e-06  
5*0.0 -1.099364950683e-04   5.039365809612e-06  1*0.0  3.873888485346e-05   1.184704112701e-05  5*0.0  6.628531536168e-05  -2.782847467299e-06  1*0.0 -2.112508455291e-05  -6.029274896319e-06  
5*0.0 -1.062027130360e-04   4.849895947599e-06  1*0.0  3.734967287892e-05   1.140461351571e-05  5*0.0  6.380168368978e-05  -2.669274598403e-06  1*0.0 -2.030137087707e-05  -5.786489461211e-06  
5*0.0 -1.025891487261e-04   4.668019893901e-06  1*0.0  3.600464252730e-05   1.097744700910e-05  5*0.0  6.140630057185e-05  -2.560499637369e-06  1*0.0 -1.950697822651e-05  -5.552835709108e-06  
5*0.0 -9.909941880048e-05   4.491845698872e-06  1*0.0  3.470807170429e-05   1.056637372153e-05  5*0.0  5.910208752818e-05  -2.455754655777e-06  1*0.0 -1.874385727364e-05  -5.328724116094e-06  
5*0.0 -9.571972967919e-05   4.322216903737e-06  1*0.0  3.345397493864e-05   1.016957485873e-05  5*0.0  5.687956809409e-05  -2.355127090505e-06  1*0.0 -1.800833663650e-05  -5.113106945743e-06  
5*0.0 -9.243471361941e-05   4.159282560649e-06  1*0.0  3.224409337478e-05   9.786714374422e-06  5*0.0  5.472917873837e-05  -2.258706948196e-06  1*0.0 -1.730095067555e-05  -4.905703317229e-06  
5*0.0 -8.926611359289e-05   4.001483714964e-06  1*0.0  3.107585729506e-05   9.418049170955e-06  5*0.0  5.266266322347e-05  -2.165836137725e-06  1*0.0 -1.662049657987e-05  -4.706669959562e-06  
5*0.0 -8.619369416290e-05   3.849472294553e-06  1*0.0  2.994346004320e-05   9.061567869564e-06  5*0.0  5.066735000557e-05  -2.076671631752e-06  1*0.0 -1.596369844833e-05  -4.514941487596e-06  
5*0.0 -8.323031808019e-05   3.703206049527e-06  1*0.0  2.885421793910e-05   8.719155443494e-06  5*0.0  4.874877337700e-05  -1.991127178676e-06  1*0.0 -1.533353731550e-05  -4.331206897534e-06  
5*0.0 -8.034940171578e-05   3.562522924776e-06  1*0.0  2.780242564548e-05   8.388540744050e-06  5*0.0  4.689261231145e-05  -1.909086653029e-06  1*0.0 -1.472702701890e-05  -4.154394161814e-06  
5*0.0 -7.757240369387e-05   3.426108754596e-06  1*0.0  2.678634734016e-05   8.070169533996e-06  5*0.0  4.511014304066e-05  -1.830011353199e-06  1*0.0 -1.414360611147e-05  -3.984769000011e-06  
5*0.0 -7.487708897120e-05   3.294862837949e-06  1*0.0  2.580250277115e-05   7.762429196902e-06  5*0.0  4.338741878071e-05  -1.754121655689e-06  1*0.0 -1.358070590552e-05  -3.821341146812e-06  
5*0.0 -7.228227129462e-05   3.168940161110e-06  1*0.0  2.485877908805e-05   7.467502256715e-06  5*0.0  4.173349574133e-05  -1.681484213772e-06  1*0.0 -1.304196182153e-05  -3.665058164870e-06  
5*0.0 -6.975762440655e-05   3.047757244607e-06  1*0.0  2.394267348593e-05   7.181719444533e-06  5*0.0  4.013267729247e-05  -1.611770354420e-06  1*0.0 -1.252128318373e-05  -3.514246609391e-06  
5*0.0 -6.732288264745e-05   2.930325222405e-06  1*0.0  2.305892464166e-05   6.906726129238e-06  5*0.0  3.859404770845e-05  -1.544610238955e-06  1*0.0 -1.202085391500e-05  -3.369592154806e-06  
5*0.0 -6.497108516725e-05   2.817354296603e-06  1*0.0  2.220734480151e-05   6.642132523838e-06  5*0.0  3.711330926031e-05  -1.480216960849e-06  1*0.0 -1.154012383988e-05  -3.230815985515e-06  
5*0.0 -6.269863880965e-05   2.709384463508e-06  1*0.0  2.138979216595e-05   6.388094885478e-06  5*0.0  3.568766575799e-05  -1.418784253819e-06  1*0.0 -1.107960608053e-05  -3.097892943241e-06  
5*0.0 -6.048415282301e-05   2.603802393286e-06  1*0.0  2.059253351096e-05   6.141123204733e-06  5*0.0  3.430650449300e-05  -1.359077433897e-06  1*0.0 -1.063314921947e-05  -2.969327875937e-06  
5*0.0 -5.835626114611e-05   2.502725929638e-06  1*0.0  1.982704478489e-05   5.904446580006e-06  5*0.0  3.298243389839e-05  -1.302045806343e-06  1*0.0 -1.020540984866e-05  -2.846373373516e-06  
5*0.0 -5.630257212794e-05   2.406433367585e-06  1*0.0  1.909183587911e-05   5.677234744766e-06  5*0.0  3.170905602118e-05  -1.247840682178e-06  1*0.0 -9.795709315066e-06  -2.728657458200e-06  
5*0.0 -5.430731308664e-05   2.312840297655e-06  1*0.0  1.837814152317e-05   5.457195191590e-06  5*0.0  3.047758640412e-05  -1.195352761903e-06  1*0.0 -9.399708398328e-06  -2.615089595806e-06  
5*0.0 -5.238331688481e-05   2.222527377534e-06  1*0.0  1.768977844630e-05   5.245477960761e-06  5*0.0  2.929430125782e-05  -1.144910220158e-06  1*0.0 -9.019083944950e-06  -2.506164415654e-06  
5*0.0 -5.052521757130e-05   2.136144627662e-06  1*0.0  1.703013276546e-05   5.042457767123e-06  5*0.0  2.815617730456e-05  -1.096851925989e-06  1*0.0 -8.655321265813e-06  -2.402012754105e-06  
5*0.0 -4.872494142172e-05   2.052142331860e-06  1*0.0  1.638849655599e-05   4.845792110580e-06  5*0.0  2.705794268970e-05  -1.050347919643e-06  1*0.0 -8.303075797038e-06  -2.301502983049e-06  
5*0.0 -4.698676332979e-05   1.971990208015e-06  1*0.0  1.577319977694e-05   4.657147541864e-06  5*0.0  2.600146652795e-05  -1.006027372766e-06  1*0.0 -7.966173449749e-06  -2.205352522299e-06  
5*0.0 -4.530838298663e-05   1.894361182188e-06  1*0.0  1.517883370365e-05   4.475389538347e-06  5*0.0  2.498498284164e-05  -9.633082522054e-07  1*0.0 -7.641866097213e-06  -2.113000957529e-06  
5*0.0 -4.368943007356e-05   1.820274207507e-06  1*0.0  1.460671603123e-05   4.300697869314e-06  5*0.0  2.400769713544e-05  -9.226016844572e-07  1*0.0 -7.330560807449e-06  -2.024473893527e-06  
5*0.0 -4.212104188806e-05   1.749074710148e-06  1*0.0  1.405564950052e-05   4.132475354434e-06  5*0.0  2.306529104826e-05  -8.836369190810e-07  1*0.0 -7.031816551034e-06  -1.939529963663e-06  
5*0.0 -4.060234704653e-05   1.679854427440e-06  1*0.0  1.352167336544e-05   3.969917939499e-06  5*0.0  2.215687237304e-05  -8.459372688362e-07  1*0.0 -6.743576830977e-06  -1.857767964766e-06  
5*0.0 -3.913985242506e-05   1.613153279857e-06  1*0.0  1.300685082112e-05   3.813633030110e-06  5*0.0  2.128437686564e-05  -8.097035325314e-07  1*0.0 -6.466511903457e-06  -1.779358629838e-06  
5*0.0 -3.772608823280e-05   1.549739817807e-06  1*0.0  1.251431005284e-05   3.663857580192e-06  5*0.0  2.044455007178e-05  -7.753668048383e-07  1*0.0 -6.202090204426e-06  -1.704424898030e-06  
5*0.0 -3.635862551104e-05   1.487905747665e-06  1*0.0  1.203439985401e-05   3.518701540465e-06  5*0.0  1.963543223307e-05  -7.420580943616e-07  1*0.0 -5.945697886193e-06  -1.632097162697e-06  
5*0.0 -3.504147841776e-05   1.428802313341e-06  1*0.0  1.157683824460e-05   3.380062643661e-06  5*0.0  1.885889485867e-05  -7.102992713318e-07  1*0.0 -5.701753795820e-06  -1.563181877248e-06  
5*0.0 -3.376443040797e-05   1.371709661892e-06  1*0.0  1.113185137489e-05   3.245751493748e-06  5*0.0  1.810893065744e-05  -6.797114198249e-07  1*0.0 -5.465541253333e-06  -1.496657827444e-06  
5*0.0 -3.253753399971e-05   1.317211301888e-06  1*0.0  1.070597592823e-05   3.117283702485e-06  5*0.0  1.739057578485e-05  -6.506044157302e-07  1*0.0 -5.239959451219e-06  -1.433176057187e-06  
5*0.0 -3.134978902325e-05   1.265028430814e-06  1*0.0  1.029503977697e-05   2.993464177600e-06  5*0.0  1.669812699531e-05  -6.228208040389e-07  1*0.0 -5.023097060049e-06  -1.372206458701e-06  
5*0.0 -3.020626850469e-05   1.214486075522e-06  1*0.0  9.899738701253e-06   2.874599877694e-06  5*0.0  1.603339992921e-05  -5.960091144332e-07  1*0.0 -4.815094465262e-06  -1.313822581866e-06  
5*0.0 -2.909387029941e-05   1.165143833822e-06  1*0.0  9.515091680003e-06   2.759252770506e-06  5*0.0  1.539043672561e-05  -5.699759372058e-07  1*0.0 -4.613756767126e-06  -1.257441031452e-06  
5*0.0 -2.802591847593e-05   1.118610764044e-06  1*0.0  9.148152313467e-06   2.649170935580e-06  5*0.0  1.477473641813e-05  -5.454738964545e-07  1*0.0 -4.422036337174e-06  -1.203738246657e-06  
5*0.0 -2.699525668272e-05   1.073551371101e-06  1*0.0  8.793459342507e-06   2.543087704055e-06  5*0.0  1.418264408692e-05  -5.218275560625e-07  1*0.0 -4.237390343933e-06  -1.152151240761e-06  
5*0.0 -2.600045086365e-05   1.030618625162e-06  1*0.0  8.452810387230e-06   2.441242027633e-06  5*0.0  1.361298014718e-05  -4.993316013186e-07  1*0.0 -4.060469268461e-06  -1.102739119534e-06  
5*0.0 -2.503893578533e-05   9.888457502752e-07  1*0.0  8.124512812495e-06   2.343206317786e-06  5*0.0  1.306523658941e-05  -4.775871778902e-07  1*0.0 -3.890765907954e-06  -1.055390933961e-06  
5*0.0 -2.411214424189e-05   9.487627119251e-07  1*0.0  7.808476755208e-06   2.249010042361e-06  5*0.0  1.253874463805e-05  -4.567864817369e-07  1*0.0 -3.727850426383e-06  -1.010004802622e-06  
5*0.0 -2.321664648364e-05   9.102020682840e-07  1*0.0  7.502859411510e-06   2.158162108844e-06  5*0.0  1.203197925940e-05  -4.368218404730e-07  1*0.0 -3.570837609750e-06  -9.663719253012e-07  
5*0.0 -2.235542533577e-05   8.736871435645e-07  1*0.0  7.210753862572e-06   2.071306526368e-06  5*0.0  1.154605914333e-05  -4.179405245282e-07  1*0.0 -3.421094847557e-06  -9.247505219185e-07  
5*0.0 -2.152476171734e-05   8.381507125984e-07  1*0.0  6.929194249026e-06   1.987763419029e-06  5*0.0  1.107928201798e-05  -3.996882172704e-07  1*0.0 -3.277359753333e-06  -8.848648877623e-07  
5*0.0 -2.071504004437e-05   8.035665705956e-07  1*0.0  6.653989077162e-06   1.906416599734e-06  5*0.0  1.062662183608e-05  -3.819758199476e-07  1*0.0 -3.137566377449e-06  -8.462001257466e-07  
5*0.0 -1.994209475597e-05   7.708652737336e-07  1*0.0  6.393171193732e-06   1.829247798192e-06  5*0.0  1.019538974191e-05  -3.652819357866e-07  1*0.0 -3.005240521032e-06  -8.095734087727e-07  
5*0.0 -1.919532707942e-05   7.394394517578e-07  1*0.0  6.141485426563e-06   1.754925517984e-06  5*0.0  9.780213864242e-06  -3.492637569097e-07  1*0.0 -2.877973850766e-06  -7.744032928746e-07  
5*0.0 -1.847137309546e-05   7.091237410057e-07  1*0.0  5.898318780175e-06   1.683193432402e-06  5*0.0  9.379909641183e-06  -3.338910787565e-07  1*0.0 -2.755557256512e-06  -7.406076699900e-07  
5*0.0 -1.777888813788e-05   6.801067821677e-07  1*0.0  5.666503374232e-06   1.614858787663e-06  5*0.0  8.997876303808e-06  -3.192337172038e-07  1*0.0 -2.639137661186e-06  -7.084824577094e-07  
5*0.0 -1.710716795841e-05   6.519128594453e-07  1*0.0  5.440879215435e-06   1.548611688267e-06  5*0.0  8.628660344856e-06  -3.050353543434e-07  1*0.0 -2.526242452549e-06  -6.774374993287e-07  
5*0.0 -1.646112639814e-05   6.251377166089e-07  1*0.0  5.224739324036e-06   1.485186459123e-06  5*0.0  8.274698797829e-06  -2.915650421751e-07  1*0.0 -2.418379301405e-06  -6.477922630515e-07  
5*0.0 -1.583718894582e-05   5.994829923413e-07  1*0.0  5.017025952044e-06   1.424251613101e-06  5*0.0  7.934398864417e-06  -2.787115330632e-07  1*0.0 -2.315085228888e-06  -6.194123171324e-07  
5*0.0 -1.523737729133e-05   5.747573702053e-07  1*0.0  4.817582116260e-06   1.365844972957e-06  5*0.0  7.608314169878e-06  -2.663912705592e-07  1*0.0 -2.216241930633e-06  -5.922925690142e-07  
5*0.0 -1.465505162422e-05   5.506308458302e-07  1*0.0  4.623513105792e-06   1.309212582390e-06  5*0.0  7.293088688410e-06  -2.544066691265e-07  1*0.0 -2.120453523511e-06  -5.660914007796e-07  
5*0.0 -1.409829486356e-05   5.278405421107e-07  1*0.0  4.439266245691e-06   1.255399434554e-06  5*0.0  6.992502205785e-06  -2.431158904906e-07  1*0.0 -2.029709966572e-06  -5.412494329926e-07  
5*0.0 -1.356013069092e-05   5.061505601599e-07  1*0.0  4.261736630907e-06   1.203600106242e-06  5*0.0  6.703151525714e-06  -2.323934093595e-07  1*0.0 -1.942549681135e-06  -5.174138434420e-07  
5*0.0 -1.304089956627e-05   4.849969192031e-07  1*0.0  4.089741321714e-06   1.153623329080e-06  5*0.0  6.424786028812e-06  -2.219721610938e-07  1*0.0 -1.858404210819e-06  -4.944822981072e-07  
5*0.0 -1.254120546440e-05   4.648802181114e-07  1*0.0  3.924987860166e-06   1.105764397748e-06  5*0.0  6.157886735776e-06  -2.120939699461e-07  1*0.0 -1.778039102527e-06  -4.725877081998e-07  
5*0.0 -1.205776271568e-05   4.453454344516e-07  1*0.0  3.766569958580e-06   1.059740167902e-06  5*0.0  5.901045420368e-06  -2.025506598233e-07  1*0.0 -1.701114411519e-06  -4.516247255665e-07  
5*0.0 -1.159446573305e-05   4.266304131643e-07  1*0.0  3.614703233933e-06   1.015718817755e-06  5*0.0  5.655487053540e-06  -1.934425360907e-07  1*0.0 -1.627562882223e-06  -4.316200200154e-07  
5*0.0 -1.114779460882e-05   4.086850954268e-07  1*0.0  3.468423557809e-06   9.733989281976e-07  5*0.0  5.419484990176e-06  -1.847240813488e-07  1*0.0 -1.556917073272e-06  -4.124382008506e-07  
5*0.0 -1.071614703111e-05   3.916334857232e-07  1*0.0  3.327598369698e-06   9.326874158882e-07  5*0.0  5.192396548608e-06  -1.764576275226e-07  1*0.0 -1.489139644415e-06  -3.940491659884e-07  
5*0.0 -1.030242518372e-05   3.752041093020e-07  1*0.0  3.192933575669e-06   8.938013533896e-07  5*0.0  4.975429467538e-06  -1.685374435280e-07  1*0.0 -1.424527925899e-06  -3.765353608292e-07  
5*0.0 -9.899684898289e-06   3.591226093467e-07  1*0.0  3.061234224906e-06   8.559485054514e-07  5*0.0  4.765020915562e-06  -1.607987791322e-07  1*0.0 -1.361579981291e-06  -3.595413722878e-07  
5*0.0 -9.515058562047e-06   3.439863420819e-07  1*0.0  2.936754952852e-06   8.200858557854e-07  5*0.0  4.564846085894e-06  -1.535482104564e-07  1*0.0 -1.302267464603e-06  -3.434928627414e-07  
5*0.0 -9.145184638752e-06   3.296114721430e-07  1*0.0  2.816942696592e-06   7.856536365018e-07  5*0.0  4.372835667858e-06  -1.466774901748e-07  1*0.0 -1.245298419632e-06  -3.281170820238e-07  
5*0.0 -8.786960487034e-06   3.155180151570e-07  1*0.0  2.700681196280e-06   7.523537207195e-07  5*0.0  4.187620366627e-06  -1.399605833053e-07  1*0.0 -1.190250963787e-06  -3.133008705643e-07  
5*0.0 -8.443725610799e-06   3.022083740590e-07  1*0.0  2.590323432040e-06   7.206875939202e-07  5*0.0  4.010760515808e-06  -1.336354356141e-07  1*0.0 -1.138130716814e-06  -2.992477466437e-07  
5*0.0 -8.113719937018e-06   2.893861604340e-07  1*0.0  2.484484928377e-06   6.903510430614e-07  5*0.0  3.841418373399e-06  -1.275809187696e-07  1*0.0 -1.088332521945e-06  -2.858339109503e-07  
5*0.0 -7.792572974837e-06   2.768296366788e-07  1*0.0  2.380948773782e-06   6.608172601411e-07  5*0.0  3.677361319098e-06  -1.216708976855e-07  1*0.0 -1.039849079644e-06  -2.728294294568e-07  
5*0.0 -7.486829472337e-06   2.650238192655e-07  1*0.0  2.283001433271e-06   6.328580265519e-07  5*0.0  3.521373816951e-06  -1.161148378778e-07  1*0.0 -9.940240283089e-07  -2.605288238053e-07  
5*0.0 -7.193396842036e-06   2.538369968155e-07  1*0.0  2.189425108034e-06   6.061496070101e-07  5*0.0  3.372225283460e-06  -1.108638188077e-07  1*0.0 -9.503761434870e-07  -2.488152551328e-07  
5*0.0 -6.908161166300e-06   2.429146398655e-07  1*0.0  2.098217407940e-06   5.802147824783e-07  5*0.0  3.227853819053e-06  -1.057617778327e-07  1*0.0 -9.080092780335e-07  -2.374826629258e-07  
5*0.0 -6.633688981189e-06   2.324430694829e-07  1*0.0  2.010761812405e-06   5.553638755133e-07  5*0.0  3.089560149102e-06  -1.008969900294e-07  1*0.0 -8.675438640505e-07  -2.266655052627e-07  
5*0.0 -6.369143903421e-06   2.223022329581e-07  1*0.0  1.926426061701e-06   5.314625940445e-07  5*0.0  2.956608448489e-06  -9.619236841878e-08  1*0.0 -8.286347029268e-07  -2.162861025500e-07  
5*0.0 -6.117017000827e-06   2.128250345752e-07  1*0.0  1.846559768771e-06   5.088083149693e-07  5*0.0  2.830226054203e-06  -9.180805612660e-08  1*0.0 -7.918540962558e-07  -2.064683910790e-07  
5*0.0 -5.874580390791e-06   2.038460091666e-07  1*0.0  1.770082340342e-06   4.871238816710e-07  5*0.0  2.709122544300e-06  -8.766394810865e-08  1*0.0 -7.567318843456e-07  -1.970972016680e-07  
5*0.0 -5.637038012269e-06   1.947466895668e-07  1*0.0  1.694509867759e-06   4.658351529146e-07  5*0.0  2.591142971453e-06  -8.349243770831e-08  1*0.0 -7.222480157644e-07  -1.879471195550e-07  
5*0.0 -5.412922777811e-06   1.864826008157e-07  1*0.0  1.624142786488e-06   4.459320477414e-07  5*0.0  2.479968910483e-06  -7.970065143204e-08  1*0.0 -6.901432036211e-07  -1.793979267972e-07  
5*0.0 -5.197865305531e-06   1.784625490093e-07  1*0.0  1.556836967627e-06   4.269091855672e-07  5*0.0  2.373734622077e-06  -7.604407923656e-08  1*0.0 -6.595627065205e-07  -1.712582420697e-07  
5*0.0 -4.987292081264e-06   1.705187779598e-07  1*0.0  1.490420154090e-06   4.082534407028e-07  5*0.0  2.270155366390e-06  -7.243340494912e-08  1*0.0 -6.295167826541e-07  -1.633051029816e-07  
5*0.0 -4.785276309866e-06   1.629954702916e-07  1*0.0  1.426961729267e-06   3.904348827762e-07  5*0.0  2.171133227259e-06  -6.902320576346e-08  1*0.0 -6.008935563307e-07  -1.557313082020e-07  
5*0.0 -4.593043457190e-06   1.560029493353e-07  1*0.0  1.366982516688e-06   3.735755617265e-07  5*0.0  2.077095150556e-06  -6.585634091667e-08  1*0.0 -5.738783710191e-07  -1.485765343272e-07  
5*0.0 -4.408134826638e-06   1.491820418766e-07  1*0.0  1.309434541882e-06   3.574190829255e-07  5*0.0  1.987033981224e-06  -6.278053852239e-08  1*0.0 -5.480768040972e-07  -1.417477331144e-07  
5*0.0 -4.229314714574e-06   1.426284611911e-07  1*0.0  1.253636540984e-06   3.418080140623e-07  5*0.0  1.900198900328e-06  -5.983776557743e-08  1*0.0 -5.231214271460e-07  -1.351653730143e-07  
5*0.0 -4.057162865164e-06   1.363054323781e-07  1*0.0  1.200194633830e-06   3.268570020283e-07  5*0.0  1.817002159292e-06  -5.701509628748e-08  1*0.0 -4.993257713086e-07  -1.288875718566e-07  
5*0.0 -3.892582240901e-06   1.303485758107e-07  1*0.0  1.149261883202e-06   3.126170040524e-07  5*0.0  1.737665876845e-06  -5.436057961144e-08  1*0.0 -4.766953498907e-07  -1.229210766268e-07  
5*0.0 -3.733971057948e-06   1.246902819936e-07  1*0.0  1.100087968590e-06   2.989108094355e-07  5*0.0  1.661345857056e-06  -5.183644537625e-08  1*0.0 -4.548795091270e-07  -1.171862387582e-07  
5*0.0 -3.580019751100e-06   1.190697043057e-07  1*0.0  1.052263427666e-06   2.856259128123e-07  5*0.0  1.587664953923e-06  -4.934583350387e-08  1*0.0 -4.337807716335e-07  -1.116555507308e-07  
5*0.0 -3.434175957808e-06   1.138345099696e-07  1*0.0  1.007547328888e-06   2.731558217014e-07  5*0.0  1.518123032357e-06  -4.703041552283e-08  1*0.0 -4.141154944206e-07  -1.064802862278e-07  
5*0.0 -3.294734043059e-06   1.088516033333e-07  1*0.0  9.649170322751e-07   2.612761366956e-07  5*0.0  1.451842128234e-06  -4.483961394327e-08  1*0.0 -3.954206493585e-07  -1.015637393195e-07  
5*0.0 -3.157419011639e-06   1.038688191652e-07  1*0.0  9.224191076742e-07   2.495314120891e-07  5*0.0  1.386776956264e-06  -4.265155319656e-08  1*0.0 -3.768460246727e-07  -9.671632243497e-08  
5*0.0 -3.028497049224e-06   9.924836528463e-08  1*0.0  8.832813631875e-07   2.386398775958e-07  5*0.0  1.326018426927e-06  -4.063477515414e-08  1*0.0 -3.598191648345e-07  -9.224240190665e-08  
5*0.0 -2.903908865439e-06   9.490715561437e-08  1*0.0  8.452301264021e-07   2.281029835595e-07  5*0.0  1.267306004560e-06  -3.873669026246e-08  1*0.0 -3.432576732057e-07  -8.791259182716e-08  
5*0.0 -2.783581548849e-06   9.066832534409e-08  1*0.0  8.084425560140e-07   2.179444149142e-07  5*0.0  1.210853285045e-06  -3.688954469845e-08  1*0.0 -3.273217295319e-07  -8.375594138070e-08  
5*0.0 -2.668134777417e-06   8.663389803936e-08  1*0.0  7.733567145826e-07   2.082511636323e-07  5*0.0  1.156908826992e-06  -3.514267817205e-08  1*0.0 -3.121714203365e-07  -7.980254921127e-08  
5*0.0 -2.557067883625e-06   8.268914738876e-08  1*0.0  7.395346343444e-07   1.989370358517e-07  5*0.0  1.105160061412e-06  -3.343739135791e-08  1*0.0 -2.976177492839e-07  -7.601453286233e-08  
5*0.0 -2.450548736102e-06   7.892370907524e-08  1*0.0  7.072849043169e-07   1.900519250981e-07  5*0.0  1.055763660945e-06  -3.182035486110e-08  1*0.0 -2.837964735985e-07  -7.241544981000e-08  
5*0.0 -2.347994609268e-06   7.541367001353e-08  1*0.0  6.761662606601e-07   1.815051600308e-07  5*0.0  1.008258760503e-06  -3.030965350247e-08  1*0.0 -2.704687853404e-07  -6.895617162680e-08  
5*0.0 -2.251001119667e-06   7.213540423185e-08  1*0.0  6.471174912065e-07   1.734940310100e-07  5*0.0  9.635398388328e-07  -2.890847554577e-08  1*0.0 -2.580741947408e-07  -6.572643929985e-08  
5*0.0 -2.155462615408e-06   6.872968789607e-08  1*0.0  6.181397600145e-07   1.655721674262e-07  5*0.0  9.196666046512e-07  -2.745634489607e-08  1*0.0 -2.457760431978e-07  -6.254552507112e-08  
5*0.0 -2.065545986733e-06   6.569003416316e-08  1*0.0  5.912300544763e-07   1.581824947237e-07  5*0.0  8.784762191211e-07  -2.616031819809e-08  1*0.0 -2.343669339987e-07  -5.958326286530e-08  
5*0.0 -1.979617571990e-06   6.274833609753e-08  1*0.0  5.656351860095e-07   1.511531462048e-07  5*0.0  8.393043900757e-07  -2.491765751099e-08  1*0.0 -2.235674652886e-07  -5.677820023424e-08  
5*0.0 -1.895182322566e-06   5.979270109021e-08  1*0.0  5.401946326460e-07   1.442223608902e-07  5*0.0  8.009149687322e-07  -2.366859891010e-08  1*0.0 -2.128689635995e-07  -5.401943796809e-08  
5*0.0 -1.816232865342e-06   5.708372755937e-08  1*0.0  5.168438915574e-07   1.378167781282e-07  5*0.0  7.652035178571e-07  -2.253082530819e-08  1*0.0 -2.030910122145e-07  -5.148110875151e-08  
5*0.0 -1.739589579084e-06   5.453486969143e-08  1*0.0  4.939786280429e-07   1.315834917874e-07  5*0.0  7.305028667874e-07  -2.145650249439e-08  1*0.0 -1.935018335906e-07  -4.900774266475e-08  
5*0.0 -1.665489185291e-06   5.202752753437e-08  1*0.0  4.718662854973e-07   1.255705290508e-07  5*0.0  6.971308227880e-07  -2.040529845946e-08  1*0.0 -1.842794445093e-07  -4.663373436992e-08  
5*0.0 -1.594489106064e-06   4.965577735338e-08  1*0.0  4.508162584875e-07   1.198418370178e-07  5*0.0  6.652817444641e-07  -1.941713524860e-08  1*0.0 -1.755267728853e-07  -4.437904312323e-08  
5*0.0 -1.527170343761e-06   4.737972874383e-08  1*0.0  4.309613875045e-07   1.144357704488e-07  5*0.0  6.352050121172e-07  -1.847176426618e-08  1*0.0 -1.673082380359e-07  -4.225986866555e-08  
5*0.0 -1.461089126443e-06   4.513900414056e-08  1*0.0  4.113165308310e-07   1.091210352407e-07  5*0.0  6.057489536978e-07  -1.754309614435e-08  1*0.0 -1.591935774126e-07  -4.018017251958e-08  
5*0.0 -1.399531352463e-06   4.313147317548e-08  1*0.0  3.932704496430e-07   1.042137661847e-07  5*0.0  5.783800519462e-07  -1.671531426128e-08  1*0.0 -1.517514324080e-07  -3.826398647602e-08  
5*0.0 -1.338862000638e-06   4.115589242692e-08  1*0.0  3.753348401721e-07   9.936904228836e-08  5*0.0  5.514922081017e-07  -1.589963158627e-08  1*0.0 -1.443768278470e-07  -3.637723222788e-08  
5*0.0 -1.280769274524e-06   3.918720112884e-08  1*0.0  3.581944841272e-07   9.474556650807e-08  5*0.0  5.258771732156e-07  -1.509166385175e-08  1*0.0 -1.373710211691e-07  -3.458576563026e-08  
5*0.0 -1.226153224382e-06   3.738006161587e-08  1*0.0  3.422885632008e-07   9.043633762607e-08  5*0.0  5.018894083132e-07  -1.435176006295e-08  1*0.0 -1.308901519850e-07  -3.292156108903e-08  
5*0.0 -1.174063374293e-06   3.568374396541e-08  1*0.0  3.271541744560e-07   8.633948293970e-08  5*0.0  4.790640092734e-07  -1.366030611693e-08  1*0.0 -1.247354726116e-07  -3.134250299638e-08  
5*0.0 -1.122560673019e-06   3.397305382331e-08  1*0.0  3.120602057156e-07   8.228207376358e-08  5*0.0  4.565907340049e-07  -1.296358946240e-08  1*0.0 -1.186241028961e-07  -2.978451511362e-08  
5*0.0 -1.074762022050e-06   3.242797597638e-08  1*0.0  2.982446080699e-07   7.854896884640e-08  5*0.0  4.357895365600e-07  -1.233906405805e-08  1*0.0 -1.130409852143e-07  -2.835432393681e-08  
5*0.0 -1.027868483586e-06   3.088151825790e-08  1*0.0  2.845924853329e-07   7.488285607437e-08  5*0.0  4.154448987788e-07  -1.171352539799e-08  1*0.0 -1.075435224956e-07  -2.695373251526e-08  
5*0.0 -9.837794001192e-07   2.947097522648e-08  1*0.0  2.718797135076e-07   7.145888382326e-08  5*0.0  3.963778990342e-07  -1.114510482282e-08  1*0.0 -1.024362660851e-07  -2.564917029360e-08  
5*0.0 -9.410513208260e-07   2.810692437862e-08  1*0.0  2.595384482400e-07   6.814549762123e-08  5*0.0  3.779611650796e-07  -1.059743313724e-08  1*0.0 -9.749348989248e-08  -2.439039185960e-08  
5*0.0 -8.998189190799e-07   2.679527183156e-08  1*0.0  2.476293678302e-07   6.495551341854e-08  5*0.0  3.602462277148e-07  -1.007252674489e-08  1*0.0 -9.273754389523e-08  -2.318179769204e-08  
5*0.0 -8.599889882435e-07   2.549722163756e-08  1*0.0  2.360948096331e-07   6.187722454728e-08  5*0.0  3.431856209346e-07  -9.582258490193e-09  1*0.0 -8.814760719657e-08  -2.201891742414e-08  
5*0.0 -8.218823558434e-07   2.427903434674e-08  1*0.0  2.250915340623e-07   5.894272901365e-08  5*0.0  3.269147146532e-07  -9.104140680173e-09  1*0.0 -8.378063393344e-08  -2.091335888706e-08  
5*0.0 -7.855499039581e-07   2.313650758334e-08  1*0.0  2.146603316174e-07   5.615891121104e-08  5*0.0  3.114599764206e-07  -8.644757215784e-09  1*0.0 -7.965402230443e-08  -1.986798072758e-08  
5*0.0 -7.516447919764e-07   2.209912407291e-08  1*0.0  2.050310133293e-07   5.357955579286e-08  5*0.0  2.970784204360e-07  -8.210742544781e-09  1*0.0 -7.585324648483e-08  -1.890177284817e-08  
5*0.0 -7.181969959770e-07   2.100446822719e-08  1*0.0  1.954610650268e-07   5.103298092823e-08  5*0.0  2.829682974216e-07  -7.801297774590e-09  1*0.0 -7.210068377451e-08  -1.795284499455e-08  
5*0.0 -6.868089042458e-07   2.000742745554e-08  1*0.0  1.865689364946e-07   4.865920154562e-08  5*0.0  2.697772934952e-07  -7.410305180626e-09  1*0.0 -6.862436707065e-08  -1.707126186583e-08  
5*0.0 -6.564775158698e-07   1.908537106232e-08  1*0.0  1.779606065232e-07   4.636820307311e-08  5*0.0  2.570364674859e-07  -7.033826669726e-09  1*0.0 -6.525755593737e-08  -1.622036495609e-08  
5*0.0 -6.274202548534e-07   1.816060142504e-08  1*0.0  1.697333832095e-07   4.418127264461e-08  5*0.0  2.448988003370e-07  -6.679130602831e-09  1*0.0 -6.206034080145e-08  -1.541253745133e-08  
5*0.0 -5.997297815946e-07   1.729203359985e-08  1*0.0  1.619221419115e-07   4.210527214879e-08  5*0.0  2.333634459983e-07  -6.341338274083e-09  1*0.0 -5.903132779057e-08  -1.464741118770e-08  
5*0.0 -5.729519807181e-07   1.645836690713e-08  1*0.0  1.543515588537e-07   4.009995609590e-08  5*0.0  2.222374072584e-07  -6.018584265669e-09  1*0.0 -5.610244521775e-08  -1.391001116431e-08  
5*0.0 -5.474348931258e-07   1.566728706523e-08  1*0.0  1.471875986899e-07   3.819990771086e-08  5*0.0  2.116907518570e-07  -5.713142242739e-09  1*0.0 -5.334459768839e-08  -1.321460271544e-08  
5*0.0 -5.230076152139e-07   1.492486631422e-08  1*0.0  1.403178554514e-07   3.638312448418e-08  5*0.0  2.015950911285e-07  -5.421779072769e-09  1*0.0 -5.069961335613e-08  -1.254957981458e-08  
5*0.0 -4.994313724199e-07   1.421085181791e-08  1*0.0  1.336841845518e-07   3.463311879486e-08  5*0.0  1.918833407450e-07  -5.145494415427e-09  1*0.0 -4.815309741463e-08  -1.191086220309e-08  
5*0.0 -4.766448379175e-07   1.351410899699e-08  1*0.0  1.272777525621e-07   3.294654063194e-08  5*0.0  1.825371827116e-07  -4.883641992448e-09  1*0.0 -4.570411733070e-08  -1.129765722532e-08  
5*0.0 -4.552713812051e-07   1.286474572233e-08  1*0.0  1.213162423006e-07   3.137365735829e-08  5*0.0  1.738055731011e-07  -4.633673208889e-09  1*0.0 -4.343396324437e-08  -1.072791892377e-08  
5*0.0 -4.347403756082e-07   1.224783240725e-08  1*0.0  1.155950762623e-07   2.986679688322e-08  5*0.0  1.654356650008e-07  -4.397009351378e-09  1*0.0 -4.125897767710e-08  -1.018298653567e-08  
5*0.0 -4.147556092789e-07   1.165226942396e-08  1*0.0  1.100069735766e-07   2.840107269519e-08  5*0.0  1.573107410811e-07  -4.169537780100e-09  1*0.0 -3.914034148858e-08  -9.688344850071e-09  
5*0.0 -3.964875906605e-07   1.110105538452e-08  1*0.0  1.049932995918e-07   2.707561881381e-08  5*0.0  1.499340114042e-07  -3.954371955105e-09  1*0.0 -3.725223527463e-08  -9.194921261084e-09  
5*0.0 -3.779989771185e-07   1.051523441313e-08  1*0.0  9.983395864992e-08   2.572728164626e-08  5*0.0  1.424939705032e-07  -3.751355176278e-09  1*0.0 -3.531751354333e-08  -8.729645311312e-09  
5*0.0 -3.610771406274e-07   1.002335544612e-08  1*0.0  9.518989393957e-08   2.450494403236e-08  5*0.0  1.356895791094e-07  -3.555921103672e-09  1*0.0 -3.357450037924e-08  -8.285124544057e-09  
5*0.0 -3.452226199367e-07   9.557000395386e-09  1*0.0  9.088236775233e-08   2.336738583103e-08  5*0.0  1.293513211304e-07  -3.371119717319e-09  1*0.0 -3.196672148120e-08  -7.863036955345e-09  
5*0.0 -3.287098607079e-07   9.092440075260e-09  1*0.0  8.627489641878e-08   2.217118139318e-08  5*0.0  1.227504495585e-07  -3.197607158405e-09  1*0.0 -3.024872728699e-08  -7.462241655394e-09  
5*0.0 -3.142923992282e-07   8.646460666521e-09  1*0.0  8.237760400430e-08   2.114354655579e-08  5*0.0  1.170247686701e-07  -3.031564755744e-09  1*0.0 -2.880333241223e-08  -7.080063608035e-09  
5*0.0 -2.995088557330e-07   8.216186658959e-09  1*0.0  7.829293483833e-08   2.008192948869e-08  5*0.0  1.111499148295e-07  -2.871655464911e-09  1*0.0 -2.728820424664e-08  -6.713044554432e-09  
5*0.0 -2.857941736333e-07   7.816115839948e-09  1*0.0  7.455393322779e-08   1.910518298940e-08  5*0.0  1.057285547790e-07  -2.723763391381e-09  1*0.0 -2.590791436869e-08  -6.368704732665e-09  
5*0.0 -2.726114783664e-07   7.428442550969e-09  1*0.0  7.096153153488e-08   1.816862288855e-08  5*0.0  1.005358268895e-07  -2.580665736214e-09  1*0.0 -2.458620073373e-08  -6.036653150431e-09  
5*0.0 -2.600560711476e-07   7.062321893410e-09  1*0.0  6.754834003342e-08   1.727934406716e-08  5*0.0  9.559595458007e-08  -2.446011453060e-09  1*0.0 -2.333076308035e-08  -5.721888076723e-09  
5*0.0 -2.478548451224e-07   6.713935247008e-09  1*0.0  6.422021167334e-08   1.641594473215e-08  5*0.0  9.081246346597e-08  -2.318388536793e-09  1*0.0 -2.211179585896e-08  -5.422354759932e-09  
5*0.0 -2.361153671292e-07   6.382364476237e-09  1*0.0  6.101955416023e-08   1.558721891298e-08  5*0.0  8.622105736751e-08  -2.197314198690e-09  1*0.0 -2.094177406936e-08  -5.138915281174e-09  
5*0.0 -2.251408757644e-07   6.065590919356e-09  1*0.0  5.805231143628e-08   1.481702608373e-08  5*0.0  8.194620965145e-08  -2.081970334971e-09  1*0.0 -1.986114891638e-08  -4.871546136271e-09  
5*0.0 -2.148041502409e-07   5.761502009626e-09  1*0.0  5.528733152831e-08   1.409689033526e-08  5*0.0  7.795548795663e-08  -1.971528921595e-09  1*0.0 -1.886339817295e-08  -4.617320667247e-09  
5*0.0 -2.051117841841e-07   5.472932478172e-09  1*0.0  5.270894199158e-08   1.342457698159e-08  5*0.0  7.421853614021e-08  -1.867055124932e-09  1*0.0 -1.793381996816e-08  -4.377976151729e-09  
5*0.0 -1.952517646743e-07   5.200176844952e-09  1*0.0  5.004410201344e-08   1.273758435338e-08  5*0.0  7.042545524942e-08  -1.768609930150e-09  1*0.0 -1.697586555937e-08  -4.151887831707e-09  
5*0.0 -1.861964479986e-07   4.938013348318e-09  1*0.0  4.762777138450e-08   1.211138088728e-08  5*0.0  6.695227484121e-08  -1.674226920646e-09  1*0.0 -1.610889398214e-08  -3.935038685239e-09  
5*0.0 -1.776486226117e-07   4.688243756182e-09  1*0.0  4.536040358758e-08   1.152301424280e-08  5*0.0  6.368033214709e-08  -1.584602002264e-09  1*0.0 -1.529625712672e-08  -3.728942036162e-09  
5*0.0 -1.690689950592e-07   4.452044334220e-09  1*0.0  4.305623925848e-08   1.093078939346e-08  5*0.0  6.040753109537e-08  -1.500227755448e-09  1*0.0 -1.447438266832e-08  -3.533169500482e-09  
5*0.0 -1.613875954881e-07   4.226688100753e-09  1*0.0  4.103803441008e-08   1.040666291925e-08  5*0.0  5.749694115102e-08  -1.419933718819e-09  1*0.0 -1.375858560151e-08  -3.346187771041e-09  
5*0.0 -1.534800779382e-07   4.010475283189e-09  1*0.0  3.891755466825e-08   9.892725847810e-09  5*0.0  5.449647827261e-08  -1.343154981560e-09  1*0.0 -1.300572356382e-08  -3.168752578946e-09  
5*0.0 -1.460955416160e-07   3.808232166488e-09  1*0.0  3.695470075540e-08   9.396138828880e-09  5*0.0  5.170436481661e-08  -1.271576895887e-09  1*0.0 -1.231072197299e-08  -3.001012441226e-09  
5*0.0 -1.393557697167e-07   3.614242793445e-09  1*0.0  3.518998434732e-08   8.916713589807e-09  5*0.0  4.917067495324e-08  -1.203047375476e-09  1*0.0 -1.168935322312e-08  -2.839349770385e-09  
5*0.0 -1.326471654593e-07   3.430672534016e-09  1*0.0  3.341320603129e-08   8.461113590251e-09  5*0.0  4.664653251289e-08  -1.138442096950e-09  1*0.0 -1.106318064408e-08  -2.686176694749e-09  
5*0.0 -1.261755549047e-07   3.257322134629e-09  1*0.0  3.169872244527e-08   8.032586366687e-09  5*0.0  4.421945261687e-08  -1.077720769967e-09  1*0.0 -1.046088154699e-08  -2.542627843454e-09  
5*0.0 -1.198996467359e-07   3.090119131725e-09  1*0.0  3.003618729905e-08   7.620931413269e-09  5*0.0  4.187635278993e-08  -1.019212416369e-09  1*0.0 -9.933221860980e-09  -2.405119456458e-09  
5*0.0 -1.143733356920e-07   2.932709668325e-09  1*0.0  2.860676229525e-08   7.234377336591e-09  5*0.0  3.983006385465e-08  -9.643965075552e-10  1*0.0 -9.408114580643e-09  -2.276487680872e-09  
5*0.0 -1.088174105732e-07   2.782952678567e-09  1*0.0  2.715218328594e-08   6.869136506346e-09  5*0.0  3.777487213115e-08  -9.124092502689e-10  1*0.0 -8.914204075504e-09  -2.155435662905e-09  
5*0.0 -1.038404596474e-07   2.640025985154e-09  1*0.0  2.587318752542e-08   6.525090131675e-09  5*0.0  3.594195363898e-08  -8.629682250313e-10  1*0.0 -8.451397537775e-09  -2.041905746085e-09  
5*0.0 -9.884208680316e-08   2.504134008218e-09  1*0.0  2.457636287927e-08   6.195827908075e-09  5*0.0  3.410699767759e-08  -8.160041786316e-10  1*0.0 -8.008684367014e-09  -1.933498650160e-09  
5*0.0 -9.403793702788e-08   2.377978789037e-09  1*0.0  2.333071226487e-08   5.887085065921e-09  5*0.0  3.235335872513e-08  -7.726275896400e-10  1*0.0 -7.595330583091e-09  -1.832165230072e-09  
5*0.0 -8.956651813506e-08   2.252871663749e-09  1*0.0  2.217735683883e-08   5.585294226762e-09  5*0.0  3.071856439662e-08  -7.296875377194e-10  1*0.0 -7.190473942806e-09  -1.733347866645e-09  
5*0.0 -8.545270210055e-08   2.135359666114e-09  1*0.0  2.113032009666e-08   5.299425469881e-09  5*0.0  2.922324124220e-08  -6.894759213383e-10  1*0.0 -6.807719787962e-09  -1.639973983253e-09  
5*0.0 -8.098634440233e-08   2.025068374785e-09  1*0.0  1.995907344167e-08   5.027552869293e-09  5*0.0  2.759890194663e-08  -6.518661369350e-10  1*0.0 -6.444163702395e-09  -1.551371938000e-09  
5*0.0 -7.712449324675e-08   1.919140633497e-09  1*0.0  1.897101109839e-08   4.767060820347e-09  5*0.0  2.620062364698e-08  -6.158577982781e-10  1*0.0 -6.096118323245e-09  -1.466700778963e-09  
5*0.0 -7.332131867921e-08   1.816645156400e-09  1*0.0  1.799446523300e-08   4.515932892967e-09  5*0.0  2.483089429512e-08  -5.811044224184e-10  1*0.0 -5.760425889333e-09  -1.385254296730e-09  
5*0.0 -6.966853709724e-08   1.723012777528e-09  1*0.0  1.705450591571e-08   4.281456830721e-09  5*0.0  2.351434941434e-08  -5.494934555397e-10  1*0.0 -5.448267316607e-09  -1.309421463333e-09  
5*0.0 -6.623861601576e-08   1.632821987627e-09  1*0.0  1.617734150242e-08   4.056277760814e-09  5*0.0  2.228367229675e-08  -5.191475608849e-10  1*0.0 -5.148646106849e-09  -1.236786308095e-09  
5*0.0 -6.296219699222e-08   1.547521934206e-09  1*0.0  1.534074981136e-08   3.841367483537e-09  5*0.0  2.110973969689e-08  -4.904847448523e-10  1*0.0 -4.862822836941e-09  -1.167607296980e-09  
5*0.0 -5.977664944573e-08   1.466551695975e-09  1*0.0  1.452570503414e-08   3.639284720172e-09  5*0.0  1.997298249221e-08  -4.634167607571e-10  1*0.0 -4.595445901774e-09  -1.102833298837e-09  
5*0.0 -5.672261966271e-08   1.389159084187e-09  1*0.0  1.374464367636e-08   3.448381914515e-09  5*0.0  1.888598929425e-08  -4.376140920403e-10  1*0.0 -4.343977025693e-09  -1.041895065277e-09  
5*0.0 -5.399338240858e-08   1.316102778793e-09  1*0.0  1.306107689350e-08   3.269333160949e-09  5*0.0  1.792628515846e-08  -4.133490351443e-10  1*0.0 -4.109319529339e-09  -9.849720567107e-10  
5*0.0 -5.137437174524e-08   1.247294719316e-09  1*0.0  1.240486499261e-08   3.100866331586e-09  5*0.0  1.700841480765e-08  -3.905465349703e-10  1*0.0 -3.889521727100e-09  -9.316157136617e-10  
5*0.0 -4.896288935751e-08   1.181059737189e-09  1*0.0  1.180542157953e-08   2.942048350908e-09  5*0.0  1.616322648618e-08  -3.687007187811e-10  1*0.0 -3.683490719595e-09  -8.815615027827e-10  
5*0.0 -4.655011343327e-08   1.118366282516e-09  1*0.0  1.120100587038e-08   2.790362731335e-09  5*0.0  1.531884636036e-08  -3.480634032504e-10  1*0.0 -3.486795547303e-09  -8.338556531159e-10  
5*0.0 -4.420023321780e-08   1.060152414448e-09  1*0.0  1.061157295485e-08   2.646277002300e-09  5*0.0  1.450284651005e-08  -3.289679411972e-10  1*0.0 -3.299964997843e-09  -7.885995757997e-10  
5*0.0 -4.200507468014e-08   1.002805502146e-09  1*0.0  1.006353675782e-08   2.506355842211e-09  5*0.0  1.373997428351e-08  -3.101826016938e-10  1*0.0 -3.118444824330e-09  -7.447712328248e-10  
5*0.0 -3.995715317971e-08   9.484427413626e-10  1*0.0  9.564639553998e-09   2.373761890498e-09  5*0.0  1.302781876864e-08  -2.924632760250e-10  1*0.0 -2.946800018369e-09  -7.033528304514e-10  
5*0.0 -3.785842144169e-08   8.986564223083e-10  1*0.0  9.067982519861e-09   2.248795971529e-09  5*0.0  1.230317457481e-08  -2.762725239354e-10  1*0.0 -2.785288096063e-09  -6.643901688463e-10  
5*0.0 -3.599498376213e-08   8.506693950899e-10  1*0.0  8.589856722367e-09   2.128780581198e-09  5*0.0  1.166096051526e-08  -2.607160838298e-10  1*0.0 -2.630207849603e-09  -6.270610977553e-10  
5*0.0 -3.421977047655e-08   8.045434678996e-10  1*0.0  8.133259559211e-09   2.014319399236e-09  5*0.0  1.105155996296e-08  -2.458110354243e-10  1*0.0 -2.482623290723e-09  -5.915747150132e-10  
5*0.0 -3.239873386319e-08   7.612950475921e-10  1*0.0  7.698218842358e-09   1.905411823839e-09  5*0.0  1.042685784803e-08  -2.318935996395e-10  1*0.0 -2.342278411107e-09  -5.578751715486e-10  
5*0.0 -3.076939085732e-08   7.204608614060e-10  1*0.0  7.282234734049e-09   1.801448970611e-09  5*0.0  9.887337500518e-09  -2.187758214546e-10  1*0.0 -2.208378876696e-09  -5.257752676514e-10  
5*0.0 -2.909165318812e-08   6.806613469477e-10  1*0.0  6.880437289665e-09   1.701294814895e-09  5*0.0  9.334897892151e-09  -2.060189532634e-10  1*0.0 -2.079444719502e-09  -4.949376651721e-10  
5*0.0 -2.760609158627e-08   6.441498245101e-10  1*0.0  6.512462180598e-09   1.609291378117e-09  5*0.0  8.827310011693e-09  -1.943719494555e-10  1*0.0 -1.961929516498e-09  -4.667419568907e-10  
5*0.0 -2.612104330203e-08   6.092168255074e-10  1*0.0  6.165230387478e-09   1.522479771817e-09  5*0.0  8.348776131163e-09  -1.832716990549e-10  1*0.0 -1.851513871296e-09  -4.402446542582e-10  
5*0.0 -2.491913058461e-08   5.762080636982e-10  1*0.0  5.840701083568e-09   1.441259585813e-09  5*0.0  7.901418882817e-09  -1.728199886294e-10  1*0.0 -1.748855410472e-09  -4.155760722007e-10  
5*0.0 -2.368685307350e-08   5.448942806435e-10  1*0.0  5.537347174551e-09   1.365263751977e-09  5*0.0  7.483184470927e-09  -1.629388302281e-10  1*0.0 -1.653367352207e-09  -3.926007426933e-10  
5*0.0 -2.243522497114e-08   5.157069717647e-10  1*0.0  5.254045199449e-09   1.294222655169e-09  5*0.0  7.092155282389e-09  -1.537683991169e-10  1*0.0 -1.564535355370e-09  -3.712030213302e-10  
5*0.0 -2.135190144410e-08   4.871489606496e-10  1*0.0  4.977533967436e-09   1.225148981970e-09  5*0.0  6.712250168763e-09  -1.448069602043e-10  1*0.0 -1.477996867881e-09  -3.504337123671e-10  
5*0.0 -2.024978211064e-08   4.601520361810e-10  1*0.0  4.712934076139e-09   1.159163822875e-09  5*0.0  6.349329665699e-09  -1.363495603096e-10  1*0.0 -1.395368581446e-09  -3.306356487124e-10  
5*0.0 -1.920389985047e-08   4.351620500395e-10  1*0.0  4.462228215140e-09   1.096704966525e-09  5*0.0  6.005431945082e-09  -1.285476723438e-10  1*0.0 -1.317197754919e-09  -3.119247388333e-10  
5*0.0 -1.821409722201e-08   4.107267697889e-10  1*0.0  4.220700514124e-09   1.036666730016e-09  5*0.0  5.675263125206e-09  -1.209382403846e-10  1*0.0 -1.242150853891e-09  -2.939963470166e-10  
5*0.0 -1.724021405537e-08   3.876177889379e-10  1*0.0  3.990039625551e-09   9.794169467033e-10  5*0.0  5.360359704600e-09  -1.137685155733e-10  1*0.0 -1.170639649776e-09  -2.769377345582e-10  
5*0.0 -1.634688359420e-08   3.662051941111e-10  1*0.0  3.771375422130e-09   9.251955145364e-10  5*0.0  5.061903893784e-09  -1.071410987892e-10  1*0.0 -1.102968882195e-09  -2.608109413761e-10  
5*0.0 -1.546454782754e-08   3.459204467719e-10  1*0.0  3.563308081415e-09   8.736664958946e-10  5*0.0  4.778270673918e-09  -1.008891839428e-10  1*0.0 -1.038742917950e-09  -2.455227365989e-10  
5*0.0 -1.465930820345e-08   3.265095844333e-10  1*0.0  3.365153777362e-09   8.246504662399e-10  5*0.0  4.508618557615e-09  -9.493324514197e-11  1*0.0 -9.777917007318e-10  -2.310282698748e-10  
5*0.0 -1.388345399649e-08   3.082821305710e-10  1*0.0  3.176369521516e-09   7.780154341947e-10  5*0.0  4.251938505257e-09  -8.936052845073e-11  1*0.0 -9.198327381999e-10  -2.172638290470e-10  
5*0.0 -1.310822252822e-08   2.913627185500e-10  1*0.0  2.999495407889e-09   7.343125717073e-10  5*0.0  4.011382570863e-09  -8.420349924905e-11  1*0.0 -8.657059225493e-10  -2.044055127262e-10  
5*0.0 -1.240521574647e-08   2.749603498641e-10  1*0.0  2.830776170192e-09   6.926761538718e-10  5*0.0  3.782494449837e-09  -7.921445557921e-11  1*0.0 -8.142942969495e-10  -1.922034176911e-10  
5*0.0 -1.175778054044e-08   2.595340603797e-10  1*0.0  2.673114132819e-09   6.537386826310e-10  5*0.0  3.568575969907e-09  -7.453648975233e-11  1*0.0 -7.664579994920e-10  -1.808390364950e-10  
5*0.0 -1.111727415380e-08   2.451226290777e-10  1*0.0  2.529712355612e-09   6.181948600029e-10  5*0.0  3.373591836598e-09  -7.019363033889e-11  1*0.0 -7.232406731485e-10  -1.705315082650e-10  
5*0.0 -1.055818979334e-08   2.313536409983e-10  1*0.0  2.393628927012e-09   5.844966969057e-10  5*0.0  3.188888400927e-09  -6.604830856256e-11  1*0.0 -6.823902990857e-10  -1.607948926065e-10  
5*0.0 -1.005610747589e-08   2.183079481622e-10  1*0.0  2.266251379373e-09   5.529316204473e-10  5*0.0  3.016063345782e-09  -6.213462540655e-11  1*0.0 -6.443354123427e-10  -1.517157501353e-10  
5*0.0 -9.539003777568e-09   2.062942553410e-10  1*0.0  2.146809584896e-09   5.233302999419e-10  5*0.0  2.853862292812e-09  -5.854661161871e-11  1*0.0 -6.087312912554e-10  -1.432207357641e-10  
5*0.0 -9.044736148298e-09   1.945694372571e-10  1*0.0  2.031859361566e-09   4.949067701782e-10  5*0.0  2.698277772659e-09  -5.505371709483e-11  1*0.0 -5.745807981034e-10  -1.350887008243e-10  
5*0.0 -8.559545489426e-09   1.833660567252e-10  1*0.0  1.918535659232e-09   4.670221897498e-10  5*0.0  2.545471961944e-09  -5.171069621063e-11  1*0.0 -5.408935951169e-10  -1.271065784807e-10  
5*0.0 -8.109163528116e-09   1.731814253592e-10  1*0.0  1.813926064492e-09   4.412400721273e-10  5*0.0  2.404128824300e-09  -4.869320379479e-11  1*0.0 -5.098936332185e-10  -1.197497853157e-10  
5*0.0 -7.672599421691e-09   1.632136854292e-10  1*0.0  1.712388358158e-09   4.162939717091e-10  5*0.0  2.267454459458e-09  -4.574216117152e-11  1*0.0 -4.798800490129e-10  -1.126475672630e-10  
5*0.0 -7.253155696123e-09   1.536638283369e-10  1*0.0  1.614890164499e-09   3.923870771197e-10  5*0.0  2.136509086590e-09  -4.292612282215e-11  1*0.0 -4.511380612588e-10  -1.058586894814e-10  
5*0.0 -6.859107670292e-09   1.450024692803e-10  1*0.0  1.523556583735e-09   3.699937824156e-10  5*0.0  2.013691979405e-09  -4.038060600334e-11  1*0.0 -4.242476309235e-10  -9.950855440441e-11  
5*0.0 -6.483601113129e-09   1.367456408162e-10  1*0.0  1.436673753275e-09   3.487181266373e-10  5*0.0  1.897074344093e-09  -3.796216218842e-11  1*0.0 -3.987588774679e-10  -9.349565565691e-11  
5*0.0 -6.123179962749e-09   1.288822013909e-10  1*0.0  1.353290055326e-09   3.283405459901e-10  5*0.0  1.785360143549e-09  -3.566696176479e-11  1*0.0 -3.743405529523e-10  -8.774657220615e-11  
5*0.0 -5.776128029016e-09   1.213798995173e-10  1*0.0  1.273004502899e-09   3.087663866106e-10  5*0.0  1.678034687234e-09  -3.348687426508e-11  1*0.0 -3.508808281684e-10  -8.223568121357e-11  
5*0.0 -5.453806607893e-09   1.144008686823e-10  1*0.0  1.198848141904e-09   2.906608804691e-10  5*0.0  1.578828138552e-09  -3.146786426505e-11  1*0.0 -3.293095275425e-10  -7.716031614643e-11  
5*0.0 -5.149146863474e-09   1.078149720247e-10  1*0.0  1.128937344525e-09   2.735979759125e-10  5*0.0  1.485406981968e-09  -2.956352222288e-11  1*0.0 -3.090469280987e-10  -7.239376452646e-11  
5*0.0 -4.868838360403e-09   1.016011631124e-10  1*0.0  1.065124207222e-09   2.579779889947e-10  5*0.0  1.400069213340e-09  -2.777727049345e-11  1*0.0 -2.906806101380e-10  -6.805915789814e-11  
5*0.0 -4.604259092496e-09   9.565970360794e-11  1*0.0  1.005074820409e-09   2.432812321027e-10  5*0.0  1.319885579447e-09  -2.607081846421e-11  1*0.0 -2.734757175939e-10  -6.399800738379e-11  
5*0.0 -4.360469979432e-09   9.012311142690e-11  1*0.0  9.501755323342e-10   2.298080294239e-10  5*0.0  1.246488150190e-09  -2.448877576073e-11  1*0.0 -2.578474146021e-10  -6.029760515325e-11  
5*0.0 -4.128845454555e-09   8.487580127806e-11  1*0.0  8.980985730159e-10   2.170409466765e-10  5*0.0  1.176971138836e-09  -2.299298700753e-11  1*0.0 -2.430679855717e-10  -5.680136204984e-11  
5*0.0 -3.905776620339e-09   7.981631565718e-11  1*0.0  8.479397985477e-10   2.047725063281e-10  5*0.0  1.110187858809e-09  -2.155365099537e-11  1*0.0 -2.288674757233e-10  -5.344928555321e-11  
5*0.0 -3.695585780212e-09   7.521846251314e-11  1*0.0  8.007636294564e-10   1.932405003529e-10  5*0.0  1.047323963587e-09  -2.025046389628e-11  1*0.0 -2.155204466286e-10  -5.030112637252e-11  
5*0.0 -3.490405501630e-09   7.063576588580e-11  1*0.0  7.546516498122e-10   1.820069437716e-10  5*0.0  9.861577254405e-10  -1.895370437414e-11  1*0.0 -2.025182186512e-10  -4.724365116709e-11  
5*0.0 -3.298067374158e-09   6.650435643514e-11  1*0.0  7.115429341972e-10   1.715064821996e-10  5*0.0  9.289071456669e-10  -1.778834270473e-11  1*0.0 -1.903778056879e-10  -4.438961530966e-11  
5*0.0 -3.114835787945e-09   6.260848735329e-11  1*0.0  6.705281205908e-10   1.615290117270e-10  5*0.0  8.745016094270e-10  -1.669340710616e-11  1*0.0 -1.788536258331e-10  -4.168380078170e-11  
5*0.0 -2.940928165479e-09   5.893472104587e-11  1*0.0  6.316719204101e-10   1.520857362634e-10  5*0.0  8.230142773950e-10  -1.566572760680e-11  1*0.0 -1.679658148152e-10  -3.912965785597e-11  
5*0.0 -2.771409462347e-09   5.532864633515e-11  1*0.0  5.937373126603e-10   1.428977412387e-10  5*0.0  7.729372199695e-10  -1.465888139771e-11  1*0.0 -1.573603916689e-10  -3.664965281033e-11  
5*0.0 -2.614777050325e-09   5.217318178515e-11  1*0.0  5.588412237076e-10   1.344365595926e-10  5*0.0  7.267386619714e-10  -1.378248072966e-11  1*0.0 -1.476150721444e-10  -3.436889294939e-11  
5*0.0 -2.463633030230e-09   4.907599013171e-11  1*0.0  5.251739807624e-10   1.262922933392e-10  5*0.0  6.823210411787e-10  -1.292366434713e-11  1*0.0 -1.382479209008e-10  -3.218104808923e-11  
5*0.0 -2.318919673790e-09   4.619367256693e-11  1*0.0  4.929446101830e-10   1.185119358383e-10  5*0.0  6.398442380890e-10  -1.212640124331e-11  1*0.0 -1.292903547125e-10  -3.009323990089e-11  
5*0.0 -2.183189786814e-09   4.340719558401e-11  1*0.0  4.628394029742e-10   1.112407563009e-10  5*0.0  6.002290755802e-10  -1.136005727052e-11  1*0.0 -1.209692977139e-10  -2.815220851092e-11  
5*0.0 -2.057818656959e-09   4.082177003568e-11  1*0.0  4.351918322407e-10   1.045512510530e-10  5*0.0  5.638325912987e-10  -1.065241522672e-11  1*0.0 -1.133661498134e-10  -2.637521548006e-11  
5*0.0 -1.940312706685e-09   3.837762936895e-11  1*0.0  4.093689080202e-10   9.830142850379e-11  5*0.0  5.298724567904e-10  -9.983404113016e-12  1*0.0 -1.062963113157e-10  -2.472196816477e-11  
5*0.0 -1.830594955917e-09   3.604985560469e-11  1*0.0  3.853774616491e-10   9.248925637136e-11  5*0.0  4.983513823962e-10  -9.349006939247e-12  1*0.0 -9.976620458227e-11  -2.319296063155e-11  
5*0.0 -1.731793778777e-09   3.388718468608e-11  1*0.0  3.639814021486e-10   8.728180206343e-11  5*0.0  4.702007680852e-10  -8.762395484222e-12  1*0.0 -9.398978541119e-11  -2.183355919750e-11  
5*0.0 -1.637452734151e-09   3.188392255465e-11  1*0.0  3.435620644149e-10   8.232091456122e-11  5*0.0  4.433568192854e-10  -8.219301363838e-12  1*0.0 -8.848337693537e-11  -2.054007562285e-11  
5*0.0 -1.547194185893e-09   2.995128036581e-11  1*0.0  3.240424144187e-10   7.758653986517e-11  5*0.0  4.177556733525e-10  -7.697370436820e-12  1*0.0 -8.323593292507e-11  -1.930925581796e-11  
5*0.0 -1.460260754630e-09   2.808598757011e-11  1*0.0  3.052401088702e-10   7.303673000494e-11  5*0.0  3.931595939730e-10  -7.194632582297e-12  1*0.0 -7.819390273589e-11  -1.812916682299e-11  
5*0.0 -1.380330899845e-09   2.643349056004e-11  1*0.0  2.880404600639e-10   6.886776389432e-11  5*0.0  3.706004296799e-10  -6.751723484976e-12  1*0.0 -7.359108231498e-11  -1.705021563160e-11  
5*0.0 -1.300289382410e-09   2.480167837328e-11  1*0.0  2.707233748970e-10   6.469591809284e-11  5*0.0  3.479981691659e-10  -6.313853463996e-12  1*0.0 -6.895503599177e-11  -1.597003066632e-11  
5*0.0 -1.225041741703e-09   2.325616103616e-11  1*0.0  2.544921663858e-10   6.078613418979e-11  5*0.0  3.268350566514e-10  -5.901648645119e-12  1*0.0 -6.462645735104e-11  -1.496144498441e-11  
5*0.0 -1.153036676649e-09   2.184400795602e-11  1*0.0  2.389587042132e-10   5.705277624822e-11  5*0.0  3.065867952707e-10  -5.524805093176e-12  1*0.0 -6.048411159492e-11  -1.399847643859e-11  
5*0.0 -1.086419972972e-09   2.054831763911e-11  1*0.0  2.246530630070e-10   5.361024776844e-11  5*0.0  2.879247770484e-10  -5.181591134793e-12  1*0.0 -5.668233118801e-11  -1.311358098561e-11  
5*0.0 -1.020405500866e-09   1.926169123517e-11  1*0.0  2.104304415006e-10   5.020411445094e-11  5*0.0  2.694553556846e-10  -4.840953423984e-12  1*0.0 -5.290820067278e-11  -1.223914282652e-11  
5*0.0 -9.595098098111e-10   1.806988768332e-11  1*0.0  1.973784648558e-10   4.707374991582e-11  5*0.0  2.525023743100e-10  -4.527941224363e-12  1*0.0 -4.946085160367e-11  -1.143916894371e-11  
5*0.0 -9.004176396072e-10   1.695477467526e-11  1*0.0  1.846977888791e-10   4.404222620594e-11  5*0.0  2.360569434621e-10  -4.235009869557e-12  1*0.0 -4.611259287810e-11  -1.066467683570e-11  
5*0.0 -8.463613503466e-10   1.593725156311e-11  1*0.0  1.731634389889e-10   4.127920266679e-11  5*0.0  2.210848257421e-10  -3.969601695319e-12  1*0.0 -4.308053150702e-11  -9.961882019332e-12  
5*0.0 -7.947882676851e-10   1.496296016045e-11  1*0.0  1.621663376908e-10   3.864895321786e-11  5*0.0  2.068408856516e-10  -3.715263012890e-12  1*0.0 -4.019784082165e-11  -9.294624588386e-12  
5*0.0 -7.475357407146e-10   1.403307170725e-11  1*0.0  1.521624264952e-10   3.625013084255e-11  5*0.0  1.938952449963e-10  -3.474256753153e-12  1*0.0 -3.759600116553e-11  -8.690615887362e-12  
5*0.0 -7.034350677524e-10   1.316114850686e-11  1*0.0  1.428594336869e-10   3.401833756603e-11  5*0.0  1.818646342584e-10  -3.248291359679e-12  1*0.0 -3.518656399950e-11  -8.130888375523e-12  
5*0.0 -6.647414043809e-10   1.239000514693e-11  1*0.0  1.347875767507e-10   3.207001541420e-11  5*0.0  1.713930471238e-10  -3.049846743394e-12  1*0.0 -3.311180770947e-11  -7.645858341379e-12  
5*0.0 -6.270454275814e-10   1.160496990643e-11  1*0.0  1.269211743316e-10   3.017672120416e-11  5*0.0  1.612395734355e-10  -2.847664672859e-12  1*0.0 -3.109983596275e-11  -7.176617511092e-12  
5*0.0 -5.913439710351e-10   1.086756106396e-11  1*0.0  1.194829687939e-10   2.838806505242e-11  5*0.0  1.516480997852e-10  -2.658438211763e-12  1*0.0 -2.920201336820e-11  -6.734365007725e-12  
5*0.0 -5.579962430697e-10   1.020437616329e-11  1*0.0  1.125546273488e-10   2.672215376797e-11  5*0.0  1.427054049490e-10  -2.488754085799e-12  1*0.0 -2.743711097180e-11  -6.323148594546e-12  
5*0.0 -5.260093797452e-10   9.554323729565e-12  1*0.0  1.059149007263e-10   2.512832863087e-11  5*0.0  1.341600920678e-10  -2.323252107191e-12  1*0.0 -2.575203946280e-11  -5.931102865365e-12  
5*0.0 -4.944703084972e-10   8.922760888596e-12  1*0.0  9.934750579837e-11   2.355893266409e-11  5*0.0  1.257345421441e-10  -2.162208019182e-12  1*0.0 -2.408543607827e-11  -5.545066170469e-12  
5*0.0 -4.656430414835e-10   8.370453018333e-12  1*0.0  9.337292196645e-11   2.212890611175e-11  5*0.0  1.180511547227e-10  -2.022162551633e-12  1*0.0 -2.257219192879e-11  -5.194047255812e-12  
5*0.0 -4.374048398496e-10   7.833655524302e-12  1*0.0  8.751043053615e-11   2.073089082420e-11  5*0.0  1.105350795274e-10  -1.886189023923e-12  1*0.0 -2.108945796045e-11  -4.851329813212e-12  
5*0.0 -4.110460475868e-10   7.331522739433e-12  1*0.0  8.205565024544e-11   1.942984455567e-11  5*0.0  1.035463939569e-10  -1.759704753987e-12  1*0.0 -1.971492352863e-11  -4.533522542221e-12  
5*0.0 -3.857532349164e-10   6.867734612899e-12  1*0.0  7.682082838690e-11   1.818419088237e-11  5*0.0  9.684400941045e-11  -1.642980803701e-12  1*0.0 -1.839642122452e-11  -4.229393610271e-12  
5*0.0 -3.622757919553e-10   6.449418631512e-12  1*0.0  7.197614725834e-11   1.703107472971e-11  5*0.0  9.063714340649e-11  -1.538269577140e-12  1*0.0 -1.717872064959e-11  -3.948461882280e-12  
5*0.0 -3.389974868107e-10   6.029001175331e-12  1*0.0  6.716207326889e-11   1.589008520816e-11  5*0.0  8.449604669000e-11  -1.433235580387e-12  1*0.0 -1.597143355825e-11  -3.671040834336e-12  
5*0.0 -3.174675193016e-10   5.642224430011e-12  1*0.0  6.272718771339e-11   1.483822713638e-11  5*0.0  7.883882756042e-11  -1.337403452262e-12  1*0.0 -1.486338967501e-11  -3.416236175377e-12  
5*0.0 -2.966943457468e-10   5.275902630933e-12  1*0.0  5.844744886836e-11   1.382569630843e-11  5*0.0  7.338848395200e-11  -1.246719718641e-12  1*0.0 -1.379564031126e-11  -3.171286466980e-12  
5*0.0 -2.778096879790e-10   4.940464647104e-12  1*0.0  5.457857556435e-11   1.290844699895e-11  5*0.0  6.846128668999e-11  -1.163975991590e-12  1*0.0 -1.283553878057e-11  -2.950539563281e-12  
5*0.0 -2.604399935507e-10   4.623925572156e-12  1*0.0  5.103664846705e-11   1.206739204095e-11  5*0.0  6.395455745606e-11  -1.086122018135e-12  1*0.0 -1.196127461379e-11  -2.749172687768e-12  
5*0.0 -2.446103315822e-10   4.326936464757e-12  1*0.0  4.782980496618e-11   1.130407513575e-11  5*0.0  5.987720484569e-11  -1.013372250589e-12  1*0.0 -1.117532288234e-11  -2.567651781706e-12  
5*0.0 -2.300705996523e-10   4.046184873015e-12  1*0.0  4.490055636198e-11   1.060551641402e-11  5*0.0  5.615654022590e-11  -9.446505490276e-13  1*0.0 -1.046203989053e-11  -2.402542516683e-12  
5*0.0 -2.169671783017e-10   3.795534702389e-12  1*0.0  4.227866951868e-11   9.978329843034e-12  5*0.0  5.282157388277e-11  -8.836062043571e-13  1*0.0 -9.826905661758e-12  -2.255052320732e-12  
5*0.0 -2.046722443939e-10   3.557136698200e-12  1*0.0  3.982547640127e-11   9.391467282642e-12  5*0.0  4.970537006770e-11  -8.257804701739e-13  1*0.0 -9.235025249052e-12  -2.117574841910e-12  
5*0.0 -1.925345898039e-10   3.320429552325e-12  1*0.0  3.739735760902e-11   8.813057514937e-12  5*0.0  4.663267663511e-11  -7.684159271958e-13  1*0.0 -8.649907618948e-12  -1.982225027125e-12  
5*0.0 -1.812341972666e-10   3.108859590070e-12  1*0.0  3.514246357050e-11   8.276003239792e-12  5*0.0  4.377635005966e-11  -7.172884609256e-13  1*0.0 -8.107267869412e-12  -1.856730166275e-12  
5*0.0 -1.705825175068e-10   2.911510216634e-12  1*0.0  3.302060204337e-11   7.771004536110e-12  5*0.0  4.109080238878e-11  -6.697419826790e-13  1*0.0 -7.597869365974e-12  -1.739003242828e-12  
5*0.0 -1.602121312245e-10   2.714979943560e-12  1*0.0  3.095431707876e-11   7.280602080045e-12  5*0.0  3.848527850471e-11  -6.225132313094e-13  1*0.0 -7.103545695249e-12  -1.625048353098e-12  
5*0.0 -1.501372752964e-10   2.532703128817e-12  1*0.0  2.894353581358e-11   6.804982307381e-12  5*0.0  3.595173000902e-11  -5.788178289358e-13  1*0.0 -6.622029338552e-12  -1.514434348360e-12  
5*0.0 -1.405742869145e-10   2.363022368311e-12  1*0.0  2.703683050178e-11   6.354615761268e-12  5*0.0  3.355151142974e-11  -5.381986221203e-13  1*0.0 -6.166277959215e-12  -1.409880319098e-12  
5*0.0 -1.315579305405e-10   2.205671682737e-12  1*0.0  2.524237029957e-11   5.931125056363e-12  5*0.0  3.129388794456e-11  -5.007599012904e-13  1*0.0 -5.738305865225e-12  -1.311782097640e-12  
5*0.0 -1.227425090192e-10   2.051497992931e-12  1*0.0  2.348669011785e-11   5.518047974837e-12  5*0.0  2.909145740209e-11  -4.641346207817e-13  1*0.0 -5.320514739843e-12  -1.216293025390e-12  
5*0.0 -1.146554514689e-10   1.920609259512e-12  1*0.0  2.188051565550e-11   5.140046733708e-12  5*0.0  2.707167667729e-11  -4.331862252340e-13  1*0.0 -4.938323930115e-12  -1.128938346387e-12  
5*0.0 -1.069056588580e-10   1.791283421853e-12  1*0.0  2.034358479297e-11   4.778887880986e-12  5*0.0  2.514504903645e-11  -4.026809477796e-13  1*0.0 -4.574297140787e-12  -1.045835972619e-12  
5*0.0 -9.962946497194e-11   1.674331688815e-12  1*0.0  1.890273745937e-11   4.440608834263e-12  5*0.0  2.333844086074e-11  -3.752956033246e-13  1*0.0 -4.233386786096e-12  -9.680884047796e-13  
5*0.0 -9.293149258842e-11   1.563919037888e-12  1*0.0  1.758218955706e-11   4.130209789299e-12  5*0.0  2.168492200112e-11  -3.495324418855e-13  1*0.0 -3.922658479047e-12  -8.971281737012e-13  
5*0.0 -8.697909707007e-11   1.464003259937e-12  1*0.0  1.641663019944e-11   3.855313675842e-12  5*0.0  2.022496103029e-11  -3.263319604489e-13  1*0.0 -3.650086014512e-12  -8.346617457386e-13  
5*0.0 -8.146997048831e-11   1.367240297557e-12  1*0.0  1.534252039990e-11   3.601712799398e-12  5*0.0  1.888251691404e-11  -3.038776445344e-13  1*0.0 -3.400515709751e-12  -7.773845011321e-13  
5*0.0 -7.657496080886e-11   1.281664552103e-12  1*0.0  1.439505702826e-11   3.377196517687e-12  5*0.0  1.769676931210e-11  -2.841117068106e-13  1*0.0 -3.181606237701e-12  -7.269552929061e-13  
5*0.0 -7.195130138048e-11   1.193529013981e-12  1*0.0  1.350377228073e-11   3.165923844638e-12  5*0.0  1.658677986435e-11  -2.637456248882e-13  1*0.0 -2.977551623372e-12  -6.798999692694e-13  
5*0.0 -6.775911032057e-11   1.115349403880e-12  1*0.0  1.269921623457e-11   2.974849212344e-12  5*0.0  1.558330233569e-11  -2.457645906783e-13  1*0.0 -2.793842421673e-12  -6.374572610756e-13  
5*0.0 -6.363404218546e-11   1.039112488231e-12  1*0.0  1.190609678879e-11   2.787219800260e-12  5*0.0  1.459681288558e-11  -2.282655968804e-13  1*0.0 -2.612909148932e-12  -5.958153300149e-13  
5*0.0 -5.975864913496e-11   9.692293312494e-13  1*0.0  1.116219598149e-11   2.611358850253e-12  5*0.0  1.367175180402e-11  -2.122555692564e-13  1*0.0 -2.443497019298e-12  -5.568527686052e-13  
5*0.0 -5.607527298637e-11   9.021753410292e-13  1*0.0  1.045600838081e-11   2.444621629436e-12  5*0.0  1.279537730071e-11  -1.969704739559e-13  1*0.0 -2.283181329053e-12  -5.200237757000e-13  
5*0.0 -5.265805324299e-11   8.427157706361e-13  1*0.0  9.802548217313e-12   2.290349141431e-12  5*0.0  1.198347157049e-11  -1.834477218772e-13  1*0.0 -2.135017261932e-12  -4.859910588633e-13  
5*0.0 -4.931760522385e-11   7.858777792627e-13  1*0.0  9.162567974776e-12   2.139786717883e-12  5*0.0  1.118996976898e-11  -1.705141600704e-13  1*0.0 -1.989940526359e-12  -4.527838235618e-13  
5*0.0 -4.615614634415e-11   7.318992767784e-13  1*0.0  8.558040722051e-12   1.997704924054e-12  5*0.0  1.044159875821e-11  -1.582984517217e-13  1*0.0 -1.853360106458e-12  -4.215479063227e-13  
5*0.0 -4.311920784581e-11   6.810801248213e-13  1*0.0  7.977334045267e-12   1.861522913087e-12  5*0.0  9.723712028019e-12  -1.468345181835e-13  1*0.0 -1.722337686130e-12  -3.916487760835e-13  
5*0.0 -4.018148081499e-11   6.334054625457e-13  1*0.0  7.415362434545e-12   1.730098677105e-12  5*0.0  9.029713422756e-12  -1.360875271031e-13  1*0.0 -1.595624250528e-12  -3.628107189380e-13  
5*0.0 -3.743432002535e-11   5.896013842665e-13  1*0.0  6.890973532018e-12   1.607520128861e-12  5*0.0  8.382559646926e-12  -1.262792001650e-13  1*0.0 -1.477694844299e-12  -3.359846549873e-13  
5*0.0 -3.475570646700e-11   5.461917690779e-13  1*0.0  6.379579142413e-12   1.488295951092e-12  5*0.0  7.753300966002e-12  -1.165878558996e-13  1*0.0 -1.363006389505e-12  -3.099599260112e-13  
5*0.0 -3.229061927110e-11   5.101805758606e-13  1*0.0  5.909750505909e-12   1.378818467229e-12  5*0.0  7.173701598623e-12  -1.085770795827e-13  1*0.0 -1.257527271821e-12  -2.860436803950e-13  
5*0.0 -2.991666392861e-11   4.742031872034e-13  1*0.0  5.457885593530e-12   1.273705411684e-12  5*0.0  6.618032158132e-12  -1.005974271076e-13  1*0.0 -1.156535438297e-12  -2.631769355161e-13  
5*0.0 -2.785290365451e-11   4.425415703960e-13  1*0.0  5.067876669260e-12   1.182607832572e-12  5*0.0  6.138068893654e-12  -9.362221642022e-14  1*0.0 -1.069890445639e-12  -2.434777353052e-13  
5*0.0 -2.596542030397e-11   4.131331705112e-13  1*0.0  4.712562086896e-12   1.099523640485e-12  5*0.0  5.701219726179e-12  -8.715535394392e-14  1*0.0 -9.913204434644e-13  -2.255922491034e-13  
5*0.0 -2.422991817695e-11   3.849757732936e-13  1*0.0  4.387384722383e-12   1.023388822257e-12  5*0.0  5.302187273832e-12  -8.098721099217e-14  1*0.0 -9.198751749579e-13  -2.093030872616e-13  
5*0.0 -2.270552078209e-11   3.584504270125e-13  1*0.0  4.104023420357e-12   9.567419847422e-13  5*0.0  4.954969254978e-12  -7.519220097911e-14  1*0.0 -8.581881740389e-13  -1.951687084519e-13  
5*0.0 -2.138065272295e-11   3.351986371478e-13  1*0.0  3.859907216119e-12   8.990299868655e-13  5*0.0  4.655495069288e-12  -7.013126248892e-14  1*0.0 -8.054378270681e-13  -1.830167145263e-13  
5*0.0 -2.004446942952e-11   3.114534634665e-13  1*0.0  3.612869876762e-12   8.409394643242e-13  5*0.0  4.353724301978e-12  -6.495873817616e-14  1*0.0 -7.521083322249e-13  -1.707948351819e-13  
5*0.0 -1.877597725349e-11   2.889694978346e-13  1*0.0  3.378662268812e-12   7.859297052687e-13  5*0.0  4.068039071749e-12  -6.008063112221e-14  1*0.0 -7.016839376352e-13  -1.592511763975e-13  
5*0.0 -1.766566366864e-11   2.703254756263e-13  1*0.0  3.174856087581e-12   7.378910049777e-13  5*0.0  3.818619629310e-12  -5.605899146189e-14  1*0.0 -6.579021215978e-13  -1.491944392621e-13  
5*0.0 -1.654339962781e-11   2.513551651558e-13  1*0.0  2.968171084134e-12   6.894352729309e-13  5*0.0  3.566685620345e-12  -5.196233015578e-14  1*0.0 -6.135360261893e-13  -1.390565936741e-13  
5*0.0 -1.547918721224e-11   2.331969522066e-13  1*0.0  2.772451784891e-12   6.436007714328e-13  5*0.0  3.328508433494e-12  -4.806060822065e-14  1*0.0 -5.716471177894e-13  -1.294941594753e-13  
5*0.0 -1.448338876069e-11   2.165669838326e-13  1*0.0  2.589705318253e-12   6.008263036083e-13  5*0.0  3.106239130470e-12  -4.450311510238e-14  1*0.0 -5.326330705893e-13  -1.205925029265e-13  
5*0.0 -1.353307482471e-11   2.015338073492e-13  1*0.0  2.415276683533e-12   5.600939747119e-13  5*0.0  2.894084358502e-12  -4.128877099598e-14  1*0.0 -4.953878130029e-13  -1.121146126610e-13  
5*0.0 -1.258023844898e-11   1.865603407125e-13  1*0.0  2.239938853911e-12   5.193347328104e-13  5*0.0  2.681470078459e-12  -3.808172084446e-14  1*0.0 -4.579702794357e-13  -1.036349528823e-13  
5*0.0 -1.168463669635e-11   1.729059784214e-13  1*0.0  2.075406071466e-12   4.811242665680e-13  5*0.0  2.481995097432e-12  -3.517571490705e-14  1*0.0 -4.229174389658e-13  -9.569904090122e-14  
5*0.0 -1.083794746656e-11   1.602142034377e-13  1*0.0  1.920059837975e-12   4.450886681735e-13  5*0.0  2.293880300616e-12  -3.247864282407e-14  1*0.0 -3.899007664661e-13  -8.823225694831e-14  
5*0.0 -1.004663689417e-11   1.490428681268e-13  1*0.0  1.775040796242e-12   4.114864664560e-13  5*0.0  2.118137610689e-12  -3.011839097228e-14  1*0.0 -3.590871648132e-13  -8.127226543609e-14  
5*0.0 -9.291259309364e-12   1.379227682992e-13  1*0.0  1.636893723686e-12   3.795113902575e-13  5*0.0  1.951244538628e-12  -2.777981889928e-14  1*0.0 -3.298834791228e-13  -7.468144213065e-14  
5*0.0 -8.583768966125e-12   1.281349406382e-13  1*0.0  1.507626706373e-12   3.496295361458e-13  5*0.0  1.794974955365e-12  -2.573401958019e-14  1*0.0 -3.025609699872e-13  -6.852374066025e-14  
5*0.0 -7.942495660824e-12   1.192612472405e-13  1*0.0  1.390918476096e-12   3.226194813578e-13  5*0.0  1.653988222523e-12  -2.387905690656e-14  1*0.0 -2.780029356245e-13  -6.298202635239e-14  
5*0.0 -7.365150976930e-12   1.110244100860e-13  1*0.0  1.286296879127e-12   2.983639073536e-13  5*0.0  1.527705881465e-12  -2.217136722858e-14  1*0.0 -2.560940661506e-13  -5.802905136551e-14  
5*0.0 -6.843707741475e-12   1.030435423469e-13  1*0.0  1.192312755873e-12   2.765252172103e-13  5*0.0  1.414567132899e-12  -2.051786178694e-14  1*0.0 -2.365677982736e-13  -5.360324605455e-14  
5*0.0 -6.410368526688e-12   9.641112758002e-14  1*0.0  1.114937127778e-12   2.584268827224e-13  5*0.0  1.321224987920e-12  -1.915262674759e-14  1*0.0 -2.206018684103e-13  -4.996038768568e-14  
5*0.0 -6.009343451398e-12   8.934878658393e-14  1*0.0  1.043773802179e-12   2.417454662132e-13  5*0.0  1.235875107695e-12  -1.770231917141e-14  1*0.0 -2.060934655616e-13  -4.664029440313e-14  
5*0.0 -5.640019746448e-12   8.301450485231e-14  1*0.0  9.784044185675e-13   2.264187614555e-13  5*0.0  1.157454696663e-12  -1.640323138454e-14  1*0.0 -1.927962139796e-13  -4.359652929196e-14  
5*0.0 -5.283059645525e-12   7.718846576905e-14  1*0.0  9.151533693286e-13   2.116332726871e-13  5*0.0  1.081614195266e-12  -1.520724709566e-14  1*0.0 -1.799217394728e-13  -4.065864271719e-14  
5*0.0 -4.953413488705e-12   7.170696746395e-14  1*0.0  8.569292704737e-13   1.980127088867e-13  5*0.0  1.011886815570e-12  -1.408830099443e-14  1*0.0 -1.681208135815e-13  -3.796338373277e-14  
5*0.0 -4.623934578749e-12   6.619658031939e-14  1*0.0  7.986059779929e-13   1.844280382079e-13  5*0.0  9.422502021501e-13  -1.296490180017e-14  1*0.0 -1.563094474788e-13  -3.527713934978e-14  
5*0.0 -4.319203329393e-12   6.139331083622e-14  1*0.0  7.447623196548e-13   1.718935214426e-13  5*0.0  8.779017516560e-13  -1.198622045861e-14  1*0.0 -1.454141079123e-13  -3.280068682180e-14  
5*0.0 -4.033500996443e-12   5.693481400711e-14  1*0.0  6.943678859234e-13   1.601691673721e-13  5*0.0  8.177235970409e-13  -1.108201664595e-14  1*0.0 -1.352409811913e-13  -3.048975748488e-14  
5*0.0 -3.763589838680e-12   5.267860034128e-14  1*0.0  6.468345759094e-13   1.491204424828e-13  5*0.0  7.610662989555e-13  -1.022339680931e-14  1*0.0 -1.256770860066e-13  -2.831897841655e-14  
5*0.0 -3.498815624255e-12   4.864437412121e-14  1*0.0  6.001359960190e-13   1.383050097786e-13  5*0.0  7.054705002274e-13  -9.409986332246e-15  1*0.0 -1.162785595756e-13  -2.619340471778e-14  
5*0.0 -3.246581409452e-12   4.502179522966e-14  1*0.0  5.556617284975e-13   1.280254827771e-13  5*0.0  6.525223735944e-13  -8.680432197023e-15  1*0.0 -1.073297386043e-13  -2.417373067116e-14  
5*0.0 -3.013072843412e-12   4.174343448848e-14  1*0.0  5.145810692196e-13   1.185327687892e-13  5*0.0  6.036298305667e-13  -8.023172412715e-15  1*0.0 -9.908357928833e-14  -2.231309249280e-14  
5*0.0 -2.788293658678e-12   3.859230268067e-14  1*0.0  4.750492931826e-13   1.094172372532e-13  5*0.0  5.566705799012e-13  -7.393774873947e-15  1*0.0 -9.116581817977e-14  -2.053015848891e-14  
5*0.0 -2.567674717472e-12   3.563383591418e-14  1*0.0  4.362239166726e-13   1.004940402763e-13  5*0.0  5.105984874856e-13  -6.803076921556e-15  1*0.0 -8.339286856311e-14  -1.878546058720e-14  
5*0.0 -2.363053852255e-12   3.307864045166e-14  1*0.0  4.002601051391e-13   9.223595164009e-14  5*0.0  4.678896083189e-13  -6.295705265154e-15  1*0.0 -7.619573302494e-14  -1.717165447774e-14  
5*0.0 -2.166651692132e-12   3.051528228955e-14  1*0.0  3.657983592444e-13   8.433408411526e-14  5*0.0  4.270897067076e-13  -5.789337434215e-15  1*0.0 -6.933118829617e-14  -1.563429070268e-14  
5*0.0 -1.993709204979e-12   2.828275530506e-14  1*0.0  3.355747324548e-13   7.739003961869e-14  5*0.0  3.912965109648e-13  -5.351260100406e-15  1*0.0 -6.333138529521e-14  -1.428798975370e-14  
5*0.0 -1.837631578886e-12   2.617909127555e-14  1*0.0  3.084124502056e-13   7.114002986457e-14  5*0.0  3.591828936096e-13  -4.939444970070e-15  1*0.0 -5.796977073558e-14  -1.308287518920e-14  
5*0.0 -1.707779502881e-12   2.434178873442e-14  1*0.0  2.860055144436e-13   6.595434761478e-14  5*0.0  3.326976327920e-13  -4.581620594201e-15  1*0.0 -5.358369660996e-14  -1.209116245748e-14  
5*0.0 -1.590602396039e-12   2.251415653785e-14  1*0.0  2.658988859120e-13   6.128922753021e-14  5*0.0  3.090143513757e-13  -4.226148510683e-15  1*0.0 -4.968311570188e-14  -1.120659357621e-14  
5*0.0 -1.492754927946e-12   2.094225961007e-14  1*0.0  2.492706783532e-13   5.740566536434e-14  5*0.0  2.894252324538e-13  -3.921219684463e-15  1*0.0 -4.648737451901e-14  -1.047682163470e-14  
5*0.0 -1.396871457316e-12   1.933394352278e-14  1*0.0  2.329683901785e-13   5.360864093260e-14  5*0.0  2.702846103211e-13  -3.610257007212e-15  1*0.0 -4.336317482815e-14  -9.765191723879e-15  
5*0.0 -1.307496019915e-12   1.789501248924e-14  1*0.0  2.177955208759e-13   5.007709555125e-14  5*0.0  2.524670756774e-13  -3.332526252595e-15  1*0.0 -4.045902642617e-14  -9.104167294541e-15  
5*0.0 -1.220897343834e-12   1.657100589312e-14  1*0.0  2.030751540005e-13   4.666181925864e-14  5*0.0  2.351857367925e-13  -3.076658056311e-15  1*0.0 -3.763862102971e-14  -8.464304907854e-15  
5*0.0 -1.137638947152e-12   1.529235525913e-14  1*0.0  1.889365764004e-13   4.338726235878e-14  5*0.0  2.186229997531e-13  -2.830581973008e-15  1*0.0 -3.493795681699e-14  -7.852609166215e-15  
5*0.0 -1.062707972761e-12   1.411619634643e-14  1*0.0  1.762584524453e-13   4.044609790370e-14  5*0.0  2.037798306413e-13  -2.605916498381e-15  1*0.0 -3.252601148628e-14  -7.305354016403e-15  
5*0.0 -9.910675360414e-13   1.308948566992e-14  1*0.0  1.641255013869e-13   3.763913784408e-14  5*0.0  1.895619230629e-13  -2.409250079469e-15  1*0.0 -3.021340319430e-14  -6.782167555676e-15  
5*0.0 -9.223804609181e-13   1.209589847897e-14  1*0.0  1.525031421069e-13   3.495500187153e-14  5*0.0  1.759717950616e-13  -2.219509235831e-15  1*0.0 -2.800476672499e-14  -6.283309178937e-15  
5*0.0 -8.557398284337e-13   1.116508511462e-14  1*0.0  1.412243734024e-13   3.235741077957e-14  5*0.0  1.627974199624e-13  -2.042158631518e-15  1*0.0 -2.586315982317e-14  -5.800917820391e-15  
5*0.0 -7.934363399534e-13   1.029443845713e-14  1*0.0  1.307015779321e-13   2.993545299263e-14  5*0.0  1.505208951485e-13  -1.877383852918e-15  1*0.0 -2.387134712185e-14  -5.352514358816e-15  
5*0.0 -7.308331849007e-13   9.485579394910e-15  1*0.0  1.201006579228e-13   2.750693673968e-14  5*0.0  1.381576043530e-13  -1.723871609627e-15  1*0.0 -2.186043275611e-14  -4.901948885824e-15  
5*0.0 -6.712218410249e-13   8.700713715408e-15  1*0.0  1.100196076025e-13   2.520031606115e-14  5*0.0  1.264263816226e-13  -1.575464532237e-15  1*0.0 -1.995465607045e-14  -4.475407512911e-15  
5*0.0 -6.155138529875e-13   8.026870613059e-15  1*0.0  1.006055593789e-13   2.304954215997e-14  5*0.0  1.154605799575e-13  -1.448616685000e-15  1*0.0 -1.817441924640e-14  -4.077603144472e-15  
5*0.0 -5.646435244312e-13   7.395102405811e-15  1*0.0  9.203704752326e-14   2.109079786427e-14  5*0.0  1.054964167707e-13  -1.330697156305e-15  1*0.0 -1.656174366276e-14  -3.717002393615e-15  
5*0.0 -5.164429515826e-13   6.858069095926e-15  1*0.0  8.391974413907e-14   1.923946924117e-14  5*0.0  9.604788722145e-14  -1.230489592425e-15  1*0.0 -1.503280535934e-14  -3.375931386923e-15  
5*0.0 -4.742697015855e-13   6.365687798218e-15  1*0.0  7.684873253604e-14   1.762298687643e-14  5*0.0  8.782877027597e-14  -1.139168397243e-15  1*0.0 -1.370832790501e-14  -3.079760732423e-15  
5*0.0 -4.356675288710e-13   5.895311269430e-15  1*0.0  7.039604258092e-14   1.614704356351e-14  5*0.0  8.034412664328e-14  -1.052444451381e-15  1*0.0 -1.250560711636e-14  -2.810637578321e-15  
5*0.0 -4.016514047515e-13   5.433951998725e-15  1*0.0  6.474292853324e-14   1.485005455779e-14  5*0.0  7.380841622041e-14  -9.675872080458e-16  1*0.0 -1.146125256456e-14  -2.576162515058e-15  
5*0.0 -3.725424834072e-13   5.017023161238e-15  1*0.0  5.993513218517e-14   1.374248959213e-14  5*0.0  6.825632011967e-14  -8.911417524011e-16  1*0.0 -1.057934243105e-14  -2.377306626019e-15  
5*0.0 -3.480148151405e-13   4.628086801106e-15  1*0.0  5.592075607725e-14   1.281215562005e-14  5*0.0  6.363463855751e-14  -8.200054277393e-16  1*0.0 -9.851817350879e-15  -2.212184372363e-15  
5*0.0 -3.251633639366e-13   4.259434185276e-15  1*0.0  5.218733116719e-14   1.194698974125e-14  5*0.0  5.934291212027e-14  -7.526658323699e-16  1*0.0 -9.177385045555e-15  -2.059102133752e-15  
5*0.0 -3.042988496104e-13   3.944937604216e-15  1*0.0  4.878504792229e-14   1.115862558470e-14  5*0.0  5.542584164740e-14  -6.953218962054e-16  1*0.0 -8.562947778363e-15  -1.919662063755e-15  
5*0.0 -2.842607460049e-13   3.640951222597e-15  1*0.0  4.552071299089e-14   1.040357437119e-14  5*0.0  5.167484896591e-14  -6.400975151587e-16  1*0.0 -7.975089068066e-15  -1.786474963439e-15  
5*0.0 -2.642025637104e-13   3.342972646478e-15  1*0.0  4.224707922808e-14   9.649540314630e-15  5*0.0  4.792086525133e-14  -5.858933088792e-16  1*0.0 -7.385685016318e-15  -1.653493472243e-15  
5*0.0 -2.469718253724e-13   3.100116989669e-15  1*0.0  3.944657450942e-14   9.002615783373e-15  5*0.0  4.470237534143e-14  -5.419514489928e-16  1*0.0 -6.882358233510e-15  -1.539616432661e-15  
5*0.0 -2.292253855845e-13   2.848394434210e-15  1*0.0  3.655577938873e-14   8.338241926476e-15  5*0.0  4.139124485171e-14  -4.963467620314e-16  1*0.0 -6.363393589339e-15  -1.422785020453e-15  
5*0.0 -2.126598373118e-13   2.616247029486e-15  1*0.0  3.386149758287e-14   7.719460659841e-15  5*0.0  3.830695489039e-14  -4.544980595962e-16  1*0.0 -5.880674802205e-15  -1.314185433956e-15  
5*0.0 -1.976478356795e-13   2.414728816766e-15  1*0.0  3.142522841593e-14   7.159831231631e-15  5*0.0  3.551717163626e-14  -4.183860099785e-16  1*0.0 -5.444942457731e-15  -1.216146081478e-15  
5*0.0 -1.827567501849e-13   2.222154626518e-15  1*0.0  2.900738013924e-14   6.606429191057e-15  5*0.0  3.275271966913e-14  -3.838706943995e-16  1*0.0 -5.012956846744e-15  -1.119290738669e-15  
5*0.0 -1.680357266909e-13   2.037465458318e-15  1*0.0  2.661418952304e-14   6.060483679126e-15  5*0.0  3.001955147206e-14  -3.507418898248e-16  1*0.0 -4.585341455755e-15  -1.023729815691e-15  
5*0.0 -1.545167153909e-13   1.873211084782e-15  1*0.0  2.442047734234e-14   5.560256144883e-15  5*0.0  2.751465142952e-14  -3.214019148605e-16  1*0.0 -4.194124147290e-15  -9.363388913852e-16  
5*0.0 -1.414901886197e-13   1.715071355794e-15  1*0.0  2.230854832811e-14   5.079533072842e-15  5*0.0  2.510767396876e-14  -2.933390994106e-16  1*0.0 -3.818486394653e-15  -8.525745677495e-16  
5*0.0 -1.286428815465e-13   1.566445579828e-15  1*0.0  2.022508301142e-14   4.606770368273e-15  5*0.0  2.273553837736e-14  -2.669665618667e-16  1*0.0 -3.448190374897e-15  -7.702533859769e-16  
5*0.0 -1.174343686071e-13   1.445522239757e-15  1*0.0  1.841278602810e-14   4.195177859559e-15  5*0.0  2.066991984003e-14  -2.456684139469e-16  1*0.0 -3.126658120764e-15  -6.987165097738e-16  
5*0.0 -1.062035612325e-13   1.320308922877e-15  1*0.0  1.659749145030e-14   3.784044908273e-15  5*0.0  1.860700997266e-14  -2.237183560565e-16  1*0.0 -2.805627198391e-15  -6.274778238530e-16  
5*0.0 -9.648696566241e-14   1.214711205296e-15  1*0.0  1.503151618094e-14   3.428851186232e-15  5*0.0  1.682686048169e-14  -2.053024743520e-16  1*0.0 -2.529356893342e-15  -5.660852530833e-16  
5*0.0 -8.793681104889e-14   1.118224798704e-15  1*0.0  1.365874542437e-14   3.116976480543e-15  5*0.0  1.526879851817e-14  -1.884563756399e-16  1*0.0 -2.288436024053e-15  -5.124529648405e-16  
5*0.0 -8.118896928991e-14   1.037762078050e-15  1*0.0  1.258378946782e-14   2.871207573154e-15  5*0.0  1.404869017224e-14  -1.745176275018e-16  1*0.0 -2.101184372739e-15  -4.704994218521e-16  
5*0.0 -7.515917858388e-14   9.525660946501e-16  1*0.0  1.162920871273e-14   2.652259457532e-15  5*0.0  1.297101657967e-14  -1.598019775999e-16  1*0.0 -1.936795108787e-15  -4.335306481723e-16  
5*0.0 -7.059677933920e-14   8.851143852118e-16  1*0.0  1.091478946823e-14   2.486760239204e-15  5*0.0  1.216376525454e-14  -1.481908262207e-16  1*0.0 -1.814986365446e-15  -4.058536376486e-16  
5*0.0 -6.593375099994e-14   8.149260044102e-16  1*0.0  1.018336097124e-14   2.318107121051e-15  5*0.0  1.134007828514e-14  -1.361273413050e-16  1*0.0 -1.690475520426e-15  -3.776918655632e-16  
5*0.0 -6.149155268969e-14   7.491534814138e-16  1*0.0  9.487276957057e-15   2.157866121613e-15  5*0.0  1.055702121557e-14  -1.248446557334e-16  1*0.0 -1.572218306481e-15  -3.509862014617e-16  
5*0.0 -5.727638238429e-14   6.873375512189e-16  1*0.0  8.826878905720e-15   2.006059152183e-15  5*0.0  9.814893405177e-15  -9.497311434410e-17  1*0.0 -1.460155409146e-15  -3.257156699387e-16  
5*0.0 -5.345264089407e-14   6.351100122968e-16  1*0.0  8.228839108156e-15   1.868607908191e-15  5*0.0  9.141940724006e-15  -1.016075218722e-16  1*0.0 -1.358706336368e-15  -3.028439428337e-16  
5*0.0 -4.948483643428e-14   5.798840316288e-16  1*0.0  7.607248474014e-15   1.726428499967e-15  5*0.0  8.445052729574e-15  2*0.0 -1.253470816220e-15  -2.792297751766e-16  
5*0.0 -4.579487184821e-14   5.301378790062e-16  1*0.0  7.029981259755e-15   1.594496357502e-15  5*0.0  7.797961207224e-15  2*0.0 -1.155882369761e-15  -2.573493117836e-16  
5*0.0 -4.237476712963e-14   4.859005480904e-16  1*0.0  6.495852837745e-15   1.472511303384e-15  5*0.0  7.199254217395e-15  2*0.0 -1.065737692706e-15  -2.371522354921e-16  
5*0.0 -3.895146518174e-14   4.425994181302e-16  1*0.0  5.960547054159e-15   1.350697336176e-15  5*0.0  6.600197556561e-15  2*0.0 -9.754246156303e-16  -2.169900782205e-16  
5*0.0 -3.578387042892e-14   4.035263850017e-16  1*0.0  5.465990125843e-15   1.238218117606e-15  5*0.0  6.046978196934e-15  2*0.0 -8.921429954665e-16  -1.984078206496e-16  
5*0.0 -3.284825398140e-14   3.676751651212e-16  1*0.0  5.008529367393e-15   1.134236172831e-15  5*0.0  5.535732673900e-15  2*0.0 -8.153163035954e-16  -1.812752261656e-16  
5*0.0 -3.005614957787e-14   3.360412393973e-16  1*0.0  4.573525111761e-15   1.035574021776e-15  5*0.0  5.049478973178e-15  2*0.0 -7.422617401237e-16  -1.650193449219e-16  
5*0.0 -2.741868606670e-14   3.079631664241e-16  1*0.0  4.162957112566e-15   9.426199578905e-16  5*0.0  4.590683874822e-15  2*0.0 -6.733868875256e-16  -1.497208671281e-16  
5*0.0 -2.493618926171e-14   2.821652692036e-16  1*0.0  3.776899768272e-15   8.553218276947e-16  5*0.0  4.159718361925e-15  2*0.0 -6.087493475659e-16  -1.353810792958e-16  
5*0.0 -2.255400239583e-14   2.573662880460e-16  1*0.0  3.406762150937e-15   7.717631927725e-16  5*0.0  3.747191619211e-15  2*0.0 -5.469238992630e-16  -1.022513221644e-16  
5*0.0 -2.027491292936e-14   2.365262214463e-16  1*0.0  3.052605330492e-15   6.920335062247e-16  5*0.0  3.352073480254e-15  2*0.0 -4.877040076966e-16  -1.083441877446e-16  
5*0.0 -1.835406199415e-14   2.178064457213e-16  1*0.0  2.755333039713e-15   6.249320713112e-16  5*0.0  3.020915987788e-15  2*0.0 -4.382619613698e-16  1*0.0 
5*0.0 -1.671935901139e-14   2.004022479858e-16  1*0.0  2.503533758617e-15   5.679418837249e-16  5*0.0  2.741021605976e-15  2*0.0 -3.966592120178e-16  1*0.0 
5*0.0 -1.532172354081e-14   1.843402212536e-16  1*0.0  2.289141211232e-15   5.192824311340e-16  5*0.0  2.503101090630e-15  2*0.0 -3.614360882014e-16  1*0.0 
5*0.0 -1.411101695638e-14   1.691976720913e-16  1*0.0  2.104328010131e-15   4.772204977158e-16  5*0.0  2.298474405767e-15  2*0.0 -3.312865151947e-16  1*0.0 
5*0.0 -1.315121915928e-14   1.547180258851e-16  1*0.0  1.959370714805e-15   4.439532439747e-16  5*0.0  2.138812324549e-15  2*0.0 -3.080083470305e-16  1*0.0 
5*0.0 -1.223963597855e-14   1.410102121850e-16  1*0.0  1.821729358545e-15   4.124080404237e-16  5*0.0  1.987361964964e-15  2*0.0 -2.859316103431e-16  1*0.0 
5*0.0 -1.141071673575e-14   1.296014530154e-16  1*0.0  1.696724482788e-15   3.837760494846e-16  5*0.0  1.849602782342e-15  2*0.0 -2.658754918287e-16  1*0.0 
5*0.0 -1.062188037299e-14   1.187486408356e-16  1*0.0  1.577804485436e-15   3.565738068506e-16  5*0.0  1.718703153985e-15  2*0.0 -2.468231277351e-16  1*0.0 
5*0.0 -9.865810641857e-15   9.057450616699e-17  1*0.0  1.463991371526e-15   3.305782667936e-16  5*0.0  1.593640324686e-15  2*0.0 -2.286445782446e-16  1*0.0 
5*0.0 -9.186342553395e-15   1.026820876267e-16  1*0.0  1.361836070586e-15   3.072551553293e-16  5*0.0  1.481217201015e-15  2*0.0 -2.123233965649e-16  1*0.0 
5*0.0 -8.492791997125e-15  2*0.0  1.257456510074e-15   2.835183889867e-16  5*0.0  1.366552137067e-15  2*0.0 -1.956587059823e-16  1*0.0 
5*0.0 -7.831215129550e-15  2*0.0  1.158038188895e-15   2.609378658774e-16  5*0.0  1.257540990427e-15  2*0.0 -1.798371855420e-16  1*0.0 
5*0.0 -7.156496667872e-15  2*0.0  1.056600820203e-15   2.379753169520e-16  5*0.0  1.146530304090e-15  2*0.0 -1.637166430609e-16  1*0.0 
5*0.0 -6.541950814805e-15  2*0.0  9.643150977971e-16   2.171041909035e-16  5*0.0  1.045476820011e-15  2*0.0 -1.490586978093e-16  1*0.0 
5*0.0 -5.976760020387e-15  2*0.0  8.795536258243e-16   1.979469489215e-16  5*0.0  9.527012741742e-16  2*0.0 -1.356184072672e-16  1*0.0 
5*0.0 -5.457708422586e-15  2*0.0  8.018224424381e-16   1.803877292963e-16  5*0.0  8.676666350316e-16  2*0.0 -1.233161145771e-16  1*0.0 
5*0.0 -4.956761672664e-15  2*0.0  7.268822436497e-16   1.634942027679e-16  5*0.0  7.857629825618e-16  2*0.0 -9.379556612052e-17  1*0.0 
5*0.0 -4.488128552236e-15  2*0.0  6.567983010143e-16   1.477238951626e-16  5*0.0  7.091634079396e-16  2*0.0 -1.019505177297e-16  1*0.0 
5*0.0 -4.052025650861e-15  2*0.0  5.916494727692e-16   1.330842072728e-16  5*0.0  6.379695910048e-16  4*0.0 
5*0.0 -3.624874492096e-15  2*0.0  5.278552950369e-16   1.004888269596e-16  5*0.0  5.683060300761e-16  4*0.0 
5*0.0 -3.221571326647e-15  2*0.0  4.676921100364e-16   1.042204216692e-16  5*0.0  5.027149536145e-16  4*0.0 
5*0.0 -2.894963743171e-15  2*0.0  4.191187831357e-16  6*0.0  4.497536806457e-16  4*0.0 
5*0.0 -2.622699596119e-15  2*0.0  3.787738438537e-16  6*0.0  4.058456300451e-16  4*0.0 
5*0.0 -2.396350406217e-15  2*0.0  3.453640567207e-16  6*0.0  3.695278394839e-16  4*0.0 
5*0.0 -2.207853724326e-15  2*0.0  3.177625006784e-16  6*0.0  3.397310765920e-16  4*0.0 
5*0.0 -2.055538556852e-15  2*0.0  2.955745166595e-16  6*0.0  3.158176690067e-16  4*0.0 
5*0.0 -1.912845173252e-15  2*0.0  2.748132258024e-16  6*0.0  2.934477603499e-16  4*0.0 
5*0.0 -1.772804073670e-15  2*0.0  2.544550915360e-16  6*0.0  2.715735272045e-16  4*0.0 
5*0.0 -1.642170861763e-15  2*0.0  2.354866835882e-16  6*0.0  2.511933404201e-16  4*0.0 
5*0.0 -1.525303649724e-15  2*0.0  2.185300936009e-16  6*0.0  2.329327027722e-16  4*0.0 
5*0.0 -1.409958532507e-15  2*0.0  2.018106071720e-16  6*0.0  2.149836600003e-16  4*0.0 
5*0.0 -1.303196378652e-15  2*0.0  1.863531415971e-16  6*0.0  1.983934623964e-16  4*0.0 
5*0.0 -1.197173672714e-15  2*0.0  1.709910082845e-16  6*0.0  1.818928332066e-16  4*0.0 
5*0.0 -1.095007100212e-15  2*0.0  1.562185699050e-16  6*0.0  1.660718139159e-16  4*0.0 
5*0.0 -1.002148655004e-15  2*0.0  1.428037985405e-16  6*0.0  1.516983975175e-16  4*0.0 
5*0.0 -9.112185014362e-16  2*0.0  1.296583510969e-16  6*0.0  1.376027699335e-16  4*0.0 
5*0.0 -8.193885903167e-16  2*0.0  9.833353113513e-17  6*0.0  1.043059824759e-16  4*0.0 
5*0.0 -7.353181932510e-16  2*0.0  1.058075769580e-16  6*0.0  1.120421621282e-16  4*0.0 
5*0.0 -6.567270085161e-16  14*0.0 
5*0.0 -5.807801889562e-16  14*0.0 
5*0.0 -5.082957288937e-16  14*0.0 
5*0.0 -4.458143628227e-16  14*0.0 
5*0.0 -3.919540129265e-16  14*0.0 
5*0.0 -3.490063966398e-16  14*0.0 
5*0.0 -3.159196279316e-16  14*0.0 
5*0.0 -2.885328145973e-16  14*0.0 
5*0.0 -2.705655006206e-16  14*0.0 
5*0.0 -2.600002340176e-16  14*0.0 
5*0.0 -2.364866609478e-16  14*0.0 


Spline
101 6.80301405
1.64061878 3.64288770 0.11372029
3.02356180 3.11804811 0.38149091 -0.43930950 0.36036971 -0.20448536
3.11804811 3.15431558 0.34302695 -0.37668623 0.30240651 -0.18224729
3.15431558 3.19058305 0.32975456 -0.35547033 0.28257757 -0.17921014
3.19058305 3.22685052 0.31722568 -0.33568075 0.26307907 -0.16379620
3.22685052 3.26311799 0.30538961 -0.31724466 0.24525765 -0.15647500
3.26311799 3.29938546 0.29419908 -0.30007236 0.22823279 -0.14531967
3.29938546 3.33565293 0.28360948 -0.28409094 0.21242166 -0.13687085
3.33565293 3.37192041 0.27357910 -0.26922303 0.19752978 -0.12759313
3.37192041 3.40818788 0.26406879 -0.25539870 0.18364734 -0.11936875
3.40818788 3.44445535 0.25504199 -0.24254888 0.17065973 -0.11117682
3.44445535 3.48072282 0.24646452 -0.23060879 0.15856343 -0.10355090
3.48072282 3.51699029 0.23830455 -0.21951601 0.14729684 -0.09619248
3.51699029 3.55325776 0.23053241 -0.20921142 0.13683086 -0.08924830
3.55325776 3.58952523 0.22312057 -0.19963857 0.12712044 -0.08262697
3.58952523 3.62579270 0.21604344 -0.19074394 0.11813042 -0.07636435
3.62579270 3.66206017 0.20927738 -0.18247669 0.10982180 -0.07042836
3.66206017 3.69832765 0.20280050 -0.17478869 0.10215902 -0.06482321
3.69832765 3.73459512 0.19659264 -0.16763438 0.09510610 -0.05953364
3.73459512 3.77086259 0.19063522 -0.16097078 0.08862870 -0.05455496
3.77086259 3.80713006 0.18491119 -0.15475738 0.08269298 -0.04987662
3.80713006 3.84339753 0.17940492 -0.14895606 0.07726629 -0.04549140
3.84339753 3.87966500 0.17410212 -0.14353106 0.07231671 -0.04139017
3.87966500 3.91593247 0.16898976 -0.13844890 0.06781336 -0.03756486
3.91593247 3.95219994 0.16405597 -0.13367829 0.06372622 -0.03400687
3.95219994 3.98846741 0.15929000 -0.12919011 0.06002619 -0.03070780
3.98846741 4.02473489 0.15468209 -0.12495728 0.05668510 -0.02765925
4.02473489 4.06100236 0.15022345 -0.12095477 0.05367571 -0.02485271
4.06100236 4.09726983 0.14590614 -0.11715948 0.05097167 -0.02227981
4.09726983 4.13353730 0.14172304 -0.11355017 0.04854758 -0.01993208
4.13353730 4.16980477 0.13766777 -0.11010742 0.04637892 -0.01780108
4.16980477 4.20607224 0.13373461 -0.10681357 0.04444212 -0.01587840
4.20607224 4.24233971 0.12991845 -0.10365262 0.04271451 -0.01415556
4.24233971 4.27860718 0.12621474 -0.10061019 0.04117435 -0.01262416
4.27860718 4.31487465 0.12261941 -0.09767342 0.03980081 -0.01127575
4.31487465 4.35114213 0.11912886 -0.09483097 0.03857398 -0.01010188
4.35114213 4.38740960 0.11573984 -0.09207287 0.03747487 -0.00909415
4.38740960 4.42367707 0.11244944 -0.08939051 0.03648541 -0.00824407
4.42367707 4.45994454 0.10925507 -0.08677658 0.03558843 -0.00754325
4.45994454 4.49621201 0.10615436 -0.08422494 0.03476771 -0.00698322
4.49621201 4.53247948 0.10314513 -0.08173062 0.03400792 -0.00655557
4.53247948 4.56874695 0.10022539 -0.07928973 0.03329466 -0.00625184
4.56874695 4.60501442 0.09739324 -0.07689937 0.03261444 -0.00606360
4.60501442 4.64128189 0.09464691 -0.07455761 0.03195471 -0.00598242
4.64128189 4.67754937 0.09198464 -0.07226338 0.03130381 -0.00599985
4.67754937 4.71381684 0.08940471 -0.07001644 0.03065101 -0.00610747
4.71381684 4.75008431 0.08690542 -0.06781727 0.02998650 -0.00629682
4.75008431 4.78635178 0.08448500 -0.06566705 0.02930139 -0.00655949
4.78635178 4.82261925 0.08214165 -0.06356756 0.02858770 -0.00688702
4.82261925 4.85888672 0.07987349 -0.06152113 0.02783838 -0.00727098
4.85888672 4.89515419 0.07767855 -0.05953056 0.02704728 -0.00770293
4.89515419 4.93142166 0.07555473 -0.05759908 0.02620918 -0.00817445
4.93142166 4.96768913 0.07349984 -0.05573026 0.02531978 -0.00867708
4.96768913 5.00395660 0.07151154 -0.05392793 0.02437569 -0.00920239
5.00395660 5.04022408 0.06958733 -0.05219615 0.02337445 -0.00974195
5.04022408 5.07649155 0.06772459 -0.05053913 0.02231450 -0.01028731
5.07649155 5.11275902 0.06592052 -0.04896114 0.02119522 -0.01083005
5.11275902 5.14902649 0.06417219 -0.04746648 0.02001688 -0.01136172
5.14902649 5.18529396 0.06247648 -0.04605939 0.01878070 -0.01187388
5.18529396 5.22156143 0.06083016 -0.04474399 0.01748879 -0.01235810
5.22156143 5.25782890 0.05922982 -0.04352421 0.01614420 -0.01280594
5.25782890 5.29409637 0.05767194 -0.04240372 0.01475089 -0.01320897
5.29409637 5.33036384 0.05615283 -0.04138589 0.01331372 -0.01355875
5.33036384 5.36663132 0.05466874 -0.04047368 0.01183849 -0.01384683
5.36663132 5.40289879 0.05321577 -0.03966962 0.01033192 -0.01406479
5.40289879 5.43916626 0.05178997 -0.03897569 0.00880164 -0.01420418
5.43916626 5.47543373 0.05038732 -0.03839331 0.00725619 -0.01425657
5.47543373 5.51170120 0.04900376 -0.03792324 0.00570504 -0.01421352
5.51170120 5.54796867 0.04763520 -0.03756551 0.00415858 -0.01406659
5.54796867 5.58423614 0.04627760 -0.03731938 0.00262810 -0.01380735
5.58423614 5.62050361 0.04492691 -0.03718323 0.00112583 -0.01342736
5.62050361 5.65677108 0.04357921 -0.03715455 -0.00033510 -0.01291817
5.65677108 5.69303856 0.04223065 -0.03722984 -0.00174063 -0.01227137
5.69303856 5.72930603 0.04087755 -0.03740451 -0.00307578 -0.01147850
5.72930603 5.76557350 0.03951639 -0.03767291 -0.00432467 -0.01053113
5.76557350 5.80184097 0.03814389 -0.03802816 -0.00547048 -0.00942082
5.80184097 5.83810844 0.03675706 -0.03846213 -0.00649549 -0.00813914
5.83810844 5.87437591 0.03535321 -0.03896540 -0.00738105 -0.00667765
5.87437591 5.91064338 0.03393000 -0.03952713 -0.00810760 -0.00502790
5.91064338 5.94691085 0.03248555 -0.04013506 -0.00865464 -0.00318147
5.94691085 5.98317832 0.03101842 -0.04077538 -0.00900079 -0.00112994
5.98317832 6.01944580 0.02952771 -0.04143271 -0.00912373 0.00113523
6.01944580 6.05571327 0.02801310 -0.04209002 -0.00900022 0.00362223
6.05571327 6.09198074 0.02647494 -0.04272855 -0.00860611 0.00633998
6.09198074 6.12824821 0.02491426 -0.04332778 -0.00791631 0.00929605
6.12824821 6.16451568 0.02333290 -0.04386531 -0.00690487 0.01250040
6.16451568 6.20078315 0.02173353 -0.04431682 -0.00554480 0.01595874
6.20078315 6.23705062 0.02011974 -0.04465604 -0.00380845 0.01968451
6.23705062 6.27331809 0.01849611 -0.04485461 -0.00166673 0.02367685
6.27331809 6.30958556 0.01686829 -0.04488208 0.00090937 0.02796158
6.30958556 6.34585304 0.01524306 -0.04470578 0.00395166 0.03251457
6.34585304 6.38212051 0.01362844 -0.04429085 0.00748932 0.03740525
6.38212051 6.41838798 0.01203376 -0.04360001 0.01155910 0.04252796
6.41838798 6.45465545 0.01046973 -0.04259376 0.01618625 0.04810439
6.45465545 6.49092292 0.00894854 -0.04122987 0.02142012 0.05374456
6.49092292 6.52719039 0.00748398 -0.03946409 0.02726766 0.06020114
6.52719039 6.56345786 0.00609146 -0.03724868 0.03381769 0.06609274
6.56345786 6.59972533 0.00478817 -0.03453491 0.04100874 0.07402048
6.59972533 6.63599280 0.00359315 -0.03126826 0.04906234 0.07917859
6.63599280 6.67226028 0.00252744 -0.02739709 0.05767717 0.09033663
6.67226028 6.70852775 0.00161399 -0.02285701 0.06750601 0.09245023
6.70852775 6.80301405 0.00087823 -0.01759566 0.07756482 0.10873198 -0.02264330 0.25662224
