# Supplementary material for: DFTB Parametrization at the Example of Platinum—Implementation, Validation and Practical Considerations
Source: J Comput Chem. 2026 Mar 11;47(7):e70342. doi: 10.1002/jcc.70342 (PMC12979722; doi:10.1002/jcc.70342)
Supplement: Supplementary file 2 — Data S2: Slater‐Koster files for the interactions of Pt‐{H, C, N, O, F, Cl, Na, Mg, Zn, Zr, Pt} and STO‐coefficients for Pt. [file JCC-47-0-s002.zip › Pt-X-skf/Pt-F.skf]

0.020000000000, 1050
195.084, 19*0.0
5*0.0  5.854687058904e-02   5.520692983058e-02  1*0.0 -6.476098959285e-03   1.694151767253e-01  5*0.0  1.076454957428e-01   1.075691829303e-01  1*0.0 -3.793464724844e-03   1.568407831363e-01  
5*0.0  6.659237508001e-02   5.813419460854e-02  1*0.0 -1.541879284457e-02   1.713445515015e-01  5*0.0  1.078541926108e-01   1.076426977650e-01  1*0.0 -7.589791768554e-03   1.570491965862e-01  
5*0.0  6.472213934603e-02   6.026719467784e-02  1*0.0 -1.940424580968e-02   8.683215042117e-02  5*0.0  1.082078853888e-01   1.077592508393e-01  1*0.0 -1.139466418449e-02   1.573972870426e-01  
5*0.0  5.051528304099e-02   5.922883741760e-02  1*0.0 -1.457784794905e-02  -1.819670906412e-02  5*0.0  1.087037725054e-01   1.079195466945e-01  1*0.0 -1.520843772289e-02   1.578315392517e-01  
5*0.0  2.681477803388e-02   5.542881613128e-02  1*0.0 -3.623546427120e-03  -8.781408847027e-02  5*0.0  1.093333164012e-01   1.081272068487e-01  1*0.0 -1.902975550441e-02   1.583129384870e-01  
5*0.0  2.035790273361e-03   4.800435444452e-02  1*0.0  7.508652176825e-03  -1.010001986516e-01  5*0.0  1.100807007145e-01   1.083815904603e-01  1*0.0 -2.284682242896e-02   1.588078019536e-01  
5*0.0 -1.664003416752e-02   3.969235324484e-02  1*0.0  1.412584164214e-02  -5.813551754603e-02  5*0.0  1.109338680798e-01   1.086948966838e-01  1*0.0 -2.665485157876e-02   1.593554929375e-01  
5*0.0 -2.443409593635e-02   3.181675357161e-02  1*0.0  1.270470476597e-02   2.684854568693e-02  5*0.0  1.118838856344e-01   1.090379113277e-01  1*0.0 -3.045646781171e-02   1.599669965703e-01  
5*0.0 -1.736510136234e-02   2.685631856465e-02  1*0.0  1.121574164977e-03   1.364292706572e-01  5*0.0  1.129339230769e-01   1.093680418833e-01  1*0.0 -3.426430042570e-02   1.606890887047e-01  
5*0.0  6.397705150118e-03   2.354498807872e-02  1*0.0 -2.167741916015e-02   2.532678522009e-01  5*0.0  1.140829983228e-01   1.098037716399e-01  1*0.0 -3.806268203251e-02   1.616689908758e-01  
5*0.0  4.525479745360e-02   2.356771020812e-02  1*0.0 -5.365841382110e-02   3.636410809083e-01  5*0.0  1.153544187945e-01   1.102463677994e-01  1*0.0 -4.188582477738e-02   1.628848070340e-01  
5*0.0  9.707979579908e-02   2.801958540146e-02  1*0.0 -9.241268209049e-02   4.582433056812e-01  5*0.0  1.167795895265e-01   1.106913507343e-01  1*0.0 -4.575714444184e-02   1.644188803686e-01  
5*0.0  1.592806761180e-01   3.574879566515e-02  1*0.0 -1.357328099913e-01   5.312543154439e-01  5*0.0  1.183810439350e-01   1.112642216932e-01  1*0.0 -4.968445520726e-02   1.663645742556e-01  
5*0.0  2.280877355664e-01   4.740511877563e-02  1*0.0 -1.807810513514e-01   5.801446446388e-01  5*0.0  1.202081802683e-01   1.118041016589e-01  1*0.0 -5.370834193042e-02   1.686525128058e-01  
5*0.0  2.999768345289e-01   6.246934074522e-02  1*0.0 -2.245940626679e-01   6.051795538089e-01  5*0.0  1.222994123817e-01   1.124233376524e-01  1*0.0 -5.785882997729e-02   1.713318292124e-01  
5*0.0  3.720624141482e-01   7.898807232531e-02  1*0.0 -2.656135402753e-01   6.064395225788e-01  5*0.0  1.246831178180e-01   1.131468449332e-01  1*0.0 -6.211616541902e-02   1.744514998133e-01  
5*0.0  4.409267362422e-01   9.851083891354e-02  1*0.0 -3.009869149488e-01   5.887621082588e-01  5*0.0  1.274196620763e-01   1.138934209136e-01  1*0.0 -6.655720709666e-02   1.778833247181e-01  
5*0.0  5.038076808969e-01   1.196505910311e-01  1*0.0 -3.293320142819e-01   5.548582454719e-01  5*0.0  1.305421596185e-01   1.147380763998e-01  1*0.0 -7.117203037818e-02   1.816624792522e-01  
5*0.0  5.590641921659e-01   1.411088885064e-01  1*0.0 -3.500328932021e-01   5.078671198383e-01  5*0.0  1.340637469906e-01   1.156709796825e-01  1*0.0 -7.594928171727e-02   1.857607414171e-01  
5*0.0  6.048314108786e-01   1.634416902817e-01  1*0.0 -3.619289751497e-01   4.522319856373e-01  5*0.0  1.380338360872e-01   1.166788943490e-01  1*0.0 -8.094326022815e-02   1.900491904267e-01  
5*0.0  6.407204102162e-01   1.851520018507e-01  1*0.0 -3.655160553513e-01   3.898439517044e-01  5*0.0  1.424495456931e-01   1.178163553111e-01  1*0.0 -8.608888555853e-02   1.946190019939e-01  
5*0.0  6.659317134509e-01   2.066987995024e-01  1*0.0 -3.602653104867e-01   3.248926413424e-01  5*0.0  1.473397760695e-01   1.190399072749e-01  1*0.0 -9.144986358368e-02   1.992743173169e-01  
5*0.0  6.800919936621e-01   2.269747461024e-01  1*0.0 -3.468243665930e-01   2.587858105710e-01  5*0.0  1.526971079949e-01   1.203624546827e-01  1*0.0 -9.696420197102e-02   2.040585424235e-01  
5*0.0  6.834701721781e-01   2.455640525721e-01  1*0.0 -3.257443177217e-01   1.936517365508e-01  5*0.0  1.585041324489e-01   1.219081093406e-01  1*0.0 -1.025956162459e-01   2.089995813998e-01  
5*0.0  6.757643083846e-01   2.631766292764e-01  1*0.0 -2.970850485182e-01   1.318231834877e-01  5*0.0  1.647949989675e-01   1.234418784987e-01  1*0.0 -1.084126627464e-01   2.138373056227e-01  
5*0.0  6.585917059653e-01   2.787276635470e-01  1*0.0 -2.626237913788e-01   7.352289788427e-02  5*0.0  1.715096977060e-01   1.251458920340e-01  1*0.0 -1.143057762584e-01   2.187202720481e-01  
5*0.0  6.324991585369e-01   2.919238161134e-01  1*0.0 -2.228961304173e-01   1.957257005481e-02  5*0.0  1.786169238074e-01   1.270848398200e-01  1*0.0 -1.202445413803e-01   2.236452662445e-01  
5*0.0  5.985414382425e-01   3.035406423691e-01  1*0.0 -1.790308144546e-01  -2.911352256165e-02  5*0.0  1.861239211331e-01   1.290064434429e-01  1*0.0 -1.262562954490e-01   2.284113933458e-01  
5*0.0  5.571323629431e-01   3.130873582336e-01  1*0.0 -1.314929223409e-01  -7.237181557750e-02  5*0.0  1.939857704829e-01   1.310789603335e-01  1*0.0 -1.322871810609e-01   2.330886405494e-01  
5*0.0  5.095450404933e-01   3.201089009828e-01  1*0.0 -8.148973430040e-02  -1.106398740994e-01  5*0.0  2.021352221307e-01   1.333873909363e-01  1*0.0 -1.382502630599e-01   2.377616385742e-01  
5*0.0  4.562577957480e-01   3.255451899680e-01  1*0.0 -2.929751953083e-02  -1.431512204343e-01  5*0.0  2.105895324052e-01   1.357146196341e-01  1*0.0 -1.442067892291e-01   2.422309326535e-01  
5*0.0  3.990196922949e-01   3.286694539098e-01  1*0.0  2.344632025524e-02  -1.710991844661e-01  5*0.0  2.192528359094e-01   1.381490430778e-01  1*0.0 -1.500459167246e-01   2.465854861605e-01  
5*0.0  3.383528738200e-01   3.297476312253e-01  1*0.0  7.663668420567e-02  -1.942798067773e-01  5*0.0  2.280862096244e-01   1.407835461132e-01  1*0.0 -1.557478991176e-01   2.508568467916e-01  
5*0.0  2.751695439080e-01   3.290652433153e-01  1*0.0  1.293974026885e-01  -2.131574936910e-01  5*0.0  2.370595714047e-01   1.435066092204e-01  1*0.0 -1.612943336476e-01   2.549774536491e-01  
5*0.0  2.105950556492e-01   3.265924436828e-01  1*0.0  1.810116577448e-01  -2.283088377400e-01  5*0.0  2.461092231523e-01   1.462650518162e-01  1*0.0 -1.666459046919e-01   2.589391059981e-01  
5*0.0  1.448980298971e-01   3.224603490030e-01  1*0.0  2.313105827195e-01  -2.399996508092e-01  5*0.0  2.551988904728e-01   1.491554916557e-01  1*0.0 -1.717677982795e-01   2.627924961149e-01  
5*0.0  7.928165634311e-02   3.165260022652e-01  1*0.0  2.794810840267e-01  -2.490318865447e-01  5*0.0  2.642429290422e-01   1.521965693363e-01  1*0.0 -1.766022118090e-01   2.665632327971e-01  
5*0.0  1.370267993007e-02   3.095524156573e-01  1*0.0  3.257842499250e-01  -2.550796349745e-01  5*0.0  2.732734056785e-01   1.552453333239e-01  1*0.0 -1.812152940577e-01   2.701281978396e-01  
5*0.0 -5.058690054417e-02   3.010033502396e-01  1*0.0  3.691279176609e-01  -2.595293531346e-01  5*0.0  2.821650503363e-01   1.583733966944e-01  1*0.0 -1.854653948363e-01   2.736456265376e-01  
5*0.0 -1.135780882587e-01   2.914776854254e-01  1*0.0  4.099278102639e-01  -2.619747271623e-01  5*0.0  2.909257007357e-01   1.615673885845e-01  1*0.0 -1.894196127044e-01   2.770160157045e-01  
5*0.0 -1.744954586201e-01   2.807995646393e-01  1*0.0  4.475769262576e-01  -2.632459854728e-01  5*0.0  2.994698537277e-01   1.648389571300e-01  1*0.0 -1.930012628125e-01   2.803053562042e-01  
5*0.0 -2.332712366700e-01   2.691454850480e-01  1*0.0  4.822372510881e-01  -2.634826815451e-01  5*0.0  3.077740252698e-01   1.681650827522e-01  1*0.0 -1.962114035188e-01   2.835149883539e-01  
5*0.0 -2.896183293509e-01   2.568803636369e-01  1*0.0  5.137849429323e-01  -2.628593380896e-01  5*0.0  3.158293809576e-01   1.714810601857e-01  1*0.0 -1.990528825292e-01   2.866156340706e-01  
5*0.0 -3.429429660040e-01   2.437558160992e-01  1*0.0  5.419060349951e-01  -2.620007921347e-01  5*0.0  3.235418426340e-01   1.748574348767e-01  1*0.0 -2.014659830234e-01   2.896736239415e-01  
5*0.0 -3.933501742767e-01   2.301857686842e-01  1*0.0  5.668622183751e-01  -2.607821834335e-01  5*0.0  3.309273572015e-01   1.782367889175e-01  1*0.0 -2.034994601617e-01   2.926238776904e-01  
5*0.0 -4.405863332099e-01   2.160926517510e-01  1*0.0  5.886118094294e-01  -2.595688439288e-01  5*0.0  3.379350680448e-01   1.816437493488e-01  1*0.0 -2.051124868727e-01   2.955215037435e-01  
5*0.0 -4.844461294375e-01   2.016011178841e-01  1*0.0  6.070689972322e-01  -2.586213913332e-01  5*0.0  3.445246438496e-01   1.850548391265e-01  1*0.0 -2.062765356774e-01   2.984033745918e-01  
5*0.0 -5.249053309196e-01   1.869305443484e-01  1*0.0  6.223707136897e-01  -2.579341371312e-01  5*0.0  3.507014347909e-01   1.883999829227e-01  1*0.0 -2.070354832645e-01   3.011904066537e-01  
5*0.0 -5.620620040466e-01   1.720351060492e-01  1*0.0  6.347721841811e-01  -2.575704503171e-01  5*0.0  3.564180618380e-01   1.917718623002e-01  1*0.0 -2.073658605148e-01   3.039457842611e-01  
5*0.0 -5.958494864548e-01   1.569568734187e-01  1*0.0  6.442996389426e-01  -2.577002105364e-01  5*0.0  3.616491902067e-01   1.951448988882e-01  1*0.0 -2.072649121970e-01   3.066686721157e-01  
5*0.0 -6.263004966764e-01   1.419414499750e-01  1*0.0  6.510573094456e-01  -2.583296042730e-01  5*0.0  3.664089110675e-01   1.984330942086e-01  1*0.0 -2.067522386484e-01   3.093313398560e-01  
5*0.0 -6.533219198444e-01   1.268784347778e-01  1*0.0  6.550529759400e-01  -2.596729494382e-01  5*0.0  3.706367852065e-01   2.017141135893e-01  1*0.0 -2.057831764652e-01   3.120091264895e-01  
5*0.0 -6.770432121290e-01   1.118876551082e-01  1*0.0  6.565181934718e-01  -2.616743948150e-01  5*0.0  3.743405306312e-01   2.049381854166e-01  1*0.0 -2.043984756356e-01   3.146516691067e-01  
5*0.0 -6.978560481792e-01   9.718546708634e-02  1*0.0  6.558825345657e-01  -2.640300779395e-01  5*0.0  3.775653021469e-01   2.080812280905e-01  1*0.0 -2.026637194087e-01   3.171996071027e-01  
5*0.0 -7.152802846979e-01   8.252754117083e-02  1*0.0  6.527677157463e-01  -2.672881229645e-01  5*0.0  3.802044444836e-01   2.111833512395e-01  1*0.0 -2.004844586076e-01   3.197629613211e-01  
5*0.0 -7.300623122900e-01   6.818216552843e-02  1*0.0  6.478912714973e-01  -2.709389203635e-01  5*0.0  3.823393195082e-01   2.142240031319e-01  1*0.0 -1.979459739880e-01   3.222887339947e-01  
5*0.0 -7.416218455271e-01   5.402255172257e-02  1*0.0  6.407746468180e-01  -2.754906807162e-01  5*0.0  3.838817369162e-01   2.171949189240e-01  1*0.0 -1.949730128063e-01   3.248357770747e-01  
5*0.0 -7.506566555251e-01   4.028558117193e-02  1*0.0  6.320865689076e-01  -2.804084974932e-01  5*0.0  3.849199695263e-01   2.200711055867e-01  1*0.0 -1.916803755208e-01   3.273038960277e-01  
5*0.0 -7.571255321034e-01   2.681531473142e-02  1*0.0  6.218326469963e-01  -2.858663866126e-01  5*0.0  3.853976578099e-01   2.228829912539e-01  1*0.0 -1.880321052086e-01   3.297501628626e-01  
5*0.0 -7.611293559247e-01   1.375099817918e-02  1*0.0  6.101004924837e-01  -2.918144092656e-01  5*0.0  3.853494514244e-01   2.255507014519e-01  1*0.0 -1.840609423655e-01   3.321322954351e-01  
5*0.0 -7.627342007095e-01   9.992560111329e-04  1*0.0  5.969794803808e-01  -2.983158997365e-01  5*0.0  3.847310963142e-01   2.281714066476e-01  1*0.0 -1.797251699649e-01   3.345337303556e-01  
5*0.0 -7.621903239763e-01  -1.130501991982e-02  1*0.0  5.827003124387e-01  -3.051846262119e-01  5*0.0  3.835925841692e-01   2.307089444216e-01  1*0.0 -1.750876096133e-01   3.368985158811e-01  
5*0.0 -7.597846465782e-01  -2.316836191862e-02  1*0.0  5.675023229093e-01  -3.123129901461e-01  5*0.0  3.819600089109e-01   2.331052757848e-01  1*0.0 -1.701820023736e-01   3.391909225299e-01  
5*0.0 -7.552429932048e-01  -3.471286820136e-02  1*0.0  5.512139186158e-01  -3.199180051414e-01  5*0.0  3.797556726634e-01   2.354348133952e-01  1*0.0 -1.649565622223e-01   3.414840311664e-01  
5*0.0 -7.491936415205e-01  -4.568716394162e-02  1*0.0  5.343395189622e-01  -3.275357892331e-01  5*0.0  3.771182925460e-01   2.376160799738e-01  1*0.0 -1.595463400454e-01   3.436504379405e-01  
5*0.0 -7.412470888899e-01  -5.628961294524e-02  1*0.0  5.165376776261e-01  -3.355874434432e-01  5*0.0  3.739426668572e-01   2.396764213093e-01  1*0.0 -1.538362500796e-01   3.458133163629e-01  
5*0.0 -7.320351775671e-01  -6.642363738213e-02  1*0.0  4.983301734188e-01  -3.436718125511e-01  5*0.0  3.703139086937e-01   2.416593593203e-01  1*0.0 -1.479128537390e-01   3.479253359091e-01  
5*0.0 -7.213023271588e-01  -7.615943514357e-02  1*0.0  4.795444377175e-01  -3.519589495544e-01  5*0.0  3.661821686673e-01   2.435454400759e-01  1*0.0 -1.417554375739e-01   3.500004461570e-01  
5*0.0 -7.095056935472e-01  -8.542502471015e-02  1*0.0  4.605000600668e-01  -3.602116794826e-01  5*0.0  3.616314936835e-01   2.453033230626e-01  1*0.0 -1.354308742812e-01   3.519901795437e-01  
5*0.0 -6.966361628040e-01  -9.419468956205e-02  1*0.0  4.411860933654e-01  -3.684324748496e-01  5*0.0  3.566818634084e-01   2.468902390833e-01  1*0.0 -1.289628940080e-01   3.538670254498e-01  
5*0.0 -6.825979030703e-01  -1.025834747291e-01  1*0.0  4.215664112713e-01  -3.767321519973e-01  5*0.0  3.512641697293e-01   2.483915686461e-01  1*0.0 -1.222997470841e-01   3.557105430574e-01  
5*0.0 -6.676865388248e-01  -1.105344939597e-01  1*0.0  4.018334963577e-01  -3.849534319260e-01  5*0.0  3.454511621229e-01   2.497802778053e-01  1*0.0 -1.155026338979e-01   3.574736613133e-01  
5*0.0 -6.520676687129e-01  -1.180402911482e-01  1*0.0  3.820674118339e-01  -3.930693919949e-01  5*0.0  3.392685842850e-01   2.510413362524e-01  1*0.0 -1.085695338582e-01   3.591686347904e-01  
5*0.0 -6.355107263516e-01  -1.251871634331e-01  1*0.0  3.621671533727e-01  -4.011773843383e-01  5*0.0  3.326521971442e-01   2.522198574295e-01  1*0.0 -1.014860868341e-01   3.608178225272e-01  
5*0.0 -6.185498536674e-01  -1.318446686007e-01  1*0.0  3.424413779525e-01  -4.090052327818e-01  5*0.0  3.257543627894e-01   2.532317372798e-01  1*0.0 -9.435336950003e-02   3.623303291894e-01  
5*0.0 -6.010978088597e-01  -1.381170598101e-01  1*0.0  3.228779935368e-01  -4.166034424967e-01  5*0.0  3.185258020384e-01   2.541273866652e-01  1*0.0 -8.715998658497e-02   3.637357788300e-01  
5*0.0 -5.831352526056e-01  -1.440095537055e-01  1*0.0  3.034282777009e-01  -4.240402486116e-01  5*0.0  3.109567677206e-01   2.548992823701e-01  1*0.0 -7.987606084923e-02   3.650707775105e-01  
5*0.0 -5.647578840131e-01  -1.495048729737e-01  1*0.0  2.841253515532e-01  -4.312850942978e-01  5*0.0  3.030907504637e-01   2.555476765178e-01  1*0.0 -7.252696182835e-02   3.663169532361e-01  
5*0.0 -5.461674808312e-01  -1.546461224610e-01  1*0.0  2.651423188910e-01  -4.382212743278e-01  5*0.0  2.949493599681e-01   2.561166554312e-01  1*0.0 -6.515291506178e-02   3.674628075139e-01  
5*0.0 -5.272946837127e-01  -1.594258075794e-01  1*0.0  2.463920935913e-01  -4.449248994310e-01  5*0.0  2.865353309832e-01   2.565659966675e-01  1*0.0 -5.773921476826e-02   3.685196945453e-01  
5*0.0 -5.083030930455e-01  -1.638423731165e-01  1*0.0  2.279733054526e-01  -4.513122266950e-01  5*0.0  2.778998165713e-01   2.568741320298e-01  1*0.0 -5.032846010315e-02   3.694526064174e-01  
5*0.0 -4.892583087922e-01  -1.679190415839e-01  1*0.0  2.099383634192e-01  -4.573612953440e-01  5*0.0  2.690461362874e-01   2.570776464849e-01  1*0.0 -4.292709468284e-02   3.702748273921e-01  
5*0.0 -4.700514186002e-01  -1.716799732783e-01  1*0.0  1.922290337099e-01  -4.631196534639e-01  5*0.0  2.599601429893e-01   2.571609011226e-01  1*0.0 -3.554142350635e-02   3.709831106743e-01  
5*0.0 -4.509362792394e-01  -1.750852795472e-01  1*0.0  1.749166352107e-01  -4.685335947487e-01  5*0.0  2.507292355774e-01   2.571011992477e-01  1*0.0 -2.818643468454e-02   3.715701801382e-01  
5*0.0 -4.317808421904e-01  -1.782283531247e-01  1*0.0  1.579655951302e-01  -4.736710788921e-01  5*0.0  2.412771089264e-01   2.569858456413e-01  1*0.0 -2.082699065042e-02   3.720882772338e-01  
5*0.0 -4.127068567213e-01  -1.810719280480e-01  1*0.0  1.414449963942e-01  -4.784529712541e-01  5*0.0  2.316774710534e-01   2.567582250069e-01  1*0.0 -1.353038263919e-02   3.724778605420e-01  
5*0.0 -3.937955031678e-01  -1.836025587659e-01  1*0.0  1.253748095017e-01  -4.828523551726e-01  5*0.0  2.219755833302e-01   2.564108860076e-01  1*0.0 -6.315024101731e-03   3.727254239326e-01  
5*0.0 -3.749853464726e-01  -1.858956581432e-01  1*0.0  1.097213973949e-01  -4.869500539133e-01  5*0.0  2.121059244533e-01   2.559662019536e-01  1*0.0  8.699429106246e-04   3.728913585327e-01  
5*0.0 -3.563994631408e-01  -1.879085896843e-01  1*0.0  9.452667428584e-02  -4.906798776209e-01  5*0.0  2.021568405563e-01   2.554135571317e-01  1*0.0  7.968022410750e-03   3.729279974466e-01  
5*0.0 -3.380448917536e-01  -1.896752282356e-01  1*0.0  7.981212710699e-02  -4.940396986213e-01  5*0.0  1.921189035379e-01   2.547549477883e-01  1*0.0  1.497484165324e-02   3.728403088747e-01  
5*0.0 -3.198773193405e-01  -1.911940647454e-01  1*0.0  6.552756782476e-02  -4.970658606524e-01  5*0.0  1.820088502447e-01   2.539952269175e-01  1*0.0  2.188463357270e-02   3.726276135295e-01  
5*0.0 -3.020160679774e-01  -1.924929984935e-01  1*0.0  5.171849057739e-02  -4.997419604071e-01  5*0.0  1.718487439635e-01   2.531656957578e-01  1*0.0  2.869952167439e-02   3.723067274337e-01  
5*0.0 -2.843702160182e-01  -1.935900877463e-01  1*0.0  3.832836894632e-02  -5.021233242195e-01  5*0.0  1.616063924377e-01   2.522520311129e-01  1*0.0  3.544350603836e-02   3.718977832930e-01  
5*0.0 -2.670834569175e-01  -1.944514918443e-01  1*0.0  2.543894956973e-02  -5.041100143813e-01  5*0.0  1.513849908307e-01   2.512270189250e-01  1*0.0  4.203109775101e-02   3.713298689896e-01  
5*0.0 -2.500685951846e-01  -1.951352816566e-01  1*0.0  1.300466092610e-02  -5.057805701600e-01  5*0.0  1.411127678064e-01   2.501329726207e-01  1*0.0  4.851673975835e-02   3.706650270507e-01  
5*0.0 -2.334557243122e-01  -1.956001534801e-01  1*0.0  1.046849014105e-03  -5.070874589899e-01  5*0.0  1.308934621224e-01   2.489183638041e-01  1*0.0  5.484866451637e-02   3.698529699489e-01  
5*0.0 -2.171047466519e-01  -1.959094182775e-01  1*0.0 -1.048237901587e-02  -5.081130322782e-01  5*0.0  1.206230599406e-01   2.476507523865e-01  1*0.0  6.109160312872e-02   3.689659891992e-01  
5*0.0 -2.011205719517e-01  -1.960388443457e-01  1*0.0 -2.157190946791e-02  -5.088217641521e-01  5*0.0  1.104005003657e-01   2.462981755885e-01  1*0.0  6.718992490539e-02   3.679541473989e-01  
5*0.0 -1.855060962228e-01  -1.960032550458e-01  1*0.0 -3.221634879988e-02  -5.092127163553e-01  5*0.0  1.002283420671e-01   2.448630936710e-01  1*0.0  7.314182158239e-02   3.668196533720e-01  
5*0.0 -1.702225402576e-01  -1.958293938600e-01  1*0.0 -4.241369812301e-02  -5.093068389165e-01  5*0.0  9.007144270941e-02   2.433823318599e-01  1*0.0  7.895762323622e-02   3.655882656707e-01  
5*0.0 -1.553235707141e-01  -1.955041842064e-01  1*0.0 -5.219696985445e-02  -5.091182102559e-01  5*0.0  7.998198844714e-02   2.418214410753e-01  1*0.0  8.463641718830e-02   3.642511634382e-01  
5*0.0 -1.408212716036e-01  -1.950363066978e-01  1*0.0 -6.154590175303e-02  -5.086323628089e-01  5*0.0  6.997198708291e-02   2.401802290019e-01  1*0.0  9.015922674840e-02   3.627995320051e-01  
5*0.0 -1.266896292353e-01  -1.944392578505e-01  1*0.0 -7.046896144758e-02  -5.078592225280e-01  5*0.0  6.004180041055e-02   2.384823862427e-01  1*0.0  9.551919955139e-02   3.612356974061e-01  
5*0.0 -1.129261770338e-01  -1.937115203018e-01  1*0.0 -7.897943906476e-02  -5.068068158509e-01  5*0.0  5.020904739004e-02   2.367016970620e-01  1*0.0  1.007084921893e-01   3.595534068488e-01  
5*0.0 -9.956768467378e-02  -1.928691367409e-01  1*0.0 -8.710385797828e-02  -5.055119870879e-01  5*0.0  4.047188484204e-02   2.348687993266e-01  1*0.0  1.057632698074e-01   3.577882510387e-01  
5*0.0 -8.654555893977e-02  -1.919342590214e-01  1*0.0 -9.487114901924e-02  -5.040032560997e-01  5*0.0  3.081017763078e-02   2.329979215798e-01  1*0.0  1.106869813759e-01   3.559466489159e-01  
5*0.0 -7.393569720537e-02  -1.908858072722e-01  1*0.0 -1.022183464973e-01  -5.022066560894e-01  5*0.0  2.130350056126e-02   2.310625599171e-01  1*0.0  1.154059429398e-01   3.539718253118e-01  
5*0.0 -6.167904143211e-02  -1.897563558013e-01  1*0.0 -1.092180990838e-01  -5.002141301236e-01  5*0.0  1.187925609240e-02   2.290926704062e-01  1*0.0  1.200023610784e-01   3.519361996115e-01  
5*0.0 -4.981703723557e-02  -1.885207487880e-01  1*0.0 -1.158467134813e-01  -4.979737036751e-01  5*0.0  2.627324892149e-03   2.270428168573e-01  1*0.0  1.244035648012e-01   3.497759893242e-01  
5*0.0 -3.832568808928e-02  -1.872107654612e-01  1*0.0 -1.221101034656e-01  -4.955244577489e-01  5*0.0 -6.519386876544e-03   2.249718226068e-01  1*0.0  1.286601406644e-01   3.475477526905e-01  
5*0.0 -2.721203719622e-02  -1.858183535536e-01  1*0.0 -1.280397905527e-01  -4.928722964950e-01  5*0.0 -1.550474077732e-02   2.228465105953e-01  1*0.0  1.327480974553e-01   3.452249967181e-01  
5*0.0 -1.645698164774e-02  -1.843451477533e-01  1*0.0 -1.336522383515e-01  -4.900349749987e-01  5*0.0 -2.434169584924e-02   2.206636067616e-01  1*0.0  1.366822701992e-01   3.428208609302e-01  
5*0.0 -6.079147975769e-03  -1.828079576113e-01  1*0.0 -1.388935095734e-01  -4.869753635908e-01  5*0.0 -3.301666007169e-02   2.184517761800e-01  1*0.0  1.404237038501e-01   3.403188216588e-01  
5*0.0  3.945368486714e-03  -1.812105178677e-01  1*0.0 -1.438505417265e-01  -4.837597962960e-01  5*0.0 -4.152370475232e-02   2.162038077584e-01  1*0.0  1.440148975920e-01   3.377439838331e-01  
5*0.0  1.364476727748e-02  -1.795679832740e-01  1*0.0 -1.485241720986e-01  -4.804084452720e-01  5*0.0 -4.991335719925e-02   2.139411156391e-01  1*0.0  1.474855730773e-01   3.351281989819e-01  
5*0.0  2.297371987520e-02  -1.778630483111e-01  1*0.0 -1.528818953789e-01  -4.768720218933e-01  5*0.0 -5.810353240101e-02   2.116333468544e-01  1*0.0  1.507688654809e-01   3.324177980769e-01  
5*0.0  3.195302545923e-02  -1.761085889382e-01  1*0.0 -1.569489236801e-01  -4.731771826808e-01  5*0.0 -6.610665658095e-02   2.092957242784e-01  1*0.0  1.538827478125e-01   3.296299522666e-01  
5*0.0  4.058833998756e-02  -1.742972799975e-01  1*0.0 -1.607226275909e-01  -4.693182422909e-01  5*0.0 -7.390966080635e-02   2.069052276685e-01  1*0.0  1.568134894670e-01   3.267547777765e-01  
5*0.0  4.891521423740e-02  -1.724625845603e-01  1*0.0 -1.642537957233e-01  -4.653628530749e-01  5*0.0 -8.158291418914e-02   2.045283680347e-01  1*0.0  1.596354665575e-01   3.238574942288e-01  
5*0.0  5.692215549593e-02  -1.705819312992e-01  1*0.0 -1.675423723727e-01  -4.612859888345e-01  5*0.0 -8.906130266594e-02   2.021085253822e-01  1*0.0  1.623030914235e-01   3.208945424577e-01  
5*0.0  6.457807192924e-02  -1.686661109787e-01  1*0.0 -1.705360481697e-01  -4.570489357837e-01  5*0.0 -9.631671236212e-02   1.996715350372e-01  1*0.0  1.647739107303e-01   3.178452568548e-01  
5*0.0  7.194235688346e-02  -1.667238303267e-01  1*0.0 -1.733147555795e-01  -4.527257326831e-01  5*0.0 -1.034064062816e-01   1.972154383156e-01  1*0.0  1.671195897768e-01   3.147595687135e-01  
5*0.0  7.899919576819e-02  -1.647540161902e-01  1*0.0 -1.758548088194e-01  -4.482910659212e-01  5*0.0 -1.102965927079e-01   1.947366174495e-01  1*0.0  1.693070049720e-01   3.116145889907e-01  
5*0.0  8.575305387513e-02  -1.627658169823e-01  1*0.0 -1.781695510508e-01  -4.437624848929e-01  5*0.0 -1.169978507055e-01   1.922626738902e-01  1*0.0  1.713509498929e-01   3.084269443567e-01  
5*0.0  9.221790323169e-02  -1.607516446073e-01  1*0.0 -1.802688049513e-01  -4.391425303488e-01  5*0.0 -1.235031439322e-01   1.897608057574e-01  1*0.0  1.732481020121e-01   3.051903615889e-01  
5*0.0  9.840881900956e-02  -1.587211463531e-01  1*0.0 -1.821829118360e-01  -4.344580941431e-01  5*0.0 -1.298250779948e-01   1.872513579868e-01  1*0.0  1.750224621347e-01   3.019229198548e-01  
5*0.0  1.042850143245e-01  -1.566692376821e-01  1*0.0 -1.838451628498e-01  -4.296512721036e-01  5*0.0 -1.359098830624e-01   1.847285461605e-01  1*0.0  1.766063516601e-01   2.985834472511e-01  
5*0.0  1.099117039113e-01  -1.546001040163e-01  1*0.0 -1.853476433599e-01  -4.247979511247e-01  5*0.0 -1.418115204039e-01   1.821821326564e-01  1*0.0  1.780762156177e-01   2.952184166725e-01  
5*0.0  1.152732691172e-01  -1.525291796869e-01  1*0.0 -1.866589334495e-01  -4.198847809228e-01  5*0.0 -1.475330681492e-01   1.796541551849e-01  1*0.0  1.794182812925e-01   2.918300510249e-01  
5*0.0  1.203891412948e-01  -1.504541725386e-01  1*0.0 -1.878147403002e-01  -4.149296849037e-01  5*0.0 -1.530662335925e-01   1.771237621462e-01  1*0.0  1.806449729890e-01   2.884190312309e-01  
5*0.0  1.252336757431e-01  -1.483679496996e-01  1*0.0 -1.887747950443e-01  -4.098973562327e-01  5*0.0 -1.583716558813e-01   1.745853385991e-01  1*0.0  1.817107050981e-01   2.849584679055e-01  
5*0.0  1.298355685989e-01  -1.462786918935e-01  1*0.0 -1.895717240444e-01  -4.048162616662e-01  5*0.0 -1.634716074486e-01   1.720425738545e-01  1*0.0  1.826428295040e-01   2.814661554936e-01  
5*0.0  1.341993288504e-01  -1.441832238046e-01  1*0.0 -1.902116643099e-01  -3.996929770593e-01  5*0.0 -1.683760726193e-01   1.694932905510e-01  1*0.0  1.834517008057e-01   2.779503104467e-01  
5*0.0  1.383403364594e-01  -1.420896465792e-01  1*0.0 -1.907178024819e-01  -3.945492747529e-01  5*0.0 -1.731008168552e-01   1.669550784571e-01  1*0.0  1.841579584599e-01   2.744269186709e-01  
5*0.0  1.422679959916e-01  -1.400012413963e-01  1*0.0 -1.910933262454e-01  -3.893857433033e-01  5*0.0 -1.776438647795e-01   1.644251747266e-01  1*0.0  1.847591850691e-01   2.708931968721e-01  
5*0.0  1.459464193312e-01  -1.379151575579e-01  1*0.0 -1.912889109164e-01  -3.841584934194e-01  5*0.0 -1.819468132526e-01   1.619011835636e-01  1*0.0  1.851948359712e-01   2.673131567831e-01  
5*0.0  1.494392272210e-01  -1.358261801488e-01  1*0.0 -1.913930036503e-01  -3.789395856828e-01  5*0.0 -1.860876268830e-01   1.593708024016e-01  1*0.0  1.855567848907e-01   2.637407704522e-01  
5*0.0  1.527101287243e-01  -1.337407583263e-01  1*0.0 -1.913479331129e-01  -3.736839474046e-01  5*0.0 -1.900192287261e-01   1.568430048483e-01  1*0.0  1.857863868470e-01   2.601433514403e-01  
5*0.0  1.557803799116e-01  -1.316692008282e-01  1*0.0 -1.911819111412e-01  -3.684133476623e-01  5*0.0 -1.937511173851e-01   1.543346069404e-01  1*0.0  1.859010583764e-01   2.565327572073e-01  
5*0.0  1.586686735167e-01  -1.296093177145e-01  1*0.0 -1.909166229469e-01  -3.631479685684e-01  5*0.0 -1.973145111387e-01   1.518409589512e-01  1*0.0  1.859303500483e-01   2.529276978486e-01  
5*0.0  1.613782424467e-01  -1.275546791194e-01  1*0.0 -1.905559429129e-01  -3.578865738777e-01  5*0.0 -2.007013760950e-01   1.493512471012e-01  1*0.0  1.858710111058e-01   2.493238810587e-01  
5*0.0  1.638990026929e-01  -1.255169052563e-01  1*0.0 -1.900808968282e-01  -3.526170998329e-01  5*0.0 -2.038977595350e-01   1.468866558500e-01  1*0.0  1.857037442441e-01   2.457138574958e-01  
5*0.0  1.662392486859e-01  -1.234831969037e-01  1*0.0 -1.895018356148e-01  -3.473390094121e-01  5*0.0 -2.068878973492e-01   1.444181268443e-01  1*0.0  1.854238331594e-01   2.420891622478e-01  
5*0.0  1.683955150970e-01  -1.214567036735e-01  1*0.0 -1.888115203524e-01  -3.420522154214e-01  5*0.0 -2.096822809587e-01   1.419564769714e-01  1*0.0  1.850345459341e-01   2.384560904211e-01  
5*0.0  1.704182649264e-01  -1.194543593855e-01  1*0.0 -1.880716521470e-01  -3.368103010490e-01  5*0.0 -2.123475734573e-01   1.395296445642e-01  1*0.0  1.846025700491e-01   2.348563234562e-01  
5*0.0  1.722750923321e-01  -1.174616266119e-01  1*0.0 -1.872390798615e-01  -3.315699036929e-01  5*0.0 -2.148174671952e-01   1.371117608369e-01  1*0.0  1.840678467625e-01   2.312504956764e-01  
5*0.0  1.739780856156e-01  -1.154870882976e-01  1*0.0 -1.863259772472e-01  -3.263463204910e-01  5*0.0 -2.171211316782e-01   1.347171177679e-01  1*0.0  1.834527210871e-01   2.276550492274e-01  
5*0.0  1.755238221512e-01  -1.135202280436e-01  1*0.0 -1.853261246048e-01  -3.211251247002e-01  5*0.0 -2.192239398063e-01   1.323200299361e-01  1*0.0  1.827339079611e-01   2.240509559622e-01  
5*0.0  1.769274404850e-01  -1.115780062642e-01  1*0.0 -1.842557223213e-01  -3.159298253076e-01  5*0.0 -2.211710985655e-01   1.299579964713e-01  1*0.0  1.819433699053e-01   2.204644464386e-01  
5*0.0  1.782068330878e-01  -1.096500061403e-01  1*0.0 -1.831363118727e-01  -3.107717329095e-01  5*0.0 -2.229738532443e-01   1.276100894802e-01  1*0.0  1.810987740847e-01   2.169011361502e-01  
5*0.0  1.793559887569e-01  -1.077432703174e-01  1*0.0 -1.819566343220e-01  -3.056421237096e-01  5*0.0 -2.246168629189e-01   1.252895014702e-01  1*0.0  1.801838928304e-01   2.133530891112e-01  
5*0.0  1.803558597004e-01  -1.058495454873e-01  1*0.0 -1.806917006503e-01  -3.005174335551e-01  5*0.0 -2.260620494921e-01   1.229784685173e-01  1*0.0  1.791649226995e-01   2.097991634086e-01  
5*0.0  1.812527463368e-01  -1.039801646691e-01  1*0.0 -1.793965571270e-01  -2.954475398834e-01  5*0.0 -2.273942447410e-01   1.207012487447e-01  1*0.0  1.781159041699e-01   2.062849404222e-01  
5*0.0  1.820347030870e-01  -1.021248510940e-01  1*0.0 -1.780544219250e-01  -2.904128309119e-01  5*0.0 -2.285776436933e-01   1.184375831444e-01  1*0.0  1.770078837966e-01   2.027902096736e-01  
5*0.0  1.826780082375e-01  -1.002839500268e-01  1*0.0 -1.766347962567e-01  -2.853863418412e-01  5*0.0 -2.295632542658e-01   1.161846542392e-01  1*0.0  1.757984468538e-01   1.992901448027e-01  
5*0.0  1.832181814897e-01  -9.846519280726e-02  1*0.0 -1.751787090867e-01  -2.804069681756e-01  5*0.0 -2.304249178668e-01   1.139608462788e-01  1*0.0  1.745475445957e-01   1.958224214284e-01  
5*0.0  1.836705329328e-01  -9.667133790634e-02  1*0.0 -1.737017272201e-01  -2.754845372945e-01  5*0.0 -2.311744282503e-01   1.117691403207e-01  1*0.0  1.732680669245e-01   1.923927461944e-01  
5*0.0  1.840108517663e-01  -9.490089685245e-02  1*0.0 -1.721730996579e-01  -2.705934515273e-01  5*0.0 -2.317687261733e-01   1.096060566413e-01  1*0.0  1.719204627750e-01   1.889789394851e-01  
5*0.0  1.842520870606e-01  -9.314502530418e-02  1*0.0 -1.706078950453e-01  -2.657419330501e-01  5*0.0 -2.322229999433e-01   1.074556695746e-01  1*0.0  1.705214575586e-01   1.855872023276e-01  
5*0.0  1.843841587842e-01  -9.141102358609e-02  1*0.0 -1.689913975719e-01  -2.609200459714e-01  5*0.0 -2.325204756946e-01   1.053300069659e-01  1*0.0  1.690534826541e-01   1.822096986662e-01  
5*0.0  1.844381661789e-01  -8.969452147344e-02  1*0.0 -1.673595892932e-01  -2.561564385316e-01  5*0.0 -2.327163346307e-01   1.032255270979e-01  1*0.0  1.675638326662e-01   1.788721449309e-01  
5*0.0  1.844071838448e-01  -8.800213081373e-02  1*0.0 -1.657014740771e-01  -2.514405476639e-01  5*0.0 -2.327867593051e-01   1.011517549387e-01  1*0.0  1.660325880990e-01   1.755631844073e-01  
5*0.0  1.842925984640e-01  -8.633568248699e-02  1*0.0 -1.640174953899e-01  -2.467741441808e-01  5*0.0 -2.327396967619e-01   9.911157606998e-02  1*0.0  1.644634642049e-01   1.722857059621e-01  
5*0.0  1.840878196365e-01  -8.468308311802e-02  1*0.0 -1.622990374384e-01  -2.421448861081e-01  5*0.0 -2.325539920652e-01   9.708129066255e-02  1*0.0  1.628425414683e-01   1.690277841617e-01  
5*0.0  1.838077263516e-01  -8.305812622777e-02  1*0.0 -1.605609863587e-01  -2.375699013163e-01  5*0.0 -2.322623653474e-01   9.509118812687e-02  1*0.0  1.611913735464e-01   1.658059649765e-01  
5*0.0  1.834603497543e-01  -8.144978138933e-02  1*0.0 -1.588123598033e-01  -2.330520744541e-01  5*0.0 -2.318754600869e-01   9.311984540354e-02  1*0.0  1.595212685799e-01   1.626225682647e-01  
5*0.0  1.830374867449e-01  -7.985976816432e-02  1*0.0 -1.570417906454e-01  -2.285809302367e-01  5*0.0 -2.313726419400e-01   9.116682973983e-02  1*0.0  1.578149994341e-01   1.594673998062e-01  
5*0.0  1.825406323942e-01  -7.829974610702e-02  1*0.0 -1.552486195016e-01  -2.241579316698e-01  5*0.0 -2.307547263499e-01   8.925375807322e-02  1*0.0  1.560705626420e-01   1.563416012002e-01  
5*0.0  1.819758467336e-01  -7.675879754383e-02  1*0.0 -1.534395554433e-01  -2.197858434187e-01  5*0.0 -2.300329833305e-01   8.736232954038e-02  1*0.0  1.542981069918e-01   1.532482579560e-01  
5*0.0  1.813571630082e-01  -7.523926805528e-02  1*0.0 -1.516289348962e-01  -2.154761363164e-01  5*0.0 -2.292329777744e-01   8.550016680221e-02  1*0.0  1.525165952770e-01   1.501979670624e-01  
5*0.0  1.806801428753e-01  -7.374278005393e-02  1*0.0 -1.498101350254e-01  -2.112224310257e-01  5*0.0 -2.283445003899e-01   8.366608949781e-02  1*0.0  1.507170961574e-01   1.471849138000e-01  
5*0.0  1.799205197806e-01  -7.226602888255e-02  1*0.0 -1.479555249894e-01  -2.070016683375e-01  5*0.0 -2.273198409292e-01   8.185367211483e-02  1*0.0  1.488620249743e-01   1.441881352924e-01  
5*0.0  1.791207623494e-01  -7.080553942769e-02  1*0.0 -1.461116864898e-01  -2.028504267079e-01  5*0.0 -2.262430931707e-01   8.006328464146e-02  1*0.0  1.470162879235e-01   1.412420161618e-01  
5*0.0  1.782578832175e-01  -6.937300901212e-02  1*0.0 -1.442502365530e-01  -1.987454026300e-01  5*0.0 -2.250584789971e-01   7.830752520585e-02  1*0.0  1.451361343444e-01   1.383232212669e-01  
5*0.0  1.773611188709e-01  -6.796140549403e-02  1*0.0 -1.424029299116e-01  -1.947113862071e-01  5*0.0 -2.238287353470e-01   7.658027158878e-02  1*0.0  1.432683543002e-01   1.354560395647e-01  
5*0.0  1.764037862937e-01  -6.657262369420e-02  1*0.0 -1.405397646315e-01  -1.907233288926e-01  5*0.0 -2.224994502777e-01   7.488084733383e-02  1*0.0  1.413709856828e-01   1.326172868606e-01  
5*0.0  1.753945103378e-01  -6.519968312323e-02  1*0.0 -1.386694930615e-01  -1.867870696057e-01  5*0.0 -2.210896831097e-01   7.320055084450e-02  1*0.0  1.394583868942e-01   1.298133201007e-01  
5*0.0  1.743446628050e-01  -6.385208811725e-02  1*0.0 -1.368025993279e-01  -1.829107752449e-01  5*0.0 -2.196158644899e-01   7.155253369914e-02  1*0.0  1.375414837846e-01   1.270505095733e-01  
5*0.0  1.732455331026e-01  -6.252036904779e-02  1*0.0 -1.349296783705e-01  -1.790853546316e-01  5*0.0 -2.180649354778e-01   6.992326175004e-02  1*0.0  1.356106259513e-01   1.243218920776e-01  
5*0.0  1.721130729836e-01  -6.121733490328e-02  1*0.0 -1.330646860990e-01  -1.753226803883e-01  5*0.0 -2.164599440080e-01   6.833400894466e-02  1*0.0  1.336808357880e-01   1.216369187711e-01  
5*0.0  1.709490491836e-01  -5.993173899119e-02  1*0.0 -1.312104146203e-01  -1.716223454751e-01  5*0.0 -2.148101235192e-01   6.676685396064e-02  1*0.0  1.317590592614e-01   1.189966701751e-01  
5*0.0  1.697298383414e-01  -5.866539699443e-02  1*0.0 -1.293407310358e-01  -1.679635132330e-01  5*0.0 -2.130680800786e-01   6.522118243318e-02  1*0.0  1.298099135469e-01   1.163820766116e-01  
5*0.0  1.684803234754e-01  -5.742288262687e-02  1*0.0 -1.274799766969e-01  -1.643651007249e-01  5*0.0 -2.112775312767e-01   6.370818764656e-02  1*0.0  1.278641318590e-01   1.138097925272e-01  
5*0.0  1.672034067118e-01  -5.619935945957e-02  1*0.0 -1.256309445593e-01  -1.608279804642e-01  5*0.0 -2.094487218102e-01   6.222121782435e-02  1*0.0  1.259283145435e-01   1.112819488888e-01  
5*0.0  1.658852775228e-01  -5.499415804621e-02  1*0.0 -1.237785239434e-01  -1.573398229409e-01  5*0.0 -2.075540950817e-01   6.075691770536e-02  1*0.0  1.239819594333e-01   1.087871480737e-01  
5*0.0  1.645297919173e-01  -5.380739009011e-02  1*0.0 -1.219260736155e-01  -1.539016779696e-01  5*0.0 -2.055989689268e-01   5.931433450193e-02  1*0.0  1.220289853412e-01   1.063263258395e-01  
5*0.0  1.631540324091e-01  -5.264477447119e-02  1*0.0 -1.200890665037e-01  -1.505258875506e-01  5*0.0 -2.036136720891e-01   5.790466867186e-02  1*0.0  1.200888934906e-01   1.039104101850e-01  
5*0.0  1.617595702771e-01  -5.150227417206e-02  1*0.0 -1.182684730598e-01  -1.472116115410e-01  5*0.0 -2.016025892611e-01   5.652237830557e-02  1*0.0  1.181646110528e-01   1.015393817678e-01  
5*0.0  1.603317152337e-01  -5.037834617497e-02  1*0.0 -1.164492054757e-01  -1.439465441806e-01  5*0.0 -1.995382745714e-01   5.516376391486e-02  1*0.0  1.162361447255e-01   9.920218648660e-02  
5*0.0  1.588749771812e-01  -4.927401668077e-02  1*0.0 -1.146349030951e-01  -1.407326347783e-01  5*0.0 -1.974276605515e-01   5.382907801539e-02  1*0.0  1.143076615267e-01   9.690041742770e-02  
5*0.0  1.574020982038e-01  -4.818731122546e-02  1*0.0 -1.128372766158e-01  -1.375781770029e-01  5*0.0 -1.952982095445e-01   5.251814130547e-02  1*0.0  1.123972972142e-01   9.464276746785e-02  
5*0.0  1.558911942433e-01  -4.711784552247e-02  1*0.0 -1.110345113890e-01  -1.344660847165e-01  5*0.0 -1.931068787980e-01   5.122906354881e-02  1*0.0  1.104747816424e-01   9.241328487652e-02  
5*0.0  1.543812575546e-01  -4.607056866759e-02  1*0.0 -1.092629643657e-01  -1.314224908488e-01  5*0.0 -1.909230548530e-01   4.997074144366e-02  1*0.0  1.085871147030e-01   9.023532121868e-02  
5*0.0  1.528428285865e-01  -4.504311203394e-02  1*0.0 -1.074933801823e-01  -1.284249312109e-01  5*0.0 -1.886923251014e-01   4.873713283657e-02  1*0.0  1.066962455516e-01   8.808888522382e-02  
5*0.0  1.512902036014e-01  -4.403389003582e-02  1*0.0 -1.057393383632e-01  -1.254824623642e-01  5*0.0 -1.864431035344e-01   4.752759365460e-02  1*0.0  1.048209458849e-01   8.598267427460e-02  
5*0.0  1.497127233613e-01  -4.303958883424e-02  1*0.0 -1.039902082535e-01  -1.225867444623e-01  5*0.0 -1.841581977138e-01   4.633645907527e-02  1*0.0  1.029487638746e-01   8.390969725863e-02  
5*0.0  1.481326593610e-01  -4.206462977093e-02  1*0.0 -1.022657030750e-01  -1.197513713509e-01  5*0.0 -1.818748840166e-01   4.517263165935e-02  1*0.0  1.011041616492e-01   8.188188514128e-02  
5*0.0  1.465219825532e-01  -4.110791190301e-02  1*0.0 -1.005389255880e-01  -1.169560495037e-01  5*0.0 -1.795410549833e-01   4.403110401920e-02  1*0.0  9.925145350544e-02   7.988090261234e-02  
5*0.0  1.449139089893e-01  -4.016809950007e-02  1*0.0 -9.884049970890e-02  -1.142221884605e-01  5*0.0 -1.772205252931e-01   4.291298064098e-02  1*0.0  9.743262213474e-02   7.792670171835e-02  
5*0.0  1.432967908998e-01  -3.924898051346e-02  1*0.0 -9.715818641962e-02  -1.115401888062e-01  5*0.0 -1.748866967165e-01   4.182187745016e-02  1*0.0  9.562894823007e-02   7.600983608474e-02  
5*0.0  1.416453591850e-01  -3.834312401869e-02  1*0.0 -9.546888188680e-02  -1.088922471934e-01  5*0.0 -1.724991090793e-01   4.074482895615e-02  1*0.0  9.381385003727e-02   7.411578107742e-02  
5*0.0  1.400079363780e-01  -3.745727397491e-02  1*0.0 -9.381571359447e-02  -1.063095205103e-01  5*0.0 -1.701417558616e-01   3.969761417690e-02  1*0.0  9.204094061476e-02   7.227146937939e-02  
5*0.0  1.383576249519e-01  -3.658952215295e-02  1*0.0 -9.217328765198e-02  -1.037723937197e-01  5*0.0 -1.677654792903e-01   3.867344619098e-02  1*0.0  9.027787867760e-02   7.045983055896e-02  
5*0.0  1.367001116669e-01  -3.573457891894e-02  1*0.0 -9.054710918622e-02  -1.012840122587e-01  5*0.0 -1.653863271913e-01   3.766559583122e-02  1*0.0  8.853451281976e-02   6.868464912755e-02  
5*0.0  1.350269808620e-01  -3.489619696830e-02  1*0.0 -8.892835905730e-02  -9.883761957452e-02  5*0.0 -1.629838791998e-01   3.667893767065e-02  1*0.0  8.679684405464e-02   6.693913499435e-02  
5*0.0  1.333500806451e-01  -3.407451174568e-02  1*0.0 -8.732691395121e-02  -9.643964604469e-02  5*0.0 -1.605802875399e-01   3.571438215342e-02  1*0.0  8.507858389852e-02   6.522937509138e-02  
5*0.0  1.316821438903e-01  -3.327040112848e-02  1*0.0 -8.575346078398e-02  -9.409653300343e-02  5*0.0 -1.581968884336e-01   3.477308792014e-02  1*0.0  8.339281074395e-02   6.356089129942e-02  
5*0.0  1.300005650863e-01  -3.248343028105e-02  1*0.0 -8.418733352244e-02  -9.179323469922e-02  5*0.0 -1.557925824687e-01   3.385381204978e-02  1*0.0  8.171256239321e-02   6.192044178056e-02  
5*0.0  1.283207243512e-01  -3.171036917232e-02  1*0.0 -8.264189945300e-02  -8.953836276622e-02  5*0.0 -1.533986249230e-01   3.295223019111e-02  1*0.0  8.005721914967e-02   6.031633800005e-02  
5*0.0  1.266405909020e-01  -3.095080655974e-02  1*0.0 -8.111487595440e-02  -8.732967353463e-02  5*0.0 -1.510117314137e-01   3.206934629653e-02  1*0.0  7.842408451057e-02   5.874686416334e-02  
5*0.0  1.249498604792e-01  -3.020795340298e-02  1*0.0 -7.959630321218e-02  -8.515940644186e-02  5*0.0 -1.486085643312e-01   3.120635708896e-02  1*0.0  7.679808456957e-02   5.720438798619e-02  
5*0.0  1.232697840338e-01  -2.947830535700e-02  1*0.0 -7.810448987239e-02  -8.303984489749e-02  5*0.0 -1.462321731056e-01   3.036261730964e-02  1*0.0  7.520531197151e-02   5.570077970940e-02  
5*0.0  1.215864504787e-01  -2.876634972700e-02  1*0.0 -7.662603227827e-02  -8.096074325049e-02  5*0.0 -1.438506832236e-01   2.954037712693e-02  1*0.0  7.362550768322e-02   5.422600092092e-02  
5*0.0  1.199082044864e-01  -2.806887195184e-02  1*0.0 -7.516821352326e-02  -7.892655391486e-02  5*0.0 -1.414830275494e-01   2.873710595399e-02  1*0.0  7.206988457027e-02   5.278465557854e-02  
5*0.0  1.182343167358e-01  -2.738559938612e-02  1*0.0 -7.372971368998e-02  -7.693575949973e-02  5*0.0 -1.391279953842e-01   2.795291949246e-02  1*0.0  7.053698816879e-02   5.137566405837e-02  
5*0.0  1.165575565856e-01  -2.671351437994e-02  1*0.0 -7.230449737984e-02  -7.498350006224e-02  5*0.0 -1.367758842155e-01   2.718190961857e-02  1*0.0  6.902054593933e-02   4.999518957626e-02  
5*0.0  1.148831271959e-01  -2.605879571384e-02  1*0.0 -7.089525700383e-02  -7.307108259408e-02  5*0.0 -1.344274042746e-01   2.643336954104e-02  1*0.0  6.752033358890e-02   4.864329428897e-02  
5*0.0  1.132222413857e-01  -2.541548919596e-02  1*0.0 -6.951191003903e-02  -7.120449085365e-02  5*0.0 -1.321102425250e-01   2.570090209136e-02  1*0.0  6.605276418159e-02   4.732659105973e-02  
5*0.0  1.115631546020e-01  -2.478613084569e-02  1*0.0 -6.814389916721e-02  -6.937595947208e-02  5*0.0 -1.297996403974e-01   2.498592539842e-02  1*0.0  6.460225697945e-02   4.603757612190e-02  
5*0.0  1.099035351266e-01  -2.416981763817e-02  1*0.0 -6.678852377124e-02  -6.758314373383e-02  5*0.0 -1.274920455207e-01   2.428715016796e-02  1*0.0  6.316628614702e-02   4.477456591509e-02  
5*0.0  1.082533822817e-01  -2.356593701634e-02  1*0.0 -6.545399418640e-02  -6.583085367285e-02  5*0.0 -1.252059494968e-01   2.360367604144e-02  1*0.0  6.175545736051e-02   4.354188227452e-02  
5*0.0  1.066180210079e-01  -2.297710232652e-02  1*0.0 -6.414376663912e-02  -6.412071017181e-02  5*0.0 -1.229465191224e-01   2.294043805669e-02  1*0.0  6.037231057519e-02   4.234047821088e-02  
5*0.0  1.049857402315e-01  -2.240006136657e-02  1*0.0 -6.284796617493e-02  -6.244561377721e-02  5*0.0 -1.206968560688e-01   2.229210812109e-02  1*0.0  5.900641074304e-02   4.116487174951e-02  
5*0.0  1.033608163487e-01  -2.183591671181e-02  1*0.0 -6.156974524820e-02  -6.080708796379e-02  5*0.0 -1.184628237946e-01   2.165963961152e-02  1*0.0  5.766073893508e-02   4.001606374624e-02  
5*0.0  1.017397387823e-01  -2.128253072235e-02  1*0.0 -6.030606948837e-02  -5.920261287694e-02  5*0.0 -1.162410705882e-01   2.104082293505e-02  1*0.0  5.633290727449e-02   3.889250197507e-02  
5*0.0  1.001332282134e-01  -2.074018156574e-02  1*0.0 -5.906511213787e-02  -5.763694185020e-02  5*0.0 -1.140490448830e-01   2.043650973749e-02  1*0.0  5.503275262621e-02   3.779812586728e-02  
5*0.0  9.853972768859e-02  -2.021121344469e-02  1*0.0 -5.784471597209e-02  -5.610800091937e-02  5*0.0 -1.118806321874e-01   1.984950972711e-02  1*0.0  5.375621084388e-02   3.673085409664e-02  
5*0.0  9.695088565157e-02  -1.969508615008e-02  1*0.0 -5.663780944290e-02  -5.461060190921e-02  5*0.0 -1.097208645877e-01   1.927780350285e-02  1*0.0  5.249425007607e-02   3.568614618622e-02  
5*0.0  9.537592708614e-02  -1.918937533247e-02  1*0.0 -5.545187456733e-02  -5.314913421704e-02  5*0.0 -1.075896748835e-01   1.871914031083e-02  1*0.0  5.125802097384e-02   3.466842351220e-02  
5*0.0  9.381305134519e-02  -1.869546716376e-02  1*0.0 -5.428470673235e-02  -5.172155849025e-02  5*0.0 -1.054809644898e-01   1.817558840206e-02  1*0.0  5.004361362179e-02   3.367565317719e-02  
5*0.0  9.225766435514e-02  -1.821127032090e-02  1*0.0 -5.313268097434e-02  -5.032513190396e-02  5*0.0 -1.033895277917e-01   1.764412613228e-02  1*0.0  4.884761617531e-02   3.270585678212e-02  
5*0.0  9.071487142934e-02  -1.773823627048e-02  1*0.0 -5.199913456059e-02  -4.896143183609e-02  5*0.0 -1.013215615615e-01   1.712679472264e-02  1*0.0  4.767323813077e-02   3.176014085131e-02  
5*0.0  8.918448806662e-02  -1.727512827377e-02  1*0.0 -5.088378766988e-02  -4.762969340831e-02  5*0.0 -9.927823826608e-02   1.662170671100e-02  1*0.0  4.652079385804e-02   3.083814300843e-02  
5*0.0  8.766582101850e-02  -1.682397473055e-02  1*0.0 -4.978534451989e-02  -4.632857367435e-02  5*0.0 -9.725472161426e-02   1.613153957671e-02  1*0.0  4.538721075833e-02   2.993829497774e-02  
5*0.0  8.616708694337e-02  -1.638308072765e-02  1*0.0 -4.871005738745e-02  -4.506153371676e-02  5*0.0 -9.526711195278e-02   1.565408243233e-02  1*0.0  4.428113938649e-02   2.906388089690e-02  
5*0.0  8.467542924363e-02  -1.595180270783e-02  1*0.0 -4.764772012340e-02  -4.382168619309e-02  5*0.0 -9.329447129712e-02   1.518828139418e-02  1*0.0  4.319055445922e-02   2.820927414198e-02  
5*0.0  8.319180680941e-02  -1.552940390782e-02  1*0.0 -4.659905556429e-02  -4.260901593448e-02  5*0.0 -9.133877325049e-02   1.473303777979e-02  1*0.0  4.211625356556e-02   2.737446137850e-02  
5*0.0  8.173299347505e-02  -1.511880645267e-02  1*0.0 -4.557572541770e-02  -4.143028486690e-02  5*0.0 -8.942319486266e-02   1.429298049674e-02  1*0.0  4.107073002088e-02   2.656469899027e-02  
5*0.0  8.028739425429e-02  -1.471686400852e-02  1*0.0 -4.456915800762e-02  -4.027963971076e-02  5*0.0 -8.753293186955e-02   1.386348382459e-02  1*0.0  4.004552957113e-02   2.577572574461e-02  
5*0.0  7.885091860089e-02  -1.432429086342e-02  1*0.0 -4.357598726926e-02  -3.915464145917e-02  5*0.0 -8.565918887949e-02   1.344536264633e-02  1*0.0  3.903545999823e-02   2.500510616887e-02  
5*0.0  7.742538023829e-02  -1.393884965195e-02  1*0.0 -4.259753227940e-02  -3.805570679351e-02  5*0.0 -8.380874757164e-02   1.303582110408e-02  1*0.0  3.804400117596e-02   2.425386934160e-02  
5*0.0  7.601980697399e-02  -1.356410846219e-02  1*0.0 -4.163960833334e-02  -3.698582221681e-02  5*0.0 -8.199033361991e-02   1.263947410844e-02  1*0.0  3.707563438860e-02   2.352379498424e-02  
5*0.0  7.463031856324e-02  -1.319902097030e-02  1*0.0 -4.069923857081e-02  -3.594266674311e-02  5*0.0 -8.019825227534e-02   1.225443487480e-02  1*0.0  3.612697171357e-02   2.281302340666e-02  
5*0.0  7.325784154060e-02  -1.284263041187e-02  1*0.0 -3.977681968091e-02  -3.492617214914e-02  5*0.0 -7.843548277817e-02   1.188023680033e-02  1*0.0  3.519931606664e-02   2.212181147638e-02  
5*0.0  7.189364671273e-02  -1.249482076847e-02  1*0.0 -3.886584098936e-02  -3.393190286225e-02  5*0.0 -7.668745415594e-02   1.151576437777e-02  1*0.0  3.428460572707e-02   2.144639850497e-02  
5*0.0  7.054634469199e-02  -1.215311442767e-02  1*0.0 -3.797267960737e-02  -3.296351210584e-02  5*0.0 -7.497184476552e-02   1.115918927616e-02  1*0.0  3.339204529794e-02   2.079033822858e-02  
5*0.0  6.922010387242e-02  -1.182160451728e-02  1*0.0 -3.709933496393e-02  -3.202143781302e-02  5*0.0 -7.328822794733e-02   1.081479854221e-02  1*0.0  3.252118523405e-02   2.015326299902e-02  
5*0.0  6.790086822419e-02  -1.149751138802e-02  1*0.0 -3.623589294170e-02  -3.109964734218e-02  5*0.0 -7.161793110256e-02   1.047871831841e-02  1*0.0  3.166183652626e-02   1.953051130766e-02  
5*0.0  6.660442235124e-02  -1.118051060327e-02  1*0.0 -3.539346712209e-02  -3.020419353436e-02  5*0.0 -6.998652452390e-02   1.015192490920e-02  1*0.0  3.082735154763e-02   1.892740195100e-02  
5*0.0  6.531996673115e-02  -1.087237577170e-02  1*0.0 -3.456381222865e-02  -2.932986069458e-02  5*0.0 -6.837337271546e-02   9.834834550635e-03  1*0.0  3.000656776026e-02   1.833903932077e-02  
5*0.0  6.405673920311e-02  -1.057174009659e-02  1*0.0 -3.375342755144e-02  -2.848001057315e-02  5*0.0 -6.679519502409e-02   9.527062007774e-03  1*0.0  2.920806744947e-02   1.776870371978e-02  
5*0.0  6.280641843131e-02  -1.027851258855e-02  1*0.0 -3.295616434280e-02  -2.765081477721e-02  5*0.0 -6.523804952888e-02   9.227587472609e-03  1*0.0  2.842432174768e-02   1.721298004027e-02  
5*0.0  6.156882345132e-02  -9.991420218446e-03  1*0.0 -3.217196911612e-02  -2.684184251641e-02  5*0.0 -6.370416853183e-02   8.935657948863e-03  1*0.0  2.765627904640e-02   1.667202643864e-02  
5*0.0  6.035046755903e-02  -9.712056587124e-03  1*0.0 -3.140488314217e-02  -2.605501832715e-02  5*0.0 -6.220019648619e-02   8.652470377703e-03  1*0.0  2.690724547990e-02   1.614693762185e-02  
5*0.0  5.914656159119e-02  -9.440136076725e-03  1*0.0 -3.065124695253e-02  -2.528789723439e-02  5*0.0 -6.071831238355e-02   8.377989123720e-03  1*0.0  2.617293700300e-02   1.563576048583e-02  
5*0.0  5.796265953142e-02  -9.174301806615e-03  1*0.0 -2.991505427648e-02  -2.454249526721e-02  5*0.0 -5.926967499043e-02   8.110925911304e-03  1*0.0  2.545892002122e-02   1.514047133679e-02  
5*0.0  5.679391313097e-02  -8.915670619100e-03  1*0.0 -2.919252214961e-02  -2.381620406284e-02  5*0.0 -5.784409870923e-02   7.852049074557e-03  1*0.0  2.475977072625e-02   1.465864994562e-02  
5*0.0  5.563858679711e-02  -8.663070605772e-03  1*0.0 -2.848241595432e-02  -2.310809567041e-02  5*0.0 -5.644111983079e-02   7.599790477254e-03  1*0.0  2.407505555087e-02   1.418986164349e-02  
5*0.0  5.449774995777e-02  -8.416605196943e-03  1*0.0 -2.778527093310e-02  -2.241814435755e-02  5*0.0 -5.506153125564e-02   7.354689700810e-03  1*0.0  2.340503761374e-02   1.373402181793e-02  
5*0.0  5.338016962177e-02  -8.177118017811e-03  1*0.0 -2.710676546741e-02  -2.174914740256e-02  5*0.0 -5.371655780807e-02   7.117660451179e-03  1*0.0  2.275525523937e-02   1.329314614637e-02  
5*0.0  5.227352702265e-02  -7.943933802697e-03  1*0.0 -2.643832532204e-02  -2.109599345551e-02  5*0.0 -5.238831961036e-02   6.887634440335e-03  1*0.0  2.211648255709e-02   1.286329435352e-02  
5*0.0  5.118840441481e-02  -7.716408742941e-03  1*0.0 -2.578705698316e-02  -2.046244679904e-02  5*0.0 -5.109376937973e-02   6.664223260278e-03  1*0.0  2.149708587007e-02   1.244760991137e-02  
5*0.0  5.011049634550e-02  -7.493745986970e-03  1*0.0 -2.514344747018e-02  -1.984290663860e-02  5*0.0 -4.981259039673e-02   6.446140194606e-03  1*0.0  2.088670740134e-02   1.204173235937e-02  
5*0.0  4.905341619748e-02  -7.277699556701e-03  1*0.0 -2.451589073602e-02  -1.924169291746e-02  5*0.0 -4.856095780856e-02   6.235715266311e-03  1*0.0  2.029334178813e-02   1.164870954838e-02  
5*0.0  4.801395108213e-02  -7.066720424253e-03  1*0.0 -2.390249819278e-02  -1.865746705492e-02  5*0.0 -4.733749302345e-02   6.030991366541e-03  1*0.0  1.971612165606e-02   1.126793865130e-02  
5*0.0  4.698915046254e-02  -6.861902167994e-03  1*0.0 -2.330093882944e-02  -1.808867345063e-02  5*0.0 -4.613469001967e-02   5.832820974360e-03  1*0.0  1.915119023808e-02   1.089772989620e-02  
5*0.0  4.598107043253e-02  -6.662421953033e-03  1*0.0 -2.271246611732e-02  -1.753568731828e-02  5*0.0 -4.495727779103e-02   5.640671951045e-03  1*0.0  1.860075626844e-02   1.053876402442e-02  
5*0.0  4.498855653796e-02  -6.467828638546e-03  1*0.0 -2.213630037925e-02  -1.699794636192e-02  5*0.0 -4.380350909592e-02   5.453986529389e-03  1*0.0  1.806380997188e-02   1.019046174040e-02  
5*0.0  4.401126452536e-02  -6.278482317369e-03  1*0.0 -2.157195469254e-02  -1.647479628816e-02  5*0.0 -4.267201676520e-02   5.273186032293e-03  1*0.0  1.753958018007e-02   9.852349060637e-03  
5*0.0  4.304837106484e-02  -6.093708400328e-03  1*0.0 -2.101891396677e-02  -1.596581959041e-02  5*0.0 -4.156280063731e-02   5.097301580460e-03  1*0.0  1.702792719641e-02   9.524185630235e-03  
5*0.0  4.210526176935e-02  -5.914168098324e-03  1*0.0 -2.048038124344e-02  -1.547237031091e-02  5*0.0 -4.048164987489e-02   4.927243184500e-03  1*0.0  1.653158388474e-02   9.206876696031e-03  
5*0.0  4.117297600661e-02  -5.739014729572e-03  1*0.0 -1.995053571580e-02  -1.499118492383e-02  5*0.0 -3.941715423715e-02   4.762002009843e-03  1*0.0  1.604484203756e-02   8.898050600990e-03  
5*0.0  4.025872872588e-02  -5.569098353638e-03  1*0.0 -1.943378343592e-02  -1.452432512273e-02  5*0.0 -3.837777793402e-02   4.602223514070e-03  1*0.0  1.557173842448e-02   8.599106850446e-03  
5*0.0  3.936071355237e-02  -5.403949287410e-03  1*0.0 -1.892884981093e-02  -1.407085925112e-02  5*0.0 -3.736131667146e-02   4.447692103703e-03  1*0.0  1.511107978908e-02   8.309439903160e-03  
5*0.0  3.847935477709e-02  -5.243006533619e-03  1*0.0 -1.843598810222e-02  -1.363075148492e-02  5*0.0 -3.636905653675e-02   4.297744369708e-03  1*0.0  1.466337493709e-02   8.029072926935e-03  
5*0.0  3.760905547692e-02  -5.085756360759e-03  1*0.0 -1.795163484663e-02  -1.320192118955e-02  5*0.0 -3.539381626216e-02   4.151856646010e-03  1*0.0  1.422507409438e-02   7.756500958675e-03  
5*0.0  3.675321915181e-02  -4.933032492553e-03  1*0.0 -1.747768358509e-02  -1.278510935426e-02  5*0.0 -3.443894298952e-02   4.010503292161e-03  1*0.0  1.379769607458e-02   7.492172361129e-03  
5*0.0  3.591676962501e-02  -4.784770228213e-03  1*0.0 -1.701706213759e-02  -1.238160475550e-02  5*0.0 -3.351039909714e-02   3.874094205274e-03  1*0.0  1.338400249580e-02   7.237005547277e-03  
5*0.0  3.509414577737e-02  -4.640561737562e-03  1*0.0 -1.656622408620e-02  -1.198940473151e-02  5*0.0 -3.260096004623e-02   3.742028352248e-03  1*0.0  1.298043274611e-02   6.989514369011e-03  
5*0.0  3.428452798254e-02  -4.500163612342e-03  1*0.0 -1.612465601653e-02  -1.160801761756e-02  5*0.0 -3.171022200451e-02   3.613838935992e-03  1*0.0  1.258674196142e-02   6.749446827584e-03  
5*0.0  3.348741178024e-02  -4.363152238606e-03  1*0.0 -1.569199033228e-02  -1.123712034476e-02  5*0.0 -3.083765105427e-02   3.489282926090e-03  1*0.0  1.220256443987e-02   6.516566927513e-03  
5*0.0  3.270843257885e-02  -4.230136616062e-03  1*0.0 -1.527148832133e-02  -1.087812112401e-02  5*0.0 -2.998947999187e-02   3.368985435413e-03  1*0.0  1.183078727279e-02   6.291824729765e-03  
5*0.0  3.194183699126e-02  -4.101358528142e-03  1*0.0 -1.485941861555e-02  -1.052893867467e-02  5*0.0 -2.915721629281e-02   3.252874973915e-03  1*0.0  1.146733195215e-02   6.073578123781e-03  
5*0.0  3.119156783112e-02  -3.976088805696e-03  1*0.0 -1.445824088577e-02  -1.019064169992e-02  5*0.0 -2.834723796980e-02   3.140532856306e-03  1*0.0  1.111510614857e-02   5.862790082440e-03  
5*0.0  3.045361662822e-02  -3.853944747486e-03  1*0.0 -1.406555418695e-02  -9.861874971701e-03  5*0.0 -2.755475121350e-02   3.031310850177e-03  1*0.0  1.077179436134e-02   5.658469148513e-03  
5*0.0  2.972700392484e-02  -3.735001946109e-03  1*0.0 -1.368054084145e-02  -9.542066213593e-03  5*0.0 -2.677780059237e-02   2.925500850272e-03  1*0.0  1.043642771439e-02   5.460164834975e-03  
5*0.0  2.901848221239e-02  -3.619724810273e-03  1*0.0 -1.330714839685e-02  -9.232946965004e-03  5*0.0 -2.602443668641e-02   2.823450394609e-03  1*0.0  1.011267366658e-02   5.269120679828e-03  
5*0.0  2.832258985473e-02  -3.507611971475e-03  1*0.0 -1.294210649960e-02  -8.932803216657e-03  5*0.0 -2.528762735955e-02   2.724609044762e-03  1*0.0  9.797205611230e-03   5.083999843622e-03  
5*0.0  2.763706117511e-02  -3.398624518230e-03  1*0.0 -1.258397746702e-02  -8.640698447255e-03  5*0.0 -2.456506562944e-02   2.628877895639e-03  1*0.0  9.488912301301e-03   4.904291419867e-03  
5*0.0  2.696888748248e-02  -3.292861164503e-03  1*0.0 -1.223679205125e-02  -8.358510990677e-03  5*0.0 -2.386471281860e-02   2.536420165121e-03  1*0.0  9.191387882962e-03   4.731213659892e-03  
5*0.0  2.631066440865e-02  -3.190061253241e-03  1*0.0 -1.189617672933e-02  -8.083902103940e-03  5*0.0 -2.317768875131e-02   2.446873609235e-03  1*0.0  8.900504497048e-03   4.563161825480e-03  
5*0.0  2.566828834657e-02  -3.090322077042e-03  1*0.0 -1.156542664275e-02  -7.818360923002e-03  5*0.0 -2.251079171302e-02   2.360481572332e-03  1*0.0  8.619308987334e-03   4.401156089200e-03  
5*0.0  2.503648677371e-02  -2.993120743571e-03  1*0.0 -1.124153811363e-02  -7.560293949046e-03  5*0.0 -2.185813057687e-02   2.276591653049e-03  1*0.0  8.345063690375e-03   4.244101206589e-03  
5*0.0  2.441709472028e-02  -2.898728966827e-03  1*0.0 -1.092544046494e-02  -7.309984634485e-03  5*0.0 -2.122148053349e-02   2.195478259329e-03  1*0.0  8.078532504421e-03   4.092190502277e-03  
5*0.0  2.381107579976e-02  -2.807096165797e-03  1*0.0 -1.061760138485e-02  -7.067544908865e-03  5*0.0 -2.060173991119e-02   2.117090652808e-03  1*0.0  7.820062620454e-03   3.945467011645e-03  
5*0.0  2.321581101386e-02  -2.718207463972e-03  1*0.0 -1.031647042502e-02  -6.832056239887e-03  5*0.0 -1.999546352118e-02   2.041366902050e-03  1*0.0  7.568063893666e-03   3.803273904414e-03  
5*0.0  2.263559719066e-02  -2.631934502832e-03  1*0.0 -1.002442130036e-02  -6.604564417275e-03  5*0.0 -1.940790788184e-02   1.968275330203e-03  1*0.0  7.324838533234e-03   3.666358743953e-03  
5*0.0  2.206737405228e-02  -2.548236792035e-03  1*0.0 -9.739675393450e-03  -6.384072018825e-03  5*0.0 -1.883530495396e-02   1.897644256468e-03  1*0.0  7.088657238141e-03   3.534015408124e-03  
5*0.0  2.150899136695e-02  -2.466834397844e-03  1*0.0 -9.460988674724e-03  -6.169877383163e-03  5*0.0 -1.827521405232e-02   1.829233227321e-03  1*0.0  6.858386958858e-03   3.405767245932e-03  
5*0.0  2.096056212144e-02  -2.387493157914e-03  1*0.0 -9.188415415026e-03  -5.961907367268e-03  5*0.0 -1.772829596095e-02   1.762807923097e-03  1*0.0  6.634284032648e-03   3.281631363326e-03  
5*0.0  2.042685316729e-02  -2.311088516392e-03  1*0.0 -8.924402804799e-03  -5.761159006197e-03  5*0.0 -1.719808264459e-02   1.699178547718e-03  1*0.0  6.417877726601e-03   3.162091006343e-03  
5*0.0  1.990458230802e-02  -2.236745519590e-03  1*0.0 -8.667220579924e-03  -5.566717521693e-03  5*0.0 -1.668218868766e-02   1.637546245701e-03  1*0.0  6.208072961801e-03   3.046670454020e-03  
5*0.0  1.939172455465e-02  -2.164716114802e-03  1*0.0 -8.415619071914e-03  -5.377887778988e-03  5*0.0 -1.617768877662e-02   1.578042567590e-03  1*0.0  6.003539845431e-03   2.934844413180e-03  
5*0.0  1.889016213284e-02  -2.094438380223e-03  1*0.0 -8.170678816300e-03  -5.195117374354e-03  5*0.0 -1.568744486943e-02   1.520291625693e-03  1*0.0  5.805501623769e-03   2.826972191667e-03  
5*0.0  1.839920951713e-02  -2.026387757018e-03  1*0.0 -7.931918657552e-03  -5.017997721732e-03  5*0.0 -1.520975719151e-02   1.464640941032e-03  1*0.0  5.613184908201e-03   2.722724653478e-03  
5*0.0  1.791924102832e-02  -1.960289730228e-03  1*0.0 -7.699499956823e-03  -4.846574980128e-03  5*0.0 -1.474515575708e-02   1.410808000927e-03  1*0.0  5.426781514777e-03   2.622105306858e-03  
5*0.0  1.745037017959e-02  -1.896473604193e-03  1*0.0 -7.473389451529e-03  -4.680673346525e-03  5*0.0 -1.429328632289e-02   1.359082964482e-03  1*0.0  5.246115891911e-03   2.524994189860e-03  
5*0.0  1.699139427808e-02  -1.834358625646e-03  1*0.0 -7.253008956134e-03  -4.519973755764e-03  5*0.0 -1.385352098364e-02   1.308913298426e-03  1*0.0  5.070875783813e-03   2.431220137866e-03  
5*0.0  1.654236091107e-02  -1.774350841168e-03  1*0.0 -7.038233698071e-03  -4.364302383939e-03  5*0.0 -1.342493910957e-02   1.260661435287e-03  1*0.0  4.900639367806e-03   2.340589100946e-03  
5*0.0  1.610353624654e-02  -1.715932394678e-03  1*0.0 -6.829236713946e-03  -4.213669975490e-03  5*0.0 -1.300872268680e-02   1.213952883236e-03  1*0.0  4.735887227758e-03   2.253207621233e-03  
5*0.0  1.567555258809e-02  -1.659288377498e-03  1*0.0 -6.626309462366e-03  -4.068115482264e-03  5*0.0 -1.260483500053e-02   1.168865491896e-03  1*0.0  4.576577734912e-03   2.169006927708e-03  
5*0.0  1.525440244192e-02  -1.604311049329e-03  1*0.0 -6.427292969039e-03  -3.926567681837e-03  5*0.0 -1.220926469198e-02   1.125249399471e-03  1*0.0  4.420966462804e-03   2.087340599441e-03  
5*0.0  1.484563898144e-02  -1.551217876204e-03  1*0.0 -6.235021867484e-03  -3.790222134173e-03  5*0.0 -1.182727256130e-02   1.083375295506e-03  1*0.0  4.271279370962e-03   2.008923579393e-03  
5*0.0  1.444618266154e-02  -1.499632343505e-03  1*0.0 -6.047919089534e-03  -3.658295688159e-03  5*0.0 -1.145603583883e-02   1.042866257786e-03  1*0.0  4.126285058094e-03   1.933281196230e-03  
5*0.0  1.405409112837e-02  -1.449614788584e-03  1*0.0 -5.864905474334e-03  -3.530231150726e-03  5*0.0 -1.109333416317e-02   1.003736327155e-03  1*0.0  3.985017160861e-03   1.860044270916e-03  
5*0.0  1.367179871112e-02  -1.401186063819e-03  1*0.0 -5.687203443918e-03  -3.406496470642e-03  5*0.0 -1.074155588580e-02   9.660192506189e-04  1*0.0  3.848471233500e-03   1.789504167699e-03  
5*0.0  1.329865542149e-02  -1.354366716020e-03  1*0.0 -5.514451308945e-03  -3.286841174503e-03  5*0.0 -1.039978381007e-02   9.297281341586e-04  1*0.0  3.716237490447e-03   1.721480370297e-03  
5*0.0  1.293431974583e-02  -1.308716372909e-03  1*0.0 -5.346477546638e-03  -3.171154399562e-03  5*0.0 -1.006816298483e-02   8.945517985186e-04  1*0.0  3.588351297848e-03   1.655941354564e-03  
5*0.0  1.257907964242e-02  -1.264657306381e-03  1*0.0 -5.183353311826e-03  -3.059363938931e-03  5*0.0 -9.746351252292e-03   8.607175193733e-04  1*0.0  3.464656542524e-03   1.592791899862e-03  
5*0.0  1.222983241895e-02  -1.221885046264e-03  1*0.0 -5.023489539784e-03  -2.950732228468e-03  5*0.0 -9.431461693173e-03   8.279760697123e-04  1*0.0  3.343921003322e-03   1.531584875827e-03  
5*0.0  1.189169788294e-02  -1.180617588150e-03  1*0.0 -4.869433304453e-03  -2.846283278045e-03  5*0.0 -9.128159082592e-03   7.965926206753e-04  1*0.0  3.228077206890e-03   1.472929007185e-03  
5*0.0  1.156058638030e-02  -1.140595882009e-03  1*0.0 -4.719111103477e-03  -2.745060270541e-03  5*0.0 -8.832647455353e-03   7.662863371062e-04  1*0.0  3.115528426147e-03   1.416250610412e-03  
5*0.0  1.123720041820e-02  -1.101784739748e-03  1*0.0 -4.572861934297e-03  -2.647161339405e-03  5*0.0 -8.545563735153e-03   7.370004303531e-04  1*0.0  3.006522108511e-03   1.361597658934e-03  
5*0.0  1.092056394744e-02  -1.064033370029e-03  1*0.0 -4.430173153178e-03  -2.552303625227e-03  5*0.0 -8.266098061779e-03   7.086704895501e-04  1*0.0  2.900707892002e-03   1.308822153954e-03  
5*0.0  1.061359113574e-02  -1.027617805156e-03  1*0.0 -4.292448160903e-03  -2.461022927540e-03  5*0.0 -7.996466669742e-03   6.814828798084e-04  1*0.0  2.798983458100e-03   1.258188445386e-03  
5*0.0  1.031379266311e-02  -9.924826147436e-04  1*0.0 -4.158419856457e-03  -2.372715073698e-03  5*0.0 -7.734300867215e-03   6.553548406879e-04  1*0.0  2.700362674049e-03   1.209336579155e-03  
5*0.0  1.002075240625e-02  -9.583763061236e-04  1*0.0 -4.027893991580e-03  -2.287254971266e-03  5*0.0 -7.479515960385e-03   6.300898514016e-04  1*0.0  2.604794277722e-03   1.162219339022e-03  
5*0.0  9.735667006971e-03  -9.254542801786e-04  1*0.0 -3.901404210066e-03  -2.204818588181e-03  5*0.0 -7.232712559982e-03   6.058206152844e-04  1*0.0  2.512512716883e-03   1.116885015644e-03  
5*0.0  9.456557921885e-03  -8.933061718843e-04  1*0.0 -3.778004833769e-03  -2.124959406575e-03  5*0.0 -6.992775481298e-03   5.822469843083e-04  1*0.0  2.423047506956e-03   1.073149526778e-03  
5*0.0  9.184423270100e-03  -8.623926261316e-04  1*0.0 -3.658115549361e-03  -2.047793472094e-03  5*0.0 -6.759655435470e-03   5.596669713769e-04  1*0.0  2.336373196194e-03   1.030978779210e-03  
5*0.0  8.920142021201e-03  -8.324090945869e-04  1*0.0 -3.542178464883e-03  -1.973464779231e-03  5*0.0 -6.534593009192e-03   5.378823982151e-04  1*0.0  2.252976244177e-03   9.905026517484e-04  
5*0.0  8.662410867393e-03  -8.034722554836e-04  1*0.0 -3.429505506107e-03  -1.901628757429e-03  5*0.0 -6.316184127322e-03   5.169666363095e-04  1*0.0  2.172279737145e-03   9.515078272905e-04  
5*0.0  8.410140844151e-03  -7.753857311076e-04  1*0.0 -3.319591222740e-03  -1.832050358757e-03  5*0.0 -6.103546371428e-03   4.967130829786e-04  1*0.0  2.093917182455e-03   9.138501078836e-04  
5*0.0  8.165499529878e-03  -7.483359190338e-04  1*0.0 -3.213437968341e-03  -1.765079764078e-03  5*0.0 -5.898291487646e-03   4.773207805544e-04  1*0.0  2.018527056301e-03   8.777131807083e-04  
5*0.0  7.926689291154e-03  -7.220694211984e-04  1*0.0 -3.110170866193e-03  -1.700334301495e-03  5*0.0 -5.699070495746e-03   4.585847192968e-04  1*0.0  1.945557711892e-03   8.428942712548e-04  
5*0.0  7.693902938526e-03  -6.967023120979e-04  1*0.0 -3.009866011797e-03  -1.637789501383e-03  5*0.0 -5.505839820529e-03   4.405569734624e-04  1*0.0  1.874983875017e-03   8.093629354223e-04  
5*0.0  7.466920195101e-03  -6.721067231857e-04  1*0.0 -2.912416808333e-03  -1.577370304149e-03  5*0.0 -5.318452631634e-03   4.231673154245e-04  1*0.0  1.806736455270e-03   7.770766008681e-04  
5*0.0  7.246413870114e-03  -6.483521465324e-04  1*0.0 -2.818101149045e-03  -1.519153703691e-03  5*0.0 -5.137312771360e-03   4.064584736754e-04  1*0.0  1.740968953342e-03   7.460622275618e-04  
5*0.0  7.031269787061e-03  -6.254095121183e-04  1*0.0 -2.726389315378e-03  -1.462878182551e-03  5*0.0 -4.961479709457e-03   3.903768915206e-04  1*0.0  1.677300365013e-03   7.161779301236e-04  
5*0.0  6.821896824990e-03  -6.031742207590e-04  1*0.0 -2.637467362401e-03  -1.408591442577e-03  5*0.0 -4.791300003721e-03   3.748755863129e-04  1*0.0  1.615858116384e-03   6.874457105003e-04  
5*0.0  6.617333100478e-03  -5.817008801989e-04  1*0.0 -2.550856945977e-03  -1.356067631915e-03  5*0.0 -4.625809237732e-03   3.599593607063e-04  1*0.0  1.556257172636e-03   6.597246770045e-04  
5*0.0  6.419305316702e-03  -5.609762239664e-04  1*0.0 -2.467357106208e-03  -1.305585825270e-03  5*0.0 -4.466459960633e-03   3.456453613954e-04  1*0.0  1.499060063011e-03   6.331739607003e-04  
5*0.0  6.226585999780e-03  -5.409520410929e-04  1*0.0 -2.386380888962e-03  -1.256884116594e-03  5*0.0 -4.312147739304e-03   3.318721910494e-04  1*0.0  1.443826475095e-03   6.076365369278e-04  
5*0.0  6.038156711340e-03  -5.215096438937e-04  1*0.0 -2.307449582678e-03  -1.209742912293e-03  5*0.0 -4.162128060437e-03   3.185718024246e-04  1*0.0  1.390258686573e-03   5.830031136004e-04  
5*0.0  5.854587348449e-03  -5.026956689292e-04  1*0.0 -2.230818793230e-03  -1.164233902338e-03  5*0.0 -4.016780943749e-03   3.057430828119e-04  1*0.0  1.338499529718e-03   5.593020614417e-04  
5*0.0  5.676559750235e-03  -4.846368356512e-04  1*0.0 -2.156769780775e-03  -1.120431876129e-03  5*0.0 -3.876379656500e-03   2.934866764510e-04  1*0.0  1.288651077511e-03   5.365494023432e-04  
5*0.0  5.503822158493e-03  -4.671687271607e-04  1*0.0 -2.085191198226e-03  -1.078265560895e-03  5*0.0 -3.740939705023e-03   2.816976348469e-04  1*0.0  1.240709997158e-03   5.147288195245e-04  
5*0.0  5.334758663895e-03  -4.502785500821e-04  1*0.0 -2.015330194056e-03  -1.037420860572e-03  5*0.0 -3.608997059590e-03   2.703311014378e-04  1*0.0  1.194107840268e-03   4.936487752468e-04  
5*0.0  5.170833304578e-03  -4.338932026921e-04  1*0.0 -1.947850341021e-03  -9.981278893312e-04  5*0.0 -3.481842039899e-03   2.593733430502e-04  1*0.0  1.149334341771e-03   4.734478648671e-04  
5*0.0  5.011515619049e-03  -4.180743945924e-04  1*0.0 -1.882495712220e-03  -9.602545793330e-04  5*0.0 -3.358916790060e-03   2.488488890925e-04  1*0.0  1.106171618111e-03   4.540441980480e-04  
5*0.0  4.856566325558e-03  -4.028442687195e-04  1*0.0 -1.819138663913e-03  -9.237341412249e-04  5*0.0 -3.239852067279e-03   2.387549416989e-04  1*0.0  1.064472450811e-03   4.353800906657e-04  
5*0.0  4.705612763498e-03  -3.881209890475e-04  1*0.0 -1.757613710981e-03  -8.884741432428e-04  5*0.0 -3.124507335772e-03   2.290341879332e-04  1*0.0  1.024179904958e-03   4.174247134465e-04  
5*0.0  4.559198198841e-03  -3.739438990785e-04  1*0.0 -1.698144913963e-03  -8.545391507383e-04  5*0.0 -3.013161533429e-03   2.197230901716e-04  1*0.0  9.853949362021e-04   4.001976882102e-04  
5*0.0  4.416504464607e-03  -3.602146918131e-04  1*0.0 -1.640374851522e-03  -8.217707183076e-04  5*0.0 -2.905222949425e-03   2.107418706034e-04  1*0.0  9.478891380900e-04   3.836169533064e-04  
5*0.0  4.277719539616e-03  -3.469153545225e-04  1*0.0 -1.584371675584e-03  -7.901751311575e-04  5*0.0 -2.800852666189e-03   2.020845037651e-04  1*0.0  9.117192427524e-04   3.676889274297e-04  
5*0.0  4.143342463133e-03  -3.341530990485e-04  1*0.0 -1.530336004006e-03  -7.598044509993e-04  5*0.0 -2.700227330702e-03   1.938183071027e-04  1*0.0  8.769495175558e-04   3.524218423138e-04  
5*0.0  4.012858577618e-03  -3.217941811025e-04  1*0.0 -1.478050943069e-03  -7.305552932585e-04  5*0.0 -2.603075068344e-03   1.858526646439e-04  1*0.0  8.434723192786e-04   3.377723171367e-04  
5*0.0  3.885168040685e-03  -3.098318228137e-04  1*0.0 -1.427018382718e-03  -7.022260397940e-04  5*0.0 -2.508485774767e-03   1.781690151069e-04  1*0.0  8.109421687912e-04   3.236268910295e-04  
5*0.0  3.762042067089e-03  -2.983304780154e-04  1*0.0 -1.378001656671e-03  -6.750799912892e-04  5*0.0 -2.417742836925e-03   1.708211217017e-04  1*0.0  7.798384349625e-04   3.101194173070e-04  
5*0.0  3.642327435682e-03  -2.872405328213e-04  1*0.0 -1.330491245047e-03  -6.489075463261e-04  5*0.0 -2.329938030044e-03   1.637724022742e-04  1*0.0  7.498166520217e-04   2.971374618170e-04  
5*0.0  3.525558887762e-03  -2.765125157297e-04  1*0.0 -1.284287101085e-03  -6.236209341079e-04  5*0.0 -2.244738890185e-03   1.569759525188e-04  1*0.0  7.207501376181e-04   2.846343021610e-04  
5*0.0  3.412382230579e-03  -2.661654734790e-04  1*0.0 -1.239654331831e-03  -5.993000593443e-04  5*0.0 -2.162599427778e-03   1.504525782292e-04  1*0.0  6.928057689082e-04   2.726509332637e-04  
5*0.0  3.302801791924e-03  -2.561891314483e-04  1*0.0 -1.196592395042e-03  -5.759256726273e-04  5*0.0 -2.083489907130e-03   1.441955024411e-04  1*0.0  6.659693168917e-04   2.611745446148e-04  
5*0.0  3.195977530857e-03  -2.465469301606e-04  1*0.0 -1.154730606657e-03  -5.533500931863e-04  5*0.0 -2.006738060692e-03   1.381757559925e-04  1*0.0  6.399885788670e-04   2.501229189423e-04  
5*0.0  3.092703505538e-03  -2.372800303198e-04  1*0.0 -1.114403722247e-03  -5.316759971592e-04  5*0.0 -1.932911681956e-03   1.324161250588e-04  1*0.0  6.150717634725e-04   2.395493881223e-04  
5*0.0  2.991678639753e-03  -2.282883675105e-04  1*0.0 -1.075053993938e-03  -5.106907268909e-04  5*0.0 -1.861105588384e-03   1.268484791340e-04  1*0.0  5.908825415003e-04   2.293477406330e-04  
5*0.0  2.894426419800e-03  -2.196672804307e-04  1*0.0 -1.037319315028e-03  -4.906081265802e-04  5*0.0 -1.792278418106e-03   1.215378890318e-04  1*0.0  5.677714245907e-04   2.196138672739e-04  
5*0.0  2.800000481109e-03  -2.113441558538e-04  1*0.0 -1.000797020671e-03  -4.712671061563e-04  5*0.0 -1.725818796198e-03   1.164368452791e-04  1*0.0  5.455115154939e-04   2.102740334359e-04  
5*0.0  2.708129881747e-03  -2.033278321774e-04  1*0.0 -9.653626750609e-04  -4.526126518745e-04  5*0.0 -1.661470592661e-03   1.115429774381e-04  1*0.0  5.240072737612e-04   2.012939195622e-04  
5*0.0  2.618881648208e-03  -1.955521885437e-04  1*0.0 -9.310476964258e-04  -4.346455800055e-04  5*0.0 -1.599304800545e-03   1.068175727878e-04  1*0.0  5.032826528579e-04   1.926742779046e-04  
5*0.0  2.532196385600e-03  -1.880611173284e-04  1*0.0 -8.978172401902e-04  -4.173369065798e-04  5*0.0 -1.539236765595e-03   1.022888420769e-04  1*0.0  4.833055225571e-04   1.843997592293e-04  
5*0.0  2.448615755897e-03  -1.808781999661e-04  1*0.0 -8.658906595331e-04  -4.007541183610e-04  5*0.0 -1.481592418793e-03   9.796534772855e-05  1*0.0  4.641918341836e-04   1.764980236277e-04  
5*0.0  2.367557312203e-03  -1.739544131230e-04  1*0.0 -8.350261024458e-04  -3.847984780096e-04  5*0.0 -1.425957512338e-03   9.381511419700e-05  1*0.0  4.457899719838e-04   1.689192430482e-04  
5*0.0  2.288454635455e-03  -1.672707939551e-04  1*0.0 -8.049781249453e-04  -3.693749290049e-04  5*0.0 -1.371951399515e-03   8.982480500721e-05  1*0.0  4.279608659649e-04   1.616183349850e-04  
5*0.0  2.212138459983e-03  -1.608330143385e-04  1*0.0 -7.760923759847e-04  -3.545938647527e-04  5*0.0 -1.320111215187e-03   8.600223902426e-05  1*0.0  4.108970975922e-04   1.546451984847e-04  
5*0.0  2.137832013465e-03  -1.546012450431e-04  1*0.0 -7.480446770061e-04  -3.403314450661e-04  5*0.0 -1.269901523049e-03   8.231754856934e-05  1*0.0  3.944038378836e-04   1.479393928496e-04  
5*0.0  2.065897721527e-03  -1.486097449968e-04  1*0.0 -7.209756413485e-04  -3.266263610557e-04  5*0.0 -1.221550242322e-03   7.879137023579e-05  1*0.0  3.785625274209e-04   1.415190000931e-04  
5*0.0  1.996280047239e-03  -1.428614160359e-04  1*0.0 -6.948587807331e-04  -3.134594161484e-04  5*0.0 -1.174956714058e-03   7.542416465603e-05  1*0.0  3.633354074451e-04   1.353688224781e-04  
5*0.0  1.928922550415e-03  -1.373033249831e-04  1*0.0 -6.696749063660e-04  -3.008148916166e-04  5*0.0 -1.130128325923e-03   7.218446879805e-05  1*0.0  3.487237650784e-04   1.294845651605e-04  
5*0.0  1.863412514235e-03  -1.319515637615e-04  1*0.0 -6.452457089266e-04  -2.886230048611e-04  5*0.0 -1.086742541512e-03   6.907659734598e-05  1*0.0  3.346117123184e-04   1.238292349806e-04  
5*0.0  1.799916378532e-03  -1.268082527374e-04  1*0.0 -6.216357337556e-04  -2.768974705706e-04  5*0.0 -1.044885555001e-03   6.610220276557e-05  1*0.0  3.210290973348e-04   1.184072079943e-04  
5*0.0  1.738573363263e-03  -1.218327544852e-04  1*0.0 -5.989032117244e-04  -2.656496712031e-04  5*0.0 -1.004690407365e-03   6.324194373044e-05  1*0.0  3.080215998785e-04   1.132273963907e-04  
5*0.0  1.679185360627e-03  -1.170704281397e-04  1*0.0 -5.769611506412e-04  -2.548404356138e-04  5*0.0 -9.659322516450e-04   6.051371912260e-05  1*0.0  2.955089684030e-04   1.082633498841e-04  
5*0.0  1.621532148015e-03  -1.124697712168e-04  1*0.0 -5.557188060441e-04  -2.444342362935e-04  5*0.0 -9.285083944527e-04   5.788860444484e-05  1*0.0  2.834538799403e-04   1.035010541865e-04  
5*0.0  1.565610188911e-03  -1.080204770191e-04  1*0.0 -5.351721967450e-04  -2.344213717095e-04  5*0.0 -8.924150483781e-04   5.536596816798e-05  1*0.0  2.718540646631e-04   9.893657832691e-05  
5*0.0  1.511678022639e-03  -1.037681284817e-04  1*0.0 -5.154226666362e-04  -2.248270796180e-04  5*0.0 -8.577475929277e-04   5.296345689332e-05  1*0.0  2.607424483872e-04   9.457550865787e-05  
5*0.0  1.459322142041e-03  -9.966521284668e-05  1*0.0 -4.963023088683e-04  -2.155905364592e-04  5*0.0 -8.242652461451e-04   5.065315992459e-05  1*0.0  2.500336852038e-04   9.039098083633e-05  
5*0.0  1.408659460759e-03  -9.570574372008e-05  1*0.0 -4.778551735971e-04  -2.067185736531e-04  5*0.0 -7.920513480626e-04   4.843864191221e-05  1*0.0  2.397559979494e-04   8.638786632611e-05  
5*0.0  1.359590377445e-03  -9.190038301034e-05  1*0.0 -4.600397370230e-04  -1.981915559195e-04  5*0.0 -7.609888609605e-04   4.631657845843e-05  1*0.0  2.298680903073e-04   8.255167700914e-05  
5*0.0  1.312089615977e-03  -8.824978277554e-05  1*0.0 -4.428426207846e-04  -1.899988774542e-04  5*0.0 -7.310547319296e-04   4.428895347224e-05  1*0.0  2.203612405763e-04   7.887725102814e-05  
5*0.0  1.266236213231e-03  -8.473364953136e-05  1*0.0 -4.262945820521e-04  -1.821438157765e-04  5*0.0 -7.023234709582e-04   4.234773771024e-05  1*0.0  2.112605424461e-04   7.536870151315e-05  
5*0.0  1.221705122956e-03  -8.134042409288e-05  1*0.0 -4.102651559084e-04  -1.745794991346e-04  5*0.0 -6.745515600614e-04   4.048202964318e-05  1*0.0  2.024811510727e-04   7.200018830480e-05  
5*0.0  1.178585088208e-03  -7.806459845254e-05  1*0.0 -3.947877298609e-04  -1.673116497776e-04  5*0.0 -6.478065511342e-04   3.868804210688e-05  1*0.0  1.940457368471e-04   6.877549452525e-05  
5*0.0  1.137051948584e-03  -7.493369219318e-05  1*0.0 -3.799279439931e-04  -1.603541055587e-04  5*0.0 -6.221650744608e-04   3.698200335238e-05  1*0.0  1.859802848307e-04   6.569918635968e-05  
5*0.0  1.096763129349e-03  -7.192425042463e-05  1*0.0 -3.655508824161e-04  -1.536593276195e-04  5*0.0 -5.974028038467e-04   3.534815737594e-05  1*0.0  1.782070796426e-04   6.274785002550e-05  
5*0.0  1.057896658665e-03  -6.902790136029e-05  1*0.0 -3.517240145791e-04  -1.472445557652e-04  5*0.0 -5.736372975860e-04   3.378318642308e-05  1*0.0  1.707658888016e-04   5.993007017051e-05  
5*0.0  1.020109790891e-03  -6.623639177931e-05  1*0.0 -3.383127867532e-04  -1.410614248521e-04  5*0.0 -5.506509229736e-04   3.228142806307e-05  1*0.0  1.635817994737e-04   5.722355261681e-05  
5*0.0  9.836704217302e-04  -6.353978309995e-05  1*0.0 -3.254207539073e-04  -1.351391687472e-04  5*0.0 -5.286071680748e-04   3.083891318615e-05  1*0.0  1.567101225497e-04   5.464118788288e-05  
5*0.0  9.484404084085e-04  -6.096810353150e-05  1*0.0 -3.129905229307e-04  -1.294538477047e-04  5*0.0 -5.073783958285e-04   2.946739566328e-05  1*0.0  1.501072513344e-04   5.216916434640e-05  
5*0.0  9.143529983219e-04  -5.848140348943e-05  1*0.0 -3.009974165563e-04  -1.239947972913e-04  5*0.0 -4.869522486889e-04   2.814801832850e-05  1*0.0  1.437682634099e-04   4.980444133281e-05  
5*0.0  8.815036310622e-04  -5.610038401159e-05  1*0.0 -2.894744581012e-04  -1.187678843929e-04  5*0.0 -4.673586382076e-04   2.689041896540e-05  1*0.0  1.377030461251e-04   4.754778297825e-05  
5*0.0  8.496632758072e-04  -5.381575279579e-05  1*0.0 -2.783339853681e-04  -1.137409482934e-04  5*0.0 -4.484538084111e-04   2.568826974919e-05  1*0.0  1.318626339931e-04   4.538442369862e-05  
5*0.0  8.189050033738e-04  -5.160722426573e-05  1*0.0 -2.676032919226e-04  -1.089199582996e-04  5*0.0 -4.302931230951e-04   2.453206253902e-05  1*0.0  1.262653295290e-04   4.331763295280e-05  
5*0.0  7.890654025489e-04  -4.948597142068e-05  1*0.0 -2.572174037986e-04  -1.042808543719e-04  5*0.0 -4.127555013438e-04   2.342578031668e-05  1*0.0  1.208701922034e-04   4.133497943472e-05  
5*0.0  7.604092552231e-04  -4.745313770324e-05  1*0.0 -2.472771522540e-04  -9.985075393291e-05  5*0.0 -3.959990362947e-04   2.237136322512e-05  1*0.0  1.157299545159e-04   3.944887202083e-05  
5*0.0  7.326767903631e-04  -4.550375630954e-05  1*0.0 -2.376819879653e-04  -9.559569386811e-05  5*0.0 -3.798514562298e-04   2.136382623401e-05  1*0.0  1.107865535502e-04   3.764253084690e-05  
5*0.0  7.057960268354e-04  -4.362550017461e-05  1*0.0 -2.284044840534e-04  -9.150400564636e-05  5*0.0 -3.642788504910e-04   2.039704876764e-05  1*0.0  1.060285365941e-04   3.591158406486e-05  
5*0.0  6.798894714472e-04  -4.181440398710e-05  1*0.0 -2.194896610798e-04  -8.758672936438e-05  5*0.0 -3.493586794120e-04   1.947010116832e-05  1*0.0  1.014812946008e-04   3.426142595025e-05  
5*0.0  6.549061004507e-04  -4.008587441274e-05  1*0.0 -2.109166515426e-04  -8.383404847186e-05  5*0.0 -3.350245254160e-04   1.858878408277e-05  1*0.0  9.712258634389e-05   3.268487444968e-05  
5*0.0  6.307018472725e-04  -3.841559710971e-05  1*0.0 -2.026326631124e-04  -8.022728109858e-05  5*0.0 -3.212108505649e-04   1.774015821483e-05  1*0.0  9.293044184792e-05   3.117503413232e-05  
5*0.0  6.073998444373e-04  -3.682055849615e-05  1*0.0 -1.946796712178e-04  -7.677631479599e-05  5*0.0 -3.079748419352e-04   1.693428758236e-05  1*0.0  8.892349502019e-05   2.973559984208e-05  
5*0.0  5.848510501416e-04  -3.528291337928e-05  1*0.0 -1.870036830935e-04  -7.346226531868e-05  5*0.0 -2.952312143582e-04   1.616059762711e-05  1*0.0  8.507340569283e-05   2.835808245214e-05  
5*0.0  5.630865776307e-04  -3.380860737153e-05  1*0.0 -1.796148920745e-04  -7.028579916531e-05  5*0.0 -2.829859567986e-04   1.542112148269e-05  1*0.0  8.138202464939e-05   2.704188920132e-05  
5*0.0  5.421157227536e-04  -3.239221623161e-05  1*0.0 -1.725157706112e-04  -6.724526475482e-05  5*0.0 -2.712458961468e-04   1.471514513895e-05  1*0.0  7.785125280163e-05   2.578655109740e-05  
5*0.0  5.218845022704e-04  -3.103542522027e-05  1*0.0 -1.656853391914e-04  -6.433158670506e-05  5*0.0 -2.599756028669e-04   1.404170743528e-05  1*0.0  7.446936624104e-05   2.458799700573e-05  
5*0.0  5.022246452533e-04  -2.972392139319e-05  1*0.0 -1.590619856969e-04  -6.152485818676e-05  5*0.0 -2.490776414671e-04   1.339269900262e-05  1*0.0  7.120437308536e-05   2.343713284435e-05  
5*0.0  4.833957878828e-04  -2.847425181805e-05  1*0.0 -1.527392310404e-04  -5.885045126299e-05  5*0.0 -2.386851066515e-04   1.277735982227e-05  1*0.0  6.809950975824e-05   2.234413878862e-05  
5*0.0  4.652177054883e-04  -2.727326355488e-05  1*0.0 -1.466513622128e-04  -5.628645181995e-05  5*0.0 -2.287050433615e-04   1.218908975658e-05  1*0.0  6.512432873320e-05   2.130035112137e-05  
5*0.0  4.476319447967e-04  -2.612188274730e-05  1*0.0 -1.407754935039e-04  -5.382466545912e-05  5*0.0 -2.190904605614e-04   1.162665782544e-05  1*0.0  6.226345280862e-05   2.030103690612e-05  
5*0.0  4.306696997270e-04  -2.501263454342e-05  1*0.0 -1.351234524833e-04  -5.146658656039e-05  5*0.0 -2.098647002019e-04   1.108732661066e-05  1*0.0  5.952429649792e-05   1.934732797708e-05  
5*0.0  4.143055658553e-04  -2.394430158015e-05  1*0.0 -1.296850140078e-04  -4.920708837719e-05  5*0.0 -2.010156052986e-04   1.057125155507e-05  1*0.0  5.690280460171e-05   1.843744579473e-05  
5*0.0  3.985332731645e-04  -2.292703354156e-05  1*0.0 -1.244567613976e-04  -4.704395918493e-05  5*0.0 -1.925151110511e-04   1.008107170514e-05  1*0.0  5.438979874102e-05   1.756835746693e-05  
5*0.0  3.833518704781e-04  -2.195059827837e-05  1*0.0 -1.194387634913e-04  -4.497500833977e-05  5*0.0 -1.843731394580e-04   9.612549250662e-06  1*0.0  5.198839041703e-05   1.674012043701e-05  
5*0.0  3.686303891123e-04  -2.101170396524e-05  1*0.0 -1.145830485828e-04  -4.298472572673e-05  5*0.0 -1.765193002243e-04   9.163927211047e-06  1*0.0  4.967583907488e-05   1.594640527982e-05  
5*0.0  3.545181295303e-04  -2.011324606134e-05  1*0.0 -1.099422401423e-04  -4.108748777663e-05  5*0.0 -1.690233260288e-04   8.736681253411e-06  1*0.0  4.747440040189e-05   1.519217548003e-05  
5*0.0  3.408710486054e-04  -1.924922816786e-05  1*0.0 -1.054652297155e-04  -3.926634148151e-05  5*0.0 -1.618101779053e-04   8.327651678508e-06  1*0.0  4.535993586720e-05   1.447078364639e-05  
5*0.0  3.277432158596e-04  -1.842028372732e-05  1*0.0 -1.011705496427e-04  -3.752552106333e-05  5*0.0 -1.549055687363e-04   7.937101565674e-06  1*0.0  4.334061375205e-05   1.378369469595e-05  
5*0.0  3.150324670746e-04  -1.762697547064e-05  1*0.0 -9.702101942828e-05  -3.585286881345e-05  5*0.0 -1.482485356318e-04   7.564361358787e-06  1*0.0  4.139696205287e-05   1.312549168156e-05  
5*0.0  3.028502520293e-04  -1.686569375218e-05  1*0.0 -9.305634966250e-05  -3.425864166585e-05  5*0.0 -1.419019107089e-04   7.208916920321e-06  1*0.0  3.954881652313e-05   1.250063925840e-05  
5*0.0  2.911160905200e-04  -1.613712032876e-05  1*0.0 -8.924736824572e-05  -3.273300434303e-05  5*0.0 -1.358159808491e-04   6.869879849785e-06  1*0.0  3.778034417461e-05   1.190463742426e-05  
5*0.0  2.797650169715e-04  -1.543750556443e-05  1*0.0 -8.557094359427e-05  -3.126836679789e-05  5*0.0 -1.299543695939e-04   6.545441777749e-06  1*0.0  3.607998024499e-05   1.133419797085e-05  
5*0.0  2.688127500920e-04  -1.476728653441e-05  1*0.0 -8.203217397120e-05  -2.986489543673e-05  5*0.0 -1.243275553640e-04   6.236110639039e-06  1*0.0  3.445101115059e-05   1.078967304046e-05  
5*0.0  2.583070439605e-04  -1.412309987020e-05  1*0.0 -7.864768549929e-05  -2.852636135389e-05  5*0.0 -1.189579289032e-04   5.940504738099e-06  1*0.0  3.290036991315e-05   1.027234059094e-05  
5*0.0  2.481886541332e-04  -1.350979506975e-05  1*0.0 -7.539610917634e-05  -2.724570395515e-05  5*0.0 -1.138034472262e-04   5.659679110619e-06  1*0.0  3.141481994386e-05   9.778520339384e-06  
5*0.0  2.384181934499e-04  -1.291894167494e-05  1*0.0 -7.226371645960e-05  -2.601777308286e-05  5*0.0 -1.088551410620e-04   5.390394489951e-06  1*0.0  2.999146238216e-05   9.307112017382e-06  
5*0.0  2.290053831997e-04  -1.235224211083e-05  1*0.0 -6.925344150713e-05  -2.484271052550e-05  5*0.0 -1.041104603925e-04   5.133536425058e-06  1*0.0  2.862946350890e-05   8.857552010788e-06  
5*0.0  2.199770242777e-04  -1.181012452655e-05  1*0.0 -6.637429094770e-05  -2.372212633266e-05  5*0.0 -9.957873691046e-05   4.888766347130e-06  1*0.0  2.733168493642e-05   8.430153834671e-06  
5*0.0  2.112459950994e-04  -1.129208993293e-05  1*0.0 -6.359600494755e-05  -2.264643426757e-05  5*0.0 -9.521536652171e-05   4.655533051521e-06  1*0.0  2.608418975965e-05   8.021204061810e-06  
5*0.0  2.028602320098e-04  -1.079452795501e-05  1*0.0 -6.093459474482e-05  -2.161945582737e-05  5*0.0 -9.104623126053e-05   4.432882291650e-06  1*0.0  2.489496356227e-05   7.632300118547e-06  
5*0.0  1.947791596588e-04  -1.031741573978e-05  1*0.0 -5.837611060060e-05  -2.063651356486e-05  5*0.0 -8.704716115245e-05   4.220217965915e-06  1*0.0  2.375649183248e-05   7.261324063673e-06  
5*0.0  1.869986470946e-04  -9.861297233478e-06  1*0.0 -5.591893859207e-05  -1.969631536480e-05  5*0.0 -8.321364823374e-05   4.017429038940e-06  1*0.0  2.266734234869e-05   6.907620539030e-06  
5*0.0  1.795323676242e-04  -9.425617307815e-06  1*0.0 -5.356721722556e-05  -1.879928038026e-05  5*0.0 -7.955171364641e-05   3.824797984252e-06  1*0.0  2.162930644997e-05   6.571340597878e-06  
5*0.0  1.723487666960e-04  -9.008226786198e-06  1*0.0 -5.131019299102e-05  -1.794169862661e-05  5*0.0 -7.604445142259e-05   3.641079079415e-06  1*0.0  2.063714748185e-05   6.250940509015e-06  
5*0.0  1.654078689581e-04  -8.607262582861e-06  1*0.0 -4.913407233717e-05  -1.711917300836e-05  5*0.0 -7.267251244397e-05   3.465319620830e-06  1*0.0  1.968490126587e-05   5.944753791031e-06  
5*0.0  1.587315164768e-04  -8.221840106296e-06  1*0.0 -4.704618030224e-05  -1.633311269860e-05  5*0.0 -6.944498855459e-05   3.297023406902e-06  1*0.0  1.877531728311e-05   5.653190117807e-06  
5*0.0  1.523356233360e-04  -7.855457882072e-06  1*0.0 -4.505141936214e-05  -1.558415387268e-05  5*0.0 -6.636507419785e-05   3.137768461103e-06  1*0.0  1.790935809396e-05   5.376222591593e-06  
5*0.0  1.461606574100e-04  -7.504690348423e-06  1*0.0 -4.312968073032e-05  -1.486617174601e-05  5*0.0 -6.340550193465e-05   2.985818115407e-06  1*0.0  1.707865707667e-05   5.111648928221e-06  
5*0.0  1.402471553833e-04  -7.169414325979e-06  1*0.0 -4.129447073508e-05  -1.418235666403e-05  5*0.0 -6.058414716141e-05   2.841273003044e-06  1*0.0  1.628862392379e-05   4.860538521524e-06  
5*0.0  1.345186680977e-04  -6.846747133254e-06  1*0.0 -3.951990590673e-05  -1.352511787530e-05  5*0.0 -5.786381029122e-05   2.702641879599e-06  1*0.0  1.552795090573e-05   4.619995669183e-06  
5*0.0  1.290371722409e-04  -6.537566642341e-06  1*0.0 -3.782672342627e-05  -1.289966298388e-05  5*0.0 -5.527376906567e-05   2.570570881756e-06  1*0.0  1.480548162054e-05   4.391949369848e-06  
5*0.0  1.237747253897e-04  -6.243335022292e-06  1*0.0 -3.620519846656e-05  -1.230268424020e-05  5*0.0 -5.279765894408e-05   2.445353148233e-06  1*0.0  1.411624705811e-05   4.175003711715e-06  
5*0.0  1.187022051694e-04  -5.961906026942e-06  1*0.0 -3.464569929571e-05  -1.173112083634e-05  5*0.0 -5.042099027000e-05   2.325999203387e-06  1*0.0  1.345583792101e-05   3.967953777639e-06  
5*0.0  1.138241119914e-04  -5.691806805776e-06  1*0.0 -3.314953384073e-05  -1.118510288984e-05  5*0.0 -4.814652002111e-05   2.211870986342e-06  1*0.0  1.282508737912e-05   3.770848183880e-06  
5*0.0  1.091365606402e-04  -5.434511608284e-06  1*0.0 -3.171522158057e-05  -1.066355017655e-05  5*0.0 -4.597009250278e-05   2.103666009847e-06  1*0.0  1.222271948674e-05   3.583201350466e-06  
5*0.0  1.046444300743e-04  -5.187949327271e-06  1*0.0 -3.034430424315e-05  -1.016654284760e-05  5*0.0 -4.389504023817e-05   2.000508655234e-06  1*0.0  1.164971248382e-05   3.405096625543e-06  
5*0.0  1.003120728356e-04  -4.951839839534e-06  1*0.0 -2.902491615212e-05  -9.690621570039e-06  5*0.0 -4.190153624187e-05   1.901986887393e-06  1*0.0  1.110012022319e-05   3.235005241889e-06  
5*0.0  9.614940963054e-05  -4.725206851209e-06  1*0.0 -2.776032423412e-05  -9.236136084227e-06  5*0.0 -3.999613416910e-05   1.807854950371e-06  1*0.0  1.057588599583e-05   3.073234287530e-06  
5*0.0  9.215604905782e-05  -4.509893248262e-06  1*0.0 -2.655013730942e-05  -8.802705670427e-06  5*0.0 -3.817555699878e-05   1.718859342765e-06  1*0.0  1.007603152444e-05   2.919432796593e-06  
5*0.0  8.832967827486e-05  -4.303776635881e-06  1*0.0 -2.539350032972e-05  -8.389708367082e-06  5*0.0 -3.643900693944e-05   1.633984871217e-06  1*0.0  9.600287938517e-06   2.773393243792e-06  
5*0.0  8.462591009509e-05  -4.105619631517e-06  1*0.0 -2.427594202640e-05  -7.993087701694e-06  5*0.0 -3.476617090589e-05   1.552654452703e-06  1*0.0  9.142619929479e-06   2.633628590727e-06  
5*0.0  8.109584890337e-05  -3.917203978158e-06  1*0.0 -2.321395769155e-05  -7.616717360240e-06  5*0.0 -3.317857010448e-05   1.475711829483e-06  1*0.0  8.709394747042e-06   2.501463341223e-06  
5*0.0  7.769912376826e-05  -3.737418629202e-06  1*0.0 -2.219424787156e-05  -7.256926664289e-06  5*0.0 -3.165743681055e-05   1.402608564944e-06  1*0.0  8.295045973271e-06   2.375523899308e-06  
5*0.0  7.442963058193e-05  -3.564421284247e-06  1*0.0 -2.121497605887e-05  -6.912955311358e-06  5*0.0 -3.020052208656e-05   1.332501354289e-06  1*0.0  7.898905781147e-06   2.255558487992e-06  
5*0.0  7.129949377948e-05  -3.400366674819e-06  1*0.0 -2.027974854898e-05  -6.585412239871e-06  5*0.0 -2.881086944111e-05   1.266275784438e-06  1*0.0  7.521855542722e-06   2.141658287606e-06  
5*0.0  6.828791452241e-05  -3.242756251946e-06  1*0.0 -1.938196005365e-05  -6.272325967944e-06  5*0.0 -2.748059834494e-05   1.202974019348e-06  1*0.0  7.161573923902e-06   2.033203464403e-06  
5*0.0  6.540609766458e-05  -3.092465914766e-06  1*0.0 -1.852504980498e-05  -5.974381016202e-06  5*0.0 -2.621343927184e-05   1.142854239078e-06  1*0.0  6.819147540056e-06   1.930356134350e-06  
5*0.0  6.262710418213e-05  -2.948749138737e-06  1*0.0 -1.770028618272e-05  -5.689039837769e-06  5*0.0 -2.499640786143e-05   1.085544308038e-06  1*0.0  6.490763096568e-06   1.832155145878e-06  
5*0.0  5.997131865388e-05  -2.811934174185e-06  1*0.0 -1.691423153908e-05  -5.417786024456e-06  5*0.0 -2.383821457798e-05   1.031231543704e-06  1*0.0  6.178965727149e-06   1.739105397605e-06  
5*0.0  5.741918580955e-05  -2.680725680418e-06  1*0.0 -1.616048908613e-05  -5.158741427518e-06  5*0.0 -2.273100344872e-05   9.794075162901e-07  1*0.0  5.881452873336e-06   1.650602168536e-06  
5*0.0  5.495913204865e-05  -2.555064682190e-06  1*0.0 -1.543539410384e-05  -4.910792774561e-06  5*0.0 -2.166820133677e-05   9.299141339643e-07  1*0.0  5.596309232216e-06   1.566145402430e-06  
5*0.0  5.261321724317e-05  -2.435583867438e-06  1*0.0 -1.474585531737e-05  -4.675499360387e-06  5*0.0 -2.065888278422e-05   8.830341069271e-07  1*0.0  5.326169288771e-06   1.486254222977e-06  
5*0.0  5.036155785868e-05  -2.321599484729e-06  1*0.0 -1.408553292312e-05  -4.451011916184e-06  5*0.0 -1.969463173682e-05   8.385402998186e-07  1*0.0  5.068579705013e-06   1.410311816135e-06  
5*0.0  4.819619932735e-05  -2.212902709392e-06  1*0.0 -1.345176038479e-05  -4.236508338204e-06  5*0.0 -1.877084280818e-05   7.962289771054e-07  1*0.0  4.822204226399e-06   1.337954337620e-06  
5*0.0  4.611844036271e-05  -2.108285480435e-06  1*0.0 -1.284508459028e-05  -4.031939068557e-06  5*0.0 -1.788922732594e-05   7.557323830895e-07  1*0.0  4.587538617106e-06   1.269237752204e-06  
5*0.0  4.412250878704e-05  -2.008662222268e-06  1*0.0 -1.226355666968e-05  -3.836620741853e-06  5*0.0 -1.704576399034e-05   7.172884720187e-07  1*0.0  4.363422371495e-06   1.203838930635e-06  
5*0.0  4.221972626611e-05  -1.914016161874e-06  1*0.0 -1.171066666527e-05  -3.651300916955e-06  5*0.0 -1.624474703773e-05   6.809100533587e-07  1*0.0  4.151079999366e-06   1.141977488956e-06  
5*0.0  4.039153716098e-05  -1.823515696813e-06  1*0.0 -1.118054306012e-05  -3.474361033621e-06  5*0.0 -1.547888229105e-05   6.462915352280e-07  1*0.0  3.948418562484e-06   1.083138990819e-06  
5*0.0  3.862949056383e-05  -1.736894111216e-06  1*0.0 -1.067056040410e-05  -3.304992217790e-06  5*0.0 -1.474389500199e-05   6.132472449959e-07  1*0.0  3.754209460121e-06   1.027001095435e-06  
5*0.0  3.695194986077e-05  -1.654583641323e-06  1*0.0 -1.018639555699e-05  -3.144459971983e-06  5*0.0 -1.404708463203e-05   5.819930053663e-07  1*0.0  3.570536520914e-06   9.739752323890e-07  
5*0.0  3.533624595700e-05  -1.575801267090e-06  1*0.0 -9.720942812208e-06  -2.990913260472e-06  5*0.0 -1.337874575682e-05   5.521841355313e-07  1*0.0  3.394629464850e-06   9.234111442389e-07  
5*0.0  3.379240178854e-05  -1.500600203241e-06  1*0.0 -9.277285109555e-06  -2.844932704460e-06  5*0.0 -1.274330786262e-05   5.238968107325e-07  1*0.0  3.227747396152e-06   8.755361278975e-07  
5*0.0  3.231027411595e-05  -1.428781071932e-06  1*0.0 -8.852265638549e-06  -2.705670434467e-06  5*0.0 -1.213577311651e-05   4.969522204445e-07  1*0.0  3.068467289655e-06   8.300034520418e-07  
5*0.0  3.089071253424e-05  -1.360658111054e-06  1*0.0 -8.446105200348e-06  -2.573038025907e-06  5*0.0 -1.155595817314e-05   4.714723961409e-07  1*0.0  2.916736413628e-06   7.867612502180e-07  
5*0.0  2.953420816467e-05  -1.295507440432e-06  1*0.0 -8.058946896266e-06  -2.446951167324e-06  5*0.0 -1.100457811890e-05   4.472284470321e-07  1*0.0  2.772756753515e-06   7.458132043637e-07  
5*0.0  2.823071568603e-05  -1.233474131789e-06  1*0.0 -7.687593501733e-06  -2.326571866883e-06  5*0.0 -1.047702973522e-05   4.242368180704e-07  1*0.0  2.635222815384e-06   7.068477723713e-07  
5*0.0  2.697978995672e-05  -1.173770361216e-06  1*0.0 -7.332029664253e-06  -2.211763201638e-06  5*0.0 -9.973188345101e-06   4.021955776018e-07  1*0.0  2.504101093573e-06   6.698215786666e-07  
5*0.0  2.578492633928e-05  -1.117400078227e-06  1*0.0 -6.993179232950e-06  -2.102650639297e-06  5*0.0 -9.493449759061e-06   3.814478749951e-07  1*0.0  2.379502952069e-06   6.347231442608e-07  
5*0.0  2.464243213539e-05  -1.063417637964e-06  1*0.0 -6.669964980541e-06  -1.998888505597e-06  5*0.0 -9.037039908448e-06   3.616807529733e-07  1*0.0  2.261207906920e-06   6.014789594338e-07  
5*0.0  2.354623765534e-05  -1.012146017751e-06  1*0.0 -6.360456863603e-06  -1.899940419418e-06  5*0.0 -8.600888469025e-06   3.429770904159e-07  1*0.0  2.148352161697e-06   5.698764307400e-07  
5*0.0  2.249366247412e-05  -9.631152948653e-07  1*0.0 -6.063847126413e-06  -1.805514122144e-06  5*0.0 -8.183818306661e-06   3.251438457721e-07  1*0.0  2.040609279055e-06   5.398140795143e-07  
5*0.0  2.148935020628e-05  -9.161940547138e-07  1*0.0 -5.781573616149e-06  -1.715860523988e-06  5*0.0 -7.787719838310e-06   3.081606970180e-07  1*0.0  1.938507472537e-06   5.113782540146e-07  
5*0.0  2.052793936576e-05  -8.717620210109e-07  1*0.0 -5.511902678275e-06  -1.630545457460e-06  5*0.0 -7.410005556705e-06   2.921413945995e-07  1*0.0  1.841317747343e-06   4.843986799872e-07  
5*0.0  1.960579586475e-05  -8.292139658635e-07  1*0.0 -5.253800156415e-06  -1.549193395301e-06  5*0.0 -7.049400932268e-06   2.768509706470e-07  1*0.0  1.748692747831e-06   4.587673993531e-07  
5*0.0  1.872472421004e-05  -7.887796929460e-07  1*0.0 -5.007728097848e-06  -1.471893697172e-06  5*0.0 -6.706179605945e-06   2.623890949805e-07  1*0.0  1.660700419810e-06   4.344854769350e-07  
5*0.0  1.788235446129e-05  -7.503415552247e-07  1*0.0 -4.773016866400e-06  -1.398365782176e-06  5*0.0 -6.379323488762e-06   2.486840416008e-07  1*0.0  1.577066746283e-06   4.114631958641e-07  
5*0.0  1.707144183073e-05  -7.134406637544e-07  1*0.0 -4.547448813822e-06  -1.328070908068e-06  5*0.0 -6.066285894668e-06   2.355861066568e-07  1*0.0  1.497080846729e-06   3.895401193577e-07  
5*0.0  1.630063314530e-05  -6.784644872803e-07  1*0.0 -4.333612979679e-06  -1.261546017299e-06  5*0.0 -5.769835394564e-06   2.232130463176e-07  1*0.0  1.421510609100e-06   3.688546146891e-07  
5*0.0  1.556287389897e-05  -6.452160970521e-07  1*0.0 -4.129356613237e-06  -1.198236517023e-06  5*0.0 -5.487201204063e-06   2.115012438813e-07  1*0.0  1.349587112658e-06   3.492296143811e-07  
5*0.0  1.485432382730e-05  -6.134269312863e-07  1*0.0 -3.933567128949e-06  -1.137809175314e-06  5*0.0 -5.216945694327e-06   2.003443705406e-07  1*0.0  1.280919045504e-06   3.305628777473e-07  
5*0.0  1.417710041626e-05  -5.830055482437e-07  1*0.0 -3.746841313375e-06  -1.080369056074e-06  5*0.0 -4.959809181784e-06   1.897166673695e-07  1*0.0  1.215710040662e-06   3.128821455368e-07  
5*0.0  1.353140731700e-05  -5.542674944253e-07  1*0.0 -3.569225227958e-06  -1.025874608692e-06  5*0.0 -4.715597174283e-06   1.797106380115e-07  1*0.0  1.153904405295e-06   2.961615848581e-07  
5*0.0  1.291169533050e-05  -5.268572453272e-07  1*0.0 -3.399069604096e-06  -9.739053843120e-07  5*0.0 -4.482145291314e-06   1.701984721815e-07  1*0.0  1.094909144416e-06   2.802642835558e-07  
5*0.0  1.232198382611e-05  -5.008234443216e-07  1*0.0 -3.237563234972e-06  -9.246702302440e-07  5*0.0 -4.260817095558e-06   1.612016323507e-07  1*0.0  1.039099805479e-06   2.652492450894e-07  
5*0.0  1.175564090731e-05  -4.758809178939e-07  1*0.0 -3.082716446011e-06  -8.776913011417e-07  5*0.0 -4.049356737146e-06   1.526156546552e-07  1*0.0  9.858590206750e-07   2.509807833216e-07  
5*0.0  1.121417609163e-05  -4.522363416523e-07  1*0.0 -2.934992502325e-06  -8.330150543058e-07  5*0.0 -3.847914567479e-06   1.445056477074e-07  1*0.0  9.352303418695e-07   2.374511963566e-07  
5*0.0  1.069750710037e-05  -4.296268513477e-07  1*0.0 -2.794362210606e-06  -7.906093513231e-07  5*0.0 -3.656564917704e-06   1.367927734455e-07  1*0.0  8.872333515543e-07   2.246552769505e-07  
5*0.0  1.020279595787e-05  -4.082224108560e-07  1*0.0 -2.659966693099e-06  -7.502318918977e-07  5*0.0 -3.474032572612e-06   1.295045388013e-07  1*0.0  8.415235654219e-07   2.125084194029e-07  
5*0.0  9.731298773073e-06  -3.878379295666e-07  1*0.0 -2.532168660531e-06  -7.119445282851e-07  5*0.0 -3.300804546255e-06   1.225948918267e-07  1*0.0  7.982292353762e-07   2.010299694088e-07  
5*0.0  9.279531700642e-06  -3.683650934804e-07  1*0.0 -2.409937193690e-06  -6.754884391007e-07  5*0.0 -3.135493847003e-06   1.160188330630e-07  1*0.0  7.569766768199e-07   1.901330508762e-07  
5*0.0  8.847714366193e-06  -3.499031910092e-07  1*0.0 -2.293352806167e-06  -6.408202060536e-07  5*0.0 -2.978140766899e-06   1.098113513735e-07  1*0.0  7.177804163819e-07   1.798075254998e-07  
5*0.0  8.436775708741e-06  -3.323660169710e-07  1*0.0 -2.182674214143e-06  -6.079874530287e-07  5*0.0 -2.828944235644e-06   1.039297579135e-07  1*0.0  6.806938083359e-07   1.700565357224e-07  
5*0.0  8.042211972475e-06  -3.156155813679e-07  1*0.0 -2.076591949825e-06  -5.766557795030e-07  5*0.0 -2.686365607044e-06   9.833749764142e-08  1*0.0  6.453030962392e-07   1.607871389871e-07  
5*0.0  7.665892980089e-06  -2.996170992525e-07  1*0.0 -1.975624841010e-06  -5.469382316381e-07  5*0.0 -2.550926701401e-06   9.302001998284e-08  1*0.0  6.117456312257e-07   1.520219893262e-07  
5*0.0  7.306365288165e-06  -2.845133648330e-07  1*0.0 -1.879367896723e-06  -5.186847210468e-07  5*0.0 -2.422074174722e-06   8.801755399278e-08  1*0.0  5.798797901164e-07   1.437192081443e-07  
5*0.0  6.964278083519e-06  -2.701239495997e-07  1*0.0 -1.788001642692e-06  -4.919317541366e-07  5*0.0 -2.299897468294e-06   8.326812087302e-08  1*0.0  5.497254391687e-07   1.358786185176e-07  
5*0.0  6.635613685197e-06  -2.564201219262e-07  1*0.0 -1.700347620511e-06  -4.663996895597e-07  5*0.0 -2.183013057980e-06   7.875842255775e-08  1*0.0  5.209132340067e-07   1.284203213859e-07  
5*0.0  6.323153945297e-06  -2.433582181620e-07  1*0.0 -1.617216978880e-06  -4.422411798775e-07  5*0.0 -2.072404851201e-06   7.448296992537e-08  1*0.0  4.937057718341e-07   1.213899913075e-07  
5*0.0  6.024533842405e-06  -2.310067590556e-07  1*0.0 -1.537936421026e-06  -4.192656691673e-07  5*0.0 -1.967049681789e-06   7.045212867939e-08  1*0.0  4.678365029022e-07   1.147229456265e-07  
5*0.0  5.740122342737e-06  -2.192465615744e-07  1*0.0 -1.462594767457e-06  -3.974954702698e-07  5*0.0 -1.867144217903e-06   6.662862293443e-08  1*0.0  4.433526516235e-07   1.084277231081e-07  
5*0.0  5.467138862621e-06  -2.080345689421e-07  1*0.0 -1.390374190853e-06  -3.767429285007e-07  5*0.0 -1.771625998748e-06   6.299562920042e-08  1*0.0  4.199698023233e-07   1.024441791389e-07  
5*0.0  5.207529604340e-06  -1.974186386871e-07  1*0.0 -1.321871873222e-06  -3.570854519381e-07  5*0.0 -1.681161558620e-06   5.957173898651e-08  1*0.0  3.978737614045e-07   9.679684963965e-08  
5*0.0  4.959858359594e-06  -1.872727224723e-07  1*0.0 -1.256651598259e-06  -3.384351446464e-07  5*0.0 -1.595212199003e-06   5.631036195615e-08  1*0.0  3.769168171938e-07   9.145595194084e-08  
5*0.0  4.722627554954e-06  -1.776610957303e-07  1*0.0 -1.194285828153e-06  -3.206746545702e-07  5*0.0 -1.513221471770e-06   5.323103618354e-08  1*0.0  3.569544177914e-07   8.638698150048e-08  
5*0.0  4.497155495919e-06  -1.685423654845e-07  1*0.0 -1.135157409453e-06  -3.038684946655e-07  5*0.0 -1.435580771262e-06   5.032192090055e-08  1*0.0  3.380905028207e-07   8.160502346419e-08  
5*0.0  4.282210511525e-06  -1.598649554353e-07  1*0.0 -1.078905514218e-06  -2.879309404540e-07  5*0.0 -1.361894011473e-06   4.756381706578e-08  1*0.0  3.202195005038e-07   7.708654584617e-08  
5*0.0  4.077075181308e-06  -1.516333214497e-07  1*0.0 -1.025309316801e-06  -2.728094193470e-07  5*0.0 -1.291793632044e-06   4.495649947624e-08  1*0.0  3.032431477159e-07   7.280955029651e-08  
5*0.0  3.880166475779e-06  -1.437480487590e-07  1*0.0 -9.739575016696e-07  -2.583758262528e-07  5*0.0 -1.224850294469e-06   4.246970885497e-08  1*0.0  2.870557710518e-07   6.874501168791e-08  
5*0.0  3.693602480790e-06  -1.363305067550e-07  1*0.0 -9.254181001461e-07  -2.447609368354e-07  5*0.0 -1.161629649629e-06   4.013756190422e-08  1*0.0  2.718003968781e-07   6.492106153987e-08  
5*0.0  3.515750608856e-06  -1.292841381099e-07  1*0.0 -8.792441862955e-07  -2.318467135482e-07  5*0.0 -1.101564939972e-06   3.792889705995e-08  1*0.0  2.573325718605e-07   6.130372510455e-08  
5*0.0  3.345299090892e-06  -1.225619177522e-07  1*0.0 -8.350671974837e-07  -2.195411891236e-07  5*0.0 -1.044289131292e-06   3.583156789820e-08  1*0.0  2.435564339416e-07   5.787149329401e-08  
5*0.0  3.183150607039e-06  -1.161706633834e-07  1*0.0 -7.931161922900e-07  -2.078996465867e-07  5*0.0 -9.900152068522e-07   3.384508147313e-08  1*0.0  2.305243070129e-07   5.463406358666e-08  
5*0.0  3.028284869450e-06  -1.101031148025e-07  1*0.0 -7.531410051080e-07  -1.968336927345e-07  5*0.0 -9.383619065670e-07   3.196577952668e-08  1*0.0  2.181434142613e-07   5.156599111745e-08  
5*0.0  2.881166686247e-06  -1.043614973777e-07  1*0.0 -7.152465888792e-07  -1.863712744457e-07  5*0.0 -8.894862783596e-07   3.019369784188e-08  1*0.0  2.064505462682e-07   4.867473117238e-08  
5*0.0  2.741113237543e-06  -9.891385001383e-08  1*0.0 -6.792398859371e-07  -1.764624297301e-07  5*0.0 -8.431301197772e-07   2.851888280485e-08  1*0.0  1.953791955999e-07   4.594459840938e-08  
5*0.0  2.606922769061e-06  -9.374116476642e-08  1*0.0 -6.447970505729e-07  -1.670238093715e-07  5*0.0 -7.989188531787e-07   2.693401409484e-08  1*0.0  1.848350316003e-07   4.335395138172e-08  
5*0.0  2.479324666423e-06  -8.880968527790e-08  1*0.0 -6.121175813096e-07  -1.580921776587e-07  5*0.0 -7.570285481195e-07   2.542862039574e-08  1*0.0  1.748627975355e-07   4.090938946198e-08  
5*0.0  2.357959029863e-06  -8.414719362835e-08  1*0.0 -5.811091759769e-07  -1.496332331689e-07  5*0.0 -7.173377107340e-07   2.401068111910e-08  1*0.0  1.654331021818e-07   3.860194395884e-08  
5*0.0  2.241905981851e-06  -7.971863848640e-08  1*0.0 -5.514917885455e-07  -1.415983370761e-07  5*0.0 -6.795311419851e-07   2.266796471506e-08  1*0.0  1.564605058990e-07   3.641654002808e-08  
5*0.0  2.131754072762e-06  -7.551559987529e-08  1*0.0 -5.234508032732e-07  -1.340007765616e-07  5*0.0 -6.437998509362e-07   2.140025309094e-08  1*0.0  1.479996207909e-07   3.435776127561e-08  
5*0.0  2.026215514451e-06  -7.151428777357e-08  1*0.0 -4.966251115214e-07  -1.267661486210e-07  5*0.0 -6.096954911891e-07   2.019652036368e-08  1*0.0  1.399334591443e-07   3.240329467291e-08  
5*0.0  1.926381966471e-06  -6.773626967794e-08  1*0.0 -4.713111136550e-07  -1.199499207863e-07  5*0.0 -5.775416051094e-07   1.906374135479e-08  1*0.0  1.323451674816e-07   3.056691929643e-08  
5*0.0  1.830982912078e-06  -6.416004059512e-08  1*0.0 -4.471565868067e-07  -1.134754166107e-07  5*0.0 -5.469456638550e-07   1.799532599282e-08  1*0.0  1.251335374512e-07   2.882863032186e-08  
5*0.0  1.740442180435e-06  -6.076242659234e-08  1*0.0 -4.242869476450e-07  -1.073561377729e-07  5*0.0 -5.180081564236e-07   1.698396549773e-08  1*0.0  1.183273649947e-07   2.719033598944e-08  
5*0.0  1.653474190413e-06  -5.750562641969e-08  1*0.0 -4.023543562407e-07  -1.015132318199e-07  5*0.0 -4.903600485627e-07   1.601954319490e-08  1*0.0  1.118325411661e-07   2.563316901520e-08  
5*0.0  1.571416903227e-06  -5.445563354574e-08  1*0.0 -3.817074885994e-07  -9.602368693438e-08  5*0.0 -4.643365449003e-07   1.511746084306e-08  1*0.0  1.057319765814e-07   2.417282176699e-08  
5*0.0  1.492932227453e-06  -5.154916090640e-08  1*0.0 -3.620006760048e-07  -9.079825453369e-08  5*0.0 -4.395584211175e-07   1.426271515845e-08  1*0.0  9.993317618269e-08   2.278829661209e-08  
5*0.0  1.418610726703e-06  -4.880308777968e-08  1*0.0 -3.433646387409e-07  -8.587791298605e-08  5*0.0 -4.161691265453e-07   1.345684174429e-08  1*0.0  9.446722695058e-08   2.148757248753e-08  
5*0.0  1.347352298910e-06  -4.618512110783e-08  1*0.0 -3.255317268699e-07  -8.118479915988e-08  5*0.0 -3.938431680610e-07   1.269166932246e-08  1*0.0  8.925775689905e-08   2.025168606044e-08  
5*0.0  1.279850067285e-06  -4.370032821381e-08  1*0.0 -3.086773516975e-07  -7.675835185012e-08  5*0.0 -3.727777101897e-07   1.196855576748e-08  1*0.0  8.435221277035e-08   1.908985804544e-08  
5*0.0  1.215567816690e-06  -4.136110580024e-08  1*0.0 -2.926568405021e-07  -7.256404494998e-08  5*0.0 -3.527784851152e-07   1.128948855135e-08  1*0.0  7.970249153814e-08   1.799172456726e-08  
5*0.0  1.154288237989e-06  -3.912800355438e-08  1*0.0 -2.774118343061e-07  -6.858652328835e-08  5*0.0 -3.338049019588e-07   1.064382791719e-08  1*0.0  7.529818423243e-08   1.695454610724e-08  
5*0.0  1.096144625981e-06  -3.702744628215e-08  1*0.0 -2.629710759172e-07  -6.483191088325e-08  5*0.0 -3.158545111158e-07   1.003844146393e-08  1*0.0  7.113770849092e-08   1.597772323777e-08  
5*0.0  1.040777679360e-06  -3.503277066532e-08  1*0.0 -2.492524843021e-07  -6.127222282076e-08  5*0.0 -2.988297287445e-07   9.496440540992e-09  1*0.0  6.719939045901e-08   1.505480446862e-08  
5*0.0  9.880298521073e-07  -3.313452504875e-08  1*0.0 -2.362072391672e-07  -5.789764726555e-08  5*0.0 -2.826812647920e-07   8.953419067317e-09  1*0.0  6.346994876264e-08   1.418313141523e-08  
5*0.0  9.379150360514e-07  -3.133903870606e-08  1*0.0 -2.238276317306e-07  -5.471112723329e-08  5*0.0 -2.673851277139e-07   8.440519903754e-09  1*0.0  5.994116844705e-08   1.336180209443e-08  
5*0.0  8.902954815021e-07  -2.964113544328e-08  1*0.0 -2.120940028837e-07  -5.169398747617e-08  5*0.0 -2.529134155199e-07   7.955987154550e-09  1*0.0  5.661000693152e-08   1.258720977388e-08  
5*0.0  8.450404411481e-07  -2.803422269217e-08  1*0.0 -2.009651236214e-07  -4.884065203927e-08  5*0.0 -2.392064655601e-07   7.498366952165e-09  1*0.0  5.346002037532e-08   1.185668070164e-08  
5*0.0  8.018494795531e-07  -2.650724683014e-08  1*0.0 -1.903578039939e-07  -4.613346085690e-08  5*0.0 -2.261795873467e-07   7.066791719968e-09  1*0.0  5.046990703920e-08   1.116591976342e-08  
5*0.0  7.608404376397e-07  -2.505527074628e-08  1*0.0 -1.803100971303e-07  -4.357389292554e-08  5*0.0 -2.138559787703e-07   6.659362765358e-09  1*0.0  4.764681840531e-08   1.051484469899e-08  
5*0.0  7.219510654337e-07  -2.368922224976e-08  1*0.0 -1.707986098194e-07  -4.115800526451e-08  5*0.0 -2.022126855002e-07   6.274694240601e-09  1*0.0  4.498404292458e-08   9.936593333890e-09  
5*0.0  6.848635111723e-07  -2.239677144776e-08  1*0.0 -1.617413791363e-07  -3.886712118363e-08  5*0.0 -1.911453823392e-07   5.911990300359e-09  1*0.0  4.245608938280e-08   9.356261544102e-09  
5*0.0  6.496618045543e-07  -2.116863452516e-08  1*0.0 -1.531705979425e-07  -3.669892428951e-08  5*0.0 -1.806949677951e-07   5.569784772921e-09  1*0.0  4.007525399930e-08   8.808764511397e-09  
5*0.0  6.163327229822e-07  -2.001254705388e-08  1*0.0 -1.450595537054e-07  -3.466021819874e-08  5*0.0 -1.708150466067e-07   5.246793318452e-09  1*0.0  3.782560729763e-08   8.292561351090e-09  
5*0.0  5.843926336276e-07  -1.890585923416e-08  1*0.0 -1.373038476198e-07  -3.271543003967e-08  5*0.0 -1.613971739923e-07   4.942083842264e-09  1*0.0  3.568501073877e-08   7.805993165654e-09  
5*0.0  5.542633177945e-07  -1.786492020957e-08  1*0.0 -1.300024594027e-07  -3.088865025001e-08  5*0.0 -1.525421364112e-07   4.654787775082e-09  1*0.0  3.367610847380e-08   7.347511033089e-09  
5*0.0  5.255258322873e-07  -1.688114256912e-08  1*0.0 -1.230482582239e-07  -2.915584688685e-08  5*0.0 -1.441295428764e-07   4.383352837877e-09  1*0.0  3.176993379186e-08   6.914963801527e-09  
5*0.0  4.983336860756e-07  -1.595285515279e-08  1*0.0 -1.164818340895e-07  -2.752325136543e-08  5*0.0 -1.361931453166e-07   4.127781642591e-09  1*0.0  2.997500907889e-08   6.507526746719e-09  
5*0.0  4.724005828998e-07  -1.506509443617e-08  1*0.0 -1.102336712646e-07  -2.597312469718e-08  5*0.0 -1.286607628800e-07   3.886885660114e-09  1*0.0  2.827459568391e-08   6.123529465784e-09  
5*0.0  4.477595056748e-07  -1.423225629387e-08  1*0.0 -1.043059864502e-07  -2.450770710834e-08  5*0.0 -1.215254569327e-07   3.659613122292e-09  1*0.0  2.666611295133e-08   5.761579438478e-09  
5*0.0  4.244639653917e-07  -1.344452076929e-08  1*0.0 -9.871225190350e-08  -2.312865743227e-08  5*0.0 -1.148060023218e-07   3.445111156133e-09  1*0.0  2.515390113205e-08   5.420484633284e-09  
5*0.0  4.022287365315e-07  -1.269615367288e-08  1*0.0 -9.338308265017e-08  -2.181887298018e-08  5*0.0 -1.084146469174e-07   3.243105730719e-09  1*0.0  2.371777575414e-08   5.099143511058e-09  
5*0.0  3.811995063809e-07  -1.198904929640e-08  1*0.0 -8.834911041515e-08  -2.058691558262e-08  5*0.0 -1.023921214937e-07   3.052667867751e-09  1*0.0  2.236607454769e-08   4.796686671720e-09  
5*0.0  3.611777446883e-07  -1.131965130175e-08  1*0.0 -8.356682779630e-08  -1.941875058919e-08  5*0.0 -9.668122017924e-08   2.873150820602e-09  1*0.0  2.108681283162e-08   4.511614603560e-09  
5*0.0  3.422592768610e-07  -1.068851643255e-08  1*0.0 -7.905784147290e-08  -1.831965876968e-08  5*0.0 -9.130128203561e-08   2.703944559887e-09  1*0.0  1.988386151534e-08   4.243295575065e-09  
5*0.0  3.242502760477e-07  -1.009319947934e-08  1*0.0 -7.477125920371e-08  -1.727899883139e-08  5*0.0 -8.619798727560e-08   2.544413145901e-09  1*0.0  1.874419419678e-08   3.990372353625e-09  
5*0.0  3.071510549461e-07  -9.556846875472e-09  1*0.0 -7.070886973523e-08  -1.629558270518e-08  5*0.0 -8.137439908259e-08   2.394191101095e-09  1*0.0  1.766875884868e-08   3.752427165140e-09  
5*0.0  2.908823451221e-07  -9.021280007335e-09  1*0.0 -6.685286160968e-08  -1.536375002744e-08  5*0.0 -7.680220479592e-08   2.252688629982e-09  1*0.0  1.665134915405e-08   3.528224933516e-09  
5*0.0  2.755624737712e-07  -8.513489391264e-09  1*0.0 -6.322576241888e-08  -1.449085952256e-08  5*0.0 -7.250668751001e-08   2.119041321814e-09  1*0.0  1.569660858366e-08   3.316973096977e-09  
5*0.0  2.609475860453e-07  -8.034302062123e-09  1*0.0 -5.977344732040e-08  -1.366161154096e-08  5*0.0 -6.842771461929e-08   1.993331643771e-09  1*0.0  1.479171676765e-08   3.118179511490e-09  
5*0.0  2.470284519128e-07  -7.581227416066e-09  1*0.0 -5.649401971810e-08  -1.287491991662e-08  5*0.0 -6.456146070243e-08   1.874878657946e-09  1*0.0  1.393589299816e-08   2.931147485979e-09  
5*0.0  2.339289266374e-07  -7.152738899306e-09  1*0.0 -5.340746564644e-08  -1.213947712310e-08  5*0.0 -6.092783594162e-08   1.763220962435e-09  1*0.0  1.313168054674e-08   2.754962752244e-09  
5*0.0  2.214598345045e-07  -6.747680596782e-09  1*0.0 -5.047876545677e-08  -1.144155366941e-08  5*0.0 -5.748696016657e-08   1.658036360340e-09  1*0.0  1.237216822008e-08   2.589175223417e-09  
5*0.0  2.096454153680e-07  -6.366002341848e-09  1*0.0 -4.770384023097e-08  -1.078488525944e-08  5*0.0 -5.423286575275e-08   1.559225260601e-09  1*0.0  1.165393839837e-08   2.433303984615e-09  
5*0.0  1.984409629030e-07  -6.004621747345e-09  1*0.0 -4.508026720642e-08  -1.016377825705e-08  5*0.0 -5.116141427819e-08   1.466017382613e-09  1*0.0  1.097785891680e-08   2.286570916014e-09  
5*0.0  1.878163106355e-07  -5.663364770958e-09  1*0.0 -4.259762071011e-08  -9.610251695638e-09  5*0.0 -4.825845226554e-08   1.378265445981e-09  1*0.0  1.033998236784e-08   2.148400738738e-09  
5*0.0  1.777584114518e-07  -5.341089678475e-09  1*0.0 -4.025076522009e-08  -9.054701695753e-09  5*0.0 -4.552143579163e-08   1.295694464445e-09  1*0.0  9.771879405595e-09   2.018352359274e-09  
5*0.0  1.681525199026e-07  -5.036587738655e-09  1*0.0 -3.801322342830e-08  -8.530669275171e-09  5*0.0 -4.291705570341e-08   1.217940603635e-09  1*0.0  9.202232436483e-09   1.896041266035e-09  
5*0.0  1.590967111242e-07  -4.748653978751e-09  1*0.0 -3.590869385414e-08  -8.035882468691e-09  5*0.0 -4.046987528787e-08   1.144663108218e-09  1*0.0  8.664637083984e-09   1.780923254458e-09  
5*0.0  1.505356176204e-07  -4.477147310402e-09  1*0.0 -3.392082155396e-08  -7.569169684061e-09  5*0.0 -3.816353650660e-08   1.075768988963e-09  1*0.0  8.157599818847e-09   1.672641239999e-09  
5*0.0  1.423694935622e-07  -4.220968392429e-09  1*0.0 -3.202866817046e-08  -7.129309495190e-09  5*0.0 -3.597368655941e-08   1.010999852973e-09  1*0.0  7.680064411542e-09   1.570900247328e-09  
5*0.0  1.346889742023e-07  -3.978694552386e-09  1*0.0 -3.025122504766e-08  -6.714356504882e-09  5*0.0 -3.391802646584e-08   9.499542711607e-10  1*0.0  7.229517757544e-09   1.475199752982e-09  
5*0.0  1.273791581937e-07  -3.749850912070e-09  1*0.0 -2.856370498884e-08  -6.322708391699e-09  5*0.0 -3.197136816174e-08   8.924879677255e-10  1*0.0  6.804671311568e-09   1.385167243924e-09  
5*0.0  1.204417795716e-07  -3.534168466930e-09  1*0.0 -2.696350167497e-08  -5.953951493218e-09  5*0.0 -3.012900544839e-08   8.384956615204e-10  1*0.0  6.404722955152e-09   1.300627217683e-09  
5*0.0  1.138893359192e-07  -3.330177405062e-09  1*0.0 -2.545597064079e-08  -5.605668557422e-09  5*0.0 -2.839683873904e-08   7.876192904650e-10  1*0.0  6.027284223832e-09   1.221036432365e-09  
5*0.0  1.077071561659e-07  -3.137781333107e-09  1*0.0 -2.403540771339e-08  -5.277256328026e-09  5*0.0 -2.676562643685e-08   7.397791707474e-10  1*0.0  5.671497487104e-09   1.146204573964e-09  
5*0.0  1.018032934093e-07  -2.956414230917e-09  1*0.0 -2.268157382219e-08  -4.967373962270e-09  5*0.0 -2.521436625183e-08   6.948275274266e-10  1*0.0  5.336184997848e-09   1.075820548693e-09  
5*0.0  9.622660333505e-08  -2.785203036898e-09  1*0.0 -2.140502022006e-08  -4.675352559322e-09  5*0.0 -2.375469612676e-08   6.525306817896e-10  1*0.0  5.020212134461e-09   1.009675761690e-09  
5*0.0  9.092241258989e-08  -2.623458480164e-09  1*0.0 -2.019351478063e-08  -4.399825765819e-09  5*0.0 -2.237169953404e-08   6.127139934100e-10  1*0.0  4.722329971324e-09   9.474614865672e-10  
5*0.0  8.594105185354e-08  -2.470974898365e-09  1*0.0 -1.905664324072e-08  -4.140360717458e-09  5*0.0 -2.107651427639e-08   5.752935808085e-10  1*0.0  4.441806298337e-09   8.890427636398e-10  
5*0.0  8.122125465107e-08  -2.327163187267e-09  1*0.0 -1.798194411066e-08  -3.895807653467e-09  5*0.0 -1.985336959045e-08   5.401175475806e-10  1*0.0  4.177614744252e-09   8.341471918437e-10  
5*0.0  7.674185062367e-08  -2.191525007147e-09  1*0.0 -1.696202797909e-08  -3.665865163234e-09  5*0.0 -1.869625248513e-08   5.070569467362e-10  1*0.0  3.929064917301e-09   7.826695238032e-10  
5*0.0  7.250293476423e-08  -2.063592192891e-09  1*0.0 -1.600071367821e-08  -3.449090482357e-09  5*0.0 -1.760607374421e-08   4.759696927335e-10  1*0.0  3.694919810777e-09   7.342820113366e-10  
5*0.0  6.850516395672e-08  -1.942934908513e-09  1*0.0 -1.509327539571e-08  -3.244707461392e-09  5*0.0 -1.658037744906e-08   4.467418510612e-10  1*0.0  3.474174245168e-09   6.887982981840e-10  
5*0.0  6.471644949936e-08  -1.829224709351e-09  1*0.0 -1.423667922816e-08  -3.052172883671e-09  5*0.0 -1.561196770851e-08   4.192877331916e-10  1*0.0  3.266507026067e-09   6.460825028000e-10  
5*0.0  6.111346492943e-08  -1.722017797049e-09  1*0.0 -1.342230028615e-08  -2.870711520633e-09  5*0.0 -1.469477600300e-08   3.934899672652e-10  1*0.0  3.070836750377e-09   6.059416280883e-10  
5*0.0  5.772418802167e-08  -1.620906391205e-09  1*0.0 -1.265839558363e-08  -2.699680113510e-09  5*0.0 -1.383445090490e-08   3.692372250026e-10  1*0.0  2.886663932167e-09   5.682255209692e-10  
5*0.0  5.449638727386e-08  -1.525542934199e-09  1*0.0 -1.193249023850e-08  -2.538411873478e-09  5*0.0 -1.301856918287e-08   3.464368504983e-10  1*0.0  2.713072152799e-09   5.327720495572e-10  
5*0.0  5.146541526733e-08  -1.435627820741e-09  1*0.0 -1.125138236546e-08  -2.386645559940e-09  5*0.0 -1.225466535593e-08   3.250138272756e-10  1*0.0  2.549875349250e-09   4.995059386134e-10  
5*0.0  4.857497968212e-08  -1.350811491115e-09  1*0.0 -1.060306881763e-08  -2.243703015045e-09  5*0.0 -1.152899762767e-08   3.048738088676e-10  1*0.0  2.396179149495e-09   4.682643395999e-10  
5*0.0  4.586075081496e-08  -1.271065006719e-09  1*0.0 -1.003023095244e-08  -2.109445520651e-09  5*0.0 -1.084973403962e-08   2.859914291043e-10  1*0.0  2.251768771628e-09   4.389998633023e-10  
5*0.0  4.329137080769e-08  -1.195706176948e-09  1*0.0 -9.453061275393e-09  -1.982836445932e-09  5*0.0 -1.020839839158e-08   2.682101347548e-10  1*0.0  2.115671719086e-09   4.114887688504e-10  
5*0.0  4.087589747509e-08  -1.124742534487e-09  1*0.0 -8.909009053494e-09  -1.863837480951e-09  5*0.0 -9.640027636492e-09   2.515227081571e-10  1*0.0  1.987772615995e-09   3.857018663141e-10  
5*0.0  3.856329869182e-08  -1.057967151857e-09  1*0.0 -8.395501673006e-09  -1.751852601204e-09  5*0.0 -9.069120840070e-09   2.358648832001e-10  1*0.0  1.867437156827e-09   3.615038204950e-10  
5*0.0  3.639411086242e-08  -9.949672045432e-10  1*0.0 -7.910352226975e-09  -1.646320134863e-09  5*0.0 -8.530768819292e-09   2.211421503793e-10  1*0.0  1.754141773491e-09   3.387731128220e-10  
5*0.0  3.434614205546e-08  -9.356383617515e-10  1*0.0 -7.452102201315e-09  -1.546883194984e-09  5*0.0 -8.023121532872e-09   2.073204973765e-10  1*0.0  1.647476113863e-09   3.174198381094e-10  
5*0.0  3.239327688398e-08  -8.798243182241e-10  1*0.0 -7.020081848056e-09  -1.453359041986e-09  5*0.0 -7.545245723979e-09   1.943602217723e-10  1*0.0  1.547227613129e-09   2.973936303837e-10  
5*0.0  3.056372859772e-08  -8.272758636356e-10  1*0.0 -6.612433780247e-09  -1.365339245296e-09  5*0.0 -7.095127981533e-09   1.821949615420e-10  1*0.0  1.452945790887e-09   2.786025601369e-10  
5*0.0  2.882372611133e-08  -7.777745164752e-10  1*0.0 -6.227253471673e-09  -1.282380452661e-09  5*0.0 -6.670570283302e-09   1.707716756817e-10  1*0.0  1.364156044870e-09   2.609464137240e-10  
5*0.0  2.718843182191e-08  -7.311507454975e-10  1*0.0 -5.864380575542e-09  -1.204443736963e-09  5*0.0 -6.271257391505e-09   1.600495777129e-10  1*0.0  1.280764493219e-09   2.444049354681e-10  
5*0.0  2.563248296325e-08  -6.871494368124e-10  1*0.0 -5.522029341658e-09  -1.131106350184e-09  5*0.0 -5.895176736938e-09   1.499665961039e-10  1*0.0  1.202341588808e-09   2.288856392217e-10  
5*0.0  2.417124871740e-08  -6.458473963529e-10  1*0.0 -5.199327659535e-09  -1.062244101154e-09  5*0.0 -5.541376238002e-09   1.405237433581e-10  1*0.0  1.128637572155e-09   2.143498136926e-10  
5*0.0  2.279355948120e-08  -6.068574317871e-10  1*0.0 -4.894869916055e-09  -9.974396726987e-10  5*0.0 -5.208186542089e-09   1.316419133268e-10  1*0.0  1.059332182400e-09   2.007130194646e-10  
5*0.0  2.149188834196e-08  -5.701644741528e-10  1*0.0 -4.608197165091e-09  -9.366041346914e-10  5*0.0 -4.894997960418e-09   1.233123892629e-10  1*0.0  9.942729210974e-10   1.879458654388e-10  
5*0.0  2.025913535792e-08  -5.357205246072e-10  1*0.0 -4.337753265520e-09  -8.793864577065e-10  5*0.0 -4.600082383439e-09   1.155142280632e-10  1*0.0  9.330887865254e-10   1.759720337443e-10  
5*0.0  1.909853997580e-08  -5.033032130996e-10  1*0.0 -4.082684317407e-09  -8.255552933267e-10  5*0.0 -4.322375013806e-09   1.081964894188e-10  1*0.0  8.755629681075e-10   1.647392462871e-10  
5*0.0  1.799826124781e-08  -4.727744655001e-10  1*0.0 -3.842169465043e-09  -7.748861750933e-10  5*0.0 -4.060949184454e-09   1.013299177712e-10  1*0.0  8.215077339954e-10   1.542011057107e-10  
5*0.0  1.696147110473e-08  -4.440373189129e-10  1*0.0 -3.615140329076e-09  -7.271885959413e-10  5*0.0 -3.814607354833e-09   9.488600124775e-11  1*0.0  7.706456339604e-10   1.443097052945e-10  
5*0.0  1.598133359163e-08  -4.170236353608e-10  1*0.0 -3.401123452434e-09  -6.823434979708e-10  5*0.0 -3.582793548736e-09   8.884712100815e-11  1*0.0  7.228514141098e-10   1.350372528255e-10  
5*0.0  1.504906615313e-08  -3.915827241007e-10  1*0.0 -3.199269155302e-09  -6.401240645398e-10  5*0.0 -3.364471375221e-09   8.317821247953e-11  1*0.0  6.779206230843e-10   1.263345975651e-10  
5*0.0  1.417915752660e-08  -3.677270299597e-10  1*0.0 -3.009337222888e-09  -6.005405491442e-10  5*0.0 -3.159463397220e-09   7.787748120827e-11  1*0.0  6.357719732749e-10   1.181970075784e-10  
5*0.0  1.334893601110e-08  -3.451975103341e-10  1*0.0 -2.830339996522e-09  -5.633358684404e-10  5*0.0 -2.966588336264e-09   7.289001631455e-11  1*0.0  5.961748118873e-10   1.105706041836e-10  
5*0.0  1.258207066934e-08  -3.241070047151e-10  1*0.0 -2.662067515371e-09  -5.284890901157e-10  5*0.0 -2.785608812251e-09   6.823289981253e-11  1*0.0  5.590550492205e-10   1.034450224615e-10  
5*0.0  1.184732497015e-08  -3.042803529276e-10  1*0.0 -2.503584023843e-09  -4.957762756335e-10  5*0.0 -2.615493287310e-09   6.386730373693e-11  1*0.0  5.242040312133e-10   9.677439518324e-11  
5*0.0  1.115879158301e-08  -2.856198374771e-10  1*0.0 -2.354480833009e-09  -4.650897506412e-10  5*0.0 -2.455724801035e-09   5.977307289322e-11  1*0.0  4.915151513579e-10   9.053431377497e-11  
5*0.0  1.051054849466e-08  -2.680073937057e-10  1*0.0 -2.213801722102e-09  -4.361847621395e-10  5*0.0 -2.305211251232e-09   5.592320932403e-11  1*0.0  4.607772316009e-10   8.467537670766e-11  
5*0.0  9.927903584451e-09  -2.515268964187e-10  1*0.0 -2.081266383297e-09  -4.090293145088e-10  5*0.0 -2.163630771075e-09   5.232840223464e-11  1*0.0  4.319025081727e-10   7.918556072091e-11  
5*0.0  9.345948512492e-09  -2.359936671244e-10  1*0.0 -1.956423747507e-09  -3.835063073843e-10  5*0.0 -2.030517048708e-09   4.895251179084e-11  1*0.0  4.047984844810e-10   7.404243065818e-11  
5*0.0  8.796502689261e-09  -2.213929820472e-10  1*0.0 -1.838770111732e-09  -3.595048384873e-10  5*0.0 -1.905245737912e-09   4.578904119867e-11  1*0.0  3.793322371143e-10   6.921967047053e-11  
5*0.0  8.278337514589e-09  -2.076787490928e-10  1*0.0 -1.728021310326e-09  -3.369583550336e-10  5*0.0 -1.787506630763e-09   4.282701436355e-11  1*0.0  3.554375115779e-10   6.470274524709e-11  
5*0.0  7.789430600051e-09  -1.948078216435e-10  1*0.0 -1.623685131537e-09  -3.157748146111e-10  5*0.0 -1.676779760064e-09   4.005494340417e-11  1*0.0  3.329967738342e-10   6.047104975479e-11  
5*0.0  7.329027914579e-09  -1.827080339803e-10  1*0.0 -1.525564117229e-09  -2.959137766221e-10  5*0.0 -1.572847839895e-09   3.745701903467e-11  1*0.0  3.119587368395e-10   5.651473578213e-11  
5*0.0  6.895771905660e-09  -1.713881747714e-10  1*0.0 -1.433336189765e-09  -2.773060930525e-10  5*0.0 -1.475320810571e-09   3.503292281693e-11  1*0.0  2.922382648833e-10   5.281711856728e-11  
5*0.0  6.487047033631e-09  -1.606922728667e-10  1*0.0 -1.346492103788e-09  -2.598220812521e-10  5*0.0 -1.383634324265e-09   3.275140300537e-11  1*0.0  2.737288631541e-10   4.935343972710e-11  
5*0.0  6.102663120363e-09  -1.506799180795e-10  1*0.0 -1.264892771310e-09  -2.434566111976e-10  5*0.0 -1.297666424112e-09   3.062125508648e-11  1*0.0  2.563886778266e-10   4.611966001405e-11  
5*0.0  5.741122622035e-09  -1.412851223334e-10  1*0.0 -1.188218002271e-09  -2.281347650021e-10  5*0.0 -1.217047454483e-09   2.862789492009e-11  1*0.0  2.401418622841e-10   4.309981866132e-11  
5*0.0  5.400118865876e-09  -1.324523275817e-10  1*0.0 -1.116030847770e-09  -2.137403445799e-10  5*0.0 -1.141258378390e-09   2.676027595594e-11  1*0.0  2.248933635370e-10   4.027099918530e-11  
5*0.0  5.078557940869e-09  -1.241370041583e-10  1*0.0 -1.048091828553e-09  -2.002175289552e-10  5*0.0 -1.070026214039e-09   2.500771862269e-11  1*0.0  2.105862336969e-10   3.762122892622e-11  
5*0.0  4.775933140091e-09  -1.163600789742e-10  1*0.0 -9.842255423999e-10  -1.875475859248e-10  5*0.0 -1.003192156432e-09   2.337270462695e-11  1*0.0  1.971768228742e-10   3.514503933158e-11  
5*0.0  4.490455456519e-09  -1.090465823935e-10  1*0.0 -9.240817146645e-10  -1.756437793357e-10  5*0.0 -9.403610013306e-10   2.184038407940e-11  1*0.0  1.845896694086e-10   3.282567036923e-11  
5*0.0  4.220947177831e-09  -1.021672793028e-10  1*0.0 -8.674372247563e-10  -1.644435909662e-10  5*0.0 -8.812467229191e-10   2.040348757054e-11  1*0.0  1.727723566981e-10   3.065002387563e-11  
5*0.0  3.967645952082e-09  -9.574071610042e-11  1*0.0 -8.142566292885e-10  -1.539636172935e-10  5*0.0 -8.258536074978e-10   1.906463143580e-11  1*0.0  1.617098425106e-10   2.861958273894e-11  
5*0.0  3.728128951463e-09  -8.968278439259e-11  1*0.0 -7.640763205210e-10  -1.440908673752e-10  5*0.0 -7.736689578959e-10   1.780706276916e-11  1*0.0  1.513078318611e-10   2.671311363985e-11  
5*0.0  3.502790797694e-09  -8.400227631460e-11  1*0.0 -7.169421001910e-10  -1.348392301559e-10  5*0.0 -7.247336038170e-10   1.663154368012e-11  1*0.0  1.415674619093e-10   2.493177310554e-11  
5*0.0  3.291319312700e-09  -7.869066615350e-11  1*0.0 -6.727428947165e-10  -1.261972039834e-10  5*0.0 -6.789313575378e-10   1.553490057945e-11  1*0.0  1.324573786503e-10   2.327155820545e-11  
5*0.0  3.092381210967e-09  -7.369697932841e-11  1*0.0 -6.312082715702e-10  -1.181041394628e-10  5*0.0 -6.359829869269e-10   1.450744299615e-11  1*0.0  1.239229820424e-10   2.172121832285e-11  
5*0.0  2.905349640506e-09  -6.899838876619e-11  1*0.0 -5.922070518211e-10  -1.105286313429e-10  5*0.0 -5.957276374252e-10   1.354385860442e-11  1*0.0  1.159323576936e-10   2.027385194659e-11  
5*0.0  2.729806941255e-09  -6.460900614225e-11  1*0.0 -5.556399577943e-10  -1.034494635375e-10  5*0.0 -5.580587584548e-10   1.264616059986e-11  1*0.0  1.084624223287e-10   1.892488772187e-11  
5*0.0  2.564433766404e-09  -6.049201076838e-11  1*0.0 -5.212423963241e-10  -9.680799735900e-11  5*0.0 -5.226798679637e-10   1.180631333721e-11  1*0.0  1.014559856714e-10   1.766267664577e-11  
5*0.0  2.408606965179e-09  -5.662387891906e-11  1*0.0 -4.888885176007e-10  -9.057371277262e-11  5*0.0 -4.894575286484e-10   1.102006229622e-11  1*0.0  9.488722652377e-11   1.648147781711e-11  
5*0.0  2.261768468715e-09  -5.299428496847e-11  1*0.0 -4.584595740957e-10  -8.472101349384e-11  5*0.0 -4.582505647366e-10   1.028440896361e-11  1*0.0  8.872758855273e-11   1.537567161790e-11  
5*0.0  2.123458877027e-09  -4.959959750369e-11  1*0.0 -4.298468496589e-10  -7.922933844303e-11  5*0.0 -4.289509673697e-10   9.598196016548e-12  1*0.0  8.295343734141e-11   1.434104695071e-11  
5*0.0  1.993182893466e-09  -4.640386019624e-11  1*0.0 -4.029452729472e-10  -7.407668454967e-11  5*0.0 -4.014415853295e-10   8.954408743925e-12  1*0.0  7.754085814731e-11   1.337303166602e-11  
5*0.0  1.870930186294e-09  -4.342512993736e-11  1*0.0 -3.777276705439e-10  -6.926169326702e-11  5*0.0 -3.757010062196e-10   8.355890840802e-12  1*0.0  7.248142185583e-11   1.247074188756e-11  
5*0.0  1.755621676264e-09  -4.062856426092e-11  1*0.0 -3.539928102330e-10  -6.473649332029e-11  5*0.0 -3.515058304711e-10   7.795600206945e-12  1*0.0  6.773480763337e-11   1.162535538239e-11  
5*0.0  1.647537965482e-09  -3.801530363042e-11  1*0.0 -3.317642632554e-10  -6.051367166815e-11  5*0.0 -3.288899738553e-10   7.273532139178e-12  1*0.0  6.330147356558e-11   1.083837605662e-11  
5*0.0  1.546037807068e-09  -3.556667105255e-11  1*0.0 -3.109139924735e-10  -5.656488327514e-11  5*0.0 -3.077152274115e-10   6.785782381634e-12  1*0.0  5.915502654439e-11   1.010439651307e-11  
5*0.0  1.451014163644e-09  -3.328073864617e-11  1*0.0 -2.914051239115e-10  -5.288522589114e-11  5*0.0 -2.879448770236e-10   6.331614759621e-12  1*0.0  5.528554425895e-11   9.422036209151e-12  
5*0.0  1.361493358094e-09  -3.112194455466e-11  1*0.0 -2.730584786528e-10  -4.943211344403e-11  5*0.0 -2.693858627197e-10   5.904306011091e-12  1*0.0  5.165884818475e-11   8.783729094180e-12  
5*0.0  1.277602451065e-09  -2.910286898393e-11  1*0.0 -2.558810721515e-10  -4.621055674077e-11  5*0.0 -2.520436719824e-10   5.505850047430e-12  1*0.0  4.827265146417e-11   8.189713541800e-12  
5*0.0  1.198723782426e-09  -2.721132334816e-11  1*0.0 -2.397562558389e-10  -4.319305832174e-11  5*0.0 -2.357879875705e-10   5.133568220947e-12  1*0.0  4.510326954504e-11   7.634849593208e-12  
5*0.0  1.124438308144e-09  -2.544040868450e-11  1*0.0 -2.245990780138e-10  -4.036168040149e-11  5*0.0 -2.205286137732e-10   4.786002746897e-12  1*0.0  4.213326306596e-11   7.115716517758e-12  
5*0.0  1.054525590548e-09  -2.377696081615e-11  1*0.0 -2.103540291792e-10  -3.770784052046e-11  5*0.0 -2.062140540078e-10   4.460596415863e-12  1*0.0  3.935063371628e-11   6.630534197307e-12  
5*0.0  9.889140314459e-10  -2.222636154396e-11  1*0.0 -1.970077175073e-10  -3.522630261873e-11  5*0.0 -1.928193851665e-10   4.158044811811e-12  1*0.0  3.675085961480e-11   6.178028238898e-12  
5*0.0  9.271523318352e-10  -2.077492182398e-11  1*0.0 -1.844654241440e-10  -3.289949517214e-11  5*0.0 -1.802498565805e-10   3.875672523886e-12  1*0.0  3.431488146425e-11   5.754904852300e-12  
5*0.0  8.690332784588e-10  -1.941451692232e-11  1*0.0 -1.726852729902e-10  -3.071785238536e-11  5*0.0 -1.684592874998e-10   3.611807196773e-12  1*0.0  3.203380948794e-11   5.359302883242e-12  
5*0.0  8.145115978263e-10  -1.814135158342e-11  1*0.0 -1.616452592804e-10  -2.868012744065e-11  5*0.0 -1.574313425779e-10   3.365583087479e-12  1*0.0  2.990216246179e-11   4.990761876862e-12  
5*0.0  7.631840065349e-10  -1.695217154473e-11  1*0.0 -1.512748301800e-10  -2.676809093107e-11  5*0.0 -1.470829037278e-10   3.136211958407e-12  1*0.0  2.790591384103e-11   4.645952730785e-12  
5*0.0  7.149895122181e-10  -1.583451564697e-11  1*0.0 -1.415491691658e-10  -2.498028932477e-11  5*0.0 -1.373962693178e-10   2.921372126312e-12  1*0.0  2.603928563990e-11   4.324436245377e-12  
5*0.0  6.700403878072e-10  -1.479353430136e-11  1*0.0 -1.324807416897e-10  -2.332066705157e-11  5*0.0 -1.283845942034e-10   2.721758746328e-12  1*0.0  2.430312239349e-11   4.026620267239e-12  
5*0.0  6.278543958357e-10  -1.381484905790e-11  1*0.0 -1.239791947863e-10  -2.176974222745e-11  5*0.0 -1.199552246250e-10   2.534723504824e-12  1*0.0  2.268072614647e-11   3.749141418244e-12  
5*0.0  5.883451240898e-10  -1.290271783816e-11  1*0.0 -1.160251523266e-10  -2.032324381361e-11  5*0.0 -1.120821460898e-10   2.360807763052e-12  1*0.0  2.116679817232e-11   3.490966344926e-12  
5*0.0  5.513200350559e-10  -1.204784792431e-11  1*0.0 -1.085792324517e-10  -1.897339813392e-11  5*0.0 -1.047269199819e-10   2.198339123481e-12  1*0.0  1.975379269543e-11   3.250706015140e-12  
5*0.0  5.164934455112e-10  -1.124527279896e-11  1*0.0 -1.015872586774e-10  -1.770855102110e-11  5*0.0 -9.783057294356e-11   2.046289733744e-12  1*0.0  1.843096033467e-11   3.026213358954e-12  
5*0.0  4.838270932194e-10  -1.049881963980e-11  1*0.0 -9.503710022909e-11  -1.652671987451e-11  5*0.0 -9.138082183748e-11   1.905191341599e-12  1*0.0  1.719520724015e-11   2.817002658494e-12  
5*0.0  4.531227765410e-10  -9.800386432871e-12  1*0.0 -8.889256140651e-11  -1.541980908883e-11  5*0.0 -8.533701589489e-11   1.773541829279e-12  1*0.0  1.603931994286e-11   2.621587822323e-12  
5*0.0  4.242358778191e-10  -9.144912715931e-12  1*0.0 -8.312182662897e-11  -1.438230228034e-11  5*0.0 -7.966966355550e-11   1.650420150859e-12  1*0.0  1.495714065843e-11   2.438965852496e-12  
5*0.0  3.971698342225e-10  -8.534297636701e-12  1*0.0 -7.772100926214e-11  -1.341408862066e-11  5*0.0 -7.437420201849e-11   1.535974839517e-12  1*0.0  1.394703543924e-11   2.268954966694e-12  
5*0.0  3.717595795687e-10  -7.965037106034e-12  1*0.0 -7.266008707678e-11  -1.250829588934e-11  5*0.0 -6.941765411059e-11   1.429596490672e-12  1*0.0  1.300319642700e-11   2.110333542170e-12  
5*0.0  3.477203793231e-10  -7.428037283572e-12  1*0.0 -6.788525114358e-11  -1.165408112263e-11  5*0.0 -6.474595910519e-11   1.329592041771e-12  1*0.0  1.211580429420e-11   1.961245968444e-12  
5*0.0  3.252781740003e-10  -6.930687266879e-12  1*0.0 -6.343048806622e-11  -1.086002517809e-11  5*0.0 -6.039508277604e-11   1.237182347918e-12  1*0.0  1.128983967097e-11   1.822948488156e-12  
5*0.0  3.042672983886e-10  -6.464915988172e-12  1*0.0 -5.926480314232e-11  -1.011961574246e-11  5*0.0 -5.633354027222e-11   1.150877547579e-12  1*0.0  1.051961583966e-11   1.694327375036e-12  
5*0.0  2.845951854055e-10  -6.029261803061e-12  1*0.0 -5.536817398246e-11  -9.429260404402e-12  5*0.0 -5.254186920467e-11   1.070408234964e-12  1*0.0  9.801160198443e-12   1.574712322874e-12  
5*0.0  2.662286584827e-10  -5.622533615938e-12  1*0.0 -5.173168846123e-11  -8.787664761991e-12  5*0.0 -4.901169745818e-11   9.954796186929e-13  1*0.0  9.132491744051e-12   1.463818743418e-12  
5*0.0  2.491387932792e-10  -5.243367950987e-12  1*0.0 -4.834895182407e-11  -8.193355449934e-12  5*0.0 -4.573508836844e-11   9.258377925564e-13  1*0.0  8.511985358481e-12   1.361323173584e-12  
5*0.0  2.331372660193e-10  -4.888842760725e-12  1*0.0 -4.518441763145e-11  -7.639259530937e-12  5*0.0 -4.267633122849e-11   8.608953166225e-13  1*0.0  7.933186496395e-12   1.266018473375e-12  
5*0.0  2.181885519109e-10  -4.559182433589e-12  1*0.0 -4.223049300918e-11  -7.123729478280e-12  5*0.0 -3.982684766056e-11   8.006845203428e-13  1*0.0  7.394392775087e-12   1.177568729545e-12  
5*0.0  2.040797753367e-10  -4.249155604312e-12  1*0.0 -3.945013930634e-11  -6.638659907497e-12  5*0.0 -3.714670745785e-11   7.442247727056e-13  1*0.0  6.888879810418e-12   1.094603290592e-12  
5*0.0  1.908795218688e-10  -3.961483092670e-12  1*0.0 -3.685185127365e-11  -6.186565504198e-12  5*0.0 -3.464588104497e-11   6.919525655944e-13  1*0.0  6.417693129672e-12   1.017462718119e-12  
5*0.0  1.784777007880e-10  -3.692516519570e-12  1*0.0 -3.441501142840e-11  -5.763327786222e-12  5*0.0 -3.230367981591e-11   6.432196249620e-13  1*0.0  5.977109104713e-12   9.454487635938e-13  
5*0.0  1.668254978634e-10  -3.440057504901e-12  1*0.0 -3.212998359585e-11  -5.367065829365e-12  5*0.0 -3.011032191782e-11   5.976416209462e-13  1*0.0  5.565261495469e-12   8.782258613304e-13  
5*0.0  1.558375282026e-10  -3.204017827130e-12  1*0.0 -2.998073514929e-11  -4.994540133756e-12  5*0.0 -2.804881923743e-11   5.551357222121e-13  1*0.0  5.179091303843e-12   8.152182576249e-13  
5*0.0  1.456207070934e-10  -2.986234791684e-12  1*0.0 -2.798278492280e-11  -4.649664705603e-12  5*0.0 -2.613622857096e-11   5.159993665807e-13  1*0.0  4.820891670304e-12   7.569997815906e-13  
5*0.0  1.359845674820e-10  -2.781147379902e-12  1*0.0 -2.610314973650e-11  -4.325449258586e-12  5*0.0 -2.433869725528e-11   4.792827052674e-13  1*0.0  4.485015083630e-12   7.024432230964e-13  
5*0.0  1.269764062869e-10  -2.589847230540e-12  1*0.0 -2.434759962267e-11  -4.023597613107e-12  5*0.0 -2.266288597033e-11   4.451236570973e-13  1*0.0  4.172130863932e-12   6.517732026036e-13  
5*0.0  1.186125120606e-10  -2.413359553991e-12  1*0.0 -2.271782344872e-11  -3.744532247801e-12  5*0.0 -2.111074159160e-11   4.136714923873e-13  1*0.0  3.882375923503e-12   6.050303625065e-13  
5*0.0  1.108146735809e-10  -2.248231749663e-12  1*0.0 -2.119892706699e-11  -3.485536146421e-12  5*0.0 -1.966759636794e-11   3.843344331354e-13  1*0.0  3.613042245109e-12   5.617541896807e-13  
5*0.0  1.035327192338e-10  -2.093532400880e-12  1*0.0 -1.978203867111e-11  -3.244613384398e-12  5*0.0 -1.832388787930e-11   3.569328937252e-13  1*0.0  3.362501934235e-12   5.216044828308e-13  
5*0.0  9.675068604623e-11  -1.949031213417e-12  1*0.0 -1.846256950025e-11  -3.021298576227e-12  5*0.0 -1.707590686385e-11   3.314110910651e-13  1*0.0  3.129817423420e-12   4.844807654043e-13  
5*0.0  9.039660914520e-11  -1.814260958492e-12  1*0.0 -1.722841478380e-11  -2.812804914316e-12  5*0.0 -1.591039219817e-11   3.076779388990e-13  1*0.0  2.912840063714e-12   4.499214077386e-13  
5*0.0  8.444708896785e-11  -1.688597444746e-12  1*0.0 -1.607448116700e-11  -2.618283754737e-12  5*0.0 -1.482203209319e-11   2.856005484351e-13  1*0.0  2.710491269137e-12   4.177558698596e-13  
5*0.0  7.885160685857e-11  -1.570688941561e-12  1*0.0 -1.499153810349e-11  -2.435969853950e-12  5*0.0 -1.380204276378e-11   2.649663441077e-13  1*0.0  2.521225914869e-12   3.877051601110e-13  
5*0.0  7.361283158650e-11  -1.460921287586e-12  1*0.0 -1.397888861128e-11  -2.265910938533e-12  5*0.0 -1.284961874424e-11   2.457985293451e-13  1*0.0  2.344698224077e-12   3.597410688685e-13  
5*0.0  6.871411003533e-11  -1.359496134283e-12  1*0.0 -1.303347521456e-11  -2.107442473833e-12  5*0.0 -1.196161996524e-11   2.281273149258e-13  1*0.0  2.180357625423e-12   3.337519173590e-13  
5*0.0  6.411923976678e-11  -1.264628293663e-12  1*0.0 -1.214831914111e-11  -1.959324965536e-12  5*0.0 -1.113109863149e-11   2.116422965835e-13  1*0.0  2.026910633154e-12   3.095226734081e-13  
5*0.0  5.979616459267e-11  -1.175613416232e-12  1*0.0 -1.131716736417e-11  -1.820441660536e-12  5*0.0 -1.035236753012e-11   1.962357355565e-13  1*0.0  1.883293202869e-12   2.868744759208e-13  
5*0.0  5.576979271028e-11  -1.093994202494e-12  1*0.0 -1.054376134020e-11  -1.691592167486e-12  5*0.0 -9.628703743649e-12   1.821223070588e-13  1*0.0  1.749946700753e-12   2.659040397446e-13  
5*0.0  5.196687803939e-11  -1.016933869318e-12  1*0.0 -9.815427934901e-12  -1.570247455342e-12  5*0.0 -8.947769166712e-12   1.688511950498e-13  1*0.0  1.624814263774e-12   2.462228416766e-13  
5*0.0  4.843738815170e-11  -9.456007342216e-13  1*0.0 -9.139531679971e-12  -1.458121592802e-12  5*0.0 -8.317205742551e-12   1.565921914466e-13  1*0.0  1.508942641331e-12   2.280726383113e-13  
5*0.0  4.517463805308e-11  -8.796142835732e-13  1*0.0 -8.514341294465e-12  -1.354948041777e-12  5*0.0 -7.735655234819e-12   1.452853515109e-13  1*0.0  1.402013164076e-12   2.114062509781e-13  
5*0.0  4.211916409868e-11  -8.173731594461e-13  1*0.0 -7.929809574493e-12  -1.258688628534e-12  5*0.0 -7.192754857870e-12   1.346520522838e-13  1*0.0  1.302331312286e-12   1.959005853863e-13  
5*0.0  3.930243451026e-11  -7.599950791809e-13  1*0.0 -7.390481573116e-12  -1.170376669204e-12  5*0.0 -6.693332833658e-12   1.248716272873e-13  1*0.0  1.210552052264e-12   1.817018242882e-13  
5*0.0  3.668417181572e-11  -7.065740495300e-13  1*0.0 -6.889243959002e-12  -1.088653217893e-12  5*0.0 -6.230394542763e-12   1.157885448328e-13  1*0.0  1.125485824213e-12   1.685953037262e-13  
5*0.0  3.423820753801e-11  -6.567163623428e-13  1*0.0 -6.421573621150e-12  -1.012592141346e-12  5*0.0 -5.799100952739e-12   1.073384092853e-13  1*0.0  1.046322500415e-12   1.564266436684e-13  
5*0.0  3.192049940222e-11  -6.099075753401e-13  1*0.0 -5.980008768843e-12  -9.406962341708e-13  5*0.0 -5.391849228721e-12   9.942507697197e-14  1*0.0  9.718225236201e-13   1.449610567360e-13  
5*0.0  2.977005246356e-11  -5.670908530609e-13  1*0.0 -5.570392374588e-12  -8.742549777965e-13  5*0.0 -5.014827887054e-12   9.220000869626e-14  1*0.0  9.028671517955e-13   1.343864662010e-13  
5*0.0  2.773188382319e-11  -5.262179609704e-13  1*0.0 -5.183403998158e-12  -8.114748434269e-13  5*0.0 -4.658971815331e-12   8.533604947949e-14  1*0.0  8.379731192573e-13   1.244323514245e-13  
5*0.0  2.584307753920e-11  -4.887615301986e-13  1*0.0 -4.824946866641e-12  -7.535126053814e-13  5*0.0 -4.329885492140e-12   7.905610932256e-14  1*0.0  7.779878997472e-13   1.152594273389e-13  
5*0.0  2.406053086310e-11  -4.538542900387e-13  1*0.0 -4.487562593428e-12  -6.989798973022e-13  5*0.0 -4.020337130233e-12   7.321738919771e-14  1*0.0  7.217055081837e-13   1.066551792616e-13  
5*0.0  2.240465108722e-11  -4.215460508930e-13  1*0.0 -4.174317564894e-12  -6.485258569631e-13  5*0.0 -3.733543776177e-12   6.782770895559e-14  1*0.0  6.695847520990e-13   9.871342276842e-14  
5*0.0  2.084463703700e-11  -3.911362888060e-13  1*0.0 -3.879974362659e-12  -6.011382230557e-13  5*0.0 -3.464246429972e-12   6.277326527483e-14  1*0.0  6.207611932038e-13   9.127666008908e-14  
5*0.0  1.939548508062e-11  -3.633518090121e-13  1*0.0 -3.606748747302e-12  -5.572881327927e-13  5*0.0 -3.214662559339e-12   5.816182959574e-14  1*0.0  5.755428659214e-13   8.440929028115e-14  
5*0.0  1.803830663604e-11  -3.372978810205e-13  1*0.0 -3.351293819635e-12  -5.163600072805e-13  5*0.0 -2.981616365007e-12   5.385040833301e-14  1*0.0  5.333854642900e-13   7.801686674915e-14  
5*0.0  1.678546968562e-11  -3.130658514385e-13  1*0.0 -3.115395760330e-12  -4.787536549446e-13  5*0.0 -2.767060470878e-12   4.985292937831e-14  1*0.0  4.945552398050e-13   7.215738915749e-14  
5*0.0  1.562224539432e-11  -2.904410455533e-13  1*0.0 -2.896453767600e-12  -4.439801235636e-13  5*0.0 -2.568414699731e-12   4.613316929821e-14  1*0.0  4.586152247692e-13   6.675313517397e-14  
5*0.0  1.454209661780e-11  -2.693925812310e-13  1*0.0 -2.693262476045e-12  -4.118210369172e-13  5*0.0 -2.384461973711e-12   4.267887886656e-14  1*0.0  4.253480824730e-13   6.176770051130e-14  
5*0.0  1.354722829011e-11  -2.499050563037e-13  1*0.0 -2.505982235692e-12  -3.823394395691e-13  5*0.0 -2.215402664129e-12   3.948900296690e-14  1*0.0  3.947513326562e-13   5.720617026420e-14  
5*0.0  1.261286107080e-11  -2.316420681496e-13  1*0.0 -2.330436095961e-12  -3.547435991273e-13  5*0.0 -2.057163955198e-12   3.650962107833e-14  1*0.0  3.661645655337e-13   5.294973496011e-14  
5*0.0  1.174852712262e-11  -2.149764117381e-13  1*0.0 -2.168123053446e-12  -3.293096540838e-13  5*0.0 -1.911054200325e-12   3.379519636715e-14  1*0.0  3.397810835698e-13   4.903308241024e-14  
5*0.0  1.093496950075e-11  -1.992992470759e-13  1*0.0 -2.015682858693e-12  -3.054496389522e-13  5*0.0 -1.774020283123e-12   3.125044481372e-14  1*0.0  3.150866824414e-13   4.537088006118e-14  
5*0.0  1.018159372816e-11  -1.848888926820e-13  1*0.0 -1.874592347705e-12  -2.834358351274e-13  5*0.0 -1.647377162000e-12   2.891614569118e-14  1*0.0  2.922759480119e-13   4.199800867313e-14  
5*0.0  9.470885086057e-12  -1.713917328560e-13  1*0.0 -1.741851501805e-12  -2.627329816570e-13  5*0.0 -1.528323436809e-12   2.673630000989e-14  1*0.0  2.708859015001e-13   3.883617753299e-14  
5*0.0  8.809231546502e-12  -1.588531000564e-13  1*0.0 -1.618425095882e-12  -2.435268691762e-13  5*0.0 -1.417781528877e-12   2.471839532429e-14  1*0.0  2.510477226534e-13   3.590992065014e-14  
5*0.0  8.187609556028e-12  -1.472356049391e-13  1*0.0 -1.502717554597e-12  -2.255389434413e-13  5*0.0 -1.314246406929e-12   2.285177862643e-14  1*0.0  2.325050695151e-13   3.317701932616e-14  
5*0.0  7.604624411813e-12  -1.364677182248e-13  1*0.0 -1.394441111067e-12  -2.087237229784e-13  5*0.0 -1.217422246595e-12   2.112600366668e-14  1*0.0  2.152004240831e-13   3.062880639334e-14  
5*0.0  7.056989588762e-12  -1.263860973538e-13  1*0.0 -1.292945156469e-12  -1.929781929969e-13  5*0.0 -1.126768816993e-12   1.951608742356e-14  1*0.0  1.990305919013e-13   2.824992153326e-14  
5*0.0  6.549607845171e-12  -1.170620630455e-13  1*0.0 -1.198962787383e-12  -1.784482881147e-13  5*0.0 -1.042988357545e-12   1.803130219078e-14  1*0.0  1.840936633424e-13   2.605961496567e-14  
5*0.0  6.079350574660e-12  -1.084659707004e-13  1*0.0 -1.111898163593e-12  -1.650324570182e-13  5*0.0 -9.655300463698e-13   1.666420458541e-14  1*0.0  1.702892171036e-13   2.404183890153e-14  
5*0.0  5.645330912925e-12  -1.004909659372e-13  1*0.0 -1.031540548942e-12  -1.527010877665e-13  5*0.0 -8.942228455065e-13   1.539960837346e-14  1*0.0  1.575797780575e-13   2.219144174714e-14  
5*0.0  5.249725330093e-12  -9.314057304882e-14  1*0.0 -9.581716466208e-13  -1.415164298897e-13  5*0.0 -8.293701943069e-13   1.423745159997e-14  1*0.0  1.460005529083e-13   2.051648142884e-14  
5*0.0  4.882937593578e-12  -8.627558123833e-14  1*0.0 -8.901829286745e-13  -1.311871042065e-13  5*0.0 -7.694064471135e-13   1.315475862736e-14  1*0.0  1.352986308341e-13   1.897345304427e-14  
5*0.0  4.544789777977e-12  -7.996966232490e-14  1*0.0 -8.274977520930e-13  -1.217033105414e-13  5*0.0 -7.142626086093e-13   1.216232027761e-14  1*0.0  1.254556548373e-13   1.755996976476e-14  
5*0.0  4.228280833990e-12  -7.405361876184e-14  1*0.0 -7.689227671439e-13  -1.128568846885e-13  5*0.0 -6.627903240574e-13   1.123414858657e-14  1*0.0  1.162820903451e-13   1.624474135995e-14  
5*0.0  3.931504062495e-12  -6.852100402044e-14  1*0.0 -7.141117317121e-13  -1.045885151286e-13  5*0.0 -6.146753535802e-13   1.036899517361e-14  1*0.0  1.077232232794e-13   1.501890819117e-14  
5*0.0  3.652781780219e-12  -6.342889666199e-14  1*0.0 -6.627608501817e-13  -9.684536871319e-14  5*0.0 -5.695946721243e-13   9.574070972050e-15  1*0.0  9.972301831084e-14   1.387337296382e-14  
5*0.0  3.390717705965e-12  -5.864005470486e-14  1*0.0 -6.145836008809e-13  -8.958920849949e-14  5*0.0 -5.273534121329e-13   8.828834982314e-15  1*0.0  9.224173001556e-14   1.280324812157e-14  
5*0.0  3.147172527423e-12  -5.425586867799e-14  1*0.0 -5.698599741227e-13  -8.286855211699e-14  5*0.0 -4.881906158513e-13   8.148041011321e-15  1*0.0  8.531298757559e-14   1.181424644708e-14  
5*0.0  2.917959894892e-12  -5.015804667595e-14  1*0.0 -5.278780001584e-13  -7.656282202461e-14  5*0.0 -4.514486352881e-13   7.513483267575e-15  1*0.0  7.882837527109e-14   1.088897647468e-14  
5*0.0  2.703505176894e-12  -4.633723709969e-14  1*0.0 -4.886638527521e-13  -7.068374668798e-14  5*0.0 -4.171741517580e-13   6.923781939788e-15  1*0.0  7.278842934070e-14   1.002863097293e-14  
5*0.0  2.505231260866e-12  -4.284736866013e-14  1*0.0 -4.524297609204e-13  -6.526761646043e-14  5*0.0 -3.855613410690e-13   6.386108099290e-15  1*0.0  6.722053408864e-14   9.237781286792e-15  
5*0.0  2.319604164515e-12  -3.964118779093e-14  1*0.0 -4.185796965278e-13  -6.021290642692e-14  5*0.0 -3.560467913847e-13   5.893203826537e-15  1*0.0  6.203288292945e-14   8.501572751404e-15  
5*0.0  2.146426498559e-12  -3.663250853871e-14  1*0.0 -3.870407024651e-13  -5.551442451028e-14  5*0.0 -3.285961060730e-13   5.432156928222e-15  1*0.0  5.721347787674e-14   7.819164397972e-15  
5*0.0  1.988534713940e-12  -3.386801652208e-14  1*0.0 -3.582534605748e-13  -5.124919578216e-14  5*0.0 -3.036290486824e-13   5.009932740335e-15  1*0.0  5.282498743948e-14   7.201065310386e-15  
5*0.0  1.843910803171e-12  -3.133485443005e-14  1*0.0 -3.318768484249e-13  -4.735769829545e-14  5*0.0 -2.808063738043e-13   4.623786015827e-15  1*0.0  4.881184203668e-14   6.638166550787e-15  
5*0.0  1.709904690736e-12  -2.897065940457e-14  1*0.0 -3.074480664299e-13  -4.376574395936e-14  5*0.0 -2.597263303157e-13   4.264286944740e-15  1*0.0  4.510642378626e-14   6.120129246192e-15  
5*0.0  1.587422466168e-12  -2.677307729822e-14  1*0.0 -2.850986396960e-13  -4.049794734151e-14  5*0.0 -2.405087358537e-13   3.931124240069e-15  1*0.0  4.172473609965e-14   5.649946022978e-15  
5*0.0  1.474690500446e-12  -2.474375147961e-14  1*0.0 -2.645309656801e-13  -3.750163287470e-14  5*0.0 -2.228660730956e-13   3.624293063292e-15  1*0.0  3.862031464514e-14   5.219841882734e-15  
5*0.0  1.368601966416e-12  -2.285959356838e-14  1*0.0 -2.452228406798e-13  -3.469039995380e-14  5*0.0 -2.063080202681e-13   3.339974474557e-15  1*0.0  3.571353373737e-14   4.817289745104e-15  
5*0.0  1.269597692178e-12  -2.110879366147e-14  1*0.0 -2.272313452872e-13  -3.207547634082e-14  5*0.0 -1.909029766148e-13   3.076609023772e-15  1*0.0  3.301300766822e-14   4.443907530850e-15  
5*0.0  1.176810470907e-12  -1.946687433077e-14  1*0.0 -2.104036198036e-13  -2.963281728658e-14  5*0.0 -1.765044426608e-13   2.830240690540e-15  1*0.0  3.049363741291e-14   4.095967207251e-15  
5*0.0  1.091713869801e-12  -1.799918415975e-14  1*0.0 -1.949717958216e-13  -2.740005222616e-14  5*0.0 -1.633224975565e-13   2.610347651271e-15  1*0.0  2.818740645859e-14   3.778446842250e-15  
5*0.0  1.010764802075e-12  -1.659029988176e-14  1*0.0 -1.803400967512e-13  -2.528318111862e-14  5*0.0 -1.508291831452e-13   2.400124298857e-15  1*0.0  2.600826418845e-14   3.478402050378e-15  
5*0.0  9.360419749004e-13  -1.531985389995e-14  1*0.0 -1.668462311427e-13  -2.333522245891e-14  5*0.0 -1.393213728437e-13   2.210889455846e-15  1*0.0  2.400285737861e-14   3.202846941797e-15  
5*0.0  8.659731766623e-13  -1.414610161485e-14  1*0.0 -1.542196226380e-13  -2.151435811122e-14  5*0.0 -1.285577180935e-13   2.036322196069e-15  1*0.0  2.213088506399e-14   2.945862694919e-15  
5*0.0  8.002188168962e-13  -1.305065956720e-14  1*0.0 -1.423982092978e-13  -1.981110541182e-14  5*0.0 -1.184895493782e-13   1.873984896959e-15  1*0.0  2.038372514134e-14   2.706191749476e-15  
5*0.0  7.384777156590e-13  -1.202097276259e-14  1*0.0 -1.313207495917e-13  -1.821703375875e-14  5*0.0 -1.090641255032e-13   1.721958637020e-15  1*0.0  1.875121300798e-14   2.482489173825e-15  
5*0.0  6.817503637557e-13  -1.109563377985e-14  1*0.0 -1.211485322218e-13  -1.675758973205e-14  5*0.0 -1.004230296311e-13   1.585507316296e-15  1*0.0  1.725531609148e-14   2.278097122258e-15  
5*0.0  6.298942090328e-13  -1.024224641813e-14  1*0.0 -1.118448902253e-13  -1.542855705341e-14  5*0.0 -9.254162377777e-14   1.459904635191e-15  1*0.0  1.589008621184e-14   2.092351492612e-15  
5*0.0  5.823771052215e-13  -9.444440987063e-15  1*0.0 -1.033175647536e-13  -1.421562004748e-14  5*0.0 -8.534169930197e-14   1.343007055538e-15  1*0.0  1.464244309216e-14   1.923307235111e-15  
5*0.0  5.391963088633e-13  -8.715040707074e-15  1*0.0 -9.556053758789e-14  -1.311805760112e-14  5*0.0 -7.881339379316e-14   1.236352269452e-15  1*0.0  1.350992917276e-14   1.770655495370e-15  
5*0.0  4.994539029810e-13  -8.039726802814e-15  1*0.0 -8.842291747358e-14  -1.211164314039e-14  5*0.0 -7.282144260352e-14   1.137767607679e-15  1*0.0  1.247059949477e-14   1.631038956048e-15  
5*0.0  4.633119685667e-13  -7.420324739237e-15  1*0.0 -8.192537091449e-14  -1.120032731350e-14  5*0.0 -6.738527265963e-14   1.047534367066e-15  1*0.0  1.152664064053e-14   1.504891932309e-15  
5*0.0  4.290218049412e-13  -6.829853713948e-15  1*0.0 -7.577931971335e-14  -1.033826258840e-14  5*0.0 -6.224594922663e-14   9.618451385270e-16  1*0.0  1.063677434339e-14   1.385948261599e-15  
5*0.0  3.970036707695e-13  -6.286821849524e-15  1*0.0 -7.005067881799e-14  -9.535862739782e-15  5*0.0 -5.745913094447e-14   8.831763335773e-16  1*0.0  9.809332078631e-15   1.275489999462e-15  
5*0.0  3.675167851088e-13  -5.792952346954e-15  1*0.0 -6.477817421537e-14  -8.799316783229e-15  5*0.0 -5.305960747032e-14   8.118233256428e-16  1*0.0  9.049284283298e-15   1.174282919991e-15  
5*0.0  3.400766827812e-13  -5.334846465823e-15  1*0.0 -5.987868762075e-14  -8.116114179352e-15  5*0.0 -4.897671164741e-14   7.458046716283e-16  1*0.0  8.344873615567e-15   1.080642223211e-15  
5*0.0  3.146339248407e-13  -4.914544332835e-15  1*0.0 -5.534051936147e-14  -7.484793171683e-15  5*0.0 -4.520035424502e-14   6.853942914205e-16  1*0.0  7.693988303138e-15   9.943082683697e-16  
5*0.0  2.907217819298e-13  -4.526539862555e-15  1*0.0 -5.108644528410e-14  -6.893233272914e-15  5*0.0 -4.166003531824e-14   6.297054621943e-16  1*0.0  7.085294836281e-15   9.135944859457e-16  
5*0.0  2.684995691225e-13  -4.167177707319e-15  1*0.0 -4.713836413127e-14  -6.345357197455e-15  5*0.0 -3.837846968304e-14   5.783364842209e-16  1*0.0  6.521805056161e-15   8.390161996793e-16  
5*0.0  2.475945079182e-13  -3.832639853307e-15  1*0.0 -4.343313002252e-14  -5.831576735178e-15  5*0.0 -3.530018086766e-14   5.306066215700e-16  1*0.0  5.994408653067e-15   7.692603189144e-16  
5*0.0  2.281500402428e-13  -3.528422060090e-15  1*0.0 -3.999227004569e-14  -5.355117738008e-15  5*0.0 -3.244329356921e-14   4.872759699978e-16  1*0.0  5.505710675107e-15   7.047028325568e-16  
5*0.0  2.098778972534e-13  -3.245250448813e-15  1*0.0 -3.676655266043e-14  -4.908835808308e-15  5*0.0 -2.976753655337e-14   4.470804140838e-16  1*0.0  5.049027229191e-15   6.444191581251e-16  
5*0.0  1.932976347170e-13  -2.987984646194e-15  1*0.0 -3.383762951610e-14  -4.505398601403e-15  5*0.0 -2.734471572921e-14   4.106846483227e-16  1*0.0  4.635226348209e-15   5.900303993868e-16  
5*0.0  1.780977892658e-13  -2.751182257187e-15  1*0.0 -3.115308240436e-14  -4.136912834416e-15  5*0.0 -2.512939518197e-14   3.772345845175e-16  1*0.0  4.256887710597e-15   5.404739436241e-16  
5*0.0  1.643041223653e-13  -2.534640827790e-15  1*0.0 -2.871554947615e-14  -3.803751766172e-15  5*0.0 -2.312342272242e-14   3.467161558586e-16  1*0.0  3.914081017169e-15   4.957593223499e-16  
5*0.0  1.516311432460e-13  -2.331657197265e-15  1*0.0 -2.647644954964e-14  -3.498806301839e-15  5*0.0 -2.128609135735e-14   3.181817937165e-16  1*0.0  3.600099873289e-15   4.549486258339e-16  
5*0.0  1.403186877578e-13  -2.145457643108e-15  1*0.0 -2.447291361615e-14  -3.227807385534e-15  5*0.0 -1.965015251092e-14   2.921048868435e-16  1*0.0  3.319840077733e-15   4.187665086965e-16  
5*0.0  1.298628310534e-13  -1.971935527150e-15  1*0.0 -2.262273100351e-14  -2.978185982652e-15  5*0.0 -1.814236090908e-14   2.678510655571e-16  1*0.0  3.061726467537e-15   3.855259021556e-16  
5*0.0  1.201682602695e-13  -1.814512653174e-15  1*0.0 -2.090944687489e-14  -2.747476044651e-15  5*0.0 -1.674759489289e-14   2.458755290993e-16  1*0.0  2.823255632312e-15   3.548697229748e-16  
5*0.0  1.111319734878e-13  -1.667465098514e-15  1*0.0 -1.931494735096e-14  -2.533133169470e-15  5*0.0 -1.545131386964e-14   2.254234524109e-16  1*0.0  2.601937623930e-15   3.264642019491e-16  
5*0.0  1.026617294545e-13  -1.529289427900e-15  1*0.0 -1.782324709171e-14  -2.332881760100e-15  5*0.0 -1.424002245796e-14   2.062681616823e-16  1*0.0  2.395506968527e-15   3.000018364857e-16  
5*0.0  9.479015313557e-14  -1.405880287542e-15  1*0.0 -1.643951606203e-14  -2.147261370315e-15  5*0.0 -1.311615894828e-14   1.891595462346e-16  1*0.0  2.204327396908e-15   2.755095065403e-16  
5*0.0  8.736467323536e-14  -1.289806023480e-15  1*0.0 -1.513742624930e-14  -1.972737006931e-15  5*0.0 -1.205935579619e-14   1.731256170415e-16  1*0.0  2.024974684857e-15   2.525479934641e-16  
5*0.0  8.052191687738e-14  -1.184193174673e-15  1*0.0 -1.393877979774e-14  -1.812413989994e-15  5*0.0 -1.108779584947e-14   1.585738788616e-16  1*0.0  1.860252932071e-15   2.315012770090e-16  
5*0.0  7.407805357040e-14  -1.086657993268e-15  1*0.0 -1.281273134079e-14  -1.661919620258e-15  5*0.0 -1.017533882464e-14   1.451569144659e-16  1*0.0  1.705908549653e-15   2.117935914345e-16  
5*0.0  6.812925819137e-14  -9.977855356051e-16  1*0.0 -1.177435491775e-14  -1.523432765245e-15  5*0.0 -9.334751879323e-15   1.329656924290e-16  1*0.0  1.563870454835e-15   1.936929224744e-16  
5*0.0  6.247592925647e-14  -9.132432799552e-16  1*0.0 -1.079041483292e-14  -1.392266886549e-15  5*0.0 -8.538777053667e-15   1.214191620313e-16  1*0.0  1.429741325669e-15   1.766050876383e-16  
5*0.0  5.732484548702e-14  -8.389127204108e-16  1*0.0 -9.894347759398e-15  -1.273114865893e-15  5*0.0 -7.814522362865e-15   9.262778024500e-17  1*0.0  1.307759174172e-15   1.611027386813e-16  
5*0.0  5.250316414089e-14  -7.694257707112e-16  1*0.0 -9.057087212032e-15  -1.161973968659e-15  5*0.0 -7.138737265687e-15   1.004475443183e-16  1*0.0  1.194131040094e-15   1.466847747637e-16  
5*0.0  4.824659551563e-14  -7.075916075373e-16  1*0.0 -8.316631817076e-15  -1.064181089125e-15  5*0.0 -6.543008796925e-15  2*0.0  1.093779756107e-15   1.340158214504e-16  
5*0.0  4.435778377830e-14  -6.502240281226e-16  1*0.0 -7.640172017368e-15  -9.751602144089e-16  5*0.0 -6.000256868878e-15  2*0.0  1.002343931770e-15   1.225129443413e-16  
5*0.0  4.087058975834e-14  -5.976024010989e-16  1*0.0 -7.032949569423e-15  -8.956412892734e-16  5*0.0 -5.514767745337e-15  2*0.0  9.204593723899e-16   9.348068290715e-17  
5*0.0  3.769037851834e-14  -5.478384557287e-16  1*0.0 -6.478919727180e-15  -8.234125568448e-16  5*0.0 -5.073571660833e-15  2*0.0  8.459981132813e-16   1.025992257734e-16  
5*0.0  3.486960825800e-14  -5.028561594423e-16  1*0.0 -5.986617545416e-15  -7.595820754544e-16  5*0.0 -4.683076190024e-15  2*0.0  7.799682146034e-16  1*0.0 
5*0.0  3.218380171206e-14  -4.601892329800e-16  1*0.0 -5.519213159035e-15  -6.989897052763e-16  5*0.0 -4.312513362435e-15  2*0.0  7.174813178675e-16  1*0.0 
5*0.0  2.970296675940e-14  -4.215272156742e-16  1*0.0 -5.088011124967e-15  -6.431854473058e-16  5*0.0 -3.970975448470e-15  2*0.0  6.599565805480e-16  1*0.0 
5*0.0  2.741089651900e-14  -3.866365720655e-16  1*0.0 -4.690101827130e-15  -5.917879219316e-16  5*0.0 -3.656084635867e-15  2*0.0  6.069816302290e-16  1*0.0 
5*0.0  2.528249786684e-14  -3.541416808685e-16  1*0.0 -4.321133394519e-15  -5.442129672029e-16  5*0.0 -3.364491432711e-15  2*0.0  5.579908478883e-16  1*0.0 
5*0.0  2.324310515354e-14  -3.243722325716e-16  1*0.0 -3.968882398492e-15  -4.987628498336e-16  5*0.0 -3.085770326137e-15  2*0.0  5.113297555320e-16  1*0.0 
5*0.0  2.136244589801e-14  -2.971253635896e-16  1*0.0 -3.644407229682e-15  -4.569740104093e-16  5*0.0 -2.829372393440e-15  2*0.0  4.684507933897e-16  1*0.0 
5*0.0  1.959279739626e-14  -2.709891219650e-16  1*0.0 -3.339672434865e-15  -4.177963958782e-16  5*0.0 -2.588974813750e-15  2*0.0  4.283189011662e-16  1*0.0 
5*0.0  1.796818553365e-14  -2.478653276819e-16  1*0.0 -3.060234868780e-15  -3.819313772024e-16  5*0.0 -2.368619987405e-15  2*0.0  3.915738548917e-16  1*0.0 
5*0.0  1.642795468229e-14  -2.265295600338e-16  1*0.0 -2.796050110229e-15  -3.480387571076e-16  5*0.0 -2.160346139955e-15  2*0.0  3.569377823061e-16  1*0.0 
5*0.0  1.504352555300e-14  -2.074843559594e-16  1*0.0 -2.558548344018e-15  -3.176757561847e-16  5*0.0 -1.973423745568e-15  2*0.0  3.258452552375e-16  1*0.0 
5*0.0  1.371092483558e-14  -1.893269380835e-16  1*0.0 -2.330684389901e-15  -2.885536732475e-16  5*0.0 -1.794153783879e-15  2*0.0  2.961197764519e-16  1*0.0 
5*0.0  1.251226261982e-14  -1.735501695534e-16  1*0.0 -2.125775423906e-15  -2.624304526015e-16  5*0.0 -1.633012277678e-15  2*0.0  2.694060567290e-16  1*0.0 
5*0.0  1.143266013786e-14  -1.587076194702e-16  1*0.0 -1.941112425748e-15  -2.389836855006e-16  5*0.0 -1.488298321784e-15  2*0.0  2.453989315589e-16  1*0.0 
5*0.0  1.048361330292e-14  -1.452466449585e-16  1*0.0 -1.778496085418e-15  -2.184467279944e-16  5*0.0 -1.361340074752e-15  2*0.0  2.242979122519e-16  1*0.0 
5*0.0  9.623632747311e-15  -1.327446994688e-16  1*0.0 -1.631103149384e-15  -1.999035849605e-16  5*0.0 -1.246668122157e-15  2*0.0  2.052318766569e-16  1*0.0 
5*0.0  8.885827806417e-15  -1.214512464825e-16  1*0.0 -1.504218068422e-15  -1.840537069452e-16  5*0.0 -1.148499739554e-15  2*0.0  1.888520121425e-16  1*0.0 
5*0.0  8.207186360922e-15  -9.270389974203e-17  1*0.0 -1.387617326683e-15  -1.695179907042e-16  5*0.0 -1.058408752352e-15  2*0.0  1.738333058682e-16  1*0.0 
5*0.0  7.559045523825e-15  -1.005763775175e-16  1*0.0 -1.276581113232e-15  -1.556815274481e-16  5*0.0 -9.726247366427e-16  2*0.0  1.595722896976e-16  1*0.0 
5*0.0  6.957274586468e-15  2*0.0 -1.173636237951e-15  -1.428748002684e-16  5*0.0 -8.932143014654e-16  2*0.0  1.463886801461e-16  1*0.0 
5*0.0  6.404697876195e-15  2*0.0 -1.079214320252e-15  -1.311474284838e-16  5*0.0 -8.204090403398e-16  2*0.0  1.343148938016e-16  1*0.0 
5*0.0  5.878084847940e-15  2*0.0 -9.894790880597e-16  -1.001315836346e-16  5*0.0 -7.512423227486e-16  2*0.0  1.228753951621e-16  1*0.0 
5*0.0  5.389666643437e-15  2*0.0 -9.063603520232e-16  -1.092403287713e-16  5*0.0 -6.872719848451e-16  2*0.0  9.368681034535e-17  1*0.0 
5*0.0  4.932329261979e-15  2*0.0 -8.286986295603e-16  6*0.0 -6.275159361160e-16  2*0.0  1.017203435457e-16  1*0.0 
5*0.0  4.515193757541e-15  2*0.0 -7.579261465137e-16  6*0.0 -5.730979923143e-16  4*0.0 
5*0.0  4.116207227361e-15  2*0.0 -6.904088487906e-16  6*0.0 -5.212593680480e-16  4*0.0 
5*0.0  3.748982150006e-15  2*0.0 -6.283663302544e-16  6*0.0 -4.736117852834e-16  4*0.0 
5*0.0  3.403628646399e-15  2*0.0 -5.701453543698e-16  6*0.0 -4.289330688867e-16  4*0.0 
5*0.0  3.092187230366e-15  2*0.0 -5.176751749090e-16  6*0.0 -3.887144835963e-16  4*0.0 
5*0.0  2.803986223328e-15  2*0.0 -4.691694069599e-16  6*0.0 -3.516133425839e-16  4*0.0 
5*0.0  2.552638235050e-15  2*0.0 -4.268261457249e-16  6*0.0 -3.192967782396e-16  4*0.0 
5*0.0  2.332169098634e-15  2*0.0 -3.896336556389e-16  6*0.0 -2.910264046993e-16  4*0.0 
5*0.0  2.138272943319e-15  2*0.0 -3.568873445859e-16  6*0.0 -2.662188889239e-16  4*0.0 
5*0.0  1.968695194110e-15  2*0.0 -3.281981849383e-16  6*0.0 -2.445820334224e-16  4*0.0 
5*0.0  1.813480403076e-15  2*0.0 -3.019551008372e-16  6*0.0 -2.248320689182e-16  4*0.0 
5*0.0  1.670753926664e-15  2*0.0 -2.778533901205e-16  6*0.0 -2.066909259821e-16  4*0.0 
5*0.0  1.536280464158e-15  2*0.0 -2.551997176786e-16  6*0.0 -1.896354550824e-16  4*0.0 
5*0.0  1.409213338241e-15  2*0.0 -2.338335120407e-16  6*0.0 -1.735751555214e-16  4*0.0 
5*0.0  1.292210399861e-15  2*0.0 -2.141833689173e-16  6*0.0 -1.588263419469e-16  4*0.0 
5*0.0  1.180975768965e-15  2*0.0 -1.955519081515e-16  6*0.0 -1.448344814431e-16  4*0.0 
5*0.0  1.075890228396e-15  2*0.0 -1.779887822687e-16  6*0.0 -1.316609762978e-16  4*0.0 
5*0.0  9.770783641283e-16  2*0.0 -1.615015337020e-16  6*0.0 -1.000061294042e-16  4*0.0 
5*0.0  8.877675616235e-16  2*0.0 -1.466189330015e-16  6*0.0 -1.070006728367e-16  4*0.0 
5*0.0  8.029828116537e-16  2*0.0 -1.325209948065e-16  11*0.0 
5*0.0  7.249628430380e-16  2*0.0 -1.003613722737e-16  11*0.0 
5*0.0  6.521814817853e-16  2*0.0 -1.066836488036e-16  11*0.0 
5*0.0  5.884422312771e-16  14*0.0 
5*0.0  5.309014962523e-16  14*0.0 
5*0.0  4.824776670493e-16  14*0.0 
5*0.0  4.399498988341e-16  14*0.0 
5*0.0  4.041800999326e-16  14*0.0 
5*0.0  3.704914721959e-16  14*0.0 
5*0.0  3.412248759870e-16  14*0.0 
5*0.0  3.119309419299e-16  14*0.0 
5*0.0  2.851296505789e-16  14*0.0 
5*0.0  2.606101511840e-16  14*0.0 
5*0.0  2.381264965419e-16  14*0.0 
5*0.0  2.161199417092e-16  14*0.0 
5*0.0  1.955903722294e-16  14*0.0 
5*0.0  1.768962115224e-16  14*0.0 
5*0.0  1.593573236834e-16  14*0.0 
5*0.0  1.427606566563e-16  14*0.0 
5*0.0  1.073113663625e-16  14*0.0 
5*0.0  1.119430310820e-16  14*0.0 
20*0.0 
20*0.0 
20*0.0 
20*0.0 
20*0.0 
20*0.0 
20*0.0 
20*0.0 
20*0.0 
20*0.0 
20*0.0 
20*0.0 
20*0.0 
20*0.0 
20*0.0 
20*0.0 
20*0.0 
20*0.0 
20*0.0 
20*0.0 
20*0.0 
20*0.0 
20*0.0 
20*0.0 
20*0.0 
20*0.0 
20*0.0 
20*0.0 
20*0.0 
20*0.0 
20*0.0 
20*0.0 
20*0.0 
20*0.0 
20*0.0 
20*0.0 
20*0.0 
20*0.0 
20*0.0 
20*0.0 
20*0.0 
20*0.0 
20*0.0 
20*0.0 
20*0.0 
20*0.0 
20*0.0 
20*0.0 
20*0.0 
20*0.0 
20*0.0 
20*0.0 
20*0.0 
20*0.0 
20*0.0 
20*0.0 
20*0.0 
20*0.0 
20*0.0 
20*0.0 
20*0.0 
20*0.0 
20*0.0 
20*0.0 
20*0.0 
20*0.0 
20*0.0 
20*0.0 
20*0.0 
20*0.0 
20*0.0 
20*0.0 
20*0.0 
20*0.0 
20*0.0 
20*0.0 
20*0.0 
20*0.0 
20*0.0 
20*0.0 
20*0.0 
20*0.0 
20*0.0 
20*0.0 
20*0.0 
20*0.0 
20*0.0 
20*0.0 
20*0.0 
20*0.0 
20*0.0 
20*0.0 
20*0.0 
20*0.0 
20*0.0 
20*0.0 
20*0.0 
20*0.0 
20*0.0 
20*0.0 
20*0.0 
20*0.0 
20*0.0 
20*0.0 
20*0.0 
20*0.0 
20*0.0 
20*0.0 
20*0.0 
20*0.0 
20*0.0 
20*0.0 
20*0.0 
20*0.0 
20*0.0 
20*0.0 
20*0.0 
20*0.0 
20*0.0 
20*0.0 
20*0.0 
20*0.0 
20*0.0 
20*0.0 
20*0.0 
20*0.0 
20*0.0 
20*0.0 
20*0.0 
20*0.0 
20*0.0 
20*0.0 
20*0.0 
20*0.0 
20*0.0 
20*0.0 
20*0.0 
20*0.0 
20*0.0 
20*0.0 
20*0.0 
20*0.0 
20*0.0 
20*0.0 
20*0.0 
20*0.0 
20*0.0 
20*0.0 
20*0.0 
20*0.0 
20*0.0 
20*0.0 
20*0.0 
20*0.0 
20*0.0 
20*0.0 
20*0.0 
20*0.0 
20*0.0 
20*0.0 
20*0.0 
20*0.0 
20*0.0 
20*0.0 
20*0.0 
20*0.0 
20*0.0 
20*0.0 
20*0.0 
20*0.0 
20*0.0 
20*0.0 
20*0.0 
20*0.0


Spline
101 4.72431531
7.88515703 24.89556564 -0.02105138
3.40150703 3.49599333 0.12470023 -1.14927436 4.53110439 -7.38800975
3.49599333 3.50744622 0.05032962 -0.49089269 2.43690713 0.29923046
3.50744622 3.51889910 0.04502758 -0.43495570 2.44718829 -13.45643927
3.51889910 3.53035199 0.04034686 -0.38419615 1.98484311 0.41580409
3.53035199 3.54180488 0.03620768 -0.33856817 1.99912958 -8.20830879
3.54180488 3.55325776 0.03257999 -0.29600658 1.71710311 -2.92997531
3.55325776 3.56471065 0.02941068 -0.25782797 1.61643310 -5.34752154
3.56471065 3.57616353 0.02666180 -0.22290661 1.43269944 -3.63171308
3.57616353 3.58761642 0.02429135 -0.19151862 1.30791866 -4.14715734
3.58761642 3.59906930 0.02226323 -0.16319167 1.16542790 -3.48271297
3.59906930 3.61052219 0.02054185 -0.13786711 1.04576656 -3.46453925
3.61052219 3.62197507 0.01909485 -0.11527633 0.92672965 -3.11481454
3.62197507 3.63342796 0.01789148 -0.09527457 0.81970880 -2.95669813
3.63342796 3.64488085 0.01690339 -0.07766199 0.71812062 -2.70990058
3.64488085 3.65633373 0.01610406 -0.06227925 0.62501208 -2.52420078
3.65633373 3.66778662 0.01546897 -0.04895615 0.53828393 -2.31916885
3.66778662 3.67923950 0.01497540 -0.03753895 0.45860041 -2.13760572
3.67923950 3.69069239 0.01460242 -0.02787551 0.38515514 -1.95634539
3.69069239 3.70214527 0.01433074 -0.01982307 0.31793774 -1.78753288
3.70214527 3.71359816 0.01414273 -0.01324386 0.25652052 -1.62441534
3.71359816 3.72505105 0.01402226 -0.00800728 0.20070779 -1.47035144
3.72505105 3.73650393 0.01395467 -0.00398851 0.15018849 -1.32328888
3.73650393 3.74795682 0.01392670 -0.00106904 0.10472206 -1.18407385
3.74795682 3.75940970 0.01392641 0.00086376 0.06403887 -1.05199727
3.75940970 3.77086259 0.01394313 0.00191665 0.02789366 -0.92718486
3.77086259 3.78231547 0.01396734 0.00219072 -0.00396317 -0.80931630
3.78231547 3.79376836 0.01399070 0.00178147 -0.03177019 -0.69830712
3.79376836 3.80522124 0.01400588 0.00077896 -0.05576309 -0.59394909
3.80522124 3.81667413 0.01400660 -0.00073206 -0.07617038 -0.49610000
3.81667413 3.82812702 0.01398748 -0.00267202 -0.09321571 -0.40458041
3.82812702 3.83957990 0.01394404 -0.00496640 -0.10711655 -0.31923309
3.83957990 3.85103279 0.01387263 -0.00754561 -0.11808497 -0.23988802
3.85103279 3.86248567 0.01377036 -0.01034483 -0.12632720 -0.16638108
3.86248567 3.87393856 0.01363506 -0.01330392 -0.13204383 -0.09854682
3.87393856 3.88539144 0.01346523 -0.01636727 -0.13542977 -0.03621926
3.88539144 3.89684433 0.01325996 -0.01948364 -0.13667421 0.02076747
3.89684433 3.90829721 0.01301892 -0.02260610 -0.13596067 0.07257805
3.90829721 3.91975010 0.01274229 -0.02569182 -0.13346698 0.11937903
3.91975010 3.93120299 0.01243071 -0.02870201 -0.12936528 0.16133566
3.93120299 3.94265587 0.01208527 -0.03160174 -0.12382200 0.19861317
3.94265587 3.95410876 0.01170739 -0.03435982 -0.11699792 0.23137784
3.95410876 3.96556164 0.01129888 -0.03694870 -0.10904809 0.25979484
3.96556164 3.97701453 0.01086179 -0.03934430 -0.10012189 0.28402969
3.97701453 3.98846741 0.01039848 -0.04152590 -0.09036301 0.30424840
3.98846741 3.99992030 0.00991149 -0.04347601 -0.07990944 0.32061621
3.99992030 4.01137319 0.00940357 -0.04518023 -0.06889350 0.33329881
4.01137319 4.02282607 0.00887759 -0.04662714 -0.05744180 0.34246194
4.02282607 4.03427896 0.00833655 -0.04780813 -0.04567527 0.34827100
4.03427896 4.04573184 0.00778354 -0.04871731 -0.03370915 0.35089173
4.04573184 4.05718473 0.00722170 -0.04935136 -0.02165298 0.35048968
4.05718473 4.06863761 0.00665417 -0.04970942 -0.00961062 0.34723043
4.06863761 4.08009050 0.00608411 -0.04979292 0.00231975 0.34127966
4.08009050 4.09154338 0.00551465 -0.04960549 0.01404566 0.33280284
4.09154338 4.10299627 0.00494887 -0.04915281 0.02548032 0.32196571
4.10299627 4.11444916 0.00438976 -0.04844246 0.03654263 0.30893382
4.11444916 4.12590204 0.00384021 -0.04748386 0.04715718 0.29387264
4.12590204 4.13735493 0.00330301 -0.04628805 0.05725425 0.27694805
4.13735493 4.14880781 0.00278080 -0.04486761 0.06676981 0.25832541
4.14880781 4.16026070 0.00227608 -0.04323655 0.07564552 0.23817031
4.16026070 4.17171358 0.00179118 -0.04141011 0.08382874 0.21664865
4.17171358 4.18316647 0.00132824 -0.03940469 0.09127249 0.19392565
4.18316647 4.19461936 0.00088920 -0.03723771 0.09793552 0.17016707
4.19461936 4.20607224 0.00047582 -0.03492746 0.10378223 0.14553872
4.20607224 4.21752513 0.00008964 -0.03249298 0.10878274 0.12020577
4.21752513 4.22897801 -0.00026805 -0.02995393 0.11291285 0.09433413
4.22897801 4.24043090 -0.00059616 -0.02733045 0.11615405 0.06808947
4.24043090 4.25188378 -0.00089383 -0.02464306 0.11849351 0.04163700
4.25188378 4.26333667 -0.00116046 -0.02191249 0.11992410 0.01514269
4.26333667 4.27478955 -0.00139567 -0.01915958 0.12044438 -0.01122787
4.27478955 4.28624244 -0.00159932 -0.01640512 0.12005861 -0.03730950
4.28624244 4.29769533 -0.00177152 -0.01366977 0.11877671 -0.06293593
4.29769533 4.30914821 -0.00191259 -0.01097386 0.11661431 -0.08794225
4.30914821 4.32060110 -0.00202311 -0.00833733 0.11359273 -0.11216216
4.32060110 4.33205398 -0.00210386 -0.00577954 0.10973899 -0.13543121
4.33205398 4.34350687 -0.00215586 -0.00331917 0.10508576 -0.15758124
4.34350687 4.35495975 -0.00218033 -0.00097411 0.09967148 -0.17845205
4.35495975 4.36641264 -0.00217868 0.00123872 0.09354011 -0.19786761
4.36641264 4.37786552 -0.00215252 0.00330346 0.08674164 -0.21568165
4.37786552 4.38931841 -0.00210363 0.00520548 0.07933111 -0.23169293
4.38931841 4.40077130 -0.00203396 0.00693144 0.07137045 -0.24580203
4.40077130 4.41222418 -0.00194558 0.00846952 0.06292502 -0.25771975
4.41222418 4.42367707 -0.00184071 0.00980945 0.05407012 -0.26751170
4.42367707 4.43512995 -0.00172168 0.01094270 0.04487878 -0.27457996
4.43512995 4.44658284 -0.00159088 0.01186263 0.03544458 -0.27956677
4.44658284 4.45803572 -0.00145079 0.01256451 0.02583904 -0.28079738
4.45803572 4.46948861 -0.00130392 0.01304587 0.01619122 -0.28092540
4.46948861 4.48094150 -0.00115281 0.01330620 0.00653900 -0.27451860
4.48094150 4.49239438 -0.00099997 0.01334796 -0.00289309 -0.27125024
4.49239438 4.50384727 -0.00084788 0.01317495 -0.01221289 -0.25257407
4.50384727 4.51530015 -0.00069897 0.01279581 -0.02089099 -0.25266282
4.51530015 4.52675304 -0.00055554 0.01221787 -0.02957215 -0.20720060
4.52675304 4.53820592 -0.00041980 0.01145896 -0.03669128 -0.23586607
4.53820592 4.54965881 -0.00029373 0.01052570 -0.04479532 -0.11460592
4.54965881 4.56111169 -0.00017923 0.00945453 -0.04873303 -0.26149087
4.56111169 4.57256458 -0.00007773 0.00823537 -0.05771750 0.10477243
4.57256458 4.58401747 0.00000917 0.00695453 -0.05411766 -0.47320369
4.58401747 4.59547035 0.00008101 0.00552872 -0.07037631 0.71358260
4.59547035 4.60692324 0.00013617 0.00419749 -0.04585857 -1.28024048
4.60692324 4.61837612 0.00017631 0.00264328 -0.08984591 1.87607381
4.61837612 4.62982901 0.00019762 0.00132354 -0.02538653 -1.27472578
4.62982901 4.72431531 0.00020753 0.00024043 -0.06918440 0.45567724 -0.55598407 6.28610987
