# Supplementary material for: DFTB Parametrization at the Example of Platinum—Implementation, Validation and Practical Considerations
Source: J Comput Chem. 2026 Mar 11;47(7):e70342. doi: 10.1002/jcc.70342 (PMC12979722; doi:10.1002/jcc.70342)
Supplement: Supplementary file 2 — Data S2: Slater‐Koster files for the interactions of Pt‐{H, C, N, O, F, Cl, Na, Mg, Zn, Zr, Pt} and STO‐coefficients for Pt. [file JCC-47-0-s002.zip › Pt-X-skf/Pt-N.skf]

0.020000000000, 900
195.084, 19*0.0
5*0.0  1.849890808704e-01   1.835805943900e-01  1*0.0 -3.346528684179e-03   1.846844463600e-01  5*0.0  2.449686539929e-01   2.448547392144e-01  1*0.0 -4.403008993370e-03   3.604800970298e-01  
5*0.0  1.882864525796e-01   1.849694982205e-01  1*0.0 -7.472269431518e-03   1.846708081011e-01  5*0.0  2.451898883569e-01   2.449307393064e-01  1*0.0 -8.805492848959e-03   3.606652142554e-01  
5*0.0  1.882140300251e-01   1.854748832083e-01  1*0.0 -9.880260871319e-03   1.435292602562e-01  5*0.0  2.455612170686e-01   2.450596146768e-01  1*0.0 -1.320639392829e-02   3.609641367940e-01  
5*0.0  1.840418206907e-01   1.855668074992e-01  1*0.0 -9.088015525984e-03   9.294256757413e-02  5*0.0  2.460815756429e-01   2.452297589570e-01  1*0.0 -1.760651792561e-02   3.613620853999e-01  
5*0.0  1.765524901233e-01   1.843756925981e-01  1*0.0 -6.099799451737e-03   5.921534402275e-02  5*0.0  2.467471152703e-01   2.454545290866e-01  1*0.0 -2.200103404548e-02   3.618349902224e-01  
5*0.0  1.689718774095e-01   1.826425613073e-01  1*0.0 -2.778773010541e-03   5.372069975253e-02  5*0.0  2.475528971658e-01   2.457153960573e-01  1*0.0 -2.638880754710e-02   3.623675141852e-01  
5*0.0  1.636413799146e-01   1.803104704446e-01  1*0.0 -9.940210842991e-04   7.639427051444e-02  5*0.0  2.484932796729e-01   2.460243852367e-01  1*0.0 -3.076351553614e-02   3.629606690934e-01  
5*0.0  1.623747756652e-01   1.778607277453e-01  1*0.0 -1.973049491801e-03   1.190767066914e-01  5*0.0  2.495650782119e-01   2.464019880849e-01  1*0.0 -3.511891044961e-02   3.636617196011e-01  
5*0.0  1.669209356707e-01   1.764864573195e-01  1*0.0 -6.660038855383e-03   1.742763448691e-01  5*0.0  2.507686121925e-01   2.468142990865e-01  1*0.0 -3.946301715387e-02   3.644829762931e-01  
5*0.0  1.776122994065e-01   1.765126370310e-01  1*0.0 -1.510974417294e-02   2.329337145769e-01  5*0.0  2.521079570465e-01   2.472363245874e-01  1*0.0 -4.379931247525e-02   3.654410478073e-01  
5*0.0  1.936372995951e-01   1.770391675811e-01  1*0.0 -2.653560705809e-02   2.863958821693e-01  5*0.0  2.535858354301e-01   2.477821534599e-01  1*0.0 -4.811443650033e-02   3.666452102487e-01  
5*0.0  2.145158444688e-01   1.797163044969e-01  1*0.0 -4.022219912027e-02   3.313087554374e-01  5*0.0  2.552189147176e-01   2.483067678303e-01  1*0.0 -5.244095233975e-02   3.680160648661e-01  
5*0.0  2.391301564578e-01   1.834016289659e-01  1*0.0 -5.541739397358e-02   3.639491761400e-01  5*0.0  2.570123221539e-01   2.489017226918e-01  1*0.0 -5.676653527477e-02   3.696349038525e-01  
5*0.0  2.660939098094e-01   1.881675994589e-01  1*0.0 -7.104078820888e-02   3.827690103551e-01  5*0.0  2.589802948122e-01   2.495595044082e-01  1*0.0 -6.109793388346e-02   3.715086461812e-01  
5*0.0  2.938427107203e-01   1.944689258426e-01  1*0.0 -8.569854485641e-02   3.877118692653e-01  5*0.0  2.611467441647e-01   2.502591015635e-01  1*0.0 -6.545961500100e-02   3.736185775720e-01  
5*0.0  3.213057575624e-01   2.016052789955e-01  1*0.0 -9.879471100582e-02   3.796031456217e-01  5*0.0  2.635187760747e-01   2.510012419623e-01  1*0.0 -6.984461109734e-02   3.759606827057e-01  
5*0.0  3.472042056743e-01   2.096360272234e-01  1*0.0 -1.093923834944e-01   3.603886190013e-01  5*0.0  2.661138576937e-01   2.518180783853e-01  1*0.0 -7.426830749073e-02   3.785171524323e-01  
5*0.0  3.703886608227e-01   2.176641116280e-01  1*0.0 -1.170855422566e-01   3.311126587338e-01  5*0.0  2.689359658863e-01   2.526921721628e-01  1*0.0 -7.870943974909e-02   3.812811045604e-01  
5*0.0  3.898003230247e-01   2.265362449219e-01  1*0.0 -1.209597135025e-01   2.947461293305e-01  5*0.0  2.720128354977e-01   2.536295094611e-01  1*0.0 -8.321214582301e-02   3.841870960100e-01  
5*0.0  4.054741435274e-01   2.350218352684e-01  1*0.0 -1.215503024335e-01   2.523878094237e-01  5*0.0  2.753332386296e-01   2.546280928843e-01  1*0.0 -8.772901459333e-02   3.872507216812e-01  
5*0.0  4.167792096974e-01   2.433770293821e-01  1*0.0 -1.183548967937e-01   2.064164274191e-01  5*0.0  2.789049274572e-01   2.557103367968e-01  1*0.0 -9.228456636073e-02   3.904053997212e-01  
5*0.0  4.231368399958e-01   2.515474596203e-01  1*0.0 -1.113197029632e-01   1.583833823842e-01  5*0.0  2.827405217983e-01   2.568210388572e-01  1*0.0 -9.687376205040e-02   3.936054261507e-01  
5*0.0  4.246917958333e-01   2.587060510857e-01  1*0.0 -1.008197478837e-01   1.094113424983e-01  5*0.0  2.868116539144e-01   2.580893814264e-01  1*0.0 -1.014437543500e-01   3.969248370646e-01  
5*0.0  4.209133485146e-01   2.657565336400e-01  1*0.0 -8.648114341015e-02   6.147550994658e-02  5*0.0  2.911501650211e-01   2.593378030660e-01  1*0.0 -1.060656505151e-01   4.001498288149e-01  
5*0.0  4.125468577789e-01   2.718125488525e-01  1*0.0 -6.924912799600e-02   1.496143177717e-02  5*0.0  2.957167323248e-01   2.606888795666e-01  1*0.0 -1.106588907579e-01   4.033909980431e-01  
5*0.0  3.996727982716e-01   2.767594296031e-01  1*0.0 -4.924020777521e-02  -2.936958931093e-02  5*0.0  3.004953249248e-01   2.621924310585e-01  1*0.0 -1.152091784460e-01   4.066469987719e-01  
5*0.0  3.826631881367e-01   2.809947783062e-01  1*0.0 -2.692658883090e-02  -7.064458666505e-02  5*0.0  3.054909996559e-01   2.636423397079e-01  1*0.0 -1.197476713929e-01   4.097354170737e-01  
5*0.0  3.615872139658e-01   2.842058247572e-01  1*0.0 -2.419413924284e-03  -1.085564060006e-01  5*0.0  3.106743017660e-01   2.652414718907e-01  1*0.0 -1.242224686502e-01   4.127770517666e-01  
5*0.0  3.368669047346e-01   2.862367718225e-01  1*0.0  2.372710944247e-02  -1.430673022129e-01  5*0.0  3.160173979177e-01   2.669591978535e-01  1*0.0 -1.285997578970e-01   4.157694180563e-01  
5*0.0  3.089143254899e-01   2.875840191271e-01  1*0.0  5.131919424369e-02  -1.735324126096e-01  5*0.0  3.215268402153e-01   2.686370575111e-01  1*0.0 -1.329297957423e-01   4.185347437397e-01  
5*0.0  2.782994292943e-01   2.877033204851e-01  1*0.0  7.964021026747e-02  -2.005168083245e-01  5*0.0  3.271442676516e-01   2.704089868060e-01  1*0.0 -1.371250098536e-01   4.211975592544e-01  
5*0.0  2.451512612227e-01   2.868597831317e-01  1*0.0  1.087496936405e-01  -2.237032763551e-01  5*0.0  3.328587198367e-01   2.723248823680e-01  1*0.0 -1.411841672169e-01   4.237766142581e-01  
5*0.0  2.103931255847e-01   2.848918021815e-01  1*0.0  1.378117046061e-01  -2.435595380862e-01  5*0.0  3.386254930285e-01   2.742485638785e-01  1*0.0 -1.450848032656e-01   4.261827293128e-01  
5*0.0  1.738691911363e-01   2.822786173894e-01  1*0.0  1.670438967402e-01  -2.597849555974e-01  5*0.0  3.444593472852e-01   2.761750114211e-01  1*0.0 -1.488556439133e-01   4.283792236142e-01  
5*0.0  1.362889215211e-01   2.785244915266e-01  1*0.0  1.958010300958e-01  -2.731179547347e-01  5*0.0  3.502826288773e-01   2.782317832259e-01  1*0.0 -1.524038289563e-01   4.304976454688e-01  
5*0.0  9.800100586389e-02   2.740085216483e-01  1*0.0  2.239789151306e-01  -2.834718815268e-01  5*0.0  3.560865651147e-01   2.803660971890e-01  1*0.0 -1.557560006598e-01   4.324692539998e-01  
5*0.0  5.930270075054e-02   2.686721519116e-01  1*0.0  2.512073169621e-01  -2.913697772864e-01  5*0.0  3.618531617955e-01   2.824424580215e-01  1*0.0 -1.588946927628e-01   4.342470056602e-01  
5*0.0  2.034448071354e-02   2.626581946820e-01  1*0.0  2.776389699885e-01  -2.967889384449e-01  5*0.0  3.675520048211e-01   2.845921429453e-01  1*0.0 -1.618095606101e-01   4.358939706739e-01  
5*0.0 -1.824783603979e-02   2.558967820947e-01  1*0.0  3.026909215830e-01  -3.002517987961e-01  5*0.0  3.731336374317e-01   2.868100123823e-01  1*0.0 -1.644611451780e-01   4.374172761006e-01  
5*0.0 -5.633762402371e-02   2.484713232018e-01  1*0.0  3.263912490418e-01  -3.019387787972e-01  5*0.0  3.785748705323e-01   2.890659728718e-01  1*0.0 -1.668444873057e-01   4.388174420869e-01  
5*0.0 -9.395621923633e-02   2.406560867301e-01  1*0.0  3.488341450776e-01  -3.019278749814e-01  5*0.0  3.838885268086e-01   2.912770102201e-01  1*0.0 -1.689808854030e-01   4.400540505988e-01  
5*0.0 -1.304722241527e-01   2.321614678685e-01  1*0.0  3.695480734964e-01  -3.008166437672e-01  5*0.0  3.889930539566e-01   2.935393117977e-01  1*0.0 -1.708050731277e-01   4.412035598572e-01  
5*0.0 -1.659764890239e-01   2.233252363434e-01  1*0.0  3.887394399484e-01  -2.985161990399e-01  5*0.0  3.939006211335e-01   2.958148148440e-01  1*0.0 -1.723568119913e-01   4.422199918698e-01  
5*0.0 -2.001833813680e-01   2.140577468971e-01  1*0.0  4.062480054923e-01  -2.954190773213e-01  5*0.0  3.985745428358e-01   2.981292313354e-01  1*0.0 -1.736019578509e-01   4.431501582004e-01  
5*0.0 -2.329349342945e-01   2.044330191324e-01  1*0.0  4.219888055066e-01  -2.917508702461e-01  5*0.0  4.029895916534e-01   3.004094876213e-01  1*0.0 -1.745246151865e-01   4.439996827720e-01  
5*0.0 -2.641759565610e-01   1.946425159942e-01  1*0.0  4.360155643419e-01  -2.875335977742e-01  5*0.0  4.071519997418e-01   3.026298340049e-01  1*0.0 -1.751632021336e-01   4.447062788167e-01  
5*0.0 -2.938542414434e-01   1.845558517742e-01  1*0.0  4.483946085384e-01  -2.829970340473e-01  5*0.0  4.110076755097e-01   3.049016609610e-01  1*0.0 -1.754731321118e-01   4.453664234379e-01  
5*0.0 -3.217993732641e-01   1.742620381237e-01  1*0.0  4.590281812013e-01  -2.783129008145e-01  5*0.0  4.145421557099e-01   3.071951510992e-01  1*0.0 -1.754619712897e-01   4.459604459217e-01  
5*0.0 -3.482218912835e-01   1.639181855941e-01  1*0.0  4.681502439968e-01  -2.734699615828e-01  5*0.0  4.177788884800e-01   3.093861492854e-01  1*0.0 -1.751473304363e-01   4.464620380588e-01  
5*0.0 -3.726998872707e-01   1.533633120918e-01  1*0.0  4.754768855811e-01  -2.688348916560e-01  5*0.0  4.206413868840e-01   3.115793561393e-01  1*0.0 -1.744768647752e-01   4.469451722480e-01  
5*0.0 -3.953860184768e-01   1.428141394052e-01  1*0.0  4.812162840866e-01  -2.643114901822e-01  5*0.0  4.231559499269e-01   3.137358887929e-01  1*0.0 -1.734998611794e-01   4.473571556835e-01  
5*0.0 -4.164600320137e-01   1.323409063290e-01  1*0.0  4.855815643224e-01  -2.598494770612e-01  5*0.0  4.253347421312e-01   3.158540283956e-01  1*0.0 -1.722407632821e-01   4.476854790517e-01  
5*0.0 -4.354773882288e-01   1.217067391556e-01  1*0.0  4.882638118097e-01  -2.559013020209e-01  5*0.0  4.270805275267e-01   3.179766353634e-01  1*0.0 -1.706200133451e-01   4.480286931916e-01  
5*0.0 -4.527618964234e-01   1.112654763022e-01  1*0.0  4.895247484242e-01  -2.522374266936e-01  5*0.0  4.284787837684e-01   3.199593210591e-01  1*0.0 -1.687094458075e-01   4.482931759256e-01  
5*0.0 -4.684532132743e-01   1.008898149551e-01  1*0.0  4.895982477242e-01  -2.488612771111e-01  5*0.0  4.294811088402e-01   3.219572362402e-01  1*0.0 -1.664904642072e-01   4.485564205363e-01  
5*0.0 -4.822553841325e-01   9.054713713574e-02  1*0.0  4.882458133345e-01  -2.460139550427e-01  5*0.0  4.300551060676e-01   3.238980722420e-01  1*0.0 -1.639501855662e-01   4.488008849111e-01  
5*0.0 -4.945013365576e-01   8.042993776399e-02  1*0.0  4.857883734028e-01  -2.434737315429e-01  5*0.0  4.302589071544e-01   3.257434901931e-01  1*0.0 -1.611590365057e-01   4.489635024943e-01  
5*0.0 -5.050726961175e-01   7.046416730143e-02  1*0.0  4.821513472990e-01  -2.413963595127e-01  5*0.0  4.300568459232e-01   3.275016613462e-01  1*0.0 -1.580845398575e-01   4.490896187694e-01  
5*0.0 -5.141552635851e-01   6.056487480949e-02  1*0.0  4.775301592239e-01  -2.397968544893e-01  5*0.0  4.294054077413e-01   3.292944071399e-01  1*0.0 -1.546760084223e-01   4.493002871249e-01  
5*0.0 -5.216632144100e-01   5.097310798257e-02  1*0.0  4.718597074117e-01  -2.386174354373e-01  5*0.0  4.283793638348e-01   3.309275948654e-01  1*0.0 -1.510326874682e-01   4.494224442696e-01  
5*0.0 -5.276289025666e-01   4.151933503518e-02  1*0.0  4.652219767290e-01  -2.379328103948e-01  5*0.0  4.269147421478e-01   3.325200432481e-01  1*0.0 -1.471076995550e-01   4.495531837376e-01  
5*0.0 -5.322619450989e-01   3.234859409987e-02  1*0.0  4.578192369136e-01  -2.375773270694e-01  5*0.0  4.250681404541e-01   3.340065482340e-01  1*0.0 -1.429736503751e-01   4.496128846796e-01  
5*0.0 -5.355123617194e-01   2.338261847737e-02  1*0.0  4.495884954642e-01  -2.376966397183e-01  5*0.0  4.228107118086e-01   3.354078955126e-01  1*0.0 -1.385849977201e-01   4.496693458101e-01  
5*0.0 -5.374791649386e-01   1.463549380292e-02  1*0.0  4.406413292222e-01  -2.382492234902e-01  5*0.0  4.201279360473e-01   3.367598008273e-01  1*0.0 -1.339277436945e-01   4.497650077229e-01  
5*0.0 -5.383232987731e-01   6.142984502577e-03  1*0.0  4.311290399639e-01  -2.391192478710e-01  5*0.0  4.170547945390e-01   3.380382338279e-01  1*0.0 -1.290625289879e-01   4.498360965373e-01  
5*0.0 -5.378742249577e-01  -2.128710800033e-03  1*0.0  4.209255119546e-01  -2.404428630189e-01  5*0.0  4.135578819249e-01   3.392243922580e-01  1*0.0 -1.239620564999e-01   4.499091993041e-01  
5*0.0 -5.365724974079e-01  -1.004413107438e-02  1*0.0  4.103681748596e-01  -2.419260539657e-01  5*0.0  4.097462602483e-01   3.402610909495e-01  1*0.0 -1.187342648082e-01   4.498783498835e-01  
5*0.0 -5.340764397021e-01  -1.777856769286e-02  1*0.0  3.992369343862e-01  -2.438356913935e-01  5*0.0  4.055004181435e-01   3.412403612511e-01  1*0.0 -1.132781783683e-01   4.498705856294e-01  
5*0.0 -5.305390498795e-01  -2.525043886178e-02  1*0.0  3.876392384042e-01  -2.460832350024e-01  5*0.0  4.008566614412e-01   3.421572020907e-01  1*0.0 -1.076165833230e-01   4.498839456327e-01  
5*0.0 -5.264076475887e-01  -3.238138058989e-02  1*0.0  3.758792878168e-01  -2.484383876947e-01  5*0.0  3.959153122401e-01   3.429372507783e-01  1*0.0 -1.018299574583e-01   4.498358653588e-01  
5*0.0 -5.212222267914e-01  -3.933562065027e-02  1*0.0  3.636875486105e-01  -2.511642535330e-01  5*0.0  3.905400876983e-01   3.436776401536e-01  1*0.0 -9.583258679327e-02   4.498278741288e-01  
5*0.0 -5.154226233351e-01  -4.594014675938e-02  1*0.0  3.513408698276e-01  -2.539860060333e-01  5*0.0  3.848800694907e-01   3.442720075587e-01  1*0.0 -8.974138473254e-02   4.497362399355e-01  
5*0.0 -5.087735545223e-01  -5.233950338800e-02  1*0.0  3.387195401225e-01  -2.570602127789e-01  5*0.0  3.788378432461e-01   3.447909129513e-01  1*0.0 -8.349974048648e-02   4.496386386319e-01  
5*0.0 -5.015741577788e-01  -5.841706313138e-02  1*0.0  3.260001459307e-01  -2.602137916511e-01  5*0.0  3.725170098425e-01   3.451564590125e-01  1*0.0 -7.717551472128e-02   4.494633716288e-01  
5*0.0 -4.938369403870e-01  -6.425117087420e-02  1*0.0  3.131944023127e-01  -2.635053043808e-01  5*0.0  3.658660727751e-01   3.454738795150e-01  1*0.0 -7.071535189483e-02   4.493024319067e-01  
5*0.0 -4.854324379600e-01  -6.985121688733e-02  1*0.0  3.002357657381e-01  -2.669739547287e-01  5*0.0  3.588626235202e-01   3.457330205369e-01  1*0.0 -6.411698989102e-02   4.491589590801e-01  
5*0.0 -4.766616374067e-01  -7.516377484360e-02  1*0.0  2.872970994587e-01  -2.704673563194e-01  5*0.0  3.516101628447e-01   3.458586011401e-01  1*0.0 -5.746050624825e-02   4.489467671313e-01  
5*0.0 -4.673591369157e-01  -8.024281355542e-02  1*0.0  2.742969831181e-01  -2.740619498738e-01  5*0.0  3.440573493179e-01   3.458707615180e-01  1*0.0 -5.072263931198e-02   4.486935443017e-01  
5*0.0 -4.577553849661e-01  -8.506668548141e-02  1*0.0  2.613947131652e-01  -2.776315631559e-01  5*0.0  3.362525379612e-01   3.457995447170e-01  1*0.0 -4.394252862681e-02   4.483873654146e-01  
5*0.0 -4.477282603380e-01  -8.964559782020e-02  1*0.0  2.484953783675e-01  -2.812530173002e-01  5*0.0  3.281856428698e-01   3.456002659140e-01  1*0.0 -3.711126570626e-02   4.480281934252e-01  
5*0.0 -4.374283367673e-01  -9.397662095191e-02  1*0.0  2.356627416482e-01  -2.848925436672e-01  5*0.0  3.198794887408e-01   3.453089930947e-01  1*0.0 -3.021115667140e-02   4.476515941635e-01  
5*0.0 -4.268792549984e-01  -9.810068411042e-02  1*0.0  2.229704438845e-01  -2.885032053165e-01  5*0.0  3.113144129856e-01   3.449824308500e-01  1*0.0 -2.326741169984e-02   4.472582042138e-01  
5*0.0 -4.161045914701e-01  -1.019699630762e-01  1*0.0  2.103846882850e-01  -2.920800314271e-01  5*0.0  3.025512185724e-01   3.445357715553e-01  1*0.0 -1.630721131684e-02   4.468016490276e-01  
5*0.0 -4.050360550789e-01  -1.056375456548e-01  1*0.0  1.978892878340e-01  -2.956570603387e-01  5*0.0  2.935443973856e-01   3.439904338370e-01  1*0.0 -9.310007352307e-03   4.463133537323e-01  
5*0.0 -3.939125671531e-01  -1.090706767705e-01  1*0.0  1.856117079149e-01  -2.991166350654e-01  5*0.0  2.843883097303e-01   3.433263980852e-01  1*0.0 -2.342590704113e-03   4.457374791672e-01  
5*0.0 -3.826866602070e-01  -1.122954056976e-01  1*0.0  1.735247358764e-01  -3.024895180726e-01  5*0.0  2.750612443115e-01   3.425450819193e-01  1*0.0  4.612382937795e-03   4.450937549446e-01  
5*0.0 -3.712826473109e-01  -1.153270898316e-01  1*0.0  1.615987970247e-01  -3.058052407807e-01  5*0.0  2.655325402093e-01   3.417076863464e-01  1*0.0  1.157056193397e-02   4.444193041834e-01  
5*0.0 -3.598816580008e-01  -1.181508781777e-01  1*0.0  1.498987579825e-01  -3.090141078066e-01  5*0.0  2.558656563601e-01   3.408044094560e-01  1*0.0  1.851345769822e-02   4.437034852917e-01  
5*0.0 -3.483625164316e-01  -1.207981514001e-01  1*0.0  1.383612468556e-01  -3.121684504011e-01  5*0.0  2.460224556947e-01   3.398074270168e-01  1*0.0  2.546127589983e-02   4.429553624357e-01  
5*0.0 -3.368993077344e-01  -1.232342094926e-01  1*0.0  1.271011795738e-01  -3.151464981711e-01  5*0.0  2.360982954848e-01   3.387115208075e-01  1*0.0  3.232394926510e-02   4.421028716532e-01  
5*0.0 -3.253743979553e-01  -1.255124391322e-01  1*0.0  1.160516182405e-01  -3.180339872777e-01  5*0.0  2.260146136179e-01   3.375433005997e-01  1*0.0  3.916606599222e-02   4.412149223472e-01  
5*0.0 -3.139420453883e-01  -1.275876788392e-01  1*0.0  1.052625142739e-01  -3.207552451514e-01  5*0.0  2.158871091065e-01   3.362400934883e-01  1*0.0  4.591681677114e-02   4.402180367714e-01  
5*0.0 -3.024854823969e-01  -1.295250018976e-01  1*0.0  9.470028631257e-02  -3.233778788352e-01  5*0.0  2.056059821772e-01   3.348760955169e-01  1*0.0  5.265104597663e-02   4.392010364952e-01  
5*0.0 -2.911214337861e-01  -1.312835355165e-01  1*0.0  8.439359026075e-02  -3.258510648848e-01  5*0.0  1.952718017908e-01   3.334391937337e-01  1*0.0  5.930680945665e-02   4.381105957591e-01  
5*0.0 -2.798410048797e-01  -1.328886560577e-01  1*0.0  7.435747038238e-02  -3.281688307289e-01  5*0.0  1.848718983653e-01   3.319408764984e-01  1*0.0  6.588199149092e-02   4.369511663653e-01  
5*0.0 -2.686447857188e-01  -1.343449020734e-01  1*0.0  6.457192056561e-02  -3.303514454778e-01  5*0.0  1.744022096367e-01   3.303684310850e-01  1*0.0  7.239474281897e-02   4.357415987121e-01  
5*0.0 -2.575299859923e-01  -1.356618692314e-01  1*0.0  5.503953515497e-02  -3.323904167723e-01  5*0.0  1.638782187491e-01   3.287114143385e-01  1*0.0  7.882624076968e-02   4.344649226214e-01  
5*0.0 -2.465492812328e-01  -1.368330361136e-01  1*0.0  4.577123649722e-02  -3.342747788889e-01  5*0.0  1.533254243025e-01   3.269770474443e-01  1*0.0  8.517324568587e-02   4.331242549494e-01  
5*0.0 -2.357115535277e-01  -1.378621850444e-01  1*0.0  3.679016769251e-02  -3.359691722202e-01  5*0.0  1.427894913626e-01   3.251473331281e-01  1*0.0  9.137540753750e-02   4.316670404910e-01  
5*0.0 -2.250108948471e-01  -1.387603707218e-01  1*0.0  2.806962389707e-02  -3.375132418100e-01  5*0.0  1.322356826802e-01   3.232461041276e-01  1*0.0  9.748735806805e-02   4.301523591887e-01  
5*0.0 -2.144125424201e-01  -1.395511041056e-01  1*0.0  1.957774808641e-02  -3.389470169603e-01  5*0.0  1.216287000303e-01   3.213062734693e-01  1*0.0  1.035494586992e-01   4.286215349591e-01  
5*0.0 -2.039927221101e-01  -1.402146520896e-01  1*0.0  1.134759522155e-02  -3.402162456719e-01  5*0.0  1.110617940843e-01   3.192976188568e-01  1*0.0  1.094869246268e-01   4.270047368790e-01  
5*0.0 -1.937504470691e-01  -1.407722230596e-01  1*0.0  3.425405595759e-03  -3.412957319212e-01  5*0.0  1.005088547346e-01   3.172523178977e-01  1*0.0  1.152875729802e-01   4.253115703983e-01  
5*0.0 -1.836655133316e-01  -1.412103300533e-01  1*0.0 -4.264885846612e-03  -3.422278104733e-01  5*0.0  9.001802647232e-02   3.151096800601e-01  1*0.0  1.209562217801e-01   4.235242103703e-01  
5*0.0 -1.737309310256e-01  -1.415519017853e-01  1*0.0 -1.171696045279e-02  -3.430289173071e-01  5*0.0  7.953118974750e-02   3.129011048096e-01  1*0.0  1.265404204793e-01   4.216969038423e-01  
5*0.0 -1.639951303678e-01  -1.417920458992e-01  1*0.0 -1.888230607420e-02  -3.436537346654e-01  5*0.0  6.908983851720e-02   3.106701277060e-01  1*0.0  1.319891268514e-01   4.198045552644e-01  
5*0.0 -1.544250360097e-01  -1.419325695238e-01  1*0.0 -2.582370055513e-02  -3.441413675611e-01  5*0.0  5.871516649654e-02   3.083352876281e-01  1*0.0  1.373146762092e-01   4.178321808715e-01  
5*0.0 -1.450453812990e-01  -1.419839795950e-01  1*0.0 -3.247990782314e-02  -3.444495380355e-01  5*0.0  4.840762243451e-02   3.059663537151e-01  1*0.0  1.424830000802e-01   4.157782210477e-01  
5*0.0 -1.358667838362e-01  -1.419492001319e-01  1*0.0 -3.891442047579e-02  -3.446278586516e-01  5*0.0  3.819142013301e-02   3.035596838367e-01  1*0.0  1.475274282447e-01   4.136645038738e-01  
5*0.0 -1.268375135103e-01  -1.418431148884e-01  1*0.0 -4.513744903979e-02  -3.446985729844e-01  5*0.0  2.799976592481e-02   3.011158369704e-01  1*0.0  1.524910365330e-01   4.115302952779e-01  
5*0.0 -1.180203819134e-01  -1.416545131502e-01  1*0.0 -5.110291513784e-02  -3.446012634910e-01  5*0.0  1.792912761958e-02   2.986125834584e-01  1*0.0  1.572845208253e-01   4.093010601200e-01  
5*0.0 -1.094028546869e-01  -1.413875679556e-01  1*0.0 -5.683160380682e-02  -3.443586144230e-01  5*0.0  7.966393715511e-03   2.960699790148e-01  1*0.0  1.619304228993e-01   4.070011963033e-01  
5*0.0 -1.009702992083e-01  -1.410457451832e-01  1*0.0 -6.232661237825e-02  -3.439633463222e-01  5*0.0 -1.861731902547e-03   2.934507857494e-01  1*0.0  1.664000323923e-01   4.046016249465e-01  
5*0.0 -9.272241040966e-02  -1.406424917234e-01  1*0.0 -6.761094527829e-02  -3.434644304353e-01  5*0.0 -1.164232451082e-02   2.908283612591e-01  1*0.0  1.707913999057e-01   4.022000961059e-01  
5*0.0 -8.466218481574e-02  -1.401662755715e-01  1*0.0 -7.269172820020e-02  -3.428358159777e-01  5*0.0 -2.127918830776e-02   2.881328351358e-01  1*0.0  1.750277453491e-01   3.997160155446e-01  
5*0.0 -7.681870243664e-02  -1.396341169190e-01  1*0.0 -7.751765866970e-02  -3.420524247540e-01  5*0.0 -3.078385711908e-02   2.854417911433e-01  1*0.0  1.790928006338e-01   3.971633515658e-01  
5*0.0 -6.913947790961e-02  -1.390488347462e-01  1*0.0 -8.217682258844e-02  -3.411766437477e-01  5*0.0 -4.016132558071e-02   2.826878185658e-01  1*0.0  1.830349115073e-01   3.945563637028e-01  
5*0.0 -6.165152372773e-02  -1.384116625228e-01  1*0.0 -8.661952813610e-02  -3.401725662828e-01  5*0.0 -4.939961422042e-02   2.799102364043e-01  1*0.0  1.868198154102e-01   3.918848096669e-01  
5*0.0 -5.436101893393e-02  -1.377210823966e-01  1*0.0 -9.085759940988e-02  -3.390547544580e-01  5*0.0 -5.851671600447e-02   2.771252399656e-01  1*0.0  1.904772801893e-01   3.891772827928e-01  
5*0.0 -4.725079922822e-02  -1.369810780357e-01  1*0.0 -9.490596955630e-02  -3.378238325662e-01  5*0.0 -6.747701188219e-02   2.742877416889e-01  1*0.0  1.939797552309e-01   3.864010642158e-01  
5*0.0 -4.032438863517e-02  -1.361976658483e-01  1*0.0 -9.876813494498e-02  -3.364937030137e-01  5*0.0 -7.631225345072e-02   2.714393452898e-01  1*0.0  1.973607348439e-01   3.835921681367e-01  
5*0.0 -3.359760528787e-02  -1.353595473301e-01  1*0.0 -1.024220000449e-01  -3.350224826889e-01  5*0.0 -8.492404374224e-02   2.685253401688e-01  1*0.0  2.005290405574e-01   3.806712353968e-01  
5*0.0 -2.704410549535e-02  -1.344822700684e-01  1*0.0 -1.059066524414e-01  -3.334651492660e-01  5*0.0 -9.340210598541e-02   2.655999414449e-01  1*0.0  2.035789796850e-01   3.777224290934e-01  
5*0.0 -2.066362956716e-02  -1.335719488310e-01  1*0.0 -1.092332486678e-01  -3.318318544776e-01  5*0.0 -1.017477234863e-01   2.626744508679e-01  1*0.0  2.065206904675e-01   3.747552286555e-01  
5*0.0 -1.445865643599e-02  -1.326305037893e-01  1*0.0 -1.123857879968e-01  -3.301037137538e-01  5*0.0 -1.099283417922e-01   2.597417470805e-01  1*0.0  2.093161172954e-01   3.717405917254e-01  
5*0.0 -8.427395442533e-03  -1.316556701428e-01  1*0.0 -1.153655821330e-01  -3.282763886202e-01  5*0.0 -1.179227672878e-01   2.567764734284e-01  1*0.0  2.119488818321e-01   3.686621441088e-01  
5*0.0 -2.569699584119e-03  -1.306469904753e-01  1*0.0 -1.181920869178e-01  -3.263666554593e-01  5*0.0 -1.257350690559e-01   2.537998497397e-01  1*0.0  2.144411818627e-01   3.655396447506e-01  
5*0.0  3.114258094672e-03  -1.296115730955e-01  1*0.0 -1.208449866158e-01  -3.243621529466e-01  5*0.0 -1.333696593632e-01   2.508048246513e-01  1*0.0  2.167781096130e-01   3.623660695620e-01  
5*0.0  8.642233251613e-03  -1.285432894634e-01  1*0.0 -1.233676021233e-01  -3.222956810833e-01  5*0.0 -1.408448210080e-01   2.477895640913e-01  1*0.0  2.190055316329e-01   3.591692737029e-01  
5*0.0  1.398896616072e-02  -1.274525268060e-01  1*0.0 -1.257124187167e-01  -3.201319607624e-01  5*0.0 -1.481193892986e-01   2.447923459608e-01  1*0.0  2.210612703042e-01   3.559184348829e-01  
5*0.0  1.919000219910e-02  -1.263303878332e-01  1*0.0 -1.279451822620e-01  -3.179151674357e-01  5*0.0 -1.552199490721e-01   2.417487840641e-01  1*0.0  2.230064588422e-01   3.526378375135e-01  
5*0.0  2.422609654147e-02  -1.251879983194e-01  1*0.0 -1.300214835702e-01  -3.156149879298e-01  5*0.0 -1.621222371769e-01   2.386924039611e-01  1*0.0  2.247940484071e-01   3.493059677786e-01  
5*0.0  2.910313757073e-02  -1.240324609398e-01  1*0.0 -1.319597837730e-01  -3.132507357452e-01  5*0.0 -1.688373027419e-01   2.356603243482e-01  1*0.0  2.264454596010e-01   3.459451880632e-01  
5*0.0  3.383634961050e-02  -1.228603538706e-01  1*0.0 -1.337811082762e-01  -3.108387194397e-01  5*0.0 -1.753875171189e-01   2.326280247249e-01  1*0.0  2.279883815879e-01   3.425694302724e-01  
5*0.0  3.842330905301e-02  -1.216674876039e-01  1*0.0 -1.354842636778e-01  -3.083712705351e-01  5*0.0 -1.817506081018e-01   2.295749152726e-01  1*0.0  2.294087219563e-01   3.391633765098e-01  
5*0.0  4.284948086866e-02  -1.204628714489e-01  1*0.0 -1.370449463295e-01  -3.058377957479e-01  5*0.0 -1.879211237284e-01   2.265506560749e-01  1*0.0  2.306864599428e-01   3.357278471376e-01  
5*0.0  4.714031419241e-02  -1.192423352891e-01  1*0.0 -1.384968983756e-01  -3.032545762073e-01  5*0.0 -1.938924053429e-01   2.235022787095e-01  1*0.0  2.318360251236e-01   3.322571872926e-01  
5*0.0  5.127607166359e-02  -1.180034051259e-01  1*0.0 -1.398129797546e-01  -3.005976658335e-01  5*0.0 -1.996260769197e-01   2.204321361130e-01  1*0.0  2.328160476528e-01   3.287270344550e-01  
5*0.0  5.529083891268e-02  -1.167571886281e-01  1*0.0 -1.410483164423e-01  -2.979297163683e-01  5*0.0 -2.052394769679e-01   2.173969553981e-01  1*0.0  2.337431036777e-01   3.252273445110e-01  
5*0.0  5.915706480755e-02  -1.154953323711e-01  1*0.0 -1.421579350738e-01  -2.952007393017e-01  5*0.0 -2.106326716698e-01   2.143640379592e-01  1*0.0  2.345200001024e-01   3.216866083100e-01  
5*0.0  6.289907170780e-02  -1.142266785901e-01  1*0.0 -1.431728695902e-01  -2.924373190799e-01  5*0.0 -2.158383622689e-01   2.113257664638e-01  1*0.0  2.351841625771e-01   3.181263401037e-01  
5*0.0  6.650613164243e-02  -1.129528230809e-01  1*0.0 -1.440807712193e-01  -2.896304093494e-01  5*0.0 -2.208416762443e-01   2.082959503461e-01  1*0.0  2.357219081973e-01   3.145413905753e-01  
5*0.0  6.997733268232e-02  -1.116733923165e-01  1*0.0 -1.448789455740e-01  -2.867755241357e-01  5*0.0 -2.256254721315e-01   2.052702212974e-01  1*0.0  2.361177575989e-01   3.109212652569e-01  
5*0.0  7.334164065905e-02  -1.103893980399e-01  1*0.0 -1.456130364305e-01  -2.839193336347e-01  5*0.0 -2.302836099300e-01   2.022702700222e-01  1*0.0  2.364648506382e-01   3.073309768884e-01  
5*0.0  7.656054702441e-02  -1.090982182769e-01  1*0.0 -1.462195305903e-01  -2.809988719116e-01  5*0.0 -2.346875908197e-01   1.992783836866e-01  1*0.0  2.366366854484e-01   3.036852267974e-01  
5*0.0  7.968163588079e-02  -1.078045558595e-01  1*0.0 -1.467741081750e-01  -2.780832269852e-01  5*0.0 -2.389634680071e-01   1.962967929127e-01  1*0.0  2.367641824418e-01   3.000677862183e-01  
5*0.0  8.268030668201e-02  -1.065062058912e-01  1*0.0 -1.472374535787e-01  -2.751360698551e-01  5*0.0 -2.430415018835e-01   1.933276022128e-01  1*0.0  2.367770700545e-01   2.964339966510e-01  
5*0.0  8.555129253754e-02  -1.052002456744e-01  1*0.0 -1.475976767017e-01  -2.721432069272e-01  5*0.0 -2.468878396531e-01   1.903474208797e-01  1*0.0  2.366454949129e-01   2.927600545885e-01  
5*0.0  8.831242820477e-02  -1.038956860842e-01  1*0.0 -1.478853061007e-01  -2.691380344460e-01  5*0.0 -2.505649621894e-01   1.873962977308e-01  1*0.0  2.364278843828e-01   2.890922723689e-01  
5*0.0  9.097313365471e-02  -1.025909078099e-01  1*0.0 -1.481092952176e-01  -2.661249271285e-01  5*0.0 -2.540740616663e-01   1.844628066361e-01  1*0.0  2.361307725918e-01   2.854304680051e-01  
5*0.0  9.352156896679e-02  -1.012910109409e-01  1*0.0 -1.482560427807e-01  -2.630968860129e-01  5*0.0 -2.574129726719e-01   1.815641079645e-01  1*0.0  2.357449524605e-01   2.817740660414e-01  
5*0.0  9.596583337553e-02  -9.998836142090e-02  1*0.0 -1.483317885790e-01  -2.600491205163e-01  5*0.0 -2.605507047238e-01   1.786625574280e-01  1*0.0  2.352529620142e-01   2.781016584862e-01  
5*0.0  9.830333533296e-02  -9.869151450798e-02  1*0.0 -1.483337023162e-01  -2.569869600195e-01  5*0.0 -2.635068146604e-01   1.757891943423e-01  1*0.0  2.346657265383e-01   2.744282215124e-01  
5*0.0  1.005378351857e-01  -9.739335196581e-02  1*0.0 -1.482649780846e-01  -2.539060376829e-01  5*0.0 -2.662637674962e-01   1.729112273507e-01  1*0.0  2.339742074553e-01   2.707402756119e-01  
5*0.0  1.026805857473e-01  -9.609592750924e-02  1*0.0 -1.481454223575e-01  -2.508296550607e-01  5*0.0 -2.688753415998e-01   1.700689769136e-01  1*0.0  2.332251315747e-01   2.670755110530e-01  
5*0.0  1.047273362125e-01  -9.480587009211e-02  1*0.0 -1.479663947467e-01  -2.477515673897e-01  5*0.0 -2.713311111222e-01   1.672614079596e-01  1*0.0  2.324056355800e-01   2.634258045136e-01  
5*0.0  1.066803679972e-01  -9.351844874297e-02  1*0.0 -1.477239450384e-01  -2.446587935524e-01  5*0.0 -2.735794687303e-01   1.644541132995e-01  1*0.0  2.314783651219e-01   2.597581832968e-01  
5*0.0  1.085335979043e-01  -9.223345049395e-02  1*0.0 -1.474204247383e-01  -2.415632552846e-01  5*0.0 -2.756737776614e-01   1.616846241875e-01  1*0.0  2.304820832087e-01   2.561078364456e-01  
5*0.0  1.102997800781e-01  -9.094768620110e-02  1*0.0 -1.470663539831e-01  -2.384658023987e-01  5*0.0 -2.776049432511e-01   1.589103127393e-01  1*0.0  2.294163795755e-01   2.524632652203e-01  
5*0.0  1.119789837042e-01  -8.967323037754e-02  1*0.0 -1.466609176892e-01  -2.353705185670e-01  5*0.0 -2.793714006994e-01   1.561746598752e-01  1*0.0  2.282775170203e-01   2.488300512235e-01  
5*0.0  1.135735332216e-01  -8.840885082710e-02  1*0.0 -1.462050994675e-01  -2.322772272472e-01  5*0.0 -2.809680271961e-01   1.534740048080e-01  1*0.0  2.270603785453e-01   2.452045434412e-01  
5*0.0  1.150894456974e-01  -8.714934084915e-02  1*0.0 -1.457102895474e-01  -2.291942259966e-01  5*0.0 -2.824287504336e-01   1.507885114034e-01  1*0.0  2.257961142352e-01   2.416017371952e-01  
5*0.0  1.165192323369e-01  -8.589331441548e-02  1*0.0 -1.451665622309e-01  -2.261148646572e-01  5*0.0 -2.837415151242e-01   1.481319621977e-01  1*0.0  2.244716820615e-01   2.380166654735e-01  
5*0.0  1.178709772102e-01  -8.464634947230e-02  1*0.0 -1.445790306288e-01  -2.230397076490e-01  5*0.0 -2.848865972303e-01   1.455001811377e-01  1*0.0  2.230744882258e-01   2.344382922917e-01  
5*0.0  1.191323794048e-01  -8.340495945075e-02  1*0.0 -1.439327777757e-01  -2.199564223348e-01  5*0.0 -2.858459579113e-01   1.428793945330e-01  1*0.0  2.215863553892e-01   2.308547441283e-01  
5*0.0  1.203220808665e-01  -8.216863538226e-02  1*0.0 -1.432539619716e-01  -2.168879501678e-01  5*0.0 -2.866767890566e-01   1.402801306022e-01  1*0.0  2.200579374536e-01   2.272972939509e-01  
5*0.0  1.214424042102e-01  -8.094552433364e-02  1*0.0 -1.425444270535e-01  -2.138400052244e-01  5*0.0 -2.873889367515e-01   1.377352505451e-01  1*0.0  2.184931152901e-01   2.237748988183e-01  
5*0.0  1.224905064083e-01  -7.972718693087e-02  1*0.0 -1.417977798688e-01  -2.108003843530e-01  5*0.0 -2.879523438587e-01   1.352043357988e-01  1*0.0  2.168716224182e-01   2.202657941449e-01  
5*0.0  1.234678837997e-01  -7.851748922124e-02  1*0.0 -1.410189931821e-01  -2.077768925145e-01  5*0.0 -2.883946067857e-01   1.327048978363e-01  1*0.0  2.152125102344e-01   2.167854710133e-01  
5*0.0  1.243659648137e-01  -7.731717242622e-02  1*0.0 -1.401890025766e-01  -2.047478810343e-01  5*0.0 -2.886422037940e-01   1.302156659240e-01  1*0.0  2.134591184798e-01   2.132944819447e-01  
5*0.0  1.252026415761e-01  -7.612670874512e-02  1*0.0 -1.393394336372e-01  -2.017464138711e-01  5*0.0 -2.888022284461e-01   1.277641644451e-01  1*0.0  2.116949488934e-01   2.098485853345e-01  
5*0.0  1.259686122882e-01  -7.494659675792e-02  1*0.0 -1.384513153875e-01  -1.987533390397e-01  5*0.0 -2.888080567294e-01   1.253468609857e-01  1*0.0  2.098669125180e-01   2.064146571652e-01  
5*0.0  1.266807628432e-01  -7.377542497050e-02  1*0.0 -1.375499080566e-01  -1.957897454881e-01  5*0.0 -2.887293182343e-01   1.229561983971e-01  1*0.0  2.080318755660e-01   2.030238252532e-01  
5*0.0  1.273195299535e-01  -7.261348320493e-02  1*0.0 -1.366059851241e-01  -1.928291909782e-01  5*0.0 -2.884862455707e-01   1.205847039128e-01  1*0.0  2.061247814165e-01   1.996362508466e-01  
5*0.0  1.279011133813e-01  -7.146349360956e-02  1*0.0 -1.356400269730e-01  -1.898910925127e-01  5*0.0 -2.881314017690e-01   1.182554574435e-01  1*0.0  2.041870858009e-01   1.962802642907e-01  
5*0.0  1.284251710980e-01  -7.031990184129e-02  1*0.0 -1.346569313250e-01  -1.869790914864e-01  5*0.0 -2.876945187719e-01   1.159506886549e-01  1*0.0  2.022409452112e-01   1.929655595132e-01  
5*0.0  1.288813096852e-01  -6.918569521237e-02  1*0.0 -1.336374057857e-01  -1.840745393808e-01  5*0.0 -2.871103584772e-01   1.136671727218e-01  1*0.0  2.002359365750e-01   1.896608831604e-01  
5*0.0  1.292800652361e-01  -6.806242820482e-02  1*0.0 -1.325916552752e-01  -1.811851408528e-01  5*0.0 -2.863912082955e-01   1.114092384097e-01  1*0.0  1.981829128457e-01   1.863722379552e-01  
5*0.0  1.296284496851e-01  -6.695252414652e-02  1*0.0 -1.315337869000e-01  -1.783264697443e-01  5*0.0 -2.855960708130e-01   1.091923642449e-01  1*0.0  1.961237874670e-01   1.831277416591e-01  
5*0.0  1.299290720154e-01  -6.585336777145e-02  1*0.0 -1.304654340086e-01  -1.754978725816e-01  5*0.0 -2.847272052974e-01   1.070074352106e-01  1*0.0  1.940611652695e-01   1.799258937543e-01  
5*0.0  1.301696795029e-01  -6.476330864315e-02  1*0.0 -1.293684317908e-01  -1.726821367025e-01  5*0.0 -2.837287082389e-01   1.048484967048e-01  1*0.0  1.919520249118e-01   1.767401315197e-01  
5*0.0  1.303549885036e-01  -6.368634298593e-02  1*0.0 -1.282470912830e-01  -1.698821513142e-01  5*0.0 -2.826049129449e-01   1.027125409473e-01  1*0.0  1.897999482517e-01   1.735713120031e-01  
5*0.0  1.304988750156e-01  -6.261949895459e-02  1*0.0 -1.271231065089e-01  -1.671189186618e-01  5*0.0 -2.814373470963e-01   1.006140655535e-01  1*0.0  1.876644426026e-01   1.704564534302e-01  
5*0.0  1.305782337100e-01  -6.156141610369e-02  1*0.0 -1.259627278277e-01  -1.643602682416e-01  5*0.0 -2.801162145928e-01   9.853312147087e-02  1*0.0  1.854636327542e-01   1.673443957077e-01  
5*0.0  1.306242212853e-01  -6.051474930603e-02  1*0.0 -1.248077664773e-01  -1.616439622699e-01  5*0.0 -2.787676540165e-01   9.649195179783e-02  1*0.0  1.832907726143e-01   1.642915709008e-01  
5*0.0  1.306217149781e-01  -5.948344004621e-02  1*0.0 -1.236333808463e-01  -1.589473002781e-01  5*0.0 -2.773076835289e-01   9.448480174043e-02  1*0.0  1.810827933014e-01   1.612602061329e-01  
5*0.0  1.305702849043e-01  -5.846168599232e-02  1*0.0 -1.224428134189e-01  -1.562718574422e-01  5*0.0 -2.757565787291e-01   9.249927848478e-02  1*0.0  1.788549092167e-01   1.582564274283e-01  
5*0.0  1.304753403769e-01  -5.745024344082e-02  1*0.0 -1.212416873216e-01  -1.536232175804e-01  5*0.0 -2.741324359219e-01   9.054507192697e-02  1*0.0  1.766189159622e-01   1.552885168954e-01  
5*0.0  1.303361925847e-01  -5.644883763813e-02  1*0.0 -1.200279520052e-01  -1.509989540594e-01  5*0.0 -2.724282126933e-01   8.862038055830e-02  1*0.0  1.743695547631e-01   1.523523845143e-01  
5*0.0  1.301527433566e-01  -5.545720029315e-02  1*0.0 -1.188028976478e-01  -1.483993290792e-01  5*0.0 -2.706507709159e-01   8.671803956805e-02  1*0.0  1.721109948519e-01   1.494489283068e-01  
5*0.0  1.299378001270e-01  -5.448154898283e-02  1*0.0 -1.175784638868e-01  -1.458351875195e-01  5*0.0 -2.688270753811e-01   8.485797137755e-02  1*0.0  1.698619093339e-01   1.465908148674e-01  
5*0.0  1.296748854411e-01  -5.351807528674e-02  1*0.0 -1.163332281674e-01  -1.432858779793e-01  5*0.0 -2.668907908316e-01   8.301704796281e-02  1*0.0  1.675751527405e-01   1.437470289058e-01  
5*0.0  1.293777998275e-01  -5.256444618915e-02  1*0.0 -1.150865645198e-01  -1.407694254168e-01  5*0.0 -2.649110567052e-01   8.121157765357e-02  1*0.0  1.652981152936e-01   1.409473785558e-01  
5*0.0  1.290485779864e-01  -5.162324912864e-02  1*0.0 -1.138404933506e-01  -1.382869029256e-01  5*0.0 -2.628965224626e-01   7.943826409232e-02  1*0.0  1.630364424159e-01   1.381933089953e-01  
5*0.0  1.286809229033e-01  -5.069378653768e-02  1*0.0 -1.125843630937e-01  -1.358278351185e-01  5*0.0 -2.608056814505e-01   7.769231689217e-02  1*0.0  1.607606722208e-01   1.354668362363e-01  
5*0.0  1.282663648875e-01  -4.977315993511e-02  1*0.0 -1.113090415819e-01  -1.333838050693e-01  5*0.0 -2.586179184022e-01   7.596224828281e-02  1*0.0  1.584560665172e-01   1.327577027766e-01  
5*0.0  1.278213348343e-01  -4.886338371636e-02  1*0.0 -1.100345536560e-01  -1.309728808145e-01  5*0.0 -2.563974401980e-01   7.426500474987e-02  1*0.0  1.561661049869e-01   1.300926134820e-01  
5*0.0  1.273535957507e-01  -4.796765880046e-02  1*0.0 -1.087681925792e-01  -1.286000727698e-01  5*0.0 -2.541600942147e-01   7.260293559270e-02  1*0.0  1.539014109155e-01   1.274766039612e-01  
5*0.0  1.268509738526e-01  -4.708538262820e-02  1*0.0 -1.074925545805e-01  -1.262501906817e-01  5*0.0 -2.518449117523e-01   7.097388095846e-02  1*0.0  1.516189289746e-01   1.248852566314e-01  
5*0.0  1.263174828360e-01  -4.621382795087e-02  1*0.0 -1.062156231662e-01  -1.239293903843e-01  5*0.0 -2.494940235824e-01   6.936674675155e-02  1*0.0  1.493474171949e-01   1.223320875291e-01  
5*0.0  1.257491124519e-01  -4.534981036828e-02  1*0.0 -1.049326755045e-01  -1.216337321491e-01  5*0.0 -2.470954690702e-01   6.778395843689e-02  1*0.0  1.470777451087e-01   1.198123311018e-01  
5*0.0  1.251537075963e-01  -4.450146628835e-02  1*0.0 -1.036486212529e-01  -1.193660957002e-01  5*0.0 -2.446459222334e-01   6.623053639496e-02  1*0.0  1.448075257021e-01   1.173242613033e-01  
5*0.0  1.245273637015e-01  -4.365868106905e-02  1*0.0 -1.023638737299e-01  -1.171273352382e-01  5*0.0 -2.421743010799e-01   6.469769108126e-02  1*0.0  1.425553423316e-01   1.148768505027e-01  
5*0.0  1.238803144692e-01  -4.283412344407e-02  1*0.0 -1.010820392557e-01  -1.149195364089e-01  5*0.0 -2.396583320216e-01   6.320376244103e-02  1*0.0  1.403053207750e-01   1.124632329277e-01  
5*0.0  1.232073480549e-01  -4.201885390695e-02  1*0.0 -9.980197726934e-02  -1.127414559239e-01  5*0.0 -2.371175075803e-01   6.173524358203e-02  1*0.0  1.380701218841e-01   1.100879696665e-01  
5*0.0  1.225081608568e-01  -4.121516995183e-02  1*0.0 -9.852211626125e-02  -1.105915603678e-01  5*0.0 -2.345471198708e-01   6.029211569092e-02  1*0.0  1.358455405801e-01   1.077483727149e-01  
5*0.0  1.217838703653e-01  -4.042334775677e-02  1*0.0 -9.724212482440e-02  -1.084687131108e-01  5*0.0 -2.319399129214e-01   5.887519207394e-02  1*0.0  1.336268344064e-01   1.054411059248e-01  
5*0.0  1.210359256957e-01  -3.964372159082e-02  1*0.0 -9.596237660139e-02  -1.063726666268e-01  5*0.0 -2.292940820502e-01   5.748502669281e-02  1*0.0  1.314120603116e-01   1.031648512250e-01  
5*0.0  1.202621387660e-01  -3.886930179417e-02  1*0.0 -9.468476785352e-02  -1.043053475070e-01  5*0.0 -2.266396519516e-01   5.611560056134e-02  1*0.0  1.292198174809e-01   1.009288123634e-01  
5*0.0  1.194707677258e-01  -3.810923468954e-02  1*0.0 -9.341298055195e-02  -1.022688330223e-01  5*0.0 -2.239649092313e-01   5.477600064668e-02  1*0.0  1.270421482671e-01   9.872886345354e-02  
5*0.0  1.186561233792e-01  -3.736256691836e-02  1*0.0 -9.214028890722e-02  -1.002570159787e-01  5*0.0 -2.212498578243e-01   5.346129209828e-02  1*0.0  1.248655653609e-01   9.655661166724e-02  
5*0.0  1.178230717002e-01  -3.662439582919e-02  1*0.0 -9.087548547048e-02  -9.827714856809e-02  5*0.0 -2.185402114199e-01   5.216930201468e-02  1*0.0  1.227187498244e-01   9.442698585934e-02  
5*0.0  1.169757070270e-01  -3.590016918919e-02  1*0.0 -8.961733481346e-02  -9.632763839148e-02  5*0.0 -2.158108859489e-01   5.091045811328e-02  1*0.0  1.205848369199e-01   9.233179004708e-02  
5*0.0  1.161096615384e-01  -3.518418503216e-02  1*0.0 -8.836498445593e-02  -9.440723577332e-02  5*0.0 -2.130800947059e-01   4.967291538042e-02  1*0.0  1.184749024090e-01   9.027482804595e-02  
5*0.0  1.152139233298e-01  -3.448019524323e-02  1*0.0 -8.710345397116e-02  -9.250311799653e-02  5*0.0 -2.102850862770e-01   4.845281417396e-02  1*0.0  1.163491188259e-01   8.823348956602e-02  
5*0.0  1.143125100642e-01  -3.378508207275e-02  1*0.0 -8.586055387187e-02  -9.063819409167e-02  5*0.0 -2.075309861664e-01   4.726207245209e-02  1*0.0  1.142724261297e-01   8.624432638975e-02  
5*0.0  1.133887576501e-01  -3.309979266310e-02  1*0.0 -8.461711194394e-02  -8.879605804088e-02  5*0.0 -2.047513686675e-01   4.609047987405e-02  1*0.0  1.122029629271e-01   8.428265536932e-02  
5*0.0  1.124559716022e-01  -3.242908347076e-02  1*0.0 -8.338324985601e-02  -8.698421409615e-02  5*0.0 -2.019603772187e-01   4.495046519933e-02  1*0.0  1.101490142605e-01   8.235411562898e-02  
5*0.0  1.115065564337e-01  -3.176754369534e-02  1*0.0 -8.215515121771e-02  -8.519951153529e-02  5*0.0 -1.991717596608e-01   4.382837619490e-02  1*0.0  1.081186413618e-01   8.046063651560e-02  
5*0.0  1.105484828316e-01  -3.111740255309e-02  1*0.0 -8.093791942337e-02  -8.344571477775e-02  5*0.0 -1.963886865482e-01   4.273465266100e-02  1*0.0  1.061128599815e-01   7.860399546868e-02  
5*0.0  1.095700402797e-01  -3.047553540556e-02  1*0.0 -7.972119128970e-02  -8.171388076981e-02  5*0.0 -1.935878177146e-01   4.165728046111e-02  1*0.0  1.041170171628e-01   7.677421690162e-02  
5*0.0  1.085799895092e-01  -2.984369773089e-02  1*0.0 -7.851250003804e-02  -8.000993704895e-02  5*0.0 -1.907897613664e-01   4.060319180135e-02  1*0.0  1.021431309449e-01   7.497824237969e-02  
5*0.0  1.075768993641e-01  -2.922143839248e-02  1*0.0 -7.731044517923e-02  -7.833211010263e-02  5*0.0 -1.879930194823e-01   3.956871621314e-02  1*0.0  1.001898364495e-01   7.321429670447e-02  
5*0.0  1.065668121333e-01  -2.861103952220e-02  1*0.0 -7.611843544484e-02  -7.668280208525e-02  5*0.0 -1.851977338826e-01   3.856110788838e-02  1*0.0  9.825661848456e-02   7.148274147006e-02  
5*0.0  1.055507490850e-01  -2.801077768088e-02  1*0.0 -7.493985836524e-02  -7.506420843820e-02  5*0.0 -1.824287408443e-01   3.757459012222e-02  1*0.0  9.635786920531e-02   6.978983321783e-02  
5*0.0  1.045151055215e-01  -2.741927746970e-02  1*0.0 -7.376007949257e-02  -7.346466437056e-02  5*0.0 -1.796369958205e-01   3.660425617429e-02  1*0.0  9.446364599729e-02   6.811889226204e-02  
5*0.0  1.034755698669e-01  -2.683925376696e-02  1*0.0 -7.259241572238e-02  -7.189380384234e-02  5*0.0 -1.768565199471e-01   3.565855808002e-02  1*0.0  9.259383978533e-02   6.648103064323e-02  
5*0.0  1.024327332537e-01  -2.626898265355e-02  1*0.0 -7.143870956737e-02  -7.035316640672e-02  5*0.0 -1.741026345680e-01   3.473555171904e-02  1*0.0  9.075697942205e-02   6.488006328545e-02  
5*0.0  1.013824516417e-01  -2.570759790035e-02  1*0.0 -7.029514554160e-02  -6.883904188296e-02  5*0.0 -1.713656799301e-01   3.383114293024e-02  1*0.0  8.894676560036e-02   6.331168433312e-02  
5*0.0  1.003185970352e-01  -2.515428113071e-02  1*0.0 -6.915394307374e-02  -6.734512417508e-02  5*0.0 -1.686156161171e-01   3.294462255022e-02  1*0.0  8.714497470706e-02   6.176610338925e-02  
5*0.0  9.924260843501e-02  -2.460984154010e-02  1*0.0 -6.801757251369e-02  -6.587322188327e-02  5*0.0 -1.658683748219e-01   3.207327158263e-02  1*0.0  8.536073336685e-02   6.024715530219e-02  
5*0.0  9.816696681466e-02  -2.407716728901e-02  1*0.0 -6.689543569223e-02  -6.442976492734e-02  5*0.0 -1.631402238411e-01   3.122665267318e-02  1*0.0  8.360299396452e-02   5.876042144077e-02  
5*0.0  9.709362363535e-02  -2.355404669093e-02  1*0.0 -6.579057368286e-02  -6.301697206612e-02  5*0.0 -1.604516966842e-01   3.040111582964e-02  1*0.0  8.188311529337e-02   5.731088080556e-02  
5*0.0  9.600982621280e-02  -2.303968362246e-02  1*0.0 -6.469011641077e-02  -6.162461495738e-02  5*0.0 -1.577616971109e-01   2.959153694188e-02  1*0.0  8.017693145774e-02   5.588493463055e-02  
5*0.0  9.492088588807e-02  -2.253511223821e-02  1*0.0 -6.359829862768e-02  -6.025546123708e-02  5*0.0 -1.550788676127e-01   2.880106953314e-02  1*0.0  7.848886355380e-02   5.448509603464e-02  
5*0.0  9.382904769339e-02  -2.203634976941e-02  1*0.0 -6.251909973252e-02  -5.891244141971e-02  5*0.0 -1.524301747841e-01   2.802644600019e-02  1*0.0  7.683398659619e-02   5.311837550690e-02  
5*0.0  9.273354973054e-02  -2.154862044314e-02  1*0.0 -6.144861972812e-02  -5.759203011279e-02  5*0.0 -1.497884571635e-01   2.727104503705e-02  1*0.0  7.519643337394e-02   5.177647907941e-02  
5*0.0  9.163237417274e-02  -2.106735397311e-02  1*0.0 -6.038693129365e-02  -5.629406588429e-02  5*0.0 -1.471651187415e-01   2.652992302784e-02  1*0.0  7.358221419176e-02   5.046169305555e-02  
5*0.0  9.053340896855e-02  -2.059722174996e-02  1*0.0 -5.933899524046e-02  -5.502177033462e-02  5*0.0 -1.445676493210e-01   2.580878895950e-02  1*0.0  7.199520441281e-02   4.917620075546e-02  
5*0.0  8.943631800237e-02  -2.013597608163e-02  1*0.0 -5.830431884392e-02  -5.377453831004e-02  5*0.0 -1.419946215558e-01   2.510687497588e-02  1*0.0  7.043409862901e-02   4.791901801105e-02  
5*0.0  8.833597322211e-02  -1.968338874356e-02  1*0.0 -5.727874923841e-02  -5.254882549390e-02  5*0.0 -1.394384117835e-01   2.442016821310e-02  1*0.0  6.889424044336e-02   4.668687075356e-02  
5*0.0  8.722876326115e-02  -1.923707096754e-02  1*0.0 -5.625937328065e-02  -5.134244893349e-02  5*0.0 -1.368943578748e-01   2.374621847544e-02  1*0.0  6.737254901188e-02   4.547775531001e-02  
5*0.0  8.613006693574e-02  -1.880035389629e-02  1*0.0 -5.525842691062e-02  -5.016381731906e-02  5*0.0 -1.343938377252e-01   2.309165354930e-02  1*0.0  6.588628049163e-02   4.430067092759e-02  
5*0.0  8.502344026132e-02  -1.837188971658e-02  1*0.0 -5.426070035568e-02  -4.900151807638e-02  5*0.0 -1.318875750378e-01   2.245141715236e-02  1*0.0  6.440757269481e-02   4.314074480167e-02  
5*0.0  8.392236431821e-02  -1.794992376855e-02  1*0.0 -5.327975685856e-02  -4.786525443686e-02  5*0.0 -1.294299541776e-01   2.182584115502e-02  1*0.0  6.296617547434e-02   4.201272788524e-02  
5*0.0  8.282348322355e-02  -1.753678027136e-02  1*0.0 -5.231009438560e-02  -4.675054085670e-02  5*0.0 -1.269926220880e-01   2.121705038135e-02  1*0.0  6.154607681551e-02   4.090841919231e-02  
5*0.0  8.171829393396e-02  -1.713204157027e-02  1*0.0 -5.134512474732e-02  -4.565247044780e-02  5*0.0 -1.245597196080e-01   2.062017530430e-02  1*0.0  6.013821205092e-02   3.982241848865e-02  
5*0.0  8.062048976391e-02  -1.673431556474e-02  1*0.0 -5.039639654298e-02  -4.457896716266e-02  5*0.0 -1.221683253158e-01   2.003949893423e-02  1*0.0  5.876254865334e-02   3.876504144588e-02  
5*0.0  7.952980380695e-02  -1.634484840867e-02  1*0.0 -4.946312155060e-02  -4.352913480261e-02  5*0.0 -1.198150396198e-01   1.947422446346e-02  1*0.0  5.741684353677e-02   3.773463537387e-02  
5*0.0  7.843919978717e-02  -1.596358040834e-02  1*0.0 -4.853809615522e-02  -4.249749949419e-02  5*0.0 -1.174735036942e-01   1.892373845906e-02  1*0.0  5.608641660190e-02   3.672358304546e-02  
5*0.0  7.734792361080e-02  -1.558839405514e-02  1*0.0 -4.762239386914e-02  -4.148463328950e-02  5*0.0 -1.151566692297e-01   1.838429968347e-02  1*0.0  5.477794615070e-02   3.573454984885e-02  
5*0.0  7.626090931850e-02  -1.522052422717e-02  1*0.0 -4.671915493298e-02  -4.049254497797e-02  5*0.0 -1.128716023606e-01   1.785785097810e-02  1*0.0  5.349496073534e-02   3.476918338276e-02  
5*0.0  7.517460862859e-02  -1.485866028545e-02  1*0.0 -4.582464740861e-02  -3.951820595340e-02  5*0.0 -1.106049444710e-01   1.734428535866e-02  1*0.0  5.222992051739e-02   3.382357916234e-02  
5*0.0  7.409938771401e-02  -1.450558517831e-02  1*0.0 -4.494743663775e-02  -3.856728462060e-02  5*0.0 -1.083816482997e-01   1.684561097563e-02  1*0.0  5.099597701298e-02   3.290400184466e-02  
5*0.0  7.302548932560e-02  -1.416095446508e-02  1*0.0 -4.407818591094e-02  -3.763298260164e-02  5*0.0 -1.061698401805e-01   1.636032423472e-02  1*0.0  4.977574685135e-02   3.200154419467e-02  
5*0.0  7.195657516749e-02  -1.382186373436e-02  1*0.0 -4.322147796528e-02  -3.671842024619e-02  5*0.0 -1.039953232988e-01   1.588588880419e-02  1*0.0  4.858263059210e-02   3.112232089771e-02  
5*0.0  7.089700866328e-02  -1.349000092594e-02  1*0.0 -4.237974374499e-02  -3.582476425292e-02  5*0.0 -1.018575091459e-01   1.542491977931e-02  1*0.0  4.741605224809e-02   3.026601783570e-02  
5*0.0  6.983007791842e-02  -1.316313795316e-02  1*0.0 -4.153986889610e-02  -3.494295328328e-02  5*0.0 -9.972266648882e-02   1.497191288480e-02  1*0.0  4.625792141812e-02   2.942299493162e-02  
5*0.0  6.878066581911e-02  -1.284407029155e-02  1*0.0 -4.072048999635e-02  -3.408530669980e-02  5*0.0 -9.764159505169e-02   1.453401765032e-02  1*0.0  4.513469743652e-02   2.860668600938e-02  
5*0.0  6.773467979290e-02  -1.253148384998e-02  1*0.0 -3.991060017812e-02  -3.324413807489e-02  5*0.0 -9.558168849897e-02   1.410729668316e-02  1*0.0  4.402898939017e-02   2.780793909450e-02  
5*0.0  6.669247427214e-02  -1.222477332540e-02  1*0.0 -3.911077111510e-02  -3.241958970280e-02  5*0.0 -9.354987638423e-02   1.369022660390e-02  1*0.0  4.294413543501e-02   2.702800010564e-02  
5*0.0  6.565816059704e-02  -1.192616996932e-02  1*0.0 -3.832263928768e-02  -3.161247192591e-02  5*0.0 -9.154191803287e-02   1.328603654256e-02  1*0.0  4.187775791448e-02   2.626579173533e-02  
5*0.0  6.463369106182e-02  -1.163287913715e-02  1*0.0 -3.754894578690e-02  -3.082439598485e-02  5*0.0 -8.957620081904e-02   1.289199606143e-02  1*0.0  4.083902721114e-02   2.552530624368e-02  
5*0.0  6.360853956709e-02  -1.134428188501e-02  1*0.0 -3.678121947719e-02  -3.004957387251e-02  5*0.0 -8.762595207423e-02   1.250622366133e-02  1*0.0  3.981389263941e-02   2.479935820850e-02  
5*0.0  6.259133161249e-02  -1.106325064949e-02  1*0.0 -3.602508291814e-02  -2.929133326139e-02  5*0.0 -8.570274561449e-02   1.213151453070e-02  1*0.0  3.880814014816e-02   2.409075096913e-02  
5*0.0  6.158758996042e-02  -1.078795389026e-02  1*0.0 -3.528499660601e-02  -2.855255070234e-02  5*0.0 -8.382377187486e-02   1.176788482657e-02  1*0.0  3.783030275283e-02   2.340342862949e-02  
5*0.0  6.059027863976e-02  -1.051817665917e-02  1*0.0 -3.455513344016e-02  -2.782899536193e-02  5*0.0 -8.197016408535e-02   1.141397820515e-02  1*0.0  3.687044944088e-02   2.273229450165e-02  
5*0.0  5.959813470011e-02  -1.025483261735e-02  1*0.0 -3.383424802333e-02  -2.711967793192e-02  5*0.0 -8.013718731839e-02   1.106980230504e-02  1*0.0  3.592606273116e-02   2.207587458755e-02  
5*0.0  5.860958072189e-02  -9.995365323066e-03  1*0.0 -3.312223493568e-02  -2.642447490724e-02  5*0.0 -7.833276229044e-02   1.073211732316e-02  1*0.0  3.500081749572e-02   2.143552177293e-02  
5*0.0  5.763433307350e-02  -9.742428193906e-03  1*0.0 -3.242463449695e-02  -2.574659931623e-02  5*0.0 -7.656423371989e-02   1.040564261526e-02  1*0.0  3.409832698796e-02   2.081316746520e-02  
5*0.0  5.666756517895e-02  -9.495792084920e-03  1*0.0 -3.173793870812e-02  -2.508356409106e-02  5*0.0 -7.482250027352e-02   1.008853247473e-02  1*0.0  3.321377232512e-02   2.020612230820e-02  
5*0.0  5.571260920789e-02  -9.254534312278e-03  1*0.0 -3.106468451533e-02  -2.443683748448e-02  5*0.0 -7.311684619309e-02   9.780667348785e-03  1*0.0  3.235154942559e-02   1.961633224417e-02  
5*0.0  5.476154837787e-02  -9.018028198482e-03  1*0.0 -3.039910620987e-02  -2.380250643759e-02  5*0.0 -7.143283985927e-02   9.479869070773e-03  1*0.0  3.150427153101e-02   1.903987016657e-02  
5*0.0  5.381496547576e-02  -8.786000832443e-03  1*0.0 -2.974123935016e-02  -2.318042788727e-02  5*0.0 -6.976841436318e-02   9.186788094616e-03  1*0.0  3.067072928335e-02   1.847612297897e-02  
5*0.0  5.288256615426e-02  -8.559420639532e-03  1*0.0 -2.909807164691e-02  -2.257479800942e-02  5*0.0 -6.814419379827e-02   8.902553043197e-03  1*0.0  2.986100097276e-02   1.792973830009e-02  
5*0.0  5.195511809104e-02  -8.337753360469e-03  1*0.0 -2.846256366464e-02  -2.198101323985e-02  5*0.0 -6.653942588383e-02   8.625695968363e-03  1*0.0  2.906464718339e-02   1.739547576011e-02  
5*0.0  5.104355217400e-02  -8.121858027614e-03  1*0.0 -2.784219102437e-02  -2.140354703589e-02  5*0.0 -6.497510133233e-02   8.358042344220e-03  1*0.0  2.829180674239e-02   1.687813749984e-02  
5*0.0  5.013791830020e-02  -7.910411249537e-03  1*0.0 -2.723029419714e-02  -2.083803067400e-02  5*0.0 -6.343380714943e-02   8.096937700215e-03  1*0.0  2.753373579540e-02   1.637319572965e-02  
5*0.0  4.924258998133e-02  -7.704108346443e-03  1*0.0 -2.662920866323e-02  -2.028577737801e-02  5*0.0 -6.192045493876e-02   7.843800111864e-03  1*0.0  2.679271198366e-02   1.588168611728e-02  
5*0.0  4.835376792584e-02  -7.501711349055e-03  1*0.0 -2.603658418250e-02  -1.974507088795e-02  5*0.0 -6.043153066693e-02   7.596894320010e-03  1*0.0  2.606680691163e-02   1.540243628284e-02  
5*0.0  4.747559438759e-02  -7.304317219516e-03  1*0.0 -2.545493075764e-02  -1.921740671156e-02  5*0.0 -5.897045643027e-02   7.357469570096e-03  1*0.0  2.535757566924e-02   1.493611613409e-02  
5*0.0  4.661053050902e-02  -7.111615588427e-03  1*0.0 -2.488577972100e-02  -1.870340923021e-02  5*0.0 -5.754397213168e-02   7.125389959764e-03  1*0.0  2.466810439099e-02   1.448399626564e-02  
5*0.0  4.574907054798e-02  -6.922919104795e-03  1*0.0 -2.432264446334e-02  -1.819907612558e-02  5*0.0 -5.613383411025e-02   6.898763639088e-03  1*0.0  2.398942493397e-02   1.404160347000e-02  
5*0.0  4.490136289564e-02  -6.738784583339e-03  1*0.0 -2.377202485353e-02  -1.770807751327e-02  5*0.0 -5.475631854885e-02   6.679638281399e-03  1*0.0  2.332924656063e-02   1.361258072027e-02  
5*0.0  4.406467270165e-02  -6.558732040285e-03  1*0.0 -2.323215245852e-02  -1.722926509186e-02  5*0.0 -5.340925523196e-02   6.466679444205e-03  1*0.0  2.268636450215e-02   1.319608794492e-02  
5*0.0  4.323483992770e-02  -6.382983839048e-03  1*0.0 -2.269997659340e-02  -1.676056422577e-02  5*0.0 -5.208191812413e-02   6.259613085399e-03  1*0.0  2.205551251431e-02   1.278954379751e-02  
5*0.0  4.241077150330e-02  -6.210780574520e-03  1*0.0 -2.217495410682e-02  -1.630153684655e-02  5*0.0 -5.077534759901e-02   6.057540470717e-03  1*0.0  2.143705766522e-02   1.239292963512e-02  
5*0.0  4.160458467680e-02  -6.043761744970e-03  1*0.0 -2.166422105023e-02  -1.585630686936e-02  5*0.0 -4.950466003088e-02   5.863290374204e-03  1*0.0  2.083807979331e-02   1.200961266496e-02  
5*0.0  4.080747400712e-02  -5.880184965504e-03  1*0.0 -2.116257836062e-02  -1.542159492459e-02  5*0.0 -4.825988894745e-02   5.674131247564e-03  1*0.0  2.025369428761e-02   1.163697655505e-02  
5*0.0  4.001858745294e-02  -5.721054393755e-03  1*0.0 -2.066882357539e-02  -1.499650177305e-02  5*0.0 -4.703435022033e-02   5.490899478521e-03  1*0.0  1.968062797174e-02   1.127348572398e-02  
5*0.0  3.923521247255e-02  -5.564055526064e-03  1*0.0 -2.018194246376e-02  -1.458036261268e-02  5*0.0 -4.583174702462e-02   5.311167143516e-03  1*0.0  1.912048033972e-02   1.091957794208e-02  
5*0.0  3.846866917502e-02  -5.412047885456e-03  1*0.0 -1.970804252905e-02  -1.417658714713e-02  5*0.0 -4.466079994735e-02   5.138602672067e-03  1*0.0  1.857728084480e-02   1.057725798472e-02  
5*0.0  3.770749903303e-02  -5.262912124203e-03  1*0.0 -1.924039744305e-02  -1.378108637944e-02  5*0.0 -4.350822247299e-02   4.970101313379e-03  1*0.0  1.804466443888e-02   1.024326475033e-02  
5*0.0  3.696161883926e-02  -5.118305193269e-03  1*0.0 -1.878473053013e-02  -1.339710011325e-02  5*0.0 -4.238605321913e-02   4.807746458874e-03  1*0.0  1.752814486153e-02   9.920164409760e-03  
5*0.0  3.622238320685e-02  -4.977074894439e-03  1*0.0 -1.833568991669e-02  -1.302130716381e-02  5*0.0 -4.128198010120e-02   4.649814241543e-03  1*0.0  1.702189699494e-02   9.605060401728e-03  
5*0.0  3.549193281335e-02  -4.838917994163e-03  1*0.0 -1.789462507329e-02  -1.265446085214e-02  5*0.0 -4.020038276020e-02   4.496129929478e-03  1*0.0  1.652783515985e-02   9.298723305440e-03  
5*0.0  3.477590944885e-02  -4.704533659593e-03  1*0.0 -1.746476031058e-02  -1.229818128337e-02  5*0.0 -3.914778538690e-02   4.347921656084e-03  1*0.0  1.604889102632e-02   9.002468304940e-03  
5*0.0  3.406761916697e-02  -4.573247729776e-03  1*0.0 -1.704186797703e-02  -1.194999989259e-02  5*0.0 -3.811366846125e-02   4.203911488789e-03  1*0.0  1.558011263604e-02   8.713859208045e-03  
5*0.0  3.336690913537e-02  -4.444501550600e-03  1*0.0 -1.662605696608e-02  -1.160981347220e-02  5*0.0 -3.710114454229e-02   4.063377033470e-03  1*0.0  1.512281635129e-02   8.433347197569e-03  
5*0.0  3.268053585701e-02  -4.319506225848e-03  1*0.0 -1.622099011207e-02  -1.127961200572e-02  5*0.0 -3.611557596788e-02   3.928050748677e-03  1*0.0  1.467939529364e-02   8.162043180027e-03  
5*0.0  3.200095642813e-02  -4.197627609975e-03  1*0.0 -1.582207181674e-02  -1.095663674025e-02  5*0.0 -3.514610147742e-02   3.796557061909e-03  1*0.0  1.424479197768e-02   7.897479839626e-03  
5*0.0  3.133513451345e-02  -4.079014394468e-03  1*0.0 -1.543339536489e-02  -1.064312038285e-02  5*0.0 -3.420426086804e-02   3.669545476918e-03  1*0.0  1.382417026559e-02   7.641932147572e-03  
5*0.0  3.067644409402e-02  -3.963192591016e-03  1*0.0 -1.505103034311e-02  -1.033670747505e-02  5*0.0 -3.327959765605e-02   3.545949625597e-03  1*0.0  1.341269567785e-02   7.393069197082e-03  
5*0.0  3.002641489041e-02  -3.849849311286e-03  1*0.0 -1.467577043672e-02  -1.003774082901e-02  5*0.0 -3.237414701041e-02   3.425986726786e-03  1*0.0  1.301120513190e-02   7.151223692691e-03  
5*0.0  2.939019666248e-02  -3.739901680908e-03  1*0.0 -1.431042877362e-02  -9.747702538582e-03  5*0.0 -3.149449884337e-02   3.310348540625e-03  1*0.0  1.262261094120e-02   6.917633269739e-03  
5*0.0  2.875859970433e-02  -3.632739911816e-03  1*0.0 -1.394952982482e-02  -9.463407163335e-03  5*0.0 -3.062649176076e-02   3.197843101781e-03  1*0.0  1.224046064136e-02   6.689277418367e-03  
5*0.0  2.814205565013e-02  -3.528326116071e-03  1*0.0 -1.359930560026e-02  -9.188242384077e-03  5*0.0 -2.978673767681e-02   3.089268932071e-03  1*0.0  1.187212583781e-02   6.469410163491e-03  
5*0.0  2.753456854532e-02  -3.426581351956e-03  1*0.0 -1.325590979048e-02  -8.919959897602e-03  5*0.0 -2.896475325420e-02   2.984198443824e-03  1*0.0  1.151283955328e-02   6.255814003140e-03  
5*0.0  2.693517794351e-02  -3.327388740137e-03  1*0.0 -1.291889932937e-02  -8.658196530234e-03  5*0.0 -2.816016051227e-02   2.882121478511e-03  1*0.0  1.116237349820e-02   6.048268252528e-03  
5*0.0  2.634259620237e-02  -3.230231277462e-03  1*0.0 -1.258748447475e-02  -8.402457361545e-03  5*0.0 -2.737127857206e-02   2.782769060395e-03  1*0.0  1.081990885486e-02   5.846343283584e-03  
5*0.0  2.576404562974e-02  -3.135824262158e-03  1*0.0 -1.226563187450e-02  -8.154824377257e-03  5*0.0 -2.660711401224e-02   2.686987208360e-03  1*0.0  1.048937029055e-02   5.651749813755e-03  
5*0.0  2.519554269411e-02  -3.044401495371e-03  1*0.0 -1.195085059054e-02  -7.913830677229e-03  5*0.0 -2.586013004703e-02   2.594676576211e-03  1*0.0  1.016737777330e-02   5.462916788156e-03  
5*0.0  2.463474046711e-02  -2.955205367407e-03  1*0.0 -1.164193621442e-02  -7.678706509987e-03  5*0.0 -2.512921527870e-02   2.505015558418e-03  1*0.0  9.853364233888e-03   5.279481604360e-03  
5*0.0  2.408297551188e-02  -2.868291092968e-03  1*0.0 -1.133950996551e-02  -7.449724741889e-03  5*0.0 -2.441528966068e-02   2.418188819631e-03  1*0.0  9.547682368333e-03   5.101553168703e-03  
5*0.0  2.354090187446e-02  -2.783076639724e-03  1*0.0 -1.104402013262e-02  -7.227067236053e-03  5*0.0 -2.372070055028e-02   2.333753458103e-03  1*0.0  9.251285692416e-03   4.929460548746e-03  
5*0.0  2.300818517722e-02  -2.700914274200e-03  1*0.0 -1.075485383663e-02  -7.010264980508e-03  5*0.0 -2.304067682499e-02   2.252645458861e-03  1*0.0  8.962071963102e-03   4.762279015980e-03  
5*0.0  2.248568210576e-02  -2.620387376964e-03  1*0.0 -1.047279682401e-02  -6.799724678644e-03  5*0.0 -2.238046661885e-02   2.173777014016e-03  1*0.0  8.682237193974e-03   4.600841360114e-03  
5*0.0  2.197280442927e-02  -2.542262541241e-03  1*0.0 -1.019723574526e-02  -6.594970639070e-03  5*0.0 -2.173633866481e-02   2.097771219582e-03  1*0.0  8.410127959732e-03   4.444409227346e-03  
5*0.0  2.146621513422e-02  -2.466391522323e-03  1*0.0 -9.926290103626e-03  -6.394965951937e-03  5*0.0 -2.110403747483e-02   2.024076755819e-03  1*0.0  8.143852624452e-03   4.292073177757e-03  
5*0.0  2.097008909243e-02  -2.392144742075e-03  1*0.0 -9.662354996884e-03  -6.200902733321e-03  5*0.0 -2.049103957254e-02   1.952572595944e-03  1*0.0  7.886580775654e-03   4.145146727213e-03  
5*0.0  2.048331876458e-02  -2.320396338753e-03  1*0.0 -9.404522861171e-03  -6.012209147494e-03  5*0.0 -1.989239793837e-02   1.883846400721e-03  1*0.0  7.636153741859e-03   4.002680514841e-03  
5*0.0  2.000432321889e-02  -2.250191183374e-03  1*0.0 -9.152128747903e-03  -5.828480519876e-03  5*0.0 -1.930855119262e-02   1.817010083814e-03  1*0.0  7.392693224362e-03   3.864625335828e-03  
5*0.0  1.953499285063e-02  -2.181769225979e-03  1*0.0 -8.906011777829e-03  -5.650087957496e-03  5*0.0 -1.874141249572e-02   1.752336730259e-03  1*0.0  7.156979657003e-03   3.731281249379e-03  
5*0.0  1.907448239586e-02  -2.115695517533e-03  1*0.0 -8.665550334644e-03  -5.476620411943e-03  5*0.0 -1.818753872454e-02   1.690177130938e-03  1*0.0  6.927511483085e-03   3.601978025001e-03  
5*0.0  1.862219278051e-02  -2.051126017564e-03  1*0.0 -8.430605769187e-03  -5.307954658981e-03  5*0.0 -1.764836106840e-02   1.629779222946e-03  1*0.0  6.704839055177e-03   3.476861797745e-03  
5*0.0  1.817777596798e-02  -1.988291375648e-03  1*0.0 -8.200776620519e-03  -5.143802583735e-03  5*0.0 -1.712248135247e-02   1.571394836674e-03  1*0.0  6.488341303565e-03   3.355636232210e-03  
5*0.0  1.774263834956e-02  -1.927440396999e-03  1*0.0 -7.976731344501e-03  -4.984462570955e-03  5*0.0 -1.661067482827e-02   1.515181493110e-03  1*0.0  6.278307990993e-03   3.238393127733e-03  
5*0.0  1.731686389778e-02  -1.868237313417e-03  1*0.0 -7.758615978853e-03  -4.829934564829e-03  5*0.0 -1.611388052351e-02   1.460811425282e-03  1*0.0  6.075089899873e-03   3.125216588420e-03  
5*0.0  1.689670472995e-02  -1.810334376691e-03  1*0.0 -7.544315955727e-03  -4.679067542560e-03  5*0.0 -1.562753244137e-02   1.407999740105e-03  1*0.0  5.876730596226e-03   3.015221931743e-03  
5*0.0  1.648406052036e-02  -1.754129012665e-03  1*0.0 -7.334800978582e-03  -4.532313660337e-03  5*0.0 -1.515339820554e-02   1.356891074444e-03  1*0.0  5.683943092642e-03   2.908678534159e-03  
5*0.0  1.608178723726e-02  -1.699837436939e-03  1*0.0 -7.131458124593e-03  -4.390322005527e-03  5*0.0 -1.469364615969e-02   1.307880645368e-03  1*0.0  5.497608916376e-03   2.805945745671e-03  
5*0.0  1.568841944213e-02  -1.646970157648e-03  1*0.0 -6.933540010305e-03  -4.252661370957e-03  5*0.0 -1.424783322982e-02   1.260490534596e-03  1*0.0  5.317490127616e-03   2.706857647462e-03  
5*0.0  1.530027002781e-02  -1.595647434814e-03  1*0.0 -6.739040561815e-03  -4.118224863785e-03  5*0.0 -1.381056219974e-02   1.214649033839e-03  1*0.0  5.141327492933e-03   2.610417187099e-03  
5*0.0  1.492061396935e-02  -1.545451235525e-03  1*0.0 -6.549721579816e-03  -3.987903607845e-03  5*0.0 -1.338675630118e-02   1.170155655143e-03  1*0.0  4.971115609981e-03   2.517426031793e-03  
5*0.0  1.454849696590e-02  -1.496783613785e-03  1*0.0 -6.364945205804e-03  -3.861274035008e-03  5*0.0 -1.297401717883e-02   1.127306259354e-03  1*0.0  4.805848476743e-03   2.427439832089e-03  
5*0.0  1.418377299067e-02  -1.449435572563e-03  1*0.0 -6.184629175497e-03  -3.738290166299e-03  5*0.0 -1.257242394420e-02   1.085831030329e-03  1*0.0  4.645522356350e-03   2.340409513285e-03  
5*0.0  1.382791344826e-02  -1.403745014428e-03  1*0.0 -6.009430295498e-03  -3.619206815164e-03  5*0.0 -1.218283541825e-02   1.046041239094e-03  1*0.0  4.490470756946e-03   2.256459139833e-03  
5*0.0  1.347963470888e-02  -1.359250675274e-03  1*0.0 -5.838743116587e-03  -3.503672931159e-03  5*0.0 -1.180475314675e-02   1.007535950363e-03  1*0.0  4.340450556353e-03   2.175433138523e-03  
5*0.0  1.313714284164e-02  -1.316034605133e-03  1*0.0 -5.671571562041e-03  -3.391158686302e-03  5*0.0 -1.143520835331e-02   9.702956840194e-04  1*0.0  4.194228907349e-03   2.096787283588e-03  
5*0.0  1.280107955671e-02  -1.273902853172e-03  1*0.0 -5.508254007345e-03  -3.281763107072e-03  5*0.0 -1.107570517314e-02   9.342173733584e-04  1*0.0  4.052393271434e-03   2.020733225366e-03  
5*0.0  1.247378233924e-02  -1.233146738679e-03  1*0.0 -5.349868854210e-03  -3.176012575861e-03  5*0.0 -1.072766032386e-02   8.995862010529e-04  1*0.0  3.915502201057e-03   1.947489975426e-03  
5*0.0  1.215224072480e-02  -1.193476221428e-03  1*0.0 -5.194935195750e-03  -3.073102545768e-03  5*0.0 -1.038837370457e-02   8.660221763325e-04  1*0.0  3.782432592169e-03   1.876541153049e-03  
5*0.0  1.183761737292e-02  -1.155034205749e-03  1*0.0 -5.043951112750e-03  -2.973252777843e-03  5*0.0 -1.005871047637e-02   8.336922064316e-04  1*0.0  3.653512484523e-03   1.808009211164e-03  
5*0.0  1.153102123260e-02  -1.117790466250e-03  1*0.0 -4.897459732809e-03  -2.876691475829e-03  5*0.0 -9.739520029161e-03   8.025814898403e-04  1*0.0  3.529064855397e-03   1.741999010657e-03  
5*0.0  1.122915578114e-02  -1.081474806886e-03  1*0.0 -4.753827152511e-03  -2.782562393430e-03  5*0.0 -9.427870675912e-03   7.723803879626e-04  1*0.0  3.407886297656e-03   1.677972185247e-03  
5*0.0  1.093562570713e-02  -1.046415713974e-03  1*0.0 -4.614726664202e-03  -2.691665502075e-03  5*0.0 -9.126702005127e-03   7.434359948758e-04  1*0.0  3.291139327649e-03   1.616404295375e-03  
5*0.0  1.064745917112e-02  -1.012332607677e-03  1*0.0 -4.478744516116e-03  -2.603261148117e-03  5*0.0 -8.833197883531e-03   7.154144916883e-04  1*0.0  3.177674059232e-03   1.556780238565e-03  
5*0.0  1.036565445407e-02  -9.792780292284e-04  1*0.0 -4.346295676657e-03  -2.517513709500e-03  5*0.0 -8.548074192140e-03   6.884259698676e-04  1*0.0  3.067761675653e-03   1.499196241391e-03  
5*0.0  1.009053972428e-02  -9.471069436839e-04  1*0.0 -4.217540994832e-03  -2.434476908744e-03  5*0.0 -8.272019671667e-03   6.623459619269e-04  1*0.0  2.961653798243e-03   1.443726573768e-03  
5*0.0  9.821254700181e-03  -9.159029967335e-04  1*0.0 -4.092020899813e-03  -2.353891979486e-03  5*0.0 -8.003684748041e-03   6.371687918125e-04  1*0.0  2.858799215727e-03   1.390123476991e-03  
5*0.0  9.557149170372e-03  -8.857640390939e-04  1*0.0 -3.969388109344e-03  -2.275544651366e-03  5*0.0 -7.741995548937e-03   6.129306691588e-04  1*0.0  2.758758688371e-03   1.338191300049e-03  
5*0.0  9.300520123338e-03  -8.564718720782e-04  1*0.0 -3.850732946306e-03  -2.199951490078e-03  5*0.0 -7.489718612485e-03   5.895875071614e-04  1*0.0  2.662607029578e-03   1.288345314614e-03  
5*0.0  9.049154211033e-03  -8.281486571610e-04  1*0.0 -3.734943853780e-03  -2.126526716293e-03  5*0.0 -7.244114436344e-03   5.671199753858e-04  1*0.0  2.569249973694e-03   1.240119837746e-03  
5*0.0  8.802666240549e-03  -8.004814878038e-04  1*0.0 -3.621865706230e-03  -2.055176876448e-03  5*0.0 -7.005258350831e-03   5.452935871427e-04  1*0.0  2.478698475698e-03   1.193490622405e-03  
5*0.0  8.561677689456e-03  -7.736762265513e-04  1*0.0 -3.511738843246e-03  -1.985982261163e-03  5*0.0 -6.773264395126e-03   5.242849117800e-04  1*0.0  2.390988507637e-03   1.148463908505e-03  
5*0.0  8.328075098377e-03  -7.478439977502e-04  1*0.0 -3.405414752304e-03  -1.919332558870e-03  5*0.0 -6.549809910611e-03   5.041571917006e-04  1*0.0  2.306759282358e-03   1.105282909021e-03  
5*0.0  8.099516207468e-03  -7.228569060199e-04  1*0.0 -3.301765172136e-03  -1.854654911625e-03  5*0.0 -6.332414145111e-03   4.847836617025e-04  1*0.0  2.225030711357e-03   1.063528339206e-03  
5*0.0  7.875599871910e-03  -6.985441280628e-04  1*0.0 -3.200619501107e-03  -1.791834819996e-03  5*0.0 -6.121172645455e-03   4.660324955132e-04  1*0.0  2.145823986114e-03   1.023187285901e-03  
5*0.0  7.656892142626e-03  -6.749769586292e-04  1*0.0 -3.102200274497e-03  -1.730962226494e-03  5*0.0 -5.916156339836e-03   4.479652346057e-04  1*0.0  2.069157471074e-03   9.842552225559e-04  
5*0.0  7.443760090736e-03  -6.520310035176e-04  1*0.0 -3.006672530137e-03  -1.672091809033e-03  5*0.0 -5.717937469801e-03   4.305096284734e-04  1*0.0  1.995237760448e-03   9.467966769261e-04  
5*0.0  7.235211588254e-03  -6.299619967359e-04  1*0.0 -2.913519807748e-03  -1.614942129598e-03  5*0.0 -5.525027167349e-03   4.137828851044e-04  1*0.0  1.923484066521e-03   9.105690655870e-04  
5*0.0  7.032532343893e-03  -6.084930575035e-04  1*0.0 -2.823364075408e-03  -1.559804127154e-03  5*0.0 -5.338954930173e-03   3.976247827744e-04  1*0.0  1.854468577155e-03   8.757805000391e-04  
5*0.0  6.834667701916e-03  -5.877708024638e-04  1*0.0 -2.735664656886e-03  -1.506378411749e-03  5*0.0 -5.158440001489e-03   3.821247599088e-04  1*0.0  1.787692418276e-03   8.422213616633e-04  
5*0.0  6.640412950928e-03  -5.676092672002e-04  1*0.0 -2.649883966049e-03  -1.454405318485e-03  5*0.0 -4.982612294934e-03   3.670900212964e-04  1*0.0  1.722809169975e-03   8.097319024524e-04  
5*0.0  6.452183918524e-03  -5.482010690633e-04  1*0.0 -2.567083484787e-03  -1.404356336235e-03  5*0.0 -4.813147870869e-03   3.527215634360e-04  1*0.0  1.660453104628e-03   7.785619508853e-04  
5*0.0  6.268115598008e-03  -5.292676185993e-04  1*0.0 -2.486423973496e-03  -1.355814338807e-03  5*0.0 -4.648909533637e-03   3.387972704580e-04  1*0.0  1.600176577997e-03   7.485102787718e-04  
5*0.0  6.088328246727e-03  -5.110642141959e-04  1*0.0 -2.407906405304e-03  -1.308767461543e-03  5*0.0 -4.489260310786e-03   3.254646789158e-04  1*0.0  1.541732925996e-03   7.194747179586e-04  
5*0.0  5.912872107338e-03  -4.933434776476e-04  1*0.0 -2.331586443638e-03  -1.263215292478e-03  5*0.0 -4.334697372831e-03   3.125692460822e-04  1*0.0  1.485298433719e-03   6.915070618143e-04  
5*0.0  5.742286413653e-03  -4.761742694475e-04  1*0.0 -2.257664640111e-03  -1.219233889044e-03  5*0.0 -4.185535864633e-03   3.001587026583e-04  1*0.0  1.430985012351e-03   6.646417718891e-04  
5*0.0  5.575613689623e-03  -4.596586950369e-04  1*0.0 -2.185678893695e-03  -1.176594267878e-03  5*0.0 -4.040551638393e-03   2.882694522860e-04  1*0.0  1.378323838687e-03   6.386856471115e-04  
5*0.0  5.413234429167e-03  -4.435904080300e-04  1*0.0 -2.115821359923e-03  -1.135362844913e-03  5*0.0 -3.900436936545e-03   2.767802931428e-04  1*0.0  1.327564696378e-03   6.137213936540e-04  
5*0.0  5.254767733991e-03  -4.280470075024e-04  1*0.0 -2.047897750986e-03  -1.095431456951e-03  5*0.0 -3.764593361950e-03   2.657219067259e-04  1*0.0  1.278477302935e-03   5.896497864303e-04  
5*0.0  5.100510940647e-03  -4.130740631703e-04  1*0.0 -1.981998478332e-03  -1.056836772706e-03  5*0.0 -3.633083567376e-03   2.551231806489e-04  1*0.0  1.231078520155e-03   5.664695571833e-04  
5*0.0  4.950596185189e-03  -3.985622123381e-04  1*0.0 -1.918198818696e-03  -1.019581310321e-03  5*0.0 -3.506258912470e-03   2.449247977704e-04  1*0.0  1.185490771295e-03   5.442163294833e-04  
5*0.0  4.803863696295e-03  -3.844670477563e-04  1*0.0 -1.855969827585e-03  -9.834188269616e-04  5*0.0 -3.382916423653e-03   2.350704722041e-04  1*0.0  1.141258911834e-03   5.227014746539e-04  
5*0.0  4.660632599681e-03  -3.707957606701e-04  1*0.0 -1.795442139608e-03  -9.483885561427e-04  5*0.0 -3.263440042379e-03   2.255562333846e-04  1*0.0  1.098519305513e-03   5.019694666915e-04  
5*0.0  4.522075546667e-03  -3.576597160158e-04  1*0.0 -1.737095528624e-03  -9.146990056019e-04  5*0.0 -3.148499568963e-03   2.164755799763e-04  1*0.0  1.057516517468e-03   4.821110933354e-04  
5*0.0  4.386778562116e-03  -3.449795315930e-04  1*0.0 -1.680312971107e-03  -8.820527354953e-04  5*0.0 -3.036902373562e-03   2.077480811555e-04  1*0.0  1.017801332909e-03   4.629402398083e-04  
5*0.0  4.255535962675e-03  -3.327048409624e-04  1*0.0 -1.625434138428e-03  -8.505896121723e-04  5*0.0 -2.929412778914e-03   1.993551163777e-04  1*0.0  9.796492988541e-04   4.445555893454e-04  
5*0.0  4.126632736114e-03  -3.208007147143e-04  1*0.0 -1.571700192590e-03  -8.199540221449e-04  5*0.0 -2.824547453779e-03   1.912523035339e-04  1*0.0  9.425097410536e-04   4.267345046777e-04  
5*0.0  4.001583431600e-03  -3.092240376681e-04  1*0.0 -1.519765930082e-03  -7.904330314347e-04  5*0.0 -2.723571020678e-03   1.834260734383e-04  1*0.0  9.068406278299e-04   4.096470450626e-04  
5*0.0  3.880065682481e-03  -2.981346329939e-04  1*0.0 -1.469462086832e-03  -7.619305009669e-04  5*0.0 -2.625941686302e-03   1.759691535837e-04  1*0.0  8.724415950941e-04   3.932120080821e-04  
5*0.0  3.761707139804e-03  -2.873606907594e-04  1*0.0 -1.420637529579e-03  -7.343728799089e-04  5*0.0 -2.531567539102e-03   1.687622398491e-04  1*0.0  8.392701449154e-04   3.774019766470e-04  
5*0.0  3.646740550207e-03  -2.770148279003e-04  1*0.0 -1.373369566464e-03  -7.077805427317e-04  5*0.0 -2.440354063726e-03   1.618762634314e-04  1*0.0  8.072903402807e-04   3.621993703009e-04  
5*0.0  3.534967989962e-03  -2.669866920927e-04  1*0.0 -1.327570920594e-03  -6.821022079926e-04  5*0.0 -2.352342065453e-03   1.552450904133e-04  1*0.0  7.765101454376e-04   3.475980916719e-04  
5*0.0  3.425820529949e-03  -2.572807849701e-04  1*0.0 -1.282996542551e-03  -6.572196519661e-04  5*0.0 -2.266938786750e-03   1.488570593440e-04  1*0.0  7.467105751790e-04   3.335084167617e-04  
5*0.0  3.319530227344e-03  -2.478704464071e-04  1*0.0 -1.239733735175e-03  -6.331616279488e-04  5*0.0 -2.184374201225e-03   1.426961835661e-04  1*0.0  7.179707289507e-04   3.199541328704e-04  
5*0.0  3.216594741730e-03  -2.388331831287e-04  1*0.0 -1.197979028626e-03  -6.100026278388e-04  5*0.0 -2.104843040592e-03   1.368195472806e-04  1*0.0  6.903584760131e-04   3.069577294458e-04  
5*0.0  3.116550640559e-03  -2.300700121000e-04  1*0.0 -1.157535840891e-03  -5.876488093375e-04  5*0.0 -2.028113194882e-03   1.311532611794e-04  1*0.0  6.637843338358e-04   2.944766598144e-04  
5*0.0  3.018534269138e-03  -2.216119453116e-04  1*0.0 -1.118033933919e-03  -5.659252566534e-04  5*0.0 -1.953394102380e-03   1.257009500802e-04  1*0.0  6.379611839260e-04   2.823972661792e-04  
5*0.0  2.923956257459e-03  -2.134733932723e-04  1*0.0 -1.080053326332e-03  -5.450764978044e-04  5*0.0 -1.881731818917e-03   1.204936955501e-04  1*0.0  6.132613883050e-04   2.708568745616e-04  
5*0.0  2.831876779819e-03  -2.055627516740e-04  1*0.0 -1.043198376523e-03  -5.249254743973e-04  5*0.0 -1.812490505290e-03   1.154612475246e-04  1*0.0  5.894522856648e-04   2.597599304800e-04  
5*0.0  2.742189190369e-03  -1.979762682130e-04  1*0.0 -1.007414259001e-03  -5.054339080137e-04  5*0.0 -1.745392180282e-03   1.106535895406e-04  1*0.0  5.664327593681e-04   2.490654975170e-04  
5*0.0  2.655050759182e-03  -1.906253138509e-04  1*0.0 -9.727640925844e-04  -4.866232105045e-04  5*0.0 -1.680667914652e-03   1.060219928210e-04  1*0.0  5.442811625194e-04   2.387969874162e-04  
5*0.0  2.570700966054e-03  -1.835374889853e-04  1*0.0 -9.393358692322e-04  -4.685245637433e-04  5*0.0 -1.618404817007e-03   1.015825363290e-04  1*0.0  5.230256844018e-04   2.289611941015e-04  
5*0.0  2.488293509648e-03  -1.766735520305e-04  1*0.0 -9.067763958329e-04  -4.509764434388e-04  5*0.0 -1.557969509149e-03   9.731122331701e-05  1*0.0  5.024384135295e-04   2.194678429466e-04  
5*0.0  2.408669659197e-03  -1.700829786822e-04  1*0.0 -8.754242954004e-04  -4.341160013372e-04  5*0.0 -1.499920155249e-03   9.322839890041e-05  1*0.0  4.827146884013e-04   2.103866444546e-04  
5*0.0  2.330624839566e-03  -1.636779698818e-04  1*0.0 -8.447856878531e-04  -4.177271536215e-04  5*0.0 -1.443402049844e-03   8.927532703359e-05  1*0.0  4.635494527703e-04   2.015976146932e-04  
5*0.0  2.255517284925e-03  -1.575343950941e-04  1*0.0 -8.153987037018e-04  -4.020309284790e-04  5*0.0 -1.389340848446e-03   8.551224711973e-05  1*0.0  4.452670034198e-04   1.932206182890e-04  
5*0.0  2.182582189101e-03  -1.516021889757e-04  1*0.0 -7.869506574996e-04  -3.868881924470e-04  5*0.0 -1.337166225347e-03   8.189844031898e-05  1*0.0  4.276636777984e-04   1.851744589456e-04  
5*0.0  2.111571384326e-03  -1.458936229417e-04  1*0.0 -7.593403177401e-04  -3.722484858665e-04  5*0.0 -1.286638798530e-03   7.843217717575e-05  1*0.0  4.106534409306e-04   1.774236585164e-04  
5*0.0  2.042451510626e-03  -1.403356177862e-04  1*0.0 -7.325465147843e-04  -3.580959751227e-04  5*0.0 -1.237848377349e-03   7.508176103246e-05  1*0.0  3.942648567606e-04   1.699744728205e-04  
5*0.0  1.975295354909e-03  -1.349848285074e-04  1*0.0 -7.065935041485e-04  -3.444359234197e-04  5*0.0 -1.190714116710e-03   7.187273150352e-05  1*0.0  3.784686128335e-04   1.628140598580e-04  
5*0.0  1.910622249888e-03  -1.298589432183e-04  1*0.0 -6.816816330588e-04  -3.313493915469e-04  5*0.0 -1.145556357921e-03   6.881325461352e-05  1*0.0  3.633737475973e-04   1.559801119271e-04  
5*0.0  1.847810908559e-03  -1.249107305894e-04  1*0.0 -6.575630099186e-04  -3.187200547663e-04  5*0.0 -1.101993504455e-03   6.587684489684e-05  1*0.0  3.488452429127e-04   1.494183171119e-04  
5*0.0  1.786436781185e-03  -1.201354073306e-04  1*0.0 -6.340596313257e-04  -3.064738378105e-04  5*0.0 -1.059667182593e-03   6.305248611317e-05  1*0.0  3.347572577827e-04   1.430794538127e-04  
5*0.0  1.727330379747e-03  -1.155360191178e-04  1*0.0 -6.115017943837e-04  -2.947392018892e-04  5*0.0 -1.019160948881e-03   6.035010626143e-05  1*0.0  3.213097780634e-04   1.370348660668e-04  
5*0.0  1.669576555023e-03  -1.110864292775e-04  1*0.0 -5.895200365311e-04  -2.833590031731e-04  5*0.0 -9.798360645825e-04   5.774960609621e-05  1*0.0  3.082806438733e-04   1.311994914198e-04  
5*0.0  1.613852733242e-03  -1.067898840380e-04  1*0.0 -5.683810256187e-04  -2.724390286749e-04  5*0.0 -9.421340655199e-04   5.525497932163e-05  1*0.0  2.958200459298e-04   1.256263279332e-04  
5*0.0  1.559571936987e-03  -1.026703948991e-04  1*0.0 -5.478469448233e-04  -2.618750749023e-04  5*0.0 -9.055932648457e-04   5.286906612242e-05  1*0.0  2.837681497589e-04   1.202543286797e-04  
5*0.0  1.507224087087e-03  -9.868877127517e-05  1*0.0 -5.281079969876e-04  -2.517417864521e-04  5*0.0 -8.705974186426e-04   5.058056218637e-05  1*0.0  2.722547035072e-04   1.151283726687e-04  
5*0.0  1.456411882497e-03  -9.486843725218e-05  1*0.0 -5.090037464828e-04  -2.419679694315e-04  5*0.0 -8.368009483732e-04   4.839430776736e-05  1*0.0  2.611601637281e-04   1.102026200927e-04  
5*0.0  1.406900156690e-03  -9.115694697885e-05  1*0.0 -4.904426521446e-04  -2.325113824640e-04  5*0.0 -8.041068139430e-04   4.627919662854e-05  1*0.0  2.504494975441e-04   1.054612052453e-04  
5*0.0  1.359174862384e-03  -8.761209611696e-05  1*0.0 -4.726078639252e-04  -2.234430635744e-04  5*0.0 -7.727432278694e-04   4.427113631990e-05  1*0.0  2.401998958751e-04   1.009314920186e-04  
5*0.0  1.312921325447e-03  -8.417443431343e-05  1*0.0 -4.553747775205e-04  -2.147096746543e-04  5*0.0 -7.425566140601e-04   4.233523724848e-05  1*0.0  2.303571600946e-04   9.659066078838e-05  
5*0.0  1.267915068236e-03  -8.087894540167e-05  1*0.0 -4.386522304063e-04  -2.062667279990e-04  5*0.0 -7.133438000253e-04   4.048722960346e-05  1*0.0  2.208514884647e-04   9.241183069554e-05  
5*0.0  1.224354260556e-03  -7.769258861023e-05  1*0.0 -4.225183137910e-04  -1.981450569832e-04  5*0.0 -6.852477543309e-04   3.871040849111e-05  1*0.0  2.117299095232e-04   8.840998481139e-05  
5*0.0  1.182305328454e-03  -7.462513923225e-05  1*0.0 -4.069916159028e-04  -1.903479080601e-04  5*0.0 -6.582943238633e-04   3.700965877693e-05  1*0.0  2.030000514517e-04   8.458613612668e-05  
5*0.0  1.141397371504e-03  -7.168310782819e-05  1*0.0 -3.919272771230e-04  -1.828131037179e-04  5*0.0 -6.322163872142e-04   3.538520598696e-05  1*0.0  1.945709611264e-04   8.090590919850e-05  
5*0.0  1.101862994081e-03  -6.883827252886e-05  1*0.0 -3.774140762419e-04  -1.755719656526e-04  5*0.0 -6.071792409974e-04   3.382498380586e-05  1*0.0  1.864968060156e-04   7.738669665945e-05  
5*0.0  1.063531969633e-03  -6.610139550363e-05  1*0.0 -3.633830630465e-04  -1.685953226923e-04  5*0.0 -5.830416604653e-04   3.232924348340e-05  1*0.0  1.787294631228e-04   7.400985019722e-05  
5*0.0  1.026399022353e-03  -6.347168727429e-05  1*0.0 -3.498294395479e-04  -1.618775386270e-04  5*0.0 -5.597937130233e-04   3.089848144481e-05  1*0.0  1.712647039587e-04   7.077227597595e-05  
5*0.0  9.905630445590e-04  -6.094222894670e-05  1*0.0 -3.367874993539e-04  -1.554283196119e-04  5*0.0 -5.374970352901e-04   2.953274087341e-05  1*0.0  1.641220202930e-04   6.767963074380e-05  
5*0.0  9.559117157135e-04  -5.851249021473e-05  1*0.0 -3.242128230450e-04  -1.492287120931e-04  5*0.0 -5.160401608435e-04   2.822476567539e-05  1*0.0  1.572633164843e-04   6.471655121202e-05  
5*0.0  9.221864722794e-04  -5.616222779257e-05  1*0.0 -3.120078196915e-04  -1.432345907173e-04  5*0.0 -4.952959567083e-04   2.696744020675e-05  1*0.0  1.506454581995e-04   6.186623960143e-05  
5*0.0  8.895117098604e-04  -5.389001566953e-05  1*0.0 -3.002156463565e-04  -1.374632016187e-04  5*0.0 -4.753324603743e-04   2.575772885631e-05  1*0.0  1.442902888208e-04   5.913528209340e-05  
5*0.0  8.579751929166e-04  -5.172420262041e-05  1*0.0 -2.888669571014e-04  -1.319216651351e-04  5*0.0 -4.561486512373e-04   2.460962086835e-05  1*0.0  1.381970392612e-04   5.652231320422e-05  
5*0.0  8.276065877159e-04  -4.964319446356e-05  1*0.0 -2.779701609611e-04  -1.266135518280e-04  5*0.0 -4.377785898781e-04   2.351206991323e-05  1*0.0  1.323758202698e-04   5.402982366141e-05  
5*0.0  7.981663969266e-04  -4.763619270073e-05  1*0.0 -2.674367845592e-04  -1.214988494928e-04  5*0.0 -4.200847934952e-04   2.245966562271e-05  1*0.0  1.267806610697e-04   5.163996068201e-05  
5*0.0  7.695294226893e-04  -4.570277057573e-05  1*0.0 -2.572161845613e-04  -1.165561059836e-04  5*0.0 -4.029634594820e-04   2.144913846588e-05  1*0.0  1.213766131791e-04   4.933916504346e-05  
5*0.0  7.419106826648e-04  -4.383233027183e-05  1*0.0 -2.473880153527e-04  -1.118141505290e-04  5*0.0 -3.865666278086e-04   2.047884510746e-05  1*0.0  1.162130798161e-04   4.714405607594e-05  
5*0.0  7.152102144508e-04  -4.205180704376e-05  1*0.0 -2.379127273316e-04  -1.072562917665e-04  5*0.0 -3.707756771213e-04   1.955789048405e-05  1*0.0  1.112508702797e-04   4.503998533907e-05  
5*0.0  6.893820743457e-04  -4.032786436993e-05  1*0.0 -2.287721050501e-04  -1.028720629000e-04  5*0.0 -3.556073076374e-04   1.867167917405e-05  1*0.0  1.064943805746e-04   4.302715900461e-05  
5*0.0  6.644482522659e-04  -3.868360717978e-05  1*0.0 -2.199725115033e-04  -9.866323338898e-05  5*0.0 -3.410255775505e-04   1.782934869425e-05  1*0.0  1.019317171678e-04   4.110084916646e-05  
5*0.0  6.403965000456e-04  -3.709808297165e-05  1*0.0 -2.115080440026e-04  -9.462373172102e-05  5*0.0 -3.270467886848e-04   1.702220607410e-05  1*0.0  9.756732381794e-05   3.926124461649e-05  
5*0.0  6.171115573240e-04  -3.556771595952e-05  1*0.0 -2.033351291548e-04  -9.073703529273e-05  5*0.0 -3.135907595439e-04   1.624668932191e-05  1*0.0  9.337470945959e-05   3.749844485011e-05  
5*0.0  5.944770014764e-04  -3.409651920548e-05  1*0.0 -1.954103170488e-04  -8.698234733602e-05  5*0.0 -3.005881608936e-04   1.550489462737e-05  1*0.0  8.933097577114e-05   3.580350760243e-05  
5*0.0  5.727482885585e-04  -3.269323252726e-05  1*0.0 -1.878255142408e-04  -8.339508227143e-05  5*0.0 -2.881581416183e-04   1.480030202520e-05  1*0.0  8.547438708188e-05   3.418925001757e-05  
5*0.0  5.517838035517e-04  -3.134015629369e-05  1*0.0 -1.805269731652e-04  -7.995217349578e-05  5*0.0 -2.762430345558e-04   1.412471982755e-05  1*0.0  8.178557227149e-05   3.264788180168e-05  
5*0.0  5.313993847076e-04  -3.003797366166e-05  1*0.0 -1.734481066826e-04  -7.662637376085e-05  5*0.0 -2.647229324677e-04   1.347770933764e-05  1*0.0  7.822559021508e-05   3.116518995442e-05  
5*0.0  5.117712287622e-04  -2.878265099411e-05  1*0.0 -1.666519533064e-04  -7.343997775615e-05  5*0.0 -2.537012348236e-04   1.285731864908e-05  1*0.0  7.482720388592e-05   2.975179195133e-05  
5*0.0  4.928445374740e-04  -2.758668514870e-05  1*0.0 -1.601162309445e-04  -7.038388825457e-05  5*0.0 -2.431194521573e-04   1.226855973681e-05  1*0.0  7.157140009269e-05   2.840066462685e-05  
5*0.0  4.745596131687e-04  -2.642968562231e-05  1*0.0 -1.538198320615e-04  -6.744810545097e-05  5*0.0 -2.329645320110e-04   1.170246240217e-05  1*0.0  6.845345416720e-05   2.710929194080e-05  
5*0.0  4.568242475518e-04  -2.532326393279e-05  1*0.0 -1.477270713616e-04  -6.461755789138e-05  5*0.0 -2.231668913366e-04   1.116329871657e-05  1*0.0  6.545086139436e-05   2.586940637992e-05  
5*0.0  4.397282436559e-04  -2.425800007726e-05  1*0.0 -1.418706203871e-04  -6.190325155556e-05  5*0.0 -2.137758537737e-04   1.064672487948e-05  1*0.0  6.257900574146e-05   2.468562867264e-05  
5*0.0  4.232958732637e-04  -2.323854051174e-05  1*0.0 -1.362572520489e-04  -5.930750834210e-05  5*0.0 -2.047933865267e-04   1.015426029793e-05  1*0.0  5.983820503540e-05   2.355766531937e-05  
5*0.0  4.073339205719e-04  -2.225592534707e-05  1*0.0 -1.308174142842e-04  -5.680128642281e-05  5*0.0 -1.961210689165e-04   9.682753291490e-06  1*0.0  5.719680798219e-05   2.247389742858e-05  
5*0.0  3.920061056809e-04  -2.131697651382e-05  1*0.0 -1.256080652677e-04  -5.440582606492e-05  5*0.0 -1.878366186502e-04   9.234242090936e-06  1*0.0  5.467925177589e-05   2.144236100863e-05  
5*0.0  3.771415289449e-04  -2.041201865962e-05  1*0.0 -1.205687807355e-04  -5.209706781403e-05  5*0.0 -1.798444319898e-04   8.803450457087e-06  1*0.0  5.225492754570e-05   2.045190966797e-05  
5*0.0  3.628296260841e-04  -1.954318880384e-05  1*0.0 -1.157298260917e-04  -4.988533365790e-05  5*0.0 -1.721933884720e-04   8.391984906825e-06  1*0.0  4.993902089000e-05   1.950738556963e-05  
5*0.0  3.490623145974e-04  -1.871270009096e-05  1*0.0 -1.110871680420e-04  -4.776832778871e-05  5*0.0 -1.648732692134e-04   8.000868912228e-06  1*0.0  4.772809812573e-05   1.860721686630e-05  
5*0.0  3.357353557777e-04  -1.791579210619e-05  1*0.0 -1.066041704457e-04  -4.573085790606e-05  5*0.0 -1.578209490881e-04   7.626851364881e-06  1*0.0  4.560201610135e-05   1.774396443783e-05  
5*0.0  3.229260275040e-04  -1.715120671742e-05  1*0.0 -1.023070364905e-04  -4.378177723780e-05  5*0.0 -1.510809632425e-04   7.269932029561e-06  1*0.0  4.357450974529e-05   1.692196887787e-05  
5*0.0  3.104932090270e-04  -1.640872320436e-05  1*0.0 -9.814623788667e-05  -4.190149547707e-05  5*0.0 -1.445809511833e-04   6.925295062763e-06  1*0.0  4.162262908159e-05   1.613284679972e-05  
5*0.0  2.985453691508e-04  -1.570539978520e-05  1*0.0 -9.415803204656e-05  -4.010340318796e-05  5*0.0 -1.383598710956e-04   6.600059570198e-06  1*0.0  3.975848167803e-05   1.538071670835e-05  
5*0.0  2.870580184376e-04  -1.503061024984e-05  1*0.0 -9.033374792258e-05  -3.838259941160e-05  5*0.0 -1.324073370872e-04   6.289265668251e-06  1*0.0  3.797859159147e-05   1.466367051074e-05  
5*0.0  2.759481664918e-04  -1.438398250888e-05  1*0.0 -8.664413275042e-05  -3.672774662394e-05  5*0.0 -1.266830682748e-04   5.993010363620e-06  1*0.0  3.627016776062e-05   1.397725013375e-05  
5*0.0  2.652499850880e-04  -1.376115536338e-05  1*0.0 -8.310006678824e-05  -3.514213621748e-05  5*0.0 -1.211995546994e-04   5.708812276814e-06  1*0.0  3.463688502124e-05   1.332219532701e-05  
5*0.0  2.549702189696e-04  -1.316594444631e-05  1*0.0 -7.970353656587e-05  -3.362592845076e-05  5*0.0 -1.159588278864e-04   5.438765946616e-06  1*0.0  3.307924160171e-05   1.269854693818e-05  
5*0.0  2.450015321720e-04  -1.259349448555e-05  1*0.0 -7.641739777564e-05  -3.216408023570e-05  5*0.0 -1.109010973419e-04   5.180005773677e-06  1*0.0  3.157856181768e-05   1.209949890507e-05  
5*0.0  2.354059302356e-04  -1.204280511816e-05  1*0.0 -7.326187043715e-05  -3.076416230127e-05  5*0.0 -1.060611112956e-04   4.932400967451e-06  1*0.0  3.014540234262e-05   1.152847512688e-05  
5*0.0  2.261814661473e-04  -1.151927522319e-05  1*0.0 -7.023625828192e-05  -2.942476786913e-05  5*0.0 -1.014282156207e-04   4.698041747885e-06  1*0.0  2.877640234563e-05   1.098404680739e-05  
5*0.0  2.173147264595e-04  -1.101547363765e-05  1*0.0 -6.733558485062e-05  -2.814312170888e-05  5*0.0 -9.700182164728e-05   4.473822158763e-06  1*0.0  2.747118736009e-05   1.046569934249e-05  
5*0.0  2.087612241064e-04  -1.053537237673e-05  1*0.0 -6.454409038891e-05  -2.691380762673e-05  5*0.0 -9.274804785739e-05   4.260595754939e-06  1*0.0  2.621917194607e-05   9.969839085479e-06  
5*0.0  2.004831560253e-04  -1.006986803032e-05  1*0.0 -6.184863268037e-05  -2.573070137173e-05  5*0.0 -8.866108954916e-05   4.055058783676e-06  1*0.0  2.501844491910e-05   9.495402212974e-06  
5*0.0  1.925429432494e-04  -9.627915905579e-06  1*0.0 -5.927018266471e-05  -2.460079798775e-05  5*0.0 -8.475738343552e-05   3.860988984769e-06  1*0.0  2.387401283599e-05   9.043906278666e-06  
5*0.0  1.849068816437e-04  -9.202627846216e-06  1*0.0 -5.679685932264e-05  -2.351972614591e-05  5*0.0 -8.102516739081e-05   3.675078882500e-06  1*0.0  2.278205399095e-05   8.613879296435e-06  
5*0.0  1.775208987345e-04  -8.797089651490e-06  1*0.0 -5.441001806646e-05  -2.248004208494e-05  5*0.0 -7.743002658145e-05   3.498137557459e-06  1*0.0  2.173200729610e-05   8.201589950614e-06  
5*0.0  1.704368470360e-04  -8.408717449346e-06  1*0.0 -5.212637836652e-05  -2.148707193452e-05  5*0.0 -7.400147549251e-05   3.329897294159e-06  1*0.0  2.073276894421e-05   7.809748198011e-06  
5*0.0  1.636057944771e-04  -8.032594301560e-06  1*0.0 -4.992988186068e-05  -2.053443085249e-05  5*0.0 -7.071566619972e-05   3.167949553609e-06  1*0.0  1.977695572592e-05   7.435658707157e-06  
5*0.0  1.570480241274e-04  -7.677053639881e-06  1*0.0 -4.782629456858e-05  -1.962445571392e-05  5*0.0 -6.757227803930e-05   3.015104202123e-06  1*0.0  1.886436809193e-05   7.079270344591e-06  
5*0.0  1.507111925465e-04  -7.335595071823e-06  1*0.0 -4.579820263746e-05  -1.874975191387e-05  5*0.0 -6.455091612483e-05   2.868907604958e-06  1*0.0  1.798877752376e-05   6.738165800018e-06  
5*0.0  1.446338440181e-04  -7.006696326247e-06  1*0.0 -4.385815421126e-05  -1.791464358842e-05  5*0.0 -6.167079657360e-05   2.729094727405e-06  1*0.0  1.715586448431e-05   6.414113410744e-06  
5*0.0  1.387734577490e-04  -6.692370535595e-06  1*0.0 -4.199141579478e-05  -1.711351871071e-05  5*0.0 -5.890643960183e-05   2.595964567027e-06  1*0.0  1.635787214258e-05   6.104410355875e-06  
5*0.0  1.331330354062e-04  -6.392891112545e-06  1*0.0 -4.019930276109e-05  -1.634634455987e-05  5*0.0 -5.625678017812e-05   2.469454757249e-06  1*0.0  1.559442839954e-05   5.808772892759e-06  
5*0.0  1.277294359290e-04  -6.106578200633e-06  1*0.0 -3.848652497530e-05  -1.561463532776e-05  5*0.0 -5.373191141141e-05   2.349163224897e-06  1*0.0  1.486845161069e-05   5.528051393389e-06  
5*0.0  1.225293995188e-04  -5.831465746699e-06  1*0.0 -3.684236841702e-05  -1.491374288817e-05  5*0.0 -5.131468208393e-05   2.234274712737e-06  1*0.0  1.417476959658e-05   5.260301726517e-06  
5*0.0  1.175110767170e-04  -5.568504641641e-06  1*0.0 -3.525909092665e-05  -1.424105175629e-05  5*0.0 -4.899266115295e-05   2.124754250661e-06  1*0.0  1.350954700629e-05   5.004237836504e-06  
5*0.0  1.126838292735e-04  -5.314990349141e-06  1*0.0 -3.373962450862e-05  -1.359705038636e-05  5*0.0 -4.677171195586e-05   2.019711573307e-06  1*0.0  1.287448421241e-05   4.760228018535e-06  
5*0.0  1.080451153887e-04  -5.074548275034e-06  1*0.0 -3.228303802803e-05  -1.298122468241e-05  5*0.0 -4.464668005119e-05   1.920458279898e-06  1*0.0  1.226801080541e-05   4.527708212614e-06  
5*0.0  1.036042527990e-04  -4.844559605850e-06  1*0.0 -3.089184463822e-05  -1.239408918671e-05  5*0.0 -4.262145316622e-05   1.825946766390e-06  1*0.0  1.169122181034e-05   4.306843813535e-06  
5*0.0  9.933745944538e-05  -4.624504628120e-06  1*0.0 -2.955851869610e-05  -1.183261610393e-05  5*0.0 -4.068625800696e-05   1.736037963120e-06  1*0.0  1.114112680145e-05   4.096602173844e-06  
5*0.0  9.520923888714e-05  -4.413464671500e-06  1*0.0 -2.827084253868e-05  -1.129252944111e-05  5*0.0 -3.882196100001e-05   1.649942063715e-06  1*0.0  1.061199348466e-05   3.895005146965e-06  
5*0.0  9.125563351061e-05  -4.210633615407e-06  1*0.0 -2.704090153790e-05  -1.077739846221e-05  5*0.0 -3.704745608814e-05   1.567855564072e-06  1*0.0  1.010940760975e-05   3.703738062750e-06  
5*0.0  8.745108288080e-05  -4.018393130381e-06  1*0.0 -2.585986567720e-05  -1.028417994550e-05  5*0.0 -3.534549595390e-05   1.490192504858e-06  1*0.0  9.628232450797e-06   3.521069887959e-06  
5*0.0  8.381516621087e-05  -3.834190413037e-06  1*0.0 -2.473392898022e-05  -9.814711452373e-06  5*0.0 -3.372800006664e-05   1.416208430862e-06  1*0.0  9.171876499450e-06   3.348015949236e-06  
5*0.0  8.030410372546e-05  -3.657599703757e-06  1*0.0 -2.364889160516e-05  -9.363823684393e-06  5*0.0 -3.217321311125e-05   1.345485405199e-06  1*0.0  8.733929592438e-06   3.182403974659e-06  
5*0.0  7.693602745199e-05  -3.489653276773e-06  1*0.0 -2.261046566264e-05  -8.933182734087e-06  5*0.0 -3.068831912685e-05   1.278529894156e-06  1*0.0  8.316483067756e-06   3.024817114848e-06  
5*0.0  7.370483382808e-05  -3.328086363772e-06  1*0.0 -2.161663246314e-05  -8.521992075993e-06  5*0.0 -2.927220365573e-05   1.214510642183e-06  1*0.0  7.919134412906e-06   2.875073313505e-06  
5*0.0  7.058594414903e-05  -3.174019856472e-06  1*0.0 -2.065945701424e-05  -8.127073877935e-06  5*0.0 -2.791130240965e-05   1.153600292814e-06  1*0.0  7.537930284472e-06   2.731771078722e-06  
5*0.0  6.761086526897e-05  -3.026846923144e-06  1*0.0 -1.974868502474e-05  -7.751968997987e-06  5*0.0 -2.661951944144e-05   1.095724057960e-06  1*0.0  7.176832108819e-06   2.596191199028e-06  
5*0.0  6.474899135362e-05  -2.886860429333e-06  1*0.0 -1.887431767260e-05  -7.392914537152e-06  5*0.0 -2.538221469471e-05   1.040896374602e-06  1*0.0  6.831543242094e-06   2.466871606628e-06  
5*0.0  6.200678147136e-05  -2.752397706885e-06  1*0.0 -1.803867925529e-05  -7.050251201217e-06  5*0.0 -2.420334243410e-05   9.885556498339e-07  1*0.0  6.503245454385e-06   2.344049380429e-06  
5*0.0  5.935880637080e-05  -2.624074705308e-06  1*0.0 -1.723329198541e-05  -6.721193664347e-06  5*0.0 -2.306964652313e-05   9.386778838342e-07  1*0.0  6.188004866197e-06   2.226476571220e-06  
5*0.0  5.682893112106e-05  -2.501107390699e-06  1*0.0 -1.646575563916e-05  -6.408092692052e-06  5*0.0 -2.199210633092e-05   8.911302326296e-07  1*0.0  5.888991165909e-06   2.115081004091e-06  
5*0.0  5.440015069057e-05  -2.384367440828e-06  1*0.0 -1.573047477625e-05  -6.108851097177e-06  5*0.0 -2.096213624911e-05   8.462134345625e-07  1*0.0  5.603706116190e-06   2.009015657242e-06  
5*0.0  5.206831035614e-05  -2.272483131367e-06  1*0.0 -1.502608739901e-05  -5.822880475150e-06  5*0.0 -1.997824917868e-05   8.033863320874e-07  1*0.0  5.331677492277e-06   1.908072202112e-06  
5*0.0  4.982811522841e-05  -2.165396555823e-06  1*0.0 -1.435088678648e-05  -5.549446895095e-06  5*0.0 -1.903741719577e-05   7.624820895141e-07  1*0.0  5.072006342895e-06   1.811914571411e-06  
5*0.0  4.768055436275e-05  -2.063310729451e-06  1*0.0 -1.370505992810e-05  -5.288494500857e-06  5*0.0 -1.813930748749e-05   7.236697084860e-07  1*0.0  4.824576752002e-06   1.720465568819e-06  
5*0.0  4.562476358330e-05  -1.966213267175e-06  1*0.0 -1.308825739716e-05  -5.039755933199e-06  5*0.0 -1.728392546639e-05   6.869511495386e-07  1*0.0  4.589381993604e-06   1.633675236479e-06  
5*0.0  4.364726075335e-05  -1.873045904387e-06  1*0.0 -1.249616365112e-05  -4.801638297579e-06  5*0.0 -1.646488047683e-05   6.518176914037e-07  1*0.0  4.364554256478e-06   1.550895013591e-06  
5*0.0  4.175769235659e-05  -1.784477842176e-06  1*0.0 -1.193161415783e-05  -4.575107023986e-06  5*0.0 -1.568548787383e-05   6.185894264392e-07  1*0.0  4.151004622000e-06   1.472408365282e-06  
5*0.0  3.994427683056e-05  -1.699780886534e-06  1*0.0 -1.139106074808e-05  -4.358639012511e-06  5*0.0 -1.494115986632e-05   5.869404047106e-07  1*0.0  3.947442132444e-06   1.397718602588e-06  
5*0.0  3.819396776690e-05  -1.618344077370e-06  1*0.0 -1.087042328157e-05  -4.150729221700e-06  5*0.0 -1.422660753546e-05   5.566622103727e-07  1*0.0  3.752342570196e-06   1.326306508100e-06  
5*0.0  3.653023488871e-05  -1.541500531708e-06  1*0.0 -1.037658293361e-05  -3.953897408683e-06  5*0.0 -1.354969550106e-05   5.281721073844e-07  1*0.0  3.567881856918e-06   1.258881208708e-06  
5*0.0  3.493451305084e-05  -1.468075165820e-06  1*0.0 -9.903991032041e-06  -3.765939845825e-06  5*0.0 -1.290375608668e-05   5.010770101241e-07  1*0.0  3.392178951148e-06   1.194774933968e-06  
5*0.0  3.339814669001e-05  -1.397863998717e-06  1*0.0 -9.449946509761e-06  -3.585823910604e-06  5*0.0 -1.228459386044e-05   4.752540017554e-07  1*0.0  3.224045915040e-06   1.133565971841e-06  
5*0.0  3.192790510990e-05  -1.330692993646e-06  1*0.0 -9.016324330768e-06  -3.414249269081e-06  5*0.0 -1.169500494195e-05   4.506671823674e-07  1*0.0  3.064218785028e-06   1.075496363281e-06  
5*0.0  3.051627371536e-05  -1.266530274210e-06  1*0.0 -8.600908564680e-06  -3.250221221345e-06  5*0.0 -1.113147190692e-05   4.272961624255e-07  1*0.0  2.911735141355e-06   1.020192629914e-06  
5*0.0  2.916937159538e-05  -1.205617308932e-06  1*0.0 -8.205413984760e-06  -3.094344121496e-06  5*0.0 -1.059615069161e-05   4.051888689580e-07  1*0.0  2.767156769934e-06   9.678351259422e-07  
5*0.0  2.788141609148e-05  -1.147574411400e-06  1*0.0 -7.828032469835e-06  -2.945916344086e-06  5*0.0 -1.008618511537e-05   3.842075417878e-07  1*0.0  2.629671089371e-06   9.181324886245e-07  
5*0.0  2.664112058902e-05  -1.092350064853e-06  1*0.0 -7.465274458041e-06  -2.803709253836e-06  5*0.0 -9.597506091303e-06   3.643014036460e-07  1*0.0  2.498130164659e-06   8.707071512599e-07  
5*0.0  2.545557381778e-05  -1.039292977905e-06  1*0.0 -7.119331670760e-06  -2.668318070926e-06  5*0.0 -9.132843981894e-06   3.452906621455e-07  1*0.0  2.373285195752e-06   8.257563192276e-07  
5*0.0  2.431748146590e-05  -9.889566644746e-07  1*0.0 -6.787989512153e-06  -2.538914099943e-06  5*0.0 -8.688506449025e-06   3.273103936750e-07  1*0.0  2.254122253705e-06   7.829325657180e-07  
5*0.0  2.323118523673e-05  -9.408246689199e-07  1*0.0 -6.472417216655e-06  -2.415931833814e-06  5*0.0 -8.266405678509e-06   3.101941739473e-07  1*0.0  2.141120019401e-06   7.423912214525e-07  
5*0.0  2.219312486662e-05  -8.950933544848e-07  1*0.0 -6.171400607911e-06  -2.298921387159e-06  5*0.0 -7.864769841043e-06   2.939996530264e-07  1*0.0  2.033776652467e-06   7.039555948767e-07  
5*0.0  2.119117387444e-05  -8.511870783710e-07  1*0.0 -5.881509703662e-06  -2.186496437603e-06  5*0.0 -7.479112082460e-06   2.785307823933e-07  1*0.0  1.930875575824e-06   6.671918459728e-07  
5*0.0  2.023972324254e-05  -8.096425913797e-07  1*0.0 -5.606840255512e-06  -2.080135216495e-06  5*0.0 -7.114304817968e-06   2.639398433140e-07  1*0.0  1.833733692851e-06   6.325228422462e-07  
5*0.0  1.932680550348e-05  -7.701757559126e-07  1*0.0 -5.343790817621e-06  -1.978565739140e-06  5*0.0 -6.765558423665e-06   2.501131658909e-07  1*0.0  1.741007948506e-06   5.995131567927e-07  
5*0.0  1.845019346669e-05  -7.321236528075e-07  1*0.0 -5.091721597020e-06  -1.881466360145e-06  5*0.0 -6.432751283826e-06   2.368581749554e-07  1*0.0  1.652673349616e-06   5.681234138743e-07  
5*0.0  1.761359337430e-05  -6.961901234250e-07  1*0.0 -4.851737968852e-06  -1.789156095392e-06  5*0.0 -6.116158682094e-06   2.243975448554e-07  1*0.0  1.568806621833e-06   5.383641495097e-07  
5*0.0  1.681570424896e-05  -6.619518809800e-07  1*0.0 -4.623307098600e-06  -1.701474165895e-06  5*0.0 -5.815656556020e-06   2.125639516487e-07  1*0.0  1.489342468498e-06   5.102108042654e-07  
5*0.0  1.605066491831e-05  -6.294097982168e-07  1*0.0 -4.404690407184e-06  -1.617799035283e-06  5*0.0 -5.528533811231e-06   2.013497358743e-07  1*0.0  1.413528203127e-06   4.834187173214e-07  
5*0.0  1.531690781798e-05  -5.980955442688e-07  1*0.0 -4.195496875189e-06  -1.537854909232e-06  5*0.0 -5.254774546554e-06   1.906246770339e-07  1*0.0  1.341381077746e-06   4.579549205169e-07  
5*0.0  1.461576767937e-05  -5.684236867686e-07  1*0.0 -3.995952415964e-06  -1.461813483149e-06  5*0.0 -4.994068514374e-06   1.804971651997e-07  1*0.0  1.272779873395e-06   4.337985702865e-07  
5*0.0  1.394688026699e-05  -5.403449344321e-07  1*0.0 -3.805981766678e-06  -1.389561256309e-06  5*0.0 -4.746372393216e-06   1.709404567684e-07  1*0.0  1.207718422160e-06   4.109261690154e-07  
5*0.0  1.330558284839e-05  -5.134079644179e-07  1*0.0 -3.624241204053e-06  -1.320584679279e-06  5*0.0 -4.510036068047e-06   1.618066075781e-07  1*0.0  1.145748013023e-06   3.891789704347e-07  
5*0.0  1.269358057291e-05  -4.878547541278e-07  1*0.0 -3.451179199836e-06  -1.255009654467e-06  5*0.0 -4.285482578745e-06   1.531939404300e-07  1*0.0  1.086976234125e-06   3.685843502519e-07  
5*0.0  1.210861472396e-05  -4.635821843377e-07  1*0.0 -3.286044466980e-06  -1.192616254468e-06  5*0.0 -4.071778516085e-06   1.450347017438e-07  1*0.0  1.031131313993e-06   3.490585144936e-07  
5*0.0  1.154846757045e-05  -4.402334423431e-07  1*0.0 -3.128333842888e-06  -1.133092140484e-06  5*0.0 -3.868100503552e-06   1.372250608299e-07  1*0.0  9.780140204109e-07   3.305049611094e-07  
5*0.0  1.101256651168e-05  -4.182216101699e-07  1*0.0 -2.977596879867e-06  -1.076426651049e-06  5*0.0 -3.673940129947e-06   1.298772498783e-07  1*0.0  9.274297715733e-07   3.128952423037e-07  
5*0.0  1.050212739855e-05  -3.972596599561e-07  1*0.0 -2.834412253370e-06  -1.022630785742e-06  5*0.0 -3.489780422524e-06   1.229168140600e-07  1*0.0  8.795596015404e-07   2.962383487045e-07  
5*0.0  1.001426418452e-05  -3.773308230835e-07  1*0.0 -2.697828719566e-06  -9.714270284900e-07  5*0.0 -3.314587346621e-06   1.163251714355e-07  1*0.0  8.340959109009e-07   2.804480337948e-07  
5*0.0  9.546130236987e-06  -3.583031940330e-07  1*0.0 -2.567010929229e-06  -9.225209020236e-07  5*0.0 -3.147139119702e-06   1.100526065469e-07  1*0.0  7.907084187319e-07   2.654141016954e-07  
5*0.0  9.099154314465e-06  -3.400908199298e-07  1*0.0 -2.442368440846e-06  -8.760088320533e-07  5*0.0 -2.988067654233e-06   1.040781458857e-07  1*0.0  7.495626079943e-07   2.511787206812e-07  
5*0.0  8.674123167028e-06  -3.229272854778e-07  1*0.0 -2.324043025666e-06  -8.319549112259e-07  5*0.0 -2.837319654265e-06   9.846558406647e-08  1*0.0  7.106317290039e-07   2.377345789722e-07  
5*0.0  8.266221446748e-06  -3.065926451785e-07  1*0.0 -2.210762956682e-06  -7.898542762075e-07  5*0.0 -2.693271656304e-06   9.314115297510e-08  1*0.0  6.735012692162e-07   2.249333158965e-07  
5*0.0  7.877647213585e-06  -2.910506497255e-07  1*0.0 -2.103065367100e-06  -7.499034216936e-07  5*0.0 -2.556728967949e-06   8.810205624150e-08  1*0.0  6.383657135391e-07   2.128383907042e-07  
5*0.0  7.505164529112e-06  -2.762418620333e-07  1*0.0 -1.999936972561e-06  -7.117980153296e-07  5*0.0 -2.426288989961e-06   8.330685210678e-08  1*0.0  6.048326216568e-07   2.013327681390e-07  
5*0.0  7.150937157469e-06  -2.621617467776e-07  1*0.0 -1.902153284175e-06  -6.756662756951e-07  5*0.0 -2.302842653911e-06   7.877763937874e-08  1*0.0  5.731742264165e-07   1.904714279433e-07  
5*0.0  6.812515314030e-06  -2.487265887793e-07  1*0.0 -1.808903633068e-06  -6.412917040516e-07  5*0.0 -2.185392417487e-06   7.447418711531e-08  1*0.0  5.431012249166e-07   1.801737884208e-07  
5*0.0  6.489075746518e-06  -2.360446096020e-07  1*0.0 -1.719921049927e-06  -6.085834289368e-07  5*0.0 -2.073557124659e-06   7.042073582620e-08  1*0.0  5.145054284936e-07   1.704059446134e-07  
5*0.0  6.180099411551e-06  -2.239198431316e-07  1*0.0 -1.635079676693e-06  -5.774655913728e-07  5*0.0 -1.967224014917e-06   6.656265279895e-08  1*0.0  4.873602791191e-07   1.611504674147e-07  
5*0.0  5.884874030490e-06  -2.124258829207e-07  1*0.0 -1.554228898793e-06  -5.478411449992e-07  5*0.0 -1.866010142280e-06   6.291778242087e-08  1*0.0  4.615760967544e-07   1.523682600934e-07  
5*0.0  5.604763175655e-06  -2.015621284577e-07  1*0.0 -1.477626553345e-06  -5.198474609330e-07  5*0.0 -1.770362111072e-06   5.948528858261e-08  1*0.0  4.372435428322e-07   1.440974687517e-07  
5*0.0  5.336809312795e-06  -1.911580224482e-07  1*0.0 -1.404537236233e-06  -4.931626705417e-07  5*0.0 -1.679335082685e-06   5.621793069911e-08  1*0.0  4.141343749116e-07   1.362496324923e-07  
5*0.0  5.079638954253e-06  -1.812547221617e-07  1*0.0 -1.334455929167e-06  -4.676843765381e-07  5*0.0 -1.592242034341e-06   5.311075724638e-08  1*0.0  3.920430377245e-07   1.287739379663e-07  
5*0.0  4.835800210645e-06  -1.718453070649e-07  1*0.0 -1.268194238812e-06  -4.435945873635e-07  5*0.0 -1.510069137634e-06   5.017779003458e-08  1*0.0  3.712489962765e-07   1.217374509917e-07  
5*0.0  4.603062374862e-06  -1.629833851862e-07  1*0.0 -1.205017923778e-06  -4.207081531769e-07  5*0.0 -1.431865112500e-06   4.741926919915e-08  1*0.0  3.514793287158e-07   1.150680335745e-07  
5*0.0  4.381419037685e-06  -1.545412539710e-07  1*0.0 -1.145004122483e-06  -3.989872573682e-07  5*0.0 -1.357778446165e-06   4.480495932780e-08  1*0.0  3.327905499115e-07   1.087675331933e-07  
5*0.0  4.168988843864e-06  -1.465115736865e-07  1*0.0 -1.087550542572e-06  -3.782692516655e-07  5*0.0 -1.286993450398e-06   4.232405003317e-08  1*0.0  3.149521807830e-07   1.027729371975e-07  
5*0.0  3.966845607324e-06  -1.388236259341e-07  1*0.0 -1.033040706396e-06  -3.586134272821e-07  5*0.0 -1.220015401859e-06   3.996367059633e-08  1*0.0  2.981143604186e-07   9.711449102959e-08  
5*0.0  3.774480663259e-06  -1.316222696625e-07  1*0.0 -9.812199601546e-07  -3.399924996491e-07  5*0.0 -1.156431881094e-06   3.775533913597e-08  1*0.0  2.821456146770e-07   9.176430584237e-08  
5*0.0  3.590913930665e-06  -1.247760681252e-07  1*0.0 -9.318878826957e-07  -3.222886695748e-07  5*0.0 -1.096023367237e-06   3.566566286848e-08  1*0.0  2.670041693036e-07   8.669712650853e-08  
5*0.0  3.414934224573e-06  -1.181733951991e-07  1*0.0 -8.847171557823e-07  -3.053778479088e-07  5*0.0 -1.038444200691e-06   3.366109429356e-08  1*0.0  2.526031697962e-07   8.188150854671e-08  
5*0.0  3.248717808202e-06  -1.120202806718e-07  1*0.0 -8.401740039662e-07  -2.894768440210e-07  5*0.0 -9.841351125218e-07   3.179451391207e-08  1*0.0  2.390253873174e-07   7.735776088493e-08  
5*0.0  3.089226798522e-06  -1.060970363278e-07  1*0.0 -7.975650596913e-07  -2.742702814790e-07  5*0.0 -9.323517976295e-07   3.001064739761e-08  1*0.0  2.261112320770e-07   7.305635675753e-08  
5*0.0  2.937719821625e-06  -1.005029684456e-07  1*0.0 -7.571318387007e-07  -2.598882319623e-07  5*0.0 -8.832677880354e-07   2.832569601902e-08  1*0.0  2.138823646040e-07   6.899443039688e-08  
5*0.0  2.793258061107e-06  -9.521405353354e-08  1*0.0 -7.186780293429e-07  -2.462206538504e-07  5*0.0 -8.367331450977e-07   2.674302113979e-08  1*0.0  2.023139947068e-07   6.515466883609e-08  
5*0.0  2.656078842410e-06  -9.021047209318e-08  1*0.0 -6.822064454436e-07  -2.332963529333e-07  5*0.0 -7.926483982303e-07   2.524816854169e-08  1*0.0  1.913672826377e-07   6.153007204333e-08  
5*0.0  2.524221138726e-06  -8.539431081089e-08  1*0.0 -6.472468632412e-07  -2.209195302986e-07  5*0.0 -7.505264871960e-07   2.381857038414e-08  1*0.0  1.809299899656e-07   5.807773636719e-08  
5*0.0  2.399490363318e-06  -8.086383588805e-08  1*0.0 -6.142101561165e-07  -2.092598975401e-07  5*0.0 -7.107880748003e-07   2.247618359649e-08  1*0.0  1.710930283053e-07   5.483232902801e-08  
5*0.0  2.280844094485e-06  -7.659924418202e-08  1*0.0 -5.828533821397e-07  -1.982079343722e-07  5*0.0 -6.731300719683e-07   2.121542408276e-08  1*0.0  1.617896656008e-07   5.176617320839e-08  
5*0.0  2.166937701004e-06  -7.249042473965e-08  1*0.0 -5.528212147022e-07  -1.876374044908e-07  5*0.0 -6.371875837012e-07   2.001003752711e-08  1*0.0  1.529263267204e-07   4.884914101446e-08  
5*0.0  2.059493787869e-06  -6.865554684995e-08  1*0.0 -5.245216853165e-07  -1.777060712761e-07  5*0.0 -6.033285086861e-07   1.888373933238e-08  1*0.0  1.445858894671e-07   4.611060710575e-08  
5*0.0  1.956941012560e-06  -6.498109710533e-08  1*0.0 -4.975653720365e-07  -1.682605748675e-07  5*0.0 -5.711898457845e-07   1.781230440163e-08  1*0.0  1.366821869210e-07   4.351924487378e-08  
5*0.0  1.858780498402e-06  -6.147348394601e-08  1*0.0 -4.718036412154e-07  -1.592595213243e-07  5*0.0 -5.405416060026e-07   1.679338241777e-08  1*0.0  1.291546146679e-07   4.105737181151e-08  
5*0.0  1.765831728508e-06  -5.818211949260e-08  1*0.0 -4.474628810854e-07  -1.507640242453e-07  5*0.0 -5.116361496985e-07   1.583997503316e-08  1*0.0  1.220698175332e-07   3.874194372307e-08  
5*0.0  1.677567974194e-06  -5.507873455235e-08  1*0.0 -4.243798365606e-07  -1.427290106132e-07  5*0.0 -4.842739329141e-07   1.494298763403e-08  1*0.0  1.153704810718e-07   3.655788292912e-08  
5*0.0  1.592812358548e-06  -5.210641337739e-08  1*0.0 -4.022782695713e-07  -1.350409898411e-07  5*0.0 -4.581302412180e-07   1.408796325444e-08  1*0.0  1.089844355317e-07   3.447742953828e-08  
5*0.0  1.512329970669e-06  -4.927617171309e-08  1*0.0 -3.813232706041e-07  -1.277683338762e-07  5*0.0 -4.334056840329e-07   1.327781499810e-08  1*0.0  1.029530790678e-07   3.251630153748e-08  
5*0.0  1.436087173781e-06  -4.662653902983e-08  1*0.0 -3.615064102185e-07  -1.209034411023e-07  5*0.0 -4.100647957911e-07   1.252131015960e-08  1*0.0  9.726879182232e-08   3.067073785949e-08  
5*0.0  1.363273267006e-06  -4.411287074525e-08  1*0.0 -3.426077001311e-07  -1.143746764644e-07  5*0.0 -3.878582688792e-07   1.180558594617e-08  1*0.0  9.186727023643e-08   2.892128042592e-08  
5*0.0  1.294186472786e-06  -4.171148897523e-08  1*0.0 -3.247182002265e-07  -1.081997820176e-07  5*0.0 -3.668766900277e-07   1.112538101356e-08  1*0.0  8.677329978986e-08   2.727275295943e-08  
5*0.0  1.228384898190e-06  -3.945046645110e-08  1*0.0 -3.076798789182e-07  -1.023469239565e-07  5*0.0 -3.469497279134e-07   1.048588054149e-08  1*0.0  8.193638488178e-08   2.571381454839e-08  
5*0.0  1.165839002771e-06  -3.729490989327e-08  1*0.0 -2.915495407708e-07  -9.679671505355e-08  5*0.0 -3.281062957014e-07   9.915935682615e-09  1*0.0  7.737774117147e-08   2.424245088070e-08  
5*0.0  1.106460079196e-06  -3.526901546009e-08  1*0.0 -2.762331841010e-07  -9.155196550809e-08  5*0.0 -3.102739624316e-07   9.343782094790e-09  1*0.0  7.306383446486e-08   2.285589117065e-08  
5*0.0  1.050140500339e-06  -3.335319141957e-08  1*0.0 -2.617462835062e-07  -8.659295989253e-08  5*0.0 -2.934147433750e-07   8.803930556741e-09  1*0.0  6.899484011840e-08   2.154839556447e-08  
5*0.0  9.959644672425e-07  -3.151522400851e-08  1*0.0 -2.478410603356e-07  -8.184254835483e-08  5*0.0 -2.772863155430e-07   8.294766980613e-09  1*0.0  6.510898193824e-08   2.030202221507e-08  
5*0.0  9.450486808635e-07  -2.979252358557e-08  1*0.0 -2.347893416300e-07  -7.739234303022e-08  5*0.0 -2.621694595044e-07   7.814269652935e-09  1*0.0  6.147154873407e-08   1.913716334427e-08  
5*0.0  8.962968171298e-07  -2.815415044510e-08  1*0.0 -2.223245177860e-07  -7.314688821992e-08  5*0.0 -2.477651604928e-07   7.360866507604e-09  1*0.0  5.801288402236e-08   1.803072733039e-08  
5*0.0  8.503249425996e-07  -2.661422496111e-08  1*0.0 -2.105801667175e-07  -6.915889189940e-08  5*0.0 -2.342140765476e-07   6.932714826817e-09  1*0.0  5.476189670381e-08   1.699330083200e-08  
5*0.0  8.062493310821e-07  -2.515880863819e-08  1*0.0 -1.993447049556e-07  -6.535091735338e-08  5*0.0 -2.212795717848e-07   6.529470615758e-09  1*0.0  5.166433339516e-08   1.600656746980e-08  
5*0.0  7.644155991442e-07  -2.374437139873e-08  1*0.0 -1.887071835059e-07  -6.174627725512e-08  5*0.0 -2.090756269730e-07   6.148672064721e-09  1*0.0  4.874776052680e-08   1.507764932718e-08  
5*0.0  7.250507158333e-07  -2.245213898683e-08  1*0.0 -1.786913893644e-07  -5.837021835267e-08  5*0.0 -1.975891215182e-07   5.789327900453e-09  1*0.0  4.600207906592e-08   1.420709447851e-08  
5*0.0  6.871959414459e-07  -2.119672606439e-08  1*0.0 -1.690933594447e-07  -5.513410651916e-08  5*0.0 -1.866188027967e-07   5.450232860730e-09  1*0.0  4.338687139360e-08   1.337788851948e-08  
5*0.0  6.517012689059e-07  -2.002543238213e-08  1*0.0 -1.600973889071e-07  -5.211102419124e-08  5*0.0 -1.763483206516e-07   5.131801513549e-09  1*0.0  4.093998229864e-08   1.260411271007e-08  
5*0.0  6.177095574915e-07  -1.891475248149e-08  1*0.0 -1.515074671498e-07  -4.922573723430e-08  5*0.0 -1.665693830441e-07   4.830556898987e-09  1*0.0  3.861586041982e-08   1.186954363947e-08  
5*0.0  5.855047609369e-07  -1.786688005693e-08  1*0.0 -1.433829729318e-07  -4.650187229010e-08  5*0.0 -1.573245176678e-07   4.546676820757e-09  1*0.0  3.642193074623e-08   1.117724440183e-08  
5*0.0  5.547292404182e-07  -1.686904655486e-08  1*0.0 -1.356305611824e-07  -4.390965281306e-08  5*0.0 -1.485317691287e-07   4.279064757934e-09  1*0.0  3.433797952228e-08   1.052114491385e-08  
5*0.0  5.255580459248e-07  -1.591708482549e-08  1*0.0 -1.283046832976e-07  -4.145913315207e-08  5*0.0 -1.402393460648e-07   4.026745712146e-09  1*0.0  3.237759586074e-08   9.940085821804e-09  
5*0.0  4.980147858106e-07  -1.503001124759e-08  1*0.0 -1.213891616955e-07  -3.915491492420e-08  5*0.0 -1.324241340769e-07   3.788589573565e-09  1*0.0  3.053076097341e-08   9.356343007303e-09  
5*0.0  4.716811499439e-07  -1.419111955612e-08  1*0.0 -1.147932807820e-07  -3.696011231298e-08  5*0.0 -1.249845201336e-07   3.564259916681e-09  1*0.0  2.877610943381e-08   8.806821121800e-09  
5*0.0  4.468245562613e-07  -1.339069374554e-08  1*0.0 -1.085712456649e-07  -3.489573510295e-08  5*0.0 -1.179888387164e-07   3.353411030412e-09  1*0.0  2.712725945241e-08   8.288980658585e-09  
5*0.0  4.233026063890e-07  -1.263620441874e-08  1*0.0 -1.026939028421e-07  -3.294871702621e-08  5*0.0 -1.113888333879e-07   3.154393178087e-09  1*0.0  2.557404439910e-08   7.800579921997e-09  
5*0.0  4.008865134298e-07  -1.192821655513e-08  1*0.0 -9.710071242490e-08  -3.110082474724e-08  5*0.0 -1.051206638867e-07   2.967083317122e-09  1*0.0  2.410083513000e-08   7.341304792185e-09  
5*0.0  3.796102616652e-07  -1.125137690097e-08  1*0.0 -9.180899401219e-08  -2.935152382936e-08  5*0.0 -9.920121580422e-08   2.790396360988e-09  1*0.0  2.271327651220e-08   6.907641708956e-09  
5*0.0  3.595941234414e-07  -1.062112866163e-08  1*0.0 -8.682764738077e-08  -2.771282006761e-08  5*0.0 -9.364418075730e-08   2.624220824231e-09  1*0.0  2.141031067563e-08   6.498980722707e-09  
5*0.0  3.402478664645e-07  -1.001161085660e-08  1*0.0 -8.203258359224e-08  -2.613436739026e-08  5*0.0 -8.830422981270e-08   2.467588993913e-09  1*0.0  2.016228453766e-08   6.113652145691e-09  
5*0.0  3.221932437254e-07  -9.478814397381e-09  1*0.0 -7.755878348488e-08  -2.466628477141e-08  5*0.0 -8.332824495120e-08   2.320007019712e-09  1*0.0  1.899989397773e-08   5.750290343412e-09  
5*0.0  3.048878552690e-07  -8.938808822770e-09  1*0.0 -7.328027671725e-08  -2.326454495592e-08  5*0.0 -7.858106636192e-08   2.180760167830e-09  1*0.0  1.789304298544e-08   5.407406066498e-09  
5*0.0  2.884583902409e-07  -8.430457515417e-09  1*0.0 -6.923193033573e-08  -2.193732563676e-08  5*0.0 -7.409658512021e-08   2.050080862604e-09  1*0.0  1.685036134562e-08   5.084869686354e-09  
5*0.0  2.729877892729e-07  -7.949275084429e-09  1*0.0 -6.541819107812e-08  -2.069281869788e-08  5*0.0 -6.988251756960e-08   1.926853396858e-09  1*0.0  1.587034472136e-08   4.780988118214e-09  
5*0.0  2.582489438907e-07  -7.494128233010e-09  1*0.0 -6.179376831498e-08  -1.951123664316e-08  5*0.0 -6.588290256535e-08   1.810717904445e-09  1*0.0  1.494210974209e-08   4.494914160057e-09  
5*0.0  2.444006236679e-07  -7.066205361474e-09  1*0.0 -5.838939521209e-08  -1.840473890965e-08  5*0.0 -6.213893573544e-08   1.701820352185e-09  1*0.0  1.407362382414e-08   4.226202914869e-09  
5*0.0  2.311650016093e-07  -6.660625785607e-09  1*0.0 -5.514473979043e-08  -1.735095696859e-08  5*0.0 -5.857307325525e-08   1.598997859182e-09  1*0.0  1.324828411252e-08   3.972932825003e-09  
5*0.0  2.187659778568e-07  -6.278389477360e-09  1*0.0 -5.210448770855e-08  -1.636742575660e-08  5*0.0 -5.524155379125e-08   1.502417495464e-09  1*0.0  1.247723625126e-08   3.734950626806e-09  
5*0.0  2.068531928058e-07  -5.917135096051e-09  1*0.0 -4.919576276453e-08  -1.542525705115e-08  5*0.0 -5.205798414992e-08   1.411438570005e-09  1*0.0  1.174292054802e-08   3.510632197239e-09  
5*0.0  1.956926668553e-07  -5.576400145146e-09  1*0.0 -4.646677157654e-08  -1.454639803632e-08  5*0.0 -4.908106611547e-08   1.325920838708e-09  1*0.0  1.105562843216e-08   3.299542518556e-09  
5*0.0  1.850446530177e-07  -5.253816665872e-09  1*0.0 -4.387486380765e-08  -1.370997754389e-08  5*0.0 -4.625441787397e-08   1.245250722214e-09  1*0.0  1.040552183957e-08   3.100420428185e-09  
5*0.0  1.749328531729e-07  -4.950662343753e-09  1*0.0 -4.141635039875e-08  -1.291869574472e-08  5*0.0 -4.357938429225e-08   1.169651929893e-09  1*0.0  9.825859803620e-09   2.913081901286e-09  
5*0.0  1.653544445624e-07  -4.663130808512e-09  1*0.0 -3.909145469857e-08  -1.217176369639e-08  5*0.0 -4.105600329853e-08   1.098244204797e-09  1*0.0  9.244722245458e-09   2.736356312174e-09  
5*0.0  1.562718412347e-07  -4.391871553693e-09  1*0.0 -3.689058815367e-08  -1.146597733140e-08  5*0.0 -3.866975768982e-08   1.031079737359e-09  1*0.0  8.696620076489e-09   2.569965743161e-09  
5*0.0  1.476480500944e-07  -4.136906020297e-09  1*0.0 -3.480569080740e-08  -1.079794209025e-08  5*0.0 -3.641548651324e-08   9.681335459428e-10  1*0.0  8.181140586828e-09   2.413823822097e-09  
5*0.0  1.395069346436e-07  -3.895896579418e-09  1*0.0 -3.283967376864e-08  -1.016959800912e-08  5*0.0 -3.429242078292e-08   9.088489476722e-10  1*0.0  7.695799633151e-09   2.267057108964e-09  
5*0.0  1.319257382969e-07  -3.668397964951e-09  1*0.0 -3.100467939371e-08  -9.617765306729e-09  5*0.0 -3.231877125253e-08   8.530946449105e-10  1*0.0  7.238843925074e-09   2.129116330709e-09  
5*0.0  1.246707241531e-07  -3.454738190592e-09  1*0.0 -2.925735313831e-08  -9.060340535211e-09  5*0.0 -3.043982742886e-08   8.008452314475e-10  1*0.0  6.808981471887e-09   1.999658134807e-09  
5*0.0  1.177789909028e-07  -3.252857718112e-09  1*0.0 -2.759936586091e-08  -8.534009579314e-09  5*0.0 -2.866169218597e-08   7.516798338506e-10  1*0.0  6.403947471719e-09   1.877849177648e-09  
5*0.0  1.112976043517e-07  -3.061710208647e-09  1*0.0 -2.603987293879e-08  -8.036816158374e-09  5*0.0 -2.699272453410e-08   7.052955555179e-10  1*0.0  6.022140081341e-09   1.763153368989e-09  
5*0.0  1.050691090853e-07  -2.881829490170e-09  1*0.0 -2.454970997534e-08  -7.567066937693e-09  5*0.0 -2.540009654407e-08   6.617755952013e-10  1*0.0  5.662002142979e-09   1.655141965507e-09  
5*0.0  9.928826818618e-08  -2.712289021425e-09  1*0.0 -2.316388669930e-08  -7.124154351581e-09  5*0.0 -2.392189231259e-08   6.208911142521e-10  1*0.0  5.322931847852e-09   1.553615701352e-09  
5*0.0  9.372727815474e-08  -2.552081937925e-09  1*0.0 -2.183564274164e-08  -6.705785995593e-09  5*0.0 -2.250784837596e-08   5.823995707998e-10  1*0.0  5.003460816296e-09   1.458048928721e-09  
5*0.0  8.850392841501e-08  -2.401305211176e-09  1*0.0 -2.058872520831e-08  -6.311180939244e-09  5*0.0 -2.118348369043e-08   5.462782705849e-10  1*0.0  4.702485762450e-09   1.368171405034e-09  
5*0.0  8.355618284121e-08  -2.258924620394e-09  1*0.0 -1.941046378029e-08  -5.938340435201e-09  5*0.0 -1.993369101428e-08   5.122959591328e-10  1*0.0  4.418736350616e-09   1.283545077445e-09  
5*0.0  7.881172419176e-08  -2.124830740550e-09  1*0.0 -1.828470218323e-08  -5.587506922989e-09  5*0.0 -1.874069276830e-08   4.803961468527e-10  1*0.0  4.152051107336e-09   1.204146554536e-09  
5*0.0  7.439705203461e-08  -1.999001716287e-09  1*0.0 -1.723595399984e-08  -5.257416032280e-09  5*0.0 -1.763323681945e-08   4.505379823948e-10  1*0.0  3.901295122317e-09   1.129652543124e-09  
5*0.0  7.022715417103e-08  -1.879794040782e-09  1*0.0 -1.624665135581e-08  -4.945936671268e-09  5*0.0 -1.659015348359e-08   4.223671098937e-10  1*0.0  3.665102255313e-09   1.059589358221e-09  
5*0.0  6.631688233410e-08  -1.767736086680e-09  1*0.0 -1.531741028428e-08  -4.653481978837e-09  5*0.0 -1.561406904512e-08   3.959670342404e-10  1*0.0  3.443473880110e-09   9.939903402910e-10  
5*0.0  6.255019862731e-08  -1.662694787593e-09  1*0.0 -1.442812317260e-08  -4.378531536977e-09  5*0.0 -1.468011454117e-08   3.712743001567e-10  1*0.0  3.235183600127e-09   9.324807485027e-10  
5*0.0  5.902183541239e-08  -1.563301577017e-09  1*0.0 -1.359530095328e-08  -4.118687146554e-09  5*0.0 -1.380683994049e-08   3.480022575262e-10  1*0.0  3.038821938728e-09   8.745561764040e-10  
5*0.0  5.572740934416e-08  -1.469455626165e-09  1*0.0 -1.281590567660e-08  -3.873341451068e-09  5*0.0 -1.299253749820e-08   3.261140925304e-10  1*0.0  2.853897555047e-09   8.200518419605e-10  
5*0.0  5.252529465516e-08  -1.381351786423e-09  1*0.0 -1.206436414024e-08  -3.642281185769e-09  5*0.0 -1.220733125346e-08   3.056164189809e-10  1*0.0  2.679912250676e-09   7.688664339988e-10  
5*0.0  4.955012298528e-08  -1.298676497360e-09  1*0.0 -1.136466885471e-08  -3.424859832777e-09  5*0.0 -1.147862854663e-08   2.864377544882e-10  1*0.0  2.516389651828e-09   7.208468721203e-10  
5*0.0  4.670547635670e-08  -1.220240243824e-09  1*0.0 -1.069791175377e-08  -3.219017717809e-09  5*0.0 -1.078456703413e-08   2.683190400039e-10  1*0.0  2.362072295586e-09   6.755533457799e-10  
5*0.0  4.406251598652e-08  -1.146837775575e-09  1*0.0 -1.007801595759e-08  -3.025596142029e-09  5*0.0 -1.014125204622e-08   2.514041063845e-10  1*0.0  2.217149933097e-09   6.331065707390e-10  
5*0.0  4.152027546814e-08  -1.077457556192e-09  1*0.0 -9.517583613294e-09  -2.843248286678e-09  5*0.0 -9.561426736545e-09   2.354771772828e-10  1*0.0  2.080798043637e-09   5.932206659401e-10  
5*0.0  3.912942423642e-08  -1.012299831877e-09  1*0.0 -8.959654807435e-09  -2.671929605445e-09  5*0.0 -8.984312747938e-09   2.205633027403e-10  1*0.0  1.952816237055e-09   5.558567827895e-10  
5*0.0  3.688066977101e-08  -9.508507308493e-10  1*0.0 -8.433556903955e-09  -2.510684613201e-09  5*0.0 -8.441228718795e-09   2.065475443350e-10  1*0.0  1.832528578362e-09   5.207975290437e-10  
5*0.0  3.476281983266e-08  -8.930717131402e-10  1*0.0 -7.938295097931e-09  -2.359245651718e-09  5*0.0 -7.931038123327e-09   1.934078080068e-10  1*0.0  1.719627237818e-09   4.879610310159e-10  
5*0.0  3.278566907790e-08  -8.385949352190e-10  1*0.0 -7.471645814324e-09  -2.216822190322e-09  5*0.0 -7.451377859910e-09   1.810651601534e-10  1*0.0  1.613609185934e-09   4.571788603545e-10  
5*0.0  3.089359360281e-08  -7.875453328667e-10  1*0.0 -7.032160099766e-09  -2.082997680009e-09  5*0.0 -7.000498203453e-09   1.695260226976e-10  1*0.0  1.514046341079e-09   4.283311140930e-10  
5*0.0  2.910300105898e-08  -7.395519468321e-10  1*0.0 -6.617602664536e-09  -1.956923102114e-09  5*0.0 -6.575932261158e-09   1.587126783829e-10  1*0.0  1.420454778446e-09   4.012432787486e-10  
5*0.0  2.742796310526e-08  -6.942466541522e-10  1*0.0 -6.226143250525e-09  -1.838083983465e-09  5*0.0 -6.175764859634e-09   1.485390609201e-10  1*0.0  1.332357954890e-09   3.757867947522e-10  
5*0.0  2.582926099749e-08  -6.516997695161e-10  1*0.0 -5.856635647262e-09  -1.726019818703e-09  5*0.0 -5.798664621317e-09   1.390162992264e-10  1*0.0  1.249500437260e-09   3.518643651353e-10  
5*0.0  2.433704019302e-08  -6.116735534348e-10  1*0.0 -5.508449784127e-09  -1.620620047346e-09  5*0.0 -5.443966846671e-09   1.300869733276e-10  1*0.0  1.171660687874e-09   3.294290937125e-10  
5*0.0  2.290162774829e-08  -5.738824665819e-10  1*0.0 -5.179285532098e-09  -1.521066979457e-09  5*0.0 -5.109176046008e-09   1.216869351100e-10  1*0.0  1.098338410714e-09   3.083116418459e-10  
5*0.0  2.156158212138e-08  -5.385121488519e-10  1*0.0 -4.869379074085e-09  -1.427555857909e-09  5*0.0 -4.794597049394e-09   1.138448235256e-10  1*0.0  1.029506280576e-09   2.885293408498e-10  
5*0.0  2.028235548092e-08  -5.052349982630e-10  1*0.0 -4.576810015606e-09  -1.339341644120e-09  5*0.0 -4.498061457171e-09   1.064900811008e-10  1*0.0  9.647579754814e-10   2.699319391893e-10  
5*0.0  1.909479918144e-08  -4.739911128470e-10  1*0.0 -4.302538994354e-09  -1.256881806990e-09  5*0.0 -4.220718567434e-09   9.960752608706e-11  1*0.0  9.042205635810e-10   2.525900184485e-10  
5*0.0  1.796455349054e-08  -4.446828410560e-10  1*0.0 -4.044223874886e-09  -1.179385735841e-09  5*0.0 -3.960028695319e-09   9.316902825539e-11  1*0.0  8.473759615280e-10   2.363378939453e-10  
5*0.0  1.692535321424e-08  -4.172597124805e-10  1*0.0 -3.802141093888e-09  -1.106967529750e-09  5*0.0 -3.716291310617e-09   8.715989025177e-11  1*0.0  7.942468057145e-10   2.211878913085e-10  
5*0.0  1.592648009935e-08  -3.914171195298e-10  1*0.0 -3.574561771495e-09  -1.039013925929e-09  5*0.0 -3.487637726085e-09   8.151742553433e-11  1*0.0  7.444599829317e-10   2.070150454033e-10  
5*0.0  1.499931022803e-08  -3.670240532977e-10  1*0.0 -3.360228398937e-09  -9.751400145937e-10  5*0.0 -3.272753654618e-09   7.621273484420e-11  1*0.0  6.977237466427e-10   1.937344124302e-10  
5*0.0  1.412203251957e-08  -3.441291506147e-10  1*0.0 -3.158060244228e-09  -9.149757965626e-10  5*0.0 -3.070377453115e-09   7.124656269921e-11  1*0.0  6.537773256040e-10   1.812620929406e-10  
5*0.0  1.327515495555e-08  -3.226948255834e-10  1*0.0 -2.967840080101e-09  -8.584536529649e-10  5*0.0 -2.880304358126e-09   6.660987857339e-11  1*0.0  6.125621568900e-10   1.695807868920e-10  
5*0.0  1.249428654735e-08  -3.024054759743e-10  1*0.0 -2.788014072299e-09  -8.050689686040e-10  5*0.0 -2.700934281523e-09   6.223890372868e-11  1*0.0  5.737440913585e-10   1.585875920463e-10  
5*0.0  1.175068118377e-08  -2.833153130309e-10  1*0.0 -2.618333476983e-09  -7.547667895310e-10  5*0.0 -2.531961547122e-09   5.813866445614e-11  1*0.0  5.372341615762e-10   1.482610095876e-10  
5*0.0  1.104293361150e-08  -2.655897522063e-10  1*0.0 -2.459041722298e-09  -7.076485245148e-10  5*0.0 -2.373615637308e-09   5.434007394536e-11  1*0.0  5.030532640227e-10   1.386125088377e-10  
5*0.0  1.038221505102e-08  -2.488238705526e-10  1*0.0 -2.308474834510e-09  -6.631335027487e-10  5*0.0 -2.224163543469e-09   5.076034611130e-11  1*0.0  4.708651779861e-10   1.295302205388e-10  
5*0.0  9.791720898132e-09  -2.331067432051e-10  1*0.0 -2.166643290955e-09  -6.212755077851e-10  5*0.0 -2.083642607124e-09   4.741513993927e-11  1*0.0  4.406401076162e-10   1.210155008109e-10  
5*0.0  9.201300007099e-09  -2.184098270879e-10  1*0.0 -2.033508408545e-09  -5.820691333601e-10  5*0.0 -1.951980287585e-09   4.429409879145e-11  1*0.0  4.123455582891e-10   1.130605398242e-10  
5*0.0  8.647177890733e-09  -2.046002798952e-10  1*0.0 -1.908649809287e-09  -5.453878026476e-10  5*0.0 -1.828790311630e-09   4.137212037990e-11  1*0.0  3.858885287025e-10   1.056385987464e-10  
5*0.0  8.125526633551e-09  -1.915854452439e-10  1*0.0 -1.791252914930e-09  -5.109639230522e-10  5*0.0 -1.713199913650e-09   3.862714005346e-11  1*0.0  3.610900908934e-10   9.869405451930e-11  
5*0.0  7.638069855549e-09  -1.794428086855e-10  1*0.0 -1.681556926784e-09  -4.788990440202e-10  5*0.0 -1.605462562406e-09   3.607335809486e-11  1*0.0  3.379769066861e-10   9.224041154591e-11  
5*0.0  7.180450596028e-09  -1.680609533189e-10  1*0.0 -1.578675248296e-09  -4.488902010181e-10  5*0.0 -1.504615890197e-09   3.368615408675e-11  1*0.0  3.163605657785e-10   8.621652117140e-11  
5*0.0  6.749873518069e-09  -1.573575822973e-10  1*0.0 -1.481993369312e-09  -4.207425543488e-10  5*0.0 -1.410050657489e-09   3.144995464238e-11  1*0.0  2.961129249266e-10   8.058369737744e-11  
5*0.0  6.342501662349e-09  -1.473047360704e-10  1*0.0 -1.390732846531e-09  -3.941928254778e-10  5*0.0 -1.320903877632e-09   2.935557812518e-11  1*0.0  2.770652017638e-10   7.528798897843e-11  
5*0.0  5.958935401113e-09  -1.379384077943e-10  1*0.0 -1.304936663058e-09  -3.692723573421e-10  5*0.0 -1.237221025664e-09   2.740845223095e-11  1*0.0  2.592101296594e-10   7.033086044259e-11  
5*0.0  5.596376240708e-09  -1.291005182128e-10  1*0.0 -1.223995594412e-09  -3.457895651612e-10  5*0.0 -1.158406591376e-09   2.557778000289e-11  1*0.0  2.424227389328e-10   6.567497258900e-11  
5*0.0  5.254679906037e-09  -1.207963502989e-10  1*0.0 -1.147844673679e-09  -3.237251884780e-10  5*0.0 -1.084382228783e-09   2.386370276597e-11  1*0.0  2.266802723606e-10   6.131396621423e-11  
5*0.0  4.932304578624e-09  -1.130690898133e-10  1*0.0 -1.076137640037e-09  -3.029729980456e-10  5*0.0 -1.014762431326e-09   2.227148707563e-11  1*0.0  2.119007906588e-10   5.722391961138e-11  
5*0.0  4.628146056257e-09  -1.057713532969e-10  1*0.0 -1.008601447239e-09  -2.834543518666e-10  5*0.0 -9.493240066801e-10   2.077462131679e-11  1*0.0  1.980305892688e-10   5.339020643169e-11  
5*0.0  4.342641633111e-09  -9.893594376294e-11  1*0.0 -9.452676918368e-10  -2.651893595446e-10  5*0.0 -8.880730454594e-10   1.937615293130e-11  1*0.0  1.850586876837e-10   4.981188206658e-11  
5*0.0  4.075290823566e-09  -9.257621057021e-11  1*0.0 -8.860003390148e-10  -2.481377918436e-10  5*0.0 -8.308747673804e-10   1.807832391065e-11  1*0.0  1.729523838060e-10   4.647970209242e-11  
5*0.0  3.823804938717e-09  -8.658788542823e-11  1*0.0 -8.303261462831e-10  -2.321469149003e-10  5*0.0 -7.772541726253e-10   1.686019687080e-11  1*0.0  1.616167882046e-10   4.336449577112e-11  
5*0.0  3.589125927977e-09  -8.099143311092e-11  1*0.0 -7.783778957617e-10  -2.172701624949e-10  5*0.0 -7.273466590417e-10   1.572550958354e-11  1*0.0  1.510666271726e-10   4.047316584023e-11  
5*0.0  3.369601846171e-09  -7.575173337239e-11  1*0.0 -7.298088392981e-10  -2.033972786437e-10  5*0.0 -6.807903116305e-10   1.466579795985e-11  1*0.0  1.412287935697e-10   3.778361537643e-11  
5*0.0  3.162697206822e-09  -7.082142472674e-11  1*0.0 -6.841116588615e-10  -1.903611263704e-10  5*0.0 -6.370647765448e-10   1.367209727558e-11  1*0.0  1.320035230254e-10   3.526441552862e-11  
5*0.0  2.967657379293e-09  -6.620359810810e-11  1*0.0 -6.411123722853e-10  -1.781091197870e-10  5*0.0 -5.959856382906e-10   1.274395801717e-11  1*0.0  1.233509666436e-10   3.290403589189e-11  
5*0.0  2.783882882716e-09  -6.184896422414e-11  1*0.0 -6.006647310733e-10  -1.666004053078e-10  5*0.0 -5.574140921317e-10   1.187230606697e-11  1*0.0  1.152386150400e-10   3.069385644530e-11  
5*0.0  2.610573591903e-09  -5.777691290443e-11  1*0.0 -5.625868011268e-10  -1.557797970002e-10  5*0.0 -5.211553964610e-10   1.105920171595e-11  1*0.0  1.076248415600e-10   2.862186290107e-11  
5*0.0  2.447838218795e-09  -5.399973729528e-11  1*0.0 -5.268859458854e-10  -1.456497739176e-10  5*0.0 -4.872075910504e-10   1.030647406486e-11  1*0.0  1.005063102514e-10   2.668723219745e-11  
5*0.0  2.294255711257e-09  -5.043881570819e-11  1*0.0 -4.932523916929e-10  -1.361191463901e-10  5*0.0 -4.552884628134e-10   9.599473794294e-12  1*0.0  9.382368233704e-11   2.487327328214e-11  
5*0.0  2.149897528084e-09  -4.710152870340e-11  1*0.0 -4.616802379637e-10  -1.271879144395e-10  5*0.0 -4.253820717289e-10   8.939230497379e-12  1*0.0  8.756977244879e-11   2.317833894538e-11  
5*0.0  2.014396321404e-09  -4.402832826025e-11  1*0.0 -4.320898466199e-10  -1.188304389249e-10  5*0.0 -3.973833449715e-10   8.331888002036e-12  1*0.0  8.172312328427e-11   2.159600896617e-11  
5*0.0  1.886248537357e-09  -4.111823609636e-11  1*0.0 -4.041673548589e-10  -1.109503706102e-10  5*0.0 -3.710065012300e-10   7.759144337847e-12  1*0.0  7.622602458850e-11   2.010933239207e-11  
5*0.0  1.766204635396e-09  -3.838306045970e-11  1*0.0 -3.780335233998e-10  -1.035904629142e-10  5*0.0 -3.463764866815e-10   7.222666260123e-12  1*0.0  7.109676563768e-11   1.872484848983e-11  
5*0.0  1.654647531019e-09  -3.585410294395e-11  1*0.0 -3.537429839661e-10  -9.677135372052e-11  5*0.0 -3.235370852946e-10   6.727734318403e-12  1*0.0  6.633950740602e-11   1.744460769241e-11  
5*0.0  1.549534692521e-09  -3.346018953353e-11  1*0.0 -3.308964212298e-10  -9.036509684223e-11  5*0.0 -3.020955280219e-10   6.260830262850e-12  1*0.0  6.188036534130e-11   1.624587700973e-11  
5*0.0  1.452113020168e-09  -3.124391840749e-11  1*0.0 -3.097108885830e-10  -8.444483681628e-11  5*0.0 -2.822681398446e-10   5.829605741068e-12  1*0.0  5.775481874469e-11   1.514042057692e-11  
5*0.0  1.360940680045e-09  -2.916185514556e-11  1*0.0 -2.898975436451e-10  -7.892126908006e-11  5*0.0 -2.637680830290e-10   5.425756256425e-12  1*0.0  5.390743756842e-11   1.411182666695e-11  
5*0.0  1.275473681572e-09  -2.721813139178e-11  1*0.0 -2.713450816415e-10  -7.375851032031e-11  5*0.0 -2.464765088767e-10   5.049882780564e-12  1*0.0  5.031506343918e-11   1.315299728549e-11  
5*0.0  1.195007675004e-09  -2.540034727336e-11  1*0.0 -2.539102826268e-10  -6.891200871808e-11  5*0.0 -2.302491221532e-10   4.699348143491e-12  1*0.0  4.694946881176e-11   1.225554898916e-11  
5*0.0  1.119437927815e-09  -2.371746205352e-11  1*0.0 -2.375599808223e-10  -6.437431177469e-11  5*0.0 -2.150506321752e-10   4.375474753186e-12  1*0.0  4.380147880482e-11   1.141735773468e-11  
5*0.0  1.047981532596e-09  -2.210873964263e-11  1*0.0 -2.221304616852e-10  -6.009630796965e-11  5*0.0 -2.007392123881e-10   4.067571367911e-12  1*0.0  4.084245777976e-11   1.063014980891e-11  
5*0.0  9.810478286619e-10  -2.062989521602e-11  1*0.0 -2.076982227279e-10  -5.610095061673e-11  5*0.0 -1.873642944637e-10   3.784758787029e-12  1*0.0  3.808075051635e-11   9.896468031605e-12  
5*0.0  9.179016446072e-10  -1.924707517018e-11  1*0.0 -1.941098340772e-10  -5.234291621764e-11  5*0.0 -1.747897589852e-10   3.521094573226e-12  1*0.0  3.548912324210e-11   9.208555252882e-12  
5*0.0  8.582826225790e-10  -1.794755450685e-11  1*0.0 -1.813083279264e-10  -4.880547180763e-11  5*0.0 -1.629601287780e-10   3.274180520253e-12  1*0.0  3.305585108707e-11   8.563141491241e-12  
5*0.0  8.021780586962e-10  -1.672051267359e-11  1*0.0 -1.692812040683e-10  -4.548668730632e-11  5*0.0 -1.518680142441e-10   3.042020567524e-12  1*0.0  3.077760052768e-11   7.959619135879e-12  
5*0.0  7.496818305857e-10  -1.559550136682e-11  1*0.0 -1.580419693049e-10  -4.239030819335e-11  5*0.0 -1.415132971056e-10   2.829321586110e-12  1*0.0  2.865338297762e-11   7.397728638058e-12  
5*0.0  7.004649144226e-10  -1.452777443471e-11  1*0.0 -1.475161890188e-10  -3.949588994573e-11  5*0.0 -1.318402852892e-10   2.628347049299e-12  1*0.0  2.667077315265e-11   6.874217052675e-12  
5*0.0  6.549772553551e-10  -1.354095042673e-11  1*0.0 -1.377828071207e-10  -3.682796577954e-11  5*0.0 -1.229217403220e-10   2.443067111036e-12  1*0.0  2.484180544968e-11   6.392760652670e-12  
5*0.0  6.128173190335e-10  -1.262388518272e-11  1*0.0 -1.287587848141e-10  -3.436227595757e-11  5*0.0 -1.146744186781e-10   2.271292717195e-12  1*0.0  2.314985394792e-11   5.948721804006e-12  
5*0.0  5.736553106145e-10  -1.176860768708e-11  1*0.0 -1.203781312319e-10  -3.207849810226e-11  5*0.0 -1.070349830232e-10   2.111556662474e-12  1*0.0  2.158277465925e-11   5.538499751302e-12  
5*0.0  5.368667905732e-10  -1.096416374392e-11  1*0.0 -1.125163792096e-10  -2.993941530725e-11  5*0.0 -9.988225832882e-11   1.961790814273e-12  1*0.0  2.011730058336e-11   5.155431241291e-12  
5*0.0  5.024948467764e-10  -1.022220610792e-11  1*0.0 -1.051798893585e-10  -2.794659431083e-11  5*0.0 -9.321691185255e-11   1.824004300574e-12  1*0.0  1.875324934878e-11   4.799414426185e-12  
5*0.0  4.696567210032e-10  -9.513079874997e-12  1*0.0 -9.819394081320e-11  -2.604853583008e-11  5*0.0 -8.687626231578e-11   1.692812063849e-12  1*0.0  1.745957622459e-11   4.461647998783e-12  
5*0.0  4.389552284493e-10  -8.855473642997e-12  1*0.0 -9.167016897707e-11  -2.427884872025e-11  5*0.0 -8.096428467831e-11   1.571414689124e-12  1*0.0  1.625468019951e-11   4.147513713599e-12  
5*0.0  4.100765087242e-10  -8.244830012096e-12  1*0.0 -8.554474475601e-11  -2.261929213362e-11  5*0.0 -7.541999188393e-11   1.458991060845e-12  1*0.0  1.512660119807e-11   3.853735935571e-12  
5*0.0  3.830524921504e-10  -7.673025959583e-12  1*0.0 -7.981993976694e-11  -2.107070194801e-11  5*0.0 -7.024823361233e-11   1.354166135433e-12  1*0.0  1.407550713883e-11   3.580402404194e-12  
5*0.0  3.576890429438e-10  -7.145239179425e-12  1*0.0 -7.445510156562e-11  -1.962159644534e-11  5*0.0 -6.540790952189e-11   1.257506238767e-12  1*0.0  1.309317700901e-11   3.325288345240e-12  
5*0.0  3.338651989293e-10  -6.653861294754e-12  1*0.0 -6.942421269323e-11  -1.826456337767e-11  5*0.0 -6.087555598081e-11   1.167783221247e-12  1*0.0  1.217473652235e-11   3.087063071826e-12  
5*0.0  3.111684500877e-10  -6.187443009150e-12  1*0.0 -6.464645568827e-11  -1.697568043166e-11  5*0.0 -5.657562585794e-11   1.082977222178e-12  1*0.0  1.130593796086e-11   2.861667414484e-12  
5*0.0  2.902295276664e-10  -5.756206232702e-12  1*0.0 -6.023729628083e-11  -1.578982992524e-11  5*0.0 -5.261800841111e-11   1.004801125536e-12  1*0.0  1.050599273547e-11   2.654738926480e-12  
5*0.0  2.707363307313e-10  -5.358091169214e-12  1*0.0 -5.613520036299e-11  -1.468886869728e-11  5*0.0 -4.894252798555e-11   9.327154952437e-13  1*0.0  9.763490728743e-12   2.463049911037e-12  
5*0.0  2.525516007080e-10  -4.979804634750e-12  1*0.0 -5.231042607969e-11  -1.366475128224e-11  5*0.0 -4.552676846956e-11   8.645431276672e-13  1*0.0  9.073687355782e-12   2.285367044047e-12  
5*0.0  2.358318418287e-10  -4.633111742807e-12  1*0.0 -4.879204202917e-11  -1.272559528265e-11  5*0.0 -4.239201334082e-11   8.021697297320e-13  1*0.0  8.440297720980e-12   2.122703967032e-12  
5*0.0  2.203477675792e-10  -4.308389698481e-12  1*0.0 -4.553315692905e-11  -1.185828124854e-11  5*0.0 -3.949738211426e-11   7.439427319578e-13  1*0.0  7.855254438855e-12   1.972887343100e-12  
5*0.0  2.058262507033e-10  -4.006109809757e-12  1*0.0 -4.248123266831e-11  -1.104719386362e-11  5*0.0 -3.679081865135e-11   6.898687078543e-13  1*0.0  7.308939109789e-12   1.833168980830e-12  
5*0.0  1.921299543945e-10  -3.721479573187e-12  1*0.0 -3.960855627033e-11  -1.028442001945e-11  5*0.0 -3.424658096704e-11   6.391073784542e-13  1*0.0  6.796341656583e-12   1.702173228457e-12  
5*0.0  1.794755998937e-10  -3.462978384638e-12  1*0.0 -3.695521080032e-11  -9.581505936302e-12  5*0.0 -3.189990482730e-11   5.930950956568e-13  1*0.0  6.323686368641e-12   1.581648759706e-12  
5*0.0  1.673831975481e-10  -3.215335215319e-12  1*0.0 -3.442763867755e-11  -8.911988114030e-12  5*0.0 -2.966736296243e-11   5.491912979281e-13  1*0.0  5.875313611473e-12   1.467313298769e-12  
5*0.0  1.561985175371e-10  -2.989704660784e-12  1*0.0 -3.209049815672e-11  -8.294332810770e-12  5*0.0 -2.760656683493e-11   5.092611906046e-13  1*0.0  5.461550096663e-12   1.362033104170e-12  
5*0.0  1.456695407578e-10  -2.780408877311e-12  1*0.0 -2.989511012993e-11  -7.714577033101e-12  5*0.0 -2.567218056927e-11   4.722941027132e-13  1*0.0  5.073953195730e-12   1.263473672790e-12  
5*0.0  1.357418497265e-10  -2.583186564230e-12  1*0.0 -2.782892252228e-11  -7.169589124190e-12  5*0.0 -2.385485061090e-11   4.376235649841e-13  1*0.0  4.710425651299e-12   1.171132741130e-12  
5*0.0  1.263293252652e-10  -2.397327017597e-12  1*0.0 -2.587491104298e-11  -6.654432539020e-12  5*0.0 -2.213823598805e-11   4.050545376990e-13  1*0.0  4.367853699651e-12   1.084145117162e-12  
5*0.0  1.176120127751e-10  -2.228649978273e-12  1*0.0 -2.406659385491e-11  -6.178673349078e-12  5*0.0 -2.055186866500e-11   3.755279075584e-13  1*0.0  4.051492763018e-12   1.003971634385e-12  
5*0.0  1.093505380881e-10  -2.069385363632e-12  1*0.0 -2.235684737517e-11  -5.729138930981e-12  5*0.0 -1.905390173484e-11   3.477391497544e-13  1*0.0  3.753409186192e-12   9.284693170575e-13  
5*0.0  1.017235934069e-10  -1.919466279959e-12  1*0.0 -2.077809236419e-11  -5.315194389304e-12  5*0.0 -1.767535807924e-11   3.217034661481e-13  1*0.0  3.478995349600e-12   8.591495970426e-13  
5*0.0  9.472378984414e-11  -1.782077224252e-12  1*0.0 -1.932877931860e-11  -4.936226581687e-12  5*0.0 -1.641279795776e-11   2.978830726281e-13  1*0.0  3.227588846548e-12   7.958097539988e-13  
5*0.0  8.827716585460e-11  -1.655490399295e-12  1*0.0 -1.799363014458e-11  -4.588099487988e-12  5*0.0 -1.525276530987e-11   2.759713723114e-13  1*0.0  2.996515046837e-12   7.377529875165e-13  
5*0.0  8.232681110226e-11  -1.536928294680e-12  1*0.0 -1.676106952038e-11  -4.267640492088e-12  5*0.0 -1.418529912389e-11   2.555313105881e-13  1*0.0  2.783817334134e-12   6.844614011364e-13  
5*0.0  7.682744466681e-11  -1.426787529738e-12  1*0.0 -1.562210012385e-11  -3.972232512453e-12  5*0.0 -1.320112318483e-11   2.365888316518e-13  1*0.0  2.587723643224e-12   6.354449254599e-13  
5*0.0  7.163589886733e-11  -1.324258307264e-12  1*0.0 -1.454932507797e-11  -3.694175669818e-12  5*0.0 -1.227507467852e-11   2.190055032126e-13  1*0.0  2.403607594045e-12   5.894468446941e-13  
5*0.0  6.676884910131e-11  -1.228650570850e-12  1*0.0 -1.354512370138e-11  -3.434217567233e-12  5*0.0 -1.140961261680e-11   2.026518853980e-13  1*0.0  2.231779069599e-12   5.465669425737e-13  
5*0.0  6.218027116945e-11  -1.138408857295e-12  1*0.0 -1.260025483988e-11  -3.189842249881e-12  5*0.0 -1.059646677901e-11   1.872691783948e-13  1*0.0  2.070630896489e-12   5.063841176465e-13  
5*0.0  5.792548059114e-11  -1.056912565734e-12  1*0.0 -1.172494371727e-11  -2.963850492337e-12  5*0.0 -9.843826136817e-12   1.734003225791e-13  1*0.0  1.921611328010e-12   4.692861724412e-13  
5*0.0  5.389195765432e-11  -9.788774738167e-13  1*0.0 -1.089712333910e-11  -2.750259114143e-12  5*0.0 -9.133309258093e-12   1.601759428370e-13  1*0.0  1.781234581109e-12   4.343584424961e-13  
5*0.0  5.011761519924e-11  -9.072593787073e-13  1*0.0 -1.012374435253e-11  -2.550965626402e-12  5*0.0 -8.470197628189e-12   1.480602993331e-13  1*0.0  1.650422446433e-12   4.018479459093e-13  
5*0.0  4.655518530477e-11  -8.405835499019e-13  1*0.0 -9.395314598295e-12  -2.363425842162e-12  5*0.0 -7.846265708340e-12   1.368116481384e-13  1*0.0  1.527582946288e-12   3.713425006843e-13  
5*0.0  4.320065996882e-11  -7.782992615048e-13  1*0.0 -8.710889571452e-12  -2.187354370029e-12  5*0.0 -7.260649806798e-12   1.263427923197e-13  1*0.0  1.412523601274e-12   3.427877862960e-13  
5*0.0  4.004389165579e-11  -7.198392105156e-13  1*0.0 -8.067948184248e-12  -2.022153660085e-12  5*0.0 -6.711489053339e-12   1.165496424861e-13  1*0.0  1.304798677412e-12   3.160830069836e-13  
5*0.0  3.715550655917e-11  -6.673993165159e-13  1*0.0 -7.479681233247e-12  -1.871354026836e-12  5*0.0 -6.209810629383e-12   1.077706676885e-13  1*0.0  1.206389223380e-12   2.917425448247e-13  
5*0.0  3.450251826659e-11  -6.188417746934e-13  1*0.0 -6.939194844815e-12  -1.733186415323e-12  5*0.0 -5.750180323785e-12   9.966546627213e-14  1*0.0  1.116191469929e-12   2.694934156179e-13  
5*0.0  3.204357453660e-11  -5.728787667853e-13  1*0.0 -6.438475473542e-12  -1.605463851448e-12  5*0.0 -5.325747068036e-12   9.202629307162e-14  1*0.0  1.032924548094e-12   2.489973373412e-13  
5*0.0  2.980593693703e-11  -5.306907458408e-13  1*0.0 -5.982397740678e-12  -1.489504446206e-12  5*0.0 -4.940355880810e-12   8.502977366924e-14  1*0.0  9.572400670209e-13   2.304271152377e-13  
5*0.0  2.777156182117e-11  -4.916898963702e-13  1*0.0 -5.567303767581e-12  -1.384311016356e-12  5*0.0 -4.590826664481e-12   7.857506938329e-14  1*0.0  8.885172544308e-13   2.136196164558e-13  
5*0.0  2.585977671376e-11  -4.551138061232e-13  1*0.0 -5.177844760205e-12  -1.285736121583e-12  5*0.0 -4.263405520466e-12   7.254220262248e-14  1*0.0  8.242344680117e-13   1.979158644236e-13  
5*0.0  2.407692067105e-11  -4.213136449834e-13  1*0.0 -4.815143048811e-12  -1.194047844780e-12  5*0.0 -3.958859120276e-12   6.697962155634e-14  1*0.0  7.645184184069e-13   1.833444031260e-13  
5*0.0  2.240222846910e-11  -3.901712903411e-13  1*0.0 -4.475127352532e-12  -1.108183026201e-12  5*0.0 -3.673578325770e-12   6.186710968246e-14  1*0.0  7.086861732097e-13   1.697329092659e-13  
5*0.0  2.083450844178e-11  -3.611694773530e-13  1*0.0 -4.157283522184e-12  -1.028021285415e-12  5*0.0 -3.407335371266e-12   5.711974309046e-14  1*0.0  6.566481620951e-13   1.570615631300e-13  
5*0.0  1.935131313524e-11  -3.340594474747e-13  1*0.0 -3.857286505894e-12  -9.524039758220e-13  5*0.0 -3.156236869178e-12   5.269373016623e-14  1*0.0  6.076802668671e-13   1.451430042790e-13  
5*0.0  1.795195388455e-11  -3.089988351056e-13  1*0.0 -3.574909637145e-12  -8.812739861659e-13  5*0.0 -2.920018835328e-12   4.861002763070e-14  1*0.0  5.617175356541e-13   1.339616772231e-13  
5*0.0  1.662665184121e-11  -2.850331670244e-13  1*0.0 -3.308051148466e-12  -8.141108421257e-13  5*0.0 -2.697169478118e-12   4.472448521247e-14  1*0.0  5.184417954367e-13   1.234415199469e-13  
5*0.0  1.541076473626e-11  -2.634584206350e-13  1*0.0 -3.063288717387e-12  -7.526513241613e-13  5*0.0 -2.493098192168e-12   4.122959565286e-14  1*0.0  4.788206955830e-13   1.138314343672e-13  
5*0.0  1.426281134305e-11  -2.433861652671e-13  1*0.0 -2.832713034850e-12  -6.947985143779e-13  5*0.0 -2.301051011331e-12   3.798897286117e-14  1*0.0  4.416128867406e-13   1.048124029917e-13  
5*0.0  1.318509183358e-11  -2.249238383143e-13  1*0.0 -2.616674596942e-12  -6.406437616898e-13  5*0.0 -2.121237696681e-12   3.501491109079e-14  1*0.0  4.068409609685e-13   9.639082522905e-14  
5*0.0  1.219490741380e-11  -2.077294485866e-13  1*0.0 -2.418194464816e-12  -5.910118798997e-13  5*0.0 -1.956522784200e-12   3.225727356711e-14  1*0.0  3.749863037070e-13   8.869413380205e-14  
5*0.0  1.129401304481e-11  -1.921361301267e-13  1*0.0 -2.237548330871e-12  -5.459535698398e-13  5*0.0 -1.806951366019e-12   2.975889934614e-14  1*0.0  3.460478032361e-13   8.171943691114e-14  
5*0.0  1.047184319365e-11  -1.778091034216e-13  1*0.0 -2.072655731769e-12  -5.049241999824e-13  5*0.0 -1.670761659918e-12   2.746812511581e-14  1*0.0  3.196908373702e-13   7.538197154221e-14  
5*0.0  9.711740943049e-12  -1.641254184054e-13  1*0.0 -1.920234656776e-12  -4.670929272521e-13  5*0.0 -1.545363543991e-12   2.529062083610e-14  1*0.0  2.954211967755e-13   6.956050801305e-14  
5*0.0  9.023354066907e-12  -1.514857735640e-13  1*0.0 -1.782062194656e-12  -4.329031379510e-13  5*0.0 -1.432086663907e-12   2.328472897007e-14  1*0.0  2.734738534949e-13   6.431208133659e-14  
5*0.0  8.389915811291e-12  -1.399363618201e-13  1*0.0 -1.654983632355e-12  -4.015172166330e-13  5*0.0 -1.328075520721e-12   2.145546197867e-14  1*0.0  2.533305907069e-13   5.950374048196e-14  
5*0.0  7.785357454611e-12  -1.290412719007e-13  1*0.0 -1.534034255415e-12  -3.716578949711e-13  5*0.0 -1.229184586257e-12   1.973451297305e-14  1*0.0  2.342289920780e-13   5.494535401070e-14  
5*0.0  7.221912706882e-12  -1.189676495266e-13  1*0.0 -1.421453639292e-12  -3.439002430165e-13  5*0.0 -1.137257746342e-12   1.814769213108e-14  1*0.0  2.164937184808e-13   5.071806675818e-14  
5*0.0  6.702432076272e-12  -1.099817812244e-13  1*0.0 -1.317758955800e-12  -3.183742593002e-13  5*0.0 -1.052631466878e-12   1.673207262605e-14  1*0.0  2.001823194402e-13   4.683606404490e-14  
5*0.0  6.214294858348e-12  -1.013963309764e-13  1*0.0 -1.220469481811e-12  -2.944547705921e-13  5*0.0 -9.734258702723e-13   1.538758513430e-14  1*0.0  1.849366774258e-13   4.321178013420e-14  
5*0.0  5.749785667208e-12  -9.332230582969e-14  1*0.0 -1.128130980587e-12  -2.717655791163e-13  5*0.0 -8.983178958933e-13   1.412632877881e-14  1*0.0  1.705155022250e-13   3.978498605567e-14  
5*0.0  5.324399764499e-12  -8.625862128588e-14  1*0.0 -1.043638315450e-12  -2.510371348900e-13  5*0.0 -8.295967452448e-13   1.302246593976e-14  1*0.0  1.573314464998e-13   3.665695530063e-14  
5*0.0  4.917289473713e-12  -7.941018885285e-14  1*0.0 -9.629886191600e-13  -2.312638745991e-13  5*0.0 -7.641351689086e-13   1.195822239137e-14  1*0.0  1.448034091312e-13   3.368597073244e-14  
5*0.0  4.534534643187e-12  -7.304903352472e-14  1*0.0 -8.873125414436e-13  -2.127298942355e-13  5*0.0 -7.027661883254e-13   1.097307701440e-14  1*0.0  1.330802898055e-13   3.090849996860e-14  
5*0.0  4.180072348020e-12  -6.740911367640e-14  1*0.0 -8.173288677972e-13  -1.956090687226e-13  5*0.0 -6.460173709968e-13   1.009890228208e-14  1*0.0  1.222548151036e-13   2.834636546789e-14  
5*0.0  3.851099989195e-12  -6.214380308889e-14  1*0.0 -7.524396145699e-13  -1.797644828235e-13  5*0.0 -5.935346797085e-13   9.286659919434e-15  1*0.0  1.122512154928e-13   2.598302154683e-14  
5*0.0  3.553299863019e-12  -5.727159569170e-14  1*0.0 -6.936766743983e-13  -1.654475872055e-13  5*0.0 -5.461307538642e-13   8.536955882804e-15  1*0.0  1.032112996625e-13   2.385199641373e-14  
5*0.0  3.284914295086e-12  -5.287015167171e-14  1*0.0 -6.406844634547e-13  -1.525712927319e-13  5*0.0 -5.034961830540e-13   7.861471844840e-15  1*0.0  9.507525568828e-14   2.193912010529e-14  
5*0.0  3.042461316929e-12  -4.881765344724e-14  1*0.0 -5.927879005780e-13  -1.409638677441e-13  5*0.0 -4.650872314614e-13   7.241004775381e-15  1*0.0  8.774086911607e-14   2.021921781871e-14  
5*0.0  2.818083655897e-12  -4.496795030455e-14  1*0.0 -5.484813380883e-13  -1.302480327643e-13  5*0.0 -4.296680601114e-13   6.653219318325e-15  1*0.0  8.097911922795e-14   1.863667920540e-14  
5*0.0  2.615060464882e-12  -4.141453325946e-14  1*0.0 -5.083726999255e-13  -1.205736441771e-13  5*0.0 -3.977122912157e-13   6.112199797975e-15  1*0.0  7.487477225948e-14   1.721180597790e-14  
5*0.0  2.424323398405e-12  -3.807332343484e-14  1*0.0 -4.707499598413e-13  -1.115071590630e-13  5*0.0 -3.677826591075e-13   5.605425159504e-15  1*0.0  6.916579314056e-14   1.588031313356e-14  
5*0.0  2.245049425188e-12  -3.495123388685e-14  1*0.0 -4.354516080670e-13  -1.030102348351e-13  5*0.0 -3.397421905710e-13   5.133352886677e-15  1*0.0  6.382610002982e-14   1.463618376140e-14  
5*0.0  2.077054445313e-12  -3.211623076881e-14  1*0.0 -4.024349111723e-13  -9.507156444309e-14  5*0.0 -3.135312877377e-13   4.705339654655e-15  1*0.0  5.884363909663e-14   1.347648679485e-14  
5*0.0  1.918894224855e-12  -2.944194823426e-14  1*0.0 -3.714081990702e-13  -8.761905913038e-14  5*0.0 -2.889366883157e-13   4.303022593894e-15  1*0.0  5.417637218798e-14   1.239114681494e-14  
5*0.0  1.775800625879e-12  -2.713733409984e-14  1*0.0 -3.433447595104e-13  -8.089020221084e-14  5*0.0 -2.666969789402e-13   3.956027113045e-15  1*0.0  4.995729134998e-14   1.141174039949e-14  
5*0.0  1.634935222042e-12  -2.487007775061e-14  1*0.0 -3.158277916889e-13  -7.429161270462e-14  5*0.0 -2.449084792322e-13   3.616225020818e-15  1*0.0  4.583939792822e-14   1.045550254522e-14  
5*0.0  1.506387587308e-12  -2.283850503821e-14  1*0.0 -2.907302334939e-13  -6.828343524142e-14  5*0.0 -2.250635030483e-13   3.312441196432e-15  1*0.0  4.209066090629e-14   9.586420761106e-15  
5*0.0  1.386857230516e-12  -2.100046689263e-14  1*0.0 -2.674285619764e-13  -6.271312339508e-14  5*0.0 -2.066541829430e-13   3.037920013746e-15  1*0.0  3.861804657503e-14   8.782439973111e-15  
5*0.0  1.275975338346e-12  -1.931933381992e-14  1*0.0 -2.458416008256e-13  -5.755960872814e-14  5*0.0 -1.896172899384e-13   2.787779866364e-15  1*0.0  3.540838999179e-14   8.040253168523e-15  
5*0.0  1.168894195335e-12  -1.768878225374e-14  1*0.0 -2.250536497599e-13  -5.260015646590e-14  5*0.0 -1.732363465510e-13   2.546501332877e-15  1*0.0  3.233056444943e-14   7.328896953181e-15  
5*0.0  1.074420284656e-12  -1.628334739483e-14  1*0.0 -2.067003179845e-13  -4.823159583687e-14  5*0.0 -1.587891280524e-13   2.338445991622e-15  1*0.0  2.961410627083e-14   6.702517490615e-15  
5*0.0  9.862925992177e-13  -1.496092811604e-14  1*0.0 -1.896025746104e-13  -4.416717000945e-14  5*0.0 -1.453572851802e-13   2.143153871382e-15  1*0.0  2.709157608236e-14   6.121550194594e-15  
5*0.0  9.085380544756e-13  -1.375747084533e-14  1*0.0 -1.744973939052e-13  -4.058676049086e-14  5*0.0 -1.335374489794e-13   1.966050199687e-15  1*0.0  2.486861223040e-14   5.611058483342e-15  
5*0.0  8.393416802782e-13  -1.265850637139e-14  1*0.0 -1.610404796089e-13  -3.740520530325e-14  5*0.0 -1.230430763229e-13   1.804781016285e-15  1*0.0  2.289265710974e-14   5.158452064459e-15  
5*0.0  7.779076399761e-13  -1.164908395792e-14  1*0.0 -1.490794858360e-13  -3.458553121259e-14  5*0.0 -1.137507168311e-13   1.656927124632e-15  1*0.0  2.114073525801e-14   4.758332678603e-15  
5*0.0  7.201735124263e-13  -1.068615449958e-14  1*0.0 -1.378549484379e-13  -3.194283018037e-14  5*0.0 -1.050513522171e-13   1.516257158120e-15  1*0.0  1.950267941997e-14   4.384662628318e-15  
5*0.0  6.664901951795e-13  -9.812294901881e-15  1*0.0 -1.274320245091e-13  -2.949227741369e-14  5*0.0 -9.698136302661e-14   1.388819659905e-15  1*0.0  1.798507071900e-14   4.038921600618e-15  
5*0.0  6.163172273048e-13  -8.995529389445e-15  1*0.0 -1.177044378657e-13  -2.720804388702e-14  5*0.0 -8.946324410926e-14   1.270190311057e-15  1*0.0  1.657310216193e-14   3.717613699574e-15  
5*0.0  5.677999411047e-13  -8.215562468878e-15  1*0.0 -1.083261726568e-13  -2.500667141301e-14  5*0.0 -8.222120032202e-14   1.157172875670e-15  1*0.0  1.521688285971e-14   3.409062166385e-15  
5*0.0  5.235144893422e-13  -7.522827848171e-15  1*0.0 -9.977190074552e-14  -2.300177212874e-14  5*0.0 -7.562063177640e-14   1.057028093922e-15  1*0.0  1.398163490862e-14   3.128445908694e-15  
5*0.0  4.822928478202e-13  -6.880008077561e-15  1*0.0 -9.181982120664e-14  -2.114035345703e-14  5*0.0 -6.949514395769e-14   9.644038416894e-16  1*0.0  1.283667917597e-14   2.868646158266e-15  
5*0.0  4.435552625341e-13  -6.294584053954e-15  1*0.0 -8.436210712770e-14  -1.939655948677e-14  5*0.0 -6.375427093686e-14   8.802371187134e-16  1*0.0  1.176570520633e-14   2.625872383977e-15  
5*0.0  4.075259319853e-13  -5.773334371000e-15  1*0.0 -7.743732688501e-14  -1.777900469885e-14  5*0.0 -5.842327155212e-14   8.052800906850e-16  1*0.0  1.077280045865e-14   2.401007124431e-15  
5*0.0  3.735508339737e-13  -5.278906733811e-15  1*0.0 -7.091929213904e-14  -1.625851111034e-14  5*0.0 -5.341643152877e-14   7.346384624519e-16  1*0.0  9.841851987308e-15   2.190426747929e-15  
5*0.0  3.410418968772e-13  -4.815773164499e-15  1*0.0 -6.469805564889e-14  -1.480850317231e-14  5*0.0 -4.864152164208e-14   6.685794892399e-16  1*0.0  8.956123276405e-15   1.990222761228e-15  
5*0.0  3.107486927995e-13  -4.405465006359e-15  1*0.0 -5.891122806393e-14  -1.346095866265e-14  5*0.0 -4.419887511391e-14   6.100425997764e-16  1*0.0  8.133477935478e-15   1.804431739888e-15  
5*0.0  2.831867427664e-13  -4.025966037868e-15  1*0.0 -5.364907785496e-14  -1.223793484851e-14  5*0.0 -4.017019521597e-14   5.562005608169e-16  1*0.0  7.387813841316e-15   1.636336364779e-15  
5*0.0  2.585964559301e-13  -3.669378495518e-15  1*0.0 -4.895213905926e-14  -1.114843210247e-14  5*0.0 -3.658508740022e-14   5.058524413382e-16  1*0.0  6.723873810978e-15   1.486950737892e-15  
5*0.0  2.371759386873e-13  -3.370637593579e-15  1*0.0 -4.485805122779e-14  -1.020071695632e-14  5*0.0 -3.346362412409e-14   4.635418005018e-16  1*0.0  6.145428037567e-15   1.357074306306e-15  
5*0.0  2.181857053256e-13  -3.090480615478e-15  1*0.0 -4.122591316417e-14  -9.361969410240e-15  5*0.0 -3.070575506691e-14   4.240338385316e-16  1*0.0  5.633925094774e-15   1.242500910849e-15  
5*0.0  2.014765434659e-13  -2.828522490006e-15  1*0.0 -3.802575522599e-14  -8.624758355161e-15  5*0.0 -2.828611040573e-14   3.872164828278e-16  1*0.0  5.184489783625e-15   1.142073293173e-15  
5*0.0  1.865191415218e-13  -2.586071175074e-15  1*0.0 -3.516029926612e-14  -7.966163049581e-15  5*0.0 -2.612620326115e-14   3.532849956609e-16  1*0.0  4.783130058404e-15   1.052588216024e-15  
5*0.0  1.721283585657e-13  -2.360491436932e-15  1*0.0 -3.241048570392e-14  -7.334552153866e-15  5*0.0 -2.405422961744e-14   3.217151948499e-16  1*0.0  4.399060181669e-15   9.670041130320e-16  
5*0.0  1.588031612449e-13  -2.155122675294e-15  1*0.0 -2.986758682243e-14  -6.751137997530e-15  5*0.0 -2.213997928069e-14   2.930345923816e-16  1*0.0  4.044664829858e-15   8.881171751917e-16  
5*0.0  1.464704630637e-13  -1.970677189388e-15  1*0.0 -2.751718041427e-14  -6.212624227163e-15  5*0.0 -2.037233596298e-14   2.673237182571e-16  1*0.0  3.717818861787e-15   8.154573951111e-16  
5*0.0  1.344772717406e-13  -1.789346409339e-15  1*0.0 -2.523750478998e-14  -5.690686431567e-15  5*0.0 -1.866120887356e-14   2.421825944744e-16  1*0.0  3.402211154593e-15   7.453336384015e-16  
5*0.0  1.235155592891e-13  -1.632949961776e-15  1*0.0 -2.315632209943e-14  -5.214827600813e-15  5*0.0 -1.709896378165e-14   2.204660711754e-16  1*0.0  3.114389228542e-15   6.814671952260e-16  
5*0.0  1.131158564758e-13  -1.486692630317e-15  1*0.0 -2.118591362371e-14  -4.764783255623e-15  5*0.0 -1.562161273079e-14   2.002491569696e-16  1*0.0  2.842743026560e-15   6.212478425629e-16  
5*0.0  1.032468073135e-13  -1.345343334374e-15  1*0.0 -1.931922464637e-14  -4.339026630509e-15  5*0.0 -1.422568134224e-14   1.808083615269e-16  1*0.0  2.586465565399e-15   5.645070657716e-16  
5*0.0  9.424990896596e-14  -1.223265097459e-15  1*0.0 -1.761965102848e-14  -3.951806070446e-15  5*0.0 -1.295431812322e-14   1.640267706521e-16  1*0.0  2.353350816388e-15   5.129487892105e-16  
5*0.0  8.573133107091e-14  -1.111938733779e-15  1*0.0 -1.601366536864e-14  -3.586343245892e-15  5*0.0 -1.175368089319e-14   1.487134717577e-16  1*0.0  2.133624395278e-15   4.644043708729e-16  
5*0.0  7.778686564212e-14  -1.011921190700e-15  1*0.0 -1.451861124808e-14  -3.246515103218e-15  5*0.0 -1.063685813232e-14   1.350301102293e-16  1*0.0  1.929595271502e-15   4.193756569512e-16  
5*0.0  7.035772877048e-14  -9.178550363474e-16  1*0.0 -1.312271903721e-14  -2.929708079079e-15  5*0.0 -9.596356632980e-15   1.023574912899e-16  1*0.0  1.739778634070e-15   3.775427317267e-16  
5*0.0  6.391651668397e-14  -8.415109704923e-16  1*0.0 -1.191251988372e-14  -2.655362923832e-15  5*0.0 -8.693375189133e-15   1.104302968388e-16  1*0.0  1.575065426226e-15   3.412856007080e-16  
5*0.0  5.802235734588e-14  -7.648094449058e-16  1*0.0 -1.080544958196e-14  -2.404881083602e-15  5*0.0 -7.871012928164e-15  2*0.0  1.425077724318e-15   3.083289449018e-16  
5*0.0  5.287206463201e-14  -6.962459917583e-16  1*0.0 -9.837761914417e-15  -2.186322013110e-15  5*0.0 -7.153777885616e-15  2*0.0  1.294210806147e-15   2.796233305719e-16  
5*0.0  4.855207434699e-14  -6.352590345269e-16  1*0.0 -9.024588891127e-15  -2.003048481336e-15  5*0.0 -6.552982487296e-15  2*0.0  1.184382656590e-15   2.555836082605e-16  
5*0.0  4.484411752902e-14  -5.789940352401e-16  1*0.0 -8.325602832395e-15  -1.845922110953e-15  5*0.0 -6.038789191579e-15  2*0.0  1.090233362096e-15   2.350289524708e-16  
5*0.0  4.127108070993e-14  -5.244028331789e-16  1*0.0 -7.653440905254e-15  -1.694992724431e-15  5*0.0 -5.545501454213e-15  2*0.0  1.000084693872e-15   2.153670545359e-16  
5*0.0  3.793107722461e-14  -4.741442998744e-16  1*0.0 -7.026066929636e-15  -1.554327900720e-15  5*0.0 -5.085850888496e-15  2*0.0  9.162031011046e-16   1.970970163517e-16  
5*0.0  3.482962934440e-14  -4.280441764542e-16  1*0.0 -6.444257390966e-15  -1.424043177765e-15  5*0.0 -4.659976137871e-15  2*0.0  8.385801042094e-16   1.802100701652e-16  
5*0.0  3.183514493570e-14  -3.859960469753e-16  1*0.0 -5.883874285292e-15  -1.298657637664e-15  5*0.0 -4.249771673123e-15  2*0.0  7.639878617054e-16   1.639944371457e-16  
5*0.0  2.908880960098e-14  -3.490266682054e-16  1*0.0 -5.370599668930e-15  -1.183956384788e-15  5*0.0 -3.874300844647e-15  2*0.0  6.957974420665e-16   1.491884401709e-16  
5*0.0  2.653049026860e-14  -3.142190913681e-16  1*0.0 -4.893071654158e-15  -1.077386386347e-15  5*0.0 -3.525650487203e-15  2*0.0  6.325524024613e-16   1.354731073542e-16  
5*0.0  2.422396226751e-14  -2.851018769312e-16  1*0.0 -4.463046548410e-15  -9.815280343715e-16  5*0.0 -3.211508650194e-15  2*0.0  5.756327899248e-16   1.231437019421e-16  
5*0.0  2.204642377138e-14  -2.585620899636e-16  1*0.0 -4.057862585798e-15  -8.913099765428e-16  5*0.0 -2.915735278316e-15  2*0.0  5.221417352039e-16   9.361229246201e-17  
5*0.0  1.990855579628e-14  -2.314320900669e-16  1*0.0 -3.660977920587e-15  -8.030841622424e-16  5*0.0 -2.627009130761e-15  2*0.0  4.700358995844e-16   1.000241553007e-16  
5*0.0  1.798913520722e-14  -2.087827876841e-16  1*0.0 -3.305046510466e-15  -7.240401088242e-16  5*0.0 -2.367922729535e-15  2*0.0  4.233321244678e-16  1*0.0 
5*0.0  1.612906655593e-14  -1.880666913715e-16  1*0.0 -2.960990279880e-15  -6.477322376268e-16  5*0.0 -2.117585804219e-15  2*0.0  3.783139115120e-16  1*0.0 
5*0.0  1.440205682794e-14  -1.694941687651e-16  1*0.0 -2.642076953242e-15  -5.770872619475e-16  5*0.0 -1.885778313049e-15  2*0.0  3.366951242847e-16  1*0.0 
5*0.0  1.288037552956e-14  -1.521685566553e-16  1*0.0 -2.361133793775e-15  -5.149427850126e-16  5*0.0 -1.682167752807e-15  2*0.0  3.001414594567e-16  1*0.0 
5*0.0  1.166447450785e-14  -1.391980465848e-16  1*0.0 -2.136419903976e-15  -4.652788830528e-16  5*0.0 -1.519127739695e-15  2*0.0  2.708443816811e-16  1*0.0 
5*0.0  1.054269485905e-14  -1.254092472398e-16  1*0.0 -1.929207972431e-15  -4.195672619236e-16  5*0.0 -1.369690894126e-15  2*0.0  2.440000748244e-16  1*0.0 
5*0.0  9.621420966610e-15  -9.502066391275e-17  1*0.0 -1.758791468659e-15  -3.820411549942e-16  5*0.0 -1.247269754143e-15  2*0.0  2.219751817723e-16  1*0.0 
5*0.0  8.891363188448e-15  -1.004872933055e-16  1*0.0 -1.623415975283e-15  -3.522695163639e-16  5*0.0 -1.150186953469e-15  2*0.0  2.044663837837e-16  1*0.0 
5*0.0  8.193864403029e-15  2*0.0 -1.494305179251e-15  -3.239240221092e-16  5*0.0 -1.057840456589e-15  2*0.0  1.878386030695e-16  1*0.0 
5*0.0  7.498463485599e-15  2*0.0 -1.365919888240e-15  -2.957727888323e-16  5*0.0 -9.661795280454e-16  2*0.0  1.713748177128e-16  1*0.0 
5*0.0  6.871381394045e-15  2*0.0 -1.250275465556e-15  -2.704446947383e-16  5*0.0 -8.835010326744e-16  2*0.0  1.565411144509e-16  1*0.0 
5*0.0  6.282192059824e-15  2*0.0 -1.141800291421e-15  -2.467208172943e-16  5*0.0 -8.060652881511e-16  2*0.0  1.426699013710e-16  1*0.0 
5*0.0  5.694668786796e-15  2*0.0 -1.033895985535e-15  -2.231525104226e-16  5*0.0 -7.291187590808e-16  2*0.0  1.289181578065e-16  1*0.0 
5*0.0  5.154269924508e-15  2*0.0 -9.347903673076e-16  -2.015354373411e-16  5*0.0 -6.585491987616e-16  2*0.0  9.783017898632e-17  1*0.0 
5*0.0  4.658908245102e-15  2*0.0 -8.440499396442e-16  -1.817654682011e-16  5*0.0 -5.939970119527e-16  2*0.0  1.043611406393e-16  1*0.0 
5*0.0  4.174352294389e-15  2*0.0 -7.555034641668e-16  -1.625063441572e-16  5*0.0 -5.311077526881e-16  4*0.0 
5*0.0  3.748588346295e-15  2*0.0 -6.777680845513e-16  -1.456138001861e-16  5*0.0 -4.759058712284e-16  4*0.0 
5*0.0  3.335759029463e-15  2*0.0 -6.025647365412e-16  -1.093928159476e-16  5*0.0 -4.225427698755e-16  4*0.0 
5*0.0  2.954057863983e-15  2*0.0 -5.331668665209e-16  -1.143510308890e-16  5*0.0 -3.732457062469e-16  4*0.0 
5*0.0  2.570222543805e-15  2*0.0 -4.635430450724e-16  6*0.0 -3.239420684995e-16  4*0.0 
5*0.0  2.262779474069e-15  2*0.0 -4.077818017271e-16  6*0.0 -2.844342199133e-16  4*0.0 
5*0.0  1.982788798138e-15  2*0.0 -3.570484227101e-16  6*0.0 -2.485614281752e-16  4*0.0 
5*0.0  1.758953440761e-15  2*0.0 -3.164532075173e-16  6*0.0 -2.200167050429e-16  4*0.0 
5*0.0  1.580818877275e-15  2*0.0 -2.841211692745e-16  6*0.0 -1.973465781048e-16  4*0.0 
5*0.0  1.451169192247e-15  2*0.0 -2.605348212156e-16  6*0.0 -1.808281597389e-16  4*0.0 
5*0.0  1.332766192004e-15  2*0.0 -2.389984961100e-16  6*0.0 -1.658145660240e-16  4*0.0 
5*0.0  1.223354560455e-15  2*0.0 -2.191251466760e-16  6*0.0 -1.519460730493e-16  4*0.0 
5*0.0  1.109186765445e-15  2*0.0 -1.984499678197e-16  6*0.0 -1.375450284096e-16  4*0.0 
5*0.0  1.003959600042e-15  2*0.0 -1.794193039136e-16  6*0.0 -1.045802928019e-16  4*0.0 
5*0.0  9.076458705813e-16  2*0.0 -1.620236164699e-16  6*0.0 -1.099968968811e-16  4*0.0 
5*0.0  8.088300739047e-16  2*0.0 -1.442228233487e-16  11*0.0 
5*0.0  7.189697284835e-16  2*0.0 -1.080868292724e-16  11*0.0 
5*0.0  6.384624397531e-16  2*0.0 -1.113735927276e-16  11*0.0 
5*0.0  5.609592555467e-16  14*0.0 
5*0.0  4.884947377418e-16  14*0.0 
5*0.0  4.209066976997e-16  14*0.0 
5*0.0  3.539720204863e-16  14*0.0 
5*0.0  2.916790640306e-16  14*0.0 
5*0.0  2.410508343883e-16  14*0.0 
5*0.0  1.982732235951e-16  14*0.0 
5*0.0  1.682995918616e-16  14*0.0 
5*0.0  1.474040387723e-16  14*0.0 
5*0.0  1.339080755673e-16  14*0.0 
5*0.0  1.022366319208e-16  14*0.0 
5*0.0  1.083109685581e-16  14*0.0 
20*0.0 
20*0.0 
20*0.0 
20*0.0 
20*0.0 
20*0.0 
20*0.0 
20*0.0 
20*0.0 
20*0.0 
20*0.0 
20*0.0 
20*0.0 
20*0.0 
20*0.0 
20*0.0 
20*0.0 
20*0.0 
20*0.0 
20*0.0 


Spline
101 4.53534270
2.53265062 5.81087643 -0.03444277
3.12938646 3.22387277 0.08621873 -0.30559343 0.38698070 -0.18825007
3.22387277 3.23616553 0.06064038 -0.23750658 0.33361954 -0.20742425
3.23616553 3.24845830 0.05777079 -0.22939840 0.32597009 -0.17267608
3.24845830 3.26075106 0.05499979 -0.22146253 0.31960209 -0.20618378
3.26075106 3.27304383 0.05232532 -0.21369842 0.31199838 -0.18430493
3.27304383 3.28533659 0.04974518 -0.20611132 0.30520153 -0.19626137
3.28533659 3.29762935 0.04725725 -0.19869676 0.29796375 -0.18926013
3.29762935 3.30992212 0.04485939 -0.19145696 0.29098416 -0.19220644
3.30992212 3.32221488 0.04254947 -0.18439009 0.28389591 -0.18955747
3.32221488 3.33450765 0.04032536 -0.17749630 0.27690535 -0.18965058
3.33450765 3.34680041 0.03818493 -0.17077441 0.26991136 -0.18802974
3.34680041 3.35909317 0.03612608 -0.16422373 0.26297715 -0.18708828
3.35909317 3.37138594 0.03414670 -0.15784312 0.25607765 -0.18555306
3.37138594 3.38367870 0.03224473 -0.15163143 0.24923477 -0.18411354
3.38367870 3.39597147 0.03041808 -0.14558733 0.24244498 -0.18240863
3.39597147 3.40826423 0.02866471 -0.13970938 0.23571806 -0.18063958
3.40826423 3.42055699 0.02698258 -0.13399602 0.22905638 -0.17870665
3.42055699 3.43284976 0.02536968 -0.12844556 0.22246599 -0.17667119
3.43284976 3.44514252 0.02382401 -0.12305621 0.21595065 -0.17450834
3.44514252 3.45743528 0.02234362 -0.11782606 0.20951509 -0.17223936
3.45743528 3.46972805 0.02092655 -0.11275310 0.20316319 -0.16986086
3.46972805 3.48202081 0.01957089 -0.10783523 0.19689901 -0.16738262
3.48202081 3.49431358 0.01827474 -0.10307025 0.19072623 -0.16480737
3.49431358 3.50660634 0.01703624 -0.09845586 0.18464841 -0.16214161
3.50660634 3.51889910 0.01585355 -0.09398968 0.17866891 -0.15938986
3.51889910 3.53119187 0.01472486 -0.08966927 0.17279088 -0.15655765
3.53119187 3.54348463 0.01364839 -0.08549209 0.16701730 -0.15364999
3.54348463 3.55577740 0.01262241 -0.08145553 0.16135096 -0.15067218
3.55577740 3.56807016 0.01164520 -0.07755694 0.15579442 -0.14762935
3.56807016 3.58036292 0.01071508 -0.07379358 0.15035010 -0.14452672
3.58036292 3.59265569 0.00983040 -0.07016266 0.14502021 -0.14136947
3.59265569 3.60494845 0.00898956 -0.06666135 0.13980674 -0.13816280
3.60494845 3.61724122 0.00819098 -0.06328676 0.13471153 -0.13491189
3.61724122 3.62953398 0.00743312 -0.06003597 0.12973621 -0.13162194
3.62953398 3.64182674 0.00671447 -0.05690600 0.12488222 -0.12829814
3.64182674 3.65411951 0.00603357 -0.05389387 0.12015080 -0.12494569
3.65411951 3.66641227 0.00538899 -0.05099654 0.11554302 -0.12156977
3.66641227 3.67870503 0.00477933 -0.04821097 0.11105974 -0.11817557
3.67870503 3.69099780 0.00420325 -0.04553408 0.10670162 -0.11476829
3.69099780 3.70329056 0.00365942 -0.04296279 0.10246916 -0.11135313
3.70329056 3.71558333 0.00314657 -0.04049401 0.09836265 -0.10793525
3.71558333 3.72787609 0.00266345 -0.03812465 0.09438218 -0.10451988
3.72787609 3.74016885 0.00220886 -0.03585159 0.09052767 -0.10111218
3.74016885 3.75246162 0.00178164 -0.03367176 0.08679882 -0.09771737
3.75246162 3.76475438 0.00138065 -0.03158207 0.08319517 -0.09434061
3.76475438 3.77704715 0.00100482 -0.02957944 0.07971605 -0.09098712
3.77704715 3.78933991 0.00065308 -0.02766082 0.07636060 -0.08766208
3.78933991 3.80163267 0.00032443 -0.02582320 0.07312778 -0.08437068
3.80163267 3.81392544 0.00001788 -0.02406356 0.07001633 -0.08111811
3.81392544 3.82621820 -0.00026749 -0.02237895 0.06702483 -0.07790957
3.82621820 3.83851097 -0.00053261 -0.02076642 0.06415166 -0.07475025
3.83851097 3.85080373 -0.00077833 -0.01922311 0.06139500 -0.07164534
3.85080373 3.86309649 -0.00100549 -0.01774616 0.05875284 -0.06860003
3.86309649 3.87538926 -0.00121489 -0.01633279 0.05622299 -0.06561950
3.87538926 3.88768202 -0.00140729 -0.01498026 0.05380305 -0.06270897
3.88768202 3.89997478 -0.00158343 -0.01368592 0.05149045 -0.05987361
3.89997478 3.91226755 -0.00174399 -0.01244714 0.04928242 -0.05711862
3.91226755 3.92456031 -0.00188966 -0.01126140 0.04717598 -0.05444918
3.92456031 3.93685308 -0.00202107 -0.01012624 0.04516799 -0.05187050
3.93685308 3.94914584 -0.00213882 -0.00903927 0.04325509 -0.04938776
3.94914584 3.96143860 -0.00224349 -0.00799821 0.04143376 -0.04700615
3.96143860 3.97373137 -0.00233564 -0.00700085 0.03970025 -0.04473087
3.97373137 3.98602413 -0.00241578 -0.00604508 0.03805065 -0.04256711
3.98602413 3.99831690 -0.00248442 -0.00512888 0.03648085 -0.04052005
3.99831690 4.01060966 -0.00254203 -0.00425035 0.03498654 -0.03859490
4.01060966 4.02290242 -0.00258907 -0.00340768 0.03356323 -0.03679684
4.02290242 4.03519519 -0.00262595 -0.00259919 0.03220622 -0.03513106
4.03519519 4.04748795 -0.00265310 -0.00182331 0.03091065 -0.03360276
4.04748795 4.05978072 -0.00267091 -0.00107859 0.02967144 -0.03221712
4.05978072 4.07207348 -0.00267974 -0.00036371 0.02848332 -0.03097935
4.07207348 4.08436624 -0.00267997 0.00032253 0.02734086 -0.02989463
4.08436624 4.09665901 -0.00267193 0.00098116 0.02623839 -0.02896814
4.09665901 4.10895177 -0.00265595 0.00161311 0.02517010 -0.02820511
4.10895177 4.12124453 -0.00263237 0.00221915 0.02412994 -0.02761065
4.12124453 4.13353730 -0.00260150 0.00279988 0.02311171 -0.02719013
4.13353730 4.14583006 -0.00256364 0.00335577 0.02210898 -0.02694839
4.14583006 4.15812283 -0.00251910 0.00388711 0.02111517 -0.02689126
4.15812283 4.17041559 -0.00246817 0.00439405 0.02012347 -0.02702277
4.17041559 4.18270835 -0.00241117 0.00487654 0.01912692 -0.02735028
4.18270835 4.19500112 -0.00234838 0.00533439 0.01811828 -0.02787490
4.19500112 4.20729388 -0.00228012 0.00576720 0.01709031 -0.02860948
4.20729388 4.21958665 -0.00220670 0.00617440 0.01603524 -0.02954489
4.21958665 4.23187941 -0.00212843 0.00655525 0.01494567 -0.03071309
4.23187941 4.24417217 -0.00204564 0.00690877 0.01381303 -0.03206925
4.24417217 4.25646494 -0.00195869 0.00723383 0.01263037 -0.03371201
4.25646494 4.26875770 -0.00186792 0.00752907 0.01138712 -0.03547199
4.26875770 4.28105047 -0.00177371 0.00779295 0.01007898 -0.03768051
4.28105047 4.29334323 -0.00167646 0.00802367 0.00868939 -0.03973351
4.29334323 4.30563599 -0.00157659 0.00821929 0.00722408 -0.04277435
4.30563599 4.31792876 -0.00147454 0.00837750 0.00564664 -0.04468191
4.31792876 4.33022152 -0.00137078 0.00849607 0.00399884 -0.04943374
4.33022152 4.34251428 -0.00126583 0.00857198 0.00217581 -0.04961399
4.34251428 4.35480705 -0.00116022 0.00860298 0.00034613 -0.05909147
4.35480705 4.36709981 -0.00105453 0.00858470 -0.00183306 -0.05197317
4.36709981 4.37939258 -0.00094937 0.00851607 -0.00374974 -0.07663418
4.37939258 4.39168534 -0.00084539 0.00838914 -0.00657588 -0.04281893
4.39168534 4.40397810 -0.00074334 0.00820806 -0.00815497 -0.11831714
4.40397810 4.41627087 -0.00064389 0.00795393 -0.01251830 0.00348934
4.41627087 4.42856363 -0.00054800 0.00764774 -0.01238962 -0.19627794
4.42856363 4.44085640 -0.00045623 0.00725415 -0.01962802 0.00443306
4.44085640 4.53534270 -0.00037001 0.00677360 -0.01946453 -0.11380559 0.04165816 -0.47135746
