# Supplementary material for: DFTB Parametrization at the Example of Platinum—Implementation, Validation and Practical Considerations
Source: J Comput Chem. 2026 Mar 11;47(7):e70342. doi: 10.1002/jcc.70342 (PMC12979722; doi:10.1002/jcc.70342)
Supplement: Supplementary file 2 — Data S2: Slater‐Koster files for the interactions of Pt‐{H, C, N, O, F, Cl, Na, Mg, Zn, Zr, Pt} and STO‐coefficients for Pt. [file JCC-47-0-s002.zip › Pt-X-skf/Pt-H.skf]

0.020000000000, 900
195.084, 19*0.0
9*0.0 -6.657929040064e-03  9*0.0 -3.868277383119e-01  
9*0.0 -1.391425858843e-02  9*0.0 -3.868930112787e-01  
9*0.0 -1.030514905398e-02  9*0.0 -3.870192916470e-01  
9*0.0 -9.546846530622e-03  9*0.0 -3.871836735120e-01  
9*0.0 -9.850850108567e-03  9*0.0 -3.873996030602e-01  
9*0.0 -1.012786329765e-02  9*0.0 -3.876518208837e-01  
9*0.0 -9.434509615052e-03  9*0.0 -3.879528822099e-01  
9*0.0 -8.182929468963e-03  9*0.0 -3.883189172132e-01  
9*0.0 -6.469020301347e-03  9*0.0 -3.887180492297e-01  
9*0.0 -4.614758000019e-03  9*0.0 -3.891403267909e-01  
9*0.0 -3.028430442848e-03  9*0.0 -3.896577936118e-01  
9*0.0 -2.163036947002e-03  9*0.0 -3.901668016759e-01  
9*0.0 -1.571920581787e-03  9*0.0 -3.907332709696e-01  
9*0.0 -1.412533358878e-03  9*0.0 -3.913585077858e-01  
9*0.0 -2.400112385582e-03  9*0.0 -3.920032511810e-01  
9*0.0 -3.898886287349e-03  9*0.0 -3.926926702957e-01  
9*0.0 -6.130476432152e-03  9*0.0 -3.934182371446e-01  
9*0.0 -8.561091584793e-03  9*0.0 -3.942113472592e-01  
9*0.0 -1.199455574403e-02  9*0.0 -3.950123201371e-01  
9*0.0 -1.516714572152e-02  9*0.0 -3.958902991846e-01  
9*0.0 -1.857092617381e-02  9*0.0 -3.968033849613e-01  
9*0.0 -2.215111275369e-02  9*0.0 -3.977405067431e-01  
9*0.0 -2.536408477355e-02  9*0.0 -3.988063530964e-01  
9*0.0 -2.898435407156e-02  9*0.0 -3.998267117962e-01  
9*0.0 -3.209312930794e-02  9*0.0 -4.009380554711e-01  
9*0.0 -3.484460671683e-02  9*0.0 -4.021547587034e-01  
9*0.0 -3.721171244272e-02  9*0.0 -4.033443451322e-01  
9*0.0 -3.929180270775e-02  9*0.0 -4.046223416262e-01  
9*0.0 -4.086525800645e-02  9*0.0 -4.060037766376e-01  
9*0.0 -4.221616644713e-02  9*0.0 -4.073429496241e-01  
9*0.0 -4.288927315503e-02  9*0.0 -4.087685563107e-01  
9*0.0 -4.328258054863e-02  9*0.0 -4.102851823855e-01  
9*0.0 -4.295511346783e-02  9*0.0 -4.118364928099e-01  
9*0.0 -4.243575683552e-02  9*0.0 -4.133751606826e-01  
9*0.0 -4.130842207452e-02  9*0.0 -4.150258131662e-01  
9*0.0 -3.980100486789e-02  9*0.0 -4.167224215054e-01  
9*0.0 -3.778469965201e-02  9*0.0 -4.184156664320e-01  
9*0.0 -3.555379756082e-02  9*0.0 -4.201503585258e-01  
9*0.0 -3.281993330197e-02  9*0.0 -4.219397789040e-01  
9*0.0 -2.972193067705e-02  9*0.0 -4.237675718403e-01  
9*0.0 -2.646820941593e-02  9*0.0 -4.255820027722e-01  
9*0.0 -2.276273076016e-02  9*0.0 -4.274506658805e-01  
9*0.0 -1.888792588350e-02  9*0.0 -4.293172420397e-01  
9*0.0 -1.474812353320e-02  9*0.0 -4.312180668801e-01  
9*0.0 -1.033593052639e-02  9*0.0 -4.331354107019e-01  
9*0.0 -5.774185268200e-03  9*0.0 -4.350092965233e-01  
9*0.0 -1.069666662574e-03  9*0.0 -4.369176655685e-01  
9*0.0  3.803969649641e-03  9*0.0 -4.388369946612e-01  
9*0.0  8.686146145668e-03  9*0.0 -4.407137063527e-01  
9*0.0  1.378676243485e-02  9*0.0 -4.426168361841e-01  
9*0.0  1.894179060860e-02  9*0.0 -4.444921328336e-01  
9*0.0  2.402592357411e-02  9*0.0 -4.463146117241e-01  
9*0.0  2.930788605641e-02  9*0.0 -4.481655105178e-01  
9*0.0  3.457802161145e-02  9*0.0 -4.499445895333e-01  
9*0.0  3.976297800923e-02  9*0.0 -4.517196375659e-01  
9*0.0  4.502834969718e-02  9*0.0 -4.534687682491e-01  
9*0.0  5.017741724910e-02  9*0.0 -4.551291500365e-01  
9*0.0  5.530519785546e-02  9*0.0 -4.567320455457e-01  
9*0.0  6.037827699938e-02  9*0.0 -4.583778131747e-01  
9*0.0  6.538706876327e-02  9*0.0 -4.599105159761e-01  
9*0.0  7.036291089792e-02  9*0.0 -4.614112704734e-01  
9*0.0  7.518716638172e-02  9*0.0 -4.628053173209e-01  
9*0.0  7.996272897068e-02  9*0.0 -4.641488071170e-01  
9*0.0  8.466139159968e-02  9*0.0 -4.654740828148e-01  
9*0.0  8.921157767165e-02  9*0.0 -4.667238319726e-01  
9*0.0  9.372331335708e-02  9*0.0 -4.679194688667e-01  
9*0.0  9.800581400389e-02  9*0.0 -4.689627327019e-01  
9*0.0  1.022559824964e-01  9*0.0 -4.699690989969e-01  
9*0.0  1.064271952790e-01  9*0.0 -4.709352008096e-01  
9*0.0  1.103660132594e-01  9*0.0 -4.717794920193e-01  
9*0.0  1.142772084545e-01  9*0.0 -4.726004227329e-01  
9*0.0  1.179944151255e-01  9*0.0 -4.732827292680e-01  
9*0.0  1.216352771880e-01  9*0.0 -4.738980026952e-01  
9*0.0  1.251023563918e-01  9*0.0 -4.743775375311e-01  
9*0.0  1.284416080346e-01  9*0.0 -4.748108893846e-01  
9*0.0  1.317013041516e-01  9*0.0 -4.752009200965e-01  
9*0.0  1.347957498744e-01  9*0.0 -4.754669705471e-01  
9*0.0  1.377924080344e-01  9*0.0 -4.756357486507e-01  
9*0.0  1.406219204655e-01  9*0.0 -4.757002101279e-01  
9*0.0  1.433457632695e-01  9*0.0 -4.756576661945e-01  
9*0.0  1.459581347460e-01  9*0.0 -4.755436716343e-01  
9*0.0  1.484382550637e-01  9*0.0 -4.753664063852e-01  
9*0.0  1.507984898579e-01  9*0.0 -4.750795821040e-01  
9*0.0  1.530688220732e-01  9*0.0 -4.747114601603e-01  
9*0.0  1.551878531727e-01  9*0.0 -4.742143810580e-01  
9*0.0  1.571834364516e-01  9*0.0 -4.736055563345e-01  
9*0.0  1.590857458518e-01  9*0.0 -4.729281152295e-01  
9*0.0  1.608706119291e-01  9*0.0 -4.721734400943e-01  
9*0.0  1.625802156754e-01  9*0.0 -4.713457726602e-01  
9*0.0  1.641477959776e-01  9*0.0 -4.703865805206e-01  
9*0.0  1.656293003649e-01  9*0.0 -4.693569332299e-01  
9*0.0  1.669895429959e-01  9*0.0 -4.681892205342e-01  
9*0.0  1.682707937715e-01  9*0.0 -4.669675091940e-01  
9*0.0  1.694513539426e-01  9*0.0 -4.656515576958e-01  
9*0.0  1.705348287318e-01  9*0.0 -4.642469213384e-01  
9*0.0  1.715314155012e-01  9*0.0 -4.627675097232e-01  
9*0.0  1.724453595126e-01  9*0.0 -4.611988986593e-01  
9*0.0  1.732720234938e-01  9*0.0 -4.595462895106e-01  
9*0.0  1.739946829681e-01  9*0.0 -4.577654239279e-01  
9*0.0  1.746372874815e-01  9*0.0 -4.559086465457e-01  
9*0.0  1.752304030304e-01  9*0.0 -4.540182172164e-01  
9*0.0  1.757444761833e-01  9*0.0 -4.520339534413e-01  
9*0.0  1.761628134697e-01  9*0.0 -4.499672281465e-01  
9*0.0  1.765177642808e-01  9*0.0 -4.477973832876e-01  
9*0.0  1.768129158313e-01  9*0.0 -4.455725301678e-01  
9*0.0  1.770259784051e-01  9*0.0 -4.432811119904e-01  
9*0.0  1.771807268625e-01  9*0.0 -4.408983475098e-01  
9*0.0  1.772528151011e-01  9*0.0 -4.384351478463e-01  
9*0.0  1.772777405947e-01  9*0.0 -4.359124843348e-01  
9*0.0  1.772638835019e-01  9*0.0 -4.333615756958e-01  
9*0.0  1.771791866321e-01  9*0.0 -4.307173333513e-01  
9*0.0  1.770337450748e-01  9*0.0 -4.280049536933e-01  
9*0.0  1.768252714686e-01  9*0.0 -4.251936548538e-01  
9*0.0  1.765797894131e-01  9*0.0 -4.223780528715e-01  
9*0.0  1.762838248156e-01  9*0.0 -4.194803801822e-01  
9*0.0  1.759234216155e-01  9*0.0 -4.165260644717e-01  
9*0.0  1.755368822523e-01  9*0.0 -4.135167087029e-01  
9*0.0  1.751006127015e-01  9*0.0 -4.104503136679e-01  
9*0.0  1.746203936097e-01  9*0.0 -4.073536760859e-01  
9*0.0  1.740955893407e-01  9*0.0 -4.041919118236e-01  
9*0.0  1.735360391853e-01  9*0.0 -4.010034042753e-01  
9*0.0  1.729150517955e-01  9*0.0 -3.977110605833e-01  
9*0.0  1.722641612244e-01  9*0.0 -3.943965539925e-01  
9*0.0  1.715908614212e-01  9*0.0 -3.910705993044e-01  
9*0.0  1.708837159627e-01  9*0.0 -3.877076806676e-01  
9*0.0  1.701377846481e-01  9*0.0 -3.842887592304e-01  
9*0.0  1.693637351014e-01  9*0.0 -3.808354752396e-01  
9*0.0  1.685501865269e-01  9*0.0 -3.773390885880e-01  
9*0.0  1.677144269166e-01  9*0.0 -3.738244761522e-01  
9*0.0  1.668397224091e-01  9*0.0 -3.702721372306e-01  
9*0.0  1.659465374951e-01  9*0.0 -3.666908433649e-01  
9*0.0  1.650174693000e-01  9*0.0 -3.630680434415e-01  
9*0.0  1.640676724123e-01  9*0.0 -3.594310485308e-01  
9*0.0  1.631012379648e-01  9*0.0 -3.557867656995e-01  
9*0.0  1.621129480191e-01  9*0.0 -3.521178954928e-01  
9*0.0  1.610971216353e-01  9*0.0 -3.484343466771e-01  
9*0.0  1.600619957959e-01  9*0.0 -3.447214490861e-01  
9*0.0  1.589899257858e-01  9*0.0 -3.409573306968e-01  
9*0.0  1.579203896829e-01  9*0.0 -3.372325312961e-01  
9*0.0  1.568220287502e-01  9*0.0 -3.334773027995e-01  
9*0.0  1.557091764385e-01  9*0.0 -3.297093858498e-01  
9*0.0  1.545781765711e-01  9*0.0 -3.259266176062e-01  
9*0.0  1.534246544338e-01  9*0.0 -3.221183055140e-01  
9*0.0  1.522734559578e-01  9*0.0 -3.183466751191e-01  
9*0.0  1.510879538194e-01  9*0.0 -3.145317337667e-01  
9*0.0  1.499084483953e-01  9*0.0 -3.107487524476e-01  
9*0.0  1.487114157438e-01  9*0.0 -3.069579485583e-01  
9*0.0  1.474863609898e-01  9*0.0 -3.031328376177e-01  
9*0.0  1.462558423503e-01  9*0.0 -2.993227479912e-01  
9*0.0  1.450215481248e-01  9*0.0 -2.955255511750e-01  
9*0.0  1.437790252758e-01  9*0.0 -2.917433389119e-01  
9*0.0  1.425221291841e-01  9*0.0 -2.879495728112e-01  
9*0.0  1.412572657394e-01  9*0.0 -2.841632410418e-01  
9*0.0  1.399777067906e-01  9*0.0 -2.803653697306e-01  
9*0.0  1.386972416688e-01  9*0.0 -2.765982499521e-01  
9*0.0  1.374144909433e-01  9*0.0 -2.728537904107e-01  
9*0.0  1.361199931641e-01  9*0.0 -2.690953085286e-01  
9*0.0  1.348177379357e-01  9*0.0 -2.653612261872e-01  
9*0.0  1.335067785804e-01  9*0.0 -2.616326801551e-01  
9*0.0  1.321957326084e-01  9*0.0 -2.579237926056e-01  
9*0.0  1.308824603564e-01  9*0.0 -2.542298655691e-01  
9*0.0  1.295685450829e-01  9*0.0 -2.505603807923e-01  
9*0.0  1.282495989471e-01  9*0.0 -2.469131557460e-01  
9*0.0  1.269276198744e-01  9*0.0 -2.432775388186e-01  
9*0.0  1.255929611220e-01  9*0.0 -2.396384811485e-01  
9*0.0  1.242591075050e-01  9*0.0 -2.360275702228e-01  
9*0.0  1.229325781990e-01  9*0.0 -2.324594967052e-01  
9*0.0  1.216030390200e-01  9*0.0 -2.289057760710e-01  
9*0.0  1.202751213375e-01  9*0.0 -2.253839570220e-01  
9*0.0  1.189355353850e-01  9*0.0 -2.218525404095e-01  
9*0.0  1.176043106806e-01  9*0.0 -2.183693260304e-01  
9*0.0  1.162710318497e-01  9*0.0 -2.149021164548e-01  
9*0.0  1.149464056125e-01  9*0.0 -2.114790256541e-01  
9*0.0  1.136144053161e-01  9*0.0 -2.080601009940e-01  
9*0.0  1.122890944304e-01  9*0.0 -2.046769805661e-01  
9*0.0  1.109680559571e-01  9*0.0 -2.013349652092e-01  
9*0.0  1.096414906416e-01  9*0.0 -1.980034398527e-01  
9*0.0  1.083161090194e-01  9*0.0 -1.946890457408e-01  
9*0.0  1.070006149001e-01  9*0.0 -1.914214425136e-01  
9*0.0  1.056938366414e-01  9*0.0 -1.881975904648e-01  
9*0.0  1.043850952992e-01  9*0.0 -1.849903336170e-01  
9*0.0  1.030768450490e-01  9*0.0 -1.817996849687e-01  
9*0.0  1.017809330704e-01  9*0.0 -1.786644996294e-01  
9*0.0  1.004768247702e-01  9*0.0 -1.755304297458e-01  
9*0.0  9.918977229282e-02  9*0.0 -1.724575282984e-01  
9*0.0  9.790649705071e-02  9*0.0 -1.694073537603e-01  
9*0.0  9.662525591129e-02  9*0.0 -1.663833032382e-01  
9*0.0  9.535068288360e-02  9*0.0 -1.633952432960e-01  
9*0.0  9.408101952642e-02  9*0.0 -1.604388184085e-01  
9*0.0  9.281473801417e-02  9*0.0 -1.575132143167e-01  
9*0.0  9.156348937616e-02  9*0.0 -1.546354128744e-01  
9*0.0  9.031154233531e-02  9*0.0 -1.517695636394e-01  
9*0.0  8.906975719017e-02  9*0.0 -1.489484159820e-01  
9*0.0  8.783955896563e-02  9*0.0 -1.461730411237e-01  
9*0.0  8.661461315144e-02  9*0.0 -1.434243347635e-01  
9*0.0  8.538713864247e-02  9*0.0 -1.406893591548e-01  
9*0.0  8.417060412524e-02  9*0.0 -1.379984711494e-01  
9*0.0  8.297019110632e-02  9*0.0 -1.353576036406e-01  
9*0.0  8.177565287634e-02  9*0.0 -1.327412509316e-01  
9*0.0  8.058879924532e-02  9*0.0 -1.301610223190e-01  
9*0.0  7.940664509994e-02  9*0.0 -1.276123889321e-01  
9*0.0  7.823474501362e-02  9*0.0 -1.250948368294e-01  
9*0.0  7.706925429381e-02  9*0.0 -1.226156289490e-01  
9*0.0  7.591744837122e-02  9*0.0 -1.201715157679e-01  
9*0.0  7.477438648031e-02  9*0.0 -1.177644786942e-01  
9*0.0  7.364006592149e-02  9*0.0 -1.153916806020e-01  
9*0.0  7.251470848446e-02  9*0.0 -1.130500566826e-01  
9*0.0  7.139774862869e-02  9*0.0 -1.107382322697e-01  
9*0.0  7.028789785592e-02  9*0.0 -1.084644883972e-01  
9*0.0  6.919066759297e-02  9*0.0 -1.062266695992e-01  
9*0.0  6.810130293389e-02  9*0.0 -1.040149443319e-01  
9*0.0  6.702293936811e-02  9*0.0 -1.018445871301e-01  
9*0.0  6.595792098532e-02  9*0.0 -9.970913667033e-02  
9*0.0  6.490247931622e-02  9*0.0 -9.761032132017e-02  
9*0.0  6.384836669456e-02  9*0.0 -9.552353508234e-02  
9*0.0  6.281195561707e-02  9*0.0 -9.348981736874e-02  
9*0.0  6.178157043748e-02  9*0.0 -9.148116988174e-02  
9*0.0  6.076555575322e-02  9*0.0 -8.950615491360e-02  
9*0.0  5.975852137065e-02  9*0.0 -8.756425742831e-02  
9*0.0  5.876508801517e-02  9*0.0 -8.565942663058e-02  
9*0.0  5.777693102827e-02  9*0.0 -8.377867712328e-02  
9*0.0  5.679981765480e-02  9*0.0 -8.193094466757e-02  
9*0.0  5.583236835465e-02  9*0.0 -8.011374508353e-02  
9*0.0  5.487785676942e-02  9*0.0 -7.832897149388e-02  
9*0.0  5.393675078057e-02  9*0.0 -7.658247724881e-02  
9*0.0  5.299998898891e-02  9*0.0 -7.485515754533e-02  
9*0.0  5.207670323771e-02  9*0.0 -7.316090502046e-02  
9*0.0  5.116713853801e-02  9*0.0 -7.150368192296e-02  
9*0.0  5.026865535105e-02  9*0.0 -6.987811235110e-02  
9*0.0  4.937632755258e-02  9*0.0 -6.827327050866e-02  
9*0.0  4.849145105134e-02  9*0.0 -6.669307308822e-02  
9*0.0  4.762105201667e-02  9*0.0 -6.514565625849e-02  
9*0.0  4.676574550997e-02  9*0.0 -6.363599144350e-02  
9*0.0  4.591777640457e-02  9*0.0 -6.214815005543e-02  
9*0.0  4.507975501017e-02  9*0.0 -6.068553771732e-02  
9*0.0  4.425271616003e-02  9*0.0 -5.925547906624e-02  
9*0.0  4.343637074030e-02  9*0.0 -5.784963302610e-02  
9*0.0  4.262825547823e-02  9*0.0 -5.646959724202e-02  
9*0.0  4.183368967762e-02  9*0.0 -5.511922263204e-02  
9*0.0  4.105133214751e-02  9*0.0 -5.379729970583e-02  
9*0.0  4.027857263810e-02  9*0.0 -5.249953792897e-02  
9*0.0  3.951271626431e-02  9*0.0 -5.122319193221e-02  
9*0.0  3.876219630475e-02  9*0.0 -4.998010182494e-02  
9*0.0  3.801740561532e-02  9*0.0 -4.875234336512e-02  
9*0.0  3.728571392499e-02  9*0.0 -4.755700253896e-02  
9*0.0  3.656487257213e-02  9*0.0 -4.638530084941e-02  
9*0.0  3.585036432003e-02  9*0.0 -4.523018958333e-02  
9*0.0  3.514880423709e-02  9*0.0 -4.410447581577e-02  
9*0.0  3.445999970166e-02  9*0.0 -4.300635518760e-02  
9*0.0  3.377995526852e-02  9*0.0 -4.192697596237e-02  
9*0.0  3.310796369220e-02  9*0.0 -4.086881314439e-02  
9*0.0  3.244646689300e-02  9*0.0 -3.983435708445e-02  
9*0.0  3.179305064828e-02  9*0.0 -3.881907275755e-02  
9*0.0  3.115339716517e-02  9*0.0 -3.783100829459e-02  
9*0.0  3.052212722095e-02  9*0.0 -3.685947343897e-02  
9*0.0  2.990068256990e-02  9*0.0 -3.591127999828e-02  
9*0.0  2.929089208017e-02  9*0.0 -3.498677763314e-02  
9*0.0  2.868446824486e-02  9*0.0 -3.407355659126e-02  
9*0.0  2.809341169044e-02  9*0.0 -3.318913933729e-02  
9*0.0  2.751067683863e-02  9*0.0 -3.232202351614e-02  
9*0.0  2.693622162867e-02  9*0.0 -3.147352932220e-02  
9*0.0  2.637181352634e-02  9*0.0 -3.064317374759e-02  
9*0.0  2.581799310032e-02  9*0.0 -2.983530606016e-02  
9*0.0  2.526983829640e-02  9*0.0 -2.904104208892e-02  
9*0.0  2.473121442184e-02  9*0.0 -2.826450171798e-02  
9*0.0  2.420447722738e-02  9*0.0 -2.751056521561e-02  
9*0.0  2.368577316394e-02  9*0.0 -2.677291461842e-02  
9*0.0  2.317492330047e-02  9*0.0 -2.604995908296e-02  
9*0.0  2.267078896577e-02  9*0.0 -2.534273916277e-02  
9*0.0  2.217776350397e-02  9*0.0 -2.465475183107e-02  
9*0.0  2.169335708753e-02  9*0.0 -2.398249583499e-02  
9*0.0  2.121887481160e-02  9*0.0 -2.332842585336e-02  
9*0.0  2.075069781380e-02  9*0.0 -2.268744344226e-02  
9*0.0  2.028888191380e-02  9*0.0 -2.205897694035e-02  
9*0.0  1.983769009326e-02  9*0.0 -2.144918281198e-02  
9*0.0  1.939276553203e-02  9*0.0 -2.085140892935e-02  
9*0.0  1.895888950566e-02  9*0.0 -2.027210286729e-02  
9*0.0  1.853139548575e-02  9*0.0 -1.970523307196e-02  
9*0.0  1.811230588543e-02  9*0.0 -1.915250422751e-02  
9*0.0  1.769964689266e-02  9*0.0 -1.861218461207e-02  
9*0.0  1.729500134484e-02  9*0.0 -1.808550912144e-02  
9*0.0  1.689942570963e-02  9*0.0 -1.757418151807e-02  
9*0.0  1.650863413514e-02  9*0.0 -1.707228760542e-02  
9*0.0  1.612685808305e-02  9*0.0 -1.658494026015e-02  
9*0.0  1.575296473140e-02  9*0.0 -1.611095606843e-02  
9*0.0  1.538481914642e-02  9*0.0 -1.564710370645e-02  
9*0.0  1.502208485071e-02  9*0.0 -1.519326750991e-02  
9*0.0  1.466953684830e-02  9*0.0 -1.475444471589e-02  
9*0.0  1.432350070282e-02  9*0.0 -1.432686056742e-02  
9*0.0  1.398365609404e-02  9*0.0 -1.390880511779e-02  
9*0.0  1.364849958289e-02  9*0.0 -1.350042465105e-02  
9*0.0  1.332267883806e-02  9*0.0 -1.310518983455e-02  
9*0.0  1.300144250092e-02  9*0.0 -1.271834342404e-02  
9*0.0  1.268872541370e-02  9*0.0 -1.234374868438e-02  
9*0.0  1.238107900547e-02  9*0.0 -1.197739323934e-02  
9*0.0  1.207913593168e-02  9*0.0 -1.162032067507e-02  
9*0.0  1.178497120213e-02  9*0.0 -1.127461084244e-02  
9*0.0  1.149583498482e-02  9*0.0 -1.093690618814e-02  
9*0.0  1.121162369670e-02  9*0.0 -1.060773420317e-02  
9*0.0  1.093509502987e-02  9*0.0 -1.028901615752e-02  
9*0.0  1.066296310646e-02  9*0.0 -9.977303390368e-03  
9*0.0  1.039806350419e-02  9*0.0 -9.675831155420e-03  
9*0.0  1.013751616945e-02  9*0.0 -9.381377399235e-03  
9*0.0  9.881912402700e-03  9*0.0 -9.094481685235e-03  
9*0.0  9.633291623718e-03  9*0.0 -8.817062190807e-03  
9*0.0  9.388021004325e-03  9*0.0 -8.544896889381e-03  
9*0.0  9.149971243639e-03  9*0.0 -8.282592024998e-03  
9*0.0  8.916692021701e-03  9*0.0 -8.027161058455e-03  
9*0.0  8.687949543628e-03  9*0.0 -7.778291280763e-03  
9*0.0  8.463062304136e-03  9*0.0 -7.535395023882e-03  
9*0.0  8.244677183101e-03  9*0.0 -7.301053720134e-03  
9*0.0  8.031408151096e-03  9*0.0 -7.073204461281e-03  
9*0.0  7.822260999201e-03  9*0.0 -6.851241478983e-03  
9*0.0  7.617585003496e-03  9*0.0 -6.635416521983e-03  
9*0.0  7.417495575733e-03  9*0.0 -6.426149580306e-03  
9*0.0  7.221996160767e-03  9*0.0 -6.222457418008e-03  
9*0.0  7.031242667309e-03  9*0.0 -6.025307855284e-03  
9*0.0  6.845053515514e-03  9*0.0 -5.833889830346e-03  
9*0.0  6.662186911228e-03  9*0.0 -5.646891917365e-03  
9*0.0  6.483908830388e-03  9*0.0 -5.466163900864e-03  
9*0.0  6.310021177907e-03  9*0.0 -5.290581044519e-03  
9*0.0  6.139643232063e-03  9*0.0 -5.119935673631e-03  
9*0.0  5.973653590306e-03  9*0.0 -4.954771066507e-03  
9*0.0  5.811639062895e-03  9*0.0 -4.794283784190e-03  
9*0.0  5.653248273325e-03  9*0.0 -4.638567148910e-03  
9*0.0  5.498446147243e-03  9*0.0 -4.487315833908e-03  
9*0.0  5.347600866433e-03  9*0.0 -4.340746079101e-03  
9*0.0  5.200735048375e-03  9*0.0 -4.198962927036e-03  
9*0.0  5.056502929113e-03  9*0.0 -4.060692632722e-03  
9*0.0  4.915631468610e-03  9*0.0 -3.926404921694e-03  
9*0.0  4.778906527942e-03  9*0.0 -3.796745360396e-03  
9*0.0  4.645827959025e-03  9*0.0 -3.671420880075e-03  
9*0.0  4.515180093898e-03  9*0.0 -3.549038492883e-03  
9*0.0  4.387884984023e-03  9*0.0 -3.430738934301e-03  
9*0.0  4.263721623035e-03  9*0.0 -3.315999418717e-03  
9*0.0  4.142564616072e-03  9*0.0 -3.204731650845e-03  
9*0.0  4.024914096785e-03  9*0.0 -3.097229885741e-03  
9*0.0  3.910272531800e-03  9*0.0 -2.993221217439e-03  
9*0.0  3.798017276281e-03  9*0.0 -2.891948233127e-03  
9*0.0  3.688356657940e-03  9*0.0 -2.793733101495e-03  
9*0.0  3.582051189865e-03  9*0.0 -2.698999309601e-03  
9*0.0  3.478045564108e-03  9*0.0 -2.606946540689e-03  
9*0.0  3.376817309249e-03  9*0.0 -2.517823163521e-03  
9*0.0  3.278506750722e-03  9*0.0 -2.431819101480e-03  
9*0.0  3.182169801680e-03  9*0.0 -2.348105225747e-03  
9*0.0  3.088927253677e-03  9*0.0 -2.267494810437e-03  
9*0.0  2.997766339707e-03  9*0.0 -2.189183053885e-03  
9*0.0  2.909039463049e-03  9*0.0 -2.113366992281e-03  
9*0.0  2.822778191222e-03  9*0.0 -2.040162244504e-03  
9*0.0  2.738711756571e-03  9*0.0 -1.969229229677e-03  
9*0.0  2.656653954271e-03  9*0.0 -1.900308899650e-03  
9*0.0  2.577215807330e-03  9*0.0 -1.834045212321e-03  
9*0.0  2.499779378578e-03  9*0.0 -1.769761492147e-03  
9*0.0  2.424078093551e-03  9*0.0 -1.707392048931e-03  
9*0.0  2.350412494691e-03  9*0.0 -1.647012246614e-03  
9*0.0  2.279284728002e-03  9*0.0 -1.589034845996e-03  
9*0.0  2.209948014989e-03  9*0.0 -1.532818135920e-03  
9*0.0  2.142283538288e-03  9*0.0 -1.478334826212e-03  
9*0.0  2.076424741485e-03  9*0.0 -1.425614553717e-03  
9*0.0  2.012460069748e-03  9*0.0 -1.374762641655e-03  
9*0.0  1.950171037150e-03  9*0.0 -1.325457433393e-03  
9*0.0  1.889823423271e-03  9*0.0 -1.278003111605e-03  
9*0.0  1.831149643950e-03  9*0.0 -1.232119434618e-03  
9*0.0  1.773780038184e-03  9*0.0 -1.187533718229e-03  
9*0.0  1.718388826693e-03  9*0.0 -1.144699810096e-03  
9*0.0  1.664435053379e-03  9*0.0 -1.103273418610e-03  
9*0.0  1.611965591990e-03  9*0.0 -1.063147207595e-03  
9*0.0  1.560919360559e-03  9*0.0 -1.024383443229e-03  
9*0.0  1.511494201090e-03  9*0.0 -9.870671751206e-04  
9*0.0  1.463413770710e-03  9*0.0 -9.509190319740e-04  
9*0.0  1.416732153330e-03  9*0.0 -9.160573900681e-04  
9*0.0  1.371355043280e-03  9*0.0 -8.823493336815e-04  
9*0.0  1.327344943669e-03  9*0.0 -8.498148463924e-04  
9*0.0  1.284758982694e-03  9*0.0 -8.185128560560e-04  
9*0.0  1.243202728069e-03  9*0.0 -7.881424607021e-04  
9*0.0  1.202773416616e-03  9*0.0 -7.587887898854e-04  
9*0.0  1.163828443993e-03  9*0.0 -7.306342166888e-04  
9*0.0  1.125910449424e-03  9*0.0 -7.033735792630e-04  
9*0.0  1.089262370650e-03  9*0.0 -6.771748229559e-04  
9*0.0  1.053390374987e-03  9*0.0 -6.516795775859e-04  
9*0.0  1.018686013925e-03  9*0.0 -6.271716780636e-04  
9*0.0  9.850984545287e-04  9*0.0 -6.035549513660e-04  
9*0.0  9.524800950255e-04  9*0.0 -5.807668222491e-04  
9*0.0  9.209201283804e-04  9*0.0 -5.588075212626e-04  
9*0.0  8.903282733327e-04  9*0.0 -5.376622819603e-04  
9*0.0  8.605534279549e-04  9*0.0 -5.171905773740e-04  
9*0.0  8.316446399727e-04  9*0.0 -4.974379643550e-04  
9*0.0  8.037558965073e-04  9*0.0 -4.784656896715e-04  
9*0.0  7.767420312477e-04  9*0.0 -4.601955618854e-04  
9*0.0  7.503632786438e-04  9*0.0 -4.424479714450e-04  
9*0.0  7.249959715275e-04  9*0.0 -4.254685564781e-04  
9*0.0  7.003782066945e-04  9*0.0 -4.090896278397e-04  
9*0.0  6.764835458946e-04  9*0.0 -3.932630519039e-04  
9*0.0  6.533516906497e-04  9*0.0 -3.780242371814e-04  
9*0.0  6.310216071653e-04  9*0.0 -3.633970041186e-04  
9*0.0  6.092901694928e-04  9*0.0 -3.492295832905e-04  
9*0.0  5.883633057052e-04  9*0.0 -3.356536163759e-04  
9*0.0  5.678935108029e-04  9*0.0 -3.224572563372e-04  
9*0.0  5.482800744416e-04  9*0.0 -3.098665249906e-04  
9*0.0  5.292816044019e-04  9*0.0 -2.977398932002e-04  
9*0.0  5.108324527725e-04  9*0.0 -2.860225565604e-04  
9*0.0  4.929271413815e-04  9*0.0 -2.747233079967e-04  
9*0.0  4.755853522510e-04  9*0.0 -2.638322488322e-04  
9*0.0  4.589417814779e-04  9*0.0 -2.534226694953e-04  
9*0.0  4.428170072481e-04  9*0.0 -2.434002589908e-04  
9*0.0  4.271138571865e-04  9*0.0 -2.336816335966e-04  
9*0.0  4.120269113251e-04  9*0.0 -2.243988229723e-04  
9*0.0  3.973349386675e-04  9*0.0 -2.154034316288e-04  
9*0.0  3.831950834441e-04  9*0.0 -2.067939808419e-04  
9*0.0  3.694643088012e-04  9*0.0 -1.984691719451e-04  
9*0.0  3.562566861157e-04  9*0.0 -1.905096174691e-04  
9*0.0  3.434765083177e-04  9*0.0 -1.828403854560e-04  
9*0.0  3.310580531558e-04  9*0.0 -1.754296724481e-04  
9*0.0  3.191182702609e-04  9*0.0 -1.683391194378e-04  
9*0.0  3.075819042548e-04  9*0.0 -1.615234925413e-04  
9*0.0  2.963914855928e-04  9*0.0 -1.549428076905e-04  
9*0.0  2.855812961194e-04  9*0.0 -1.486229559079e-04  
9*0.0  2.751835675127e-04  9*0.0 -1.425709996259e-04  
9*0.0  2.650997092527e-04  9*0.0 -1.367285112819e-04  
9*0.0  2.553839215598e-04  9*0.0 -1.311271306624e-04  
9*0.0  2.459803354043e-04  9*0.0 -1.257364515411e-04  
9*0.0  2.369025932159e-04  9*0.0 -1.205542193879e-04  
9*0.0  2.281674461755e-04  9*0.0 -1.155935600690e-04  
9*0.0  2.197359845237e-04  9*0.0 -1.108278258151e-04  
9*0.0  2.115520330823e-04  9*0.0 -1.062269666187e-04  
9*0.0  2.036425002255e-04  9*0.0 -1.018049043543e-04  
9*0.0  1.960290960996e-04  9*0.0 -9.756573218102e-05  
9*0.0  1.887172406104e-04  9*0.0 -9.351328102298e-05  
9*0.0  1.816464539099e-04  9*0.0 -8.961599307217e-05  
9*0.0  1.747849479189e-04  9*0.0 -8.585005475575e-05  
9*0.0  1.681792363356e-04  9*0.0 -8.224794523111e-05  
9*0.0  1.618132468778e-04  9*0.0 -7.878720889817e-05  
9*0.0  1.556667807410e-04  9*0.0 -7.546634558380e-05  
9*0.0  1.497535609267e-04  9*0.0 -7.228091105225e-05  
9*0.0  1.440556118074e-04  9*0.0 -6.923119968129e-05  
9*0.0  1.385517701956e-04  9*0.0 -6.629917273190e-05  
9*0.0  1.332191439708e-04  9*0.0 -6.347041447879e-05  
9*0.0  1.281084315696e-04  9*0.0 -6.077184163468e-05  
9*0.0  1.231894440156e-04  9*0.0 -5.818825129393e-05  
9*0.0  1.184220484845e-04  9*0.0 -5.569396538957e-05  
9*0.0  1.138372734282e-04  9*0.0 -5.331036262839e-05  
9*0.0  1.094313901917e-04  9*0.0 -5.102675013504e-05  
9*0.0  1.051821293683e-04  9*0.0 -4.883739594629e-05  
9*0.0  1.010738376099e-04  9*0.0 -4.672886907957e-05  
9*0.0  9.712301249955e-05  9*0.0 -4.471026345325e-05  
9*0.0  9.333163077729e-05  9*0.0 -4.278266600052e-05  
9*0.0  8.965896991051e-05  9*0.0 -4.092394978497e-05  
9*0.0  8.614013005599e-05  9*0.0 -3.915148606649e-05  
9*0.0  8.273176919374e-05  9*0.0 -3.744322851827e-05  
9*0.0  7.945912756955e-05  9*0.0 -3.581011829622e-05  
9*0.0  7.631906572596e-05  9*0.0 -3.425044218073e-05  
9*0.0  7.328517273434e-05  9*0.0 -3.274974022765e-05  
9*0.0  7.037384380307e-05  9*0.0 -3.131749774361e-05  
9*0.0  6.755221839529e-05  9*0.0 -2.993678970237e-05  
9*0.0  6.484884620123e-05  9*0.0 -2.861842360764e-05  
9*0.0  6.225377652780e-05  9*0.0 -2.735849093666e-05  
9*0.0  5.975048311719e-05  9*0.0 -2.614864058147e-05  
9*0.0  5.734174651248e-05  9*0.0 -2.499064188584e-05  
9*0.0  5.503321252773e-05  9*0.0 -2.388577092152e-05  
9*0.0  5.279896159383e-05  9*0.0 -2.282045913668e-05  
9*0.0  5.064952788620e-05  9*0.0 -2.180207710394e-05  
9*0.0  4.859220148688e-05  9*0.0 -2.082913655044e-05  
9*0.0  4.661636485100e-05  9*0.0 -1.990048514591e-05  
9*0.0  4.471288912450e-05  9*0.0 -1.900941445205e-05  
9*0.0  4.287460805126e-05  9*0.0 -1.815358809067e-05  
9*0.0  4.111704546501e-05  9*0.0 -1.733779224429e-05  
9*0.0  3.942878949269e-05  9*0.0 -1.655850211024e-05  
9*0.0  3.779916442265e-05  9*0.0 -1.580884798270e-05  
9*0.0  3.623975354525e-05  9*0.0 -1.509493368536e-05  
9*0.0  3.473729915788e-05  9*0.0 -1.441100145597e-05  
9*0.0  3.329868509977e-05  9*0.0 -1.375802170503e-05  
9*0.0  3.191137985389e-05  9*0.0 -1.313093142024e-05  
9*0.0  3.058287545148e-05  9*0.0 -1.253367884194e-05  
9*0.0  2.930381560566e-05  9*0.0 -1.196111128145e-05  
9*0.0  2.807465004349e-05  9*0.0 -1.141304273180e-05  
9*0.0  2.689954405266e-05  9*0.0 -1.089146077760e-05  
9*0.0  2.577035548604e-05  9*0.0 -1.039256905221e-05  
9*0.0  2.468261752594e-05  9*0.0 -9.913813011868e-06  
9*0.0  2.363695254693e-05  9*0.0 -9.456128762413e-06  
9*0.0  2.263500945329e-05  9*0.0 -9.018970735728e-06  
9*0.0  2.167661538444e-05  9*0.0 -8.602802198045e-06  
9*0.0  2.075732835962e-05  9*0.0 -8.205584475648e-06  
9*0.0  1.986972867496e-05  9*0.0 -7.823114508298e-06  
9*0.0  1.902045581309e-05  9*0.0 -7.459415547244e-06  
9*0.0  1.820488571827e-05  9*0.0 -7.111120440640e-06  
9*0.0  1.742686668827e-05  9*0.0 -6.780416890997e-06  
9*0.0  1.667569224119e-05  9*0.0 -6.462739288175e-06  
9*0.0  1.595648494789e-05  9*0.0 -6.159771213444e-06  
9*0.0  1.526876930604e-05  9*0.0 -5.871020332619e-06  
9*0.0  1.460507736253e-05  9*0.0 -5.593799451233e-06  
9*0.0  1.397325577313e-05  9*0.0 -5.330944047849e-06  
9*0.0  1.336641409881e-05  9*0.0 -5.079473806366e-06  
9*0.0  1.278594949598e-05  9*0.0 -4.840073390126e-06  
9*0.0  1.222574258344e-05  9*0.0 -4.610006745002e-06  
9*0.0  1.169168174905e-05  9*0.0 -4.391511988889e-06  
9*0.0  1.117978327371e-05  9*0.0 -4.182967272011e-06  
9*0.0  1.068897369673e-05  9*0.0 -3.983889700948e-06  
9*0.0  1.021780734093e-05  9*0.0 -3.793626442836e-06  
9*0.0  9.766813907942e-06  9*0.0 -3.612185718523e-06  
9*0.0  9.336053868748e-06  9*0.0 -3.439610017668e-06  
9*0.0  8.922068111214e-06  9*0.0 -3.274418384709e-06  
9*0.0  8.526912157084e-06  9*0.0 -3.117407657636e-06  
9*0.0  8.148284757084e-06  9*0.0 -2.967574482787e-06  
9*0.0  7.783128820705e-06  9*0.0 -2.823783031566e-06  
9*0.0  7.436656706701e-06  9*0.0 -2.687776077849e-06  
9*0.0  7.104644742911e-06  9*0.0 -2.558092673192e-06  
9*0.0  6.785605506389e-06  9*0.0 -2.433860414973e-06  
9*0.0  6.480575919758e-06  9*0.0 -2.315625984342e-06  
9*0.0  6.187854334258e-06  9*0.0 -2.202708952681e-06  
9*0.0  5.909089312731e-06  9*0.0 -2.095561766309e-06  
9*0.0  5.642705515678e-06  9*0.0 -1.993569747292e-06  
9*0.0  5.386648307389e-06  9*0.0 -1.895911793038e-06  
9*0.0  5.142187355854e-06  9*0.0 -1.803083072780e-06  
9*0.0  4.907957496317e-06  9*0.0 -1.714422399918e-06  
9*0.0  4.684343909085e-06  9*0.0 -1.630235222624e-06  
9*0.0  4.470920535940e-06  9*0.0 -1.550196645431e-06  
9*0.0  4.265326975798e-06  9*0.0 -1.473368841151e-06  
9*0.0  4.070273840145e-06  9*0.0 -1.400787883647e-06  
9*0.0  3.883365437307e-06  9*0.0 -1.331445055297e-06  
9*0.0  3.704051223820e-06  9*0.0 -1.265271552405e-06  
9*0.0  3.533188352431e-06  9*0.0 -1.202420151793e-06  
9*0.0  3.370338720259e-06  9*0.0 -1.142795959517e-06  
9*0.0  3.214308685230e-06  9*0.0 -1.085856178625e-06  
9*0.0  3.064839846485e-06  9*0.0 -1.031583817656e-06  
9*0.0  2.922202629600e-06  9*0.0 -9.799378588404e-07  
9*0.0  2.786354095004e-06  9*0.0 -9.309193447800e-07  
9*0.0  2.656087534711e-06  9*0.0 -8.841567628181e-07  
9*0.0  2.531985864953e-06  9*0.0 -8.397750875608e-07  
9*0.0  2.413506517803e-06  9*0.0 -7.975596121155e-07  
9*0.0  2.300127148720e-06  9*0.0 -7.573383816817e-07  
9*0.0  2.191774622770e-06  9*0.0 -7.190085284834e-07  
9*0.0  2.088708358093e-06  9*0.0 -6.826977561590e-07  
9*0.0  1.990314924914e-06  9*0.0 -6.481757301790e-07  
9*0.0  1.895886729474e-06  9*0.0 -6.151871117420e-07  
9*0.0  1.805730803626e-06  9*0.0 -5.838547531965e-07  
9*0.0  1.720177351927e-06  9*0.0 -5.541899736398e-07  
9*0.0  1.638240532874e-06  9*0.0 -5.258676883124e-07  
9*0.0  1.560217145215e-06  9*0.0 -4.990362302806e-07  
9*0.0  1.485423625374e-06  9*0.0 -4.733885851860e-07  
9*0.0  1.414428889157e-06  9*0.0 -4.491534316223e-07  
9*0.0  1.346584969860e-06  9*0.0 -4.260998031872e-07  
9*0.0  1.281835196355e-06  9*0.0 -4.041608234978e-07  
9*0.0  1.220054944400e-06  9*0.0 -3.833026978282e-07  
9*0.0  1.161076854777e-06  9*0.0 -3.634736143843e-07  
9*0.0  1.105162845089e-06  9*0.0 -3.447416027665e-07  
9*0.0  1.051752476614e-06  9*0.0 -3.269264788955e-07  
9*0.0  1.000426078430e-06  9*0.0 -3.098689958725e-07  
9*0.0  9.518446884784e-07  9*0.0 -2.937976885765e-07  
9*0.0  9.055177149274e-07  9*0.0 -2.785039349341e-07  
9*0.0  8.615063422943e-07  9*0.0 -2.640290479992e-07  
9*0.0  8.192597774386e-07  9*0.0 -2.501923629715e-07  
9*0.0  7.791160412674e-07  9*0.0 -2.371132845096e-07  
9*0.0  7.409329032272e-07  9*0.0 -2.247008012634e-07  
9*0.0  7.045427426095e-07  9*0.0 -2.129183827462e-07  
9*0.0  6.696793222080e-07  9*0.0 -2.016909484441e-07  
9*0.0  6.367724327583e-07  9*0.0 -1.910967792194e-07  
9*0.0  6.052543862748e-07  9*0.0 -1.810050644046e-07  
9*0.0  5.752355344695e-07  9*0.0 -1.714354165848e-07  
9*0.0  5.467164875697e-07  9*0.0 -1.623769733215e-07  
9*0.0  5.196283486722e-07  9*0.0 -1.537933095865e-07  
9*0.0  4.936212410865e-07  9*0.0 -1.455953989291e-07  
9*0.0  4.690139985704e-07  9*0.0 -1.378597576440e-07  
9*0.0  4.456742169639e-07  9*0.0 -1.305385707791e-07  
9*0.0  4.232578776947e-07  9*0.0 -1.235510933220e-07  
9*0.0  4.020890213609e-07  9*0.0 -1.169699455614e-07  
9*0.0  3.819035913582e-07  9*0.0 -1.107228602625e-07  
9*0.0  3.625878799034e-07  9*0.0 -1.047627969972e-07  
9*0.0  3.443297545617e-07  9*0.0 -9.915002017075e-08  
9*0.0  3.269985973223e-07  9*0.0 -9.383587966490e-08  
9*0.0  3.103856918591e-07  9*0.0 -8.876319303563e-08  
9*0.0  2.945940146801e-07  9*0.0 -8.396416069703e-08  
9*0.0  2.796545700241e-07  9*0.0 -7.943851918828e-08  
9*0.0  2.653895289809e-07  9*0.0 -7.513151414190e-08  
9*0.0  2.518544130009e-07  9*0.0 -7.106283722177e-08  
9*0.0  2.389654565000e-07  9*0.0 -6.719321231078e-08  
9*0.0  2.267389730528e-07  9*0.0 -6.354333976970e-08  
9*0.0  2.151263026784e-07  9*0.0 -6.008390786732e-08  
9*0.0  2.041105732714e-07  9*0.0 -5.681749193533e-08  
9*0.0  1.935238306706e-07  9*0.0 -5.369255976442e-08  
9*0.0  1.835772112701e-07  9*0.0 -5.076432412219e-08  
9*0.0  1.740801563203e-07  9*0.0 -4.797679621962e-08  
9*0.0  1.651096126707e-07  9*0.0 -4.535276000819e-08  
9*0.0  1.565237581014e-07  9*0.0 -4.284980641525e-08  
9*0.0  1.483738395848e-07  9*0.0 -4.048739152143e-08  
9*0.0  1.406895757156e-07  9*0.0 -3.826210699102e-08  
9*0.0  1.333101960033e-07  9*0.0 -3.613854811973e-08  
9*0.0  1.263935271426e-07  9*0.0 -3.414894653371e-08  
9*0.0  1.197899579193e-07  9*0.0 -3.225753861350e-08  
9*0.0  1.135242570922e-07  9*0.0 -3.046965480134e-08  
9*0.0  1.075385459204e-07  9*0.0 -2.876827195343e-08  
9*0.0  1.018744698943e-07  9*0.0 -2.716584821255e-08  
9*0.0  9.651928157017e-08  9*0.0 -2.565427243742e-08  
9*0.0  9.140589465372e-08  9*0.0 -2.421639757117e-08  
9*0.0  8.657909176640e-08  9*0.0 -2.286207001610e-08  
9*0.0  8.201076463012e-08  9*0.0 -2.158468923803e-08  
9*0.0  7.765983177651e-08  9*0.0 -2.037171939587e-08  
9*0.0  7.353257737777e-08  9*0.0 -1.922773264783e-08  
9*0.0  6.964300645183e-08  9*0.0 -1.815161912768e-08  
9*0.0  6.589195568156e-08  9*0.0 -1.711935417420e-08  
9*0.0  6.238910936283e-08  9*0.0 -1.615695149881e-08  
9*0.0  5.903639645489e-08  9*0.0 -1.523916398221e-08  
9*0.0  5.586320595347e-08  9*0.0 -1.437343510354e-08  
9*0.0  5.286277882327e-08  9*0.0 -1.355813596318e-08  
9*0.0  5.000900301629e-08  9*0.0 -1.278520618790e-08  
9*0.0  4.732283195813e-08  9*0.0 -1.206040590408e-08  
9*0.0  4.475892279839e-08  9*0.0 -1.137075874237e-08  
9*0.0  4.235476039529e-08  9*0.0 -1.072542666048e-08  
9*0.0  4.004897885715e-08  9*0.0 -1.010969939095e-08  
9*0.0  3.788748590988e-08  9*0.0 -9.564669424753e-09  
9*0.0  3.582825290116e-08  9*0.0 -9.015802950065e-09  
9*0.0  3.387222068829e-08  9*0.0 -8.497777057874e-09  
9*0.0  3.201937064208e-08  9*0.0 -8.008008782196e-09  
9*0.0  3.026335833560e-08  9*0.0 -7.545363233397e-09  
9*0.0  2.859825240560e-08  9*0.0 -7.109529795807e-09  
9*0.0  2.702491966120e-08  9*0.0 -6.698481436565e-09  
9*0.0  2.555534507455e-08  9*0.0 -6.310832537153e-09  
9*0.0  2.415103348604e-08  9*0.0 -5.945532545561e-09  
9*0.0  2.281689072733e-08  9*0.0 -5.600810759022e-09  
9*0.0  2.156017869138e-08  9*0.0 -5.275354460952e-09  
9*0.0  2.035965277947e-08  9*0.0 -4.967936873957e-09  
9*0.0  1.923963477009e-08  9*0.0 -4.678044906700e-09  
9*0.0  1.816591554475e-08  9*0.0 -4.404533400963e-09  
9*0.0  1.715544897738e-08  9*0.0 -4.146459205388e-09  
9*0.0  1.620056035445e-08  9*0.0 -3.902799698077e-09  
9*0.0  1.528552173746e-08  9*0.0 -3.673407926670e-09  
9*0.0  1.443149757667e-08  9*0.0 -3.457349623723e-09  
9*0.0  1.362432748668e-08  9*0.0 -3.253471603098e-09  
9*0.0  1.286596420776e-08  9*0.0 -3.061804170944e-09  
9*0.0  1.213931155060e-08  9*0.0 -2.881351942239e-09  
9*0.0  1.145679624764e-08  9*0.0 -2.710974732779e-09  
9*0.0  1.081757321491e-08  9*0.0 -2.550305713904e-09  
9*0.0  1.020010879870e-08  9*0.0 -2.398897858899e-09  
9*0.0  9.655944654291e-09  9*0.0 -2.256367452141e-09  
9*0.0  9.107014038737e-09  9*0.0 -2.121675167219e-09  
9*0.0  8.589245217105e-09  9*0.0 -1.994973096746e-09  
9*0.0  8.099693667343e-09  9*0.0 -1.875564064644e-09  
9*0.0  7.637999718502e-09  9*0.0 -1.763282148304e-09  
9*0.0  7.201704622575e-09  9*0.0 -1.657557806992e-09  
9*0.0  6.790057069793e-09  9*0.0 -1.558127813558e-09  
9*0.0  6.401552702327e-09  9*0.0 -1.464586350478e-09  
9*0.0  6.035087230396e-09  9*0.0 -1.376582830743e-09  
9*0.0  5.688965082850e-09  9*0.0 -1.293742283234e-09  
9*0.0  5.361590753048e-09  9*0.0 -1.215620042346e-09  
9*0.0  5.052333342383e-09  9*0.0 -1.142057974720e-09  
9*0.0  4.760282729714e-09  9*0.0 -1.072825981667e-09  
9*0.0  4.483772070680e-09  9*0.0 -1.007522799097e-09  
9*0.0  4.222970916739e-09  9*0.0 -9.461074900823e-10  
9*0.0  3.976522811722e-09  9*0.0 -8.882680378486e-10  
9*0.0  3.744935444106e-09  9*0.0 -8.340589401675e-10  
9*0.0  3.526426942508e-09  9*0.0 -7.830614038831e-10  
9*0.0  3.321251549086e-09  9*0.0 -7.352877225630e-10  
9*0.0  3.127937427798e-09  9*0.0 -6.904287700346e-10  
9*0.0  2.945436747714e-09  9*0.0 -6.482302817405e-10  
9*0.0  2.773009652301e-09  9*0.0 -6.084912981901e-10  
9*0.0  2.610589608273e-09  9*0.0 -5.711661827784e-10  
9*0.0  2.456802133201e-09  9*0.0 -5.359558985406e-10  
9*0.0  2.311473612129e-09  9*0.0 -5.027853456615e-10  
9*0.0  2.174852087373e-09  9*0.0 -4.716828914894e-10  
9*0.0  2.045524078873e-09  9*0.0 -4.423545104446e-10  
9*0.0  1.923484061031e-09  9*0.0 -4.147676768529e-10  
9*0.0  1.808678304099e-09  9*0.0 -3.888924894616e-10  
9*0.0  1.700787159406e-09  9*0.0 -3.646406732134e-10  
9*0.0  1.599154084882e-09  9*0.0 -3.418599125657e-10  
9*0.0  1.503973471650e-09  9*0.0 -3.205725984401e-10  
9*0.0  1.414503301193e-09  9*0.0 -3.006215080489e-10  
9*0.0  1.330243326782e-09  9*0.0 -2.818951168711e-10  
9*0.0  1.250591974767e-09  9*0.0 -2.642571452215e-10  
9*0.0  1.175608893347e-09  9*0.0 -2.477000116829e-10  
9*0.0  1.104731848819e-09  9*0.0 -2.321060049807e-10  
9*0.0  1.037971162213e-09  9*0.0 -2.174580255627e-10  
9*0.0  9.750634793869e-10  9*0.0 -2.036908371635e-10  
9*0.0  9.157013076262e-10  9*0.0 -1.907455862471e-10  
9*0.0  8.598900971276e-10  9*0.0 -1.786121269135e-10  
9*0.0  8.075525604043e-10  9*0.0 -1.672650662650e-10  
9*0.0  7.582716231218e-10  9*0.0 -1.566176204607e-10  
9*0.0  7.121602815025e-10  9*0.0 -1.466804582454e-10  
9*0.0  6.689450322884e-10  9*0.0 -1.373899126561e-10  
9*0.0  6.282230780581e-10  9*0.0 -1.286621451019e-10  
9*0.0  5.898720491277e-10  9*0.0 -1.204638170639e-10  
9*0.0  5.537135007543e-10  9*0.0 -1.127617336473e-10  
9*0.0  5.196116328618e-10  9*0.0 -1.055222038693e-10  
9*0.0  4.875895152080e-10  9*0.0 -9.874433125284e-11  
9*0.0  4.573662408860e-10  9*0.0 -9.236922257272e-11  
9*0.0  4.289423026380e-10  9*0.0 -8.639110064907e-11  
9*0.0  4.022876864145e-10  9*0.0 -8.079606961218e-11  
9*0.0  3.771015492758e-10  9*0.0 -7.552618613653e-11  
9*0.0  3.534754452032e-10  9*0.0 -7.059635961609e-11  
9*0.0  3.314563143314e-10  9*0.0 -6.601170015399e-11  
9*0.0  3.106886406891e-10  9*0.0 -6.170510726289e-11  
9*0.0  2.913746592221e-10  9*0.0 -5.770862835589e-11  
9*0.0  2.732616438146e-10  9*0.0 -5.397105166943e-11  
9*0.0  2.562683591932e-10  9*0.0 -5.047408934702e-11  
9*0.0  2.402781994763e-10  9*0.0 -4.719290309265e-11  
9*0.0  2.252618260931e-10  9*0.0 -4.411933294049e-11  
9*0.0  2.110570650335e-10  9*0.0 -4.122328849480e-11  
9*0.0  1.977456037337e-10  9*0.0 -3.851718724613e-11  
9*0.0  1.851918585845e-10  9*0.0 -3.597417842984e-11  
9*0.0  1.733494139168e-10  9*0.0 -3.358287643151e-11  
9*0.0  1.622011121777e-10  9*0.0 -3.133877739320e-11  
9*0.0  1.517755580936e-10  9*0.0 -2.924393840364e-11  
9*0.0  1.419827611449e-10  9*0.0 -2.728283162477e-11  
9*0.0  1.329032632502e-10  9*0.0 -2.546805364522e-11  
9*0.0  1.244542951378e-10  9*0.0 -2.378368477162e-11  
9*0.0  1.165815417134e-10  9*0.0 -2.221884870528e-11  
9*0.0  1.091763869249e-10  9*0.0 -2.075208575361e-11  
9*0.0  1.022597640029e-10  9*0.0 -1.938463664541e-11  
9*0.0  9.566680984319e-11  9*0.0 -1.808607470830e-11  
9*0.0  8.950402094357e-11  9*0.0 -1.687443240286e-11  
9*0.0  8.370917228190e-11  9*0.0 -1.573840110820e-11  
9*0.0  7.827880122777e-11  9*0.0 -1.467749461978e-11  
9*0.0  7.318045405197e-11  9*0.0 -1.368460639433e-11  
9*0.0  6.838841955030e-11  9*0.0 -1.275465559497e-11  
9*0.0  6.383057868974e-11  9*0.0 -1.187399153648e-11  
9*0.0  5.961363684974e-11  9*0.0 -1.106044540991e-11  
9*0.0  5.568498369269e-11  9*0.0 -1.030364814409e-11  
9*0.0  5.201081649710e-11  9*0.0 -9.597897123504e-12  
9*0.0  4.862054442497e-11  9*0.0 -8.947870473671e-12  
9*0.0  4.546663271552e-11  9*0.0 -8.345169331783e-12  
9*0.0  4.250569269253e-11  9*0.0 -7.781306746370e-12  
9*0.0  3.971173771574e-11  9*0.0 -7.251267931600e-12  
9*0.0  3.712631534906e-11  9*0.0 -6.761624624403e-12  
9*0.0  3.466106803905e-11  9*0.0 -6.296335999064e-12  
9*0.0  3.237877584328e-11  9*0.0 -5.866094242902e-12  
9*0.0  3.023338772885e-11  9*0.0 -5.462607157657e-12  
9*0.0  2.820942382049e-11  9*0.0 -5.083347720031e-12  
9*0.0  2.629138395934e-11  9*0.0 -4.725441202874e-12  
9*0.0  2.451237237762e-11  9*0.0 -4.394350509241e-12  
9*0.0  2.282779972179e-11  9*0.0 -4.081860590561e-12  
9*0.0  2.126631313365e-11  9*0.0 -3.792981298056e-12  
9*0.0  1.982991038772e-11  9*0.0 -3.527511436620e-12  
9*0.0  1.850302491058e-11  9*0.0 -3.282703113044e-12  
9*0.0  1.727381249844e-11  9*0.0 -3.056443404250e-12  
9*0.0  1.613339027024e-11  9*0.0 -2.847165114183e-12  
9*0.0  1.505703291829e-11  9*0.0 -2.650440818898e-12  
9*0.0  1.404731075385e-11  9*0.0 -2.466481643922e-12  
9*0.0  1.309550207624e-11  9*0.0 -2.293585875510e-12  
9*0.0  1.221316526910e-11  9*0.0 -2.133508295220e-12  
9*0.0  1.137722416097e-11  9*0.0 -1.982339160189e-12  
9*0.0  1.059540280356e-11  9*0.0 -1.841278377778e-12  
9*0.0  9.857831792984e-12  9*0.0 -1.708622598352e-12  
9*0.0  9.163071257701e-12  9*0.0 -1.584171737330e-12  
9*0.0  8.508254952861e-12  9*0.0 -1.467393508043e-12  
9*0.0  7.907960023340e-12  9*0.0 -1.360502176405e-12  
9*0.0  7.354912087704e-12  9*0.0 -1.262157611607e-12  
9*0.0  6.840927679376e-12  9*0.0 -1.170999128923e-12  
9*0.0  6.371392474375e-12  9*0.0 -1.087797535533e-12  
9*0.0  5.942437753360e-12  9*0.0 -1.011904391188e-12  
9*0.0  5.538771174845e-12  9*0.0 -9.407503734797e-13  
9*0.0  5.161820159457e-12  9*0.0 -8.745307058408e-13  
9*0.0  4.807583345009e-12  9*0.0 -8.125352010566e-13  
9*0.0  4.475741625141e-12  9*0.0 -7.546278704839e-13  
9*0.0  4.162416964009e-12  9*0.0 -7.000621265635e-13  
9*0.0  3.867556711733e-12  9*0.0 -6.487935243840e-13  
9*0.0  3.588347977962e-12  9*0.0 -6.003906471696e-13  
9*0.0  3.331776012975e-12  9*0.0 -5.559748464909e-13  
9*0.0  3.089603671887e-12  9*0.0 -5.142055345391e-13  
9*0.0  2.862123685801e-12  9*0.0 -4.751218299496e-13  
9*0.0  2.652117025037e-12  9*0.0 -4.391749072348e-13  
9*0.0  2.460321618481e-12  9*0.0 -4.064172834411e-13  
9*0.0  2.284806497022e-12  9*0.0 -3.764758869177e-13  
9*0.0  2.121894987620e-12  9*0.0 -3.487636715683e-13  
9*0.0  1.973664410498e-12  9*0.0 -3.235843258895e-13  
9*0.0  1.837032798877e-12  9*0.0 -3.004169360648e-13  
9*0.0  1.706721502455e-12  9*0.0 -2.784153196350e-13  
9*0.0  1.585043323050e-12  9*0.0 -2.579454531041e-13  
9*0.0  1.472824310389e-12  9*0.0 -2.390986915709e-13  
9*0.0  1.367152379706e-12  9*0.0 -2.214233553198e-13  
9*0.0  1.266765488721e-12  9*0.0 -2.046767166090e-13  
9*0.0  1.174976667532e-12  9*0.0 -1.893597399869e-13  
9*0.0  1.087142959312e-12  9*0.0 -1.747623464496e-13  
9*0.0  1.004535474556e-12  9*0.0 -1.610758869183e-13  
9*0.0  9.280885848201e-13  9*0.0 -1.484339646658e-13  
9*0.0  8.568873687325e-13  9*0.0 -1.367112235446e-13  
9*0.0  7.921243436803e-13  9*0.0 -1.260746523100e-13  
9*0.0  7.335553842450e-13  9*0.0 -1.164664326879e-13  
9*0.0  6.804502059436e-13  9*0.0 -1.077658565279e-13  
9*0.0  6.311648050617e-13  9*0.0 -9.970808358274e-14  
9*0.0  5.863869361252e-13  9*0.0 -9.239929078405e-14  
9*0.0  5.442758228942e-13  9*0.0 -8.554804722195e-14  
9*0.0  5.046283972651e-13  9*0.0 -7.912491242273e-14  
9*0.0  4.674516632082e-13  9*0.0 -7.312489090184e-14  
9*0.0  4.323936469814e-13  9*0.0 -6.748947542136e-14  
9*0.0  4.006989044642e-13  9*0.0 -6.239312806505e-14  
9*0.0  3.695757468341e-13  9*0.0 -5.740879864171e-14  
9*0.0  3.411700877426e-13  9*0.0 -5.286211079684e-14  
9*0.0  3.147721535732e-13  9*0.0 -4.864303720332e-14  
9*0.0  2.902555699295e-13  9*0.0 -4.473524475336e-14  
9*0.0  2.665390885988e-13  9*0.0 -4.097748108847e-14  
9*0.0  2.455255742216e-13  9*0.0 -3.765419432829e-14  
9*0.0  2.258652604105e-13  9*0.0 -3.455843961985e-14  
9*0.0  2.084177789118e-13  9*0.0 -3.181619089772e-14  
9*0.0  1.928260907987e-13  9*0.0 -2.936726554574e-14  
9*0.0  1.789110534178e-13  9*0.0 -2.718385708949e-14  
9*0.0  1.658209366224e-13  9*0.0 -2.513485620674e-14  
9*0.0  1.536511928362e-13  9*0.0 -2.323312943876e-14  
9*0.0  1.422524110213e-13  9*0.0 -2.145880316747e-14  
9*0.0  1.312289935224e-13  9*0.0 -1.975147201749e-14  
9*0.0  1.211501274634e-13  9*0.0 -1.819412114963e-14  
9*0.0  1.117556290615e-13  9*0.0 -1.674677481131e-14  
9*0.0  1.029408484554e-13  9*0.0 -1.539096334723e-14  
9*0.0  9.476117329948e-14  9*0.0 -1.413321724476e-14  
9*0.0  8.703992362011e-14  9*0.0 -1.294974653515e-14  
9*0.0  7.965753692599e-14  9*0.0 -1.182156351201e-14  
9*0.0  7.278478415813e-14  9*0.0 -1.077342295924e-14  
9*0.0  6.650158252438e-14  9*0.0 -9.819416554401e-15  
9*0.0  6.085563259221e-14  9*0.0 -8.965467592359e-15  
9*0.0  5.593186833904e-14  9*0.0 -8.220577076810e-15  
9*0.0  5.153853279890e-14  9*0.0 -7.557818862851e-15  
9*0.0  4.765028848683e-14  9*0.0 -6.971882206762e-15  
9*0.0  4.415172250671e-14  9*0.0 -6.445822827259e-15  
9*0.0  4.079174765893e-14  9*0.0 -5.941905092130e-15  
9*0.0  3.767678826474e-14  9*0.0 -5.476034548097e-15  
9*0.0  3.479015529864e-14  9*0.0 -5.045662887730e-15  
9*0.0  3.197641313956e-14  9*0.0 -4.628662589124e-15  
9*0.0  2.940873946258e-14  9*0.0 -4.248275421717e-15  
9*0.0  2.697365261428e-14  9*0.0 -3.888364405414e-15  
9*0.0  2.465962643835e-14  9*0.0 -3.547322793661e-15  
9*0.0  2.255485412660e-14  9*0.0 -3.237039184571e-15  
9*0.0  2.056349144620e-14  9*0.0 -2.944073851325e-15  
9*0.0  1.870525598218e-14  9*0.0 -2.671625766582e-15  
9*0.0  1.696059295198e-14  9*0.0 -2.417169612877e-15  
9*0.0  1.544662745661e-14  9*0.0 -2.196521912245e-15  
9*0.0  1.405083332902e-14  9*0.0 -1.994104385682e-15  
9*0.0  1.282649888907e-14  9*0.0 -1.816814321570e-15  
9*0.0  1.179413853656e-14  9*0.0 -1.667255924818e-15  
9*0.0  1.090278318814e-14  9*0.0 -1.538123233627e-15  
9*0.0  1.004371373751e-14  9*0.0 -1.414007624132e-15  
9*0.0  9.240195061557e-15  9*0.0 -1.298181577892e-15  
9*0.0  8.492638999814e-15  9*0.0 -1.190727331082e-15  
9*0.0  7.771774886652e-15  9*0.0 -1.087433475673e-15  
9*0.0  7.110144486189e-15  9*0.0 -9.928941867204e-16  
9*0.0  6.492031983219e-15  9*0.0 -9.048779012429e-16  
9*0.0  5.936365601406e-15  9*0.0 -8.257004400289e-16  
9*0.0  5.412675666033e-15  9*0.0 -7.511471980189e-16  
9*0.0  4.896709395216e-15  9*0.0 -6.780603493947e-16  
9*0.0  4.434611471431e-15  9*0.0 -6.125826401253e-16  
9*0.0  3.987026773195e-15  9*0.0 -5.493524281914e-16  
9*0.0  3.570578496599e-15  9*0.0 -4.907772131582e-16  
9*0.0  3.201601260710e-15  9*0.0 -4.390726363662e-16  
9*0.0  2.906794762583e-15  9*0.0 -3.977026807532e-16  
9*0.0  2.632530929783e-15  9*0.0 -3.594352361284e-16  
9*0.0  2.405587942440e-15  9*0.0 -3.278199074514e-16  
9*0.0  2.225392183284e-15  9*0.0 -3.026284123588e-16  
9*0.0  2.052603988624e-15  9*0.0 -2.785783497561e-16  
9*0.0  1.880090478303e-15  9*0.0 -2.546690465863e-16  
9*0.0  1.724765257846e-15  9*0.0 -2.331456102529e-16  
9*0.0  1.578402851868e-15  9*0.0 -2.129554367161e-16  
9*0.0  1.432282567917e-15  9*0.0 -1.928707438220e-16  
9*0.0  1.297776257189e-15  9*0.0 -1.744273715534e-16  
9*0.0  1.174620521328e-15  9*0.0 -1.575443342691e-16  
9*0.0  1.054139765068e-15  9*0.0 -1.410764228764e-16  
9*0.0  9.485648759396e-16  9*0.0 -1.066574591482e-16  
9*0.0  8.461207039925e-16  9*0.0 -1.097628064083e-16  
9*0.0  7.516834497937e-16  10*0.0 
9*0.0  6.560197989806e-16  10*0.0 
9*0.0  5.794936904259e-16  10*0.0 
9*0.0  5.095793248810e-16  10*0.0 
9*0.0  4.533246622888e-16  10*0.0 
9*0.0  4.083788368578e-16  10*0.0 
9*0.0  3.755709763719e-16  10*0.0 
9*0.0  3.453035602728e-16  10*0.0 
9*0.0  3.172866911076e-16  10*0.0 
9*0.0  2.878882050982e-16  10*0.0 
9*0.0  2.607316215657e-16  10*0.0 
9*0.0  2.358354031808e-16  10*0.0 
9*0.0  2.102168269898e-16  10*0.0 
9*0.0  1.869298622398e-16  10*0.0 
9*0.0  1.661212950463e-16  10*0.0 
9*0.0  1.461182898821e-16  10*0.0 
9*0.0  1.087635898324e-16  10*0.0 
9*0.0  1.076691699988e-16  10*0.0 
20*0.0 
20*0.0 
20*0.0 
20*0.0 
20*0.0 
20*0.0 
20*0.0 
20*0.0 
20*0.0 
20*0.0 
20*0.0 
20*0.0 
20*0.0 
20*0.0 
20*0.0 
20*0.0 
20*0.0 
20*0.0 
20*0.0 
20*0.0 
20*0.0 
20*0.0 
20*0.0 
20*0.0 
20*0.0 
20*0.0 
20*0.0 
20*0.0 
20*0.0 


Spline
101 3.40150703
11.90303845 29.77586684 -0.00159509
2.92907550 3.02356180 0.00456890 -0.07337018 0.43666403 -1.77700434
3.02356180 3.02642502 0.00003583 -0.03844612 -0.06704370 161.06328582
3.02642502 3.02928824 -0.00007101 -0.03486883 1.31643584 -345.46898172
3.02928824 3.03215147 -0.00016817 -0.03582684 -1.65102670 309.74449596
3.03215147 3.03501469 -0.00027701 -0.03766346 1.00957451 -182.51161573
3.03501469 3.03787791 -0.00038086 -0.03637090 -0.55813899 99.27929175
3.03787791 3.04074113 -0.00048724 -0.03712537 0.29463679 -53.70538631
3.04074113 3.04360435 -0.00059239 -0.03675898 -0.16667444 28.53805124
3.04360435 3.04646757 -0.00069833 -0.03701156 0.07845783 -15.43749023
3.04646757 3.04933079 -0.00080402 -0.03694195 -0.05414502 8.18329941
3.04933079 3.05219402 -0.00091005 -0.03705075 0.01614677 -4.38591806
3.05219402 3.05505724 -0.00101610 -0.03706615 -0.02152679 2.41503193
3.05505724 3.05792046 -0.00112235 -0.03713003 -0.00078248 -1.15536748
3.05792046 3.06078368 -0.00122870 -0.03716293 -0.01070670 0.82358873
3.06078368 3.06364690 -0.00133517 -0.03720398 -0.00363235 -0.17053545
3.06364690 3.06651012 -0.00144173 -0.03722898 -0.00509719 0.42440085
3.06651012 3.06937334 -0.00154835 -0.03724773 -0.00145173 0.16625492
3.06937334 3.07223657 -0.00165501 -0.03725195 -0.00002365 0.36232871
3.07223657 3.07509979 -0.00176166 -0.03724318 0.00308863 0.31283308
3.07509979 3.07796301 -0.00186827 -0.03721779 0.00577576 0.39236914
3.07796301 3.08082623 -0.00197477 -0.03717507 0.00914608 0.40042890
3.08082623 3.08368945 -0.00208113 -0.03711285 0.01258563 0.44434832
3.08368945 3.08655267 -0.00218728 -0.03702985 0.01640243 0.46668392
3.08655267 3.08941589 -0.00229316 -0.03692444 0.02041109 0.49819214
3.08941589 3.09227912 -0.00239870 -0.03679531 0.02469039 0.52242008
3.09227912 3.09514234 -0.00250384 -0.03664107 0.02917780 0.54818367
3.09514234 3.09800556 -0.00260850 -0.03646050 0.03388652 0.57077366
3.09800556 3.10086878 -0.00271260 -0.03625242 0.03878927 0.59272024
3.10086878 3.10373200 -0.00281607 -0.03601572 0.04388054 0.61267857
3.10373200 3.10659522 -0.00291882 -0.03574937 0.04914324 0.63137802
3.10659522 3.10945844 -0.00302076 -0.03545242 0.05456657 0.64843769
3.10945844 3.11232166 -0.00312180 -0.03512400 0.06013643 0.66407098
3.11232166 3.11518489 -0.00322186 -0.03476330 0.06584058 0.67817315
3.11518489 3.11804811 -0.00332084 -0.03436959 0.07166586 0.69080979
3.11804811 3.12091133 -0.00341864 -0.03394221 0.07759968 0.70195530
3.12091133 3.12377455 -0.00351518 -0.03348058 0.08362924 0.71163289
3.12377455 3.12663777 -0.00361034 -0.03298418 0.08974193 0.71983963
3.12663777 3.12950099 -0.00370402 -0.03245257 0.09592511 0.72658661
3.12950099 3.13236421 -0.00379614 -0.03188539 0.10216624 0.73187740
3.13236421 3.13522744 -0.00388658 -0.03128234 0.10845283 0.73571960
3.13522744 3.13809066 -0.00397524 -0.03064320 0.11477241 0.73811864
3.13809066 3.14095388 -0.00406202 -0.02996781 0.12111260 0.73908113
3.14095388 3.14381710 -0.00414682 -0.02925609 0.12746106 0.73861304
3.14381710 3.14668032 -0.00422952 -0.02850802 0.13380550 0.73672068
3.14668032 3.14954354 -0.00431003 -0.02772367 0.14013368 0.73341018
3.14954354 3.15240676 -0.00438824 -0.02690317 0.14643343 0.72868777
3.15240676 3.15526999 -0.00446406 -0.02604671 0.15269261 0.72255961
3.15526999 3.15813321 -0.00453736 -0.02515455 0.15889916 0.71503193
3.15813321 3.16099643 -0.00460807 -0.02422704 0.16504104 0.70611090
3.16099643 3.16385965 -0.00467607 -0.02326457 0.17110630 0.69580271
3.16385965 3.16672287 -0.00474126 -0.02226763 0.17708301 0.68411357
3.16672287 3.16958609 -0.00480355 -0.02123675 0.18295931 0.67104966
3.16958609 3.17244931 -0.00486284 -0.02017254 0.18872340 0.65661718
3.17244931 3.17531254 -0.00491903 -0.01907568 0.19436353 0.64082231
3.17531254 3.17817576 -0.00497204 -0.01794690 0.19986797 0.62367126
3.17817576 3.18103898 -0.00502178 -0.01678703 0.20522510 0.60517022
3.18103898 3.18390220 -0.00506814 -0.01559694 0.21042331 0.58532538
3.18390220 3.18676542 -0.00511106 -0.01437757 0.21545106 0.56414293
3.18676542 3.18962864 -0.00515045 -0.01312992 0.22029686 0.54162905
3.18962864 3.19249186 -0.00518622 -0.01185509 0.22494927 0.51779000
3.19249186 3.19535509 -0.00521831 -0.01055419 0.22939691 0.49263184
3.19535509 3.19821831 -0.00524664 -0.00922845 0.23362845 0.46616098
3.19821831 3.20108153 -0.00527114 -0.00787912 0.23763262 0.43838322
3.20108153 3.20394475 -0.00529174 -0.00650755 0.24139818 0.40930549
3.20394475 3.20680797 -0.00530838 -0.00511513 0.24491398 0.37893261
3.20680797 3.20967119 -0.00532101 -0.00370333 0.24816888 0.34727335
3.20967119 3.21253441 -0.00532957 -0.00227366 0.25115185 0.31432907
3.21253441 3.21539764 -0.00533401 -0.00082772 0.25385183 0.28011500
3.21539764 3.21826086 -0.00533430 0.00063283 0.25625792 0.24462045
3.21826086 3.22112408 -0.00533038 0.00210630 0.25835913 0.20788316
3.22112408 3.22398730 -0.00532222 0.00359089 0.26014477 0.16985037
3.22398730 3.22685052 -0.00530981 0.00508477 0.26160373 0.13063843
3.22685052 3.22971374 -0.00529310 0.00658604 0.26272587 0.09004772
3.22971374 3.23257696 -0.00527209 0.00809274 0.26349935 0.04846894
3.23257696 3.23544019 -0.00524675 0.00960285 0.26391568 0.00518996
3.23544019 3.23830341 -0.00521710 0.01111427 0.26396026 -0.03844108
3.23830341 3.24116663 -0.00518311 0.01262488 0.26363007 -0.08492503
3.24116663 3.24402985 -0.00514480 0.01413245 0.26290059 -0.12957189
3.24402985 3.24689307 -0.00510219 0.01563475 0.26178761 -0.18112613
3.24689307 3.24975629 -0.00505528 0.01712941 0.26023180 -0.22323280
3.24975629 3.25261951 -0.00500410 0.01861412 0.25831430 -0.28642984
3.25261951 3.25548273 -0.00494870 0.02008630 0.25585397 -0.31364644
3.25548273 3.25834596 -0.00488910 0.02154372 0.25315985 -0.41148681
3.25834596 3.26120918 -0.00482535 0.02298330 0.24962532 -0.38077449
3.26120918 3.26407240 -0.00475750 0.02440340 0.24635459 -0.59358754
3.26407240 3.26693562 -0.00468562 0.02579954 0.24125587 -0.35481469
3.26693562 3.26979884 -0.00460978 0.02717235 0.23820814 -0.96298360
3.26979884 3.27266206 -0.00453005 0.02851275 0.22993643 0.00769278
3.27266206 3.27552528 -0.00444653 0.02982966 0.23000251 -1.97433715
3.27552528 3.27838851 -0.00435928 0.03109820 0.21304361 1.55625484
3.27838851 3.28125173 -0.00426846 0.03235646 0.22641132 -5.21451818
3.28125173 3.28411495 -0.00417408 0.03352474 0.18162036 7.25553577
3.28411495 3.28697817 -0.00407643 0.03474322 0.24394298 -16.22136459
3.28697817 3.28984139 -0.00397534 0.03574120 0.10460690 27.44553463
3.28984139 3.29270461 -0.00387150 0.03701522 0.34035483 -54.26016112
3.29270461 3.29556783 -0.00376400 0.03762976 -0.12572174 97.68702203
3.29556783 3.29843106 -0.00365500 0.03931235 0.71337698 -182.23339763
3.29843106 3.30129428 -0.00354086 0.03891560 -0.85194671 306.75929198
3.30129428 3.30415750 -0.00342922 0.04158144 1.78301260 -344.44203289
3.30415750 3.30702072 -0.00330364 0.04332052 -1.17562880 159.47543471
3.30702072 3.40150703 -0.00318549 0.04051050 0.19421163 -2.80515934 1.85296316 -20.90970404
