# Supplementary material for: DFTB Parametrization at the Example of Platinum—Implementation, Validation and Practical Considerations
Source: J Comput Chem. 2026 Mar 11;47(7):e70342. doi: 10.1002/jcc.70342 (PMC12979722; doi:10.1002/jcc.70342)
Supplement: Supplementary file 2 — Data S2: Slater‐Koster files for the interactions of Pt‐{H, C, N, O, F, Cl, Na, Mg, Zn, Zr, Pt} and STO‐coefficients for Pt. [file JCC-47-0-s002.zip › Pt-X-skf/Pt-Zn.skf]

0.020000000000, 900
195.084, 19*0.0
 3.803087269202e-01   3.729405087672e-01   3.534967289052e-01  -5.971899060568e-03  -3.204272306220e-03   4.073253615109e-01   3.664164779240e-01   1.902456240920e-03  -2.815545410352e-02   2.468828036901e-01   6.007758697670e-01   6.005654393014e-01   6.005011016048e-01   1.392908037284e-03   1.205940837388e-03   8.982829202118e-01   8.980728466228e-01  -5.153065114350e-05   2.408166709327e-03   9.249046434236e-01  
 4.727816375002e-01   4.545399050571e-01   3.837290296421e-01  -2.968063192100e-02  -1.534761025512e-02   5.071125377357e-01   4.119875778308e-01   1.105580304154e-02  -8.561690329017e-02   2.892887207022e-01   6.009878809030e-01   6.007340322289e-01   6.005542172694e-01   2.780567517361e-03   2.408945299023e-03   8.982062350439e-01   8.980474045307e-01  -7.321571921929e-05   4.801760619259e-03   9.249716832301e-01  
 5.697630677832e-01   5.565322230934e-01   4.245354894483e-01  -6.039299028091e-02  -3.585186326893e-02   5.236558558509e-01   4.479559401111e-01   2.443942565226e-02  -9.471833927976e-02   1.097827954245e-01   6.014117439273e-01   6.010555556972e-01   6.006562910574e-01   4.149929363253e-03   3.607455342340e-03   8.981412280226e-01   8.980177022831e-01  -1.152158940368e-04   7.156494258863e-03   9.250858512871e-01  
 6.232145865530e-01   6.454920219105e-01   4.687974508837e-01  -7.282864328545e-02  -5.604087130445e-02   4.271999319745e-01   4.558984150392e-01   2.375350871895e-02  -2.310446188846e-02  -1.323056299305e-01   6.021090132968e-01   6.015689758560e-01   6.008198231235e-01   5.480387691045e-03   4.790605898938e-03   8.980873035413e-01   8.979878715488e-01  -1.591427036598e-04   9.477814858187e-03   9.251404157297e-01  
 5.992746506353e-01   6.919032355759e-01   5.082682579770e-01  -4.488071152786e-02  -6.625898393399e-02   2.432262422970e-01   4.323382802832e-01  -3.163217887695e-03   1.103056804720e-01  -3.334498136122e-01   6.030971034516e-01   6.023063644069e-01   6.010388096320e-01   6.767251591231e-03   5.956021300234e-03   8.979779528799e-01   8.979494217380e-01  -2.040881255320e-04   1.181601497969e-02   9.250152397811e-01  
 4.864234696868e-01   6.774992039218e-01   5.385324720786e-01   3.273958675182e-02  -5.737125471952e-02   2.117001614754e-02   3.819455463697e-01  -6.203627334275e-02   2.687037381184e-01  -4.615801428336e-01   6.043584696494e-01   6.032801237060e-01   6.013295109942e-01   8.027648880998e-03   7.096281332055e-03   8.977001568852e-01   8.978998053705e-01  -2.649551929231e-04   1.425081247256e-02   9.246456014184e-01  
 2.864818483683e-01   5.938162592309e-01   5.531990043717e-01   1.557399505541e-01  -2.634234911804e-02  -1.926705985753e-01   3.146992425782e-01  -1.464079856040e-01   4.165538861694e-01  -5.224456508733e-01   6.057965551342e-01   6.044656980254e-01   6.016778244548e-01   9.313502583661e-03   8.221382716649e-03   8.971237671438e-01   8.977983206325e-01  -3.682902950571e-04   1.686863580786e-02   9.239830900949e-01  
 1.671407634202e-02   4.406416670090e-01   5.491260273211e-01   3.124652452004e-01   2.758396055324e-02  -3.683509922181e-01   2.394758082505e-01  -2.452201370828e-01   5.309799328518e-01  -5.386888903600e-01   6.072770734520e-01   6.058122134503e-01   6.021037835340e-01   1.071006430093e-02   9.356253480026e-03   8.961321235907e-01   8.976306225518e-01  -5.957561551065e-04   1.974687168775e-02   9.230512414082e-01  
-2.993734620038e-01   2.280558867187e-01   5.228628157440e-01   4.833734002351e-01   1.000558374357e-01  -4.890735761522e-01   1.645434080771e-01  -3.430205992645e-01   6.010598472316e-01  -5.329227154527e-01   6.086398521619e-01   6.072127279875e-01   6.026692005582e-01   1.233039981506e-02   1.054897512613e-02   8.946368040540e-01   8.973738965842e-01  -1.029154224422e-03   2.293314874952e-02   9.218702528078e-01  
-6.346360578866e-01  -3.358759889576e-02   4.813771245321e-01   6.503148351401e-01   1.881694323563e-01  -5.517636817004e-01   9.591013153094e-02  -4.282762483557e-01   6.262598259703e-01  -5.217128516785e-01   6.095363318557e-01   6.085944452940e-01   6.031298134190e-01   1.425514590987e-02   1.177530602939e-02   8.925877695872e-01   8.969656024106e-01  -1.625358366380e-03   2.644169785964e-02   9.204414844392e-01  
-9.694725547673e-01  -3.302995697914e-01   4.205376906027e-01   7.973639968486e-01   2.849628869019e-01  -5.634121146060e-01   3.613382378032e-02  -4.892567274172e-01   6.134035268113e-01  -5.141831553456e-01   6.098666463804e-01   6.097929335693e-01   6.036940804508e-01   1.662207368863e-02   1.313683948800e-02   8.899698939457e-01   8.964426180919e-01  -2.562223772776e-03   3.027281452384e-02   9.188263458327e-01  
-1.281210365013e+00  -6.472785488286e-01   3.435775356632e-01   9.116328225819e-01   3.843870833333e-01  -5.342226695658e-01  -1.304274191803e-02  -5.192496604928e-01   5.717327477813e-01  -5.141373585607e-01   6.093652350680e-01   6.106715108167e-01   6.042912690848e-01   1.950983280532e-02   1.465391368728e-02   8.867977540429e-01   8.957552857976e-01  -3.801695172323e-03   3.439607221451e-02   9.170157837803e-01  
-1.553242930244e+00  -9.703449947315e-01   2.551824604930e-01   9.843450385029e-01   4.811401197098e-01  -4.762033874487e-01  -5.104055784282e-02  -5.147338830020e-01   5.113578231433e-01  -5.213864121850e-01   6.077284225203e-01   6.111086632377e-01   6.047400404706e-01   2.297882005491e-02   1.633865501084e-02   8.831093145382e-01   8.949078003151e-01  -5.340497202992e-03   3.877008820638e-02   9.150314888544e-01  
-1.777933035848e+00  -1.286273984815e+00   1.553583357522e-01   1.011384951975e+00   5.698846715535e-01  -4.015064879530e-01  -7.878379944711e-02  -4.753030068500e-01   4.418569811192e-01  -5.335684622985e-01   6.049077417183e-01   6.109167128963e-01   6.052366511785e-01   2.709026210232e-02   1.827360464970e-02   8.789549754385e-01   8.939048728910e-01  -7.243119123416e-03   4.334438312242e-02   9.128532483694e-01  
-1.948473115653e+00  -1.587038931134e+00   4.919691403837e-02   9.927170790914e-01   6.476085745076e-01  -3.209358395728e-01  -9.766632499615e-02  -4.037893334195e-01   3.712141218964e-01  -5.476766994866e-01   6.006385684677e-01   6.100152290171e-01   6.055524774036e-01   3.183851055733e-02   2.045062817326e-02   8.743953888157e-01   8.927437090239e-01  -9.430798750841e-03   4.807131663103e-02   9.104934782844e-01  
-2.061627732690e+00  -1.863324120458e+00  -6.175487336450e-02   9.309111065258e-01   7.115299408098e-01  -2.429045751142e-01  -1.091153454972e-01  -3.050408893484e-01   3.054786577863e-01  -5.603556071108e-01   5.948914204481e-01   6.082487314835e-01   6.057768738923e-01   3.720348209824e-02   2.289498361969e-02   8.694906699752e-01   8.914304252653e-01  -1.185553791189e-02   5.289767883519e-02   9.079325186672e-01  
-2.118477706581e+00  -2.108717040777e+00  -1.750351725243e-01   8.305489571237e-01   7.594576511577e-01  -1.727097111819e-01  -1.149106690794e-01  -1.842603378677e-01   2.479990200736e-01  -5.696937831246e-01   5.875640028042e-01   6.055232827816e-01   6.058361261845e-01   4.314133682193e-02   2.563285726647e-02   8.642893216853e-01   8.899710396515e-01  -1.447156025068e-02   5.779002406544e-02   9.051736233261e-01  
-2.122936069877e+00  -2.319006233138e+00  -2.892466570554e-01   6.978162941981e-01   7.904358219013e-01  -1.138899382645e-01  -1.166282858697e-01  -4.761112531247e-02   2.007336096102e-01  -5.741464275405e-01   5.786312417435e-01   6.017274548765e-01   6.057179875506e-01   4.958714133752e-02   2.868309114053e-02   8.588335499953e-01   8.884009130553e-01  -1.721240863582e-02   6.272234715096e-02   9.022384309728e-01  
-2.080835348212e+00  -2.492383162615e+00  -4.000832840329e-01   5.409594915124e-01   8.053648792889e-01  -6.812351407971e-02  -1.150760581112e-01   9.712731429586e-02   1.643568914489e-01  -5.726512801521e-01   5.681291612912e-01   5.968559226147e-01   6.053565008472e-01   5.640656717936e-02   3.197135843408e-02   8.531654394425e-01   8.866553471501e-01  -1.991538891114e-02   6.764989790239e-02   8.990540455617e-01  
-1.998998932202e+00  -2.628228228811e+00  -5.086479625261e-01   3.662489433352e-01   8.041142889828e-01  -3.579710279756e-02  -1.120040862769e-01   2.456514725795e-01   1.384385534388e-01  -5.654939042809e-01   5.560756728235e-01   5.908003517893e-01   6.047614958032e-01   6.354737669619e-02   3.558462843315e-02   8.473008964678e-01   8.848481767747e-01  -2.261721627795e-02   7.258637620402e-02   8.957305832077e-01  
-1.882090970850e+00  -2.727025225015e+00  -6.120557240039e-01   1.805559154947e-01   7.884406211059e-01  -1.632470211183e-02  -1.078636580950e-01   3.917758984862e-01   1.220428472695e-01  -5.528411376299e-01   5.425903377200e-01   5.835730683112e-01   6.039399378518e-01   7.084532838811e-02   3.941976455682e-02   8.412665478222e-01   8.828990059846e-01  -2.511160102303e-02   7.749807837206e-02   8.921920822488e-01  
-1.737081499095e+00  -2.790112079767e+00  -7.093556966545e-01  -9.719576012481e-03   7.593890193119e-01  -8.091435712101e-03  -1.034622311748e-01   5.313490487549e-01   1.134988273596e-01  -5.356817991743e-01   5.277112173844e-01   5.751820096304e-01   6.027883495028e-01   7.819359657041e-02   4.348146637507e-02   8.350653070403e-01   8.808504792432e-01  -2.736676817546e-02   8.239432934508e-02   8.884881430639e-01  
-1.571923551858e+00  -2.818332486779e+00  -8.009384552753e-01  -1.984573985758e-01   7.182548941174e-01  -8.990708046305e-03  -9.931193232192e-02   6.603793282028e-01   1.110275152781e-01  -5.150275582286e-01   5.116226280325e-01   5.655659269375e-01   6.014043075506e-01   8.547661518519e-02   4.777681761949e-02   8.286951690383e-01   8.787209800060e-01  -2.933111127059e-02   8.727591941635e-02   8.846251931591e-01  
-1.392167300923e+00  -2.816372965361e+00  -8.845198810397e-01  -3.806758892426e-01   6.676127972205e-01  -1.696332381263e-02  -9.570565670588e-02   7.757190843312e-01   1.128543208460e-01  -4.921960400262e-01   4.944133907765e-01   5.548494192969e-01   5.996445463683e-01   9.252505735447e-02   5.216944815780e-02   8.221525230541e-01   8.764822875208e-01  -3.080924054718e-02   9.215407856745e-02   8.806426382554e-01  
-1.204525134625e+00  -2.785819844356e+00  -9.615730499552e-01  -5.522334645297e-01   6.085251241157e-01  -2.983370724111e-02  -9.281901005249e-02   8.755495105281e-01   1.173790654616e-01  -4.680799652254e-01   4.762448346661e-01   5.429865951286e-01   5.976179006460e-01   9.927974032972e-02   5.674541410614e-02   8.154271194144e-01   8.741750715880e-01  -3.189237511050e-02   9.702829333200e-02   8.765231976070e-01  
-1.014111322006e+00  -2.730254193702e+00  -1.030678945534e+00  -7.094673634922e-01   5.431932927912e-01  -4.567844667066e-02  -9.061258309838e-02   9.580160495933e-01   1.231809062939e-01  -4.436956955436e-01   4.573131977992e-01   5.300678717362e-01   5.952978297413e-01   1.055841151448e-01   6.139070670574e-02   8.085120444426e-01   8.717659431547e-01  -3.242891403359e-02   1.019080469339e-01   8.722960377161e-01  
-8.229961246693e-01  -2.653203497672e+00  -1.091557125608e+00  -8.513904043474e-01   4.732666446273e-01  -6.298417069660e-02  -8.925457253897e-02   1.023399932313e+00   1.291440428755e-01  -4.200291278114e-01   4.376516887316e-01   5.162036543980e-01   5.925273103410e-01   1.113439705254e-01   6.602751642919e-02   8.013944635738e-01   8.692950756750e-01  -3.235909638923e-02   1.068098427247e-01   8.680123785689e-01  
-6.369647512173e-01  -2.556663604133e+00  -1.145812083755e+00  -9.757095667607e-01   3.997936664028e-01  -8.017329816231e-02  -8.861048267378e-02   1.071399635076e+00   1.343313614376e-01  -3.975883036924e-01   4.175390011150e-01   5.013372708860e-01   5.895666443548e-01   1.165087214180e-01   7.073463506810e-02   7.940642526690e-01   8.667247882935e-01  -3.175178768293e-02   1.117281857719e-01   8.636320263810e-01  
-4.581810134169e-01  -2.444465854742e+00  -1.192560859627e+00  -1.081413175734e+00   3.245356000117e-01  -9.604403984162e-02  -8.855247479165e-02   1.102128972782e+00   1.379863562699e-01  -3.769638230111e-01   3.970480648334e-01   4.856238576823e-01   5.862501409711e-01   1.209765036153e-01   7.540149129923e-02   7.865129444857e-01   8.640732796242e-01  -3.053287419081e-02   1.166685678245e-01   8.591779983139e-01  
-2.893997764687e-01  -2.319623898407e+00  -1.231953680899e+00  -1.167974935595e+00   2.488591610923e-01  -1.096679095142e-01  -8.902754095631e-02   1.116296538229e+00   1.396198401069e-01  -3.585933592249e-01   3.763416769172e-01   4.691519692634e-01   5.825795979492e-01   1.246643504976e-01   7.995692087438e-02   7.787284137765e-01   8.613727987923e-01  -2.864719438359e-02   1.216528910641e-01   8.547264394627e-01  
-1.325221008810e-01  -2.184846675820e+00  -1.264815686303e+00  -1.235587739738e+00   1.737858154851e-01  -1.204202655157e-01  -8.986717746473e-02   1.115056968714e+00   1.389973030240e-01  -3.425787224365e-01   3.555588310643e-01   4.519775319095e-01   5.786385612509e-01   1.275493484678e-01   8.441291556800e-02   7.707096935280e-01   8.585592679641e-01  -2.614676670945e-02   1.266648752143e-01   8.502220194031e-01  
 1.107313726357e-02  -2.043014313141e+00  -1.291216898282e+00  -1.284555750735e+00   1.004251633746e-01  -1.278937928164e-01  -9.081872638642e-02   1.099482498447e+00   1.359831404886e-01  -3.289549876511e-01   3.348435154575e-01   4.341888687938e-01   5.744165882229e-01   1.295874736842e-01   8.873396974592e-02   7.624604021914e-01   8.556634509510e-01  -2.305542769089e-02   1.316942622296e-01   8.456504677376e-01  
 1.410824604998e-01  -1.895085016971e+00  -1.311684161617e+00  -1.316177917072e+00   2.902869648634e-02  -1.317712535563e-01  -9.202095622202e-02   1.071443175457e+00   1.305171454140e-01  -3.179233169696e-01   3.142731390250e-01   4.158493237086e-01   5.698695693042e-01   1.307524126022e-01   9.287901042047e-02   7.539662933796e-01   8.527021600773e-01  -1.936046489225e-02   1.367663681147e-01   8.410910128094e-01  
 2.571401010348e-01  -1.744407821524e+00  -1.326387943006e+00  -1.331563712486e+00  -3.913898822409e-02  -1.322565956164e-01  -9.321997335102e-02   1.032346436907e+00   1.229244549759e-01  -3.091385449451e-01   2.939408622467e-01   3.970962565447e-01   5.650002639271e-01   1.310287755559e-01   9.678894811064e-02   7.452395581654e-01   8.496970995596e-01  -1.507881736473e-02   1.418732106540e-01   8.365597932448e-01  
 3.585958215708e-01  -1.591873735546e+00  -1.336187207664e+00  -1.331686575803e+00  -1.039501437495e-01  -1.292591194520e-01  -9.425666701571e-02   9.835192823114e-01   1.132646504413e-01  -3.024984151259e-01   2.740099806343e-01   3.779238990138e-01   5.599571187913e-01   1.304330069480e-01   1.005060111714e-01   7.362946164210e-01   8.465547381328e-01  -1.029610638424e-02   1.469738292863e-01   8.319367919093e-01  
 4.463358858406e-01  -1.439748269139e+00  -1.341205989807e+00  -1.318266019910e+00  -1.648337823962e-01  -1.231397937052e-01  -9.512560094976e-02   9.267013390196e-01   1.018909135228e-01  -2.977582224254e-01   2.545045409044e-01   3.584642810448e-01   5.546409255038e-01   1.289653109855e-01   1.039696463273e-01   7.271357150548e-01   8.433411218335e-01  -5.020746057890e-03   1.520858893033e-01   8.273058067749e-01  
 5.197060663871e-01  -1.289452852477e+00  -1.341501364532e+00  -1.292140065526e+00  -2.212593025936e-01  -1.140587453382e-01  -9.572630430165e-02   8.629952790979e-01   8.906897304611e-02  -2.946968381357e-01   2.355374716408e-01   3.388451488825e-01   5.490450492670e-01   1.266100891249e-01   1.071052052886e-01   7.177687195786e-01   8.400731770256e-01   7.492897920917e-04   1.572085704817e-01   8.226991145613e-01  
 5.804274011776e-01  -1.141514555410e+00  -1.338136419208e+00  -1.255494658785e+00  -2.735827713295e-01  -1.024848160503e-01  -9.608392023035e-02   7.943467159395e-01   7.517567962628e-02  -2.929915851976e-01   2.171040298615e-01   3.190561250034e-01   5.431896360210e-01   1.234339644295e-01   1.099916812362e-01   7.082055489005e-01   8.367707195011e-01   6.904854984060e-03   1.623298172374e-01   8.180974433086e-01  
 6.281641476408e-01  -9.974432339428e-01  -1.331270805981e+00  -1.209223984034e+00  -3.210877736589e-01  -8.874045338926e-02  -9.600841037279e-02   7.216066401533e-01   6.052469181892e-02  -2.923520939553e-01   1.993795341526e-01   2.991679289542e-01   5.372343624246e-01   1.194544303677e-01   1.125647700197e-01   6.984826463290e-01   8.333001409047e-01   1.341494707389e-02   1.674011494928e-01   8.133979990124e-01  
 6.641786334405e-01  -8.574842644790e-01  -1.321128479943e+00  -1.154830543586e+00  -3.644304613037e-01  -7.310526518617e-02  -9.566223185081e-02   6.460668193786e-01   4.526126330195e-02  -2.927163307627e-01   1.823366562321e-01   2.792775630474e-01   5.310357448837e-01   1.146836201222e-01   1.148315066424e-01   6.885879117826e-01   8.297761893705e-01   2.026290199201e-02   1.724608109464e-01   8.087123365539e-01  
 6.895443472451e-01  -7.230964125835e-01  -1.308073646316e+00  -1.093982318798e+00  -4.029050003840e-01  -5.622794153990e-02  -9.486580916932e-02   5.690339498313e-01   2.995379273526e-02  -2.935490039010e-01   1.659909625921e-01   2.594675902638e-01   5.246311143457e-01   1.092020894208e-01   1.167513961542e-01   6.785581130650e-01   8.262351352611e-01   2.736271685683e-02   1.774767538982e-01   8.040241068048e-01  
 7.055210446976e-01  -5.942904359356e-01  -1.292284437187e+00  -1.027901062050e+00  -4.370053667069e-01  -3.837154775223e-02  -9.374428081267e-02   4.913922642344e-01   1.469771623212e-02  -2.948248784268e-01   1.503650095196e-01   2.398176055213e-01   5.179984713848e-01   1.030275453198e-01   1.183228681253e-01   6.684039384824e-01   8.226199944058e-01   3.469104253629e-02   1.824435231980e-01   7.993126586541e-01  
 7.122500037158e-01  -4.712121736582e-01  -1.274787157248e+00  -9.577250945094e-01  -4.668155708874e-01  -1.994414554204e-02  -9.220047157925e-02   4.140508396676e-01  -1.752714039659e-04  -2.962043975195e-01   1.355394541440e-01   2.202206647408e-01   5.113557492529e-01   9.624975627733e-02   1.196077422824e-01   6.581577991221e-01   8.188763887839e-01   4.215979626477e-02   1.873299190423e-01   7.945288950716e-01  
 7.108990570642e-01  -3.541954625803e-01  -1.255209859245e+00  -8.845034792144e-01  -4.925430099976e-01  -1.216396774559e-03  -9.036255167086e-02   3.377688229046e-01  -1.453653646009e-02  -2.976462170611e-01   1.215034888300e-01   2.008548027537e-01   5.045324847669e-01   8.887571936423e-02   1.205412234376e-01   6.478190551115e-01   8.150958506561e-01   4.976189835975e-02   1.921542403095e-01   7.897353226600e-01  
 7.025157659008e-01  -2.441331062080e-01  -1.233789672166e+00  -8.091948156480e-01  -5.140524820763e-01   1.742126007569e-02  -8.814840345530e-02   2.630512843180e-01  -2.815133143515e-02  -2.988948430002e-01   1.082387650200e-01   1.818075777103e-01   4.975515564126e-01   8.097350865401e-02   1.211136857355e-01   6.374214984290e-01   8.112332985195e-01   5.743803994888e-02   1.968851151778e-01   7.848860968332e-01  
 6.877869621734e-01  -1.400584099935e-01  -1.211086623305e+00  -7.328316981889e-01  -5.320692409087e-01   3.573562556028e-02  -8.565372896667e-02   1.907141033489e-01  -4.087748330494e-02  -2.998363913627e-01   9.575156141225e-02   1.630236128100e-01   4.904174035866e-01   7.259494296313e-02   1.213938871887e-01   6.269654726485e-01   8.073968816946e-01   6.513284628761e-02   2.015421343638e-01   7.800455751053e-01  
 6.677586172956e-01  -4.308701976229e-02  -1.187169094552e+00  -6.562275850242e-01  -5.461100429140e-01   5.338612952186e-02  -8.283983675511e-02   1.210497231026e-01  -5.255897419031e-02  -3.003715351033e-01   8.407948182574e-02   1.445911115470e-01   4.832777797664e-01   6.380488301135e-02   1.212962631468e-01   6.164942667310e-01   8.034419462278e-01   7.282461138270e-02   2.060899868593e-01   7.751467014453e-01  
 6.430099001097e-01   4.795460655575e-02  -1.162461292439e+00  -5.800140424433e-01  -5.571184170998e-01   7.027867647915e-02  -7.982671226975e-02   5.449681101992e-02  -6.318689854141e-02  -3.004517490915e-01   7.318681759499e-02   1.264594838006e-01   4.760541265280e-01   5.464706760871e-02   1.209307868081e-01   6.060090177368e-01   7.993855284164e-01   8.044736092201e-02   2.105204345056e-01   7.701635005299e-01  
 6.143669856894e-01   1.322631473897e-01  -1.136780066628e+00  -5.047204756301e-01  -5.648475633336e-01   8.620670191605e-02  -7.659293947961e-02  -8.824422189153e-03  -7.268518384586e-02  -3.000230529523e-01   6.306143975644e-02   1.087822790449e-01   4.687322971987e-01   4.516978996784e-02   1.202144030125e-01   5.955260377161e-01   7.952974741590e-01   8.799145226095e-02   2.148466037339e-01   7.651595062397e-01  
 5.825552137408e-01   2.103849966987e-01  -1.110412903050e+00  -4.310213784815e-01  -5.697335924078e-01   1.010028967247e-01  -7.318848653684e-02  -6.850559649276e-02  -8.098492779196e-02  -2.990245283304e-01   5.367589756128e-02   9.155390746953e-02   4.613041403263e-01   3.542650452492e-02   1.191861472085e-01   5.850513102086e-01   7.912541596941e-01   9.541416147852e-02   2.190765205253e-01   7.601670398358e-01  
 5.481463162907e-01   2.825085983908e-01  -1.083820984834e+00  -3.593973835545e-01  -5.719152326097e-01   1.145153488324e-01  -6.957124199915e-02  -1.244015748986e-01  -8.802628987133e-02  -2.973545605156e-01   4.500463089498e-02   7.469961922427e-02   4.538826889972e-01   2.550287602559e-02   1.178984851238e-01   5.746261010286e-01   7.871287626496e-01   1.026448247265e-01   2.231609641931e-01   7.550859194370e-01  
 5.115643698558e-01   3.489686642933e-01  -1.056986115273e+00  -2.901004556226e-01  -5.717443471228e-01   1.267362099232e-01  -6.589921188247e-02  -1.764904959241e-01  -9.390279387636e-02  -2.951389119731e-01   3.707345954605e-02   5.825882253676e-02   4.464638696382e-01   1.541233252185e-02   1.163309608512e-01   5.642457429227e-01   7.828855028579e-01   1.096939084989e-01   2.271212516301e-01   7.499427310458e-01  
 4.733351445454e-01   4.093562868718e-01  -1.029657123305e+00  -2.232315613164e-01  -5.692402961963e-01   1.376641055380e-01  -6.219183871724e-02  -2.249427570814e-01  -9.868970206385e-02  -2.924496669227e-01   2.985263032471e-02   4.241068868684e-02   4.389798901433e-01   5.173251606716e-03   1.144271548020e-01   5.539089153526e-01   7.786306843305e-01   1.165708058523e-01   2.309799398820e-01   7.448037795598e-01  
 4.342764983129e-01   4.649279928156e-01  -1.002558351485e+00  -1.596242027670e-01  -5.649411651929e-01   1.470757658986e-01  -5.838010240886e-02  -2.691819454566e-01  -1.022031305270e-01  -2.890444106183e-01   2.325984882728e-02   2.692913550524e-02   4.314878404937e-01  -5.095500854405e-03   1.123388842387e-01   5.436454732924e-01   7.743931290188e-01   1.231598729604e-01   2.347000346339e-01   7.396173193186e-01  
 3.944902949434e-01   5.147088773457e-01  -9.753221327616e-01  -9.903763328261e-02  -5.585491916932e-01   1.550772010446e-01  -5.451129270853e-02  -3.096699379463e-01  -1.046361036072e-01  -2.851221157224e-01   1.731217950071e-02   1.202201949778e-02   4.239830671307e-01  -1.538218970028e-02   1.099573508757e-01   5.334644805829e-01   7.701218483953e-01   1.294833032037e-01   2.382895669825e-01   7.343913946114e-01  
 3.543984951000e-01   5.601646047431e-01  -9.482078500339e-01  -4.159030329813e-02  -5.509023984663e-01   1.617179057251e-01  -5.072418504957e-02  -3.464387185703e-01  -1.060644535980e-01  -2.807354681015e-01   1.199264748341e-02  -2.401837633518e-03   4.164472341396e-01  -2.568868067737e-02   1.073723797412e-01   5.233522221778e-01   7.658207779452e-01   1.355524952085e-01   2.417669998232e-01   7.291450159123e-01  
 3.144282119715e-01   6.007011555981e-01  -9.214610566505e-01   1.240405700392e-02  -5.415824324094e-01   1.669090604299e-01  -4.691917432991e-02  -3.794466036318e-01  -1.064728666653e-01  -2.758531296171e-01   7.252296152772e-03  -1.638897501614e-02   4.090206250644e-01  -3.590195809480e-02   1.045609206215e-01   5.133525192587e-01   7.614165196254e-01   1.412954802950e-01   2.450998208490e-01   7.238299574764e-01  
 2.746830599058e-01   6.370656910596e-01  -8.948581238460e-01   6.318074321942e-02  -5.311981420542e-01   1.708032675047e-01  -4.320866992464e-02  -4.089993419820e-01  -1.060131127892e-01  -2.706057912976e-01   3.097419259763e-03  -2.982842004283e-02   4.015692127298e-01  -4.606449032650e-02   1.015328304755e-01   5.034229029230e-01   7.570614032550e-01   1.467660395333e-01   2.483457647908e-01   7.185526492652e-01  
 2.355891195776e-01   6.689221784489e-01  -8.685261032558e-01   1.104859377303e-01  -5.195454339545e-01   1.733613122662e-01  -3.955089880386e-02  -4.350641361662e-01  -1.046862043312e-01  -2.649722163679e-01  -5.460781979347e-04  -4.271360037312e-02   3.941428621217e-01  -5.608046715958e-02   9.828853733010e-02   4.936006381639e-01   7.526765035821e-01   1.518969878752e-01   2.514633256516e-01   7.132399323203e-01  
 1.972403266062e-01   6.971727270183e-01  -8.426528513937e-01   1.544755361319e-01  -5.070704203094e-01   1.746680898465e-01  -3.595504546537e-02  -4.578683472285e-01  -1.025832811621e-01  -2.589842552517e-01  -3.695160946400e-03  -5.513843760343e-02   3.867424053681e-01  -6.594165425470e-02   9.490771024900e-02   4.838881439119e-01   7.482825790994e-01   1.566841104441e-01   2.544499741182e-01   7.078830489315e-01  
 1.598772995019e-01   7.217474513263e-01  -8.172158736811e-01   1.950971143747e-01  -4.937637600661e-01   1.747743265186e-01  -3.245349892002e-02  -4.775013620846e-01  -9.977396978218e-02  -2.527065941786e-01  -6.379579594505e-03  -6.706575265861e-02   3.793817618967e-01  -7.560569243992e-02   9.137249263622e-02   4.742945079908e-01   7.438417456788e-01   1.611129353685e-01   2.573072451968e-01   7.024798621210e-01  
 1.233952050215e-01   7.427818227323e-01  -7.920932741350e-01   2.326812825747e-01  -4.797938320234e-01   1.738404663404e-01  -2.913455521483e-02  -4.943582152921e-01  -9.642530616812e-02  -2.463216411537e-01  -8.559446989230e-03  -7.842088484869e-02   3.720853483399e-01  -8.511145772340e-02   8.761799428687e-02   4.647699117314e-01   7.394324795483e-01   1.652629631123e-01   2.601203402158e-01   6.971725631435e-01  
 8.830654357825e-02   7.608403269369e-01  -7.676139830478e-01   2.669107034903e-01  -4.652970733616e-01   1.718036373235e-01  -2.590732875853e-02  -5.082717650531e-01  -9.247528655850e-02  -2.396990366372e-01  -1.035224334298e-02  -8.936398674605e-02   3.648716586022e-01  -9.435459487894e-02   8.376201290167e-02   4.553695009157e-01   7.349842264571e-01   1.690346783466e-01   2.628066999122e-01   6.918224086730e-01  
 5.443678494903e-02   7.761000909990e-01  -7.436187629915e-01   2.981270584651e-01  -4.504408497415e-01   1.688166155851e-01  -2.282579852876e-02  -5.195848603849e-01  -8.806072873792e-02  -2.329457675070e-01  -1.173135694528e-02  -9.981836127772e-02   3.576875851016e-01  -1.033538680457e-01   7.979960782768e-02   4.460749464957e-01   7.305360445523e-01   1.724537109601e-01   2.653900125448e-01   6.864597127585e-01  
 2.221343712720e-02   7.882942869810e-01  -7.201099844802e-01   3.261614616959e-01  -4.351125761360e-01   1.649129209196e-01  -1.988790638255e-02  -5.283071960191e-01  -8.322182453094e-02  -2.261168157116e-01  -1.277524437405e-02  -1.097387766695e-01   3.505798230973e-01  -1.120494742368e-01   7.568912177936e-02   4.368883142633e-01   7.260677028075e-01   1.755106477786e-01   2.678793502193e-01   6.811032315243e-01  
-8.994363899358e-03   7.981880894476e-01  -6.970640095253e-01   3.516984355583e-01  -4.197057806972e-01   1.602676900754e-01  -1.710734177825e-02  -5.349633901605e-01  -7.808627994721e-02  -2.192507319034e-01  -1.342233509250e-02  -1.191432099865e-01   3.434660860978e-01  -1.205101616230e-01   7.151702169840e-02   4.277989581514e-01   7.216340012260e-01   1.782427320225e-01   2.702773031062e-01   6.757474829187e-01  
-3.848543244944e-02   8.054650012554e-01  -6.746683591800e-01   3.742955968882e-01  -4.039477834018e-01   1.548700550512e-01  -1.448229303780e-02  -5.393825392246e-01  -7.268052877695e-02  -2.124294386612e-01  -1.378299609213e-02  -1.281182603562e-01   3.365181809234e-01  -1.286258942952e-01   6.720777567575e-02   4.188131054050e-01   7.171661735084e-01   1.806186241516e-01   2.726108996688e-01   6.704345622774e-01  
-6.642820402843e-02   8.109682670011e-01  -6.528858208484e-01   3.942430574835e-01  -3.882474437680e-01   1.487854549353e-01  -1.200954985199e-02  -5.417754632115e-01  -6.702794356856e-02  -2.056027509387e-01  -1.383675419641e-02  -1.366914537927e-01   3.296341700114e-01  -1.364321433554e-01   6.285424121484e-02   4.099197111890e-01   7.127238982252e-01   1.826536024699e-01   2.748755363853e-01   6.651547983695e-01  
-9.299242887200e-02   8.143006787342e-01  -6.315772625147e-01   4.118289478013e-01  -3.725010427884e-01   1.421601653090e-01  -9.730225308842e-03  -5.424456977036e-01  -6.125123121672e-02  -1.988892236655e-01  -1.359347831722e-02  -1.447392003233e-01   3.228146307674e-01  -1.439312556692e-01   5.840521463512e-02   4.011060541376e-01   7.082721143002e-01   1.843745494918e-01   2.770856593234e-01   6.599169851628e-01  
-1.180418562208e-01   8.158318727403e-01  -6.108962904490e-01   4.270731127989e-01  -3.567667120089e-01   1.350242320440e-01  -7.580509643940e-03  -5.414519010493e-01  -5.536566390654e-02  -1.922594200714e-01  -1.311704560390e-02  -1.523797327335e-01   3.160791433474e-01  -1.510752349295e-01   5.392632009912e-02   3.924017569988e-01   7.037954483096e-01   1.857431283456e-01   2.792028702228e-01   6.546621303591e-01  
-1.415147317566e-01   8.157647327848e-01  -5.908203160634e-01   4.400410720964e-01  -3.411242410771e-01   1.274467822141e-01  -5.602966092016e-03  -5.388952051643e-01  -4.942666861157e-02  -1.857702271140e-01  -1.241686331988e-02  -1.596228299276e-01   3.094408480035e-01  -1.578586251005e-01   4.941037814545e-02   3.837916522984e-01   6.993136821235e-01   1.867740351563e-01   2.812520452378e-01   6.494232024574e-01  
-1.637114642036e-01   8.142947908730e-01  -5.712070065306e-01   4.510771007797e-01  -3.257429734325e-01   1.195091278194e-01  -3.796694327809e-03  -5.350407868469e-01  -4.346602161841e-02  -1.794173674968e-01  -1.145392715732e-02  -1.663731625991e-01   3.028247433002e-01  -1.643331625451e-01   4.487602037438e-02   3.752516600684e-01   6.949019595714e-01   1.875144451942e-01   2.832548247846e-01   6.442375435168e-01  
-1.842801227208e-01   8.111870825571e-01  -5.522286675372e-01   4.600542907772e-01  -3.103964118638e-01   1.112715302864e-01  -2.150688351396e-03  -5.298991131713e-01  -3.756015766128e-02  -1.732967702485e-01  -1.034130909337e-02  -1.727409692822e-01   2.963737595474e-01  -1.704251915554e-01   4.026535627615e-02   3.667769452092e-01   6.904648637791e-01   1.879480027280e-01   2.852435709614e-01   6.391417779205e-01  
-2.035128537207e-01   8.071891111088e-01  -5.338648813363e-01   4.672452353540e-01  -2.953676602346e-01   1.027739603898e-01  -6.527161907021e-04  -5.236314103843e-01  -3.170770694467e-02  -1.673468306064e-01  -9.022421426301e-03  -1.787970825917e-01   2.900142622085e-01  -1.761653553078e-01   3.567685097303e-02   3.583847728061e-01   6.859979683247e-01   1.880740687149e-01   2.871736617679e-01   6.340584999239e-01  
-2.214687230199e-01   8.017335870019e-01  -5.159503099782e-01   4.728192778619e-01  -2.805395892574e-01   9.411864470346e-02   6.805929398827e-04  -5.164323032698e-01  -2.597131336076e-02  -1.616392827837e-01  -7.533355669624e-03  -1.843465361182e-01   2.837255117893e-01  -1.815600856795e-01   3.104253509273e-02   3.500353492838e-01   6.815858807792e-01   1.879344418285e-01   2.890937941022e-01   6.290675047694e-01  
-2.380293425207e-01   7.954951184612e-01  -4.986124032483e-01   4.767651047515e-01  -2.660614710886e-01   8.528953269799e-02   1.876036882037e-03  -5.082842400353e-01  -2.032796672283e-02  -1.561156555873e-01  -5.898095591544e-03  -1.895641902493e-01   2.775134306971e-01  -1.865890312024e-01   2.644631847081e-02   3.417578613056e-01   6.771976714164e-01   1.875029581234e-01   2.909653160205e-01   6.241071322767e-01  
-2.531794600158e-01   7.882017461095e-01  -4.818453924902e-01   4.791807667415e-01  -2.517993996861e-01   7.639635670292e-02   2.915548544862e-03  -4.993176085611e-01  -1.486737072541e-02  -1.508665180151e-01  -4.176809900826e-03  -1.944346621922e-01   2.714207230556e-01  -1.912209262574e-01   2.185571238288e-02   3.335574026833e-01   6.727612871076e-01   1.867743272133e-01   2.927849203041e-01   6.191577679680e-01  
-2.670814745237e-01   7.803453793438e-01  -4.656022323043e-01   4.802380928694e-01  -2.379530355434e-01   6.743369362247e-02   3.806644619537e-03  -4.896331397251e-01  -9.554852022019e-03  -1.458297930668e-01  -2.321209396081e-03  -1.989777966685e-01   2.653998355204e-01  -1.955014500674e-01   1.731716854063e-02   3.254238638091e-01   6.683131625530e-01   1.857825864055e-01   2.945563524785e-01   6.142281536328e-01  
-2.800636845125e-01   7.716582225026e-01  -4.498616141146e-01   4.802150346119e-01  -2.244166598294e-01   5.849481569585e-02   4.581370042663e-03  -4.794542018450e-01  -4.456859892897e-03  -1.410682297142e-01  -3.194610980653e-04  -2.031624804593e-01   2.594913705015e-01  -1.994524055642e-01   1.277181531310e-02   3.173057643029e-01   6.639122123842e-01   1.845705084129e-01   2.963559226767e-01   6.094263980220e-01  
-2.917189410985e-01   7.622929514470e-01  -4.346123672657e-01   4.789552754374e-01  -2.112347838873e-01   4.957396453582e-02   5.220599751611e-03  -4.687091644806e-01   4.399706926049e-04  -1.365703981591e-01   1.749310615592e-03  -2.069943806561e-01   2.536852721992e-01  -2.030454441930e-01   8.238357543832e-03   3.092101159877e-01   6.595611121330e-01   1.831293512008e-01   2.981696161104e-01   6.047322994800e-01  
-3.023073806465e-01   7.523707154375e-01  -4.198995611243e-01   4.766784746785e-01  -1.983802839505e-01   4.074199559690e-02   5.731431224564e-03  -4.575451956275e-01   5.088425730686e-03  -1.323557202662e-01   3.884571775127e-03  -2.105521667895e-01   2.479954031917e-01  -2.062756189825e-01   3.746617536581e-03   3.011617665038e-01   6.551887253053e-01   1.814486422276e-01   2.999592133679e-01   6.000766007995e-01  
-3.117526949297e-01   7.419801497323e-01  -4.056683278698e-01   4.733978665943e-01  -1.859005031123e-01   3.200691533878e-02   6.123993544772e-03  -4.459816540237e-01   9.507468835538e-03  -1.283919952765e-01   6.067739453664e-03  -2.138065370221e-01   2.423921456030e-01  -2.091423559837e-01  -6.859740897205e-04   2.931601330177e-01   6.508055514560e-01   1.795353256718e-01   3.017190083480e-01   5.954533189104e-01  
-3.203679389061e-01   7.311738905910e-01  -3.918612600236e-01   4.693386397918e-01  -1.738385328723e-01   2.339613240522e-02   6.392310136216e-03  -4.341649833544e-01   1.369111503145e-02  -1.246815102226e-01   8.356422315465e-03  -2.167213536474e-01   2.368695882489e-01  -2.116994827166e-01  -5.075563928854e-03   2.851659025587e-01   6.464631528795e-01   1.774410006259e-01   3.034926520998e-01   5.909222327861e-01  
-3.278963343039e-01   7.199960422180e-01  -3.785268611008e-01   4.644345218426e-01  -1.621423960564e-01   1.493498044393e-02   6.566243395026e-03  -4.220748157102e-01   1.763170424946e-02  -1.212121268710e-01   1.064685751834e-02  -2.193552697840e-01   2.314312179167e-01  -2.138952876817e-01  -9.382587157542e-03   2.772289088027e-01   6.420930648860e-01   1.751280043199e-01   3.052201349859e-01   5.863994971663e-01  
-3.345750107628e-01   7.086397993208e-01  -3.656819150048e-01   4.588416469772e-01  -1.508238119416e-01   6.660370386535e-03   6.626046950959e-03  -4.098027053803e-01   2.129442772187e-02  -1.180224948746e-01   1.298804730215e-02  -2.217936370869e-01   2.261160985623e-01  -2.157569379521e-01  -1.362845084587e-02   2.693168011872e-01   6.376854680190e-01   1.726201741828e-01   3.069495165187e-01   5.819366940569e-01  
-3.404768508636e-01   6.968323825929e-01  -3.532217180002e-01   4.526716268859e-01  -1.398746319038e-01  -1.414136118204e-03   6.587980386062e-03  -3.974573293043e-01   2.469709166350e-02  -1.151055260154e-01   1.537324533419e-02  -2.238840078143e-01   2.209059267643e-01  -2.173223005845e-01  -1.786319349330e-02   2.613604540480e-01   6.333885735443e-01   1.699787499790e-01   3.087551516632e-01   5.776485947896e-01  
-3.455390205751e-01   6.850476725555e-01  -3.412234639223e-01   4.459015717421e-01  -1.293344040792e-01  -9.297327060994e-03   6.483189120967e-03  -3.849831086282e-01   2.785260458937e-02  -1.124094293615e-01   1.778032523114e-02  -2.258032249334e-01   2.157851887318e-01  -2.185562578072e-01  -2.198672036230e-02   2.534494226130e-01   6.290832935073e-01   1.671474094296e-01   3.105270628006e-01   5.733788842018e-01  
-3.499244554000e-01   6.729686706764e-01  -3.295959675663e-01   4.386738047847e-01  -1.191693605307e-01  -1.695052996417e-02   6.287372683523e-03  -3.725000636423e-01   3.075336103554e-02  -1.099498808343e-01   2.021445908901e-02  -2.274152844386e-01   2.107494951545e-01  -2.194947007101e-01  -2.604997944891e-02   2.455317186806e-01   6.247955786370e-01   1.641775615052e-01   3.123168977117e-01   5.691927578380e-01  
-3.535407725194e-01   6.607471174886e-01  -3.183746375690e-01   4.309928874124e-01  -1.093654581843e-01  -2.435925615014e-02   5.997869955167e-03  -3.600175751377e-01   3.338814102424e-02  -1.077361658074e-01   2.263270271528e-02  -2.288002976140e-01   2.058160884377e-01  -2.201216803701e-01  -3.004025940310e-02   2.376239543196e-01   6.204948052752e-01   1.610597074060e-01   3.141066990512e-01   5.650614666257e-01  
-3.564459839854e-01   6.485239909240e-01  -3.075716733451e-01   4.229035289545e-01  -9.991997565693e-02  -3.151094815891e-02   5.629437853675e-03  -3.475469165280e-01   3.575351482271e-02  -1.057565683136e-01   2.503837222238e-02  -2.300275384608e-01   2.009893195128e-01  -2.204345226562e-01  -3.394029405955e-02   2.297356855781e-01   6.161359204901e-01   1.577862178894e-01   3.158855630925e-01   5.609629132158e-01  
-3.587030368546e-01   6.362577041590e-01  -2.971182866999e-01   4.144721763413e-01  -9.086124232424e-02  -3.841360194706e-02   5.182219779037e-03  -3.351328758045e-01   3.788018170507e-02  -1.039767993981e-01   2.744388641547e-02  -2.310146898889e-01   1.962352027221e-01  -2.204620505593e-01  -3.773957664683e-02   2.218661319295e-01   6.117692224286e-01   1.543863245793e-01   3.176455403849e-01   5.568950826531e-01  
-3.605412417714e-01   6.238068808251e-01  -2.869876290474e-01   4.058447640266e-01  -8.216448769191e-02  -4.506295583292e-02   4.701643761650e-03  -3.228730525174e-01   3.977324942154e-02  -1.024029409820e-01   2.987447535906e-02  -2.317066539194e-01   1.915687294605e-01  -2.202591121009e-01  -4.148373826062e-02   2.139411708361e-01   6.075523238131e-01   1.509186795453e-01   3.194824623085e-01   5.529961969506e-01  
-3.617345612359e-01   6.116225497966e-01  -2.772733322626e-01   3.969183063869e-01  -7.381470277001e-02  -5.143853491855e-02   4.152327447827e-03  -3.106796613400e-01   4.139449868720e-02  -1.010625088057e-01   3.228309647940e-02  -2.323569104229e-01   1.870277123872e-01  -2.197590037956e-01  -4.513268468457e-02   2.060260579471e-01   6.032739997131e-01   1.473114816860e-01   3.213245533991e-01   5.491425443810e-01  
-3.623583980063e-01   5.992677627061e-01  -2.678785008297e-01   3.878025185141e-01  -6.577992733785e-02  -5.752228563256e-02   3.547070199728e-03  -2.986576376667e-01   4.277323536603e-02  -9.992120865275e-02   3.463105622820e-02  -2.327540394818e-01   1.825724723769e-01  -2.189927908332e-01  -4.870511022604e-02   1.980946364049e-01   5.990071636792e-01   1.436161370831e-01   3.231796885939e-01   5.453558633585e-01  
-3.625738033502e-01   5.870154777121e-01  -2.587924084097e-01   3.785409502022e-01  -5.811535394110e-02  -6.335753236518e-02   2.896980204563e-03  -2.867946958733e-01   4.394262058984e-02  -9.894569841237e-02   3.699554468964e-02  -2.329595207000e-01   1.782002359506e-01  -2.179978885150e-01  -5.218720195546e-02   1.901377501628e-01   5.947836569060e-01   1.398485770182e-01   3.250650656029e-01   5.416599606109e-01  
-3.622457946976e-01   5.747860045315e-01  -2.500270692762e-01   3.691339128319e-01  -5.076382702615e-02  -6.890631451473e-02   2.207653503582e-03  -2.751094412584e-01   4.488452948148e-02  -9.814371140879e-02   3.928938706536e-02  -2.329864344090e-01   1.739104570124e-01  -2.167440200408e-01  -5.556369083644e-02   1.821905377177e-01   5.905473351950e-01   1.359929644375e-01   3.269335222181e-01   5.379920696723e-01  
-3.616352080074e-01   5.628173884910e-01  -2.415840124054e-01   3.596540724310e-01  -4.374938852893e-02  -7.418161103161e-02   1.456819110217e-03  -2.635984900357e-01   4.560120534391e-02  -9.751050447285e-02   4.160737288265e-02  -2.329280081729e-01   1.697116975164e-01  -2.152576326137e-01  -5.882458775449e-02   1.742631268039e-01   5.862276400443e-01   1.320467585010e-01   3.287819918096e-01   5.343350356961e-01  
-3.605181410966e-01   5.507586714484e-01  -2.334257875791e-01   3.501071606256e-01  -3.702026016595e-02  -7.916934850779e-02   6.514295162758e-04  -2.523290595437e-01   4.610578280189e-02  -9.704772081648e-02   4.382654847550e-02  -2.326546235769e-01   1.656088180968e-01  -2.135404412393e-01  -6.202156253747e-02   1.662916729969e-01   5.819331893261e-01   1.280542628153e-01   3.306700542254e-01   5.307730156040e-01  
-3.590798797285e-01   5.389146768801e-01  -2.255581525833e-01   3.405190698083e-01  -3.060942586768e-02  -8.390060534674e-02  -1.641876423243e-04  -2.412593277218e-01   4.641615135438e-02  -9.672619052311e-02   4.603406116994e-02  -2.322645926242e-01   1.615887571455e-01  -2.116146044409e-01  -6.511178341894e-02   1.583070737501e-01   5.776824489406e-01   1.240056532656e-01   3.325747625169e-01   5.272831157086e-01  
-3.573909110995e-01   5.271653113916e-01  -2.179528930897e-01   3.309455195807e-01  -2.449907578102e-02  -8.837189120222e-02  -9.955958195858e-04  -2.304313133214e-01   4.654432082074e-02  -9.653590704817e-02   4.822428194707e-02  -2.317057825516e-01   1.576471190449e-01  -2.094954278048e-01  -6.810548287594e-02   1.502986351904e-01   5.734844255647e-01   1.199205219672e-01   3.344990626617e-01   5.238677462470e-01  
-3.553731481219e-01   5.155649565966e-01  -2.106234915865e-01   3.213796181291e-01  -1.866741616758e-02  -9.257816913864e-02  -1.855904918533e-03  -2.198412182651e-01   4.648342980687e-02  -9.648450562756e-02   5.035757182199e-02  -2.310335333170e-01   1.537987060747e-01  -2.071752257222e-01  -7.101103749373e-02   1.422666831823e-01   5.692801420795e-01   1.157950369193e-01   3.364441803995e-01   5.205196727972e-01  
-3.530809832172e-01   5.041385926383e-01  -2.035521230262e-01   3.118394323600e-01  -1.311378150092e-02  -9.651974874929e-02  -2.746058012390e-03  -2.094842298085e-01   4.624335560059e-02  -9.655571776473e-02   5.245006174551e-02  -2.302479981810e-01   1.500289003214e-01  -2.046611529439e-01  -7.380774857930e-02   1.342342871633e-01   5.650592968100e-01   1.116285095505e-01   3.383800055230e-01   5.172023285294e-01  
-3.506049270408e-01   4.928733487763e-01  -1.967330571915e-01   3.023713400705e-01  -7.824416480938e-03  -1.002042697158e-01  -3.659612146497e-03  -1.993830848577e-01   4.583096746682e-02  -9.674707063750e-02   5.451670315406e-02  -2.293589034815e-01   1.463486023499e-01  -2.019723889016e-01  -7.651717846597e-02   1.261740473177e-01   5.608275822020e-01   1.074371186081e-01   3.403376761012e-01   5.139496904660e-01  
-3.478348783924e-01   4.817133475125e-01  -1.901372929279e-01   2.929603233613e-01  -2.802640984508e-03  -1.036430879617e-01  -4.590606284806e-03  -1.895381992840e-01   4.527597370388e-02  -9.702203364072e-02   5.651274456382e-02  -2.283093311643e-01   1.427328241128e-01  -1.991144113572e-01  -7.911415478022e-02   1.181179208958e-01   5.565934071560e-01   1.032335726653e-01   3.422720540676e-01   5.107169633148e-01  
-3.447723390654e-01   4.707343596979e-01  -1.837741439297e-01   2.836118319252e-01   1.968383720268e-03  -1.068363548628e-01  -5.529046451439e-03  -1.799431403689e-01   4.457136886912e-02  -9.739241504775e-02   5.843305569730e-02  -2.271555727016e-01   1.391943050786e-01  -1.960901504789e-01  -8.160806819370e-02   1.100553092957e-01   5.523666080339e-01   9.901646939002e-02   3.442048250665e-01   5.075286645261e-01  
-3.416921437944e-01   4.599583370955e-01  -1.776396618814e-01   2.743969982859e-01   6.499691890660e-03  -1.097845253525e-01  -6.497511984875e-03  -1.706065384057e-01   4.371148217995e-02  -9.786503460284e-02   6.036282454829e-02  -2.259323852108e-01   1.357424149951e-01  -1.929220733311e-01  -8.401092948551e-02   1.019755886098e-01   5.480955152614e-01   9.478621410157e-02   3.461490844282e-01   5.043862900595e-01  
-3.382983836125e-01   4.494039142828e-01  -1.717356447627e-01   2.652541244146e-01   1.080949710215e-02  -1.124956963595e-01  -7.457251031392e-03  -1.615181510439e-01   4.270405229117e-02  -9.844099091257e-02   6.219614437472e-02  -2.246542664383e-01   1.323803440525e-01  -1.895929382973e-01  -8.633406650161e-02   9.384993944372e-02   5.438871137084e-01   9.055012408274e-02   3.481372711161e-01   5.013408984559e-01  
-3.348048430898e-01   4.389763697914e-01  -1.660155786587e-01   2.562436632157e-01   1.487560467549e-02  -1.149978194231e-01  -8.415119300461e-03  -1.526961790927e-01   4.159534988077e-02  -9.906414872892e-02   6.400119206816e-02  -2.232207811949e-01   1.290747487579e-01  -1.861496807556e-01  -8.854418391209e-02   8.572594661345e-02   5.397237415757e-01   8.633644024810e-02   3.501054972960e-01   4.983246579867e-01  
-3.311072514974e-01   4.287423973984e-01  -1.605139060479e-01   2.473575861447e-01   1.874466330391e-02  -1.172643846815e-01  -9.386603328846e-03  -1.441384542123e-01   4.034672919384e-02  -9.978165973118e-02   6.571523568070e-02  -2.217469666742e-01   1.258618595692e-01  -1.825641216541e-01  -9.068092534054e-02   7.756412098934e-02   5.355450693710e-01   8.212517430274e-02   3.521039132770e-01   4.953777269887e-01  
-3.273065225516e-01   4.187096539011e-01  -1.551951837968e-01   2.386021342316e-01   2.239444610647e-02  -1.193197203447e-01  -1.035514267805e-02  -1.358259787663e-01   3.899579936645e-02  -1.005430404237e-01   6.739184314366e-02  -2.201778422420e-01   1.227046392932e-01  -1.788597573635e-01  -9.269371481712e-02   6.943265988022e-02   5.313602818848e-01   7.792357920244e-02   3.540560168433e-01   4.924250355438e-01  
-3.234345709065e-01   4.088402328431e-01  -1.500590034990e-01   2.300045263161e-01   2.583931776235e-02  -1.211800031531e-01  -1.133498327630e-02  -1.277783777122e-01   3.755138509179e-02  -1.013527545402e-01   6.902219023961e-02  -2.185247354159e-01   1.196243900558e-01  -1.750526436094e-01  -9.462516336616e-02   6.127859167194e-02   5.271536013963e-01   7.374954651867e-02   3.560167954662e-01   4.895202706029e-01  
-3.194322226536e-01   3.991982069797e-01  -1.451078994463e-01   2.215406404255e-01   2.909425175551e-02  -1.228366848413e-01  -1.230597610069e-02  -1.199711072027e-01   3.600383420544e-02  -1.022154124177e-01   7.058947052686e-02  -2.168277987730e-01   1.166151169902e-01  -1.711322972708e-01  -9.645958985026e-02   5.312037271104e-02   5.229504315765e-01   6.959037493287e-02   3.579714248063e-01   4.866513466578e-01  
-3.155020790649e-01   3.897647088824e-01  -1.403224100036e-01   2.132459697260e-01   3.215481580185e-02  -1.243057864126e-01  -1.328017761486e-02  -1.123991315643e-01   3.437371697318e-02  -1.031060849613e-01   7.217033802273e-02  -2.150666340219e-01   1.136650287484e-01  -1.671176667725e-01  -9.818193280488e-02   4.499543702504e-02   5.186869177023e-01   6.544677424840e-02   3.598777058913e-01   4.837664847075e-01  
-3.113275105482e-01   3.804298819345e-01  -1.356989007583e-01   2.051081279278e-01   3.503835085446e-02  -1.255980187325e-01  -1.424309581183e-02  -1.051080697133e-01   3.267911786846e-02  -1.040221409679e-01   7.360318688048e-02  -2.131917651133e-01   1.107832353688e-01  -1.630232015198e-01  -9.982249677914e-02   3.685470257686e-02   5.144750686068e-01   6.136370283427e-02   3.617833635847e-01   4.809334263649e-01  
-3.071426695708e-01   3.713822683280e-01  -1.312421440191e-01   1.971109681170e-01   3.774999091487e-02  -1.267102082463e-01  -1.519054476750e-02  -9.802661612031e-02   3.089220694552e-02  -1.049887611368e-01   7.502836011927e-02  -2.113111704785e-01   1.079710575561e-01  -1.588403695478e-01  -1.013724161005e-01   2.870008604410e-02   5.103123827957e-01   5.729913004731e-02   3.637029450200e-01   4.781600467758e-01  
-3.028891531846e-01   3.625013185708e-01  -1.269507088943e-01   1.892910361210e-01   4.031113847833e-02  -1.276420638746e-01  -1.614342506455e-02  -9.119870908095e-02   2.902388661839e-02  -1.059997781549e-01   7.637164913956e-02  -2.093996756150e-01   1.052383227020e-01  -1.545777958062e-01  -1.028571627441e-01   2.051200209553e-02   5.061443410662e-01   5.327364364584e-02   3.656440291978e-01   4.754461350761e-01  
-2.986159027312e-01   3.537971394310e-01  -1.228001198523e-01   1.816381638252e-01   4.270609805137e-02  -1.284130865616e-01  -1.708937205090e-02  -8.460298808097e-02   2.710238078682e-02  -1.070180837084e-01   7.767349522759e-02  -2.074176574335e-01   1.025598432677e-01  -1.502537672206e-01  -1.042384615418e-01   1.235403391266e-02   5.019670787223e-01   4.929348095898e-02   3.675396220591e-01   4.727279526834e-01  
-2.943505517808e-01   3.452716326236e-01  -1.187892522733e-01   1.741565811917e-01   4.494475360481e-02  -1.290342619059e-01  -1.801120489672e-02  -7.823509478538e-02   2.513228955051e-02  -1.080437600824e-01   7.894110713332e-02  -2.053780818669e-01   9.994130190697e-02  -1.458785683601e-01  -1.055307721501e-01   4.202271951684e-03   4.978042587527e-01   4.536439207060e-02   3.694172281671e-01   4.700361647015e-01  
-2.900345912864e-01   3.369268624212e-01  -1.149100833806e-01   1.668383231586e-01   4.703259776812e-02  -1.294958376818e-01  -1.893488546052e-02  -7.209017158946e-02   2.311543301561e-02  -1.090676657812e-01   8.014555615902e-02  -2.032764849531e-01   9.736968091287e-02  -1.414482636537e-01  -1.067070047367e-01  -3.876317983857e-03   4.936036881968e-01   4.148204727037e-02   3.712079411273e-01   4.672981856001e-01  
-2.856276366064e-01   3.287818791124e-01  -1.111798423492e-01   1.596875039002e-01   4.899461881671e-02  -1.298167143872e-01  -1.984165816238e-02  -6.617435121320e-02   2.104262617646e-02  -1.101225529389e-01   8.125204188296e-02  -2.011883740172e-01   9.488313024777e-02  -1.369620497411e-01  -1.078460838735e-01  -1.202844265449e-02   4.894152877093e-01   3.765035230078e-02   3.730673462690e-01   4.646678466768e-01  
-2.812836637666e-01   3.208635475526e-01  -1.075745842244e-01   1.526933979296e-01   5.081825019546e-02  -1.299923073242e-01  -2.073835383553e-02  -6.044692751648e-02   1.892444361572e-02  -1.111773560276e-01   8.235736827973e-02  -1.990822216099e-01   9.244566847541e-02  -1.324235552943e-01  -1.088800195082e-01  -2.012497636857e-02   4.851852643827e-01   3.385168422912e-02   3.748641152572e-01   4.620119558654e-01  
-2.769505676796e-01   3.130345492068e-01  -1.040829523554e-01   1.458928655126e-01   5.250412163144e-02  -1.300599762029e-01  -2.160826831966e-02  -5.495952165389e-02   1.680207466908e-02  -1.122049350278e-01   8.339698704882e-02  -1.968730175246e-01   9.006150898411e-02  -1.278845918833e-01  -1.098326954710e-01  -2.820346241391e-02   4.810015084317e-01   3.014547777418e-02   3.766274600318e-01   4.593750921781e-01  
-2.725940427976e-01   3.054387263866e-01  -1.007189901640e-01   1.392463511677e-01   5.407775333571e-02  -1.299814793785e-01  -2.248004880200e-02  -4.966312226198e-02   1.462213612254e-02  -1.132580144136e-01   8.438161543865e-02  -1.946820688704e-01   8.773813692455e-02  -1.232974626219e-01  -1.107084047214e-01  -3.626791185528e-02   4.768299923888e-01   2.647849641769e-02   3.783759426480e-01   4.567639338256e-01  
-2.682313913781e-01   2.980176119455e-01  -9.746877669084e-02   1.327647382972e-01   5.553482152424e-02  -1.297793843122e-01  -2.333307165835e-02  -4.456737891670e-02   1.241569827471e-02  -1.143041521244e-01   8.530894171778e-02  -1.924605716632e-01   8.546662764759e-02  -1.186871420723e-01  -1.114985880368e-01  -4.429733814088e-02   4.726786203999e-01   2.287292340777e-02   3.800836976848e-01   4.541583564675e-01  
-2.638845122917e-01   2.907405176929e-01  -9.433011710634e-02   1.264594521437e-01   5.687681596630e-02  -1.294850703361e-01  -2.416084533930e-02  -3.967968753010e-02   1.020320930157e-02  -1.153335492741e-01   8.617530010165e-02  -1.902066149214e-01   8.325797499473e-02  -1.140740227132e-01  -1.122345208607e-01  -5.234564946831e-02   4.685483941345e-01   1.934549431393e-02   3.818013192967e-01   4.516065589709e-01  
-2.595651524673e-01   2.836617470435e-01  -9.129849414138e-02   1.203092804859e-01   5.811373512950e-02  -1.290680015502e-01  -2.498385592861e-02  -3.496826337194e-02   7.963588921806e-03  -1.163536503841e-01   8.700227936158e-02  -1.879486704961e-01   8.109630858316e-02  -1.094356424032e-01  -1.128784918563e-01  -6.032508825906e-02   4.643816590558e-01   1.586643493929e-02   3.834493495230e-01   4.490260994275e-01  
-2.553526958430e-01   2.767600791474e-01  -8.836954560144e-02   1.143175837761e-01   5.924742379494e-02  -1.285501051862e-01  -2.578477878427e-02  -3.042605495755e-02   5.707109084514e-03  -1.173625340063e-01   8.782966568081e-02  -1.856828780616e-01   7.898759579839e-02  -1.047862903381e-01  -1.134518889613e-01  -6.828404294000e-02   4.602134401441e-01   1.244200557204e-02   3.850749370610e-01   4.464642834673e-01  
-2.510573419278e-01   2.699973753565e-01  -8.554123123389e-02   1.084953994187e-01   6.028430803861e-02  -1.279422112410e-01  -2.657045391996e-02  -2.608835260189e-02   3.455324828210e-03  -1.183410587980e-01   8.853374667965e-02  -1.833941126825e-01   7.693176604634e-02  -1.001379641660e-01  -1.139584003460e-01  -7.620569437996e-02   4.560253966563e-01   9.099167919650e-03   3.866539916640e-01   4.439004151659e-01  
-2.468531244102e-01   2.633901101896e-01  -8.280095018979e-02   1.028273440639e-01   6.122045881815e-02  -1.272388887684e-01  -2.733752385374e-02  -2.191512195800e-02   1.200716137220e-03  -1.192923110961e-01   8.923143360868e-02  -1.810619315631e-01   7.491475710384e-02  -9.550532190575e-02  -1.143708254619e-01  -8.403954687009e-02   4.518589086159e-01   5.828982263765e-03   3.881500828703e-01   4.413064179371e-01  
-2.426307177183e-01   2.569297717257e-01  -8.015639006007e-02   9.732325707992e-02   6.206947714301e-02  -1.264555602462e-01  -2.808391337567e-02  -1.792522668953e-02  -1.048154871246e-03  -1.202151636546e-01   8.984010526059e-02  -1.787259608258e-01   7.295169677666e-02  -9.088260965869e-02  -1.147256409760e-01  -9.184259576110e-02   4.476601984374e-01   2.634818015601e-03   3.896144052818e-01   4.387226411066e-01  
-2.384500348793e-01   2.506805791542e-01  -7.760899551547e-02   9.195619701259e-02   6.284507009101e-02  -1.255733612241e-01  -2.881725793887e-02  -1.407983128441e-02  -3.328375534742e-03  -1.211530587046e-01   9.042153111206e-02  -1.764383218858e-01   7.104554646137e-02  -8.624725498515e-02  -1.150349757652e-01  -9.966763365858e-02   4.435201513694e-01  -5.138650187257e-04   3.911060376195e-01   4.362062965503e-01  
-2.343696200722e-01   2.445447788058e-01  -7.513976592502e-02   8.674744859421e-02   6.352981707756e-02  -1.246206205183e-01  -2.953446866274e-02  -1.039704913644e-02  -5.588489034935e-03  -1.220453389358e-01   9.098648145165e-02  -1.740994904505e-01   6.917785144385e-02  -8.164836956504e-02  -1.152614692644e-01  -1.073989882846e-01   4.393743451485e-01  -3.577465584725e-03   3.925059400214e-01   4.336498416694e-01  
-2.302709665078e-01   2.385360900857e-01  -7.275452978176e-02   8.169864408991e-02   6.413881727522e-02  -1.236015112816e-01  -3.022258019777e-02  -6.890328411391e-03  -7.834898270588e-03  -1.229088070676e-01   9.146060772586e-02  -1.717402023906e-01   6.735887122242e-02  -7.708905858394e-02  -1.154332265311e-01  -1.150963518216e-01   4.352831144622e-01  -6.545947270085e-03   3.938737647595e-01   4.311144937470e-01  
-2.262837084828e-01   2.327069222887e-01  -7.044848710347e-02   7.677817589862e-02   6.467538895117e-02  -1.224916547992e-01  -3.090834713944e-02  -3.504839376777e-03  -1.009070633183e-02  -1.237550576421e-01   9.194759734422e-02  -1.694049551478e-01   6.557980590631e-02  -7.252751474080e-02  -1.155296675643e-01  -1.227139533172e-01   4.311372738862e-01  -9.474702141356e-03   3.951731449651e-01   4.285494608698e-01  
-2.222576615780e-01   2.269997924503e-01  -6.822118965132e-02   7.201574165938e-02   6.514174742743e-02  -1.213301923215e-01  -3.157320162202e-02  -2.910891059335e-04  -1.232023363442e-02  -1.245615547334e-01   9.232361514355e-02  -1.670579725315e-01   6.384853513935e-02  -6.801320756334e-02  -1.155765857628e-01  -1.302822350853e-01   4.270045532244e-01  -1.230568676996e-02   3.964281904637e-01   4.259912119558e-01  
-2.183252582146e-01   2.214574094948e-01  -6.607004525332e-02   6.738076167179e-02   6.554453392042e-02  -1.201020424111e-01  -3.220962655740e-02   2.801545330005e-03  -1.454845947380e-02  -1.253506026685e-01   9.269730470250e-02  -1.647388384050e-01   6.216247195471e-02  -6.351245850164e-02  -1.155730809560e-01  -1.378251360641e-01   4.228764105102e-01  -1.508459249619e-02   3.976669092337e-01   4.234572419634e-01  
-2.143912789719e-01   2.160065087996e-01  -6.398751560064e-02   6.290300430307e-02   6.587786747630e-02  -1.188353896130e-01  -3.282146895503e-02   5.727108960235e-03  -1.673649485693e-02  -1.260881127895e-01   9.297942442144e-02  -1.623742432709e-01   6.051746401156e-02  -5.908803339347e-02  -1.155121540906e-01  -1.452881014055e-01   4.188027849980e-01  -1.774758926395e-02   3.988326873981e-01   4.209114526462e-01  
-2.105927317507e-01   2.107333248296e-01  -6.197343308257e-02   5.853408973947e-02   6.615180654764e-02  -1.174922312445e-01  -3.342236902149e-02   8.560773251454e-03  -1.892704759382e-02  -1.268030379382e-01   9.329589455292e-02  -1.600525048240e-01   5.890823455488e-02  -5.466061988073e-02  -1.153828128402e-01  -1.526595256432e-01   4.146351195977e-01  -2.038389565029e-02   3.999266871743e-01   4.183299066310e-01  
-2.067894503216e-01   2.055773790433e-01  -6.002535434381e-02   5.430754491670e-02   6.636812511604e-02  -1.160974367957e-01  -3.401216999484e-02   1.124935261981e-02  -2.109031546798e-02  -1.274767393877e-01   9.352820245620e-02  -1.577234700952e-01   5.733671117817e-02  -5.028569368128e-02  -1.151935525299e-01  -1.599316615699e-01   4.104697918200e-01  -2.293155298579e-02   4.009361466503e-01   4.157183914697e-01  
-2.030451469223e-01   2.005323665041e-01  -5.814229237366e-02   5.021634412075e-02   6.652968394144e-02  -1.146649401123e-01  -3.457788253573e-02   1.380522646305e-02  -2.323043379696e-02  -1.281228509582e-01   9.371939647196e-02  -1.553843818580e-01   5.580874469496e-02  -4.597764996028e-02  -1.149657311663e-01  -1.671683290849e-01   4.063943669394e-01  -2.538589092366e-02   4.019236736979e-01   4.131399631128e-01  
-1.993370320549e-01   1.956285851556e-01  -5.632408551780e-02   4.624855912688e-02   6.664417171820e-02  -1.131827773127e-01  -3.512377629560e-02   1.624426705161e-02  -2.535643712588e-02  -1.287449366227e-01   9.386330700131e-02  -1.530751713217e-01   5.432173198400e-02  -4.170734367246e-02  -1.146965010917e-01  -1.743560124510e-01   4.023273123453e-01  -2.777456311462e-02   4.028783737299e-01   4.105740103480e-01  
-1.957279285558e-01   1.908611883661e-01  -5.456438718531e-02   4.239169993099e-02   6.670815980021e-02  -1.116504400754e-01  -3.566036836285e-02   1.858648848036e-02  -2.746509124391e-02  -1.293348890445e-01   9.400913056916e-02  -1.507874238568e-01   5.286889525282e-02  -3.746745574380e-02  -1.143713582395e-01  -1.814508346601e-01   3.982213885564e-01  -3.011131914136e-02   4.037626171671e-01   4.079826128318e-01  
-1.921484109602e-01   1.861883642919e-01  -5.286401369629e-02   3.866958864757e-02   6.672521883333e-02  -1.100964661326e-01  -3.616881483192e-02   2.079747785064e-02  -2.953634451999e-02  -1.298851844594e-01   9.408515760252e-02  -1.484936970161e-01   5.145762397320e-02  -3.330608098821e-02  -1.140143418678e-01  -1.884964614181e-01   3.941741997555e-01  -3.234867038098e-02   4.046114327402e-01   4.054102940323e-01  
-1.886417280514e-01   1.816330028784e-01  -5.121562137812e-02   3.505774645378e-02   6.669533371240e-02  -1.084915732622e-01  -3.666189747133e-02   2.290840590111e-02  -3.158453884072e-02  -1.303971729100e-01   9.414741630420e-02  -1.461964433973e-01   5.007479358164e-02  -2.920087626127e-02  -1.135919986266e-01  -1.954036825368e-01   3.901213533816e-01  -3.451470231765e-02   4.053521782003e-01   4.027878409782e-01  
-1.851513084954e-01   1.771766730605e-01  -4.961964613674e-02   3.157212738914e-02   6.662005046156e-02  -1.068553416260e-01  -3.714806031928e-02   2.490027756017e-02  -3.359042041370e-02  -1.308562577875e-01   9.413733621700e-02  -1.438994506965e-01   4.872352796989e-02  -2.516557865297e-02  -1.131149934706e-01  -2.021696253555e-01   3.860253476793e-01  -3.659474585053e-02   4.059801591568e-01   4.001091016924e-01  
-1.817631375520e-01   1.728646096958e-01  -4.807966660732e-02   2.817943894939e-02   6.651158539331e-02  -1.051841006754e-01  -3.760307614027e-02   2.681761456360e-02  -3.559056491286e-02  -1.313082835565e-01   9.414279695897e-02  -1.416576272496e-01   4.741327348672e-02  -2.115856539056e-02  -1.126207902479e-01  -2.089475499200e-01   3.819689718123e-01  -3.863435911525e-02   4.066393999968e-01   3.974971840791e-01  
-1.783840610298e-01   1.686524281882e-01  -4.658994233680e-02   2.490590171799e-02   6.636408843840e-02  -1.034957205293e-01  -3.803359650580e-02   2.862271330643e-02  -3.754773277679e-02  -1.317132135306e-01   9.407335845466e-02  -1.394240004343e-01   4.613724275635e-02  -1.722898682531e-02  -1.120900308077e-01  -2.156293653967e-01   3.779155579044e-01  -4.058468805202e-02   4.072276403436e-01   3.948693917365e-01  
-1.750655977600e-01   1.645400194336e-01  -4.514884091056e-02   2.174117291920e-02   6.618073152312e-02  -1.017828356765e-01  -3.844478150474e-02   3.033243921341e-02  -3.947170885232e-02  -1.320811758757e-01   9.397185207488e-02  -1.372034218557e-01   4.489413614712e-02  -1.336605686593e-02  -1.115226457720e-01  -2.222226876695e-01   3.738707609625e-01  -4.246143541954e-02   4.077544866533e-01   3.922319971403e-01  
-1.718402531129e-01   1.605172654528e-01  -4.374950741379e-02   1.867478477045e-02   6.595920361789e-02  -1.000219478704e-01  -3.885475299391e-02   3.195797006374e-02  -4.136991595327e-02  -1.324105222649e-01   9.387492053360e-02  -1.349655804002e-01   4.367377232675e-02  -9.577520017990e-03  -1.108884597548e-01  -2.286313328535e-01   3.698341265616e-01  -4.426374888827e-02   4.081427475538e-01   3.895227623726e-01  
-1.686212095013e-01   1.565983997753e-01  -4.240100855921e-02   1.572156856513e-02   6.571152428242e-02  -9.826010719401e-02  -3.923934938800e-02   3.348093749515e-02  -4.323296952319e-02  -1.327138994416e-01   9.369788469378e-02  -1.327666952766e-01   4.249505101616e-02  -5.865886456230e-03  -1.102532969013e-01  -2.350400457993e-01   3.658627852278e-01  -4.598342643439e-02   4.085478625255e-01   3.868742008878e-01  
-1.654813949649e-01   1.527912314458e-01  -4.109289566449e-02   1.285423318025e-02   6.543297946773e-02  -9.644956494540e-02  -3.962474384270e-02   3.493664025112e-02  -4.507632110269e-02  -1.329848498346e-01   9.352574062566e-02  -1.305890999734e-01   4.133834979489e-02  -2.198517334999e-03  -1.095595802398e-01  -2.412828320670e-01   3.618432321002e-01  -4.765719063556e-02   4.088347193694e-01   3.841627130177e-01  
-1.624202515425e-01   1.490815026999e-01  -3.982822488554e-02   1.007730856573e-02   6.512670028362e-02  -9.463050730020e-02  -3.997858361856e-02   3.631856918317e-02  -4.688817868130e-02  -1.332276801331e-01   9.334543582204e-02  -1.284369570743e-01   4.021549637667e-02   1.404484057860e-03  -1.088489924337e-01  -2.474854454508e-01   3.578629175852e-01  -4.926817726927e-02   4.091076457000e-01   3.814829975665e-01  
-1.593599104074e-01   1.454347867599e-01  -3.860299094081e-02   7.416652561602e-03   6.478974512049e-02  -9.280458127460e-02  -4.031387931390e-02   3.759149311422e-02  -4.864386119111e-02  -1.334133344832e-01   9.307511454506e-02  -1.262656449104e-01   3.912040306895e-02   4.884076893142e-03  -1.080993396585e-01  -2.535142073242e-01   3.539100542265e-01  -5.076395821164e-02   4.092528713346e-01   3.787487888772e-01  
-1.563850698530e-01   1.419098015072e-01  -3.741888372787e-02   4.828927313650e-03   6.443286008340e-02  -9.095278908992e-02  -4.063533389221e-02   3.881443142556e-02  -5.038685744045e-02  -1.335870254770e-01   9.282038947686e-02  -1.241551657655e-01   3.805516292036e-02   8.339634702616e-03  -1.073314067780e-01  -2.595104665926e-01   3.499519622223e-01  -5.223540685436e-02   4.093953711296e-01   3.760463631979e-01  
-1.534615527569e-01   1.384609030225e-01  -3.627136163372e-02   2.334490700202e-03   6.404826693955e-02  -8.909435412897e-02  -4.093778487633e-02   3.995895474053e-02  -5.208288140328e-02  -1.337130663899e-01   9.253173732767e-02  -1.220504648183e-01   3.701599099026e-02   1.170967590215e-02  -1.065297574696e-01  -2.653672302475e-01   3.459844876296e-01  -5.362999095813e-02   4.094416491724e-01   3.733073783332e-01  
-1.505885788755e-01   1.350928872641e-01  -3.515890257093e-02  -7.171733744548e-05   6.364014501047e-02  -8.721315434956e-02  -4.123077713790e-02   4.103086891313e-02  -5.374442935904e-02  -1.338019088534e-01   9.221629569414e-02  -1.199528796629e-01   3.600034851698e-02   1.499757587809e-02  -1.056888874793e-01  -2.710641799031e-01   3.420254899030e-01  -5.495280631519e-02   4.093809016964e-01   3.705248231930e-01  
-1.477478170087e-01   1.318085140962e-01  -3.408279909311e-02  -2.388300174858e-03   6.321206418467e-02  -8.532714650105e-02  -4.150252223963e-02   4.202864492615e-02  -5.536690533110e-02  -1.338559060932e-01   9.185504420003e-02  -1.178784691375e-01   3.501280099799e-02   1.820145219700e-02  -1.048292595452e-01  -2.766613181378e-01   3.380867887174e-01  -5.620282851206e-02   4.092626983406e-01   3.677394463974e-01  
-1.449853071488e-01   1.286140352150e-01  -3.304094291351e-02  -4.632853298193e-03   6.276592554289e-02  -8.342428360286e-02  -4.175345263319e-02   4.297421620113e-02  -5.696503222592e-02  -1.338874663074e-01   9.150082695892e-02  -1.158333800900e-01   3.405089858069e-02   2.134754043408e-02  -1.039478121280e-01  -2.821728938058e-01   3.341672706179e-01  -5.740597627509e-02   4.091019177976e-01   3.649600681919e-01  
-1.422440158250e-01   1.254972239350e-01  -3.203454303312e-02  -6.787047135477e-03   6.230391602344e-02  -8.152469862315e-02  -4.199271890821e-02   4.384463519663e-02  -5.852456864111e-02  -1.338901587341e-01   9.108771071528e-02  -1.138147173388e-01   3.311863987819e-02   2.440141383503e-02  -1.030598573572e-01  -2.876121208151e-01   3.303057802952e-01  -5.853124782038e-02   4.089058978640e-01   3.621982152517e-01  
-1.395812268942e-01   1.224553764691e-01  -3.105736803471e-02  -8.871764792940e-03   6.182144385514e-02  -7.960404825995e-02  -4.222233264042e-02   4.466474080579e-02  -6.005085683369e-02  -1.338564682179e-01   9.068488526996e-02  -1.118068164872e-01   3.220575448621e-02   2.738782975296e-02  -1.021327056712e-01  -2.928817301277e-01   3.264217102929e-01  -5.960499638531e-02   4.085998141249e-01   3.593867596817e-01  
-1.369556288252e-01   1.194914825488e-01  -3.011205820147e-02  -1.087707950745e-02   6.132554730066e-02  -7.767367948942e-02  -4.244118370964e-02   4.542322400796e-02  -6.154596022754e-02  -1.337971212381e-01   9.024853056092e-02  -1.098259959904e-01   3.131764185537e-02   3.029568734451e-02  -1.011894462155e-01  -2.980474964806e-01   3.225697530871e-01  -6.061646888726e-02   4.082373995300e-01   3.565730116965e-01  
-1.343837481833e-01   1.165918306919e-01  -2.919519258495e-02  -1.280713873700e-02   6.081155724902e-02  -7.573584673531e-02  -4.264598451658e-02   4.612337032092e-02  -6.299925120076e-02  -1.336980333318e-01   8.979356008350e-02  -1.078519769328e-01   3.045082635382e-02   3.311339064101e-02  -1.002179880477e-01  -3.030486696790e-01   3.187197992702e-01  -6.155946527540e-02   4.077713779417e-01   3.537195154377e-01  
-1.318508269077e-01   1.137667157751e-01  -2.830753385636e-02  -1.466365559875e-02   6.028378171139e-02  -7.379957165337e-02  -4.283366441315e-02   4.676833079435e-02  -6.441342168694e-02  -1.335663471708e-01   8.930925459437e-02  -1.059066131794e-01   2.960734614492e-02   3.585431137734e-02  -9.923244306802e-02  -3.079389644776e-01   3.148759046936e-01  -6.244466798976e-02   4.072459323648e-01   3.508594579855e-01  
-1.293599208515e-01   1.110187027995e-01  -2.745001393942e-02  -1.645020830111e-02   5.974722434535e-02  -7.186614030481e-02  -4.300061793625e-02   4.736214840789e-02  -6.579922177021e-02  -1.334178575233e-01   8.879982614413e-02  -1.039987269705e-01   2.879025151179e-02   3.852141493414e-02  -9.824840286253e-02  -3.127845297158e-01   3.110903847796e-01  -6.327556087424e-02   4.067139595454e-01   3.480370455330e-01  
-1.269430377778e-01   1.083403441506e-01  -2.661778461985e-02  -1.817854330956e-02   5.919716877856e-02  -6.991985327540e-02  -4.315369312223e-02   4.791812083515e-02  -6.715470385207e-02  -1.332408782829e-01   8.830646930921e-02  -1.021111131632e-01   2.799159645103e-02   4.112873614639e-02  -9.723856317870e-02  -3.174900232234e-01   3.072957711245e-01  -6.406634498782e-02   4.061012357637e-01   3.451888164543e-01  
-1.245518904892e-01   1.057175956063e-01  -2.581051221896e-02  -1.983058042751e-02   5.863409159774e-02  -6.796743505701e-02  -4.329749003704e-02   4.841367673855e-02  -6.846550368027e-02  -1.330226980440e-01   8.777038904204e-02  -1.002288226649e-01   2.721164707369e-02   4.363204345802e-02  -9.620205959662e-02  -3.219961968641e-01   3.035064232098e-01  -6.478111689747e-02   4.053623981448e-01   3.422857048289e-01  
-1.222061856378e-01   1.031614338052e-01  -2.502914163283e-02  -2.141913034108e-02   5.806088010709e-02  -6.602314611691e-02  -4.342215256140e-02   4.886431238338e-02  -6.973915869124e-02  -1.327773005083e-01   8.721510175369e-02  -9.837526836407e-02   2.645425461870e-02   4.605766504326e-02  -9.516097840978e-02  -3.264086006400e-01   2.997400208722e-01  -6.544242996357e-02   4.045816963684e-01   3.393909453837e-01  
-1.199080970301e-01   1.006726437047e-01  -2.427168148085e-02  -2.294719027951e-02   5.747853922211e-02  -6.407543255102e-02  -4.353588197573e-02   4.927487904070e-02  -7.097971857285e-02  -1.325053214611e-01   8.665151208979e-02  -9.655128106836e-02   2.571532370312e-02   4.841982870625e-02  -9.410392948410e-02  -3.306944863324e-01   2.959728899049e-01  -6.606227956224e-02   4.037340822362e-01   3.364819621382e-01  
-1.176430409186e-01   9.824656625810e-02  -2.353902119082e-02  -2.441052317753e-02   5.688982835690e-02  -6.213184725188e-02  -4.364129523971e-02   4.963884758770e-02  -7.218774548975e-02  -1.322122693352e-01   8.605823154219e-02  -9.475487211189e-02   2.499825015872e-02   5.069746261254e-02  -9.304482888431e-02  -3.348848845436e-01   2.922572128260e-01  -6.662455063046e-02   4.028449591737e-01   3.335837464129e-01  
-1.154347573607e-01   9.586708206883e-02  -2.282795647320e-02  -2.581384526389e-02   5.629260895212e-02  -6.016791748604e-02  -4.373774701051e-02   4.995906578070e-02  -7.336625150652e-02  -1.318920552494e-01   8.546264591011e-02  -9.295520283146e-02   2.429800248643e-02   5.287653395200e-02  -9.196051594589e-02  -3.388747724309e-01   2.885760829634e-01  -6.712159305735e-02   4.018363268545e-01   3.306385898213e-01  
-1.132588232326e-01   9.356163866694e-02  -2.214024640489e-02  -2.716209820735e-02   5.568965839711e-02  -5.822950477488e-02  -4.381424954293e-02   5.024611609693e-02  -7.450647865797e-02  -1.315490716127e-01   8.484468522224e-02  -9.121005382913e-02   2.361889790892e-02   5.500544875075e-02  -9.088503134512e-02  -3.428288160068e-01   2.848954672622e-01  -6.758894798113e-02   4.008320288594e-01   3.277313318703e-01  
-1.111345180755e-01   9.131398295661e-02  -2.147374488840e-02  -2.845764544160e-02   5.508146041324e-02  -5.628642200812e-02  -4.388077736798e-02   5.049976127384e-02  -7.561980653121e-02  -1.311874973733e-01   8.422757189264e-02  -8.948829978582e-02   2.295747794759e-02   5.706630078622e-02  -8.980006659100e-02  -3.466667599502e-01   2.812467002236e-01  -6.801498992971e-02   3.997725083309e-01   3.248215327628e-01  
-1.090531324791e-01   8.910951023246e-02  -2.082666911696e-02  -2.969401808928e-02   5.446481141821e-02  -5.433806096940e-02  -4.394045560450e-02   5.071121718592e-02  -7.669293783601e-02  -1.307912947753e-01   8.359579022380e-02  -8.776945094440e-02   2.231152894689e-02   5.903090315242e-02  -8.869383647063e-02  -3.502975912958e-01   2.776084033956e-01  -6.837922228542e-02   3.985897289501e-01   3.218599627780e-01  
-1.069922271512e-01   8.696151480633e-02  -2.019959409468e-02  -3.087208262587e-02   5.384256420761e-02  -5.240419358562e-02  -4.398294247409e-02   5.088269247750e-02  -7.772273314576e-02  -1.303630939078e-01   8.292748858075e-02  -8.607989329238e-02   2.168302978657e-02   6.091260820007e-02  -8.758390315578e-02  -3.537910138647e-01   2.739691902487e-01  -6.869132096441e-02   3.973379350170e-01   3.188850978644e-01  
-1.049870886683e-01   8.486753979697e-02  -1.959145900179e-02  -3.200342547455e-02   5.321665916023e-02  -5.046369335396e-02  -4.402043384231e-02   5.102785443879e-02  -7.872860471343e-02  -1.299192660923e-01   8.227124420885e-02  -8.441395283299e-02   2.107009896623e-02   6.273528925311e-02  -8.646353541244e-02  -3.571597388985e-01   2.703556484913e-01  -6.897173252781e-02   3.960292004134e-01   3.159052739996e-01  
-1.030057653111e-01   8.282786769555e-02  -1.900411218585e-02  -3.308036318365e-02   5.259037355673e-02  -4.854102278170e-02  -4.403567735608e-02   5.113591985515e-02  -7.970253267926e-02  -1.294602130946e-01   8.158111843791e-02  -8.278079949447e-02   2.047802018349e-02   6.447103967661e-02  -8.535812136389e-02  -3.604709329181e-01   2.668092902503e-01  -6.919864470864e-02   3.947120729349e-01   3.129616410565e-01  
-1.010767717327e-01   8.083617282739e-02  -1.843343237632e-02  -3.411268968687e-02   5.195866472000e-02  -4.661818599740e-02  -4.403746156301e-02   5.121909379125e-02  -8.064263337864e-02  -1.289747993632e-01   8.090214166034e-02  -8.116529205806e-02   1.989925976828e-02   6.614441956414e-02  -8.423765566680e-02  -3.636215298011e-01   2.632548238777e-01  -6.939258655259e-02   3.933108931110e-01   3.099912113189e-01  
-9.917845947586e-02   7.889693194228e-02  -1.788077621066e-02  -3.509615412056e-02   5.132505668144e-02  -4.470954927996e-02  -4.402630312506e-02   5.127254040425e-02  -8.154908071853e-02  -1.284696002396e-01   8.020557908797e-02  -7.958198221506e-02   1.933704245842e-02   6.774912593196e-02  -8.312082541504e-02  -3.666768075243e-01   2.597263164287e-01  -6.954812836134e-02   3.918739717159e-01   3.070318096061e-01  
-9.731752933157e-02   7.699306312981e-02  -1.734361267487e-02  -3.602764001244e-02   5.068649727099e-02  -4.278849357230e-02  -4.402171106807e-02   5.129106331200e-02  -8.241917391778e-02  -1.279331122053e-01   7.949887930737e-02  -7.799882624455e-02   1.878671948611e-02   6.925929097261e-02  -8.198075672972e-02  -3.694823223498e-01   2.562010493469e-01  -6.964808217804e-02   3.902914697421e-01   3.040046898165e-01  
-9.549217039493e-02   7.514726427773e-02  -1.682455255646e-02  -3.691851912655e-02   5.005009456421e-02  -4.088922348140e-02  -4.399797781783e-02   5.128932278576e-02  -8.326535712008e-02  -1.273912833426e-01   7.878587791509e-02  -7.646205930638e-02   1.825461168777e-02   7.072062169855e-02  -8.086020084419e-02  -3.722864155411e-01   2.527318352016e-01  -6.972537353145e-02   3.887433432225e-01   3.010395490881e-01  
-9.369947268817e-02   7.333483351958e-02  -1.631993016508e-02  -3.775948707352e-02   4.940849669187e-02  -3.898828577314e-02  -4.397162319456e-02   5.125418907277e-02  -8.406943212007e-02  -1.268143128789e-01   7.805842283345e-02  -7.492758944330e-02   1.773418383151e-02   7.208699186333e-02  -7.972065956887e-02  -3.748454095450e-01   2.492565848161e-01  -6.974789191355e-02   3.870546989816e-01   2.980101861641e-01  
-9.194395841957e-02   7.157763496155e-02  -1.583208130365e-02  -3.856300756284e-02   4.877030527294e-02  -3.710418817521e-02  -4.392768871484e-02   5.120202804083e-02  -8.485334701462e-02  -1.262347722401e-01   7.733062537679e-02  -7.343681465927e-02   1.723042300640e-02   7.340833085052e-02  -7.859859325693e-02  -3.773944401967e-01   2.458352600453e-01  -6.975146385474e-02   3.853951331235e-01   2.950380983046e-01  
-9.022154737558e-02   6.986171088294e-02  -1.535858886279e-02  -3.932404362565e-02   4.813015565716e-02  -3.523308581993e-02  -4.387144670615e-02   5.112571839127e-02  -8.560046445075e-02  -1.256309156474e-01   7.659540959840e-02  -7.196715546324e-02   1.673954993772e-02   7.466072146531e-02  -7.747363697160e-02  -3.798001577880e-01   2.424215899031e-01  -6.971946004567e-02   3.836680749407e-01   2.920528118464e-01  
-8.852608565158e-02   6.817657804386e-02  -1.489930907734e-02  -4.003655722880e-02   4.749048793049e-02  -3.334484932122e-02  -4.381784501562e-02   5.101595261790e-02  -8.631990276753e-02  -1.250061704279e-01   7.584149256427e-02  -7.049824479397e-02   1.626105002309e-02   7.580923956474e-02  -7.633666582137e-02  -3.819710620422e-01   2.390501975923e-01  -6.962786331017e-02   3.818132084793e-01   2.890171245341e-01  
-8.686936658536e-02   6.654332458611e-02  -1.445441603812e-02  -4.071685680787e-02   4.685183583514e-02  -3.148947198426e-02  -4.374439790077e-02   5.089534522941e-02  -8.700928656210e-02  -1.243707838673e-01   7.509426983948e-02  -6.907484410118e-02   1.579676809200e-02   7.692714720181e-02  -7.521550816549e-02  -3.841313953276e-01   2.356959448121e-01  -6.952883051323e-02   3.799861324594e-01   2.860330803525e-01  
-8.525253734915e-02   6.494417146739e-02  -1.402115766482e-02  -4.135978278876e-02   4.620864943071e-02  -2.964648256918e-02  -4.366250515973e-02   5.075579405637e-02  -8.765502025656e-02  -1.237020933067e-01   7.435408735476e-02  -6.766411744588e-02   1.534180476310e-02   7.798419150841e-02  -7.408000692241e-02  -3.860877125279e-01   2.323091346812e-01  -6.940157848443e-02   3.780512879518e-01   2.830042948915e-01  
-8.365166595140e-02   6.338612737544e-02  -1.360260095373e-02  -4.196039005974e-02   4.557080187852e-02  -2.781262834064e-02  -4.357171677482e-02   5.059025774955e-02  -8.827830262101e-02  -1.230271089462e-01   7.358494330611e-02  -6.628137658160e-02   1.490209282193e-02   7.895913267052e-02  -7.296056504164e-02  -3.879595455046e-01   2.289972727875e-01  -6.923051893664e-02   3.760953248763e-01   2.800005475382e-01  
-8.208128046016e-02   6.186222600206e-02  -1.319673927741e-02  -4.252243547540e-02   4.493524906669e-02  -2.597840758391e-02  -4.347033980114e-02   5.040290096049e-02  -8.887576000644e-02  -1.223374567053e-01   7.281065820219e-02  -6.491296710327e-02   1.447430702965e-02   7.985839275651e-02  -7.184069731364e-02  -3.896754633148e-01   2.257217834625e-01  -6.902162290522e-02   3.740691565139e-01   2.769844734954e-01  
-8.054758813771e-02   6.037592876567e-02  -1.280289233596e-02  -4.305166300685e-02   4.430053478593e-02  -2.416009907825e-02  -4.336113541320e-02   5.020148971581e-02  -8.944299691051e-02  -1.216326538767e-01   7.204265661593e-02  -6.356930831836e-02   1.405776265158e-02   8.070764376516e-02  -7.072391287056e-02  -3.912815969684e-01   2.224613503910e-01  -6.879301457031e-02   3.720042674316e-01   2.739741902075e-01  
-7.904524902047e-02   5.893074042372e-02  -1.242134971773e-02  -4.354972876213e-02   4.366941548845e-02  -2.235935265165e-02  -4.324429633099e-02   4.998748867697e-02  -8.998647798670e-02  -1.209207500450e-01   7.127612681984e-02  -6.225764342448e-02   1.365340753377e-02   8.151154718121e-02  -6.961898903617e-02  -3.928284296162e-01   2.192381581841e-01  -6.854758333607e-02   3.699351402745e-01   2.709945126411e-01  
-7.756068761290e-02   5.751656570925e-02  -1.205142385266e-02  -4.400865753085e-02   4.304017345124e-02  -2.056884287933e-02  -4.311798124137e-02   4.974971603956e-02  -9.049632580290e-02  -1.201884353902e-01   7.048693529619e-02  -6.096148754184e-02   1.326048438970e-02   8.223031553048e-02  -6.851759032304e-02  -3.942051458941e-01   2.160425543394e-01  -6.825813318122e-02   3.677865778406e-01   2.679959588812e-01  
-7.611122498855e-02   5.613372936567e-02  -1.169184607940e-02  -4.443511861293e-02   4.241219177842e-02  -1.878102406186e-02  -4.299416917677e-02   4.949769459902e-02  -9.097812423906e-02  -1.194398487309e-01   6.970785744311e-02  -5.968072413114e-02   1.287635770543e-02   8.289655231648e-02  -6.741007591210e-02  -3.954140928235e-01   2.128561449714e-01  -6.794796886348e-02   3.655614347966e-01   2.649765840137e-01  
-7.469733143359e-02   5.478299320343e-02  -1.134260417767e-02  -4.483269825666e-02   4.178512239689e-02  -1.701352284893e-02  -4.285960941003e-02   4.923451117155e-02  -9.142746114551e-02  -1.186743597141e-01   6.893865038878e-02  -5.842059896656e-02   1.250213523069e-02   8.351546313406e-02  -6.630553866090e-02  -3.965056582107e-01   2.096773929008e-01  -6.762080316488e-02   3.632935173547e-01   2.619593454164e-01  
-7.329535743118e-02   5.346738531505e-02  -1.100493934664e-02  -4.519521069344e-02   4.116410494832e-02  -1.525979253001e-02  -4.271412748732e-02   4.895169167124e-02  -9.185309931311e-02  -1.179016039544e-01   6.814284372922e-02  -5.718743222199e-02   1.214032607887e-02   8.405921674214e-02  -6.521832102815e-02  -3.975041259359e-01   2.065571888033e-01  -6.725722379924e-02   3.610018623103e-01   2.589624662034e-01  
-7.193176100729e-02   5.218611573899e-02  -1.067707793902e-02  -4.553364649792e-02   4.054582606515e-02  -1.352904201393e-02  -4.255499688637e-02   4.866353841789e-02  -9.225280554239e-02  -1.171201511521e-01   6.736682417912e-02  -5.598061036940e-02   1.178803409144e-02   8.457398631558e-02  -6.413866615727e-02  -3.984387651002e-01   2.034539633043e-01  -6.688931428549e-02   3.587038380675e-01   2.559913420710e-01  
-7.058483745932e-02   5.093344313771e-02  -1.035961153579e-02  -4.583760988481e-02   3.993297545823e-02  -1.179996344263e-02  -4.239500186465e-02   4.835598686102e-02  -9.262979116666e-02  -1.163290904276e-01   6.657369933543e-02  -5.479017154993e-02   1.144624447195e-02   8.501199767631e-02  -6.306650271196e-02  -3.992245065588e-01   2.004012225504e-01  -6.648456732158e-02   3.563445618510e-01   2.530141554635e-01  
-6.926764627802e-02   4.971094088315e-02  -1.005150045761e-02  -4.611522782000e-02   3.932323967981e-02  -1.008938170441e-02  -4.222590214346e-02   4.803891773888e-02  -9.297976087977e-02  -1.155270077502e-01   6.578715281308e-02  -5.362111550373e-02   1.111372749460e-02   8.540465164590e-02  -6.200135989789e-02  -3.999086633483e-01   1.973704711873e-01  -6.606452843849e-02   3.539544460028e-01   2.500472986147e-01  
-6.797215252259e-02   4.851405858971e-02  -9.751839955599e-03  -4.636154703114e-02   3.871488556253e-02  -8.392700409337e-03  -4.205290009560e-02   4.770686001370e-02  -9.329362905473e-02  -1.147027257780e-01   6.499573513018e-02  -5.246602555668e-02   1.078879753855e-02   8.573656028201e-02  -6.093373108403e-02  -4.004030371273e-01   1.943384076297e-01  -6.561896970766e-02   3.514764837541e-01   2.470519134822e-01  
-6.670581677784e-02   4.734698031032e-02  -9.461304616206e-03  -4.658408377034e-02   3.811113091620e-02  -6.715527707439e-03  -4.186942831452e-02   4.736740717995e-02  -9.358464161696e-02  -1.138724468352e-01   6.421224079852e-02  -5.133374456349e-02   1.047340747414e-02   8.602683294718e-02  -5.987780788096e-02  -4.008246229850e-01   1.913399498387e-01  -6.516080545223e-02   3.489878158749e-01   2.440807614102e-01  
-6.545545468427e-02   4.620844638788e-02  -9.179646960646e-03  -4.677799863976e-02   3.751199375405e-02  -5.056003564681e-03  -4.167629748025e-02   4.701459101797e-02  -9.384837251086e-02  -1.130310474425e-01   6.341532894234e-02  -5.022354034720e-02   1.016724924537e-02   8.625673692859e-02  -5.883324146223e-02  -4.011281922350e-01   1.883732475846e-01  -6.467740950374e-02   3.464599379190e-01   2.411156784725e-01  
-6.423371491361e-02   4.510010783255e-02  -8.906438388479e-03  -4.695022533108e-02   3.691787108676e-02  -3.417590176478e-03  -4.148043053686e-02   4.665712864610e-02  -9.409089223421e-02  -1.121861756284e-01   6.262947718854e-02  -4.913898105657e-02   9.869607104725e-03   8.645677028822e-02  -5.780020206323e-02  -4.013740039025e-01   1.854375497179e-01  -6.418909625410e-02   3.439315986832e-01   2.381798727353e-01  
-6.303327027004e-02   4.401347021348e-02  -8.641621705482e-03  -4.709394982250e-02   3.632905525533e-02  -1.779408644545e-03  -4.128386951376e-02   4.628538434862e-02  -9.431165725667e-02  -1.113319393497e-01   6.184034000377e-02  -4.806414003784e-02   9.580439094385e-03   8.659011509146e-02  -5.677119244566e-02  -4.014536695458e-01   1.825441939313e-01  -6.367183349938e-02   3.413328151808e-01   2.352302526556e-01  
-6.185382523166e-02   4.295313841109e-02  -8.384324007318e-03  -4.721363523933e-02   3.574366322806e-02  -1.644288021752e-04  -4.107898146086e-02   4.590539351858e-02  -9.450213368888e-02  -1.104643284008e-01   6.105092586061e-02  -4.700997181023e-02   9.298702851439e-03   8.667982908582e-02  -5.574935582155e-02  -4.014137785822e-01   1.796608762838e-01  -6.314077184627e-02   3.386948020570e-01   2.322837294593e-01  
-6.070365307420e-02   4.192049865353e-02  -8.134922746205e-03  -4.731472422234e-02   3.516405722388e-02   1.427734791442e-03  -4.086663777584e-02   4.552298332705e-02  -9.467456700378e-02  -1.095967700272e-01   6.027563907174e-02  -4.598022014944e-02   9.025398388631e-03   8.674343187009e-02  -5.474226635063e-02  -4.013397917426e-01   1.768173991856e-01  -6.260725351064e-02   3.360713348057e-01   2.293761248933e-01  
-5.956610434220e-02   4.091355422286e-02  -7.893393305029e-03  -4.739082393508e-02   3.459093192176e-02   3.005773723802e-03  -4.064807308331e-02   4.512928364857e-02  -9.482524338076e-02  -1.087232495824e-01   5.948643511354e-02  -4.497140389627e-02   8.760572980978e-03   8.674917722703e-02  -5.374941103474e-02  -4.011595130257e-01   1.740179179355e-01  -6.205039094962e-02   3.334171830527e-01   2.264798919673e-01  
-5.845257411430e-02   3.992734875169e-02  -7.658470578926e-03  -4.744397391824e-02   3.402079284478e-02   4.567879038411e-03  -4.042834275328e-02   4.472785968499e-02  -9.494666784871e-02  -1.078355078129e-01   5.870466981671e-02  -4.397519814423e-02   8.501975600834e-03   8.671224585579e-02  -5.275767422470e-02  -4.008234471530e-01   1.712252609523e-01  -6.148037886309e-02   3.307004615175e-01   2.235707079085e-01  
-5.736438926376e-02   3.896170474312e-02  -7.429645393826e-03  -4.747655227922e-02   3.345221767958e-02   6.100969355701e-03  -4.019715798492e-02   4.432121055219e-02  -9.503248851722e-02  -1.069292498340e-01   5.793355288364e-02  -4.299304213522e-02   8.249231742892e-03   8.664007816068e-02  -5.176787799743e-02  -4.003453250688e-01   1.684224023924e-01  -6.090206958256e-02   3.279301464620e-01   2.206530795496e-01  
-5.628867544123e-02   3.802267589043e-02  -7.208772646593e-03  -4.748741446813e-02   3.289359315659e-02   7.627308914759e-03  -3.996607640119e-02   4.390620326907e-02  -9.511040616891e-02  -1.060310444763e-01   5.715112072600e-02  -4.203550390216e-02   8.005492579635e-03   8.651805997639e-02  -5.079968043652e-02  -3.998195739177e-01   1.656977938471e-01  -6.030573499312e-02   3.251684014937e-01   2.177733038891e-01  
-5.523801571734e-02   3.710810295657e-02  -6.994444178155e-03  -4.748250746049e-02   3.234050721485e-02   9.126854017868e-03  -3.972567590598e-02   4.349036594968e-02  -9.516861664857e-02  -1.051312504049e-01   5.638121978514e-02  -4.110045275273e-02   7.768749886109e-03   8.637420197927e-02  -4.984535783520e-02  -3.992540034678e-01   1.630035009975e-01  -5.970930049790e-02   3.224174802348e-01   2.149278412951e-01  
-5.420227220861e-02   3.621235104957e-02  -6.786610367522e-03  -4.745478476104e-02   3.179312032590e-02   1.061773847847e-02  -3.948010632659e-02   4.306438787412e-02  -9.520377953851e-02  -1.042224620355e-01   5.560514953371e-02  -4.017713453277e-02   7.538918528292e-03   8.617285002004e-02  -4.889901784385e-02  -3.985358199742e-01   1.603413101356e-01  -5.909021331500e-02   3.196080572974e-01   2.120742855355e-01  
-5.318937908037e-02   3.533812070314e-02  -6.584641516828e-03  -4.740982000630e-02   3.125042903774e-02   1.208445914579e-02  -3.923199941884e-02   4.263603888611e-02  -9.521559855083e-02  -1.033078108087e-01   5.484030278036e-02  -3.927224466343e-02   7.314943136979e-03   8.594717421315e-02  -4.796101234217e-02  -3.977334253463e-01   1.576978197204e-01  -5.846933388905e-02   3.167823072640e-01   2.092364596191e-01  
-5.219236260185e-02   3.448446091268e-02  -6.388385180787e-03  -4.734618319299e-02   3.071188327782e-02   1.352333710784e-02  -3.897632446549e-02   4.220243161923e-02  -9.519889822620e-02  -1.023822344032e-01   5.407386031264e-02  -3.838536127160e-02   7.096976871365e-03   8.568357688715e-02  -4.703311790173e-02  -3.968234990734e-01   1.550683361885e-01  -5.783801952316e-02   3.139257656452e-01   2.064055890340e-01  
-5.121419269348e-02   3.364977464836e-02  -6.198273227589e-03  -4.726369124026e-02   3.018048661519e-02   1.495499282784e-02  -3.872439565906e-02   4.176326688514e-02  -9.516765098173e-02  -1.014567239776e-01   5.331242119738e-02  -3.751221525236e-02   6.885483340350e-03   8.538080214730e-02  -4.611495083905e-02  -3.958086894958e-01   1.524836575103e-01  -5.719556320658e-02   3.110415616991e-01   2.035853640116e-01  
-5.025412507428e-02   3.283606211646e-02  -6.013384487131e-03  -4.716636284551e-02   2.965294664934e-02   1.635079608412e-02  -3.846137116533e-02   4.132269273142e-02  -9.510829449503e-02  -1.005222545307e-01   5.255520740628e-02  -3.665963200770e-02   6.679581141451e-03   8.505344305089e-02  -4.520892719646e-02  -3.947237547973e-01   1.499076789286e-01  -5.655083534022e-02   3.081495244468e-01   2.007852493120e-01  
-4.931504816552e-02   3.204032231043e-02  -5.834359032495e-03  -4.705247277767e-02   2.913296144372e-02   1.773850268442e-02  -3.819939617155e-02   4.087863676375e-02  -9.503700490853e-02  -9.959040915968e-02   5.180847194684e-02  -3.582013295886e-02   6.479979507096e-03   8.469399330402e-02  -4.431347723088e-02  -3.935549542570e-01   1.473810279011e-01  -5.589920388109e-02   3.052425526366e-01   1.980033008474e-01  
-4.839029324628e-02   3.126501569713e-02  -5.660690497044e-03  -4.692338292333e-02   2.861915959998e-02   1.910102353977e-02  -3.792797984179e-02   4.043175145913e-02  -9.494520193939e-02  -9.865568390229e-02   5.106083176705e-02  -3.500035058288e-02   6.286340249316e-03   8.430314559682e-02  -4.343299262382e-02  -3.923205026077e-01   1.448849846187e-01  -5.524083658594e-02   3.023312215287e-01   1.952448871900e-01  
-4.748202959754e-02   3.050939744610e-02  -5.492312738146e-03  -4.677999654621e-02   2.811203138663e-02   2.044343529280e-02  -3.765576586914e-02   3.998310314139e-02  -9.483776790459e-02  -9.772183797211e-02   5.031698139879e-02  -3.419940092813e-02   6.098459893427e-03   8.388621646406e-02  -4.256655878223e-02  -3.910279635460e-01   1.424261446036e-01  -5.457886856962e-02   2.994200005569e-01   1.925124325587e-01  
-4.659232725131e-02   2.976832883643e-02  -5.328366502360e-03  -4.661971077298e-02   2.760826607019e-02   2.176208097195e-02  -3.738470528908e-02   3.953075646161e-02  -9.470129974564e-02  -9.677563152485e-02   4.958239656137e-02  -3.340835084258e-02   5.914764218573e-03   8.344070130617e-02  -4.170209722905e-02  -3.895894348484e-01   1.399710607652e-01  -5.391181563798e-02   2.964556480539e-01   1.897704995745e-01  
-4.571139482586e-02   2.904581545980e-02  -5.169974704961e-03  -4.644301331866e-02   2.711341728105e-02   2.307339417922e-02  -3.710878624304e-02   3.907240653087e-02  -9.455454275322e-02  -9.583329810307e-02   4.883793364794e-02  -3.263397354820e-02   5.737660428822e-03   8.294798207956e-02  -4.085585205522e-02  -3.880708821286e-01   1.375742708412e-01  -5.322823613552e-02   2.934795410270e-01   1.870494217865e-01  
-4.485203937891e-02   2.834027335268e-02  -5.015400999825e-03  -4.625634762761e-02   2.662075791942e-02   2.433823509709e-02  -3.681948867722e-02   3.861711600620e-02  -9.437586153986e-02  -9.487958974685e-02   4.810927566558e-02  -3.187672550283e-02   5.564405167427e-03   8.244936955041e-02  -4.001746207129e-02  -3.864904669458e-01   1.351673574469e-01  -5.255303961253e-02   2.904997261151e-01   1.843474778251e-01  
-4.401219286232e-02   2.765220083589e-02  -4.865617770020e-03  -4.605875626058e-02   2.613535518975e-02   2.558475384266e-02  -3.653145355799e-02   3.816294506178e-02  -9.418627363778e-02  -9.393118647439e-02   4.739316507218e-02  -3.113578323377e-02   5.396390684320e-03   8.193572885419e-02  -3.919245646188e-02  -3.848739349515e-01   1.328021593897e-01  -5.188047030122e-02   2.875332124011e-01   1.816783190670e-01  
-4.317640511634e-02   2.697796089393e-02  -4.720750420915e-03  -4.584029054801e-02   2.565777617609e-02   2.683224717079e-02  -3.624710120325e-02   3.769793809344e-02  -9.398034213586e-02  -9.297855322251e-02   4.666137843331e-02  -3.040390721084e-02   5.233843471077e-03   8.136093743434e-02  -3.837743353066e-02  -3.830841007106e-01   1.304852920339e-01  -5.118280511832e-02   2.844996435686e-01   1.789951368412e-01  
-4.236610068379e-02   2.632096971805e-02  -4.579720166565e-03  -4.561647419554e-02   2.518447363627e-02   2.803868157376e-02  -3.595693879362e-02   3.724023760821e-02  -9.375504641109e-02  -9.202653727498e-02   4.595475555395e-02  -2.969054639598e-02   5.075288887907e-03   8.079618528915e-02  -3.757373566015e-02  -3.812979684553e-01   1.281792798502e-01  -5.050256779311e-02   2.815019869583e-01   1.763549646111e-01  
-4.156442155369e-02   2.568159064536e-02  -4.443321854289e-03  -4.538024054236e-02   2.471960819379e-02   2.923107982275e-02  -3.566148877117e-02   3.677996862355e-02  -9.351997801871e-02  -9.107963334184e-02   4.524171335366e-02  -2.899517505331e-02   4.922250121225e-03   8.019798887578e-02  -3.678860826405e-02  -3.794614979426e-01   1.259246207353e-01  -4.981353976918e-02   2.785093077941e-01   1.737433413045e-01  
-4.078270069788e-02   2.505602870262e-02  -4.310534723235e-03  -4.513465481297e-02   2.425874047743e-02   3.039026027123e-02  -3.536114278219e-02   3.632196854687e-02  -9.326161168348e-02  -9.012753346360e-02   4.454501824371e-02  -2.831225357043e-02   4.772934530275e-03   7.959181574219e-02  -3.601088725905e-02  -3.775585500103e-01   1.236790171455e-01  -4.913074340293e-02   2.755102921173e-01   1.711491568211e-01  
-4.001178810756e-02   2.444549956774e-02  -4.182012090322e-03  -4.487661811785e-02   2.380555912290e-02   3.153858215485e-02  -3.506436822091e-02   3.586151957622e-02  -9.299246945408e-02  -8.917875896014e-02   4.384767148252e-02  -2.764312375177e-02   4.628382404944e-03   7.895611446750e-02  -3.524634637027e-02  -3.755762986484e-01   1.214776214799e-01  -4.844123524509e-02   2.724993351728e-01   1.685718556348e-01  
-3.925064390815e-02   2.384747158317e-02  -4.057034427374e-03  -4.460437374968e-02   2.335687058243e-02   3.266326876711e-02  -3.476720173374e-02   3.539727623588e-02  -9.269808422232e-02  -8.822095602594e-02   4.314863780842e-02  -2.698460444793e-02   4.487540158782e-03   7.828854973746e-02  -3.448886100986e-02  -3.734592172229e-01   1.192893345419e-01  -4.774366396023e-02   2.694434423864e-01   1.659896054920e-01  
-3.851045745247e-02   2.326241990706e-02  -3.935174703617e-03  -4.432572145953e-02   2.291138551817e-02   3.374666478996e-02  -3.446112405448e-02   3.493772286924e-02  -9.237881343371e-02  -8.725746488851e-02   4.246947556183e-02  -2.633867323551e-02   4.349938026209e-03   7.762224208917e-02  -3.373885863610e-02  -3.712953335897e-01   1.171016839546e-01  -4.705724787589e-02   2.663926603051e-01   1.634302669342e-01  
-3.778221098536e-02   2.269500944635e-02  -3.817617500167e-03  -4.404049369214e-02   2.247602865065e-02   3.481967898433e-02  -3.415510977128e-02   3.448065124237e-02  -9.206231569336e-02  -8.631073215426e-02   4.179327953092e-02  -2.571253073097e-02   4.217553313322e-03   7.694211001284e-02  -3.301070404228e-02  -3.691578649514e-01   1.149825210070e-01  -4.637292288614e-02   2.633910226475e-01   1.609245516054e-01  
-3.706186121662e-02   2.214008986171e-02  -3.703678434559e-03  -4.374245601355e-02   2.204725672963e-02   3.587825500678e-02  -3.384746344564e-02   3.401992923032e-02  -9.172946798926e-02  -8.536179567477e-02   4.111337522549e-02  -2.509716026025e-02   4.089257599140e-03   7.622818899867e-02  -3.229342059130e-02  -3.669088322007e-01   1.128956116757e-01  -4.567906246269e-02   2.603586657023e-01   1.584230853546e-01  
-3.635854357239e-02   2.159761363810e-02  -3.592909041712e-03  -4.343715428803e-02   2.162345981361e-02   3.690757034784e-02  -3.354083192874e-02   3.356228932208e-02  -9.137955113652e-02  -8.441286157901e-02   4.044808671052e-02  -2.449393075950e-02   3.964275312254e-03   7.551063450180e-02  -3.158495702769e-02  -3.646138554958e-01   1.108279754062e-01  -4.499293947344e-02   2.573316801943e-01   1.559449320052e-01  
-3.566748862538e-02   2.106859138746e-02  -3.485489487562e-03  -4.312455201705e-02   2.120615895107e-02   3.791438002563e-02  -3.323058372693e-02   3.310624404961e-02  -9.101752318274e-02  -8.346728062545e-02   3.978807556263e-02  -2.390463426034e-02   3.843181107343e-03   7.477905452115e-02  -3.089022001201e-02  -3.622808641081e-01   1.087927276356e-01  -4.430838830643e-02   2.543150157085e-01   1.534941849015e-01  
-3.498705065574e-02   2.054922848911e-02  -3.380877288674e-03  -4.280002075669e-02   2.079252761669e-02   3.889295319009e-02  -3.292042020927e-02   3.264798839952e-02  -9.062847891009e-02  -8.251129545698e-02   3.913181018625e-02  -2.332284198321e-02   3.724884342149e-03   7.402478253680e-02  -3.019951234108e-02  -3.598092068710e-01   1.067623784277e-01  -4.362031014580e-02   2.512515461267e-01   1.510353902955e-01  
-3.431964223270e-02   2.004538541327e-02  -3.279599106231e-03  -4.247262746348e-02   2.038675566073e-02   3.984789006267e-02  -3.260317507510e-02   3.219498872501e-02  -9.023606008968e-02  -8.156729211612e-02   3.848292639763e-02  -2.275947222880e-02   3.610680529515e-03   7.326809155068e-02  -2.952826898161e-02  -3.573752629644e-01   1.047776643580e-01  -4.294014207398e-02   2.482413765782e-01   1.486292050579e-01  
-3.366527035796e-02   1.955120401320e-02  -3.181089229964e-03  -4.213611215807e-02   1.998539018882e-02   4.077610983459e-02  -3.228784448239e-02   3.174227201583e-02  -8.982284527866e-02  -8.061861989777e-02   3.784329489951e-02  -2.220415404578e-02   3.499325732180e-03   7.249840837046e-02  -2.886273311081e-02  -3.548443427727e-01   1.028060588055e-01  -4.226165910595e-02   2.452075472692e-01   1.462282684731e-01  
-3.301921811752e-02   1.907016349752e-02  -3.085750971530e-03  -4.179271230119e-02   1.959152570498e-02   4.168783516344e-02  -3.196993415560e-02   3.129035729929e-02  -8.940215794299e-02  -7.967642180517e-02   3.720335915964e-02  -2.166303969251e-02   3.391776629441e-03   7.171082314017e-02  -2.821293986262e-02  -3.522797260258e-01   1.008766227229e-01  -4.158198807656e-02   2.421867537053e-01   1.438559812699e-01  
-3.238978220270e-02   1.860095961758e-02  -2.993198565524e-03  -4.144642687610e-02   1.920355894661e-02   4.257174601222e-02  -3.165275420652e-02   3.084422815832e-02  -8.897222220769e-02  -7.874083347876e-02   3.657989336340e-02  -2.113465493222e-02   3.287280721800e-03   7.092947656756e-02  -2.757460122667e-02  -3.497190580298e-01   9.897500077089e-02  -4.091451189841e-02   2.391984614386e-01   1.415213855149e-01  
-3.176822074154e-02   1.814198942762e-02  -2.903381441992e-03  -4.109107318340e-02   1.882122758452e-02   4.343575035368e-02  -3.133712534874e-02   3.039706993865e-02  -8.852625242236e-02  -7.780370544624e-02   3.595674532261e-02  -2.061601306548e-02   3.185814866975e-03   7.012753789923e-02  -2.694567559091e-02  -3.470670674509e-01   9.709860699259e-02  -4.024397425124e-02   2.361898740873e-01   1.391944207502e-01  
-3.115645038037e-02   1.769198926602e-02  -2.816088495110e-03  -4.072698637837e-02   1.844361618179e-02   4.427459530211e-02  -3.102001008523e-02   2.994943856642e-02  -8.806079516184e-02  -7.686254616721e-02   3.533836233430e-02  -2.010508356056e-02   3.087106708968e-03   6.930883028107e-02  -2.632384489181e-02  -3.443154048920e-01   9.523814201263e-02  -3.957248136318e-02   2.331567384452e-01   1.368718086199e-01  
-3.055828626573e-02   1.725613880021e-02  -2.731584061950e-03  -4.036385174086e-02   1.807377248186e-02   4.509086322338e-02  -3.070050499506e-02   2.950956547401e-02  -8.759690522134e-02  -7.593704772542e-02   3.473104582261e-02  -1.961183662031e-02   2.991767470428e-03   6.849923219002e-02  -2.572066530374e-02  -3.416338013959e-01   9.342281852969e-02  -3.891423582230e-02   2.301926526891e-01   1.346081592698e-01  
-2.997235090516e-02   1.682949759177e-02  -2.649460615875e-03  -3.999544144385e-02   1.770880751718e-02   4.587968882396e-02  -3.038020031270e-02   2.907224366808e-02  -8.711770001875e-02  -7.501170755723e-02   3.413374165540e-02  -1.912745500528e-02   2.899039798615e-03   6.768474625390e-02  -2.512580910826e-02  -3.389000003276e-01   9.162635169894e-02  -3.826122850179e-02   2.272287559021e-01   1.323623060051e-01  
-2.939284578691e-02   1.641275021443e-02  -2.569776673038e-03  -3.961969781067e-02   1.734952725620e-02   4.664777326190e-02  -3.005969085583e-02   2.863460131655e-02  -8.662418929491e-02  -7.408620566321e-02   3.353540894760e-02  -1.865322831888e-02   2.809091359138e-03   6.685194993062e-02  -2.454150313577e-02  -3.360883305027e-01   8.985514489450e-02  -3.760591604011e-02   2.242520521182e-01   1.301274709376e-01  
-2.882530007486e-02   1.600323134741e-02  -2.492075301997e-03  -3.923763486062e-02   1.699335857433e-02   4.738042352897e-02  -2.973491619133e-02   2.819859688599e-02  -8.610701733067e-02  -7.315381238374e-02   3.294782756615e-02  -1.818507851259e-02   2.721194151137e-03   6.601361720001e-02  -2.396144475220e-02  -3.331863938088e-01   8.808672290140e-02  -3.695522675969e-02   2.212548697331e-01   1.278973103673e-01  
-2.826805079877e-02   1.560586557285e-02  -2.416969582234e-03  -3.885452587115e-02   1.664502832784e-02   4.809825748313e-02  -2.941440151239e-02   2.776775948135e-02  -8.559184152996e-02  -7.223584937892e-02   3.236679854527e-02  -1.773153509033e-02   2.636376944882e-03   6.517643347210e-02  -2.339770044915e-02  -3.303169614941e-01   8.636470511171e-02  -3.631266791846e-02   2.183049436796e-01   1.257124909057e-01  
-2.772100053375e-02   1.521838211877e-02  -2.344249179774e-03  -3.846829817531e-02   1.630331165682e-02   4.879776873038e-02  -2.909383135811e-02   2.734023045929e-02  -8.507136425399e-02  -7.132544985414e-02   3.179307136723e-02  -1.728847940303e-02   2.554374502687e-03   6.433524262430e-02  -2.284621224424e-02  -3.274326208462e-01   8.467812236345e-02  -3.567524348830e-02   2.153758717698e-01   1.235572038360e-01  
-2.718432859980e-02   1.484063354127e-02  -2.273609392599e-03  -3.808010262531e-02   1.596701036183e-02   4.947136308193e-02  -2.877106347518e-02   2.691695716710e-02  -8.454160704319e-02  -7.042009079005e-02   3.122716248489e-02  -1.685654143813e-02   2.474749625560e-03   6.349472589044e-02  -2.230599154587e-02  -3.245374066187e-01   8.301573951559e-02  -3.504529491821e-02   2.124689763173e-01   1.214311036358e-01  
-2.665316776172e-02   1.447120062940e-02  -2.205221428840e-03  -3.768459280301e-02   1.563678339243e-02   5.013008284465e-02  -2.845254336548e-02   2.649286082819e-02  -8.400091986937e-02  -6.951634350037e-02   3.066076787203e-02  -1.643255000123e-02   2.397689484050e-03   6.263614029814e-02  -2.177521299204e-02  -3.215592103666e-01   8.138406043836e-02  -3.441255898575e-02   2.095459843023e-01   1.193132264440e-01  
-2.613547236828e-02   1.410852864160e-02  -2.138360386052e-03  -3.728705277101e-02   1.530879898260e-02   5.074499188967e-02  -2.812838296333e-02   2.607360381204e-02  -8.343729440722e-02  -6.860729802278e-02   3.010926926729e-02  -1.601541521561e-02   2.322160464917e-03   6.178554009045e-02  -2.124885919800e-02  -3.185340772752e-01   7.974795214210e-02  -3.379096248401e-02   2.066247216435e-01   1.172106346416e-01  
-2.562734596694e-02   1.375702891024e-02  -2.073799782749e-03  -3.689037058437e-02   1.498876578027e-02   5.134817685004e-02  -2.780663749817e-02   2.566018842246e-02  -8.287966188233e-02  -6.771498246916e-02   2.956468573197e-02  -1.561188756890e-02   2.249444205076e-03   6.093910366051e-02  -2.073894472427e-02  -3.155594389595e-01   7.816044689567e-02  -3.317828484348e-02   2.037584819648e-01   1.151561300841e-01  
-2.512405944612e-02   1.341250652290e-02  -2.011196239286e-03  -3.648596298435e-02   1.467379853726e-02   5.193221962367e-02  -2.748904273850e-02   2.524537479841e-02  -8.230660988027e-02  -6.682041705223e-02   2.901945311262e-02  -1.521462811996e-02   2.178895691746e-03   6.007442754210e-02  -2.023613861505e-02  -3.124804847232e-01   7.659475557771e-02  -3.256237991664e-02   2.008644112274e-01   1.131021039718e-01  
-2.463493026948e-02   1.307610407277e-02  -1.950116580341e-03  -3.608407023485e-02   1.436239802315e-02   5.247622156540e-02  -2.716293434278e-02   2.483855895715e-02  -8.172148719810e-02  -6.592976574832e-02   2.849082752142e-02  -1.482709232801e-02   2.110074942409e-03   5.922719440529e-02  -1.974247438298e-02  -3.094306065721e-01   7.503794177836e-02  -3.196217088530e-02   1.980118293016e-01   1.110853973505e-01  
-2.415067526050e-02   1.274845240951e-02  -1.891200489216e-03  -3.567761028385e-02   1.405841013256e-02   5.301443145083e-02  -2.684540519876e-02   2.443243681752e-02  -8.113581540308e-02  -6.504840018210e-02   2.796180896593e-02  -1.444891275353e-02   2.043780784446e-03   5.836761325470e-02  -1.926079945872e-02  -3.063416541244e-01   7.352518947145e-02  -3.136161564557e-02   1.951661746075e-01   1.090891464418e-01  
-2.367824946347e-02   1.242911663914e-02  -1.833906217187e-03  -3.527313276948e-02   1.375923629964e-02   5.352340250094e-02  -2.652383126768e-02   2.403317716700e-02  -8.054405550294e-02  -6.417458555141e-02   2.744548584674e-02  -1.408065600463e-02   1.979367430102e-03   5.752051259908e-02  -1.878961060448e-02  -3.032814711829e-01   7.203279660136e-02  -3.077374529958e-02   1.923615610747e-01   1.071300693429e-01  
-2.321260598012e-02   1.211701321706e-02  -1.778411698687e-03  -3.486504549798e-02   1.346558433450e-02   5.401446043705e-02  -2.620661815939e-02   2.363563545099e-02  -7.994425969896e-02  -6.330471508724e-02   2.693312148291e-02  -1.371983441040e-02   1.916997521666e-03   5.666727397034e-02  -1.832726910362e-02  -3.001755795128e-01   7.056767415877e-02  -3.018855472941e-02   1.895591946838e-01   1.051872313546e-01  
-2.275445050021e-02   1.181137318900e-02  -1.724373701494e-03  -3.445395499194e-02   1.317552058256e-02   5.447454482071e-02  -2.588920897397e-02   2.324045235837e-02  -7.932867351301e-02  -6.243351298076e-02   2.642617223919e-02  -1.336597460491e-02   1.856196416167e-03   5.581196005504e-02  -1.787157824267e-02  -2.970144689676e-01   6.911257808574e-02  -2.960806562423e-02   1.867536466813e-01   1.032564092622e-01  
-2.230712649649e-02   1.151435614662e-02  -1.672056336356e-03  -3.404594388254e-02   1.289175538407e-02   5.491690996761e-02  -2.557143603098e-02   2.285236473131e-02  -7.871622578800e-02  -6.157611075372e-02   2.593077176397e-02  -1.302246991561e-02   1.797469175458e-03   5.496918444379e-02  -1.742843893297e-02  -2.939079529132e-01   6.769248135039e-02  -2.903979286130e-02   1.840019048459e-01   1.013697066146e-01  
-2.186328998378e-02   1.122341995823e-02  -1.621313701981e-03  -3.363186961788e-02   1.261277191380e-02   5.533908961162e-02  -2.525457428263e-02   2.246338348247e-02  -7.808965795266e-02  -6.071715933857e-02   2.543408243734e-02  -1.268481635340e-02   1.740553769460e-03   5.411112300461e-02  -1.699255624269e-02  -2.907094691171e-01   6.629326465362e-02  -2.846907646275e-02   1.812282842005e-01   9.948529840681e-02  
-2.143186332010e-02   1.093985375619e-02  -1.571928554311e-03  -3.322200347267e-02   1.233799491610e-02   5.573061767685e-02  -2.493644957673e-02   2.208257317109e-02  -7.745892201463e-02  -5.986696184873e-02   2.495233527798e-02  -1.235628025180e-02   1.685151365641e-03   5.327249854224e-02  -1.656601515628e-02  -2.875600970543e-01   6.491069024951e-02  -2.791384211963e-02   1.785043273384e-01   9.764090454370e-02  
-2.100660096613e-02   1.066358865341e-02  -1.524091574874e-03  -3.281121038594e-02   1.206879776424e-02   5.610529099861e-02  -2.461944581393e-02   2.170487570664e-02  -7.682467229448e-02  -5.902398878018e-02   2.447420576890e-02  -1.203613600527e-02   1.631590076275e-03   5.243249860819e-02  -1.614985157080e-02  -2.843990006803e-01   6.355737762456e-02  -2.736313075386e-02   1.757991459400e-01   9.582065143704e-02  
-2.058814805418e-02   1.039288660595e-02  -1.477711616021e-03  -3.239749152224e-02   1.180416279794e-02   5.645904964736e-02  -2.430761474151e-02   2.132908244413e-02  -7.618075236344e-02  -5.818329122986e-02   2.400186363178e-02  -1.172137370256e-02   1.579620002673e-03   5.159026271206e-02  -1.573998389528e-02  -2.811865898213e-01   6.222421756636e-02  -2.681636570409e-02   1.730920174075e-01   9.401244968184e-02  
-2.017708919891e-02   1.012895156825e-02  -1.432683477026e-03  -3.198427126151e-02   1.154422924667e-02   5.679008491215e-02  -2.399659585116e-02   2.095760489037e-02  -7.553140487443e-02  -5.734872841319e-02   2.353584734599e-02  -1.141462425422e-02   1.529197889762e-03   5.075258886784e-02  -1.533919916062e-02  -2.779717627446e-01   6.091245083798e-02  -2.627697115560e-02   1.704081698043e-01   9.222972230274e-02  
-1.977571407554e-02   9.872046299187e-03  -1.389011794422e-03  -3.157446291003e-02   1.128948850245e-02   5.710103855392e-02  -2.368479731585e-02   2.059270797458e-02  -7.488285730552e-02  -5.652527142175e-02   2.308058560806e-02  -1.111634248830e-02   1.480396116864e-03   4.992791806161e-02  -1.494869600675e-02  -2.748008898811e-01   5.962737883412e-02  -2.574910057659e-02   1.677701079460e-01   9.048448972467e-02  
-1.937901098085e-02   9.621647088131e-03  -1.346718522199e-03  -3.116324825635e-02   1.104000742397e-02   5.739552667210e-02  -2.337456217817e-02   2.023007596808e-02  -7.422962942087e-02  -5.570750756931e-02   2.262714106733e-02  -1.082545066516e-02   1.433224116898e-03   4.909958830797e-02  -1.456756567598e-02  -2.716041907368e-01   5.836919410325e-02  -2.522410451657e-02   1.651428353701e-01   8.875799965918e-02  
-1.899218654991e-02   9.377000186654e-03  -1.305610516718e-03  -3.075469084291e-02   1.079454292121e-02   5.766476845473e-02  -2.306584110504e-02   1.987348989569e-02  -7.357203960712e-02  -5.489675914501e-02   2.218544613846e-02  -1.054119625315e-02   1.387358750262e-03   4.828483699873e-02  -1.419374062497e-02  -2.684274870840e-01   5.712783809270e-02  -2.471061354397e-02   1.625482957974e-01   8.706076863859e-02  
-1.860958682591e-02   9.136924262095e-03  -1.265648882600e-03  -3.034227750395e-02   1.055250501570e-02   5.790749862000e-02  -2.275958634035e-02   1.951743237926e-02  -7.289935736494e-02  -5.408360634203e-02   2.174567401296e-02  -1.026147128533e-02   1.342727418102e-03   4.746359727302e-02  -1.382488714621e-02  -2.651723479565e-01   5.589777454550e-02  -2.419833159611e-02   1.599374191512e-01   8.536647615707e-02  
-1.823483317080e-02   8.903717998192e-03  -1.226945518407e-03  -2.993343529299e-02   1.031595953416e-02   5.813457473585e-02  -2.245224486888e-02   1.916738593139e-02  -7.222989208575e-02  -5.328264144845e-02   2.131386989998e-02  -9.990174098188e-03   1.299645759242e-03   4.665279721034e-02  -1.346688347763e-02  -2.619632775036e-01   5.469761861456e-02  -2.369574728156e-02   1.573724142979e-01   8.370889253082e-02  
-1.786755624577e-02   8.675832897378e-03  -1.189279530678e-03  -2.952607485306e-02   1.008294688723e-02   5.833464757802e-02  -2.214531356045e-02   1.882196652746e-02  -7.155316125446e-02  -5.248588575060e-02   2.088976535611e-02  -9.725183988622e-03   1.257704688171e-03   4.585026199198e-02  -1.311571731492e-02  -2.587515983099e-01   5.351073676312e-02  -2.320159457865e-02   1.548284132362e-01   8.207352615018e-02  
-1.750726888760e-02   8.454378569141e-03  -1.152876586771e-03  -2.912143648253e-02   9.855648571868e-03   5.852441931778e-02  -2.184176883475e-02   1.848168840515e-02  -7.088129021253e-02  -5.170173829975e-02   2.047254200731e-02  -9.467851874289e-03   1.217276652256e-03   4.505589062224e-02  -1.277464843822e-02  -2.555746934627e-01   5.235628770792e-02  -2.271570246642e-02   1.523239290384e-01   8.047100514789e-02  
-1.715172945706e-02   8.237529363131e-03  -1.117634481626e-03  -2.871480011846e-02   9.632659034759e-03   5.869602575057e-02  -2.154338128262e-02   1.814299912923e-02  -7.020210550271e-02  -5.092050581858e-02   2.005894075565e-02  -9.215099741714e-03   1.178151701178e-03   4.425913523963e-02  -1.243961631537e-02  -2.523518754383e-01   5.122216616885e-02  -2.223268263186e-02   1.498186748661e-01   7.887927185665e-02  
-1.680391450349e-02   8.026042213193e-03  -1.083360355116e-03  -2.831131231041e-02   9.413495611927e-03   5.884448912680e-02  -2.124534965197e-02   1.780988704035e-02  -6.952004871107e-02  -5.014653291700e-02   1.965389791765e-02  -8.968951897186e-03   1.140112903132e-03   4.347428285341e-02  -1.211205514400e-02  -2.491521204535e-01   5.010430110886e-02  -2.175955891100e-02   1.473461586666e-01   7.731536642945e-02  
-1.646167299389e-02   7.819897836890e-03  -1.050097034775e-03  -2.790921231666e-02   9.198532527942e-03   5.897265837992e-02  -2.094722405171e-02   1.748063055673e-02  -6.883458540870e-02  -4.937881619429e-02   1.925367519727e-02  -8.729175526465e-03   1.103267038303e-03   4.269413591381e-02  -1.179249316756e-02  -2.459547549748e-01   4.900664404760e-02  -2.129264213438e-02   1.448960561116e-01   7.577402227198e-02  
-1.612618796823e-02   7.617814035775e-03  -1.017794895593e-03  -2.750758452806e-02   8.987041883632e-03   5.907754889924e-02  -2.065189582115e-02   1.715490958568e-02  -6.814202119281e-02  -4.861457853672e-02   1.886121856693e-02  -8.493595490235e-03   1.067468563098e-03   4.192050572548e-02  -1.147794381431e-02  -2.427390479705e-01   4.792286337186e-02  -2.083269664289e-02   1.424577400752e-01   7.424896165352e-02  
-1.579794418239e-02   7.421841543788e-03  -9.864767660704e-04  -2.711121157025e-02   8.780455490730e-03   5.916871538709e-02  -2.035611448025e-02   1.683572381889e-02  -6.745530317230e-02  -4.786340042433e-02   1.847642840878e-02  -8.265885584448e-03   1.032874105395e-03   4.116037836964e-02  -1.117336912931e-02  -2.395845856156e-01   4.686566685253e-02  -2.038309090540e-02   1.400703015901e-01   7.276104209304e-02  
-1.547437163961e-02   7.230533482355e-03  -9.561060712543e-04  -2.671526110537e-02   8.577839224740e-03   5.924062308392e-02  -2.006234562304e-02   1.651945604718e-02  -6.676407599494e-02  -4.711710124186e-02   1.809548318094e-02  -8.043511496614e-03   9.993640459228e-04   4.040272690813e-02  -1.087559366859e-02  -2.364160091909e-01   4.582722715029e-02  -1.993826036050e-02   1.376963928878e-01   7.129027190491e-02  
-1.515744021267e-02   7.043330134336e-03  -9.266027917607e-04  -2.632118843227e-02   8.378681203649e-03   5.929115726600e-02  -1.977104251864e-02   1.620740389474e-02  -6.606853995168e-02  -4.637598043825e-02   1.772220584135e-02  -7.825739488348e-03   9.668108042560e-04   3.965388051874e-02  -1.058331357536e-02  -2.332472635124e-01   4.480334171591e-02  -1.950120350920e-02   1.353423932015e-01   6.983937049245e-02  
-1.484468436794e-02   6.861317542815e-03  -8.981335759727e-04  -2.592828461885e-02   8.184627636390e-03   5.933322439026e-02  -1.948512570002e-02   1.589849881566e-02  -6.537597966967e-02  -4.564457244880e-02   1.735201289465e-02  -7.613999661514e-03   9.354802041636e-04   3.890744302366e-02  -1.029939923340e-02  -2.300844745202e-01   4.380826100610e-02  -1.906872346286e-02   1.330116221046e-01   6.841075636092e-02  
-1.454011597244e-02   6.683792809215e-03  -8.704368447228e-04  -2.554050191158e-02   7.993945780353e-03   5.935383728426e-02  -1.919911246646e-02   1.559607439464e-02  -6.468379923990e-02  -4.492201053774e-02   1.699212786350e-02  -7.407827166100e-03   9.050210284667e-04   3.817775073274e-02  -1.002205102918e-02  -2.269681507753e-01   4.282796817125e-02  -1.864766904488e-02   1.307224881599e-01   6.701273539276e-02  
-1.424064591798e-02   6.509575656737e-03  -8.434333655315e-04  -2.515309236382e-02   7.805646704035e-03   5.934501484081e-02  -1.891265267647e-02   1.529649705043e-02  -6.398043397497e-02  -4.419952760465e-02   1.663754154798e-02  -7.205308324514e-03   8.753025125535e-04   3.745280968847e-02  -9.748722392997e-03  -2.238219691463e-01   4.185371529226e-02  -1.823209695673e-02   1.284379335135e-01   6.562573497310e-02  
-1.394415661545e-02   6.340176789509e-03  -8.174518717558e-04  -2.476577870127e-02   7.622668951739e-03   5.933227273983e-02  -1.863379874420e-02   1.499901140077e-02  -6.328089502623e-02  -4.348652398826e-02   1.628446028185e-02  -7.008177739444e-03   8.467951248355e-04   3.672692435598e-02  -9.483324188403e-03  -2.206680589686e-01   4.091067647976e-02  -1.781921483357e-02   1.261695696100e-01   6.425691310272e-02  
-1.365621528303e-02   6.175371067462e-03  -7.921736753221e-04  -2.438554589480e-02   7.443187235183e-03   5.930139938693e-02  -1.835393853347e-02   1.470906388797e-02  -6.258593119005e-02  -4.278513410870e-02   1.594240028204e-02  -6.816978209778e-03   8.191051604127e-04   3.602120888091e-02  -9.225114369195e-03  -2.175874719026e-01   3.998409838470e-02  -1.741908990507e-02   1.239547378423e-01   6.292415514276e-02  
-1.337251225050e-02   6.014801270238e-03  -7.676892086542e-04  -2.400702663792e-02   7.267640815050e-03   5.925655742728e-02  -1.807693769797e-02   1.442242867086e-02  -6.189088634500e-02  -4.209085009734e-02   1.560414866657e-02  -6.630790451431e-03   7.923375770478e-04   3.532017768684e-02  -8.973557910453e-03  -2.145108694818e-01   3.907764823181e-02  -1.702416169611e-02   1.217604232606e-01   6.161073409866e-02  
-1.309416939315e-02   5.857569234378e-03  -7.438470285721e-04  -2.363051903515e-02   7.094773701841e-03   5.918709198451e-02  -1.779889756018e-02   1.413949452518e-02  -6.118962250613e-02  -4.139978246053e-02   1.527200971301e-02  -6.448421142368e-03   7.662898886394e-04   3.462694812987e-02  -8.726640297847e-03  -2.114302414435e-01   3.818096728542e-02  -1.663582787998e-02   1.195822453088e-01   6.031365352949e-02  
-1.281965661734e-02   5.703705981318e-03  -7.207228079425e-04  -2.325429839167e-02   6.925085938939e-03   5.909824970205e-02  -1.752467585134e-02   1.385888311265e-02  -6.048301361701e-02  -4.071195650866e-02   1.494345647228e-02  -6.269785159483e-03   7.410279389434e-04   3.393658559215e-02  -8.484456844871e-03  -2.083269476096e-01   3.729836668073e-02  -1.625165968318e-02   1.174114570098e-01   5.902856052571e-02  
-1.255251514359e-02   5.554181535764e-03  -6.983008304434e-04  -2.288458531396e-02   6.759202465110e-03   5.899794941075e-02  -1.725268558271e-02   1.358497807576e-02  -5.978388317437e-02  -4.003685696349e-02   1.462428378167e-02  -6.096621314687e-03   7.165789847002e-04   3.326374188357e-02  -8.249305695256e-03  -2.052926693346e-01   3.643569017020e-02  -1.587855321342e-02   1.152910378130e-01   5.777715768483e-02  
-1.228850561762e-02   5.408916509161e-03  -6.766773142871e-04  -2.251647029470e-02   6.597847879511e-03   5.889160500574e-02  -1.698580253538e-02   1.331388816954e-02  -5.908872321608e-02  -3.937084145831e-02   1.430731150081e-02  -5.928450565692e-03   6.930795854668e-04   3.259333398294e-02  -8.021309036280e-03  -2.022650679272e-01   3.559886889961e-02  -1.550926166454e-02   1.131917047137e-01   5.654491865592e-02  
-1.203154894525e-02   5.267079759326e-03  -6.556406783334e-04  -2.215368184790e-02   6.439348996719e-03   5.876719486685e-02  -1.671962879288e-02   1.304863637495e-02  -5.839523180295e-02  -3.871329687673e-02   1.399958833969e-02  -5.764465730033e-03   6.702331239340e-04   3.193896725191e-02  -7.798428158005e-03  -1.992823675857e-01   3.477440945621e-02  -1.515010837826e-02   1.111303328476e-01   5.533926188669e-02  
-1.177751303310e-02   5.128624413867e-03  -6.352711976098e-04  -2.179139441218e-02   6.284245254339e-03   5.862772985572e-02  -1.645703412542e-02   1.278548741460e-02  -5.769901745297e-02  -3.806023751480e-02   1.369409313397e-02  -5.604311256730e-03   6.481401598517e-04   3.128621359576e-02  -7.580719307053e-03  -1.962823839029e-01   3.396662040939e-02  -1.479421482625e-02   1.090779870570e-01   5.414586672847e-02  
-1.152788103474e-02   4.993485514093e-03  -6.155139872460e-04  -2.143160613265e-02   6.132256772739e-03   5.847254581554e-02  -1.619705590861e-02   1.252587181691e-02  -5.700215807936e-02  -3.741325861879e-02   1.339344753496e-02  -5.448069050374e-03   6.267379121670e-04   3.064080088176e-02  -7.368117121082e-03  -1.932912312749e-01   3.317369778969e-02  -1.444421594993e-02   1.070466089630e-01   5.297039415922e-02  
-1.128481619235e-02   4.861573237940e-03  -5.962483236671e-04  -2.107747641677e-02   5.982806855318e-03   5.829792386480e-02  -1.593491502480e-02   1.227206166781e-02  -5.630656214838e-02  -3.677420708975e-02   1.310132439615e-02  -5.295897166345e-03   6.059028512652e-04   3.001105346008e-02  -7.160536860048e-03  -1.903470194823e-01   3.239116472323e-02  -1.410391586883e-02   1.050532737476e-01   5.182090886873e-02  
-1.104586773042e-02   4.733140290714e-03  -5.776133506943e-04  -2.072622223496e-02   5.836842988930e-03   5.811248479588e-02  -1.567744711192e-02   1.202186337672e-02  -5.561345493160e-02  -3.614309938839e-02   1.281356228285e-02  -5.147844967032e-03   5.857751148012e-04   2.938858829507e-02  -6.958485692024e-03  -1.874202966101e-01   3.162697223938e-02  -1.376931714451e-02   1.030843960640e-01   5.069087350055e-02  
-1.081033004053e-02   4.607525282666e-03  -5.595416310894e-04  -2.037616397424e-02   5.693791565470e-03   5.791078578981e-02  -1.542158101440e-02   1.177413977376e-02  -5.491777651623e-02  -3.551624677940e-02   1.252937598193e-02  -5.002911615051e-03   5.662998433173e-04   2.877016265624e-02  -6.760791998597e-03  -1.844839671571e-01   3.087648880436e-02  -1.343884348819e-02   1.011271527612e-01   4.957358338595e-02  
-1.058063625607e-02   4.485788484835e-03  -5.420646159157e-04  -2.003255467641e-02   5.554531263500e-03   5.770537962482e-02  -1.517023708867e-02   1.153234185666e-02  -5.423275250396e-02  -3.490282408392e-02   1.225238569009e-02  -4.862901599031e-03   5.475043793929e-04   2.816679878094e-02  -6.569635326130e-03  -1.816164424015e-01   3.014718357985e-02  -1.311754826636e-02   9.921750893733e-02   4.848691530118e-02  
-1.035491181563e-02   4.366711630133e-03  -5.251027749600e-04  -1.969105903481e-02   5.417856037570e-03   5.748278556930e-02  -1.492161475107e-02   1.129361621681e-02  -5.354562523267e-02  -3.429403699598e-02   1.197998389287e-02  -4.725912463332e-03   5.292676804429e-04   2.757029432089e-02  -6.382383098420e-03  -1.787500066209e-01   2.942925450160e-02  -1.280153287837e-02   9.732372639871e-02   4.741456995320e-02  
-1.013336675839e-02   4.250794735822e-03  -5.086755594504e-04  -1.935322599164e-02   5.284422379239e-03   5.725066207255e-02  -1.467521605013e-02   1.105879395106e-02  -5.286233044169e-02  -3.369358125935e-02   1.171233955345e-02  -4.592700022925e-03   5.116636699065e-04   2.698226914307e-02  -6.200410756309e-03  -1.759105744392e-01   2.872849976205e-02  -1.249149414823e-02   9.545763749073e-02   4.636253181452e-02  
-9.915797648826e-03   4.137456776741e-03  -4.927107045478e-04  -1.901794274065e-02   5.153352282749e-03   5.700060880555e-02  -1.443057743753e-02   1.082723669013e-02  -5.217711796463e-02  -3.309777369466e-02   1.144935391739e-02  -4.462528953763e-03   4.945583702144e-04   2.640199295044e-02  -6.022272494037e-03  -1.730778836207e-01   2.803779439232e-02  -1.218701762606e-02   9.360961746914e-02   4.532552508173e-02  
-9.702252896123e-03   4.027173071990e-03  -4.772506470117e-04  -1.868641015730e-02   5.025375775960e-03   5.674121684629e-02  -1.418909360130e-02   1.059955939742e-02  -5.149591900796e-02  -3.251026127753e-02   1.119092893795e-02  -4.336060817852e-03   4.780297803854e-04   2.583039533363e-02  -5.849166149630e-03  -1.702730961632e-01   2.736332347284e-02  -1.188847899530e-02   9.178922359403e-02   4.430839159451e-02  
-9.493910188277e-03   3.919907268714e-03  -4.622672281098e-04  -1.836035394579e-02   4.900439156500e-03   5.647496689412e-02  -1.395014815191e-02   1.037692057912e-02  -5.082199530753e-02  -3.193324060313e-02   1.093915745804e-02  -4.213295563444e-03   4.620486932967e-04   2.527199725348e-02  -5.681068108619e-03  -1.675199785060e-01   2.670478587342e-02  -1.159786169837e-02   9.000677755714e-02   4.331593710068e-02  
-9.289143359124e-03   3.814954951186e-03  -4.477124567026e-04  -1.803657379134e-02   4.777784916728e-03   5.619159753547e-02  -1.371289119990e-02   1.015717931903e-02  -5.014599073393e-02  -3.136034682727e-02   1.069155891334e-02  -4.093173973123e-03   4.465368616274e-04   2.472026680036e-02  -5.516428716744e-03  -1.647691578336e-01   2.605613834365e-02  -1.131211214155e-02   8.823958336729e-02   4.233666869461e-02  
-9.087232208031e-03   3.712772101028e-03  -4.336272165323e-04  -1.771513534173e-02   4.658082836260e-03   5.589871432638e-02  -1.347856351617e-02   9.940213101796e-03  -4.947214581887e-02  -3.079402337954e-02   1.044684173595e-02  -3.976321536844e-03   4.315698379570e-04   2.417357117316e-02  -5.356394653708e-03  -1.620281418775e-01   2.542305550616e-02  -1.103045716243e-02   8.649120734435e-02   4.137248632353e-02  
-8.890814253637e-03   3.613292068471e-03  -4.199437011882e-04  -1.739985052692e-02   4.540958258019e-03   5.559731094082e-02  -1.324582495150e-02   9.728596842131e-03  -4.880522998433e-02  -3.023775165149e-02   1.020933610041e-02  -3.862860848707e-03   4.170539520899e-04   2.364170990820e-02  -5.200798230313e-03  -1.593449592281e-01   2.480276174221e-02  -1.075725156543e-02   8.478250514886e-02   4.043314637713e-02  
-8.697466757403e-03   3.516532660539e-03  -4.067291199499e-04  -1.708743723014e-02   4.426847197570e-03   5.528939488529e-02  -1.301782971176e-02   9.520014060401e-03  -4.814256689386e-02  -2.968917232888e-02   9.975154890008e-03  -3.752595306011e-03   4.030661241665e-04   2.311610041598e-02  -5.049701805550e-03  -1.566800942517e-01   2.419894986427e-02  -1.048856119851e-02   8.309578161598e-02   3.951012657435e-02  
-8.506977120678e-03   3.421128823642e-03  -3.938479552688e-04  -1.677527527969e-02   4.313925337072e-03   5.495376902919e-02  -1.279075495829e-02   9.313021892217e-03  -4.746981487269e-02  -2.913934377569e-02   9.744489669207e-03  -3.643658633638e-03   3.894035321565e-04   2.259454733548e-02  -4.900051249924e-03  -1.539843873165e-01   2.359689691799e-02  -1.022332869117e-02   8.140854854833e-02   3.859173035135e-02  
-8.321131403804e-03   3.329227984226e-03  -3.814272635219e-04  -1.647027808063e-02   4.204835663879e-03   5.462631216407e-02  -1.256778533154e-02   9.111620974460e-03  -4.681392649381e-02  -2.860515730915e-02   9.519391773255e-03  -3.539211095547e-03   3.763058736774e-04   2.208656575153e-02  -4.756838894889e-03  -1.513714979412e-01   2.301827796362e-02  -9.965814565041e-03   7.977178995782e-02   3.770342335406e-02  
-8.139745276521e-03   3.239608433887e-03  -3.693694705747e-04  -1.617005305664e-02   4.098048908856e-03   5.428927570683e-02  -1.234683245478e-02   8.914475006236e-03  -4.616246724348e-02  -2.807886184116e-02   9.300076641356e-03  -3.437502294489e-03   3.636062670627e-04   2.159011211251e-02  -4.617254817721e-03  -1.487970774736e-01   2.245067095906e-02  -9.714998463428e-03   7.816498814898e-02   3.683452223802e-02  
-7.960909128825e-03   3.152074111638e-03  -3.576897631116e-04  -1.587163584773e-02   3.993578907750e-03   5.394024329694e-02  -1.212873685047e-02   8.719574587133e-03  -4.551093932237e-02  -2.755711601010e-02   9.083556876200e-03  -3.338157870357e-03   3.513306472648e-04   2.109823623965e-02  -4.480992674949e-03  -1.462235239487e-01   2.189459784717e-02  -9.467729809977e-03   7.657129464770e-02   3.597690423810e-02  
-7.785874206296e-03   3.066882977531e-03  -3.463423465901e-04  -1.557775720066e-02   3.891389165680e-03   5.358224928328e-02  -1.191190350938e-02   8.528619513152e-03  -4.486394844312e-02  -2.704303966640e-02   8.871665128215e-03  -3.241734762528e-03   3.394279825055e-04   2.061630569568e-02  -4.348611454817e-03  -1.436861438007e-01   2.134979121473e-02  -9.226357092088e-03   7.500621706509e-02   3.513780578460e-02  
-7.614031875430e-03   2.983350491087e-03  -3.353406366767e-04  -1.528598860653e-02   3.791006593026e-03   5.320899755771e-02  -1.169862339473e-02   8.340177543395e-03  -4.421552796802e-02  -2.653268307440e-02   8.663891469165e-03  -3.147105280414e-03   3.278791431808e-04   2.014122282862e-02  -4.218564025992e-03  -1.411513858774e-01   2.081274848271e-02  -8.989435720719e-03   7.345453524240e-02   3.430964580114e-02  
-7.445954149744e-03   2.902483879012e-03  -3.246682315939e-04  -1.499986873382e-02   3.693415965995e-03   5.283497335776e-02  -1.148619696065e-02   8.156162724133e-03  -4.357688260330e-02  -2.603294794887e-02   8.460554285140e-03  -3.055869711864e-03   3.167361340164e-04   1.967669757922e-02  -4.093297565765e-03  -1.386713674477e-01   2.029125363110e-02  -8.758584194980e-03   7.193923298438e-02   3.350364946141e-02  
-7.280439116213e-03   2.823560601374e-03  -3.143545190491e-04  -1.471583227290e-02   3.598040299948e-03   5.245119365676e-02  -1.127825188787e-02   7.974473172176e-03  -4.293964468169e-02  -2.553839868822e-02   8.260191461889e-03  -2.966819817615e-03   3.059745309217e-04   1.921750138224e-02  -3.971057958373e-03  -1.361979037380e-01   1.978106057352e-02  -8.531432853268e-03   7.043885389813e-02   3.270924444409e-02  
-7.119199197122e-03   2.746768865289e-03  -3.043518463377e-04  -1.443729114048e-02   3.504944918233e-03   5.206380123614e-02  -1.107271857094e-02   7.797182047623e-03  -4.231038969669e-02  -2.505318921093e-02   8.065413434464e-03  -2.880379439873e-03   2.955630220976e-04   1.877030135772e-02  -3.852387728495e-03  -1.337749964533e-01   1.928280845433e-02  -8.310857325582e-03   6.897214099726e-02   3.193521381452e-02  
-6.960490662351e-03   2.671920508095e-03  -2.946795551784e-04  -1.416125951296e-02   3.414070613866e-03   5.166844976592e-02  -1.087094119337e-02   7.622373065985e-03  -4.168366688026e-02  -2.457370673579e-02   7.873575021536e-03  -2.796165475454e-03   2.855088322377e-04   1.832879209247e-02  -3.736813085082e-03  -1.313642491854e-01   1.879588580677e-02  -8.094051361864e-03   6.752237726205e-02   3.117349563154e-02  
-6.804903327486e-03   2.598765083338e-03  -2.852916256482e-04  -1.388845074483e-02   3.324994785385e-03   5.126212934377e-02  -1.067121409473e-02   7.450504103765e-03  -4.105868459986e-02  -2.409945443631e-02   7.685662471726e-03  -2.713922678504e-03   2.757636001002e-04   1.789491984205e-02  -3.623901890306e-03  -1.289715806029e-01   1.831747471457e-02  -7.881820627137e-03   6.609178628516e-02   3.042489802992e-02  
-6.653030178068e-03   2.527898201647e-03  -2.761996401936e-04  -1.362116457708e-02   3.238398801277e-03   5.085658885122e-02  -1.047400846993e-02   7.282863368403e-03  -4.044388433578e-02  -2.363556986894e-02   7.502375947824e-03  -2.634542464621e-03   2.663583148033e-04   1.747195444788e-02  -3.514976541712e-03  -1.266340818069e-01   1.785282169248e-02  -7.675553737268e-03   6.469627861978e-02   2.969702044263e-02  
-6.503605358744e-03   2.458705823613e-03  -2.673737938854e-04  -1.335642958401e-02   3.153617418729e-03   5.044042029796e-02  -1.027850490642e-02   7.117632432588e-03  -3.983016081258e-02  -2.317623823852e-02   7.321941050172e-03  -2.557124173211e-03   2.572495884330e-04   1.705461088716e-02  -3.408755595278e-03  -1.243072226561e-01   1.739700515065e-02  -7.472899729838e-03   6.331628762457e-02   2.898034506480e-02  
-6.357443133116e-03   2.390917692069e-03  -2.588006749484e-04  -1.309491286012e-02   3.070315227242e-03   5.001183819560e-02  -1.008493338631e-02   6.955330754774e-03  -3.921749970119e-02  -2.272160754693e-02   7.145873374784e-03  -2.481283628252e-03   2.484004887458e-04   1.664567752691e-02  -3.304589241479e-03  -1.219989108706e-01   1.694745646896e-02  -7.275016832874e-03   6.195493256153e-02   2.827606782043e-02  
-6.214664635958e-03   2.325396996013e-03  -2.505237570776e-04  -1.283890104220e-02   2.989634415111e-03   4.958859896502e-02  -9.895349924795e-03   6.797053825597e-03  -3.861677949983e-02  -2.227794441312e-02   6.973909621273e-03  -2.408251526983e-03   2.398926313081e-04   1.624673793716e-02  -3.204423255706e-03  -1.197463059356e-01   1.651316205245e-02  -7.082565385633e-03   6.062818836849e-02   2.759195276016e-02  
-6.073905367475e-03   2.261246542860e-03  -2.424757976249e-04  -1.258457549492e-02   2.910410881503e-03   4.915100166285e-02  -9.706720544500e-03   6.640634273196e-03  -3.801450573290e-02  -2.183704706050e-02   6.804332440338e-03  -2.336782559996e-03   2.316319189979e-04   1.585217085895e-02  -3.106364348012e-03  -1.174930821072e-01   1.608514796349e-02  -6.893070313941e-03   5.931153864090e-02   2.691607784634e-02  
-5.937033823891e-03   2.198963420334e-03  -2.346989223191e-04  -1.233587170455e-02   2.833347530466e-03   4.871560532125e-02  -9.521993480081e-03   6.488369524666e-03  -3.742268570850e-02  -2.140615126694e-02   6.639853684848e-03  -2.267547113258e-03   2.236689634402e-04   1.546903157783e-02  -3.011441443533e-03  -1.152952138354e-01   1.566919242735e-02  -6.709523349605e-03   5.802865676921e-02   2.625955097258e-02  
-5.802320862284e-03   2.138291688139e-03  -2.271796217339e-04  -1.208971920439e-02   2.758186860508e-03   4.827424788340e-02  -9.340654950236e-03   6.338365875823e-03  -3.683422000269e-02  -2.098074630204e-02   6.477933214528e-03  -2.200162694134e-03   2.159816093590e-04   1.509124234442e-02  -2.919105666852e-03  -1.131119515839e-01   1.526303705318e-02  -6.529283547227e-03   5.676209536544e-02   2.561408131628e-02  
-5.670341887618e-03   2.079348681413e-03  -2.198968172954e-04  -1.184756390927e-02   2.684985660446e-03   4.783109787329e-02  -9.161889096162e-03   6.191420354911e-03  -3.625243686673e-02  -2.056274913208e-02   6.319331241058e-03  -2.134873212328e-03   2.085617602510e-04   1.472106908706e-02  -2.829715215130e-03  -1.109624262320e-01   1.486759391701e-02  -6.353287580834e-03   5.551974123501e-02   2.498326477130e-02  
-5.541402845074e-03   2.021550420060e-03  -2.127815317927e-04  -1.160895701064e-02   2.612795956543e-03   4.737397965290e-02  -8.982561756669e-03   6.047393767379e-03  -3.567103514890e-02  -2.014866251661e-02   6.164761698485e-03  -2.070972309659e-03   2.013134871783e-04   1.435933247183e-02  -2.742050750749e-03  -1.088350432344e-01   1.447564891829e-02  -6.181831674312e-03   5.429619792746e-02   2.436418567425e-02  
-5.414523301818e-03   1.965472136696e-03  -2.059406549651e-04  -1.137319471237e-02   2.542835480966e-03   4.691793788317e-02  -8.808645176590e-03   5.905681773046e-03  -3.509657140345e-02  -1.974179534830e-02   6.012583984739e-03  -2.009015498073e-03   1.943652933506e-04   1.400285053194e-02  -2.657238045478e-03  -1.067299408090e-01   1.409646980347e-02  -6.013544604186e-03   5.309171306591e-02   2.375725696775e-02  
-5.290548470184e-03   1.910886170203e-03  -1.993143665035e-04  -1.114155289062e-02   2.474602588009e-03   4.645989454773e-02  -8.637252111736e-03   5.767073580121e-03  -3.452867708361e-02  -1.934211519696e-02   5.864167366334e-03  -1.948815867166e-03   1.876505106372e-04   1.365471067364e-02  -2.574872164112e-03  -1.046601075669e-01   1.372626480272e-02  -5.849696555878e-03   5.191141232696e-02   2.316455868564e-02  
-5.169614307557e-03   1.857816029194e-03  -1.928841869388e-04  -1.091456257718e-02   2.408047703865e-03   4.600078128591e-02  -8.467797903971e-03   5.631828696263e-03  -3.396829446783e-02  -1.895009570017e-02   5.719612633339e-03  -1.890468808595e-03   1.811524934398e-04   1.331554197709e-02  -2.495064052151e-03  -1.026321650900e-01   1.336496502766e-02  -5.690512693344e-03   5.075774288831e-02   2.258711888348e-02  
-5.050693765521e-03   1.806096201583e-03  -1.866412157094e-04  -1.069028080003e-02   2.343015415995e-03   4.553517658650e-02  -8.299742270650e-03   5.498781032183e-03  -3.341086533551e-02  -1.856289932231e-02   5.577456042687e-03  -1.833715797130e-03   1.748630889240e-04   1.298167805538e-02  -2.417481829550e-03  -1.006210877057e-01   1.301138859623e-02  -5.534418144364e-03   4.962011960025e-02   2.201995421238e-02  
-4.934196743302e-03   1.755652460068e-03  -1.806045543146e-04  -1.046916632685e-02   2.279533318111e-03   4.506572885117e-02  -8.134971952292e-03   5.368213114949e-03  -3.285805710149e-02  -1.818142909672e-02   5.438420868788e-03  -1.778402093509e-03   1.687897508619e-04   1.265446160945e-02  -2.341904407355e-03  -9.863328267480e-02   1.266580162135e-02  -5.381941004211e-03   4.850097459270e-02   2.146407512317e-02  
-4.819846085686e-03   1.706428791276e-03  -1.747525410770e-04  -1.025084197082e-02   2.217405072683e-03   4.458945055160e-02  -7.972564536496e-03   5.239892132500e-03  -3.230820293862e-02  -1.780468287620e-02   5.302076370103e-03  -1.724516854970e-03   1.629053503347e-04   1.233314951779e-02  -2.268242416916e-03  -9.666373298342e-02   1.232695436847e-02  -5.232746865171e-03   4.739815637021e-02   2.091835610286e-02  
-4.708659413139e-03   1.658615559062e-03  -1.690724474934e-04  -1.003770201090e-02   2.156876755917e-03   4.411545975021e-02  -7.811891163990e-03   5.115121697572e-03  -3.176763220012e-02  -1.743631445537e-02   5.169827914335e-03  -1.672356629245e-03   1.572138342529e-04   1.202149340008e-02  -2.196991980160e-03  -9.474380281787e-02   1.199672710049e-02  -5.088367140216e-03   4.632433885706e-02   2.038856004686e-02  
-4.598838072912e-03   1.612206405546e-03  -1.636088458724e-04  -9.826452987799e-03   2.098196702249e-03   4.364030731067e-02  -7.655662490604e-03   4.991960087333e-03  -3.123168473609e-02  -1.707327268750e-02   5.039049159122e-03  -1.621748645927e-03   1.517568370188e-04   1.171308934212e-02  -2.128023273225e-03  -9.283475327841e-02   1.167691229713e-02  -4.946109941547e-03   4.526346931127e-02   1.986739660339e-02  
-4.492375810835e-03   1.567024240613e-03  -1.582982245255e-04  -9.620569322423e-03   2.040858994168e-03   4.316637293022e-02  -7.500972913597e-03   4.872437955928e-03  -3.070457890481e-02  -1.671824393422e-02   4.912743249108e-03  -1.572641173332e-03   1.464619089739e-04   1.141505703512e-02  -2.061076875390e-03  -9.097665297612e-02   1.136389852495e-02  -4.808894598200e-03   4.423170390051e-02   1.936190284358e-02  
-4.387401163812e-03   1.522959641008e-03  -1.531607495512e-04  -9.416542558611e-03   1.984878334812e-03   4.268632049070e-02  -7.349008900019e-03   4.754506376133e-03  -3.017959262991e-02  -1.636705090260e-02   4.788189545976e-03  -1.524797332873e-03   1.413497447228e-04   1.112077282587e-02  -1.995899056445e-03  -8.912680855736e-02   1.105797890745e-02  -4.673950887295e-03   4.321136496879e-02   1.886404976777e-02  
-4.284998020181e-03   1.479874379457e-03  -1.481471634322e-04  -9.216301625920e-03   1.929888978509e-03   4.219982994470e-02  -7.197060623003e-03   4.639280077100e-03  -2.965832830341e-02  -1.602080315336e-02   4.666982495320e-03  -1.478138641453e-03   1.363691044753e-04   1.083403301425e-02  -1.932285225950e-03  -8.730616015085e-02   1.075641069236e-02  -4.542817109946e-03   4.221073408249e-02   1.837738255862e-02  
-4.184299080387e-03   1.438236786169e-03  -1.433376053657e-04  -9.019041510958e-03   1.876840517025e-03   4.171923943378e-02  -7.050238908835e-03   4.526174949840e-03  -2.914577852545e-02  -1.568189679223e-02   4.547755849400e-03  -1.433123378465e-03   1.316105905850e-04   1.055213369811e-02  -1.871093929447e-03  -8.551299632482e-02   1.046631689371e-02  -4.414367021372e-03   4.122928501494e-02   1.790185594616e-02  
-4.086394090729e-03   1.397531736215e-03  -1.386475719659e-04  -8.826029981867e-03   1.824744461660e-03   4.123458872775e-02  -6.903870420862e-03   4.416003600604e-03  -2.863837533516e-02  -1.534862027880e-02   4.432213585271e-03  -1.389234547237e-03   1.269754518864e-04   1.027860427180e-02  -1.811379427707e-03  -8.375550146433e-02   1.018051850060e-02  -4.290006637528e-03   4.026977077767e-02   1.743833781263e-02  
-3.990390590169e-03   1.358051293035e-03  -1.341098116826e-04  -8.636314572848e-03   1.774168438443e-03   4.075197966961e-02  -6.760041363594e-03   4.308108026354e-03  -2.813800010135e-02  -1.502170732852e-02   4.318973025941e-03  -1.346786082056e-03   1.225097701272e-04   1.001067027055e-02  -1.753725411968e-03  -8.202681226982e-02   9.903160506061e-03  -4.168583168941e-03   3.932944614308e-02   1.698569187582e-02  
-3.895777420382e-03   1.319569753065e-03  -1.297438877818e-04  -8.448335173409e-03   1.724912816390e-03   4.026551823413e-02  -6.620258357606e-03   4.201660810114e-03  -2.764054505504e-02  -1.469876237233e-02   4.207433955985e-03  -1.305395893349e-03   1.182162040835e-04   9.746270556029e-03  -1.697567543724e-03  -8.030662937998e-02   9.632864557498e-03  -4.049229526993e-03   3.839991865210e-02   1.654002423405e-02  
-3.803885483048e-03   1.282019449743e-03  -1.254922458984e-04  -8.264743227372e-03   1.676648423372e-03   3.977803972997e-02  -6.481323672523e-03   4.098147607906e-03  -2.714965515999e-02  -1.438201702122e-02   4.099480217109e-03  -1.265132172939e-03   1.140413489411e-04   9.490209260708e-03  -1.642913001831e-03  -7.862607251749e-02   9.367431047816e-03  -3.933873362108e-03   3.749341420559e-02   1.610663941108e-02  
-3.713982514114e-03   1.245685004058e-03  -1.213867908623e-04  -8.084864980994e-03   1.629917289621e-03   3.929610775428e-02  -6.345448833103e-03   3.997070213209e-03  -2.666759238986e-02  -1.407241174164e-02   3.993931697636e-03  -1.226301957834e-03   1.100270827004e-04   9.240164099893e-03  -1.590313764181e-03  -7.698052068178e-02   9.110772607671e-03  -3.821554797634e-03   3.660808805280e-02   1.568479220326e-02  
-3.625773787409e-03   1.210255449789e-03  -1.174145461485e-04  -7.907484067272e-03   1.584324534686e-03   3.881145909447e-02  -6.211903055964e-03   3.897810255424e-03  -2.618945251996e-02  -1.376724141494e-02   3.890524755761e-03  -1.188467909037e-03   1.061520232281e-04   8.994855661481e-03  -1.539113796018e-03  -7.535268743868e-02   8.859961434044e-03  -3.711725172227e-03   3.573671069656e-02   1.527108311274e-02  
-3.539302872702e-03   1.175558297954e-03  -1.135415880171e-04  -7.732571150327e-03   1.539473935013e-03   3.831895364581e-02  -6.078756450407e-03   3.800368436901e-03  -2.571300989234e-02  -1.346525668792e-02   3.789344219600e-03  -1.151510489059e-03   1.023766215961e-04   8.754550831613e-03  -1.489049338919e-03  -7.374060072423e-02   8.612473793653e-03  -3.604472121023e-03   3.487831587087e-02   1.486492720777e-02  
-3.454779023643e-03   1.142097251704e-03  -1.098222942572e-04  -7.561450080459e-03   1.496289152032e-03   3.783619555672e-02  -5.949944997259e-03   3.705348310660e-03  -2.524719273838e-02  -1.317121144474e-02   3.690521641081e-03  -1.115956028712e-03   9.876726306201e-05   8.520176343361e-03  -1.441036453694e-03  -7.216656470193e-02   8.374740823178e-03  -3.500156320401e-03   3.404183928901e-02   1.447045449415e-02  
-3.372445660053e-03   1.109512395635e-03  -1.062124096711e-04  -7.394071227334e-03   1.454131134980e-03   3.735453329418e-02  -5.822794022254e-03   3.612764043889e-03  -2.478797886872e-02  -1.288292704024e-02   3.594516362773e-03  -1.081432105174e-03   9.527151320760e-05   8.292447674142e-03  -1.394433611719e-03  -7.062588551454e-02   8.142394701127e-03  -3.399033513650e-03   3.322506373725e-02   1.408643682522e-02  
-3.291747930774e-03   1.077574883085e-03  -1.026968839149e-04  -7.228946211504e-03   1.412689778184e-03   3.686601938864e-02  -5.696300353236e-03   3.521838912172e-03  -2.433056223363e-02  -1.259773481269e-02   3.500649230000e-03  -1.047641995967e-03   9.187195918259e-05   8.069386757352e-03  -1.348804191059e-03  -6.909957289104e-02   7.913240151175e-03  -3.300285266463e-03   3.242020371564e-02   1.370931212944e-02  
-3.212339907580e-03   1.046686201605e-03  -9.932423952588e-05  -7.066204991571e-03   1.372679104119e-03   3.638162857641e-02  -5.574002867481e-03   3.432538745850e-03  -2.387990530454e-02  -1.231809552219e-02   3.408271779429e-03  -1.015004439941e-03   8.862125264243e-05   7.849984580137e-03  -1.304845796208e-03  -6.759342500287e-02   7.692344266609e-03  -3.203503346179e-03   3.162969905667e-02   1.334027907045e-02  
-3.135264576647e-03   1.016652300206e-03  -9.604267121603e-05  -6.907723280883e-03   1.333651209879e-03   3.590136218321e-02  -5.452854769638e-03   3.345888415869e-03  -2.343750493723e-02  -1.204497561590e-02   3.318896772526e-03  -9.834030845095e-04   8.546780692039e-05   7.637881050877e-03  -1.262308526343e-03  -6.612830036004e-02   7.476664577090e-03  -3.110111812758e-03   3.086143999642e-02   1.298261905320e-02  
-3.059895864974e-03   9.874551002897e-04  -9.287137987537e-05  -6.752224417818e-03   1.295674847667e-03   3.542281959289e-02  -5.334177839072e-03   3.261191388303e-03  -2.300116194346e-02  -1.177702505856e-02   3.231641470805e-03  -9.527409174476e-04   8.242688670645e-05   7.430800558571e-03  -1.221082715569e-03  -6.468857953125e-02   7.266706632374e-03  -3.019182840943e-03   3.010910770735e-02   1.263352089360e-02  
-2.985468421979e-03   9.588481124602e-04  -8.979134745716e-05  -6.597782242248e-03   1.258390660438e-03   3.493542550789e-02  -5.216620154167e-03   3.177439014193e-03  -2.256458986852e-02  -1.151078157006e-02   3.145570813973e-03  -9.227284405729e-04   7.947757509746e-05   7.226174430735e-03  -1.180727645044e-03  -6.325035362995e-02   7.059995224115e-03  -2.929682177168e-03   2.936318057818e-02   1.228869098852e-02  
-2.913189637101e-03   9.311097801810e-04  -8.681607853179e-05  -6.447395548142e-03   1.222206577485e-03   3.445515751153e-02  -5.101711337434e-03   3.096170649095e-03  -2.213729105560e-02  -1.125136246765e-02   3.062232786022e-03  -8.937127550584e-04   7.663552715245e-05   7.028197273377e-03  -1.141765695385e-03  -6.185177019324e-02   6.859451617628e-03  -2.843254665359e-03   2.863853770783e-02   1.195465308243e-02  
-2.842487469862e-03   9.043013215654e-04  -8.394624552105e-05  -6.300162267967e-03   1.187240404674e-03   3.398145761945e-02  -4.989633996535e-03   3.016862181392e-03  -2.171817664003e-02  -1.099805231711e-02   2.980781723570e-03  -8.657559015450e-04   7.390595596040e-05   6.834991033227e-03  -1.104320117854e-03  -6.048310772881e-02   6.665849710801e-03  -2.759143177287e-03   2.793127410774e-02   1.162968237305e-02  
-2.773512801222e-03   8.781447332795e-04  -8.115983476882e-05  -6.155875563766e-03   1.153057224768e-03   3.350814160495e-02  -4.878950802888e-03   2.939440065683e-03  -2.130428509411e-02  -1.074926417808e-02   2.901553222457e-03  -8.385437382386e-04   7.126186155316e-05   6.646970591454e-03  -1.067891628297e-03  -5.913987417492e-02   6.476320534902e-03  -2.677484239894e-03   2.723930833391e-02   1.131271572156e-02  
-2.705637400654e-03   8.527319252116e-04  -7.847485899701e-05  -6.013465996480e-03   1.119862283197e-03   3.303493787790e-02  -4.771017623689e-03   2.863315610283e-03  -2.089465015774e-02  -1.050436555871e-02   2.823643253462e-03  -8.121349267062e-04   6.871997921774e-05   6.462044328708e-03  -1.032595649797e-03  -5.781051732781e-02   6.292183582959e-03  -2.597447340391e-03   2.655815332289e-02   1.100180533295e-02  
-2.639453009721e-03   8.278568961371e-04  -7.585588823990e-05  -5.873881547096e-03   1.087248254912e-03   3.255936231313e-02  -4.663494070444e-03   2.788999483696e-03  -2.048886816756e-02  -1.026321895620e-02   2.747917725352e-03  -7.863591889441e-04   6.624428453013e-05   6.282188742816e-03  -9.981314677974e-04  -5.650424661977e-02   6.110798036471e-03  -2.519785528611e-03   2.589111915164e-02   1.069824218961e-02  
-2.574704369761e-03   8.037504258382e-04  -7.332481316151e-05  -5.737121680154e-03   1.055622127615e-03   3.208844010030e-02  -4.558293660148e-03   2.716428202174e-03  -2.008997210317e-02  -1.002726262146e-02   2.673937165949e-03  -7.614597766799e-04   6.386007346508e-05   6.106679439317e-03  -9.649005806747e-04  -5.522387347144e-02   5.934976758158e-03  -2.444206964295e-03   2.523930293608e-02   1.040254819496e-02  
-2.511439703523e-03   7.802569512956e-04  -7.087179159802e-05  -5.602964294124e-03   1.024768830179e-03   3.161834811042e-02  -4.454675455914e-03   2.645505533397e-03  -1.969602920792e-02  -9.795496463723e-03   2.601828110096e-03  -7.372376652702e-04   6.155549923573e-05   5.935541049290e-03  -9.326054414214e-04  -5.396541609570e-02   5.763196587161e-03  -2.370700764640e-03   2.460096442375e-02   1.011386772339e-02  
-2.449876129813e-03   7.575213045652e-04  -6.850761754287e-05  -5.472193206749e-03   9.949066755966e-04   3.115620945946e-02  -4.353827463504e-03   2.576598720949e-03  -1.931076698662e-02  -9.569789157367e-03   2.531826912259e-03  -7.138666707672e-04   5.934024576774e-05   5.769625314871e-03  -9.015069444649e-04  -5.274035724246e-02   5.597090657296e-03  -2.299584634221e-03   2.398043295884e-02   9.834063356257e-03  
-2.389460475575e-03   7.354528089423e-04  -6.622299019238e-05  -5.343606973667e-03   9.659151093433e-04   3.069622323900e-02  -4.255125915940e-03   2.509068495639e-03  -1.893057093152e-02  -9.348159686911e-03   2.463197204702e-03  -6.912402265769e-04   5.720676227041e-05   5.607063681825e-03  -8.714515484559e-04  -5.153358328520e-02   5.435812529956e-03  -2.230119773662e-03   2.337175492428e-02   9.560513179171e-03  
-2.330271036854e-03   7.139275223272e-04  -6.401206579280e-05  -5.217101895848e-03   9.375991189858e-04   3.023547227690e-02  -4.158114578515e-03   2.442893142298e-03  -1.855415697347e-02  -9.129957091825e-03   2.396110911944e-03  -6.692028142147e-04   5.514450732173e-05   5.448079447009e-03  -8.421944227624e-04  -5.034323140537e-02   5.278071095927e-03  -2.162376702466e-03   2.277404610667e-02   9.292748883484e-03  
-2.272420257013e-03   6.929246291075e-04  -6.186830798371e-05  -5.092957793872e-03   9.099339799856e-04   2.977508908540e-02  -4.062496600602e-03   2.378196043366e-03  -1.818216764516e-02  -8.915465493100e-03   2.330722479758e-03  -6.477454857253e-04   5.314911098005e-05   5.293060350594e-03  -8.137269200415e-04  -4.917265932215e-02   5.123717572324e-03  -2.096492530548e-03   2.218849520950e-02   9.031229432800e-03  
-2.216081053243e-03   6.726051514084e-04  -5.979042217719e-05  -4.971993324091e-03   8.831398829684e-04   2.932215410605e-02  -3.968640789918e-03   2.315342972469e-03  -1.781819979611e-02  -8.706476263459e-03   2.267152359842e-03  -6.270772593688e-04   5.122414218703e-05   5.142660294732e-03  -7.863683569481e-04  -4.803294567870e-02   4.974298134399e-03  -2.032708855548e-03   2.161924689895e-02   8.777735124667e-03  
-2.161150431616e-03   6.528461100365e-04  -5.778431160829e-05  -4.853680362626e-03   8.570803328306e-04   2.887318452399e-02  -3.876870153594e-03   2.254080518337e-03  -1.746026257631e-02  -8.501942469978e-03   2.205353829768e-03  -6.070172115212e-04   4.936919300781e-05   4.996480462783e-03  -7.598495865284e-04  -4.691751805834e-02   4.828898311453e-03  -1.970853038031e-03   2.106360152685e-02   8.531034757179e-03  
-2.106921772715e-03   6.335478220108e-04  -5.584182915644e-05  -4.736392588607e-03   8.316028065220e-04   2.841974526130e-02  -3.786539905272e-03   2.193598749233e-03  -1.710362706661e-02  -8.299343570199e-03   2.144405987255e-03  -5.874468201815e-04   4.757657550878e-05   4.852189817643e-03  -7.339931465239e-04  -4.580674370435e-02   4.686505207636e-03  -1.910024494907e-03   2.051404439518e-02   8.287874762639e-03  
-2.054468406324e-03   6.148740479060e-04  -5.396378830397e-05  -4.622815552834e-03   8.069361781079e-04   2.797666243329e-02  -3.698233131180e-03   2.135197155400e-03  -1.675643935382e-02  -8.102876414300e-03   2.085659074589e-03  -5.685844574939e-04   4.584932416895e-05   4.713375406973e-03  -7.091259865395e-04  -4.473358528556e-02   4.548727822237e-03  -1.851580551480e-03   1.998293708786e-02   8.053499175432e-03  
-2.003124683800e-03   5.967356079977e-04  -5.214200148447e-05  -4.511452375145e-03   7.829564028679e-04   2.753648465690e-02  -3.611350703913e-03   2.078122522102e-03  -1.641438768759e-02  -7.910238618162e-03   2.028244439245e-03  -5.503225294286e-04   4.418032682832e-05   4.577840141274e-03  -6.850903221633e-04  -4.367973806103e-02   4.414679583119e-03  -1.794671328174e-03   1.946324142295e-02   7.824865508632e-03  
-1.952669016832e-03   5.790593776360e-04  -5.038625349321e-05  -4.401591529833e-03   7.595791695477e-04   2.709553004564e-02  -3.526477949882e-03   2.022036910530e-03  -1.607544150379e-02  -7.720357152846e-03   1.971930871965e-03  -5.325450713411e-04   4.257331354735e-05   4.444840871679e-03  -6.617119027859e-04  -4.263733421583e-02   4.283936500949e-03  -1.739002982047e-03   1.895189201705e-02   7.600627261747e-03  
-1.903513689728e-03   5.618973824722e-04  -4.868894416916e-05  -4.294324957898e-03   7.368742440121e-04   2.665975606917e-02  -3.443398976046e-03   1.967455818497e-03  -1.574280769620e-02  -7.534859674855e-03   1.917226198801e-03  -5.153297102093e-04   4.102375690740e-05   4.315757017379e-03  -6.391087750153e-04  -4.161943214657e-02   4.156887788231e-03  -1.685087601699e-03   1.845367975713e-02   7.382782212810e-03  
-1.855696992751e-03   5.452279669791e-04  -4.704389213685e-05  -4.189776388276e-03   7.148003347979e-04   2.622966292241e-02  -3.361789544155e-03   1.914426026805e-03  -1.541669101383e-02  -7.353789527042e-03   1.864163679290e-03  -4.986644257065e-04   3.952728247914e-05   4.190685877758e-03  -6.172648834324e-04  -4.062721102593e-02   4.033336554070e-03  -1.632949323242e-03   1.796891409769e-02   7.171416059684e-03  
-1.808696178214e-03   5.289760448644e-04  -4.544598922465e-05  -4.086722805975e-03   6.932446697136e-04   2.579844765087e-02  -3.281165163527e-03   1.862344227855e-03  -1.509336770505e-02  -7.175227268025e-03   1.812085279261e-03  -4.824611551608e-04   3.807760060594e-05   4.067961812879e-03  -5.960459232135e-04  -3.964618619544e-02   3.912490430727e-03  -1.581951255302e-03   1.749210763560e-02   6.964169371792e-03  
-1.763045367626e-03   5.132616480273e-04  -4.390748058263e-05  -3.986532727522e-03   6.724183554345e-04   2.537618051546e-02  -3.202893519693e-03   1.811859064594e-03  -1.477798937413e-02  -7.001713699332e-03   1.761644206093e-03  -4.668399546908e-04   3.668632792883e-05   3.949293773328e-03  -5.756391353587e-04  -3.869363073758e-02   3.795855106377e-03  -1.532725438429e-03   1.702961030163e-02   6.763709225731e-03  
-1.718004106092e-03   4.979036420265e-04  -4.242257966930e-05  -3.887226996498e-03   6.520561261154e-04   2.495035357353e-02  -3.126131452669e-03   1.762025406402e-03  -1.446390917835e-02  -6.829888006849e-03   1.711979226887e-03  -4.515786062503e-04   3.534428171530e-05   3.832323928587e-03  -5.557104812162e-04  -3.774594949147e-02   3.681626535519e-03  -1.484375972356e-03   1.657250606891e-02   6.566228849051e-03  
-1.674460604844e-03   4.830611298608e-04  -4.098316092333e-05  -3.791231016893e-03   6.323639814937e-04   2.453521541965e-02  -3.050940373492e-03   1.713977441549e-03  -1.415865920847e-02  -6.663493141495e-03   1.664106575347e-03  -4.369014953250e-04   3.404959467267e-05   3.719868912030e-03  -5.365942114345e-04  -3.683151325455e-02   3.571231945175e-03  -1.437950296873e-03   1.613127117596e-02   6.376103714782e-03  
-1.631926718434e-03   4.686201890040e-04  -3.958744087748e-05  -3.697242727872e-03   6.131895563838e-04   2.412315180880e-02  -2.976981284935e-03   1.667089898551e-03  -1.385813029865e-02  -6.500438269386e-03   1.617463249298e-03  -4.226619186249e-04   3.279773449131e-05   3.610382228025e-03  -5.180745696452e-04  -3.593509050469e-02   3.463615986135e-03  -1.392857501345e-03   1.570011570584e-02   6.190859865263e-03  
-1.590220884759e-03   4.546166612506e-04  -3.824309571411e-05  -3.604936299825e-03   5.946114388668e-04   2.371447723916e-02  -2.904984450189e-03   1.621190762972e-03  -1.356216685548e-02  -6.340574048174e-03   1.571807082811e-03  -4.088829856571e-04   3.159601941218e-05   3.503292237450e-03  -5.001916947988e-04  -3.505366001673e-02   3.359389203860e-03  -1.348877295374e-03   1.527786096096e-02   6.009998930217e-03  
-1.549486942613e-03   4.409602491808e-04  -3.694110868374e-05  -3.514475662237e-03   5.764754221816e-04   2.330761507433e-02  -2.834186836130e-03   1.576373612488e-03  -1.327025781121e-02  -6.183670477022e-03   1.527350814990e-03  -3.954708217279e-04   3.043378921417e-05   3.399031335140e-03  -4.827984013902e-04  -3.418832752378e-02   3.257486056767e-03  -1.306159777834e-03   1.486478752263e-02   5.833574247704e-03  
-1.509574523583e-03   4.276408976213e-04  -3.567793977464e-05  -3.425585465858e-03   5.587536154871e-04   2.290130690918e-02  -2.764398596159e-03   1.532492315284e-03  -1.298167575150e-02  -6.029301393687e-03   1.483893319135e-03  -3.824301413295e-04   2.930841562730e-05   3.297157524720e-03  -4.658991962409e-04  -3.333617935194e-02   3.157841475414e-03  -1.264534597783e-03   1.445976079080e-02   5.661089991204e-03  
-1.470916458710e-03   4.147655135559e-04  -3.445569024444e-05  -3.339490628145e-03   5.416264128926e-04   2.250458478198e-02  -2.696201853221e-03   1.490095768464e-03  -1.270075902217e-02  -5.879604632655e-03   1.441927472734e-03  -3.698738489587e-04   2.822410872757e-05   3.199004832113e-03  -4.496709032939e-04  -3.251177044229e-02   3.061537554818e-03  -1.224486607165e-03   1.406804283049e-02   5.494719939704e-03  
-1.433179298528e-03   4.022849884470e-04  -3.327846185234e-05  -3.255317690353e-03   5.250368104953e-04   2.211315774081e-02  -2.629855822368e-03   1.448776669197e-03  -1.242522989798e-02  -5.733385963809e-03   1.401061832794e-03  -3.577316512208e-04   2.718271571643e-05   3.103533885347e-03  -4.340114944174e-04  -3.170560124316e-02   2.968295001099e-03  -1.185621771493e-03   1.368604104451e-02   5.332947219558e-03  
-1.396030657176e-03   3.901582779113e-04  -3.214494096065e-05  -3.172256273865e-03   5.089309606315e-04   2.172238671766e-02  -2.565172060748e-03   1.408150721210e-03  -1.215262967127e-02  -5.589409714866e-03   1.360896015034e-03  -3.459479278962e-04   2.618249050347e-05   3.009706245867e-03  -4.188402617774e-04  -3.090830894239e-02   2.877725545695e-03  -1.147551922907e-03   1.331028124483e-02   5.174308023434e-03  
-1.360012836806e-03   3.783758844282e-04  -3.104410464206e-05  -3.091618743147e-03   4.932619910816e-04   2.133822505272e-02  -2.501541029100e-03   1.368820126317e-03  -1.188612332396e-02  -5.449232476595e-03   1.322086110429e-03  -3.345454652357e-04   2.521401732219e-05   2.919205271938e-03  -4.041835108180e-04  -3.013434151757e-02   2.789569171050e-03  -1.110885891619e-03   1.294589098957e-02   5.020874808648e-03  
-1.324697280014e-03   3.669098781290e-04  -2.998075283297e-05  -3.012357245629e-03   4.780095314057e-04   2.095562782919e-02  -2.439240762898e-03   1.330296425100e-03  -1.162302125059e-02  -5.311480467781e-03   1.284120182408e-03  -3.234736137174e-04   2.428046520274e-05   2.830706045972e-03  -3.899697036842e-04  -2.937220712516e-02   2.703712596536e-03  -1.075131617802e-03   1.258865167638e-02   4.870887947276e-03  
-1.290191564675e-03   3.557188305177e-04  -2.894629380345e-05  -2.934700487937e-03   4.631002120310e-04   2.057473395635e-02  -2.377645388898e-03   1.292683000767e-03  -1.136345404163e-02  -5.176223576798e-03   1.247134523201e-03  -3.126971212856e-04   2.337497791493e-05   2.744534117585e-03  -3.761487359811e-04  -2.862398073742e-02   2.619653987739e-03  -1.040399948665e-03   1.223919775381e-02   4.724576056508e-03  
-1.256599638303e-03   3.449476296529e-04  -2.795318689300e-05  -2.859165481581e-03   4.487787498480e-04   2.020283628197e-02  -2.318179349336e-03   1.256185695514e-03  -1.111063750876e-02  -5.044944678381e-03   1.211196721677e-03  -3.023626032110e-04   2.250914416398e-05   2.661016290991e-03  -3.629406383838e-04  -2.789722588545e-02   2.539032710241e-03  -1.006805964638e-03   1.190025612628e-02   4.583072435506e-03  
-1.223925676773e-03   3.344360930553e-04  -2.698727724655e-05  -2.785503760770e-03   4.347792209164e-04   1.983435385097e-02  -2.259421817061e-03   1.220710012238e-03  -1.086214658618e-02  -4.916492524285e-03   1.176363892808e-03  -2.923069563351e-04   2.166892668149e-05   2.580130425652e-03  -3.501005011937e-04  -2.718740920554e-02   2.460099406172e-03  -9.743302815448e-04   1.157003356355e-02   4.445569761279e-03  
-1.191863658538e-03   3.242298073962e-04  -2.605577661306e-05  -2.713092738649e-03   4.211938845342e-04   1.946831617919e-02  -2.202098547043e-03   1.185952429196e-03  -1.061714545808e-02  -4.790397178378e-03   1.142260175695e-03  -2.825659661493e-04   2.086112132134e-05   2.500996283459e-03  -3.376850766783e-04  -2.648892336975e-02   2.383511381276e-03  -9.426485335899e-04   1.124646116214e-02   4.311230721933e-03  
-1.160620857034e-03   3.143379512619e-04  -2.515924627400e-05  -2.642437177681e-03   4.080380871607e-04   1.910777445663e-02  -2.146345043816e-03   1.152141644123e-03  -1.037715301097e-02  -4.667386427082e-03   1.109120694604e-03  -2.731428436656e-04   2.008543706615e-05   2.424193455116e-03  -3.256998555146e-04  -2.580713420450e-02   2.309326262715e-03  -9.119642975443e-04   1.093140464577e-02   4.180789016104e-03  
-1.130149638578e-03   3.047201580550e-04  -2.428888871926e-05  -2.573441615253e-03   3.952319926676e-04   1.875115556740e-02  -2.091498241233e-03   1.119223761819e-03  -1.014144076788e-02  -4.547072512217e-03   1.076883198641e-03  -2.640191642892e-04   1.933459635135e-05   2.349593081126e-03  -3.141139436219e-04  -2.514070198689e-02   2.237093979023e-03  -8.822247899282e-04   1.062430651465e-02   4.053985429981e-03  
-1.100472975691e-03   2.954219820780e-04  -2.345031889810e-05  -2.506226428595e-03   3.828675675673e-04   1.840127830673e-02  -2.038207912343e-03   1.087243539138e-03  -9.911131687514e-03  -4.429961279649e-03   1.045568612647e-03  -2.552241152391e-04   1.861377688478e-05   2.277265438073e-03  -3.029763113512e-04  -2.449175664965e-02   2.167365476522e-03  -8.534487138358e-04   1.032584768446e-02   3.931092832109e-03  
-1.071439179858e-03   2.863677117258e-04  -2.264036169479e-05  -2.440297984466e-03   3.708273561447e-04   1.805363944041e-02  -1.986023302334e-03   1.055984382153e-03  -9.684119086748e-03  -4.315042140982e-03   1.015024472186e-03  -2.466739369655e-04   1.791932934613e-05   2.206744142710e-03  -2.921630318142e-04  -2.385430882688e-02   2.099422671153e-03  -8.254612288170e-04   1.003380449849e-02   3.811173734326e-03  
-1.043093639313e-03   2.775532190472e-04  -2.185397929305e-05  -2.375825547734e-03   3.590926690868e-04   1.770910552829e-02  -1.934652858771e-03   1.025512337041e-03  -9.460845611378e-03  -4.202490387288e-03   9.852869645542e-04  -2.383798333038e-04   1.724666290925e-05   2.138167978284e-03  -2.816876403465e-04  -2.323011215666e-02   2.033145126625e-03  -7.983076146180e-04   9.748752017490e-03   3.694437418297e-03  
-1.015526832405e-03   2.690129282659e-04  -2.109316212174e-05  -2.313112211717e-03   3.477256305716e-04   1.737083204344e-02  -1.884441520492e-03   9.959497230470e-04  -9.242622443380e-03  -4.092906057532e-03   9.564492733127e-04  -2.303753530191e-04   1.659826128683e-05   2.071802721030e-03  -2.716028602491e-04  -2.262295739065e-02   1.968955363545e-03  -7.720771497130e-04   9.471967161559e-03   3.581391552630e-03  
-9.885625687145e-04   2.607322822463e-04  -2.036239096542e-05  -2.251657060349e-03   3.367205933678e-04   1.703636591613e-02  -1.835702546889e-03   9.670772784344e-04  -9.028250374777e-03  -3.985692380570e-03   9.283169131667e-04  -2.226225548605e-04   1.597704947475e-05   2.007109747490e-03  -2.618556048929e-04  -2.202763687975e-02   1.906796410334e-03  -7.465714928571e-04   9.201542105148e-03   3.471250942007e-03  
-9.623002783960e-04   2.526736065040e-04  -1.965223394483e-05  -2.191732651623e-03   3.259956405765e-04   1.670595796604e-02  -1.787707574447e-03   9.390063724827e-04  -8.817855893184e-03  -3.880899871855e-03   9.010023099333e-04  -2.151094551120e-04   1.537497397220e-05   1.944398248567e-03  -2.524228715013e-04  -2.144661508515e-02   1.846198149370e-03  -7.218954069467e-04   8.938262436297e-03   3.364301118507e-03  
-9.366437914560e-04   2.448532965225e-04  -1.896722125397e-05  -2.133118533483e-03   3.155971987104e-04   1.637958957536e-02  -1.740896095230e-03   9.116328211863e-04  -8.611305464564e-03  -3.778436976748e-03   8.743909922316e-04  -2.078351733782e-04   1.479587619545e-05   1.883371679161e-03  -2.433090945561e-04  -2.087785839918e-02   1.787417880618e-03  -6.979385868670e-04   8.681369343667e-03   3.260229056315e-03  
-9.116086629441e-04   2.372931497972e-04  -1.830711702160e-05  -2.075904873059e-03   3.055574894877e-04   1.605863610038e-02  -1.695396973353e-03   8.849920498630e-04  -8.409188553594e-03  -3.678545510811e-03   8.484824154532e-04  -2.008240186525e-04   1.424018010369e-05   1.824062947692e-03  -2.345501107665e-04  -2.032275881651e-02   1.730691569020e-03  -6.747086250940e-04   8.431304181887e-03   3.159201232536e-03  
-8.872931409013e-04   2.299401367611e-04  -1.766820213794e-05  -2.020272424884e-03   2.957894053071e-04   1.574286161398e-02  -1.650796899419e-03   8.591583997823e-04  -8.211398874181e-03  -3.581182283847e-03   8.234131625126e-04  -1.940258245941e-04   1.370333345431e-05   1.766767169723e-03  -2.260706951119e-04  -1.978268836946e-02   1.675463329223e-03  -6.523027708367e-04   8.188443035943e-03   3.061336436588e-03  
-8.634591895403e-04   2.227980862850e-04  -1.705007298711e-05  -1.965667409564e-03   2.863004719697e-04   1.542952987281e-02  -1.607129918455e-03   8.338858467080e-04  -8.016582530085e-03  -3.485671383712e-03   7.988944920015e-04  -1.874428590709e-04   1.318564108958e-05   1.710789232005e-03  -2.178752806435e-04  -1.925197801523e-02   1.621804018850e-03  -6.304723528116e-04   7.950766410575e-03   2.965820885517e-03  
-8.401863583141e-04   2.158187501787e-04  -1.645070701531e-05  -1.912207240064e-03   2.770169537980e-04   1.511810949149e-02  -1.564107583485e-03   8.092256344072e-04  -7.824557293592e-03  -3.391937293698e-03   7.750426505910e-04  -1.810253444957e-04   1.268426308879e-05   1.656365469689e-03  -2.098904182838e-04  -1.873148147239e-02   1.569247309354e-03  -6.092952626578e-04   7.718507824817e-03   2.872718344418e-03  
-8.176589754241e-04   2.091188870724e-04  -1.587483136997e-05  -1.860565272943e-03   2.681278775890e-04   1.481646619729e-02  -1.522632464778e-03   7.854538712657e-04  -7.638724842101e-03  -3.301503477146e-03   7.520085694887e-04  -1.748906923271e-04   1.220484674714e-05   1.603986027024e-03  -2.022900675628e-04  -1.822959808144e-02   1.518987072511e-03  -5.889409789031e-04   7.494576766719e-03   2.783197148116e-03  
-7.955838239962e-04   2.026147460213e-04  -1.531962111787e-05  -1.809883499878e-03   2.595067853391e-04   1.451747391021e-02  -1.482185263714e-03   7.621963818102e-04  -7.455752715722e-03  -3.212830715694e-03   7.294944537509e-04  -1.689467607694e-04   1.174412043826e-05   1.552833841856e-03  -1.949406731727e-04  -1.773657730893e-02   1.470219960693e-03  -5.691168845060e-04   7.275482308850e-03   2.695846131837e-03  
-7.741410248980e-04   1.962940182294e-04  -1.478173336949e-05  -1.760614890867e-03   2.511256954450e-04   1.422356944205e-02  -1.442540561148e-03   7.396523904745e-04  -7.276851908434e-03  -3.126456038001e-03   7.077018159319e-04  -1.631907119544e-04   1.129891167143e-05   1.503410505109e-03  -1.878368631981e-04  -1.725707139762e-02   1.422798283580e-03  -5.499939214870e-04   7.062780361882e-03   2.611259717056e-03  
-7.530609545435e-04   1.901478535205e-04  -1.426278533875e-05  -1.712085498056e-03   2.429816956730e-04   1.393087304074e-02  -1.403805794549e-03   7.175230117538e-04  -7.100110609869e-03  -3.041485501176e-03   6.863299003376e-04  -1.576037040953e-04   1.087064430521e-05   1.454965497103e-03  -1.809531475472e-04  -1.678409443253e-02   1.376690605103e-03  -5.313069489365e-04   6.854015722281e-03   2.528460667852e-03  
-7.326416346529e-04   1.841738983796e-04  -1.375998514038e-05  -1.665053484788e-03   2.350597995786e-04   1.364392182716e-02  -1.365827573732e-03   6.961322569241e-04  -6.927680575552e-03  -2.958885961144e-03   6.657106491634e-04  -1.521955029435e-04   1.045642586877e-05   1.408328644334e-03  -1.743011634257e-04  -1.632565540712e-02   1.331841318358e-03  -5.133407645032e-04   6.651906458638e-03   2.448498430277e-03  
-7.127576737478e-04   1.783806754686e-04  -1.327308853379e-05  -1.619239904452e-03   2.273811154252e-04   1.336170032692e-02  -1.328672013463e-03   6.753528042702e-04  -6.758948713613e-03  -2.878365570924e-03   6.456886255123e-04  -1.469686347591e-04   1.005677414876e-05   1.363127683821e-03  -1.678880042452e-04  -1.587885783440e-02   1.288344374581e-03  -4.959618387138e-04   6.455392420830e-03   2.370951240877e-03  
-6.933322432144e-04   1.727743674411e-04  -1.280277161066e-05  -1.574470663886e-03   2.199608454691e-04   1.308368855715e-02  -1.292482951104e-03   6.551037417661e-04  -6.593594853775e-03  -2.799750596772e-03   6.261757655366e-04  -1.419275313614e-04   9.672646741236e-06   1.319152545598e-03  -1.617210304789e-04  -1.544224423656e-02   1.246322928794e-03  -4.790941751584e-04   6.263936324780e-03   2.295599948601e-03  
-6.743608817358e-04   1.673324969848e-04  -1.235155950382e-05  -1.530690513192e-03   2.127642344561e-04   1.280921849822e-02  -1.257336878843e-03   6.353663021772e-04  -6.431346708604e-03  -2.722909049108e-03   6.071829159884e-04  -1.370399899441e-04   9.304304758845e-06   1.276396136197e-03  -1.557508794313e-04  -1.501496380540e-02   1.205553671546e-03  -4.627309664132e-04   6.077187648333e-03   2.222290175264e-03  
-6.558957718249e-04   1.620739465757e-04  -1.191564394383e-05  -1.488093388968e-03   2.058183127691e-04   1.254019941336e-02  -1.223128341458e-03   6.162081524111e-04  -6.272941127087e-03  -2.648152503556e-03   5.887431747716e-04  -1.323373111546e-04   8.950089623947e-06   1.234982319268e-03  -1.500248179505e-04  -1.459942435108e-02   1.166231555199e-03  -4.469124073223e-04   5.895935238877e-03   2.151324402293e-03  
-6.379187587086e-04   1.569426435343e-04  -1.149325626334e-05  -1.446552713061e-03   1.990337425491e-04   1.227426549769e-02  -1.189487082649e-03   5.975840815423e-04  -6.117417530054e-03  -2.575049637119e-03   5.708609557392e-04  -1.277589160399e-04   8.607162187216e-06   1.194868283189e-03  -1.444548356370e-04  -1.419357088274e-02   1.127776630423e-03  -4.316186550211e-04   5.719400012478e-03   2.082373546575e-03  
-6.203183106148e-04   1.519881187546e-04  -1.108747718711e-05  -1.405878329320e-03   1.924980552606e-04   1.201234216682e-02  -1.156929220714e-03   5.794014282267e-04  -5.965010686962e-03  -2.503663255226e-03   5.533923686097e-04  -1.233509077985e-04   8.279204908455e-06   1.155746911427e-03  -1.391092027429e-04  -1.379631518456e-02   1.090760690245e-03  -4.167427961209e-04   5.547207675049e-03   2.015297321246e-03  
-6.032707878417e-04   1.471594187745e-04  -1.069241465864e-05  -1.366460464931e-03   1.861209755164e-04   1.175516021603e-02  -1.124813138700e-03   5.618258205910e-04  -5.816140094839e-03  -2.434191847188e-03   5.365396223152e-04  -1.190723458036e-04   7.960548054519e-06   1.118086678521e-03  -1.339288491220e-04  -1.341093841148e-02   1.054607568668e-03  -4.024407289292e-04   5.380397140178e-03   1.950472968920e-03  
-5.866388751118e-04   1.425002310700e-04  -1.031179022608e-05  -1.328020389705e-03   1.799804857838e-04   1.150285287889e-02  -1.093675044365e-03   5.447304445989e-04  -5.670668228904e-03  -2.366547424578e-03   5.201322489839e-04  -1.149575228864e-04   7.655048801741e-06   1.081498530846e-03  -1.289635168507e-04  -1.303519077178e-02   1.019807449385e-03  -3.885769303766e-04   5.218173899920e-03   1.887598218226e-03  
-5.704645357108e-04   1.379637387547e-04  -9.943242601535e-06  -1.290605713588e-03   1.740003758370e-04   1.125446732154e-02  -1.063137067188e-03   5.281387376342e-04  -5.528262589511e-03  -2.300565917885e-03   5.042395630160e-04  -1.109638602377e-04   7.359841570666e-06   1.046119759652e-03  -1.241523978708e-04  -1.266922694916e-02   9.859064517315e-04  -3.751942565375e-04   5.060536925326e-03   1.826649525588e-03  
-5.545603125468e-04   1.335649091443e-04  -9.590106071475e-06  -1.253759395176e-03   1.682098347448e-04   1.100774499591e-02  -1.033528477062e-03   5.118562725573e-04  -5.387835036505e-03  -2.235752576206e-03   4.886490892082e-04  -1.070954747506e-04   7.077472757540e-06   1.011434748992e-03  -1.195000728581e-04  -1.230849815456e-02   9.530798119760e-04  -3.621153576940e-04   4.905932148212e-03   1.767023955781e-03  
-5.391917667944e-04   1.293223891580e-04  -9.248413230148e-06  -1.218211223997e-03   1.626322029298e-04   1.076821128955e-02  -1.004728782556e-03   4.961783802153e-04  -5.251732068962e-03  -2.173138572774e-03   4.736283701054e-04  -1.033818797167e-04   6.805520847523e-06   9.781285583466e-04  -1.150501716263e-04  -1.196071192416e-02   9.214676733938e-04  -3.495698033796e-04   4.756895883285e-03   1.709695630859e-03  
-5.242448337151e-04   1.251926015801e-04  -8.917180168041e-06  -1.183611803075e-03   1.572056153749e-04   1.053245721764e-02  -9.764817203834e-04   4.809601539992e-04  -5.118521727609e-03  -2.112073537637e-03   4.590727943131e-04  -9.977924373950e-05   6.542729555296e-06   9.459092201676e-04  -1.107422001812e-04  -1.162193620172e-02   8.906988350030e-04  -3.374552088442e-04   4.612075219902e-03   1.654122129767e-03  
-5.095744383022e-04   1.211835759613e-04  -8.598422719350e-06  -1.149611007544e-03   1.519390151047e-04   1.029859393271e-02  -9.489584976351e-04   4.660568632722e-04  -4.987299261538e-03  -2.052146129796e-03   4.448240869382e-04  -9.628856238528e-05   6.290229470498e-06   9.143995853806e-04  -1.065746345895e-04  -1.128872037032e-02   8.608314119666e-04  -3.256417453184e-04   4.470268953502e-03   1.599839974920e-03  
-4.953904803344e-04   1.173046281300e-04  -8.290514037045e-06  -1.116764678599e-03   1.468505129518e-04   1.007090923092e-02  -9.221707139876e-04   4.516887525563e-04  -4.859873178203e-03  -1.994143839376e-03   4.310983240945e-04  -9.292473543207e-05   6.047286106224e-06   8.841336845103e-04  -1.025708692554e-04  -1.096696172383e-02   8.319859300588e-04  -3.143068012111e-04   4.333414645433e-03   1.547585279248e-03  
-4.815138138388e-04   1.135395418133e-04  -7.993667402904e-06  -1.084605056468e-03   1.419140915431e-04   9.845831807770e-03  -8.960401974790e-04   4.376665719944e-04  -4.734710744112e-03  -1.937381035430e-03   4.177061207275e-04  -8.966700974855e-05   5.813472199344e-06   8.546423764030e-04  -9.870066244765e-05  -1.065161178747e-02   8.039873685639e-04  -3.032900480510e-04   4.199794997988e-03   1.496689076541e-03  
-4.679706117158e-04   1.098825921416e-04  -7.705491623304e-06  -1.053207998264e-03   1.371231258098e-04   9.624008771296e-03  -8.704374585533e-04   4.240152367740e-04  -4.612046020684e-03  -1.881941466575e-03   4.046785905796e-04  -8.651650668566e-05   5.587585769967e-06   8.260076185435e-04  -9.496808395472e-05  -1.034372495549e-02   7.768176225902e-04  -2.926168047003e-04   4.069727434189e-03   1.447266274840e-03  
-4.548601380915e-04   1.063576203711e-04  -7.428832096841e-06  -1.022852576223e-03   1.325137117469e-04   9.408204241840e-03  -8.456869740333e-04   4.108448649450e-04  -4.492970902360e-03  -1.828308541135e-03   3.921038897169e-04  -8.348751739730e-05   5.371261146654e-06   7.984468884864e-04  -9.139042007751e-05  -1.004606789561e-02   7.506744625164e-04  -2.823572028375e-04   3.944088768146e-03   1.399648538029e-03  
-4.420641878301e-04   1.029149874378e-04  -7.160610408126e-06  -9.931810207582e-04   1.280095573272e-04   9.194689267295e-03  -8.213491521064e-04   3.980116933670e-04  -4.375969455683e-03  -1.775793467461e-03   3.798842482992e-04  -8.053915651729e-05   5.161970948593e-06   7.717001780165e-04  -8.791245263376e-05  -9.754954850566e-03   7.251316192457e-04  -2.724214383090e-04   3.821617809052e-03   1.353338356154e-03  
-4.295280319320e-04   9.959159961695e-05  -6.903659446434e-06  -9.641036948852e-04   1.236705980153e-04   8.984069989909e-03  -7.978255841578e-04   3.854747935891e-04  -4.261176964651e-03  -1.724457421169e-03   3.679368319131e-04  -7.769685909919e-05   4.962080282541e-06   7.455852353536e-04  -8.456824711768e-05  -9.469567293568e-03   7.005201334427e-04  -2.627474783036e-04   3.702028090980e-03   1.308229674828e-03  
-4.174178293445e-04   9.637886009494e-05  -6.654848582266e-06  -9.360547822338e-04   1.194822419028e-04   8.779407601808e-03  -7.749123565454e-04   3.734045160816e-04  -4.149891041819e-03  -1.674844132916e-03   3.564384371698e-04  -7.496306825359e-05   4.769266864361e-06   7.205346904886e-04  -8.136328989348e-05  -9.194483951162e-03   6.767708967185e-04  -2.534769203855e-04   3.586793396689e-03   1.264872058365e-03  
-4.056259504699e-04   9.326263471876e-05  -6.414028867209e-06  -9.087462115328e-04   1.154229891767e-04   8.578305408267e-03  -7.525261625039e-04   3.616838676060e-04  -4.041058121971e-03  -1.626495755522e-03   3.452780261090e-04  -7.231968501537e-05   4.583353155339e-06   6.962710011354e-04  -7.827205351498e-05  -8.926523545557e-03   6.537450809381e-04  -2.445148786619e-04   3.474822083475e-03   1.222843939119e-03  
-3.940912774746e-04   9.024594680057e-05  -6.182825613520e-06  -8.820250696300e-04   1.115006883204e-04   8.380078433059e-03  -7.308257206170e-04   3.502509772848e-04  -3.934380627347e-03  -1.579264089049e-03   3.343949855476e-04  -6.976687705283e-05   4.405326137224e-06   6.726471181974e-04  -7.529418190019e-05  -8.664365358202e-03   6.315013713252e-04  -2.358110354436e-04   3.365664813233e-03   1.181970037806e-03  
-3.828695865486e-04   8.730349127665e-05  -5.958078825400e-06  -8.560094902997e-04   1.076709853071e-04   8.184688690774e-03  -7.094505417253e-04   3.391510914670e-04  -3.829845179904e-03  -1.533146108769e-03   3.238483718734e-04  -6.728544585599e-05   4.232595594645e-06   6.497951785634e-04  -7.240360450117e-05  -8.408850328635e-03   6.097718103671e-04  -2.274066566995e-04   3.259550562871e-03   1.142326069306e-03  
-3.719091763782e-04   8.445155570957e-05  -5.741297089164e-06  -8.305999751088e-04   1.039648250468e-04   7.992321980169e-03  -6.886419140072e-04   3.283415462412e-04  -3.727469360599e-03  -1.488131588649e-03   3.135806714914e-04  -6.488810195476e-05   4.066579948269e-06   6.275893238621e-04  -6.961855283713e-05  -8.159293611886e-03   5.887460037130e-04  -2.192587992547e-04   3.156241928281e-03   1.103821903794e-03  
-3.613091631266e-04   8.170473646909e-05  -5.532999025387e-06  -8.060615764543e-04   1.004031114724e-04   7.805452777006e-03  -6.685323328415e-04   3.179230212776e-04  -3.628218826974e-03  -1.444633507825e-03   3.036807721855e-04  -6.258586543242e-05   3.907578042547e-06   6.062446106643e-04  -6.695334101446e-05  -7.918398132119e-03   5.685393849744e-04  -2.114362195053e-04   3.056586361450e-03   1.066773420737e-03  
-3.510027161918e-04   7.904421180536e-05  -5.331937408410e-06  -7.822086464137e-04   9.695841538473e-05   7.622391232209e-03  -6.489617407336e-04   3.078210795948e-04  -3.531384815097e-03  -1.402332831277e-03   2.940877855033e-04  -6.036429834209e-05   3.754631421161e-06   5.856088674959e-04  -6.438880891920e-05  -7.684295677562e-03   5.490027294674e-04  -2.038868852758e-04   2.959945669439e-03   1.030931697155e-03  
-3.408807817214e-04   7.646274386811e-05  -5.138904435415e-06  -7.587653010512e-04   9.362003504921e-05   7.440926253406e-03  -6.299398639555e-04   2.979270521899e-04  -3.436060605483e-03  -1.360833813999e-03   2.846953837354e-04  -5.821189206552e-05   3.608081606156e-06   5.654258135312e-04  -6.190857318437e-05  -7.454087509345e-03   5.300664557185e-04  -1.965252821584e-04   2.865359030114e-03   9.959305945214e-04  
-3.311168737706e-04   7.396506326035e-05  -4.951769237894e-06  -7.361844672736e-04   9.039332121562e-05   7.264711178061e-03  -6.113825343931e-04   2.884144265094e-04  -3.343691950443e-03  -1.320750633363e-03   2.756687773183e-04  -5.613888464244e-05   3.466542411813e-06   5.460939555566e-04  -5.952778897685e-05  -7.232379775988e-03   5.117646319454e-04  -1.894798633688e-04   2.774281506472e-03   9.623111274992e-04  
-3.215508406927e-04   7.153795640781e-05  -4.771282426728e-06  -7.140457288364e-04   8.726024053611e-05   7.090350139127e-03  -5.932725601262e-04   2.791179647609e-04  -3.252882726400e-03  -1.281476839452e-03   2.668527663805e-04  -5.412959732373e-05   3.330336340859e-06   5.272381630835e-04  -5.722454745588e-05  -7.014885678337e-03   4.939906718693e-04  -1.826265581681e-04   2.685306899258e-03   9.295410952323e-04  
-3.122836516337e-04   6.918144354323e-05  -4.595834786100e-06  -6.926150101538e-04   8.422074155114e-05   6.919946161154e-03  -5.755269281140e-04   2.701393572265e-04  -3.164475762761e-03  -1.243365336652e-03   2.583425259914e-04  -5.218711663702e-05   3.198445738864e-06   5.090863704122e-04  -5.500456842175e-05  -6.804233551999e-03   4.767415251669e-04  -1.760379712998e-04   2.599255431854e-03   8.979219976688e-04  
-3.032092433162e-04   6.690989909022e-05  -4.428457476454e-06  -6.716262016545e-04   8.129845381591e-05   6.752231185387e-03  -5.584518767866e-04   2.613724503163e-04  -3.077873165995e-03  -1.206154703220e-03   2.500300698320e-04  -5.031743531435e-05   3.072983536514e-06   4.913832094143e-04  -5.287338600570e-05  -6.598040912875e-03   4.601658227118e-04  -1.696297485793e-04   2.515339642414e-03   8.671609853380e-04  
-2.944504244717e-04   6.470443631439e-05  -4.265612339049e-06  -6.513940443668e-04   7.846328286599e-05   6.588992323046e-03  -5.417130808728e-04   2.529379735438e-04  -2.993834497319e-03  -1.170158320254e-03   2.420368032555e-04  -4.851070909666e-05   2.951356091647e-06   4.744153063106e-04  -5.082041565503e-05  -6.399149040840e-03   4.440788383625e-04  -1.634931901081e-04   2.434446079113e-03   8.375776250008e-04  
-2.859061087548e-04   6.257730517774e-05  -4.109301120481e-06  -6.316740181003e-04   7.573568631751e-05   6.428987747133e-03  -5.255372721043e-04   2.447379753796e-04  -2.911786032758e-03  -1.135126053290e-03   2.342602263462e-04  -4.677308575570e-05   2.835031118406e-06   4.579440427632e-04  -4.885244001459e-05  -6.205348857805e-03   4.286071068211e-04  -1.575496771281e-04   2.355846445832e-03   8.089013394450e-04  
-2.775579748912e-04   6.049998025354e-05  -3.958602955487e-06  -6.123822509721e-04   7.307014029355e-05   6.270655540920e-03  -5.096808692011e-04   2.367428952282e-04  -2.831141985241e-03  -1.100808622524e-03   2.266935563463e-04  -4.507914336528e-05   2.722903513432e-06   4.419374661624e-04  -4.693499507352e-05  -6.015543065257e-03   4.134873765101e-04  -1.517870585215e-04   2.279155486496e-03   7.809807163237e-04  
-2.694760324741e-04   5.850603053986e-05  -3.813532873572e-06  -5.937528211883e-04   7.052070713028e-05   6.117155583122e-03  -4.943951902035e-04   2.290360286685e-04  -2.753088499602e-03  -1.067690992172e-03   2.193851506336e-04  -4.346030094112e-05   2.615497892870e-06   4.265318979392e-04  -4.511158527554e-05  -5.832376486987e-03   3.990272462352e-04  -1.462487662534e-04   2.205218192126e-03   7.541296912867e-04  
-2.616254077288e-04   5.656106172786e-05  -3.672652610783e-06  -5.756504786906e-04   6.803341780512e-05   5.966313537977e-03  -4.793669928561e-04   2.215662292994e-04  -2.676765112199e-03  -1.035414119501e-03   2.123144542138e-04  -4.188720536718e-05   2.511438830622e-06   4.116596718140e-04  -4.334288961519e-05  -5.654248311481e-03   3.849211333312e-04  -1.409108011887e-04   2.133479220015e-03   7.281344729075e-04  
-2.539856449486e-04   5.469174815007e-05  -3.537435771082e-06  -5.580548159452e-04   6.564952579620e-05   5.819080117619e-03  -4.648931463697e-04   2.143229109614e-04  -2.602472953136e-03  -1.004097848955e-03   2.054485126782e-04  -4.037902223781e-05   2.412028601478e-06   3.972533335315e-04  -4.165334014592e-05  -5.481170275298e-03   3.713982223695e-04  -1.357505058082e-04   2.063923694559e-03   7.029927461509e-04  
-2.465326756127e-04   5.287048514889e-05  -3.406905457573e-06  -5.408819803081e-04   6.332896950292e-05   5.673917437649e-03  -4.507320830031e-04   2.072744378772e-04  -2.529664359494e-03  -9.735015791538e-04   1.987783155867e-04  -3.891404255195e-05   2.316254044222e-06   3.832836450749e-04  -4.001531294936e-05  -5.312207134649e-03   3.582398178000e-04  -1.307573486692e-04   1.996247378618e-03   6.785815844439e-04  
-2.392771996169e-04   5.110393218200e-05  -3.280600101736e-06  -5.241823386126e-04   6.107980252253e-05   5.531539005564e-03  -4.369063012241e-04   2.004389716464e-04  -2.458591535356e-03  -9.437268374696e-04   1.923068435115e-04  -3.749816382985e-05   2.223798925332e-06   3.697637663182e-04  -3.843640340700e-05  -5.147782749812e-03   3.454831370059e-04  -1.259344631201e-04   1.930561939220e-03   6.549409468943e-04  
-2.322487946027e-04   4.940579248199e-05  -3.159529057412e-06  -5.080334309910e-04   5.892517415568e-05   5.393237567240e-03  -4.235966008830e-04   1.938412415757e-04  -2.389686946137e-03  -9.149481769460e-04   1.860572841244e-04  -3.614180578415e-05   2.135512873267e-06   3.567491165226e-04  -3.693015707492e-05  -4.988957707299e-03   3.332668398341e-04  -1.212983505343e-04   1.867183806703e-03   6.321869566934e-04  
-2.253941816490e-04   4.775612029622e-05  -3.042768741888e-06  -4.922757817980e-04   5.683325133594e-05   5.257079750012e-03  -4.106191823789e-04   1.874222911298e-04  -2.322194108629e-03  -8.868529367885e-04   1.799829032909e-04  -3.482681076130e-05   2.050640315319e-06   3.441199057872e-04  -3.547227492759e-05  -4.833891251186e-03   3.214064021173e-04  -1.168092526656e-04   1.805497180279e-03   6.100893267741e-04  
-2.187392877951e-04   4.615705152133e-05  -2.929644121027e-06  -4.769957013985e-04   5.480819079392e-05   5.123952204427e-03  -3.979477780231e-04   1.812124150631e-04  -2.256468114873e-03  -8.595749290025e-04   1.741066990931e-04  -3.355779492185e-05   1.968605967677e-06   3.319383371601e-04  -3.407002408761e-05  -4.683521987186e-03   3.099229916435e-04  -1.124863971709e-04   1.745799350650e-03   5.887515079699e-04  
-2.122580782583e-04   4.460770654310e-05  -2.820742333619e-06  -4.621215891052e-04   5.284969540147e-05   4.993373416356e-03  -3.856383951624e-04   1.751840735798e-04  -2.192298695079e-03  -8.330225647776e-04   1.684032443917e-04  -3.233193460943e-05   1.889900749224e-06   3.201418269356e-04  -3.271908127558e-05  -4.537144071788e-03   2.988223331144e-04  -1.083086994289e-04   1.687846390664e-03   5.680829167506e-04  
-2.059477932075e-04   4.311527405383e-05  -2.716316438087e-06  -4.476611743107e-04   5.096789091044e-05   4.865739479699e-03  -3.737566296091e-04   1.693382765842e-04  -2.129804651898e-03  -8.072419623192e-04   1.628687983189e-04  -3.115379707461e-05   1.814653496264e-06   3.087242621615e-04  -3.142515465773e-05  -4.394921497739e-03   2.881537440550e-04  -1.042733210076e-04   1.631673093113e-03   5.480951156483e-04  
-1.998438519469e-04   4.166723824094e-05  -2.615153586870e-06  -4.336845724043e-04   4.914412922221e-05   4.741312765334e-03  -3.621599261901e-04   1.636993518280e-04  -2.069052594359e-03  -7.822599266088e-04   1.575354276812e-04  -3.001526789360e-05   1.742028331988e-06   2.977530914120e-04  -3.017818194042e-05  -4.257421282884e-03   2.778161615746e-04  -1.004001324437e-04   1.577425794566e-03   5.288378319049e-04  
-1.939023093874e-04   4.026437525559e-05  -2.517307976229e-06  -4.200974788509e-04   4.738019873752e-05   4.619399318042e-03  -3.508571760921e-04   1.582315981796e-04  -2.009792822394e-03  -7.579637239370e-04   1.523620132459e-04  -2.891648970781e-05   1.671993882724e-06   2.871390947795e-04  -2.897870921673e-05  -4.123735348612e-03   2.678164245205e-04  -9.666039708095e-05   1.524818671248e-03   5.102033417226e-04  
-1.880827451574e-04   3.890392645890e-05  -2.423482557427e-06  -4.067797082104e-04   4.567177173387e-05   4.499012035033e-03  -3.398849319461e-04   1.528904893542e-04  -1.951630810827e-03  -7.341888631552e-04   1.473109714714e-04  -2.785250232846e-05   1.604965125529e-06   2.767907397263e-04  -2.781928618962e-05  -3.992714455343e-03   2.581325992173e-04  -9.302440127302e-05   1.473478131990e-03   4.920542426493e-04  
-1.824624070544e-04   3.758669861444e-05  -2.332695417865e-06  -3.939432668776e-04   4.402084872884e-05   4.382066083330e-03  -3.291988013912e-04   1.477517568001e-04  -1.895273634351e-03  -7.112185829123e-04   1.424512656592e-04  -2.682745727649e-05   1.540310553070e-06   2.668704327565e-04  -2.670646128459e-05  -3.866428054392e-03   2.487794394360e-04  -8.954227605451e-05   1.424031701731e-03   4.746152298250e-04  
-1.769872736292e-04   3.632065502500e-05  -2.245672895585e-06  -3.814526870985e-04   4.243818251769e-05   4.267752769325e-03  -3.189132033954e-04   1.427636304254e-04  -1.840351158094e-03  -6.889059188368e-04   1.377304483701e-04  -2.584364381402e-05   1.478598082177e-06   2.572540085289e-04  -2.564186422602e-05  -3.743597753897e-03   2.398065263565e-04  -8.617396679626e-05   1.376055037518e-03   4.577346004899e-04  
-1.716907999391e-04   3.509448722724e-05  -2.161667970290e-06  -3.693941662755e-04   4.090884221321e-05   4.156569516727e-03  -3.089075913835e-04   1.379581921137e-04  -1.787103058117e-03  -6.673304817134e-04   1.331822534846e-04  -2.489560389218e-05   1.419187560552e-06   2.480224942312e-04  -2.461979048701e-05  -3.625053749416e-03   2.311441809627e-04  -8.294436125094e-05   1.329811024465e-03   4.414994276588e-04  
-1.665378207422e-04   3.390675571000e-05  -2.080710057252e-06  -3.576724419533e-04   3.943011977261e-05   4.047652592478e-03  -2.991789840843e-04   1.332987438709e-04  -1.735158963280e-03  -6.463485328748e-04   1.287709162997e-04  -2.397929254529e-05   1.362075187872e-06   2.390907290680e-04  -2.363461614418e-05  -3.509741972169e-03   2.227612749747e-04  -7.982570475839e-05   1.284946208904e-03   4.257823090475e-04  
-1.614973217927e-04   3.275438875789e-05  -2.002650149295e-06  -3.461921195663e-04   3.799626012876e-05   3.940186885283e-03  -2.897086459934e-04   1.287497890428e-04  -1.684184874480e-03  -6.258194890800e-04   1.244697900407e-04  -2.309275233935e-05   1.307219112958e-06   2.303931697039e-04  -2.268326229585e-05  -3.396889382393e-03   2.146417925854e-04  -7.679678164411e-05   1.241203202265e-03   4.104899263013e-04  
-1.566204173812e-04   3.163331812707e-05  -1.926775456501e-06  -3.351147101947e-04   3.660325963051e-05   3.835460454444e-03  -2.804203192378e-04   1.243692919924e-04  -1.634681155228e-03  -6.059430209017e-04   1.203261007325e-04  -2.223386952469e-05   1.253978892436e-06   2.220440972823e-04  -2.176454006018e-05  -3.287827971765e-03   2.067449273795e-04  -7.389256513635e-05   1.198989293496e-03   3.957637335119e-04  
-1.518701198716e-04   3.055926512981e-05  -1.854521292656e-06  -3.243446500923e-04   3.527366754548e-05   3.733364030017e-03  -2.715367386881e-04   1.201210572988e-04  -1.586575389036e-03  -5.866779442544e-04   1.163026469773e-04  -2.141321847758e-05   1.203499670896e-06   2.139599551728e-04  -2.089040137097e-05  -3.181988709894e-03   1.992161957806e-04  -7.108654598899e-05   1.158121466305e-03   3.815396706345e-04  
-1.472826908791e-04   2.951681458160e-05  -1.784232490650e-06  -3.139436778941e-04   3.398518955357e-05   3.633887272802e-03  -2.628506805455e-04   1.160260698782e-04  -1.539832188818e-03  -5.680193028128e-04   1.124257998724e-04  -2.061954773952e-05   1.154581173265e-06   2.061911166158e-04  -2.004757785853e-05  -3.079648471982e-03   1.919121610962e-04  -6.839320007083e-05   1.118656729206e-03   3.678347029124e-04  
-1.428017758906e-04   2.850666076749e-05  -1.716977761855e-06  -3.037972036894e-04   3.273817543889e-05   3.536164731311e-03  -2.544289259783e-04   1.120432011164e-04  -1.494143370706e-03  -5.498310972894e-04   1.086561859967e-04  -1.985253494681e-05   1.107849894373e-06   1.986559736836e-04  -1.923481752324e-05  -2.979882094152e-03   1.848537843381e-04  -6.578682389620e-05   1.080308738335e-03   3.545446180558e-04  
-1.384508278254e-04   2.753530373231e-05  -1.652329803754e-06  -2.939630457680e-04   3.154348738145e-05   3.441000845943e-03  -2.463101122661e-04   1.081911195001e-04  -1.449768484401e-03  -5.322183990220e-04   1.050046607914e-04  -1.911715197497e-05   1.063079183030e-06   1.913773262141e-04  -1.845890839825e-05  -2.883189074749e-03   1.780836432636e-04  -6.327386859584e-05   1.043218244678e-03   3.417193043923e-04  
-1.342317695801e-04   2.658872225133e-05  -1.589631046050e-06  -2.844363645056e-04   3.037913919551e-05   3.347886630617e-03  -2.383469054899e-04   1.044682247830e-04  -1.406531420214e-03  -5.151067182004e-04   1.014799474268e-04  -1.840334109379e-05   1.019772231389e-06   1.843719997572e-04  -1.770737228361e-05  -2.789475053534e-03   1.714930070354e-04  -6.085867546308e-05   1.007340969924e-03   3.293391990510e-04  
-1.301148106385e-04   2.567759487197e-05  -1.529678044779e-06  -2.751453628784e-04   2.926223596214e-05   3.256667772613e-03  -2.306839074579e-04   1.008475296043e-04  -1.364347121092e-03  -4.984590692657e-04   9.804782235315e-05  -1.771757770774e-05   9.784935105411e-07   1.775656115971e-04  -1.698779246995e-05  -2.698124640279e-03   1.651672446216e-04  -5.851793088474e-05   9.724812784064e-04   3.173357211707e-04  
-1.261451241455e-04   2.479281766796e-05  -1.471364223740e-06  -2.662009251295e-04   2.817916084716e-05   3.168043963530e-03  -2.231842221627e-04   9.736760795835e-05  -1.323465730595e-03  -4.823737689309e-04   9.475006270733e-05  -1.705489989118e-05   9.384726054356e-07   1.710493994045e-04  -1.629496100497e-05  -2.610117231693e-03   1.590345321546e-04  -5.627891731073e-05   9.389242755087e-04   3.058065324114e-04  
-1.222771087522e-04   2.394190147607e-05  -1.415515018103e-06  -2.575094045471e-04   2.714116272855e-05   3.081563830752e-03  -2.159664753068e-04   9.399465273220e-05  -1.283713841394e-03  -4.667739744179e-04   9.154855521253e-05  -1.641938283724e-05   9.002914203314e-07   1.647423021581e-04  -1.563318231113e-05  -2.524662441426e-03   1.531572522758e-04  -5.411639375537e-05   9.064252345543e-04   2.946646809954e-04  
-1.185391961243e-04   2.311791239812e-05  -1.361648736339e-06  -2.491096320676e-04   2.613752964934e-05   2.997321360740e-03  -2.089517728059e-04   9.074108435285e-05  -1.245093293089e-03  -4.516656430132e-04   8.846242353249e-05  -1.580577316586e-05   8.635633606334e-07   1.586785798286e-04  -1.499596325640e-05  -2.442032873810e-03   1.474744763471e-04  -5.203993316124e-05   8.750444595086e-04   2.839302857208e-04  
-1.148703470660e-04   2.231516310774e-05  -1.309669297656e-06  -2.408622686049e-04   2.516053910541e-05   2.913926904448e-03  -2.020929126906e-04   8.755785330125e-05  -1.207113660059e-03  -4.368478145280e-04   8.544409875748e-05  -1.520978189292e-05   8.281981396643e-07   1.527582448365e-04  -1.437815674452e-05  -2.360920173201e-03   1.419468290817e-04  -5.001872765087e-05   8.443838831993e-04   2.734605530911e-04  
-1.113436850473e-04   2.154445531708e-05  -1.259714788512e-06  -2.329650523613e-04   2.422603647615e-05   2.833651451695e-03  -1.954903606803e-04   8.451339525856e-05  -1.170575403237e-03  -4.226335551844e-04   8.255327071781e-05  -1.463955546639e-05   7.943370415117e-07   1.471126510212e-04  -1.378990825845e-05  -2.283239834779e-03   1.366566374298e-04  -4.809225612629e-05   8.150128001279e-04   2.634559687568e-04  
-1.079136722880e-04   2.080068496304e-05  -1.211655639277e-06  -2.252881936659e-04   2.332678329690e-05   2.755185963844e-03  -1.891037787249e-04   8.156113308278e-05  -1.134995168717e-03  -4.088291727111e-04   7.974843326519e-05  -1.409132543785e-05   7.618819208983e-07   1.416490936488e-04  -1.322646216791e-05  -2.207777224567e-03   1.315684710634e-04  -4.623184341044e-05   7.865563283022e-04   2.537829665557e-04  
-1.045669428886e-04   2.007774091701e-05  -1.165272681337e-06  -2.177987602150e-04   2.245356597540e-05   2.678008067407e-03  -1.828716860271e-04   7.868965472337e-05  -1.100175732706e-03  -3.953587290665e-04   7.702042868807e-05  -1.355966584043e-05   7.306195090846e-07   1.363467942937e-04  -1.268119451071e-05  -2.134126615366e-03   1.266266137749e-04  -4.443055827755e-05   7.588770886880e-04   2.443922670847e-04  
-1.013406078796e-04   1.938055420481e-05  -1.120660438670e-06  -2.106004867822e-04   2.161403788723e-05   2.603358509397e-03  -1.768467755554e-04   7.593397886740e-05  -1.066561711284e-03  -3.823894550329e-04   7.440121973224e-05  -1.304906569032e-05   7.006566745038e-07   1.312763133194e-04  -1.215965156337e-05  -2.063348524971e-03   1.218780695498e-04  -4.270943601159e-05   7.322918145241e-04   2.353934112828e-04  
-9.820285696285e-05   1.870551595486e-05  -1.077648019524e-06  -2.035880139482e-04   2.080240106209e-05   2.530142423440e-03  -1.709934031069e-04   7.325689016852e-05  -1.033734643884e-03  -3.697597451278e-04   7.185666763575e-05  -1.255589528237e-05   6.718418080329e-07   1.263598064718e-04  -1.165729565545e-05  -1.994394089544e-03   1.172861453781e-04  -4.104435395783e-05   7.064707562738e-04   2.266706498918e-04  
-9.516044640616e-05   1.805569279981e-05  -1.036414433521e-06  -1.968199459856e-04   2.002409409867e-05   2.459105284121e-03  -1.653493653532e-04   7.067843939605e-05  -1.001981963055e-03  -3.575725487887e-04   6.940093907768e-05  -1.208310162292e-05   6.443016699778e-07   1.216352840536e-04  -1.117786370879e-05  -1.927875170684e-03   1.128845547214e-04  -3.944661056972e-05   6.816006774626e-04   2.182870635947e-04  
-9.219853041374e-05   1.742240168748e-05  -9.963145798338e-07  -1.902221436313e-04   1.926641940051e-05   2.389250875738e-03  -1.598195824410e-04   6.817175917341e-05  -9.708989345937e-04  -3.456783028046e-04   6.701698320993e-05  -1.162374197046e-05   6.176379801565e-07   1.170567628395e-04  -1.071308392291e-05  -1.863016923927e-03   1.085995417246e-04  -3.790151068550e-05   6.574236195237e-04   2.101532505240e-04  
-8.933792712119e-05   1.681513706274e-05  -9.580540209694e-07  -1.838678011115e-04   1.854266902281e-05   2.321688374888e-03  -1.545163263338e-04   6.576187854705e-05  -9.408938666849e-04  -3.342262770385e-04   6.472007451211e-05  -1.118471580971e-05   5.922399374966e-07   1.126631415433e-04  -1.027090687675e-05  -1.800566821287e-03   1.045063994926e-04  -3.642071451872e-05   6.341709739910e-04   2.023478751652e-04  
-8.656468199381e-05   1.622510978901e-05  -9.209695408836e-07  -1.776997605427e-04   1.784057898853e-05   2.255579352434e-03  -1.493384048578e-04   6.342813472817e-05  -9.116482632130e-04  -3.230949879027e-04   6.249716038348e-05  -1.075977308475e-05   5.677070716813e-07   1.084213954424e-04  -9.844165618575e-06  -1.739934976450e-03   1.005368140931e-04  -3.499370367953e-05   6.116512083418e-04   1.948034527002e-04  
-8.385204878169e-05   1.565443794552e-05  -8.855294955209e-07  -1.716782987960e-04   1.716281227224e-05   2.190665938316e-03  -1.443302090200e-04   6.115677956582e-05  -8.830608934388e-04  -3.122440773844e-04   6.033219632395e-05  -1.034952700628e-05   5.443055015568e-07   1.043009959950e-04  -9.433073632717e-06  -1.680778140491e-03   9.670668322214e-05  -3.361103514300e-05   5.897568207147e-04   1.874823058545e-04  
-8.124491606080e-05   1.510554185756e-05  -8.513746739812e-07  -1.659037836838e-04   1.651368986519e-05   2.128077756745e-03  -1.394987182534e-04   5.898114604147e-05  -8.555219381285e-04  -3.018200389879e-04   5.825562240247e-05  -9.956735845730e-06   5.218363623188e-07   1.003653160650e-04  -9.041521108694e-06  -1.624032887055e-03   9.303720502892e-05  -3.229133792452e-05   5.687617955596e-04   1.804781979077e-04  
-7.871459922651e-05   1.457438137553e-05  -8.183624379023e-07  -1.603076192558e-04   1.588719642094e-05   2.067013517621e-03  -1.348073282636e-04   5.687788438835e-05  -8.287601400959e-04  -2.917158486781e-04   5.624758993519e-05  -9.578086767944e-06   5.002144023779e-07   9.657101249158e-05  -8.665422851911e-06  -1.569064464272e-03   8.949658574651e-05  -3.102117651011e-05   5.484652552892e-04   1.737212485013e-04  
-7.625004080397e-05   1.406140094758e-05  -7.867606631962e-07  -1.548598518592e-04   1.528382506257e-05   2.007219960897e-03  -1.302761588177e-04   5.483588039572e-05  -8.026601973244e-04  -2.818891972072e-04   5.429695497272e-05  -9.213196618184e-06   4.795622809358e-07   9.289297162223e-05  -8.304030378235e-06  -1.515559366164e-03   8.608622348082e-05  -2.979281284593e-05   5.287713078555e-04   1.671773497260e-04  
-7.384644886509e-05   1.356157393750e-05  -7.561083955441e-07  -1.495798644227e-04   1.469641660120e-05   1.948763231740e-03  -1.258337485501e-04   5.286144279246e-05  -7.772419340012e-04  -2.723443086072e-04   5.241026516038e-05  -8.859176840073e-06   4.595596380362e-07   8.935062857040e-05  -7.954377579506e-06  -1.463699390308e-03   8.276879917567e-05  -2.861165426502e-05   5.097252774193e-04   1.608609707008e-04  
-7.151264187828e-05   1.308022830758e-05  -7.266626642788e-07  -1.444585808728e-04   1.413268172927e-05   1.891783799198e-03  -1.215507823954e-04   5.095100160735e-05  -7.525490955354e-04  -2.630958080286e-04   5.058312179511e-05  -8.519176232976e-06   4.404277930567e-07   8.592751835484e-05  -7.619867798443e-06  -1.413402069066e-03   7.958382575982e-05  -2.747252602227e-05   4.912971043562e-04   1.547621181352e-04  
-6.926260325925e-05   1.261663648939e-05  -6.982910736924e-07  -1.395408453342e-04   1.359202825609e-05   1.836768925573e-03  -1.174167044288e-04   4.911923915295e-05  -7.287459209083e-04  -2.542032491896e-04   4.882902836256e-05  -8.193235227789e-06   4.220623453383e-07   8.265578109153e-05  -7.300747308441e-06  -1.365114035924e-03   7.652901147099e-05  -2.638468469744e-05   4.736150089150e-04   1.489233596249e-04  
-6.707002866921e-05   1.216921361946e-05  -6.711637141908e-07  -1.347692021436e-04   1.307120826397e-05   1.783067755194e-03  -1.134204970767e-04   4.734623465183e-05  -7.055968108113e-04  -2.455775015153e-04   4.712922570263e-05  -7.879364662705e-06   4.045234890057e-07   7.949596017888e-05  -6.994384614358e-06  -1.318272632727e-03   7.358800639507e-05  -2.533612666089e-05   4.565071915115e-04   1.432851062595e-04  
-6.492747315978e-05   1.173594894274e-05  -6.451008842188e-07  -1.301103509985e-04   1.256796399522e-05   1.730319471480e-03  -1.095475526408e-04   4.562043596787e-05  -6.829652146483e-04  -2.371668623652e-04   4.547446617675e-05  -7.576123471714e-06   3.877222158511e-07   7.642609666427e-05  -6.699116395842e-06  -1.272565523879e-03   7.074634465636e-05  -2.432004198824e-05   4.398726710774e-04   1.378127917661e-04  
-6.286745036209e-05   1.131834556410e-05  -6.199060593242e-07  -1.256476191183e-04   1.208482747238e-05   1.679469054101e-03  -1.058010123926e-04   4.396914422639e-05  -6.611707977055e-04  -2.290897410972e-04   4.388973889559e-05  -7.285242463324e-06   3.715495543850e-07   7.349870300277e-05  -6.417352462431e-06  -1.228768238968e-03   6.801843086777e-05  -2.335166238624e-05   4.239356173996e-04   1.325820309663e-04  
-6.085086462696e-05   1.091384905666e-05  -5.956927543786e-07  -1.212942912053e-04   1.161744600453e-05   1.629548755105e-03  -1.021604658736e-04   4.236333698732e-05  -6.398802914426e-04  -2.212191343803e-04   4.234644228315e-05  -7.004125120201e-06   3.560267759321e-07   7.065684657693e-05  -6.145725972297e-06  -1.186058674676e-03   6.537953385647e-05  -2.241399493029e-05   4.084508334584e-04   1.275084390885e-04  
-5.890822223282e-05   1.052251635863e-05  -5.721795286795e-07  -1.171044873389e-04   1.116712170110e-05   1.581170584377e-03  -9.862750418602e-05   4.081998141282e-05  -6.192788927163e-04  -2.136259203938e-04   4.086388442833e-05  -6.733437600705e-06   3.410338529336e-07   6.793526565696e-05  -5.885451828018e-06  -1.144947477158e-03   6.283680768815e-05  -2.151681841514e-05   3.935552741541e-04   1.226391717545e-04  
-5.701252237489e-05   1.014499800302e-05  -5.497976339957e-07  -1.130355114748e-04   1.073321040987e-05   1.533923744547e-03  -9.521613924430e-05   3.932544776981e-05  -5.992527118059e-04  -2.062605149968e-04   3.942520346760e-05  -6.472686417107e-06   3.267659416055e-07   6.530470865137e-05  -5.635291183764e-06  -1.105035542321e-03   6.038822000055e-05  -2.065158527269e-05   3.791405342247e-04   1.179350123847e-04  
-5.517613313155e-05   9.782469335195e-06  -5.282877256302e-07  -1.091019391751e-04   1.031825221798e-05   1.488053113309e-03  -9.193536738325e-05   3.788350402277e-05  -5.798528450781e-04  -1.991448204272e-04   3.803532440043e-05  -6.223133401491e-06   3.131149822059e-07   6.277146298245e-05  -5.397024411926e-06  -1.066477906282e-03   5.804558469459e-05  -1.981973336876e-05   3.652379537651e-04   1.134078187340e-04  
-5.340317156018e-05   9.430715278140e-06  -5.074127391095e-07  -1.053114388864e-04   9.916883166309e-06   1.443515032826e-03  -8.874111773427e-05   3.649623678613e-05  -5.610584476820e-04  -1.922703665148e-04   3.669804757523e-05  -5.982030541661e-06   2.999174845201e-07   6.034271543186e-05  -5.167779249994e-06  -1.029298207369e-03   5.577988173437e-05  -1.902303018704e-05   3.518470023154e-04   1.090566491484e-04  
-5.167525903385e-05   9.092855122644e-06  -4.875343189710e-07  -1.016321510332e-04   9.532235251257e-06   1.400097308198e-03  -8.567007168454e-05   3.515346248701e-05  -5.428126216967e-04  -1.856110883777e-04   3.540019834832e-05  -5.750874734031e-06   2.873695065823e-07   5.799421015360e-05  -4.948698327217e-06  -9.932306334782e-04   5.360874250663e-05  -1.825443178966e-05   3.388964855528e-04   1.048559394703e-04  
-4.999350590504e-05   8.763093204163e-06  -4.683333421597e-07  -9.805657362115e-05   9.156920147654e-06   1.357523903078e-03  -8.266192964367e-05   3.385176502683e-05  -5.249997261740e-04  -1.791265980697e-04   3.414298229782e-05  -5.525896885566e-06   2.752587412519e-07   5.572608258045e-05  -4.735847152921e-06  -9.581676704804e-04   5.149274732103e-05  -1.751355441738e-05   3.263423153858e-04   1.007909530075e-04  
-4.837326104876e-05   8.447755357626e-06  -4.498079105765e-07  -9.461644088060e-05   8.800174899308e-06   1.316439486285e-03  -7.978240812836e-05   3.260109737376e-05  -5.078173740878e-04  -1.728903212809e-04   3.293281769350e-05  -5.311606164159e-06   2.636609450319e-07   5.354989729014e-05  -4.534380417309e-06  -9.244420710647e-04   4.947873744662e-05  -1.680351655563e-05   3.142727064492e-04   9.689265474610e-05  
-4.680360859520e-05   8.141642672370e-06  -4.320104848380e-07  -9.129668065362e-05   8.454377858100e-06   1.276475521926e-03  -7.697755217901e-05   3.139694602758e-05  -4.911765285952e-04  -1.668622104186e-04   3.176595912850e-05  -5.104302477309e-06   2.525125600879e-07   5.146107626831e-05  -4.340069010422e-06  -8.918773710776e-04   4.752853091802e-05  -1.612304694479e-05   3.026473173002e-04   9.314384992308e-05  
-4.527669758049e-05   7.848253127985e-06  -4.150077036617e-07  -8.808040591030e-05   8.124018021127e-06   1.237625063096e-03  -7.428826767766e-05   3.023304220391e-05  -4.750423703876e-04  -1.610324226773e-04   3.063576296023e-05  -4.906065211128e-06   2.419009471630e-07   4.944491324504e-05  -4.154988956325e-06  -8.603562457084e-04   4.566493176030e-05  -1.546752705725e-05   2.914185626319e-04   8.953038404519e-05  
-4.379413981394e-05   7.564156320378e-06  -3.986332915775e-07  -8.495590207706e-05   7.804899542903e-06   1.199636356311e-03  -7.167956196583e-05   2.910500433083e-05  -4.593196284954e-04  -1.553669853484e-04   2.954019721655e-05  -4.714562966952e-06   2.317143041992e-07   4.749522570674e-05  -3.976755841901e-06  -8.297319126370e-04   4.386492070317e-05  -1.483491673910e-05   2.805377362058e-04   8.603558710388e-05  
-4.236438016432e-05   7.287617807782e-06  -3.826668268967e-07  -8.194653827963e-05   7.495162410771e-06   1.162751239654e-03  -6.912910466791e-05   2.802032880724e-05  -4.440895987173e-04  -1.498935582321e-04   2.848719272699e-05  -4.529081239882e-06   2.218264614418e-07   4.562819802284e-05  -3.804854834139e-06  -8.002215210295e-04   4.211894655661e-05  -1.422971725897e-05   2.700645177349e-04   8.267869580957e-05  
-4.097558347351e-05   7.023468172124e-06  -3.675188477115e-07  -7.904245032675e-05   7.200099549090e-06   1.127032096096e-03  -6.668940419876e-05   2.697620803144e-05  -4.293941752433e-04  -1.446221692978e-04   2.746888614811e-05  -4.352204359506e-06   2.124449966548e-07   4.383165020816e-05  -3.641571240851e-06  -7.717483455719e-04   4.045445399925e-05  -1.364848537333e-05   2.599836911878e-04   7.945331036932e-05  
-3.962590622682e-05   6.767293864310e-06  -3.529677388840e-07  -7.622324632176e-05   6.914729093379e-06   1.092137164814e-03  -6.432451609343e-05   2.596486764706e-05  -4.150825302375e-04  -1.395022621868e-04   2.648366356640e-05  -4.181215984364e-06   2.034664884739e-07   4.209794225866e-05  -3.484206828797e-06  -7.441329203970e-04   3.884714165423e-05  -1.308861019048e-05   2.502295475348e-04   7.633842984572e-05  
-3.832272749255e-05   6.520478852295e-06  -3.388985711870e-07  -7.350678785469e-05   6.640576825856e-06   1.058316549919e-03  -6.203447084876e-05   2.499227390557e-05  -4.012479203599e-04  -1.345650675822e-04   2.553372921075e-05  -4.017015826099e-06   1.948089762608e-07   4.043324561534e-05  -3.333772936085e-06  -7.175045908164e-04   3.730110179539e-05  -1.255179911607e-05   2.408392834976e-04   7.334572752824e-05  
-3.706296784686e-05   6.282597986524e-06  -3.253318841171e-07  -7.088469198149e-05   6.377718769058e-06   1.025513446047e-03  -5.982836078107e-05   2.405492944346e-05  -3.878472685647e-04  -1.297968112936e-04   2.461833081991e-05  -3.859438982451e-06   1.865125004703e-07   3.883382681122e-05  -3.190143729090e-06  -6.918200781914e-04   3.581913309479e-05  -1.203668645757e-05   2.317910356782e-04   7.046868450701e-05  
-3.583260695088e-05   6.051687051850e-06  -3.123906579368e-07  -6.832950160905e-05   6.122119726307e-06   9.933054806628e-04  -5.767968848289e-05   2.314457408029e-05  -3.747692348943e-04  -1.251520409811e-04   2.372805938040e-05  -3.706502836658e-06   1.785832132391e-07   3.728385849550e-05  -3.050806468767e-06  -6.667911375724e-04   3.437982716393e-05  -1.153882699824e-05   2.230110828165e-04   6.768043109234e-05  
-3.464798853466e-05   5.830576142031e-06  -2.999378803793e-07  -6.588137350953e-05   5.879030437220e-06   9.623360376750e-04  -5.562248543370e-05   2.227344890922e-05  -3.622037129489e-04  -1.207006829358e-04   2.287408828225e-05  -3.560798526126e-06   1.709937193406e-07   3.580367436963e-05  -2.918959630923e-06  -6.428151616732e-04   3.300995119642e-05  -1.106377707154e-05   2.146031854675e-04   6.501655091962e-05  
-3.350048274400e-05   5.617418548592e-06  -2.879774384935e-07  -6.351586552122e-05   5.645110422716e-06   9.322363625022e-04  -5.363283466803e-05   2.143342567175e-05  -3.500257756183e-04  -1.163972919148e-04   2.204954900766e-05  -3.420690911268e-06   1.637199647136e-07   3.438008574315e-05  -2.792598767326e-06  -6.196541992339e-04   3.169183229532e-05  -1.060762574643e-05   2.064968957994e-04   6.245316457133e-05  
-3.238659217562e-05   5.410606427159e-06  -2.763793439030e-07  -6.121679807911e-05   5.419089129833e-06   9.028016442345e-04  -5.170004069701e-05   2.061890096501e-05  -3.381537078870e-04  -1.122138079661e-04   2.125029999872e-05  -3.285239627148e-06   1.567045673189e-07   3.300296221669e-05  -2.670961944933e-06  -5.971493014416e-04   3.041808550198e-05  -1.016726965384e-05   1.986399459311e-04   5.997342277314e-05  
-3.130597298087e-05   5.209948100861e-06  -2.652208100154e-07  -5.899594180511e-05   5.199778401659e-06   8.741484288334e-04  -4.981601347363e-05   1.983403931704e-05  -3.266465671819e-04  -1.081668036020e-04   2.047879246191e-05  -3.154197206634e-06   1.499542346177e-07   3.167978747118e-05  -2.553558128659e-06  -5.754011838094e-04   2.918383191431e-05  -9.744875962867e-06   1.910664497520e-04   5.758692719265e-05  
-3.026442520988e-05   5.018429608092e-06  -2.546178883673e-07  -5.686310340711e-05   4.991640664273e-06   8.465505684253e-04  -4.802198016621e-05   1.908136637174e-05  -3.155770052225e-04  -1.042832253803e-04   1.973737776688e-05  -3.029461407806e-06   1.435574746573e-07   3.041358076052e-05  -2.442425956511e-06  -5.545302782646e-04   2.801169618955e-05  -9.341132187758e-06   1.838053093948e-04   5.530378887561e-05  
-2.925008758871e-05   4.833852486571e-06  -2.444486242340e-07  -5.479202153059e-05   4.791317523779e-06   8.196090803975e-04  -4.628834268359e-05   1.835243182571e-05  -3.048113357714e-04  -1.005152962802e-04   1.901800515687e-05  -2.909495613492e-06   1.374440158482e-07   2.918910674440e-05  -2.335810327911e-06  -5.342707539292e-04   2.688389878981e-05  -8.951568428317e-06   1.767769441827e-04   5.309773493737e-05  
-2.827347380761e-05   4.655241344744e-06  -2.345882215941e-07  -5.280081490853e-05   4.598551618120e-06   7.935469705736e-04  -4.460930502749e-05   1.765248674793e-05  -2.944099431915e-04  -9.688503811212e-05   1.832724540343e-05  -2.793970543599e-06   1.315434634680e-07   2.801768903055e-05  -2.233748146379e-06  -5.147930427680e-04   2.579849932153e-05  -8.579212551410e-06   1.700244985059e-04   5.098299160096e-05  
-2.733001163298e-05   4.483356787219e-06  -2.251143067703e-07  -5.088205612146e-05   4.413566725596e-06   7.682939401173e-04  -4.298899302831e-05   1.697933634692e-05  -2.843579448240e-04  -9.338518175603e-05   1.766128783120e-05  -2.683083427302e-06   1.258896602848e-07   2.689279469517e-05  -2.136149510788e-06  -4.960113905363e-04   2.475602910553e-05  -8.222194254221e-06   1.635252616598e-04   4.895138217517e-05  
-2.640723662019e-05   4.317065727028e-06  -2.160971358520e-07  -4.900911703136e-05   4.234585842911e-06   7.435101318198e-04  -4.142048547497e-05   1.632443611785e-05  -2.745457841582e-04  -8.997501362676e-05   1.701301854811e-05  -2.575978605253e-06   1.205075849942e-07   2.580108314673e-05  -2.042019981053e-06  -4.777082033099e-04   2.374970525225e-05  -7.876669824980e-06   1.572169059561e-04   4.698212845859e-05  
-2.551898202338e-05   4.155685848048e-06  -2.072804894561e-07  -4.721318607198e-05   4.061840689398e-06   7.195656201198e-04  -3.989237894567e-05   1.569725656812e-05  -2.650812277189e-04  -8.669453835953e-05   1.639097078039e-05  -2.472564012183e-06   1.152701309552e-07   2.475833381223e-05  -1.951716888455e-06  -4.601290608983e-04   2.277762932977e-05  -7.546910951963e-06   1.511629382333e-04   4.509622878055e-05  
-2.465944347910e-05   4.001496505444e-06  -1.989124138016e-07  -4.548071987544e-05   3.897237488233e-06   6.963936880505e-04  -3.843286897853e-05   1.509344058736e-05  -2.559425029279e-04  -8.353418155837e-05   1.579121703267e-05  -2.373982796661e-06   1.103127658272e-07   2.375687615326e-05  -1.865929305594e-06  -4.431957852735e-04   2.185168100870e-05  -7.230702324191e-06   1.453408988851e-04   4.328622387513e-05  
-2.382590960777e-05   3.852642795520e-06  -1.908481265796e-07  -4.380326008379e-05   3.739090495012e-06   6.738361460125e-04  -3.702340711613e-05   1.450999949317e-05  -2.470695599303e-04  -8.047401271021e-05   1.521078182921e-05  -2.279097275809e-06   1.055559924576e-07   2.279057112532e-05  -1.783759151700e-06  -4.267951501354e-04   2.096160185971e-05  -6.926178856334e-06   1.397145423301e-04   4.154037598665e-05  
-2.301906475813e-05   3.708639845170e-06  -1.830987867245e-07  -4.218180770773e-05   3.586158285922e-06   6.518934504111e-04  -3.565502832758e-05   1.394741436039e-05  -2.384713958005e-04  -7.751443837877e-05   1.465080811737e-05  -2.187549900132e-06   1.009928521059e-07   2.186189810943e-05  -1.704652968917e-06  -4.109523410224e-04   2.010173524518e-05  -6.634024746166e-06   1.342930376990e-04   3.986079982423e-05  
-2.223882560526e-05   3.570432384224e-06  -1.756712383060e-07  -4.061914508469e-05   3.440365480187e-06   6.306594731343e-04  -3.434431702611e-05   1.340606034563e-05  -2.301620064748e-04  -7.466238838518e-05   1.411069054218e-05  -2.099988012245e-06   9.663616882955e-08   2.096936840023e-05  -1.629460639311e-06  -3.956794614911e-04   1.928118641248e-05  -6.353642592218e-06   1.290729770926e-04   3.824718175509e-05  
-2.148537901005e-05   3.437428726114e-06  -1.685845251060e-07  -3.911756118053e-05   3.300059820399e-06   6.101379411505e-04  -3.307831803586e-05   1.288696564516e-05  -2.221594189958e-04  -7.192006222474e-05   1.359159038243e-05  -2.015921737666e-06   9.247792826834e-08   2.011621237084e-05  -1.557452240070e-06  -3.810088720850e-04   1.849267722573e-05  -6.085990234731e-06   1.240687746052e-04   3.670272582791e-05  
-2.075204829887e-05   3.308647302880e-06  -1.617363020111e-07  -3.765961293397e-05   3.164736734738e-06   5.901017652621e-04  -3.185112233172e-05   1.238422261986e-05  -2.143720618124e-04  -6.925815830499e-05   1.308799846362e-05  -1.934769332946e-06   8.847403794378e-08   1.929108782467e-05  -1.488221906108e-06  -3.667626375266e-04   1.773160473875e-05  -5.827692848061e-06   1.192222003431e-04   3.520959604297e-05  
-2.004292984165e-05   3.183690089487e-06  -1.551057337660e-07  -3.625305229059e-05   3.033902732594e-06   5.706399398852e-04  -3.065846384553e-05   1.190002440972e-05  -2.068253048767e-04  -6.668517076968e-05   1.260291642510e-05  -1.856353441967e-06   8.461491114326e-08   1.849935834573e-05  -1.421633387958e-06  -3.530212200854e-04   1.699671969630e-05  -5.580169758298e-06   1.145543945258e-04   3.377437535651e-05  
-1.935944986732e-05   3.064535020261e-06  -1.487986042729e-07  -3.489954193361e-05   2.909764954362e-06   5.518576649880e-04  -2.952208776822e-05   1.143494681859e-05  -1.995564785121e-04  -6.421263085700e-05   1.213580137221e-05  -1.781751403117e-06   8.095390564126e-08   1.773961781407e-05  -1.358601056847e-06  -3.398022429396e-04   1.629844725255e-05  -5.343021742692e-06   1.100713862974e-04   3.239866827759e-05  
-1.870019102863e-05   2.949154472271e-06  -1.426607373677e-07  -3.359831867060e-05   2.789941479365e-06   5.336775067738e-04  -2.841747645486e-05   1.098848124676e-05  -1.925330792806e-04  -6.182985772403e-05   1.168695077000e-05  -1.709812413350e-06   7.741304500131e-08   1.701270184032e-05  -1.298076448550e-06  -3.270868716963e-04   1.562443675856e-05  -5.116344892556e-06   1.057635925897e-04   3.107946500900e-05  
-1.805994304211e-05   2.838497196832e-06  -1.368649704812e-07  -3.233915710868e-05   2.675438788987e-06   5.160205169563e-04  -2.736077575821e-05   1.055750899309e-05  -1.857356599849e-04  -5.952817019723e-05   1.125245402636e-05  -1.640951986769e-06   7.406397280413e-08   1.631189586172e-05  -1.240388373805e-06  -3.147924485431e-04   1.498093469458e-05  -4.898279409083e-06   1.016098491757e-04   2.980945855625e-05  
-1.743781108875e-05   2.730522794781e-06  -1.312335437762e-07  -3.111868549548e-05   2.563677201151e-06   4.987663253605e-04  -2.632426465681e-05   1.014089678815e-05  -1.791225840109e-04  -5.729346837740e-05   1.083201829028e-05  -1.573931662891e-06   7.081833887081e-08   1.563636246570e-05  -1.184331124107e-06  -3.028685109909e-04   1.435340099550e-05  -4.688496306971e-06   9.759319489451e-05   2.858315690752e-05  
-1.683855598555e-05   2.627600755192e-06  -1.258631271942e-07  -2.994783552509e-05   2.457974859927e-06   4.821702485933e-04  -2.533906576531e-05   9.741620199807e-06  -1.727635309332e-04  -5.515056547413e-05   1.042810334046e-05  -1.510318907824e-06   6.773787002309e-08   1.499020367754e-05  -1.131514046096e-06  -2.914374506066e-04   1.375949369167e-05  -4.488042470412e-06   9.374454725977e-05   2.741088774932e-05  
-1.626052589202e-05   2.528420699046e-06  -1.207129297945e-07  -2.882231627267e-05   2.356204312009e-06   4.661194667375e-04  -2.438656773975e-05   9.358574653215e-06  -1.666319121595e-04  -5.308840129067e-05   1.003974655025e-05  -1.449122869912e-06   6.478700712963e-08   1.437169855963e-05  -1.080834442207e-06  -2.804407612197e-04   1.318764569750e-05  -4.296424174180e-06   9.004890368500e-05   2.628714002625e-05  
-1.569848040683e-05   2.432539109786e-06  -1.157473265258e-07  -2.772721758700e-05   2.257978976705e-06   4.504217991425e-04  -2.346306625249e-05   8.986982961033e-06  -1.606621817042e-04  -5.108456068801e-05   9.662789102101e-06  -1.390128947970e-06   6.195308235099e-08   1.377256356430e-05  -1.032113122904e-06  -2.697496523921e-04   1.263605145369e-05  -4.111297646441e-06   8.646879805771e-05   2.520004392772e-05  
-1.515852516051e-05   2.339805717304e-06  -1.109245742606e-07  -2.668003589610e-05   2.163884319478e-06   4.353201584542e-04  -2.257227558618e-05   8.631740036151e-06  -1.549135021199e-04  -4.916164785523e-05   9.302075963725e-06  -1.333412963048e-06   5.921967204466e-08   1.320217371998e-05  -9.856723847423e-07  -2.595210069476e-04   1.210736757767e-05  -3.935067985108e-06   8.304073578441e-05   2.416195652420e-05  
-1.463314081469e-05   2.250994508592e-06  -1.063902963390e-07  -2.566596578808e-05   2.073597138924e-06   4.206390881312e-04  -2.171728959185e-05   8.288933462426e-06  -1.493573490592e-04  -4.730473823409e-05   8.952414953230e-06  -1.279078517098e-06   5.663715515088e-08   1.265182877258e-05  -9.412055564001e-07  -2.496195820142e-04   1.160055412502e-05  -3.765497571649e-06   7.973613938527e-05   2.316216946953e-05  
-1.412717695841e-05   2.165656586789e-06  -1.020114541564e-07  -2.469118142423e-05   1.987295361582e-06   4.064595430416e-04  -2.089480864271e-05   7.959801264506e-06  -1.439962820071e-04  -4.551795137203e-05   8.616578024940e-06  -1.227103175092e-06   5.416041206402e-08   1.212508491209e-05  -8.989113871021e-07  -2.401074001534e-04   1.111610117170e-05  -3.603366565233e-06   7.656384906591e-05   2.220455353406e-05  
-1.363549850561e-05   2.082800216087e-06  -9.780011456058e-08  -2.374770471521e-05   1.903916806808e-06   3.926517358555e-04  -2.009776618437e-05   7.641938980956e-06  -1.387904814524e-04  -4.378726869977e-05   8.291559987233e-06  -1.176773833609e-06   5.178400219896e-08   1.161754673107e-05  -8.581434825136e-07  -2.308978226777e-04   1.064809140122e-05  -3.447424345077e-06   7.349917954002e-05   2.128107676302e-05  
-1.316197911667e-05   2.003633204033e-06  -9.375183516691e-08  -2.284188331216e-05   1.824227761979e-06   3.793390204101e-04  -1.933113269709e-05   7.337424174042e-06  -1.337881853916e-04  -4.212663114213e-05   7.979482360873e-06  -1.128809912796e-06   4.950600518868e-08   1.113215240797e-05  -8.193902168535e-07  -2.220592882370e-04   1.020076350850e-05  -3.298522068888e-06   7.056426117902e-05   2.039804630683e-05  
-1.270470872814e-05   1.927265864896e-06  -8.988521931462e-08  -2.196946125508e-05   1.747920258925e-06   3.664525262384e-04  -1.859468861074e-05   7.044561449847e-06  -1.289528357098e-04  -4.052584153784e-05   7.678869178970e-06  -1.082719562808e-06   4.733624713558e-08   1.066650050087e-05  -7.823990294750e-07  -2.135468509332e-04   9.772607451275e-06  -3.155856868036e-06   6.774101197698e-05   1.955038404390e-05  
-1.225839003731e-05   1.852682330195e-06  -8.611229188582e-08  -2.111995157883e-05   1.673582453485e-06   3.538189565844e-04  -1.787327673578e-05   6.760216024742e-06  -1.242323775545e-04  -3.896654996444e-05   7.386668582049e-06  -1.037854984938e-06   4.522824889019e-08   1.021546526890e-05  -7.465043457036e-07  -2.052600947932e-04   9.355531388710e-06  -3.018008416387e-06   6.500163279498e-05   1.872910514073e-05  
-1.183119984709e-05   1.781712869729e-06  -8.253646960812e-08  -2.030993821390e-05   1.603234817571e-06   3.417305803272e-04  -1.718819014507e-05   6.489325720758e-06  -1.197179537612e-04  -3.747883830201e-05   7.107690836167e-06  -9.952979147419e-07   4.323442050643e-08   9.786804020301e-06  -7.126648452276e-07  -1.973584671189e-04   8.960840648216e-06  -2.887060409421e-06   6.238968844347e-05   1.794781981942e-05  
-1.141859000795e-05   1.713703278227e-06  -7.912143332521e-08  -1.952988733809e-05   1.535785152077e-06   3.300343424982e-04  -1.652849721805e-05   6.229060675725e-06  -1.153655180244e-04  -3.604688169127e-05   6.838980758872e-06  -9.545617676640e-07   4.133282679413e-08   9.375539904341e-06  -6.803174329132e-07  -1.897484697872e-04   8.582291064265e-06  -2.761666038908e-06   5.988087702465e-05   1.719841638506e-05  
-1.101646950572e-05   1.647907851948e-06  -7.585653322986e-08  -1.877348504876e-05   1.470925224415e-06   3.186413184644e-04  -1.589298448406e-05   5.977297713615e-06  -1.111387041264e-04  -3.465936258937e-05   6.578396889650e-06  -9.153012624345e-07   3.951932260721e-08   8.978691835633e-06  -6.493205056851e-07  -1.823788801020e-04   8.218878366567e-06  -2.640910986504e-06   5.745703343209e-05   1.647565308662e-05  
-1.063013209846e-05   1.584501883244e-06  -7.268792017411e-08  -1.804910230584e-05   1.408755630366e-06   3.076672626111e-04  -1.527918135161e-05   5.736438930094e-06  -1.070707436036e-04  -3.332766443776e-05   6.328647976546e-06  -8.775959953629e-07   3.776747558217e-08   8.599935014447e-06  -6.197221147490e-07  -1.753120680015e-04   7.869769604083e-06  -2.525747213258e-06   5.513396573148e-05   1.578446836793e-05  
-1.025453149556e-05   1.522954528496e-06  -6.963224989330e-08  -1.734769071414e-05   1.348534872775e-06   2.969770729598e-04  -1.468232784167e-05   5.503831928515e-06  -1.031239669062e-04  -3.203791618543e-05   6.086970568094e-06  -8.411350496524e-07   3.608279975293e-08   8.235151221473e-06  -5.912011382586e-07  -1.684747451207e-04   7.532374215071e-06  -2.415065184575e-06   5.289292624948e-05   1.511860082278e-05  
-9.891655195255e-06   1.463951261043e-06  -6.671748222712e-08  -1.667022898626e-05   1.290974109129e-06   2.866110415562e-04  -1.410986993374e-05   5.279679217971e-06  -9.930871038969e-05  -3.079363973364e-05   5.853820776806e-06  -8.062432196011e-07   3.447910671679e-08   7.884071435585e-06  -5.640082041276e-07  -1.618737843887e-04   7.209733414026e-06  -2.308754430601e-06   5.073467243599e-05   1.447837154870e-05  
-9.544062102676e-06   1.407344950804e-06  -6.389739271350e-08  -1.602330672738e-05   1.236076373933e-06   2.766628450947e-04  -1.355996759883e-05   5.065822068973e-06  -9.564942912956e-05  -2.960331153163e-05   5.631030308263e-06  -7.729020755225e-07   3.293703790798e-08   7.549978737748e-06  -5.381840950576e-07  -1.555655556043e-04   6.901577563681e-06  -2.207644117613e-06   4.867264340603e-05   1.386804797645e-05  
-9.207128941156e-06   1.353049402626e-06  -6.124331117687e-08  -1.539976961263e-05   1.183521600678e-06   2.670358132836e-04  -1.303351283496e-05   4.860174148364e-06  -9.212014484062e-05  -2.845710084524e-05   5.416048755839e-06  -7.409896711160e-07   3.148296853195e-08   7.229396051799e-06  -5.135458735306e-07  -1.494912302667e-04   6.607267773235e-06  -2.110798970921e-06   4.669187069446e-05   1.328263314767e-05  
-8.879222665107e-06   1.300537512879e-06  -5.868618966547e-08  -1.479431282101e-05   1.132817039805e-06   2.576391039694e-04  -1.252335870490e-05   4.661030844334e-06  -8.868798100691e-05  -2.734486251456e-05   5.207420844423e-06  -7.101665124151e-07   3.008574609083e-08   6.919329755649e-06  -4.898182222657e-07  -1.435935715886e-04   6.322985014074e-06  -2.017359247348e-06   4.477467396982e-05   1.271683432013e-05  
-8.564399651582e-06   1.249907419928e-06  -5.621668313909e-08  -1.421591499808e-05   1.084395568719e-06   2.486154572992e-04  -1.203328668086e-05   4.470876860149e-06  -8.539118762446e-05  -2.627962359567e-05   5.007923393091e-06  -6.806347621942e-07   2.874353757335e-08   6.624434531912e-06  -4.672931206986e-07  -1.379593798638e-04   6.051643459924e-06  -1.928507557955e-06   4.294220269177e-05   1.217742442919e-05  
-8.258643067077e-06   1.201638148503e-06  -5.387565011074e-08  -1.365604080600e-05   1.038099970449e-06   2.398535639218e-04  -1.156351293679e-05   4.287434032873e-06  -8.220688615305e-05  -2.525172071044e-05   4.814685712402e-06  -6.524720513356e-07   2.747245544517e-08   6.339894079980e-06  -4.457972597840e-07  -1.325099663936e-04   5.792204121199e-06  -1.843028427980e-06   4.117735398844e-05   1.165833497344e-05  
-7.964090083081e-06   1.154507349317e-06  -5.158644229319e-08  -1.311909308301e-05   9.933356803321e-07   2.313878682542e-04  -1.110612412006e-05   4.111625255976e-06  -7.913092659904e-05  -2.426194928002e-05   4.629319707297e-06  -6.251386025329e-07   2.623502430329e-08   6.068397458100e-06  -4.251318733900e-07  -1.272792606349e-04   5.541366898926e-06  -1.761493332125e-06   3.948299285282e-05   1.116123046076e-05  
-7.680083639088e-06   1.109391928883e-06  -4.940885816981e-08  -1.260091156364e-05   9.503305212540e-07   2.231812058527e-04  -1.066570721804e-05   3.942470390279e-06  -7.616451399761e-05  -2.330828250459e-05   4.450857284457e-06  -5.989972611064e-07   2.505935376000e-08   5.807454752648e-06  -4.053470831978e-07  -1.222342737216e-04   5.300756549598e-06  -1.683324645184e-06   3.785509167249e-05   1.068402425714e-05  
-7.405415974544e-06   1.066056666368e-06  -4.731130821067e-08  -1.210216127151e-05   9.094744096178e-07   2.152525702548e-04  -1.024466816712e-05   3.779829879900e-06  -7.329883638451e-05  -2.239002922307e-05   4.278773874186e-06  -5.739940231611e-07   2.393440132289e-08   5.557101223907e-06  -3.865975209570e-07  -1.173800011267e-04   5.071622283345e-06  -1.608408899191e-06   3.628937064392e-05   1.022618224991e-05  
-7.140464979775e-06   1.024350615209e-06  -4.531411281550e-08  -1.162439021146e-05   8.702601851956e-07   2.076165456119e-04  -9.839650815556e-06   3.624277997323e-06  -7.054548032847e-05  -2.150935951128e-05   4.113552051659e-06  -5.500066399955e-07   2.286296207252e-08   5.318344683812e-06  -3.686867664973e-07  -1.127293514935e-04   4.852196823878e-06  -1.537042603134e-06   3.479155513959e-05   9.788920358499e-06  
-6.884380600369e-06   9.844016064493e-07  -4.340210405855e-08  -1.116288296633e-05   8.327868342569e-07   2.002132744538e-04  -9.450857760252e-06   3.474397426186e-06  -6.788477941927e-05  -2.065991697098e-05   3.954111754338e-06  -5.270672006778e-07   2.184066219916e-08   5.088448507225e-06  -3.516074705093e-07  -1.082383428047e-04   4.642190562981e-06  -1.468473969297e-06   3.334902140934e-05   9.368426034438e-06  
-6.636134709040e-06   9.454326131903e-07  -4.156117117343e-08  -1.071740486390e-05   7.963685293459e-07   1.930163476914e-04  -9.071980544152e-06   3.329996357161e-06  -6.530537596895e-05  -1.983825608908e-05   3.800258852610e-06  -5.047710760244e-07   2.085656066772e-08   4.867761379140e-06  -3.350905819154e-07  -1.039029682378e-04   4.438626686576e-06  -1.402748230740e-06   3.195915003878e-05   8.963965700942e-06  
-6.396657132193e-06   9.083726433299e-07  -3.979857796196e-08  -1.029012425417e-05   7.619294701826e-07   1.860959522746e-04  -8.711563245643e-06   3.191709948887e-06  -6.282850737523e-05  -1.905102190375e-05   3.652309176720e-06  -4.836395593135e-07   1.992025082815e-08   4.656694609126e-06  -3.195212018675e-07  -9.974750647956e-05   4.245785807989e-06  -1.339975222266e-06   3.062863110812e-05   8.577525010957e-06  
-6.166618725954e-06   8.726864666890e-07  -3.811194554520e-08  -9.880922474782e-06   7.288790073274e-07   1.794311739893e-04  -8.364443613994e-06   3.059482120001e-06  -6.044824990648e-05  -1.829601897198e-05   3.510570134374e-06  -4.633355083708e-07   1.902492066670e-08   4.455311024483e-06  -3.046272282292e-07  -9.576363342124e-05   4.060729437825e-06  -1.280144344196e-06   2.935474448002e-05   8.208187630314e-06  
-5.943572073795e-06   8.384544316288e-07  -3.649988906410e-08  -9.485360822284e-06   6.972009804729e-07   1.729646443799e-04  -8.030610822845e-06   2.932007103091e-06  -5.814822519104e-05  -1.756742645195e-05   3.373616793933e-06  -4.439126280656e-07   1.817138041578e-08   4.261532525556e-06  -2.904188290084e-07  -9.191942847485e-05   3.883702348691e-06  -1.222712294191e-06   2.812956343616e-05   7.853363011224e-06  
-5.728313182675e-06   8.052091515261e-07  -3.494421567868e-08  -9.104693469820e-06   6.666813055580e-07   1.667024357039e-04  -7.707599889664e-06   2.809496377436e-06  -5.592349623992e-05  -1.686474735566e-05   3.241785979897e-06  -4.251151193742e-07   1.735081377340e-08   4.075739236169e-06  -2.767609676420e-07  -8.821491488837e-05   3.712949548475e-06  -1.167702478321e-06   2.694988189299e-05   7.512473932401e-06  
-5.521064094730e-06   7.733230469882e-07  -3.343526246818e-08  -8.739013302874e-06   6.376060837439e-07   1.606636952776e-04  -7.397609492207e-06   2.691970620476e-06  -5.378100460157e-05  -1.618965409630e-05   3.115202748158e-06  -4.071732910707e-07   1.656074537712e-08   3.897959078112e-06  -2.638131674778e-07  -8.465917166768e-05   3.550074216671e-06  -1.115131728981e-06   2.581884262566e-05   7.186298203497e-06  
-5.320809211628e-06   7.428360397309e-07  -3.202220518372e-08  -8.387122225330e-06   6.096963308336e-07   1.548266525398e-04  -7.100227613591e-06   2.579216104336e-06  -5.172079795861e-05  -1.554091142092e-05   2.993225286861e-06  -3.900090911937e-07   1.581695768954e-08   3.727488726093e-06  -2.514208235459e-07  -8.123762930676e-05   3.394226751278e-06  -1.064846990457e-06   2.473475019605e-05   6.873854134599e-06  
-5.128200004936e-06   7.134512972523e-07  -3.064877810889e-08  -8.050177810529e-06   5.829578071169e-07   1.492088175513e-04  -6.813399160436e-06   2.471378691894e-06  -4.974005421800e-05  -1.491871545707e-05   2.876330967823e-06  -3.735366410666e-07   1.509895035136e-08   3.564934608244e-06  -2.395956066617e-07  -7.796015651967e-05   3.244691135325e-06  -1.016935584113e-06   2.369697115597e-05   6.575384549934e-06  
-4.940081204356e-06   6.849129575196e-07  -2.933206333880e-08  -7.723509100919e-06   5.573161834294e-07   1.437355396937e-04  -6.537340153320e-06   2.366956197856e-06  -4.781068121919e-05  -1.431487996995e-05   2.762680114863e-06  -3.576143217076e-07   1.441274625800e-08   3.407965223672e-06  -2.282872410274e-07  -7.478402459978e-05   3.101235197445e-06  -9.707298502729e-07   2.269180130680e-05   6.287055818790e-06  
-4.760351737625e-06   6.576999006974e-07  -2.807390454227e-08  -7.411761937693e-06   5.327311475001e-07   1.384885757479e-04  -6.271723594001e-06   2.267568780647e-06  -4.597014186036e-05  -1.373896366282e-05   2.654331426704e-06  -3.424489831326e-07   1.375804137543e-08   3.258759759335e-06  -2.174980177176e-07  -7.175258838444e-05   2.963977699941e-06  -9.268928632415e-07   2.173568775960e-05   6.012950214667e-06  
-4.586465519092e-06   6.315935910375e-07  -2.687281232907e-08  -7.111679511049e-06   5.093564273053e-07   1.334190946977e-04  -6.018117169904e-06   2.172022106508e-06  -4.419324062477e-05  -1.318455037634e-05   2.549847379877e-06  -3.279468864529e-07   1.313460009843e-08   3.115617245699e-06  -2.072631750706e-07  -6.883558665783e-05   2.833250157474e-06  -8.848872034066e-07   2.081635267495e-05   5.749989946215e-06  
-4.417577439233e-06   6.064049916440e-07  -2.572851652357e-08  -6.820971488653e-06   4.867686383200e-07   1.284851282145e-04  -5.772783745517e-06   2.079763604502e-06  -4.247275868357e-05  -1.264826808381e-05   2.448701542294e-06  -3.139735379828e-07   1.254108913546e-08   2.977591696467e-06  -1.974072410270e-07  -6.601267096751e-05   2.707291332273e-06  -8.444961922060e-07   1.993029508954e-05   5.496733529819e-06  
-4.255872486438e-06   5.821598390756e-07  -2.461767678500e-08  -6.543805110759e-06   4.652947845749e-07   1.237571463939e-04  -5.537675027850e-06   1.991808239054e-06  -4.082225510283e-05  -1.213552038499e-05   2.352135665165e-06  -3.006047538161e-07   1.196895056872e-08   2.846436146934e-06  -1.880794508514e-07  -6.331865889786e-05   2.587249647625e-06  -8.061132287363e-07   1.908384494624e-05   5.255483377336e-06  
-4.100370840847e-06   5.587813530524e-07  -2.354122073136e-08  -6.277509519092e-06   4.446368473592e-07   1.191906093674e-04  -5.310206415567e-06   1.907470638654e-06  -3.923263180241e-05  -1.164256295246e-05   2.259492326445e-06  -2.877475934582e-07   1.141710888505e-08   2.720943103041e-06  -1.791381744564e-07  -6.072967519896e-05   2.471680845109e-06  -7.694454405120e-07   1.827211006104e-05   5.024467353385e-06  
-3.949287954124e-06   5.365978494644e-07  -2.254605400670e-08  -6.020288435260e-06   4.249809933411e-07   1.147704662044e-04  -5.094411303487e-06   1.826281757431e-06  -3.770192913262e-05  -1.116816445749e-05   2.169790863210e-06  -2.755399424519e-07   1.090481715518e-08   2.600142143230e-06  -1.706452447069e-07  -5.823322626975e-05   2.362116224624e-06  -7.342526158284e-07   1.749267972526e-05   4.802774298207e-06  
-3.804012187611e-06   5.150713494074e-07  -2.156574341154e-08  -5.774183096743e-06   4.061014237597e-07   1.105153634994e-04  -4.885146177675e-06   1.748647423211e-06  -3.622828371177e-05  -1.071284301137e-05   2.083866866123e-06  -2.637673510763e-07   1.040403285734e-08   2.485052895485e-06  -1.625340415320e-07  -5.584278963559e-05   2.256660676448e-06  -7.007351295667e-07   1.674617385783e-05   4.590977436641e-06  
-3.663155485632e-06   4.940727012049e-07  -2.061536185122e-08  -5.536669479746e-06   3.878306529338e-07   1.063818553994e-04  -4.681605338244e-06   1.673838548546e-06  -3.479923036784e-05  -1.027249922408e-05   2.000851463215e-06  -2.523274108624e-07   9.946478021668e-09   2.374440673748e-06  -1.547138895077e-07  -5.353380398304e-05   2.154577429783e-06  -6.685639473825e-07   1.602603962541e-05   4.387076824642e-06  
-3.527261133659e-06   4.742635728375e-07  -1.972864643875e-08  -5.308484744225e-06   3.705851409089e-07   1.024057445348e-04  -4.489510726739e-06   1.602154215824e-06  -3.342939078960e-05  -9.850840365584e-06   1.921022314444e-06  -2.415495372367e-07   9.490179065904e-09   2.268570767523e-06  -1.473510607999e-07  -5.132066873244e-05   2.058415344077e-06  -6.378401631504e-07   1.533779873819e-05   4.192417122795e-06  
-3.396980473132e-06   4.552548002011e-07  -1.887659708164e-08  -5.090392497276e-06   3.540780615212e-07   9.858562818528e-05  -4.304679649490e-06   1.533744055301e-06  -3.211616265881e-05  -9.447356216856e-06   1.844647068837e-06  -2.312227516167e-07   9.055254151043e-09   2.167689055693e-06  -1.403232026644e-07  -4.920268107397e-05   1.966247842166e-06  -6.085996237377e-07   1.468022006104e-05   4.006716244827e-06  
-3.270848945328e-06   4.369295509539e-07  -1.806293690057e-08  -4.880565103778e-06   3.382751402719e-07   9.489443388761e-05  -4.127295693779e-06   1.468036304001e-06  -3.084946939497e-05  -9.059034478224e-06   1.771035944207e-06  -2.213083212315e-07   8.640757629502e-09   2.071073562835e-06  -1.336233615536e-07  -4.716654837739e-05   1.878149442598e-06  -5.806297711063e-07   1.404878291027e-05   3.828749289793e-06  
-3.149141728787e-06   4.193317723747e-07  -1.728382839921e-08  -4.677720811587e-06   3.230695518913e-07   9.131131239960e-05  -3.956030573358e-06   1.404725640208e-06  -2.962638643483e-05  -8.684380098756e-06   1.700081210920e-06  -2.117957725768e-07   8.243598495713e-09   1.977998973850e-06  -1.271925756687e-07  -4.519942164873e-05   1.793406145442e-06  -5.537686608779e-07   1.344152639845e-05   3.657668511779e-06  
-3.032021280869e-06   4.022723119412e-07  -1.652162343998e-08  -4.484139579868e-06   3.085571334343e-07   8.787185588324e-05  -3.791135601129e-06   1.344280879616e-06  -2.844979285313e-05  -8.325384551632e-06   1.632122606254e-06  -2.026386998000e-07   7.865056904419e-09   1.889550916027e-06  -1.210881008115e-07  -4.332045321368e-05   1.712349513772e-06  -5.282273726223e-07   1.286031053799e-05   3.494474561491e-06  
-2.919190893639e-06   3.858962854169e-07  -1.579536373588e-08  -4.298287449403e-06   2.946282000013e-07   8.455475378725e-05  -3.632585839700e-06   1.286403672706e-06  -2.731989442943e-05  -7.980952137545e-06   1.566817319657e-06  -1.938633646749e-07   7.502672994583e-09   1.804906920255e-06  -1.152496014745e-07  -4.151587831033e-05   1.634705590047e-06  -5.038376024494e-07   1.230391992931e-05   3.338378661134e-06  
-2.809867124625e-06   3.703314338045e-07  -1.511894014197e-08  -4.119048430614e-06   2.814140619147e-07   8.134844080328e-05  -3.482230680222e-06   1.230707510698e-06  -2.623061820451e-05  -7.649484253268e-06   1.503766620044e-06  -1.855281703150e-07   7.154942352345e-09   1.723620995044e-06  -1.097201965426e-07  -3.977923519691e-05   1.561151619301e-06  -4.804621938988e-07   1.176969368607e-05   3.188725956967e-06  
-2.704959095178e-06   3.552770864527e-07  -1.445378529107e-08  -3.947660025845e-06   2.687354846567e-07   7.826489725376e-05  -3.336644759620e-06   1.177510111764e-06  -2.518409114970e-05  -7.331830553830e-06   1.443410986983e-06  -1.775053827867e-07   6.824653676546e-09   1.646133428862e-06  -1.044371123878e-07  -3.811601602336e-05   1.490363154614e-06  -4.581977862701e-07   1.125843426730e-05   3.045796903230e-06  
-2.603373859545e-06   3.406244458865e-07  -1.380730847543e-08  -3.782414795425e-06   2.564805484720e-07   7.527409654319e-05  -3.195133646405e-06   1.126296971669e-06  -2.417078323342e-05  -7.025024713883e-06   1.385216569878e-06  -1.697355782688e-07   6.509696453930e-09   1.571807661529e-06  -9.935639767869e-08  -3.651313054471e-05   1.421981827050e-06  -4.368700265500e-07   1.076638614194e-05   2.908502245917e-06  
-2.505226192120e-06   3.268927389710e-07  -1.321483745638e-08  -3.623866282543e-06   2.449428505170e-07   7.240259894297e-05  -3.062397056779e-06   1.077316247651e-06  -2.320248104181e-05  -6.731938562435e-06   1.329152034091e-06  -1.624376699124e-07   6.208294355558e-09   1.500677349223e-06  -9.457573532115e-08  -3.497760227254e-05   1.357796815548e-06  -4.165132200457e-07   1.029679154557e-05   2.777544651854e-06  
-2.411054492052e-06   3.135339926038e-07  -1.263357976052e-08  -3.472370781326e-06   2.338545428840e-07   6.964031681043e-05  -2.933703821482e-06   1.030523579816e-06  -2.227044681007e-05  -6.450770630812e-06   1.275526468769e-06  -1.553796557984e-07   5.920925412397e-09   1.432961428847e-06  -9.000220372889e-08  -3.350764440707e-05   1.295937345142e-06  -3.971343651808e-07   9.846959641185e-06   2.652438773131e-06  
-2.320237772906e-06   3.007844318694e-07  -1.208386435770e-08  -3.326109104590e-06   2.232324446593e-07   6.696656673144e-05  -2.810365595059e-06   9.855150462390e-07  -2.137373600834e-05  -6.180257294082e-06   1.223915832210e-06  -1.486505491961e-07   5.646689093908e-09   1.367867742462e-06  -8.563832213767e-08  -3.209183161520e-05   1.236896998227e-06  -3.785678264512e-07   9.415859763670e-06   2.532547528622e-06  
-2.232744165222e-06   2.884740251664e-07  -1.155416693852e-08  -3.186088873009e-06   2.130496579842e-07   6.439270402970e-05  -2.691530776661e-06   9.424766810332e-07  -2.051137136827e-05  -5.920777075280e-06   1.174349347791e-06  -1.421703263707e-07   5.384308038051e-09   1.305747764150e-06  -8.146348473101e-08  -3.073426940461e-05   1.180181990200e-06  -3.608638135745e-07   9.002769037549e-06   2.417905727798e-06  
-2.148199598820e-06   2.765183482002e-07  -1.103183871491e-08  -3.051381814725e-06   2.033033507837e-07   6.190407434841e-05  -2.576646171344e-06   9.010981524412e-07  -1.967726777345e-05  -5.670643925937e-06   1.126641556448e-06  -1.359256476955e-07   5.134640078419e-09   1.246242655051e-06  -7.749174806616e-08  -2.942868460777e-05   1.125778924507e-06  -3.439157189503e-07   8.605411975869e-06   2.307931364212e-06  
-2.067216885380e-06   2.652521722283e-07  -1.055143299568e-08  -2.922996453413e-06   1.940667677966e-07   5.952558389480e-05  -2.468165245383e-06   8.617594105163e-07  -1.888341694103e-05  -5.432671548218e-06   1.081054385042e-06  -1.300279500963e-07   4.895671417055e-09   1.189699848500e-06  -7.373145458086e-08  -2.818464060557e-05   1.074399260287e-06  -3.278429832056e-07   8.227994659210e-06   2.203533741355e-06  
-1.988901304760e-06   2.544537121706e-07  -1.009405783810e-08  -2.799284116538e-06   1.852584719564e-07   5.722639765090e-05  -2.364416671480e-06   8.239390149492e-07  -1.811816459026e-05  -5.203665544588e-06   1.037099742465e-06  -1.243904646169e-07   4.666674237178e-09   1.135414561351e-06  -7.015628305228e-08  -2.698708336651e-05   1.025408496466e-06  -3.124419188018e-07   7.865490460447e-06   2.103409361976e-06  
-1.913240260097e-06   2.439247440766e-07  -9.660442956535e-09  -2.680367715832e-06   1.767258294830e-07   5.500112668075e-05  -2.263189484512e-06   7.876302448619e-07  -1.737861653599e-05  -4.982923573860e-06   9.947951430404e-07  -1.189196757297e-07   4.449352807083e-09   1.083483544308e-06  -6.671059284832e-08  -2.583544574035e-05   9.779531022515e-07  -2.977253185190e-07   7.517304862832e-06   2.007420333751e-06  
-1.840088737901e-06   2.337206768996e-07  -9.232932050576e-09  -2.566086626868e-06   1.685675158109e-07   5.285144389878e-05  -2.165628329985e-06   7.527584405986e-07  -1.666393766874e-05  -4.770333742314e-06   9.540398819777e-07  -1.136486024346e-07   4.241575138716e-09   1.033746496426e-06  -6.342913794831e-08  -2.472786223326e-05   9.324317360629e-07  -2.836385468830e-07   7.182356505713e-06   1.915333638852e-06  
-1.770016922177e-06   2.241229282578e-07  -8.822306647546e-09  -2.457228139942e-06   1.608434005754e-07   5.079923244930e-05  -2.073471609832e-06   7.196310847962e-07  -1.598466860499e-05  -4.568301030904e-06   9.151092601277e-07  -1.086852736285e-07   4.042597504670e-09   9.865292577095e-07  -6.032980491811e-08  -2.367385089554e-05   8.895116478439e-07  -2.702929838923e-07   6.864662615675e-06   1.828030697251e-06  
-1.702504944988e-06   2.149194520916e-07  -8.430260002817e-09  -2.352507747143e-06   1.534784587032e-07   4.881787808973e-05  -1.985119047666e-06   6.878250615655e-07  -1.533044093790e-05  -4.374082242129e-06   8.776788002016e-07  -1.039396668050e-07   3.853106382596e-09   9.412537817294e-07  -5.738284978387e-08  -2.266046370517e-05   8.485204529006e-07  -2.575213987216e-07   6.559922266306e-06   1.744402815375e-06  
-1.637025943666e-06   2.059473720515e-07  -8.055864628575e-09  -2.251674995407e-06   1.463528565193e-07   4.689836239629e-05  -1.899495672690e-06   6.572452711637e-07  -1.469764277865e-05  -4.186682672234e-06   8.415516324267e-07  -9.933111970840e-08   3.672586820684e-09   8.978730172917e-07  -5.454399777001e-08  -2.168437491206e-05   8.089633296634e-07  -2.452960401882e-07   6.266654538113e-06   1.664092252022e-06  
-1.574847558577e-06   1.975055204790e-07  -7.697118194789e-09  -2.155528686230e-06   1.396369923624e-07   4.506580828000e-05  -1.818389896817e-06   6.281763177676e-07  -1.409651737503e-05  -4.008644714059e-06   8.072244651453e-07  -9.499948677221e-08   3.500110148124e-09   8.565928250027e-07  -5.187479941553e-08  -2.075466214882e-05   7.716273683396e-07  -2.336961154250e-07   5.988546213622e-06   1.587931295356e-06  
-1.514169273171e-06   1.891968789464e-07  -7.354971087670e-09  -2.062863699848e-06   1.331420790152e-07   4.328584301849e-05  -1.739365827226e-06   6.001472838450e-07  -1.351128830993e-05  -3.836135789806e-06   7.739297720151e-07  -9.076615939642e-08   3.335935720294e-09   8.169955655547e-07  -4.930643735506e-08  -1.985722710418e-05   7.354663190051e-07  -2.225635410375e-07   5.719528062980e-06   1.514538256907e-06  
-1.456049071007e-06   1.813189724405e-07  -7.026990962519e-09  -1.974074605139e-06   1.269487178116e-07   4.157621704705e-05  -1.664071739025e-06   5.733821967631e-07  -1.295228097723e-05  -3.671335080652e-06   7.420896175767e-07  -8.675047022772e-08   3.179121044319e-09   7.791941234619e-07  -4.686244771281e-08  -1.899863180866e-05   7.010830635730e-07  -2.119669677778e-07   5.463323555180e-06   1.444638842983e-06  
-1.400092078220e-06   1.738496646409e-07  -6.712844433479e-09  -1.889275256547e-06   1.211046055982e-07   3.993861272778e-05  -1.592936169841e-06   5.478505033913e-07  -1.241747282972e-05  -3.513988825332e-06   7.115314740948e-07  -8.294857111404e-08   3.029304475138e-09   7.431896672706e-07  -4.456214144693e-08  -1.817863471105e-05   6.686642081272e-07  -2.018843211645e-07   5.218858176096e-06   1.378067959952e-06  
-1.346197512725e-06   1.665892238877e-07  -6.412187826215e-09  -1.807909514531e-06   1.154807726769e-07   3.835846393133e-05  -1.523868721254e-06   5.233840915085e-07  -1.190205793371e-05  -3.362722759580e-06   6.822005945160e-07  -7.927694721359e-08   2.886303062241e-09   7.087860316897e-07  -4.236083761119e-08  -1.739161419034e-05   6.374196873667e-07  -1.922600856907e-07   4.984446955364e-06   1.314361379173e-06  
-1.294305311268e-06   1.596347391372e-07  -6.125689630698e-09  -1.729967402956e-06   1.101207675587e-07   3.683843712419e-05  -1.457827894354e-06   4.999793734310e-07  -1.140698962665e-05  -3.217745307066e-06   6.540338286730e-07  -7.576462212800e-08   2.750305286152e-09   6.759297749518e-07  -4.026635122976e-08  -1.663726028302e-05   6.076037984452e-07  -1.830800110044e-07   4.760054653661e-06   1.253486020337e-06  
-1.243871866087e-06   1.528324443529e-07  -5.849865709683e-09  -1.654519905447e-06   1.048938408165e-07   3.535871702043e-05  -1.393147532718e-06   4.773904543870e-07  -1.092708965167e-05  -3.077385990254e-06   6.267809886048e-07  -7.234532210878e-08   2.619874370265e-09   6.443053954516e-07  -3.823556619268e-08  -1.590804263936e-05   5.786112373349e-07  -1.742659850197e-07   4.543865516303e-06   1.194887812543e-06  
-1.195690265570e-06   1.465091855287e-07  -5.587458575986e-09  -1.582961338253e-06   1.000329469180e-07   3.395407415505e-05  -1.333130200146e-06   4.559971626968e-07  -1.047234189127e-05  -2.944550022786e-06   6.008020018040e-07  -6.916242519295e-08   2.495974890110e-09   6.143616600448e-07  -3.634768111094e-08  -1.521658219382e-05   5.516825905445e-07  -1.659299616473e-07   4.339155902438e-06   1.139480036021e-06  
-1.149181348141e-06   1.403326188897e-07  -5.336694066543e-09  -1.514239815857e-06   9.535174719037e-08   3.259610020115e-05  -1.274742330473e-06   4.354572898360e-07  -1.003241944820e-05  -2.816509976220e-06   5.758143661736e-07  -6.607352272698e-08   2.377908617042e-09   5.857233871687e-07  -3.453868297274e-08  -1.455179700060e-05   5.256587722835e-07  -1.579595235964e-07   4.142236669472e-06   1.086332873248e-06  
-1.104644821356e-06   1.344867720248e-07  -5.097273843682e-09  -1.448187291340e-06   9.089578869476e-08   3.128989048619e-05  -1.219339757373e-06   4.158049116357e-07  -9.612355299617e-06  -2.694110063468e-06   5.519150522124e-07  -6.314818096635e-08   2.265483142497e-09   5.582970324610e-07  -3.281958889918e-08  -1.391464944714e-05   5.009875306470e-07  -1.503568244573e-07   3.954666376264e-06   1.035664851921e-06  
-1.061985729548e-06   1.288921410194e-07  -4.866718562186e-09  -1.385356510362e-06   8.665856515478e-08   3.004136457451e-05  -1.166247313484e-06   3.971255674559e-07  -9.211130791767e-06  -2.577468314263e-06   5.290803604417e-07  -6.035889731040e-08   2.157606316916e-09   5.322764059573e-07  -3.119165024694e-08  -1.330779987336e-05   4.774906504293e-07  -1.431487098605e-07   3.776122341343e-06   9.875268821899e-07  
-1.020433279953e-06   1.233625007196e-07  -4.647636483241e-09  -1.324620242546e-06   8.253907539406e-08   2.882546554472e-05  -1.114273522117e-06   3.790737279064e-07  -8.820057152839e-06  -2.464228037721e-06   5.069687125110e-07  -5.762244749291e-08   2.055264741690e-09   5.072712675809e-07  -2.961836341373e-08  -1.272098718432e-05   4.546317888317e-07  -1.362222219938e-07   3.603294891218e-06   9.410832145056e-07  
-9.803962937628e-07   1.181103788775e-07  -4.436972677901e-09  -1.266425727927e-06   7.863113310626e-08   2.765727532876e-05  -1.064877678210e-06   3.618215669170e-07  -8.445626631423e-06  -2.355928244411e-06   4.857044355210e-07  -5.502334596646e-08   1.957219500315e-09   4.833599790993e-07  -2.812679473481e-08  -1.215863824104e-05   4.329364538901e-07  -1.296138638989e-07   3.438171017832e-06   8.967471526525e-07  
-9.421719188312e-07   1.131849714875e-07  -4.235390969124e-09  -1.210976687767e-06   7.494467153226e-08   2.654269458806e-05  -1.018413813259e-06   3.454274704119e-07  -8.089917656619e-06  -2.253043923695e-06   4.654480270179e-07  -5.258529267745e-08   1.863632324739e-09   4.606651509420e-07  -2.672462461656e-08  -1.162408078721e-05   4.125787834241e-07  -1.233561640696e-07   3.281758405657e-06   8.547623062483e-07  
-9.053411298575e-07   1.083884107913e-07  -4.042829439198e-09  -1.157955129789e-06   7.140915016335e-08   2.547006711677e-05  -9.733939441853e-07   3.297526239862e-07  -7.747257239745e-06  -2.154290630477e-06   4.460025154061e-07  -5.022555671450e-08   1.774472382592e-09   4.390310459429e-07  -2.538484657919e-08  -1.111176773793e-05   3.929599481940e-07  -1.173906161821e-07   3.131713628648e-06   8.146055115597e-07  
-8.696049258794e-07   1.037791575735e-07  -3.860281623440e-09  -1.106729636762e-06   6.802672921560e-08   2.443021268939e-05  -9.302240024568e-07   3.146440645531e-07  -7.415999123401e-06  -2.058993899664e-06   4.271972504847e-07  -4.796316626102e-08   1.690072593636e-09   4.182166621009e-07  -2.410634176774e-08  -1.061756064611e-05   3.741979562373e-07  -1.116636920652e-07   2.987333715713e-06   7.760169256809e-07  
-8.353116420606e-07   9.932251244846e-08  -3.684446693859e-09  -1.057821379432e-06   6.477191159228e-08   2.343204213066e-05  -8.884208959488e-07   3.002403347335e-07  -7.098672204949e-06  -1.967857817713e-06   4.092141631183e-07  -4.578604942347e-08   1.609088721387e-09   3.984292603343e-07  -2.288349688563e-08  -1.014562562903e-05   3.561683876156e-07  -1.062257385977e-07   2.849674086294e-06   7.392772345846e-07  
-8.022286722805e-07   9.515897675816e-08  -3.516743083766e-09  -1.010962891189e-06   6.172277021457e-08   2.247511605888e-05  -8.494768035962e-07   2.864778970623e-07  -6.795548768645e-06  -1.880870735041e-06   3.919047315695e-07  -4.374579121954e-08   1.531998897192e-09   3.795099078486e-07  -2.173646781442e-08  -9.693966005886e-06   3.393203730749e-07  -1.010382328766e-07   2.718312371299e-06   7.042494822394e-07  
-7.706670844968e-07   9.110697318189e-08  -3.356840009162e-09  -9.662977231539e-07   5.877865981276e-08   2.155770364089e-05  -8.114817049202e-07   2.733796201532e-07  -6.505599938187e-06  -1.797787895067e-06   3.754382503104e-07  -4.177462894956e-08   1.458656108789e-09   3.615551133669e-07  -2.063694943426e-08  -9.263373152384e-06   3.230378395410e-07  -9.612192441235e-08   2.593323078845e-06   6.709587257331e-07  
-7.402616755493e-07   8.720569146246e-08  -3.204237957450e-09  -9.235212814975e-07   5.597980482679e-08   2.067449273741e-05  -7.752403014366e-07   2.608360315642e-07  -6.226221253152e-06  -1.718013778212e-06   3.596242257896e-07  -3.988116773344e-08   1.388828030687e-09   3.444149106552e-07  -1.959354787606e-08  -8.850462536911e-06   3.075291295747e-07  -9.142883400796e-08   2.473368515431e-06   6.391034843219e-07  
-7.110489303019e-07   8.351263598102e-08  -3.056990905922e-09  -8.823526150827e-07   5.330792269749e-08   1.982452236881e-05  -7.407129006478e-07   2.488311293327e-07  -5.959714226967e-06  -1.641764335844e-06   3.444484151420e-07  -3.808853279807e-08   1.321758775443e-09   3.279730864863e-07  -1.859966547670e-08  -8.454451433964e-06   2.927927781548e-07  -8.694927655794e-08   2.359189906011e-06   6.087304277142e-07  
-6.827277102497e-07   7.988533975256e-08  -2.917161000885e-09  -8.430635026259e-07   5.074675238814e-08   1.900547289105e-05  -7.071797434886e-07   2.373367860956e-07  -5.701176734422e-06  -1.568296747317e-06   3.298279850594e-07  -3.634285474505e-08   1.258163912438e-09   3.123510674799e-07  -1.765249940292e-08  -8.075049212407e-06   2.785846152045e-07  -8.267993897327e-08   2.249142556452e-06   5.796251117668e-07  
-6.557939945245e-07   7.647580252718e-08  -2.783947314014e-09  -8.054724578311e-07   4.832063550982e-08   1.822237733225e-05  -6.753947358521e-07   2.263978667117e-07  -5.456080666794e-06  -1.498502313987e-06   3.159180409794e-07  -3.470188013343e-08   1.197703662905e-09   2.974405206193e-07  -1.675701631350e-08  -7.713256518277e-06   2.651547585783e-07  -7.862536028069e-08   2.145005278371e-06   5.520294379469e-07  
-6.298074329136e-07   7.321745600309e-08  -2.656416925951e-09  -7.696109541864e-07   4.601543212574e-08   1.747162938372e-05  -6.452696138082e-07   2.159654200171e-07  -5.221071885104e-06  -1.431766669374e-06   3.025588861240e-07  -3.313509071810e-08   1.139999206432e-09   2.832699445615e-07  -1.590830697321e-08  -7.367745388209e-06   2.524364344635e-07  -7.477130683753e-08   2.045477351959e-06   5.257276094410e-07  
-6.046558012940e-07   7.009236968441e-08  -2.534529615028e-09  -7.349878710535e-07   4.380104248833e-08   1.674482792841e-05  -6.162791459705e-07   2.059293376509e-07  -4.994736246190e-06  -1.367517283130e-06   2.896597364489e-07  -3.163401108253e-08   1.084999897073e-09   2.696413413675e-07  -1.509545891705e-08  -7.034867826271e-06   2.402464227579e-07  -7.107737127424e-08   1.950037830110e-06   5.005065142872e-07  
-5.805556632889e-07   6.709692548869e-08  -2.418269708398e-09  -7.021351980767e-07   4.170087626424e-08   1.605157804229e-05  -5.885754010685e-07   1.964041898369e-07  -4.778577362671e-06  -1.306353101861e-06   2.773509033831e-07  -3.020286969346e-08   1.032646724074e-09   2.567537428945e-07  -1.432791516974e-08  -6.718519969181e-06   2.286593737454e-07  -6.758235251342e-08   1.859211634779e-06   4.765755121864e-07  
-5.571373249168e-07   6.415572792217e-08  -2.307306839933e-09  -6.704574222083e-07   3.968027345808e-08   1.537838699170e-05  -5.616047399106e-07   1.872163220420e-07  -4.568265004343e-06  -1.247116122195e-06   2.654378095906e-07  -2.880736513148e-08   9.828016061150e-10   2.443712275928e-07  -1.359215580393e-08  -6.412880069528e-06   2.174368242005e-07  -6.422369988721e-08   1.771323147978e-06   4.535027967798e-07  
-5.349443686355e-07   6.139733758032e-08  -2.200430526599e-09  -6.404025225131e-07   3.776520442529e-08   1.473942078718e-05  -5.361367052182e-07   1.785377000543e-07  -4.370125316436e-06  -1.191196130029e-06   2.541614513226e-07  -2.749775529147e-08   9.349963759800e-10   2.326621877945e-07  -1.289730883689e-08  -6.123708513856e-06   2.068782324493e-07  -6.105991517676e-08   1.688693812605e-06   4.317770576662e-07  
-5.132703993518e-07   5.877037946488e-08  -2.098433876924e-09  -6.113743401285e-07   3.594650605422e-08   1.412023852380e-05  -5.120141947326e-07   1.701679909803e-07  -4.178334845220e-06  -1.137211210621e-06   2.431943866487e-07  -2.624979923421e-08   8.894669403414e-10   2.213937272560e-07  -1.223796152109e-08  -5.844571455429e-06   1.968734358284e-07  -5.801879819863e-08   1.608989909360e-06   4.108697087740e-07  
-4.926668244406e-07   5.619516383680e-08  -2.001843833226e-09  -5.838069680514e-07   3.419683984067e-08   1.352803304373e-05  -4.884786463827e-07   1.622191794125e-07  -3.994809204148e-06  -1.085708601718e-06   2.327950294039e-07  -2.503613807730e-08   8.464054675158e-10   2.107265752058e-07  -1.160673537364e-08  -5.578794398209e-06   1.871803251657e-07  -5.514006083736e-08   1.533079661524e-06   3.910046207687e-07  
-4.728754757132e-07   5.376908276814e-08  -1.909415538065e-09  -5.573702317256e-07   3.253907016555e-08   1.295990971697e-05  -4.662586389977e-07   1.546271698516e-07  -3.819806846691e-06  -1.036562655026e-06   2.228279878396e-07  -2.389247825033e-08   8.053128177182e-10   2.005352878494e-07  -1.101065745142e-08  -5.324791296087e-06   1.780535488963e-07  -5.239955025265e-08   1.460902900277e-06   3.721071310647e-07  
-4.540665653928e-07   5.146930316883e-08  -1.820221969102e-09  -5.322871609593e-07   3.096851867227e-08   1.241953368112e-05  -4.451628552782e-07   1.474417299333e-07  -3.653988665909e-06  -9.900066715712e-07   2.133661598033e-07  -2.280951121754e-08   7.658409555391e-10   1.908876848767e-07  -1.044703065655e-08  -5.083809629420e-06   1.694146350844e-07  -4.981097168085e-08   1.392655463989e-06   3.542420731937e-07  
-4.355768151212e-07   4.918746073756e-08  -1.735710297845e-09  -5.079312772228e-07   2.944640868575e-08   1.189030606789e-05  -4.244810993476e-07   1.404564046192e-07  -3.491008655319e-06  -9.445171330243e-07   2.041232076372e-07  -2.174360503084e-08   7.284858301625e-10   1.815695832961e-07  -9.932224503117e-09  -4.849426639478e-06   1.609913367562e-07  -4.730807425915e-08   1.326060620101e-06   3.368935970766e-07  
-4.180157897321e-07   4.704189227587e-08  -1.655074580002e-09  -4.848502695782e-07   2.801078108069e-08   1.138807831000e-05  -4.049273414677e-07   1.338557996749e-07  -3.337027252359e-06  -9.015286363196e-07   1.953548040591e-07  -2.074319962722e-08   6.929306638946e-10   1.727605809079e-07  -9.418923894373e-09  -4.627585303816e-06   1.530656080147e-07  -4.494810227774e-08   1.263276499137e-06   3.205351944067e-07  
-4.011675606559e-07   4.500505150437e-08  -1.578051796837e-09  -4.628358729034e-07   2.664732236927e-08   1.090743636137e-05  -3.864363817217e-07   1.275720142062e-07  -3.190061240140e-06  -8.605452562174e-07   1.869648487230e-07  -1.979183695824e-08   6.590620942226e-10   1.643848796096e-07  -8.931576431385e-09  -4.415976713741e-06   1.455688048232e-07  -4.270751986749e-08   1.203510096496e-06   3.049804989616e-07  
-3.847471684771e-07   4.303595292843e-08  -1.504347342778e-09  -4.415501079516e-07   2.533785731837e-08   1.044082452665e-05  -3.686242450422e-07   1.215076160170e-07  -3.047649020608e-06  -8.209207797274e-07   1.788270963544e-07  -1.887592806498e-08   6.267486271162e-10   1.563262944836e-07  -8.469045946532e-09  -4.211683279277e-06   1.383780566391e-07  -4.055519596853e-08   1.145892910520e-06   2.900138091963e-07  
-3.692242370340e-07   4.118969254920e-08  -1.434294701505e-09  -4.214487764789e-07   2.410899730237e-08   9.999616643946e-06  -3.518356111359e-07   1.157955956456e-07  -2.913525319872e-06  -7.835984921846e-07   1.711350138007e-07  -1.801853056054e-08   5.960917871002e-10   1.487270588119e-07  -8.030146436534e-09  -4.018850232469e-06   1.316305507852e-07  -3.853055951248e-08   1.091708426074e-06   2.759369692657e-07  
-3.540601557709e-07   3.934245669141e-08  -1.367544364637e-09  -4.020708458474e-07   2.291405149323e-08   9.569701241714e-06  -3.352505772887e-07   1.102747495891e-07  -2.782109504507e-06  -7.472768423384e-07   1.636690809381e-07  -1.716889354315e-08   5.669503248178e-10   1.414376419838e-07  -7.613203097432e-09  -3.832196451245e-06   1.250091792310e-07  -3.658365718609e-08   1.038996764450e-06   2.623200100755e-07  
-3.396826278769e-07   3.763189172799e-08  -1.303417540800e-09  -3.836759938775e-07   2.179342383748e-08   9.162360538920e-06  -3.198030789951e-07   1.050608904711e-07  -2.658609191204e-06  -7.130555551587e-07   1.565930242092e-07  -1.638070374359e-08   5.390599481401e-10   1.345345732091e-07  -7.217564996388e-09  -3.655700523409e-06   1.188518054618e-07  -3.474847832787e-08   9.895090958819e-07   2.495095290428e-07  
-3.256756421828e-07   3.599327495498e-08  -1.241835430755e-09  -3.659512684738e-07   2.072305700448e-08   8.767973543914e-06  -3.050832788604e-07   1.000419814429e-07  -2.539107737127e-06  -6.800393287739e-07   1.497267672816e-07  -1.562450220435e-08   5.123542636942e-10   1.279077755851e-07  -6.840781877294e-09  -3.485527437967e-06   1.129824963039e-07  -3.298793592367e-08   9.418039571172e-07   2.371921000896e-07  
-3.124172837924e-07   3.440132791841e-08  -1.183839035326e-09  -3.491023849010e-07   1.969665510520e-08   8.391725643648e-06  -2.908035883331e-07   9.528297708897e-08  -2.425533137590e-06  -6.486710331313e-07   1.432402837461e-07  -1.489601584612e-08   4.872221048732e-10   1.216323020283e-07  -6.484097815721e-09  -3.323977918652e-06   1.073383556972e-07  -3.132489209972e-08   8.966793006043e-07   2.255415392849e-07  
-2.996913897453e-07   3.286826644360e-08  -1.128379658039e-09  -3.330142237454e-07   1.871785312246e-08   8.030771393307e-06  -2.771210077712e-07   9.074355521280e-08  -2.316683253944e-06  -6.186761402780e-07   1.370321371532e-07  -1.419675381917e-08   4.632442356398e-10   1.156589818529e-07  -6.144698775106e-09  -3.169590285396e-06   1.019465130250e-07  -2.974328838772e-08   8.535889869611e-07   2.144375288326e-07  
-2.874037831706e-07   3.143958980211e-08  -1.074917523212e-09  -3.175944954379e-07   1.779725138497e-08   7.684770807111e-06  -2.643259889048e-07   8.640738345939e-08  -2.212819695591e-06  -5.900572649582e-07   1.310516238324e-07  -1.354333835957e-08   4.402414414892e-10   1.099511594467e-07  -5.822920873071e-09  -3.022001150224e-06   9.690780823107e-08  -2.823639805397e-08   8.125552500430e-07   2.038656241643e-07  
-2.755308644481e-07   3.002564520448e-08  -1.024126744195e-09  -3.028407412596e-07   1.690871663758e-08   7.350598297036e-06  -2.518106004765e-07   8.225009509630e-08  -2.112098491355e-06  -5.624565461512e-07   1.253034237043e-07  -1.290231824137e-08   4.184302810637e-10   1.045130103382e-07  -5.517388183431e-09  -2.880255463782e-06   9.200892454085e-08  -2.679792961526e-08   7.729994698394e-07   1.937221274294e-07  
-2.643605074121e-07   2.871347079230e-08  -9.759637680666e-10  -2.888955006255e-07   1.607475080845e-08   7.035546943368e-06  -2.400760047418e-07   7.834422111738e-08  -2.018041173872e-06  -5.365912131427e-07   1.198899403360e-07  -1.230728310457e-08   3.977812825649e-10   9.938169771753e-08  -5.227881136366e-09  -2.746850429511e-06   8.743511857930e-08  -2.544819575864e-08   7.360909850358e-07   1.842276693871e-07  
-2.533452054634e-07   2.743501141209e-08  -9.298236014839e-10  -2.753495922589e-07   1.527041357089e-08   6.727371840796e-06  -2.287516685173e-07   7.454858733877e-08  -1.925854739775e-06  -5.113612093430e-07   1.145857991961e-07  -1.172868638299e-08   3.780560427892e-10   9.442434237189e-08  -4.953011816743e-09  -2.617149033288e-06   8.302941925630e-08  -2.414338171952e-08   7.001291217356e-07   1.750157063220e-07  
-2.428952347231e-07   2.621854251108e-08  -8.859361907178e-10  -2.625621039553e-07   1.451184061245e-08   6.435174166930e-06  -2.180139668475e-07   7.096678397016e-08  -1.838468709395e-06  -4.874971875727e-07   1.095644910571e-07  -1.117994090584e-08   3.593373383380e-10   8.975414248677e-08  -4.692535326104e-09  -2.494479819398e-06   7.886272099848e-08  -2.291447286703e-08   6.661236055666e-07   1.663217339928e-07  
-2.328515649201e-07   2.506057601295e-08  -8.439548319394e-10  -2.503227979305e-07   1.379011042963e-08   6.155045245576e-06  -2.077897463272e-07   6.754979709068e-08  -1.755077701145e-06  -4.647249237392e-07   1.047507058237e-07  -1.065863137168e-08   3.414751381810e-10   8.530008093488e-08  -4.444747787363e-09  -2.377328020667e-06   7.491293794592e-08  -2.174582555086e-08   6.337748609376e-07   1.580519137997e-07  
-2.231361625078e-07   2.394323567348e-08  -8.038367845606e-10  -2.385549677895e-07   1.309986504748e-08   5.884480611357e-06  -1.979515112988e-07   6.426837983125e-08  -1.674615126613e-06  -4.428084306059e-07   1.001098300888e-07  -1.015756811867e-08   3.244575303213e-10   8.103434269682e-08  -4.209808127396e-09  -2.264728934411e-06   7.112992826193e-08  -2.062795977820e-08   6.027143885248e-07   1.501274182409e-07  
-2.137801149591e-07   2.285804404756e-08  -7.658076265738e-10  -2.273513569751e-07   1.243923361756e-08   5.625056891720e-06  -1.884460221969e-07   6.114202201268e-08  -1.597320546893e-06  -4.218371976410e-07   9.566073948680e-08  -9.700496977642e-09   3.083591127308e-10   7.698672375453e-08  -3.987585155532e-09  -2.157199252645e-06   6.749321339193e-08  -1.956624969226e-08   5.729952762881e-07   1.425714696949e-07  
-2.047386725129e-07   2.183299789877e-08  -7.292710110569e-10  -2.165783896317e-07   1.181290909311e-08   5.375339083488e-06  -1.794797157781e-07   5.814620179599e-08  -1.523271251562e-06  -4.017498289849e-07   9.137150387008e-08  -9.243630694780e-09   2.929473528489e-10   7.310875800143e-08  -3.776325996251e-09  -2.054078273801e-06   6.406533703394e-08  -1.855216993555e-08   5.446096027139e-07   1.353558126348e-07  
-1.964085925695e-07   2.089426850620e-08  -6.944956401221e-10  -2.065205204197e-07   1.123169908982e-08   5.143218414174e-06  -1.712119705230e-07   5.536715764391e-08  -1.455171356445e-06  -3.831843849668e-07   8.740975695642e-08  -8.808463762210e-09   2.783107975791e-10   6.949280221868e-08  -3.576178673178e-09  -1.958330852991e-06   6.091020503949e-08  -1.761247127286e-08   5.185146374530e-07   1.286928838988e-07  
-1.882311978893e-07   1.993992880795e-08  -6.616476361736e-10  -1.967980281874e-07   1.066100370314e-08   4.915935836627e-06  -1.629161976053e-07   5.267134499721e-08  -1.388030841693e-06  -3.650235039558e-07   8.354920454217e-08  -8.395065916928e-09   2.644994997096e-10   6.601601063145e-08  -3.386659310755e-09  -1.865248204594e-06   5.776975725203e-08  -1.670585915848e-08   4.929849811905e-07   1.222174371586e-07  
-1.804427144559e-07   1.905432980648e-08  -6.302266275627e-10  -1.875324538877e-07   1.012709122006e-08   4.699768598348e-06  -1.552016976666e-07   5.011470262287e-08  -1.324631695569e-06  -3.478433198275e-07   7.987241885109e-08  -7.999552394235e-09   2.513235940222e-10   6.270922403613e-08  -3.206805226293e-09  -1.776887881461e-06   5.484924531363e-08  -1.584755530257e-08   4.689090920110e-07   1.161004965330e-07  
-1.729598894789e-07   1.820625998147e-08  -5.997953345561e-10  -1.786938807577e-07   9.638319815140e-09   4.492837347676e-06  -1.478189239769e-07   4.768146869934e-08  -1.264139152213e-06  -3.314613695717e-07   7.635401997032e-08  -7.619598356053e-09   2.386257566401e-10   5.956960349430e-08  -3.035589416236e-09  -1.692725840566e-06   5.207194847031e-08  -1.503408231205e-08   4.460338056379e-07   1.102929204988e-07  
-1.655765831058e-07   1.736773606997e-08  -5.710409232049e-10  -1.701483842969e-07   9.151499649280e-09   4.290447517982e-06  -1.406200788047e-07   4.531833150042e-08  -1.204463056372e-06  -3.154437459538e-07   7.290396402474e-08  -7.259235295938e-09   2.266484487809e-10   5.654346608301e-08  -2.873780402372e-09  -1.610756552135e-06   4.936791710144e-08  -1.424661646335e-08   4.235782817891e-07   1.046359654688e-07  
-1.586645108746e-07   1.658713315773e-08  -5.436064918892e-10  -1.621154709161e-07   8.687266041676e-09   4.100671676008e-06  -1.338706878299e-07   4.311009923459e-08  -1.149029888411e-06  -3.005079488678e-07   6.967388790889e-08  -6.914189464934e-09   2.152416614305e-10   5.370610769262e-08  -2.719976711737e-09  -1.534088279718e-06   4.684966073618e-08  -1.351229136631e-08   4.027513894672e-07   9.937176050946e-08  
-1.520677806038e-07   1.584800308315e-08  -5.174526897328e-10  -1.544349614775e-07   8.246534833013e-09   3.919029617054e-06  -1.274919311567e-07   4.100521474256e-08  -1.096198442310e-06  -2.862751168699e-07   6.659597828830e-08  -6.585153728315e-09   2.043987247061e-10   5.100311339478e-08  -2.574356892897e-09  -1.461018800657e-06   4.447201972772e-08  -1.281492827697e-08   3.829833932564e-07   9.437458170778e-08  
-1.455847034918e-07   1.512530567753e-08  -4.925516219839e-10  -1.470431310661e-07   7.827875636561e-09   3.742500635359e-06  -1.213035322169e-07   3.897466719889e-08  -1.044612104251e-06  -2.724637959230e-07   6.358949832947e-08  -6.272393202853e-09   1.941005599548e-10   4.841100894138e-08  -2.436505431556e-09  -1.390290686831e-06   4.216908966236e-08  -1.214434385498e-08   3.637560385905e-07   8.954155044466e-08  
-1.394359269017e-07   1.444899646981e-08  -4.687941628632e-10  -1.400274001778e-07   7.429083048091e-09   3.575103028910e-06  -1.155127057122e-07   3.705499873349e-08  -9.959687863097e-07  -2.594263089073e-07   6.074145057779e-08  -5.973019468764e-09   1.842952994412e-10   4.595762285402e-08  -2.305587399432e-09  -1.323421465756e-06   4.002426367408e-08  -1.151198652442e-08   3.456704160277e-07   8.499121257155e-08  
-1.335022531116e-07   1.378777718566e-08  -4.461395200592e-10  -1.333261764617e-07   7.049592597067e-09   3.414023827511e-06  -1.098739813674e-07   3.522114474304e-08  -9.491311791203e-07  -2.469147029720e-07   5.800481852160e-08  -5.687270581657e-09   1.749703864276e-10   4.362352787784e-08  -2.181381468385e-09  -1.259393827149e-06   3.794739105944e-08  -1.091022387597e-08   3.283404071566e-07   8.064338744251e-08  
-1.277656777986e-07   1.315038392031e-08  -4.246529926408e-10  -1.268985091532e-07   6.690368036576e-09   3.258792712133e-06  -1.044599008130e-07   3.346319038762e-08  -9.039901051672e-07  -2.348937785248e-07   5.536795764512e-08  -5.416434212761e-09   1.661489205356e-10   4.139191264920e-08  -2.064177374908e-09  -1.197929919474e-06   3.596109800555e-08  -1.033519069648e-08   3.117035148027e-07   7.648042717013e-08  
-1.223401366769e-07   1.255939194033e-08  -4.039580079778e-10  -1.208139095163e-07   6.347290578176e-09   3.112137847529e-06  -9.943576983717e-08   3.180777589499e-08  -8.616856736254e-07  -2.235974031119e-07   5.287615056896e-08  -5.156412829128e-09   1.576784847371e-10   3.928563561864e-08  -1.952616965262e-09  -1.140020435610e-06   3.412035895334e-08  -9.825127509373e-09   2.961391525551e-07   7.257682820013e-08  
-1.172232102388e-07   1.200130224394e-08  -3.842819246317e-10  -1.150476825085e-07   6.021746984225e-09   2.973173519441e-06  -9.469931479261e-08   3.024454905897e-08  -8.218056344556e-07  -2.129390734421e-07   5.052772067012e-08  -4.909084998296e-09   1.496465990032e-10   3.729515146836e-08  -1.847077655868e-09  -1.085321530636e-06   3.238734249214e-08  -9.310877060334e-09   2.815114870473e-07   6.890442319623e-08  
-1.122407182376e-07   1.143932123082e-08  -3.658819161932e-10  -1.095113240918e-07   5.713828851054e-09   2.838134751815e-06  -8.996659128259e-08   2.873972260886e-08  -7.828646193603e-07  -2.025980992616e-07   4.825395501262e-08  -4.675108776444e-09   1.421343837819e-10   3.539189482248e-08  -1.747496013390e-09  -1.032481798920e-06   3.066944875903e-08  -8.823882473878e-09   2.673176195049e-07   6.536006179752e-08  
-1.075075412355e-07   1.091769129497e-08  -3.481474825240e-10  -1.042492210412e-07   5.419710733325e-09   2.710159979589e-06  -8.557366239694e-08   2.731699245277e-08  -7.462433047839e-07  -1.928491743761e-07   4.609646228139e-08  -4.450030178206e-09   1.349150624403e-10   3.358816884937e-08  -1.652692323070e-09  -9.825360872293e-07   2.907868236899e-08  -8.360915565554e-09   2.539932071759e-07   6.202583637719e-08  
-1.029208300525e-07   1.043298636989e-08  -3.311803531250e-10  -9.921097614696e-08   5.140415607872e-09   2.587332277425e-06  -8.149426030731e-08   2.595620416055e-08  -7.111246335476e-07  -1.835215668940e-07   4.401120941939e-08  -4.235804661593e-09   1.280362023798e-10   3.186602001609e-08  -1.562969520352e-09  -9.347169051403e-07   2.759915578460e-08  -7.921786707608e-09   2.412404234010e-07   5.884203353092e-08  
-9.847135306288e-08   9.966384818844e-09  -3.150195217106e-10  -9.438247387823e-08   4.875516050985e-09   2.467978291683e-06  -7.735391321848e-08   2.464760303322e-08  -6.767963118123e-07  -1.744681084787e-07   4.200148194604e-08  -4.031986181470e-09   1.215044174164e-10   3.022264676910e-08  -1.478117824507e-09  -8.885461634768e-07   2.611107268833e-08  -7.504671285618e-09   2.288619787239e-07   5.576973552546e-08  
-9.433905594699e-08   9.510349150976e-09  -2.997164547373e-10  -8.985744974009e-08   4.624011836634e-09   2.357334935458e-06  -7.367013731846e-08   2.343244836202e-08  -6.454170257807e-07  -1.661311394624e-07   4.013044757982e-08  -3.837860883050e-09   1.153277487501e-10   2.868573051600e-08  -1.397773974564e-09  -8.457812938946e-07   2.479008219340e-08  -7.108219572599e-09   2.175420381492e-07   5.294241686052e-08  
-9.025293088762e-08   9.071056807066e-09  -2.849703082054e-10  -8.547643354067e-08   4.384002539919e-09   2.248622752163e-06  -6.997086049687e-08   2.225050209123e-08  -6.143284594249e-07  -1.579457889347e-07   3.829286979756e-08  -3.651589319598e-09   1.093975485341e-10   2.720272278715e-08  -1.321379602431e-09  -8.039742277732e-07   2.346983695961e-08  -6.731477638481e-09   2.063890687418e-07   5.017854976366e-08  
-8.636042055239e-08   8.657749721304e-09  -2.711475944366e-10  -8.130332463725e-08   4.158073350101e-09   2.145294780716e-06  -6.654919592944e-08   2.113001027265e-08  -5.849840453728e-07  -1.502049059870e-07   3.654534047635e-08  -3.476482980125e-09   1.038460261261e-10   2.579598700733e-08  -1.249651788811e-09  -7.643915545880e-07   2.224870735513e-08  -6.375377974998e-09   1.958946363339e-07   4.757363941741e-08  
-8.258925653702e-08   8.256301106116e-09  -2.577786027682e-10  -7.731401297529e-08   3.941330743160e-09   2.045720801873e-06  -6.324089754622e-08   2.005741127354e-08  -5.566299424927e-07  -1.427600521200e-07   3.485987111282e-08  -3.307115056859e-09   9.849347413673e-11   2.445563252898e-08  -1.181069896063e-09  -7.264012674875e-07   2.107323984520e-08  -6.035165425226e-09   1.857951252801e-07   4.507726196403e-08  
-7.907174424006e-08   7.876161562124e-09  -2.451915392089e-10  -7.357109385553e-08   3.736424812161e-09   1.952736834470e-06  -6.019325570935e-08   1.905732666279e-08  -5.303963006199e-07  -1.358446009106e-07   3.328578891061e-08  -3.146993749251e-09   9.346041345011e-11   2.319995805917e-08  -1.116422621854e-09  -6.909721481951e-07   1.999313431557e-08  -5.713876880532e-09   1.764572649848e-07   4.276076264595e-08  
-7.554586451578e-08   7.512044272962e-09  -2.331243129288e-10  -6.990468286935e-08   3.541746756114e-09   1.860165601772e-06  -5.708951432299e-08   1.807261576036e-08  -5.040434717034e-07  -1.289660158548e-07   3.172228923321e-08  -2.994114619467e-09   8.865296282998e-11   2.197748101606e-08  -1.055195598566e-09  -6.559813935722e-07   1.890160956789e-08  -5.409444261846e-09   1.671565990137e-07   4.047328916670e-08  
-7.235835428635e-08   7.167042277009e-09  -2.217390367843e-10  -6.652277602578e-08   3.357682726865e-09   1.775717786692e-06  -5.429248188393e-08   1.717370969818e-08  -4.803872411204e-07  -1.227347187813e-07   3.030186110264e-08  -2.849476421657e-09   8.412511276267e-11   2.085037846892e-08  -9.974579884320e-10  -6.240694292682e-07   1.791923915643e-08  -5.121590509378e-09   1.588031121445e-07   3.840124910324e-08  
-6.923520860898e-08   6.831314365734e-09  -2.106617987968e-10  -6.326523402906e-08   3.180970149958e-09   1.693583320204e-06  -5.158771029344e-08   1.630542942847e-08  -4.572607303342e-07  -1.166823432572e-07   2.891864848933e-08  -2.709423934861e-09   7.973862776705e-11   1.976904945279e-08  -9.422478704725e-10  -5.931699438554e-07   1.697132943072e-08  -4.847499274914e-09   1.506727792075e-07   3.639664539397e-08  
-6.625486336896e-08   6.514710571396e-09  -2.002646078511e-10  -6.015927087862e-08   3.014588124133e-09   1.615567036140e-06  -4.909132432909e-08   1.548253770811e-08  -4.354833379575e-07  -1.109660127615e-07   2.759953992657e-08  -2.577487781527e-09   7.562604921764e-11   1.874122097620e-08  -8.903896782664e-10  -5.639022494433e-07   1.609691165221e-08  -4.589343707545e-09   1.430319190888e-07   3.450765744700e-08  
-6.333281024365e-08   6.213901829945e-09  -1.904869264739e-10  -5.716822293058e-08   2.857092419729e-09   1.539024536301e-06  -4.649970090653e-08   1.468509645378e-08  -4.138982739621e-07  -1.053571698170e-07   2.631708793116e-08  -2.452335511380e-09   7.176154126018e-11   1.775651538591e-08  -8.414288504589e-10  -5.354045893700e-07   1.519932530051e-08  -4.344506770523e-09   1.355217993359e-07   3.266709788320e-08  
-6.061218538102e-08   5.923935568483e-09  -1.810812529613e-10  -5.436864560520e-08   2.706696170797e-09   1.468016143543e-06  -4.420072001493e-08   1.394429202168e-08  -3.940941165841e-07  -1.001830933611e-07   2.511995532427e-08  -2.332141492749e-09   6.805522307199e-11   1.683549365669e-08  -7.948373929748e-10  -5.089573711413e-07   1.440140933553e-08  -4.111432517201e-09   1.286226063804e-07   3.096826789368e-08  
-5.804357947230e-08   5.645992030978e-09  -1.720322050181e-10  -5.171515955437e-08   2.563764224115e-09   1.401029492065e-06  -4.208397974047e-08   1.324652411399e-08  -3.755800182884e-07  -9.532864103543e-08   2.399000301865e-08  -2.217322982767e-09   6.450442884699e-11   1.596531754076e-08  -7.507057351681e-10  -4.840838946690e-07   1.366753257777e-08  -3.890422683491e-09   1.221880991087e-07   2.937860004990e-08  
-5.543373275859e-08   5.383656204327e-09  -1.635125949466e-10  -4.911001340739e-08   2.429046953527e-09   1.333620145587e-06  -3.986457521831e-08   1.255426134254e-08  -3.566320790587e-07  -9.043580133599e-08   2.285499086391e-08  -2.109113619729e-09   6.116935888909e-11   1.511565231175e-08  -7.092227305497e-10  -4.592424940945e-07   1.290511826024e-08  -3.681450883457e-09   1.156576533411e-07   2.778726003761e-08  
-5.301986338790e-08   5.133075869793e-09  -1.554296822252e-10  -4.668227771384e-08   2.301161786399e-09   1.271450940905e-06  -3.789863513489e-08   1.191490934115e-08  -3.393888935660e-07  -8.595144703623e-08   2.180230102224e-08  -2.005997406887e-09   5.801040933698e-11   1.432476221591e-08  -6.699557327702e-10  -4.363342818794e-07   1.222981435659e-08  -3.483076196332e-09   1.097084942220e-07   2.632851928814e-08  
-5.069408422997e-08   4.890443730122e-09  -1.476205216979e-10  -4.435332909524e-08   2.178802780647e-09   1.211436052766e-06  -3.595415800870e-08   1.130221060832e-08  -3.227565356009e-07  -8.163719438039e-08   2.079255770237e-08  -1.906556444643e-09   5.496893195289e-11   1.356979369265e-08  -6.325137162080e-10  -4.143631253428e-07   1.156726605994e-08  -3.293665978601e-09   1.040084382925e-07   2.493345777351e-08  
-4.847532139782e-08   4.662843214289e-09  -1.403259778672e-10  -4.215169042121e-08   2.063877030125e-09   1.154552985238e-06  -3.416247601053e-08   1.072329487768e-08  -3.069987025065e-07  -7.755820988487e-08   1.983047496568e-08  -1.813330514146e-09   5.213067033032e-11   1.285678720964e-08  -5.974371807000e-10  -3.935505226611e-07   1.095464752862e-08  -3.115227498286e-09   9.860958477617e-08   2.361488965896e-08  
-4.628572028038e-08   4.443334241838e-09  -1.333257039793e-10  -4.001559956539e-08   1.954185138959e-09   1.098887191822e-06  -3.241575889136e-08   1.016088057778e-08  -2.915339542027e-07  -7.357653088442e-08   1.888715622346e-08  -1.723748839937e-09   4.941324196738e-11   1.216843765478e-08  -5.640655404143e-10  -3.732958369173e-07   1.036044964878e-08  -2.945504466439e-09   9.333917860739e-08   2.233406453780e-08  
-4.425610928292e-08   4.234191440633e-09  -1.266757356122e-10  -3.802309672959e-08   1.850283998512e-09   1.047231015321e-06  -3.080710895574e-08   9.664476736478e-09  -2.773275411590e-07  -6.990109228255e-08   1.801165590291e-08  -1.638600512328e-09   4.683802921169e-11   1.152774268396e-08  -5.325453146510e-10  -3.545429760504e-07   9.834825396727e-09  -2.785024245105e-09   8.850557203000e-08   2.115407413262e-08  
-4.225754953831e-08   4.033778637306e-09  -1.203177483147e-10  -3.609627125118e-08   1.751490077933e-09   9.965666612024e-07  -2.920023571834e-08   9.163012814045e-09  -2.632854536558e-07  -6.629924648475e-08   1.715562348429e-08  -1.557260976129e-09   4.438367043972e-11   1.091073011809e-08  -5.026716687929e-10  -3.362477315590e-07   9.302749280050e-09  -2.632948552321e-09   8.375547026986e-08   2.000327931548e-08  
-4.041783046588e-08   3.844574855724e-09  -1.143147942765e-10  -3.429452454655e-08   1.658397246499e-09   9.495837803047e-07  -2.769564072888e-08   8.690332829371e-09  -2.504495381741e-07  -6.298204709041e-08   1.636640778673e-08  -1.480588273422e-09   4.207211651145e-11   1.033554196565e-08  -4.746024952103e-10  -3.193475543662e-07   8.803132396967e-09  -2.490001557051e-09   7.942798830750e-08   1.894709751426e-08  
-3.863252211147e-08   3.661311499232e-09  -1.084955224714e-10  -3.257351169644e-08   1.569338288833e-09   9.043530075714e-07  -2.628105888236e-08   8.240327912819e-09  -2.380412317728e-07  -5.979295452159e-08   1.560343664344e-08  -1.406645247214e-09   3.983999834742e-11   9.816914534905e-09  -4.478403696467e-10  -3.031139038095e-07   8.323533962761e-09  -2.354359817137e-09   7.525363593343e-08   1.793364118264e-08  
-3.696670851297e-08   3.487130786455e-09  -1.029804753026e-10  -3.095437274640e-08   1.485096930725e-09   8.621795840553e-07  -2.499031946139e-08   7.813990389175e-09  -2.266209264690e-07  -5.683840084072e-08   1.489062684409e-08  -1.336528079120e-09   3.772994943740e-11   9.296109378139e-09  -4.226034029542e-10  -2.880175051582e-07   7.870712365485e-09  -2.226244287149e-09   7.141825051674e-08   1.699681464501e-08  
-3.531716639909e-08   3.322970642173e-09  -9.785731555093e-11  -2.938728395437e-08   1.405835048050e-09   8.205600930009e-07  -2.365102954456e-08   7.409733338629e-09  -2.152338301487e-07  -5.392333153167e-08   1.419076551269e-08  -1.270477551426e-09   3.576855513653e-11   8.802862578986e-09  -3.989064311153e-10  -2.732165000047e-07   7.445951062768e-09  -2.105069153584e-09   6.762122020800e-08   1.607789777766e-08  
-3.373522283815e-08   3.165443146019e-09  -9.293931726636e-11  -2.789287914948e-08   1.330420448166e-09   7.808824274193e-07  -2.242010665038e-08   7.024830836706e-09  -2.044063662037e-07  -5.115383998093e-08   1.352094271001e-08  -1.207308810043e-09   3.389176645950e-11   8.334088339981e-09  -3.764327607168e-10  -2.591442393191e-07   7.041533351842e-09  -1.990053996053e-09   6.401935251328e-08   1.520703483987e-08  
-3.226845048647e-08   3.013702522801e-09  -8.822361027966e-11  -2.650381234145e-08   1.258475688039e-09   7.442574698264e-07  -2.132405768723e-08   6.657434567600e-09  -1.945027359669e-07  -4.860907836349e-08   1.289884299410e-08  -1.146666927809e-09   3.209633548144e-11   7.888094977508e-09  -3.550639108848e-10  -2.461547347686e-07   6.655069439968e-09  -1.880626288665e-09   6.072189764758e-08   1.440668318525e-08  
-3.080588322937e-08   2.870677699980e-09  -8.379454970517e-11  -2.514509459667e-08   1.190850788195e-09   7.078352111283e-07  -2.019151920661e-08   6.309314603408e-09  -1.845792134621e-07  -4.608240327050e-08   1.228345609594e-08  -1.089592724702e-09   3.041454343797e-11   7.465743588110e-09  -3.350281699569e-10  -2.333263057647e-07   6.292959373176e-09  -1.777214745945e-09   5.744246037300e-08   1.361691851269e-08  
-2.942084496197e-08   2.733989689315e-09  -7.955474643504e-11  -2.386271249017e-08   1.126666265337e-09   6.735272897039e-07  -1.915001628876e-08   5.978628241137e-09  -1.752844644250e-07  -4.371201086058e-08   1.170161253389e-08  -1.035210693465e-09   2.880997112401e-11   7.065256758209e-09  -3.160753245742e-10  -2.212839405313e-07   5.949627586782e-09  -1.679275043422e-09   5.437907342009e-08   1.287829015646e-08  
-2.811207998634e-08   2.601704762654e-09  -7.546301356069e-11  -2.265239269831e-08   1.065264550413e-09   6.411360914524e-07  -1.816358994230e-08   5.662124522292e-09  -1.665477921090e-07  -4.148280227229e-08   1.115224897166e-08  -9.827833147791e-10   2.726619171562e-11   6.683219277736e-09  -2.980033754523e-10  -2.099394083404e-07   5.620166133669e-09  -1.585846175117e-09   5.150575557826e-08   1.218494071780e-08  
-2.682871850571e-08   2.477693823194e-09  -7.165561515918e-11  -2.148620837298e-08   1.007680259298e-09   6.095850543008e-07  -1.719684375418e-08   5.362845296946e-09  -1.580013780741e-07  -3.931524359102e-08   1.061699834778e-08  -9.336629846268e-10   2.583040825138e-11   6.322064685637e-09  -2.810968790881e-10  -1.989501243084e-07   5.312749227360e-09  -1.497735614468e-09   4.870999260530e-08   1.151411750025e-08  
-2.559011113888e-08   2.358747361253e-09  -6.800548241934e-11  -2.037121575195e-08   9.529677919691e-10   5.793174242560e-07  -1.629328149933e-08   5.078352119381e-09  -1.498025758590e-07  -3.724186823231e-08   1.010162311777e-08  -8.867071305904e-10   2.445889117832e-11   5.979414109681e-09  -2.650812164611e-10  -1.884287275365e-07   5.020296309304e-09  -1.414225740491e-09   4.603312950860e-08   1.087352220671e-08  
-2.444198537225e-08   2.245382226586e-09  -6.454319320989e-11  -1.933096367991e-08   9.011182577995e-10   5.513317335242e-07  -1.548498243415e-08   4.808968377773e-09  -1.423091604473e-07  -3.533547907529e-08   9.646872316563e-09  -8.420586404647e-10   2.315954049996e-11   5.655302927908e-09  -2.499514864443e-10  -1.787149395892e-07   4.743395724693e-09  -1.335390711775e-09   4.358820102583e-08   1.028521817602e-08  
-2.331992143838e-08   2.137419268662e-09  -6.126318811749e-11  -1.832943265499e-08   8.520382144756e-10   5.239835153799e-07  -1.465736124401e-08   4.553809559313e-09  -1.349434981687e-07  -3.347514113342e-08   9.186616563305e-09  -7.996332393688e-10   2.193146685984e-11   5.348471729976e-09  -2.356678885662e-10  -1.692887782911e-07   4.481570428346e-09  -1.260940328007e-09   4.120262969317e-08   9.751825414503e-09  
-2.229521017932e-08   2.035196035225e-09  -5.816037061588e-11  -1.740197574288e-08   8.057591742845e-10   4.988951968539e-07  -1.389482957972e-08   4.313505722681e-09  -1.282775794164e-07  -3.177884766160e-08   8.751607727823e-09  -7.595476466239e-10   2.077274454189e-11   5.059432225240e-09  -2.222394833766e-10  -1.606620893138e-07   4.235350619185e-09  -1.191028594598e-09   3.904825752085e-08   9.221498191475e-09  
-2.128094108802e-08   1.937107675110e-09  -5.518318312301e-11  -1.650031052603e-08   7.617500274705e-10   4.742609081206e-07  -1.314861571965e-08   4.085798061322e-09  -1.217102277427e-07  -3.011732337235e-08   8.337638198607e-09  -7.212088183448e-10   1.966470282609e-11   4.785998772370e-09  -2.095121457220e-10  -1.522357938014e-07   4.001012353730e-09  -1.124993499418e-09   3.693607045147e-08   8.719813463018e-09  
-2.033744988852e-08   1.843111850253e-09  -5.231480011657e-11  -1.566022471451e-08   7.199465678525e-10   4.513876797338e-07  -1.247349486462e-08   3.870312001907e-09  -1.156440907249e-07  -2.857977989130e-08   7.944118687910e-09  -6.845996523530e-10   1.860126711547e-11   4.527409263767e-09  -1.974629905123e-10  -1.444191541624e-07   3.778298291941e-09  -1.062691524248e-09   3.498653800390e-08   8.246093590926e-09  
-1.942950675758e-08   1.753553734863e-09  -4.961365806245e-11  -1.485963162395e-08   6.803456231740e-10   4.295018626378e-07  -1.183587685965e-08   3.665172670178e-09  -1.098430965072e-07  -2.711279601216e-08   7.567157782613e-09  -6.497885252389e-10   1.760115341707e-11   4.281753474479e-09  -1.860783562857e-10  -1.369649813552e-07   3.567553693240e-09  -1.003561428769e-09   3.312781528702e-08   7.795780443686e-09  
-1.854368402216e-08   1.669455036948e-09  -4.710476241668e-11  -1.408771942852e-08   6.432408848337e-10   4.081390539560e-07  -1.117493921058e-08   3.470960376948e-09  -1.041680689906e-07  -2.568487022633e-08   7.208081359570e-09  -6.171226573278e-10   1.667209634445e-11   4.049444792644e-09  -1.754335554599e-10  -1.297387750631e-07   3.370578736270e-09  -9.477158465339e-10   3.132260057923e-08   7.370185898102e-09  
-1.770574203293e-08   1.588375351128e-09  -4.468245079444e-11  -1.335926241706e-08   6.078355969927e-10   3.880942956228e-07  -1.059112676517e-08   3.285816816989e-09  -9.887673471521e-08  -2.435053230796e-08   6.863537042140e-09  -5.857459766464e-10   1.577839252210e-11   3.828539163168e-09  -1.653103691780e-10  -1.229663038316e-07   3.182386083006e-09  -8.946449811942e-10   2.964006513893e-08   6.964789217022e-09  
-1.689962001803e-08   1.510640931733e-09  -4.236314720434e-11  -1.266733037399e-08   5.741660471333e-10   3.689733668535e-07  -1.005428864074e-08   3.109527790770e-09  -9.381913018351e-08  -2.308001092822e-08   6.533429714490e-09  -5.557611441929e-10   1.492502516888e-11   3.618620765406e-09  -1.557157793806e-10  -1.165118274317e-07   3.003385086073e-09  -8.442702113819e-10   2.803292295241e-08   6.579329660463e-09  
-1.611887431777e-08   1.437712928002e-09  -4.021763627162e-11  -1.200326688278e-08   5.426312462076e-10   3.504538539636e-07  -9.535939936910e-09   2.942314136024e-09  -8.892476902885e-08  -2.185382403715e-08   6.218191682244e-09  -5.276396301576e-10   1.413595417832e-11   3.419757064033e-09  -1.467469418019e-10  -1.103028700520e-07   2.836402339243e-09  -7.966079708628e-10   2.648825429465e-08   6.214384383616e-09  
-1.537487466033e-08   1.367671837619e-09  -3.813546133796e-11  -1.137307976418e-08   5.126584512638e-10   3.329055237352e-07  -9.029803420106e-09   2.783558640212e-09  -8.430642672954e-08  -2.069633014537e-08   5.917101748619e-09  -5.007445337256e-10   1.337419187806e-11   3.231322886318e-09  -1.382539111799e-10  -1.044369371423e-07   2.677554081210e-09  -7.514915090027e-10   2.503437789622e-08   5.868297372092e-09  
-1.466256621444e-08   1.299997380105e-09  -3.612366741963e-11  -1.077576288062e-08   4.840010681091e-10   3.161771004848e-07  -8.543060116460e-09   2.632168219974e-09  -7.989768464276e-08  -1.959524542498e-08   5.628182550615e-09  -4.748575027773e-10   1.264074444090e-11   3.052072001851e-09  -1.301611690975e-10  -9.885603633999e-08   2.525392099232e-09  -7.086113208684e-10   2.364926909308e-08   5.538602759953e-09  
-1.398754872089e-08   1.236669084640e-09  -3.426074780093e-11  -1.021114983033e-08   4.572016232408e-10   3.003350733333e-07  -8.088785983346e-09   2.489357492655e-09  -7.574453206101e-08  -1.855688734004e-08   5.354150288164e-09  -4.506418515988e-10   1.196146549718e-11   2.883015774239e-09  -1.226100123201e-10  -9.360186324581e-08   2.383712704229e-09  -6.682649389740e-10   2.235177246097e-08   5.228451237921e-09  
-1.331935151446e-08   1.175902109870e-09  -3.247579949174e-11  -9.697347695733e-09   4.317416578106e-10   2.847999870558e-07  -7.655141221087e-09   2.354026321074e-09  -7.165322798009e-08  -1.754074784084e-08   5.093161801608e-09  -4.274861281329e-10   1.131284871793e-11   2.723086981852e-09  -1.154579888234e-10  -8.846176074625e-08   2.248912472070e-09  -6.301490826046e-10   2.107651554923e-08   4.934968155216e-09  
-1.271732731772e-08   1.118240272026e-09  -3.078266180569e-11  -9.187491592914e-09   4.077005010963e-10   2.707980425234e-07  -7.245053738456e-09   2.226517252666e-09  -6.801467382172e-08  -1.662957136321e-08   4.846153838336e-09  -4.055634292421e-10   1.069869030696e-11   2.572379945794e-09  -1.087260283223e-10  -8.383418981484e-08   2.121912115163e-09  -5.943434453504e-10   1.994303540404e-08   4.659306603177e-09  
-1.212569097933e-08   1.063286278595e-09  -2.919322764708e-11  -8.703375905541e-09   3.849364083263e-10   2.570417080808e-07  -6.855893672288e-09   2.105644016010e-09  -6.442523638394e-08  -1.573642956304e-08   4.610772058290e-09  -3.847067490648e-10   1.012229324134e-11   2.429731452093e-09  -1.023667628793e-10  -7.932143806773e-08   2.001670951891e-09  -5.605045966818e-10   1.883337991698e-08   4.398461139630e-09  
-1.158165167721e-08   1.011331286508e-09  -2.768469873055e-11  -8.247792333279e-09   3.635353374181e-10   2.444248890620e-07  -6.489697356348e-09   1.992279862753e-09  -6.117201729371e-08  -1.492160781651e-08   4.389143230339e-09  -3.650372124587e-10   9.577226198825e-12   2.295876132595e-09  -9.640661168278e-11  -7.518658940648e-08   1.888925459255e-09  -5.288565011253e-10   1.782827171870e-08   4.154602838965e-09  
-1.104366550780e-08   9.614145506183e-10  -2.623511819606e-11  -7.814298760426e-09   3.431716246924e-10   2.320025347848e-07  -6.139678680746e-09   1.884577245186e-09  -5.794563674593e-08  -1.412029789613e-08   4.177408307563e-09  -3.462015238751e-10   9.055585748326e-12   2.168929878211e-09  -9.075253469070e-11  -7.114074603012e-08   1.781529480868e-09  -4.988844096216e-10   1.683772795461e-08   3.923291820646e-09  
-1.054284940310e-08   9.137441039966e-10  -2.484866977730e-11  -7.403312719494e-09   3.238710172343e-10   2.204909223958e-07  -5.806775532864e-09   1.782668309186e-09  -5.497707638052e-08  -1.338070089240e-08   3.975929192393e-09  -3.282680966918e-10   8.557969807422e-12   2.048955347230e-09  -8.541229072031e-11  -6.739311748899e-08   1.679808369559e-09  -4.706115819039e-10   1.592627841301e-08   3.704863874535e-09  
-1.005682922921e-08   8.682274073032e-10  -2.353310420244e-11  -7.011253238017e-09   3.055925251438e-10   2.093935913949e-07  -5.490520248948e-09   1.685476681500e-09  -5.211893005987e-08  -1.267012765243e-08   3.782387396455e-09  -3.111886836229e-10   8.087046849230e-12   1.934842966337e-09  -8.036739806922e-11  -6.379354048934e-08   1.583420426292e-09  -4.437208827982e-10   1.505169974145e-08   3.496639045600e-09  
-9.607574210441e-09   8.254311101908e-10  -2.230470936867e-11  -6.640246485982e-09   2.884591313706e-10   1.986702741159e-07  -5.194307131118e-09   1.593704537986e-09  -4.935107706905e-08  -1.198509375016e-08   3.598536052238e-09  -2.951478182837e-10   7.647847878925e-12   1.827145847740e-09  -7.564968602220e-11  -6.034104542598e-08   1.493375362126e-09  -4.183930411312e-10   1.421123391229e-08   3.300473461123e-09  
-9.159247125444e-09   7.843246875435e-10  -2.113400008418e-11  -6.286364281730e-09   2.721388744910e-10   1.884740711031e-07  -4.911032463256e-09   1.506237399090e-09  -4.672150785818e-08  -1.133557018991e-08   3.422141236798e-09  -2.797846599270e-10   7.229785028026e-12   1.724775230915e-09  -7.117068838223e-11  -5.705035964080e-08   1.407568444756e-09  -3.943331427097e-10   1.341029732173e-08   3.113715049949e-09  
-8.728263222512e-09   7.449360800327e-10  -2.000839223371e-11  -5.949426870804e-09   2.566523325566e-10   1.789857868256e-07  -4.640920065049e-09   1.423009883807e-09  -4.428956360215e-08  -1.073339354286e-08   3.253120132792e-09  -2.651162582998e-10   6.829212225870e-12   1.627596105102e-09  -6.693443530866e-11  -5.400452940193e-08   1.326059514239e-09  -3.715033334903e-10   1.267348785286e-08   2.936120936024e-09  
-8.315008387823e-09   7.080309371759e-10  -1.897028080039e-11  -5.629164047124e-09   2.421733434744e-10   1.696887896984e-07  -4.388875082863e-09   1.343983267147e-09  -4.190066498651e-08  -1.014496100509e-08   3.091442023303e-09  -2.513762748951e-10   6.459824341324e-12   1.535459166472e-09  -6.298032527570e-11  -5.103644627252e-08   1.250120167988e-09  -3.498753844433e-10   1.195355550122e-08   2.767719506869e-09  
-7.923032239938e-09   6.728356656015e-10  -1.796472008594e-11  -5.326774075947e-09   2.284821708709e-10   1.608014345150e-07  -4.149769309688e-09   1.269567935055e-09  -3.961694414583e-08  -9.617381807055e-09   2.938440231477e-09  -2.383250115378e-10   6.104048507426e-12   1.448752259450e-09  -5.925759265958e-11  -4.820066900544e-08   1.178461259038e-09  -3.295753343090e-10   1.126549666182e-08   2.609598792602e-09  
-7.543929199283e-09   6.389506279153e-10  -1.700346845891e-11  -5.037618702560e-09   2.154341211458e-10   1.523567565384e-07  -3.920757961431e-09   1.198407813792e-09  -3.744788704437e-08  -9.087260962221e-09   2.791012255169e-09  -2.257975901554e-10   5.764719762755e-12   1.366094665142e-09  -5.571862676748e-11  -4.551619825972e-08   1.110008136566e-09  -3.102191840293e-10   1.061433525172e-08   2.458389978474e-09  
-7.184882802153e-09   6.070329715612e-10  -1.609895835239e-11  -4.764836835854e-09   2.031992747101e-10   1.446853174501e-07  -3.705943380686e-09   1.131473513715e-09  -3.550560304057e-08  -8.588713419990e-09   2.651624967455e-09  -2.140186129507e-10   5.446238671492e-12   1.288337553890e-09  -5.240933051094e-11  -4.308781583964e-08   1.046006075426e-09  -2.920622776811e-10   1.003352908734e-08   2.316594558961e-09  
-6.843568148670e-09   5.765094569723e-10  -1.524574972494e-11  -4.506912770654e-09   1.915843539564e-10   1.368668594024e-07  -3.501391863351e-09   1.068321572646e-09  -3.349652803127e-08  -8.117690086926e-09   2.519482252745e-09  -2.027804541378e-10   5.145927991152e-12   1.215065276809e-09  -4.927649560466e-11  -4.062040394296e-08   9.852261223008e-10  -2.749887464025e-10   9.481188990334e-09   2.183107404114e-09  
-6.522259019935e-09   5.477128013919e-10  -1.443410644329e-11  -4.264601653640e-09   1.806897002231e-10   1.299412583398e-07  -3.309393882892e-09   1.009221561694e-09  -3.175253689861e-08  -7.677213257950e-09   2.395252518842e-09  -1.922022161766e-10   4.861311380332e-12   1.146420545866e-09  -4.634642530979e-11  -3.844615412801e-08   9.283840297409e-10  -2.590546556254e-10   8.948739424148e-09   2.058647647058e-09  
-6.213412153284e-09   5.199028521420e-10  -1.366629794439e-11  -4.033786395486e-09   1.702678395735e-10   1.231232513297e-07  -3.124708958632e-09   9.529539700459e-10  -3.002284004454e-08  -7.256587854378e-09   2.276271414135e-09  -1.820128548290e-10   4.591901554667e-12   1.081258550025e-09  -4.355059634662e-11  -3.631296724749e-08   8.738298256485e-10  -2.439351344074e-10   8.440983668738e-09   1.940221571416e-09  
-5.922862165176e-09   4.936399978526e-10  -1.293899033127e-11  -3.816989263055e-09   1.604766317411e-10   1.169912086408e-07  -2.951126443829e-09   9.003275262609e-10  -2.848742707807e-08  -6.863524494649e-09   2.164507895808e-09  -1.724135197043e-10   4.337461547509e-12   1.020251842757e-09  -4.093319686270e-11  -3.439493937531e-08   8.227703862781e-10  -2.298395599956e-10   7.968991949200e-09   1.829940942234e-09  
-5.644624445794e-09   4.686942882803e-10  -1.224962027564e-11  -3.611162166431e-09   1.512499768345e-10   1.108171648538e-07  -2.787180978313e-09   8.504070070615e-10  -2.692746594766e-08  -6.490068322429e-09   2.057766074859e-09  -1.633159444366e-10   4.097050655162e-12   9.624816520354e-10  -3.847202399735e-11  -3.247970696277e-08   7.746586378470e-10  -2.165008674038e-10   7.520813302154e-09   1.725418631593e-09  
-5.382407986090e-09   4.455252559063e-10  -1.160907412126e-11  -3.417801307148e-09   1.426879575914e-10   1.050937021192e-07  -2.635496063864e-09   8.036640115246e-10  -2.549332524874e-08  -6.140815899144e-09   1.957288184845e-09  -1.548745673004e-10   3.874090257638e-12   9.083513171974e-10  -3.619481077033e-11  -3.070656473459e-08   7.302974444782e-10  -2.040419625895e-10   7.103067111906e-09   1.627912079660e-09  
-5.126214239968e-09   4.226162525603e-10  -1.097453819791e-11  -3.231604290224e-09   1.343708639827e-10   9.966842716864e-08  -2.486498365190e-09   7.585970916840e-10  -2.413343250357e-08  -5.802285759106e-09   1.859613058185e-09  -1.465755085092e-10   3.654325826054e-12   8.564228802738e-10  -3.399156440737e-11  -2.902665966929e-08   6.869163668314e-10  -1.920731039957e-10   6.698002064893e-09   1.533773963940e-09  
-4.884622376169e-09   4.014015373891e-10  -1.038976831679e-11  -3.056612696575e-09   1.266721447629e-10   9.471743491273e-08  -2.349159295615e-09   7.163866327743e-10  -2.290358243287e-08  -5.485691835795e-09   1.767595497053e-09  -1.388916233909e-10   3.452043173792e-12   8.077313593280e-10  -3.195602651005e-11  -2.749846254837e-08   6.470182679988e-10  -1.808868767968e-10   6.320309236451e-09   1.445919932134e-09  
-4.651770500227e-09   3.811016670956e-10  -9.834123290853e-12  -2.889764957723e-09   1.193715242381e-10   8.938520580304e-08  -2.218435851145e-09   6.761419374090e-10  -2.155403512747e-08  -5.183030998230e-09   1.679218871609e-09  -1.315600686945e-10   3.260307125481e-12   7.614486119815e-10  -3.003123115231e-11  -2.586673817727e-08   6.091539697734e-10  -1.702522806120e-10   5.959283251647e-09   1.362180662723e-09  
-4.427476800989e-09   3.616583147177e-10  -9.305335644155e-12  -2.730680797323e-09   1.124359844565e-10   8.491173426587e-08  -2.093734051553e-09   6.377872713275e-10  -2.044914916752e-08  -4.893863974248e-09   1.594371900594e-09  -1.245567925116e-10   3.078043072471e-12   7.174572905417e-10  -2.820841213031e-11  -2.449569838903e-08   5.731580586608e-10  -1.601471297417e-10   5.614593579732e-09   1.282423332692e-09  
-4.211572052013e-09   3.428898325925e-10  -8.789451514077e-12  -2.579010672154e-09   1.058227352417e-10   8.026146922684e-08  -1.974152451836e-09   6.012514439296e-10  -1.928149510522e-08  -4.617752945608e-09   1.512969950046e-09  -1.178252128111e-10   2.901165671908e-12   6.756503262873e-10  -2.647646759963e-11  -2.307857358768e-08   5.387865100206e-10  -1.505503777073e-10   5.285899348302e-09   1.206514026371e-09  
-4.007929287344e-09   3.256345030839e-10  -8.324736539925e-12  -2.436548647392e-09   9.972757503512e-11   7.587511531448e-08  -1.864536003792e-09   5.670351077709e-10  -1.818302665855e-08  -4.359508810619e-09   1.436283341616e-09  -1.116311077571e-10   2.741527199617e-12   6.364752481428e-10  -2.488273465352e-11  -2.174311682310e-08   5.073251089220e-10  -1.415831767742e-10   4.979236632360e-09   1.135669862343e-09  
-3.810158017736e-09   3.088437307104e-10  -7.872928055039e-12  -2.299955069350e-09   9.387540158564e-11   7.193213667852e-08  -1.758477685973e-09   5.342044059273e-10  -1.720969141272e-08  -4.110721262850e-09   1.362116729126e-09  -1.056289778111e-10   2.586811688124e-12   5.990369559943e-10  -2.335784011017e-11  -2.054883005359e-08   4.770008428470e-10  -1.330056644127e-10   4.683703107462e-09   1.067644733843e-09  
-3.623534399587e-09   2.929948069573e-10  -7.444865878098e-12  -2.171582562714e-09   8.838897243912e-11   6.800255954091e-08  -1.658972295451e-09   5.034489730881e-10  -1.623031604035e-08  -3.877713903783e-09   1.292261657147e-09  -9.997757454000e-11   2.440792066899e-12   5.639558225602e-10  -2.193246672441e-11  -1.936045085446e-08   4.486482174419e-10  -1.249936454138e-10   4.407967203558e-09   1.004131180002e-09  
-3.449449730280e-09   2.780588874384e-10  -7.038072860731e-12  -2.051895656386e-09   8.324945105527e-11   6.425899585201e-08  -1.565741385179e-09   4.749105548540e-10  -1.530037479328e-08  -3.661786233422e-09   1.227172840289e-09  -9.466533903313e-11   2.302553867884e-12   5.313515051675e-10  -2.060188729960e-11  -1.823469574754e-08   4.221962232247e-10  -1.175829059532e-10   4.154001016985e-09   9.454796297834e-10  
-3.282260951362e-09   2.636738527163e-10  -6.654726578201e-12  -1.937999531004e-09   7.834411982451e-11   6.085169787043e-08  -1.476282507817e-09   4.477691354650e-10  -1.446197427067e-08  -3.455857595842e-09   1.164871158074e-09  -8.955948139304e-11   2.172224989475e-12   5.004236034012e-10  -1.933425382269e-11  -1.721444637854e-08   3.968519743377e-10  -1.105569016096e-10   3.912087658698e-09   8.897288715249e-10  
-3.125620418521e-09   2.501834800942e-10  -6.294125195754e-12  -1.831522703963e-09   7.376514610345e-11   5.782128511128e-08  -1.392828800834e-09   4.224961230509e-10  -1.372757940339e-08  -3.264306055299e-09   1.106577642649e-09  -8.478034236526e-11   2.049943760989e-12   4.715938972097e-10  -1.815456474159e-11  -1.630953935175e-08   3.732927809252e-10  -1.040332620459e-10   3.688130784494e-09   8.380286301114e-10  
-2.977361248819e-09   2.373925929654e-10  -5.953884759992e-12  -1.731223286818e-09   6.945403469200e-11   5.466491541118e-08  -1.314155706150e-09   3.987615562722e-10  -1.295031086553e-08  -3.084386930644e-09   1.051522565823e-09  -8.025872689777e-11   1.934907151022e-12   4.445245434182e-10  -1.704669966234e-11  -1.537106647818e-08   3.511457244442e-10  -9.792633679758e-11   3.478596166626e-09   7.896329892370e-10  
-2.835817281575e-09   2.251330049154e-10  -5.627850434878e-12  -1.636216233640e-09   6.536139794199e-11   5.188495202048e-08  -1.239134487013e-09   3.763167752991e-10  -1.227452767539e-08  -2.913959648829e-09   9.991102522325e-10  -7.593904422008e-11   1.824856523520e-12   4.189662987873e-10  -1.599878032716e-11  -1.454354713187e-08   3.301158742932e-10  -9.216938535019e-11   3.280599854492e-09   7.439459315593e-10  
-2.697967223417e-09   2.134203750088e-10  -5.322142312285e-12  -1.544929260091e-09   6.148152025405e-11   4.906739832296e-08  -1.167793290355e-09   3.547220904333e-10  -1.158590066068e-08  -2.749430159843e-09   9.482618211209e-10  -7.181991069002e-11   1.721746386047e-12   3.944751049519e-10  -1.500718342634e-11  -1.371151057550e-08   3.101463303883e-10  -8.664381215579e-11   3.089048967432e-09   6.999416617289e-10  
-2.568434270376e-09   2.025772518367e-10  -5.036905354219e-12  -1.459443887633e-09   5.789938274593e-11   4.641687836059e-08  -1.102155680582e-09   3.345701947814e-10  -1.093930036835e-08  -2.596137856464e-09   9.005253922611e-10  -6.801097564453e-11   1.625880628246e-12   3.715940614658e-10  -1.409422191447e-11  -1.293272122222e-08   2.918378380275e-10  -8.149885222558e-11   2.911174440429e-09   6.590347975731e-10  
-2.441478644171e-09   1.917687472916e-10  -4.749975926411e-12  -1.376921425350e-09   5.439914244594e-11   4.385335159355e-08  -1.037210892751e-09   3.150934913270e-10  -1.031142535088e-08  -2.447148667552e-09   8.539855273789e-10  -6.423885316113e-11   1.530034423038e-12   3.495936547098e-10  -1.320615958431e-11  -1.217712731995e-08   2.738160164679e-10  -7.654516907505e-11   2.738269158166e-09   6.194426650514e-10  
-2.322227183256e-09   1.817782304098e-10  -4.487478897419e-12  -1.299699037518e-09   5.116612157865e-11   4.160834358075e-08  -9.774102745912e-10   2.969188660266e-10  -9.776934710568e-09  -2.308263299562e-09   8.103193300853e-10  -6.075336499188e-11   1.442329527292e-12   3.290535458860e-10  -1.238761267467e-11  -1.151786735078e-08   2.572567896466e-10  -7.193278683621e-11   2.577520865692e-09   5.826156551602e-10  
-2.207670447768e-09   1.724336692949e-10  -4.244066140973e-12  -1.226224922350e-09   4.815488812349e-11   3.915971032665e-08  -9.218062412466e-10   2.796402958066e-10  -9.225270964812e-09  -2.176119979833e-09   7.684693477858e-10  -5.749594439122e-11   1.361181796358e-12   3.095539046079e-10  -1.162650795529e-11  -1.080565404811e-08   2.418885009561e-10  -6.755651586936e-11   2.424530979923e-09   5.476418936305e-10  
-2.098570041312e-09   1.634985264637e-10  -4.011370121518e-12  -1.156767742465e-09   4.530134622985e-11   3.717000618373e-08  -8.689109425522e-10   2.633380755069e-10  -8.703560453900e-09  -2.051265002173e-09   7.287256365521e-10  -5.439104399994e-11   1.283798498406e-12   2.911822219332e-10  -1.090776955921e-11  -1.022509513758e-08   2.273260062647e-10  -6.344113956751e-11   2.280394404806e-09   5.147142569678e-10  
-1.993429991090e-09   1.549017769768e-10  -3.788446734443e-12  -1.090534324289e-09   4.258324555627e-11   3.506412929338e-08  -8.182613901507e-10   2.477962657166e-10  -8.203460101595e-09  -1.931904066858e-09   6.905546520990e-10  -5.141327646162e-11   1.209768492372e-12   2.737175534455e-10  -1.022530570567e-11  -9.642021697075e-09   2.134287737336e-10  -5.952925156898e-11   2.142679399986e-09   4.833326104377e-10  
-1.893832238017e-09   1.469220722502e-10  -3.582775560244e-12  -1.028198995673e-09   4.006839880070e-11   3.309252340697e-08  -7.715338440781e-10   2.332039637027e-10  -7.733929961739e-09  -1.819885520059e-09   6.544567063992e-10  -4.865135354708e-11   1.141563958619e-12   2.573197795148e-10  -9.595245022000e-12  -9.079570234301e-09   2.006406213526e-10  -5.586457234964e-11   2.013678731605e-09   4.539471722218e-10  
-1.798312945690e-09   1.392707957666e-10  -3.387003319636e-12  -9.689530531707e-10   3.767839915736e-11   3.129327889749e-08  -7.269422536454e-10   2.193460462074e-10  -7.286170951959e-09  -1.713272257455e-09   6.199449510535e-10  -4.601036539587e-11   1.076767885637e-12   2.417837519944e-10  -8.998148829819e-12  -8.544663167293e-09   1.884720023812e-10  -5.239480936874e-11   1.891068217424e-09   4.260677157638e-10  
-1.707729885804e-09   1.318804022194e-10  -3.199613765580e-12  -9.131363869133e-10   3.539452242601e-11   2.944744590465e-08  -6.840822715119e-10   2.063239803187e-10  -6.864608830274e-09  -1.612921115688e-09   5.873151079994e-10  -4.346783301414e-11   1.014812242412e-12   2.272023151860e-10  -8.429345362396e-12  -8.041799574744e-09   1.768142784522e-10  -4.914676632342e-11   1.776158573374e-09   3.999360844862e-10  
-1.622878592323e-09   1.249359075572e-10  -3.020487427299e-12  -8.610439021233e-10   3.326631335211e-11   2.790119592141e-08  -6.441408655700e-10   1.942149192188e-10  -6.473419782502e-09  -1.519681898801e-09   5.567920862345e-10  -4.108550143395e-11   9.559358708635e-13   2.136307028970e-10  -7.901065926030e-12  -7.574542238160e-09   1.659962632643e-10  -4.613452906752e-11   1.669850723512e-09   3.757267378694e-10  
-1.542525907158e-09   1.182605071921e-10  -2.848143886815e-12  -8.120188269999e-10   3.124295893492e-11   2.631027992870e-08  -6.059937630509e-10   1.828474555979e-10  -6.105680738239e-09  -1.432041427916e-09   5.279674540783e-10  -3.880374078815e-11   8.995182330437e-13   2.009035209115e-10  -7.400512550690e-12  -7.135820861706e-09   1.557021329764e-10  -4.331674907252e-11   1.570327896324e-09   3.530587647825e-10  
-1.467754709087e-09   1.120474076268e-10  -2.690135872615e-12  -7.664729380231e-10   2.936337448656e-11   2.493254164461e-08  -5.706321130103e-10   1.723348308427e-10  -5.766916232343e-09  -1.351123579604e-09   5.011730169480e-10  -3.668075210493e-11   8.477479745693e-13   1.891160129749e-10  -6.936513541716e-12  -6.730804438480e-09   1.461812254356e-10  -4.071908410531e-11   1.478974615707e-09   3.321999572950e-10  
-1.395841958261e-09   1.060805280425e-10  -2.538976814349e-12  -7.231047596458e-10   2.757687994444e-11   2.359921500647e-08  -5.368615000905e-10   1.623321743418e-10  -5.443114082585e-09  -1.273954095309e-09   4.754839867360e-10  -3.464784155944e-11   7.983525888653e-13   1.779249335399e-10  -6.496551587136e-12  -6.344701284859e-09   1.371119776008e-10  -3.825431201911e-11   1.391928145611e-09   3.123653879060e-10  
-1.327672124578e-09   1.004960481684e-10  -2.396202678150e-12  -6.822882595039e-10   2.591700378276e-11   2.231852193784e-08  -5.055087287325e-10   1.529361114406e-10  -5.138717556940e-09  -1.201458094977e-09   4.511822889041e-10  -3.275037153881e-11   7.519041917148e-13   1.674196397885e-10  -6.089329262228e-12  -5.981898975817e-09   1.287303714939e-10  -3.594461975443e-11   1.310302467122e-09   2.937782873397e-10  
-1.261564000552e-09   9.506594968636e-11  -2.259225260881e-12  -6.431778046830e-10   2.432121531657e-11   2.108299927701e-08  -4.751543444589e-10   1.439332673591e-10  -4.845103208191e-09  -1.131751625969e-09   4.277077696857e-10  -3.091108464752e-11   7.073625448905e-13   1.573878838360e-10  -5.698888219388e-12  -5.633401973750e-09   1.206380176379e-10  -3.373887156029e-11   1.231864875854e-09   2.759687648941e-10  
-1.198924266736e-09   9.003964557030e-11  -2.133978236863e-12  -6.063629515659e-10   2.284686820806e-11   1.988602483086e-08  -4.471910307435e-10   1.354713642135e-10  -4.568913325518e-09  -1.066243287458e-09   4.054981754069e-10  -2.920894074665e-11   6.666314961693e-13   1.479634796913e-10  -5.338770465286e-12  -5.305646116677e-09   1.131958916067e-10  -3.166932325431e-11   1.158200461603e-09   2.592593807050e-10  
-1.138638751973e-09   8.528568752588e-11  -2.015817936807e-12  -5.712865793393e-10   2.146294388768e-11   1.873758281233e-08  -4.209097289727e-10   1.274137143411e-10  -4.304889690440e-09  -1.003771262208e-09   3.841853197232e-10  -2.760275722341e-11   6.283455233403e-13   1.390083327597e-10  -5.001616070588e-12  -4.993047638313e-09   1.062207494402e-10  -2.970354953732e-11   1.087958399832e-09   2.433636898374e-10  
-1.080822835600e-09   8.064881106298e-11  -1.898171591575e-12  -5.379991951960e-10   2.013551403990e-11   1.776224099321e-08  -3.955010902816e-10   1.197752336040e-10  -4.053408328682e-09  -9.443763301538e-10   3.638186322772e-10  -2.604488943837e-11   5.904470601332e-13   1.305398839834e-10  -4.679851586555e-12  -4.696208297328e-09   9.951868060040e-11  -2.784642436831e-11   1.021326366525e-09   2.283086917538e-10  
-1.025979443864e-09   7.635682647319e-11  -1.792194892181e-12  -5.066258410148e-10   1.890677696791e-11   1.673626270584e-08  -3.720523434962e-10   1.125900166214e-10  -3.816738127884e-09  -8.885214880076e-10   3.445324915242e-10  -2.460207108666e-11   5.562616662789e-13   1.225773882557e-10  -4.382231459625e-12  -4.416900751885e-09   9.333536372040e-11  -2.610346328459e-11   9.587591407227e-10   2.141817167926e-10  
-9.735105835176e-10   7.228913417099e-11  -1.691309044068e-12  -4.768999789249e-10   1.775332097948e-11   1.575973921502e-08  -3.500074991051e-10   1.057895138629e-10  -3.592017480711e-09  -8.355825174543e-10   3.261332981036e-10  -2.323874293418e-11   5.238498569096e-13   1.150540001136e-10  -4.103785321676e-12  -4.152174396927e-09   8.754493046986e-11  -2.445811452533e-11   8.995152915377e-10   2.008281118852e-10  
-9.227784503045e-10   6.835386931378e-11  -1.593345843263e-12  -4.484815196153e-10   1.665094477661e-11   1.486516407747e-08  -3.288174107589e-10   9.929047301166e-11  -3.376079276074e-09  -7.848473867693e-10   3.084040938974e-10  -2.192459119574e-11   4.924730273173e-13   1.078839710245e-10  -3.838588178156e-12  -3.898639891710e-09   8.200097841070e-11  -2.289037005086e-11   8.427769134816e-10   1.880707380109e-10  
-8.748560247993e-10   6.465583056820e-11  -1.501530262978e-12  -4.218116924293e-10   1.562132422815e-11   1.396467014465e-08  -3.090058686933e-10   9.320473380016e-11  -3.173719326658e-09  -7.373204585159e-10   2.916927549856e-10  -2.069223830372e-11   4.631020969581e-13   1.011743640763e-10  -3.591630318432e-12  -3.661195307058e-09   7.683464466201e-11  -2.142641978429e-11   7.897690253837e-10   1.761550535834e-10  
-8.296175294372e-10   6.120164742473e-11  -1.417383970751e-12  -3.967894255687e-10   1.466322466002e-11   1.317507610179e-08  -2.905928731732e-10   8.750897187264e-11  -2.984315918046e-09  -6.928433808279e-10   2.759460895536e-10  -1.954171870245e-11   4.361930246869e-13   9.489569511216e-11  -3.362141051001e-12  -3.438948679704e-09   7.203907088305e-11  -2.005976579510e-11   7.402909545977e-10   1.650329367735e-10  
-7.875684502921e-10   5.795807552686e-11  -1.337989579838e-12  -3.735984487007e-10   1.376944752123e-11   1.242649355117e-08  -2.734114790682e-10   8.225165936583e-11  -2.810017004955e-09  -6.518308308237e-10   2.613282123840e-10  -1.846354716996e-11   4.108508104309e-13   8.909463188360e-11  -3.148749327888e-12  -3.234155182549e-09   6.758152707557e-11  -1.880228799480e-11   6.949239959897e-10   1.548124212454e-10  
-7.479768050740e-10   5.486658789984e-11  -1.262988269611e-12  -3.518968267549e-10   1.292510102598e-11   1.171423248253e-08  -2.571345954994e-10   7.734863259311e-11  -2.647519104976e-09  -6.135668924537e-10   2.476011227256e-10  -1.743894922904e-11   3.869371443075e-13   8.368687914271e-11  -2.947868988404e-12  -3.043310097282e-09   6.337456996294e-11  -1.763406030135e-11   6.528179919174e-10   1.453167672664e-10  
-7.107462882464e-10   5.194899865722e-11  -1.192261716326e-12  -3.316053051766e-10   1.213471351342e-11   1.112343014545e-08  -2.418759158746e-10   7.277607421753e-11  -2.495971984425e-09  -5.778734662754e-10   2.347164536196e-10  -1.647390617296e-11   3.644683846381e-13   7.864408366100e-11  -2.760182541225e-12  -2.865328246726e-09   5.943889996573e-11  -1.654747735947e-11   6.136685023736e-10   1.364841372074e-10  
-6.752552637059e-10   4.909236126759e-11  -1.122243621426e-12  -3.124423706416e-10   1.137333418793e-11   1.046184847139e-08  -2.270610436775e-10   6.846685711149e-11  -2.352679152579e-09  -5.441493647104e-10   2.224770481652e-10  -1.553367629646e-11   3.423482022400e-13   7.390063810373e-11  -2.580099587045e-12  -2.697445816703e-09   5.563518321815e-11  -1.552753756913e-11   5.768294167925e-10   1.281758021004e-10  
-6.416943917163e-10   4.643206488022e-11  -1.057380936626e-12  -2.944355116332e-10   1.066757125328e-11   9.919865188358e-09  -2.133504268177e-10   6.442728285601e-11  -2.218402239937e-09  -5.125513670717e-10   2.109253735527e-10  -1.465950006104e-11   3.219006757456e-13   6.945585287840e-11  -2.413658411870e-12  -2.540145206746e-09   5.212624002227e-11  -1.457398787654e-11   5.424033229701e-10   1.204123420362e-10  
-6.089432097074e-10   4.385724756895e-11  -9.957231014830e-13  -2.770982459140e-10   9.991178959077e-12   9.353486374985e-09  -2.001301293568e-10   6.053340866724e-11  -2.087884757940e-09  -4.819714694280e-10   1.996954312333e-10  -1.381527923737e-11   3.024677264066e-13   6.518769985474e-11  -2.254392258609e-12  -2.387944634286e-09   4.874706560138e-11  -1.365705675555e-11   5.090266449330e-10   1.129171492635e-10  
-5.784642050095e-10   4.152763114662e-11  -9.402001063460e-13  -2.610110715295e-10   9.379144618891e-12   8.829433078763e-09  -1.882391121474e-10   5.693172021585e-11  -1.967583934992e-09  -4.537549749409e-10   1.892472954358e-10  -1.305120281478e-11   2.849846776812e-13   6.123418596426e-11  -2.110560104024e-12  -2.247358945709e-09   4.571490960386e-11  -1.281033346102e-11   4.783100151874e-10   1.060121817165e-10  
-5.483942990613e-10   3.920122680387e-11  -8.849178740479e-13  -2.453994778088e-10   8.778772642995e-12   8.316064867016e-09  -1.764526303661e-10   5.343337670712e-11  -1.849564150384e-09  -4.261999132799e-10   1.789955878045e-10  -1.229247601262e-11   2.676480522630e-13   5.741351086319e-11  -1.970072686242e-12  -2.110281864884e-09   4.272297118638e-11  -1.199114819355e-11   4.483110141144e-10   9.929743549605e-11  
-5.203302243799e-10   3.706815015530e-11  -8.342558489576e-13  -2.308889068535e-10   8.230062555813e-12   7.839776441429e-09  -1.657199999691e-10   5.019140150119e-11  -1.740457774205e-09  -4.007049312501e-10   1.694349486580e-10  -1.159722097523e-11   2.517762996218e-13   5.386922715444e-11  -1.841967920464e-12  -1.983365451782e-09   4.000605108305e-11  -1.123341192663e-11   4.206297437390e-10   9.309632436824e-11  
-4.933897047722e-10   3.506414125296e-11  -7.872113221769e-13  -2.170954007073e-10   7.717536508569e-12   7.385329034995e-09  -1.556869199482e-10   4.711090018225e-11  -1.636379168822e-09  -3.764453192300e-10   1.602801464674e-10  -1.094488154227e-11   2.370513687283e-13   5.050774731376e-11  -1.722534892360e-12  -1.862543734613e-09   3.747099890281e-11  -1.051492177012e-11   3.942795565083e-10   8.720775138883e-11  
-4.676241764375e-10   3.312240927191e-11  -7.406170957944e-13  -2.040383333014e-10   7.229001943474e-12   6.953568954803e-09  -1.460657958924e-10   4.419917409269e-11  -1.537659881361e-09  -3.534657380112e-10   1.515539828067e-10  -1.031628491378e-11   2.225620558476e-13   4.733687970940e-11  -1.609280953051e-12  -1.748221444652e-09   3.505488492923e-11  -9.838105884214e-12   3.693843379810e-10   8.165067844723e-11  
-4.425572001305e-10   3.125439781780e-11  -6.963037484257e-13  -1.914948722241e-10   6.763512424770e-12   6.536283640424e-09  -1.368603086548e-10   4.140142335593e-11  -1.442197402935e-09  -3.313201552044e-10   1.430939453944e-10  -9.712926081444e-12   2.088025834655e-13   4.429918200719e-11  -1.501588542243e-12  -1.638052127335e-09   3.274788366149e-11  -9.189450831883e-12   3.453760527151e-10   7.630913865530e-11  
-4.190028719457e-10   2.955230040672e-11  -6.565711369681e-13  -1.797780141598e-10   6.339642960054e-12   6.146652724788e-09  -1.285139181120e-10   3.879402366949e-11  -1.353298049950e-09  -3.107040118911e-10   1.351555000216e-10  -9.163112295408e-12   1.964618957465e-13   4.146788376024e-11  -1.403695568621e-12  -1.535408444696e-09   3.065995184593e-11  -8.586192438129e-12   3.230640143839e-10   7.134652508002e-11  
-3.964259844960e-10   2.792681661096e-11  -6.183142875671e-13  -1.686554992449e-10   5.939315352441e-12   5.775444106546e-09  -1.206050041890e-10   3.632086409709e-11  -1.268666232143e-09  -2.911145768028e-10   1.275678471881e-10  -8.639834700148e-12   1.846349282250e-13   3.878780929474e-11  -1.311553572612e-12  -1.437916556652e-09   2.868904605251e-11  -8.015532197481e-12   3.018845853906e-10   6.664424463784e-11  
-3.752233985537e-10   2.636559054118e-11  -5.812234899803e-13  -1.582850329266e-10   5.559743629124e-12   5.429106854963e-09  -1.130734916457e-10   3.402235650928e-11  -1.190008209824e-09  -2.728938800051e-10   1.204599776117e-10  -8.139079480759e-12   1.732061264612e-13   3.629791838283e-11  -1.224514962267e-12  -1.347353471082e-09   2.682049517905e-11  -7.487083780757e-12   2.822844818444e-10   6.228799315885e-11  
-3.551610900465e-10   2.488973849434e-11  -5.466554554820e-13  -1.485492955783e-10   5.203546992645e-12   5.103484638582e-09  -1.059969289946e-10   3.186926470705e-11  -1.116241952395e-09  -2.558137191160e-10   1.137511717811e-10  -7.666604214309e-12   1.625665235250e-13   3.396768025956e-11  -1.143023613660e-12  -1.262503828112e-09   2.506891041898e-11  -6.993571026036e-12   2.639652026929e-10   5.821742430895e-11  
-3.365648921851e-10   2.352187813265e-11  -5.150180379908e-13  -1.395580101986e-10   4.874360658596e-12   4.803393558957e-09  -9.946671526463e-11   2.988832014598e-11  -1.048569133677e-09  -2.401180366870e-10   1.075406915561e-10  -7.228968884189e-12   1.528304901403e-13   3.182223158302e-11  -1.067864464745e-12  -1.184583602998e-09   2.345587763647e-11  -6.540938462846e-12   2.472180763763e-10   5.448917527467e-11  
-3.194422462393e-10   2.222027241877e-11  -4.844822131506e-13  -1.313141071012e-10   4.565167621729e-12   4.528982669114e-09  -9.331506683401e-11   2.808128971757e-11  -9.870773432473e-10  -2.258115745089e-10   1.018324666222e-10  -6.814056766068e-12   1.434705059812e-13   2.986266081909e-11  -9.975534269037e-13  -1.113680488663e-09   2.194381050705e-11  -6.129688760094e-12   2.320752899095e-10   5.110629152104e-11  
-3.031749169564e-10   2.097878519315e-11  -4.561075118090e-13  -1.235477338073e-10   4.271925512683e-12   4.269820121106e-09  -8.746332561683e-11   2.638201639105e-11  -9.291200260818e-10  -2.123378794820e-10   9.642437314374e-11  -6.418833822242e-12   1.347611303990e-13   2.802268849872e-11  -9.309784939616e-13  -1.046966741120e-09   2.050727007064e-11  -5.744222495203e-12   2.178551202637e-10   4.793120554354e-11  
-2.875392106781e-10   1.978357755022e-11  -4.284905760898e-13  -1.161661437453e-10   3.993681217866e-12   4.022444172841e-09  -8.188573872489e-11   2.476828636590e-11  -8.738436571728e-10  -1.995143085800e-10   9.124323157287e-11  -6.039947298166e-12   1.263338877609e-13   2.627922306390e-11  -8.680422898515e-13  -9.835027559260e-10   1.914384177056e-11  -5.379225839532e-12   2.043364466432e-10   4.491862451186e-11  
-2.728275113831e-10   1.867750040889e-11  -4.030141260973e-13  -1.092645405459e-10   3.737543329098e-12   3.791186963784e-09  -7.676015135584e-11   2.326287256313e-11  -8.223039119296e-10  -1.875591671213e-10   8.637572037132e-11  -5.689734336955e-12   1.185767179163e-13   2.465289271668e-11  -8.102392021276e-13  -9.243170102828e-10   1.789422551683e-11  -5.039480310705e-12   1.917601427363e-10   4.211628008686e-11  
-2.586447418531e-10   1.760949475260e-11  -3.784385492758e-13  -1.026875641262e-10   3.493143322445e-12   3.569700403580e-09  -7.184433013131e-11   2.182901068134e-11  -7.729602114682e-10  -1.761413393169e-10   8.169954471431e-11  -5.352770390020e-12   1.111203712042e-13   2.310798801490e-11  -7.552596440482e-13  -8.678295188547e-10   1.669972367077e-11  -4.716863412452e-12   1.797598880816e-10   3.944838925938e-11  
-2.451125821935e-10   1.663831091193e-11  -3.565651594792e-13  -9.645891611986e-11   3.270750774388e-12   3.359587029642e-09  -6.739127987397e-11   2.047167211521e-11  -7.261627266234e-10  -1.653369887126e-10   7.724308864031e-11  -5.046024420002e-12   1.044773513824e-13   2.164668718090e-11  -7.052636627621e-13  -8.142852370151e-10   1.561828422322e-11  -4.411771991023e-12   1.683856647966e-10   3.692563709508e-11  
-2.318758366866e-10   1.566414083565e-11  -3.345025950253e-13  -9.046108425519e-11   3.052203848293e-12   3.155666432379e-09  -6.296819057666e-11   1.916482094285e-11  -6.807414034114e-10  -1.548842921688e-10   7.290606383162e-11  -4.740211595258e-12   9.780674841838e-14   2.024534604579e-11  -6.563592885053e-13  -7.625673362123e-10   1.454959678879e-11  -4.119189262647e-12   1.573968012048e-10   3.449551692792e-11  
-2.194851202207e-10   1.478601087358e-11  -3.149082253163e-13  -8.487224328134e-11   2.854978682515e-12   2.965869237404e-09  -5.899811207686e-11   1.794955457941e-11  -6.385634513371e-10  -1.451802977690e-10   6.884899714554e-11  -4.464380336747e-12   9.188105547450e-14   1.894174622478e-11  -6.122971468617e-13  -7.145039898904e-10   1.359197364351e-11  -3.847538026379e-12   1.472065632959e-10   3.224267006997e-11  
-2.075762289239e-10   1.395758424704e-11  -2.965248634135e-13  -7.955579532262e-11   2.670462829366e-12   2.784652250739e-09  -5.527915112556e-11   1.679414782599e-11  -5.983095567295e-10  -1.359409266440e-10   6.495978780806e-11  -4.204622373185e-12   8.633324453890e-14   1.770462108113e-11  -5.711560160493e-13  -6.687235154927e-10   1.269687744518e-11  -3.589837024914e-12   1.375029785008e-10   3.010235224818e-11  
-1.962891822699e-10   1.317226507577e-11  -2.789771759287e-13  -7.456202095134e-11   2.497485260737e-12   2.614120282687e-09  -5.178535158087e-11   1.571091376887e-11  -5.605101630469e-10  -1.272709407800e-10   6.128268827649e-11  -3.959143137879e-12   8.104855408968e-14   1.654586229956e-11  -5.327354389415e-13  -6.257794419885e-10   1.185972432628e-11  -3.348888489214e-12   1.284186485062e-10   2.809976431314e-11  
-1.853741956625e-10   1.240515323610e-11  -2.617069493864e-13  -6.979472048032e-11   2.331115321788e-12   2.450409708151e-09  -4.840084379218e-11   1.467748639352e-11  -5.242439438945e-10  -1.189731858632e-10   5.774105980107e-11  -3.720520578744e-12   7.587038015276e-14   1.544367863577e-11  -4.959424397549e-13  -5.847226625799e-10   1.105261284545e-11  -3.119825867537e-12   1.197375099073e-10   2.619037915187e-11  
-1.751086907760e-10   1.172158470126e-11  -2.465355678086e-13  -6.533456609193e-11   2.182640709312e-12   2.297402667379e-09  -4.540257815652e-11   1.371232558297e-11  -4.904136138227e-10  -1.112391699093e-10   5.441201708933e-11  -3.507613328903e-12   7.132612446372e-14   1.441381104836e-11  -4.631290223401e-13  -5.463863410253e-10   1.033821216890e-11  -2.906138338040e-12   1.116458842574e-10   2.441227182584e-11  
-1.654172954062e-10   1.106162462145e-11  -2.320106966574e-13  -6.116283376864e-11   2.040873223271e-12   2.153944535032e-09  -4.252511190388e-11   1.281154585062e-11  -4.587738451173e-10  -1.040075638967e-10   5.127853425125e-11  -3.302654365369e-12   6.697510472587e-14   1.345394394186e-11  -4.318903709252e-13  -5.105916020974e-10   9.654698832416e-12  -2.707401811293e-12   1.041089345779e-10   2.275598842562e-11  
-1.563902771851e-10   1.043647464923e-11  -2.180314353192e-13  -5.730310682373e-11   1.908236309413e-12   2.021325309497e-09  -3.982833952072e-11   1.198105519050e-11  -4.296461959850e-10  -9.734134014235e-11   4.836583056822e-11  -3.109231389607e-12   6.281299346750e-14   1.256887521798e-11  -4.027811694717e-13  -4.776355244904e-10   9.017112030663e-12  -2.524797443776e-12   9.719797949514e-11   2.123492415399e-11  
-1.477605473702e-10   9.826288106416e-12  -2.043909329029e-13  -5.365591265565e-11   1.780710800297e-12   1.895488399152e-09  -3.721783721582e-11   1.119750497978e-11  -4.020552432620e-10  -9.103490841146e-11   4.559166985319e-11  -2.921215774401e-12   5.876697502145e-14   1.173580135248e-11  -3.748878706844e-13  -4.465062862520e-10   8.402163508380e-12  -2.353175978342e-12   9.068065436847e-11   1.980192239222e-11  
-1.399737485389e-10   9.264146942696e-12  -1.916661102364e-13  -5.037062252964e-11   1.664197501920e-12   1.782772266900e-09  -3.483719630897e-11   1.049560445608e-11  -3.775079796283e-10  -8.540053871205e-11   4.308990916655e-11  -2.748373502171e-12   5.500552424090e-14   1.098776054296e-11  -3.494832111499e-13  -4.187330555630e-10   7.843513166724e-12  -2.199947284743e-12   8.490524876721e-11   1.852636957558e-11  
-1.328210197314e-10   8.746219082053e-12  -1.802472923452e-13  -4.736412637754e-11   1.556863363858e-12   1.679918762221e-09  -3.264785566590e-11   9.855909235884e-12  -3.552197713046e-10  -8.027282518208e-11   4.079434778112e-11  -2.589046562146e-12   5.162149643606e-14   1.030533877632e-11  -3.261078839969e-13  -3.934832897278e-10   7.330261819407e-12  -2.060751098514e-12   7.968085750520e-11   1.736951878025e-11  
-1.258508291836e-10   8.237476377564e-12  -1.690872432499e-13  -4.447597214659e-11   1.453018808718e-12   1.580499631669e-09  -3.051543726698e-11   9.241687992619e-12  -3.336824905006e-10  -7.533198515361e-11   3.856684710866e-11  -2.433183986432e-12   4.832573021159e-14   9.652239006004e-12  -3.035698681124e-13  -3.691788255534e-10   6.832166932267e-12  -1.927579082742e-12   7.465282981477e-11   1.625906857249e-11  
-1.192610378852e-10   7.766615110799e-12  -1.590739050322e-13  -4.176516633611e-11   1.356965972015e-12   1.487043904648e-09  -2.854444652791e-11   8.665903310128e-12  -3.134635952310e-10  -7.069884670064e-11   3.646447359591e-11  -2.288865661190e-12   4.535670673731e-14   9.040542553164e-12  -2.827442802919e-13  -3.463804333125e-10   6.372128451845e-12  -1.802991698469e-12   6.994202015214e-11   1.521979851602e-11  
-1.130671555022e-10   7.333413538293e-12  -1.498220064616e-13  -3.923471886892e-11   1.269241330605e-12   1.399814657846e-09  -2.674837523026e-11   8.129501742430e-12  -2.946350256310e-10  -6.638601475349e-11   3.449135328908e-11  -2.156323411279e-12   4.262476826126e-14   8.470732913763e-12  -2.637749847777e-13  -3.251462165166e-10   5.954232492856e-12  -1.687154804317e-12   6.556382006964e-11   1.425427805686e-11  
-1.069808136365e-10   6.904915310492e-12  -1.406078887133e-13  -3.678564701040e-11   1.184035090825e-12   1.314747183755e-09  -2.498967839812e-11   7.610091780933e-12  -2.762562490247e-10  -6.219231829433e-11   3.256100822182e-11  -2.025881737887e-12   3.991940974233e-14   7.921077091310e-12  -2.454183638033e-13  -3.045125034203e-10   5.546679228284e-12  -1.575333993519e-12   6.130465164702e-11   1.331846665721e-11  
-1.010177061627e-10   6.487755435583e-12  -1.316825472010e-13  -3.442060441364e-11   1.102139638532e-12   1.232041996252e-09  -2.329029908530e-11   7.108406808452e-12  -2.583786590152e-10  -5.812773280423e-11   3.067710859651e-11  -1.899310612897e-12   3.730779630463e-14   7.391864945459e-12  -2.278213657345e-13  -2.845150948478e-10   5.153945742525e-12  -1.467627993712e-12   5.717392332566e-11   1.241403724865e-11  
-9.555146703845e-11   6.119507405350e-12  -1.238036321374e-13  -3.225608069426e-11   1.029826897845e-12   1.156638205742e-09  -2.179989605068e-11   6.650555287797e-12  -2.421332430981e-10  -5.443005659748e-11   2.894972300642e-11  -1.787534517389e-12   3.500661806908e-14   6.908098581249e-12  -2.123103489935e-13  -2.663022073203e-10   4.810239363704e-12  -1.369446175463e-12   5.342392043227e-11   1.159210176503e-11  
-9.015384007988e-11   5.753698457340e-12  -1.160622755485e-13  -3.015364226151e-11   9.590935865917e-13   1.082800420850e-09  -2.032970557322e-11   6.205705015274e-12  -2.262150188276e-10  -5.082106904324e-11   2.725215499119e-11  -1.676951016049e-12   3.274832703834e-14   6.439966364203e-12  -1.971910525396e-13  -2.485408401004e-10   4.472405125354e-12  -1.274389709965e-12   4.976388674979e-11   1.079286162159e-11  
-8.507064896650e-11   5.410488608594e-12  -1.086427202701e-13  -2.819022405313e-11   8.936571947347e-13   1.013781781702e-09  -1.896800001675e-11   5.791067999345e-12  -2.113682052952e-10  -4.745657049632e-11   2.565661801439e-11  -1.573579670365e-12   3.059359307511e-14   6.003835164293e-12  -1.832623022276e-13  -2.319831377205e-10   4.161079106069e-12  -1.185992438332e-12   4.635883274276e-11   1.004959850683e-11  
-8.023200892847e-11   5.099461702024e-12  -1.022163363506e-13  -2.633475527796e-11   8.340571985031e-13   9.484643655663e-10  -1.773331491758e-11   5.399579739601e-12  -1.973292245281e-10  -4.428105382603e-11   2.414006419916e-11  -1.479717061201e-12   2.872260099181e-14   5.592430610302e-12  -1.705721005829e-13  -2.163374951998e-10   3.878540250509e-12  -1.102670665134e-12   4.314362042148e-11   9.349083296767e-12  
-7.570625709337e-11   4.805583558965e-12  -9.595476139338e-14  -2.461432992101e-11   7.786806971685e-13   8.878729555906e-10  -1.658317506823e-11   5.037529044678e-12  -1.843455029434e-10  -4.134352621563e-11   2.272483969462e-11  -1.391436501916e-12   2.690885313979e-14   5.212124001647e-12  -1.588410940058e-13  -2.018753001931e-10   3.616965962214e-12  -1.025844620546e-12   4.018031199054e-11   8.703200511620e-12  
-7.123583226262e-11   4.513947179567e-12  -8.970311970213e-14  -2.294216712801e-11   7.247218550379e-13   8.285070397730e-10  -1.545325273393e-11   4.685454071399e-12  -1.716132129459e-10  -3.847446014094e-11   2.133328363954e-11  -1.304253505050e-12   2.510530117014e-14   4.843739082367e-12  -1.474539143009e-13  -1.877573446490e-10   3.361049837438e-12  -9.513712379128e-13   3.728440712265e-11   8.074452154746e-12  
-6.715345946864e-11   4.246810479670e-12  -8.388835696380e-14  -2.142223059264e-11   6.757669300700e-13   7.747191157098e-10  -1.443023468503e-11   4.366679365218e-12  -1.601304801167e-10  -3.588150755389e-11   2.006386972665e-11  -1.224597776100e-12   2.343496264677e-14   4.509835196201e-12  -1.371614198594e-13  -1.750082371987e-10   3.130395274967e-12  -8.841354526248e-13   3.468121068866e-11   7.507981919409e-12  
-6.335356024521e-11   3.997908887205e-12  -7.866223243287e-14  -2.001718320990e-11   6.301800351028e-13   7.250086030217e-10  -1.347802537081e-11   4.072811508051e-12  -1.495516920299e-10  -3.349104825817e-11   1.888434245092e-11  -1.150342829677e-12   2.193085613449e-14   4.202084536423e-12  -1.275808681973e-13  -1.632651597559e-10   2.915702272035e-12  -8.223375362088e-13   3.229091786833e-11   6.987366930239e-12  
-5.983949910640e-11   3.765994862373e-12  -7.382868998493e-14  -1.872619942628e-11   5.879849186164e-13   6.793714817872e-10  -1.259593225996e-11   3.803607879996e-12  -1.398736375831e-10  -3.130179938833e-11   1.779544693220e-11  -1.081245356221e-12   2.053903281994e-14   3.920179578368e-12  -1.187339352197e-13  -1.525221704048e-10   2.717323846875e-12  -7.659003601020e-13   3.011174673272e-11   6.512135611721e-12  
-5.650552426939e-11   3.537368962309e-12  -6.907399971321e-14  -1.751744233708e-11   5.470902901847e-13   6.365206380042e-10  -1.173551869755e-11   3.552265158458e-12  -1.308164333361e-10  -2.925272948582e-11   1.676656696943e-11  -1.013446695963e-12   1.917608715029e-14   3.657489213459e-12  -1.101936813277e-13  -1.424923284974e-10   2.524637921040e-12  -7.134590803590e-13   2.808381015389e-11   6.069656469042e-12  
-5.348191556928e-11   3.328232779174e-12  -6.473537241925e-14  -1.642547828573e-11   5.098637188850e-13   5.979689387469e-10  -1.095398175010e-11   3.326231996274e-12  -1.227121063606e-10  -2.741373248782e-11   1.583413985922e-11  -9.514792050237e-13   1.793651116268e-14   3.420864664182e-12  -1.024305593350e-13  -1.335005715899e-10   2.349905878662e-12  -6.664413060087e-13   2.627573368538e-11   5.673851137522e-12  
-5.062646711688e-11   3.132138680475e-12  -6.067032664403e-14  -1.540301551398e-11   4.752810989956e-13   5.618152283407e-10  -1.022691499541e-11   3.114907797129e-12  -1.151245640944e-10  -2.569344727907e-11   1.495542523295e-11  -8.934989505780e-13   1.677747042202e-14   3.199850512101e-12  -9.523722297152e-14  -1.250905519731e-10   2.187811074700e-12  -6.225881134852e-13   2.458726279071e-11   5.304506818627e-12  
-4.790075606788e-11   2.947512144848e-12  -5.691000975279e-14  -1.443611950330e-11   4.429195123532e-13   5.275404945911e-10  -9.545800249299e-12   2.915272475601e-12  -1.079386760269e-10  -2.406669463332e-11   1.411871324014e-11  -8.389903079857e-13   1.570539686350e-14   2.991411759635e-12  -8.852157541744e-14  -1.171395450761e-10   2.036311522025e-12  -5.812668835745e-13   2.299233585675e-11   4.956135113514e-12  
-4.528646611618e-11   2.768191451973e-12  -5.320588818787e-14  -1.352032305846e-11   4.120284811860e-13   4.949485075638e-10  -8.892133708114e-12   2.726413233901e-12  -1.011140993001e-10  -2.252413689165e-11   1.331877658527e-11  -7.862812206820e-13   1.465367585289e-14   2.794581981492e-12  -8.213742448374e-14  -1.096049340092e-10   1.891600710555e-12  -5.422882946757e-13   2.148258391952e-11   4.626826445436e-12  
-4.280705625266e-11   2.608299919460e-12  -5.004313121460e-14  -1.265740102493e-11   3.843394492158e-13   4.642064617785e-10  -8.309055994685e-12   2.548587789237e-12  -9.468089602991e-11  -2.107316115390e-11   1.256084249812e-11  -7.391721551428e-13   1.375292860482e-14   2.609338693562e-12  -7.641157458416e-14  -1.025037789455e-10   1.762388807317e-12  -5.056259179447e-13   2.006041173550e-11   4.317301548396e-12  
-4.043815444515e-11   2.452757635890e-12  -4.688156670173e-14  -1.184286354376e-11   3.579483859505e-13   4.350971581991e-10  -7.750395238560e-12   2.380991289237e-12  -8.859970919207e-11  -1.970298110387e-11   1.183919445055e-11  -6.936082797277e-13   1.285789847562e-14   2.435097669537e-12  -7.098416524622e-14  -9.580642077035e-11   1.639367285322e-12  -4.711900042552e-13   1.872116886173e-11   4.026085822614e-12  
-3.813355313719e-11   2.299884561115e-12  -4.379299506252e-14  -1.106228342716e-11   3.324068878003e-13   4.070385312357e-10  -7.206356870136e-12   2.220492154518e-12  -8.274145244534e-11  -1.838638225074e-11   1.114001790752e-11  -6.490016017037e-13   1.198645388712e-14   2.268715023687e-12  -6.574840346655e-14  -8.937633319402e-11   1.519969672135e-12  -4.383242179743e-13   1.743590549107e-11   3.747261330796e-12  
-3.591583148709e-11   2.158665615543e-12  -4.094471939347e-14  -1.031772696116e-11   3.089660767300e-13   3.801894524601e-10  -6.707197389449e-12   2.067397077263e-12  -7.713412551699e-11  -1.712980588867e-11   1.046829987597e-11  -6.078361835794e-13   1.118464612126e-14   2.110206965210e-12  -6.095005637514e-14  -8.322936894071e-11   1.410599819423e-12  -4.070071700862e-13   1.620667256719e-11   3.481377834176e-12  
-3.377909704004e-11   2.026687327781e-12  -3.832469401892e-14  -9.607744017132e-12   2.871736570667e-13   3.544989539386e-10  -6.242994553477e-12   1.921487122867e-12  -7.177083455415e-11  -1.593090708825e-11   9.822737207735e-12  -5.694129052732e-13   1.044884507759e-14   1.959418439306e-12  -5.649655556023e-14  -7.736126989411e-11   1.309049246785e-12  -3.772265472109e-13   1.503350563867e-11   3.228242249658e-12  
-3.180140153786e-11   1.901126932393e-12  -3.574598055850e-14  -8.957042159198e-12   2.668752486648e-13   3.309618613717e-10  -5.809259461895e-12   1.788195426252e-12  -6.687596046098e-11  -1.483542573721e-11   9.226805360337e-12  -5.330649762874e-13   9.727641756376e-15   1.821707608247e-12  -5.237544947263e-14  -7.200773649562e-11   1.214894392815e-12  -3.501164976660e-13   1.396719771869e-11   2.997850559570e-12  
-2.988062056107e-11   1.783247051303e-12  -3.341762474388e-14  -8.332246212036e-12   2.478491926481e-13   3.082551640885e-10  -5.402237399734e-12   1.660219198170e-12  -6.215281737624e-11  -1.378172856146e-11   8.649486031606e-12  -4.989211575205e-13   9.074899432601e-15   1.689769693242e-12  -4.851256000175e-14  -6.685397689873e-11   1.126500210599e-12  -3.241404674699e-13   1.294033856960e-11   2.776667072312e-12  
-2.810449897564e-11   1.681280951174e-12  -3.142178586476e-14  -7.755842944330e-12   2.313351900523e-13   2.873539074111e-10  -5.051694809353e-12   1.542341741074e-12  -5.781258431160e-11  -1.281396808018e-11   8.115524892870e-12  -4.693461506186e-13   8.515376591395e-15   1.568127036180e-12  -4.516341051768e-14  -6.211124062524e-11   1.050474135249e-12  -3.002276955038e-13   1.199690852464e-11   2.573586019759e-12  
-2.639661162780e-11   1.578037578356e-12  -2.935934164226e-14  -7.210647671326e-12   2.150275252434e-13   2.674813973670e-10  -4.702147226843e-12   1.431046763915e-12  -5.369421524660e-11  -1.189666446079e-11   7.604549594311e-12  -4.396050005917e-13   7.941291716750e-15   1.453612880250e-12  -4.187366436826e-14  -5.762684046258e-11   9.751066345819e-13  -2.777543778228e-13   1.110651473924e-11   2.382068815256e-12  
-2.481874571296e-11   1.478836329594e-12  -2.733915968365e-14  -6.712164959454e-12   1.996475327320e-13   2.493094552151e-10  -4.371180753881e-12   1.329622300871e-12  -4.994281114446e-11  -1.105995771378e-11   7.133756748728e-12  -4.111561114067e-13   7.380957517200e-15   1.349310419503e-12  -3.878578666791e-14  -5.354508270660e-11   9.041383149992e-13  -2.573527068848e-13   1.029913778268e-11   2.208125059425e-12  
-2.337393302962e-11   1.389077214035e-12  -2.556795763103e-14  -6.257862352181e-12   1.857057320352e-13   2.327842809539e-10  -4.072063493647e-12   1.237460827619e-12  -4.654299681434e-11  -1.030070574793e-11   6.703025237695e-12  -3.853876351822e-13   6.889149272805e-15   1.254490728198e-12  -3.598737993024e-14  -4.984352856713e-11   8.400019555776e-13  -2.388618571526e-13   9.569465656632e-12   2.050695732999e-12  
-2.205654097699e-11   1.305017075638e-12  -2.389849664509e-14  -5.846782373669e-12   1.727989811395e-13   2.178545094365e-10  -3.794834280251e-12   1.154365982552e-12  -4.348443256917e-11  -9.616289959375e-12   6.311042142492e-12  -3.613241713838e-13   6.427293790043e-15   1.168988598020e-12  -3.340497733130e-14  -4.651315357176e-11   7.807707355397e-13  -2.222488767396e-13   8.915744154168e-12   1.909332490534e-12  
-2.082564109288e-11   1.223911376454e-12  -2.233305005713e-14  -5.467038375418e-12   1.604287600804e-13   2.040479174211e-10  -3.528135297996e-12   1.077850386606e-12  -4.066643378912e-11  -8.985033883505e-12   5.945861725189e-12  -3.381300560633e-13   5.993405866670e-15   1.090343729642e-12  -3.093329979913e-14  -4.344902558546e-11   7.238549016172e-13  -2.070181218780e-13   8.316521983165e-12   1.779563649480e-12  
-1.966844634266e-11   1.147221009700e-12  -2.087061655130e-14  -5.113916230316e-12   1.488604765842e-13   1.911913728946e-10  -3.278210519201e-12   1.006859304610e-12  -3.804913267368e-11  -8.398851847182e-12   5.603551381470e-12  -3.162607945841e-13   5.588368554521e-15   1.017472618946e-12  -2.863028927462e-14  -4.060718750483e-11   6.707253748041e-13  -1.929367248985e-13   7.762162930515e-12   1.659510514704e-12  
-1.861075290421e-11   1.078081723265e-12  -1.951938724448e-14  -4.792127556879e-12   1.385257694714e-13   1.795107253095e-10  -3.055467806392e-12   9.423332372472e-13  -3.567834810016e-11  -7.867229949938e-12   5.290704997401e-12  -2.965830842700e-13   5.216736074139e-15   9.511591389174e-13  -2.657718510221e-14  -3.802914809015e-11   6.235023558628e-13  -1.801554590687e-13   7.260752669605e-12   1.550788189612e-12  
-1.756908994911e-11   1.010159430498e-12  -1.817967575457e-14  -4.480246980438e-12   1.285674754416e-13   1.681144217140e-10  -2.839591145737e-12   8.797897896330e-13  -3.336441403249e-11  -7.350209581895e-12   4.983828870938e-12  -2.773391804464e-13   4.850390567294e-15   8.870735608579e-13  -2.460559066528e-14  -3.552152411210e-11   5.779088094354e-13  -1.677997816841e-13   6.772741582961e-12   1.445341028810e-12  
-1.657417020458e-11   9.458031722453e-13  -1.694051214549e-14  -4.185687357782e-12   1.192001362380e-13   1.573225800804e-10  -2.636187585753e-12   8.207996544590e-13  -3.117632374280e-11  -6.861946646480e-12   4.691583099988e-12  -2.591394706939e-13   4.510958488166e-15   8.267372329667e-13  -2.275687563277e-14  -3.315481210076e-11   5.350847171678e-13  -1.561812257221e-13   6.312742343263e-12   1.346066910904e-12  
-1.561230035505e-11   8.848645204883e-13  -1.576727208021e-14  -3.904198940890e-12   1.104226409631e-13   1.469673989176e-10  -2.445077388039e-12   7.644495210852e-13  -2.907719802571e-11  -6.394790293213e-12   4.409800840756e-12  -2.419448125314e-13   4.190408978284e-15   7.692098613645e-13  -2.102834754106e-14  -3.088902164267e-11   4.949430465218e-13  -1.451061025370e-13   5.872381329424e-12   1.251281941232e-12  
-1.471999993727e-11   8.310493153591e-13  -1.475288507874e-14  -3.644199016250e-12   1.026593951355e-13   1.374168012423e-10  -2.276798119795e-12   7.124947784202e-13  -2.714497000704e-11  -5.964962241828e-12   4.148439791989e-12  -2.267389054819e-13   3.913225529464e-15   7.161281672427e-13  -1.949965964766e-14  -2.880117023061e-11   4.596028781355e-13  -1.349048759748e-13   5.467381208867e-12   1.164144510012e-12  
-1.385008364216e-11   7.796578027717e-13  -1.380842912889e-14  -3.393705880760e-12   9.529173497431e-14   1.281692174153e-10  -2.116663819532e-12   6.624351959890e-13  -2.527331276007e-11  -5.549876138964e-12   3.894443750316e-12  -2.122440942101e-13   3.655079338744e-15   6.651202758796e-13  -1.805203212668e-14  -2.678460910260e-11   4.260372236318e-13  -1.250993055042e-13   5.075985014191e-12   1.080190117661e-12  
-1.300559543749e-11   7.300779940020e-13  -1.289737865119e-14  -3.154183505421e-12   8.830749906914e-14   1.192875719094e-10  -1.964299266372e-12   6.146179671510e-13  -2.347758093317e-11  -5.152559143301e-12   3.648783910097e-12  -1.983155357774e-13   3.406799150475e-15   6.165036732313e-13  -1.668520558342e-14  -2.485459025258e-11   3.942422157969e-13  -1.157614625340e-13   4.701700469793e-12   1.000084450282e-12  
-1.221191262158e-11   6.853211107195e-13  -1.206905712210e-14  -2.930427369890e-12   8.203735194354e-14   1.109863347235e-10  -1.827750203404e-12   5.699951514106e-13  -2.180093772037e-11  -4.782083050486e-12   3.418103293583e-12  -1.857523425403e-13   3.182118666946e-15   5.711427831915e-13  -1.545951042579e-14  -2.305270871452e-11   3.657883940077e-13  -1.070574118638e-13   4.352600802181e-12   9.254685494210e-13  
-1.146040594007e-11   6.422086581371e-13  -1.126569415731e-14  -2.721275528563e-12   7.608833487094e-14   1.032065963977e-10  -1.697670270814e-12   5.283661527001e-13  -2.023301898361e-11  -4.435850064095e-12   3.200413786460e-12  -1.736990373634e-13   2.964849440647e-15   5.288999922239e-13  -1.430162343335e-14  -2.137109418047e-11   3.388087180640e-13  -9.896693808273e-14   4.027472700260e-12   8.560072939980e-13  
-1.074508651658e-11   6.016636997372e-13  -1.049204228497e-14  -2.524355175271e-12   7.058886565837e-14   9.586500257741e-11  -1.577190958520e-12   4.892191416859e-13  -1.875527379193e-11  -4.110022465288e-12   2.993730625875e-12  -1.624079461452e-13   2.756470352455e-15   4.892269290601e-13  -1.323588385311e-14  -1.978836447583e-11   3.139462642278e-13  -9.137682196595e-14   3.721803840032e-12   7.907999432055e-13  
-1.002918311561e-11   5.609042178132e-13  -9.718018483475e-15  -2.330958011051e-12   6.517038782631e-14   8.860000659445e-11  -1.457631601870e-12   4.507785207526e-13  -1.729285180565e-11  -3.788755138292e-12   2.787828924453e-12  -1.511070856385e-13   2.548284570253e-15   4.504015164217e-13  -1.219017313648e-14  -1.822816187868e-11   2.893833205153e-13  -8.394819458785e-14   3.420393477532e-12   7.267275154589e-13  
-9.401034436608e-12   5.267438323476e-13  -9.094211545841e-15  -2.161053462978e-12   6.057410300910e-14   8.225329102306e-11  -1.357083722818e-12   4.171156646246e-13  -1.601997936745e-11  -3.508530528107e-12   2.606978569700e-12  -1.416038126802e-13   2.380081393151e-15   4.163322881311e-13  -1.130233505363e-14  -1.686678397754e-11   2.687028646735e-13  -7.745135115929e-14   3.158385922687e-12   6.709080741785e-13  
-8.817623645686e-12   4.933447549672e-13  -8.486851755736e-15  -2.005224926652e-12   5.614934647135e-14   7.642283513285e-11  -1.259761767833e-12   3.863248868699e-13  -1.485427635831e-11  -3.251667298207e-12   2.439562165497e-12  -1.323453407612e-13   2.216416644626e-15   3.852178070899e-13  -1.045074771191e-14  -1.562233635049e-11   2.487626039566e-13  -7.153393974799e-14   2.919610015871e-12   6.199776639128e-13  
-8.282691079368e-12   4.617172405024e-13  -7.895348088274e-15  -1.863772270646e-12   5.203349692562e-14   7.113261088936e-11  -1.169048831885e-12   3.584604887755e-13  -1.380037538200e-11  -3.019120027132e-12   2.286388270048e-12  -1.236122450960e-13   2.058102412302e-15   3.570677865667e-13  -9.661647684245e-15  -1.449767579900e-11   2.302610341124e-13  -6.619681114169e-14   2.704579774851e-12   5.740386354839e-13  
-7.779873342285e-12   4.301444296037e-13  -7.303780199676e-15  -1.733101508347e-12   4.801009306469e-14   6.623217991952e-11  -1.079811932405e-12   3.328016590804e-13  -1.282772382233e-11  -2.804329488999e-12   2.143059107955e-12  -1.149392574595e-13   1.900558443402e-15   3.311987264353e-13  -8.893636063645e-15  -1.346231799002e-11   2.121452078121e-13  -6.130763608430e-14   2.507337024794e-12   5.318490902868e-13  
-7.351995165301e-12   4.028064223268e-13  -6.802315223556e-15  -1.621784182105e-12   4.451298093295e-14   6.209124609316e-11  -1.002624880754e-12   3.110556869926e-13  -1.201094963377e-11  -2.622979076962e-12   2.021004182752e-12  -1.074195609755e-13   1.766830627237e-15   3.092192411130e-13  -8.226303447452e-15  -1.259030552575e-11   1.964803242718e-13  -5.717623358772e-14   2.342287348436e-12   4.963420851502e-13  
-6.945805531248e-12   3.771645028682e-13  -6.330929362594e-15  -1.517159084911e-12   4.126706118747e-14   5.819259826161e-11  -9.308824740061e-13   2.906451242645e-13  -1.124307368911e-11  -2.452674445871e-12   1.905367910799e-12  -1.003798287565e-13   1.641402600170e-15   2.886080787364e-13  -7.608409803993e-15  -1.177129646788e-11   1.819604699057e-13  -5.330693419691e-14   2.187474697145e-12   4.630718872179e-13  
-6.539409530055e-12   3.516151548613e-13  -5.869608480720e-15  -1.414446762161e-12   3.808719425372e-14   5.433718556152e-11  -8.601893229302e-13   2.706104110154e-13  -1.048359097212e-11  -2.284868424807e-12   1.790215771513e-12  -9.339236313940e-14   1.518832982059e-15   2.684458502056e-13  -7.005205765973e-15  -1.096440517460e-11   1.677040351522e-13  -4.952143164182e-14   2.034888442151e-12   4.304006723595e-13  
-6.157321941027e-12   3.282154534349e-13  -5.457457478427e-15  -1.318587400200e-12   3.518120315261e-14   5.073524608497e-11  -7.955810226270e-13   2.519339492016e-13  -9.774866629417e-12  -2.128449715857e-12   1.682123169509e-12  -8.699455714755e-14   1.409040438239e-15   2.496665789623e-13  -6.454809805770e-15  -1.021205298559e-11   1.546934754210e-13  -4.599939512295e-14   1.892771487317e-12   4.000037223245e-13  
-5.801167768318e-12   3.072773300576e-13  -5.087164759872e-15  -1.229788728393e-12   3.259896665446e-14   4.740113526209e-11  -7.383217376100e-13   2.346617274002e-13  -9.120016884767e-12  -1.984026694684e-12   1.581452019071e-12  -8.127660772586e-14   1.311052216339e-15   2.322949660470e-13  -5.966324586747e-15  -9.516586280202e-12   1.431809894358e-13  -4.274653078480e-14   1.761625236560e-12   3.719733249004e-13  
-5.450404220670e-12   2.870821280316e-13  -4.737841613648e-15  -1.143506262744e-12   3.012982825529e-14   4.414383080608e-11  -6.833888946845e-13   2.178783360903e-13  -8.480031016435e-12  -1.843345820709e-12   1.482621385369e-12  -7.577136224414e-14   1.218695338384e-15   2.154590955302e-13  -5.499997115401e-15  -8.838852815705e-12   1.321526239952e-13  -3.959323558155e-14   1.633754807533e-12   3.447320339794e-13  
-5.115378837640e-12   2.673276255116e-13  -4.384291755280e-15  -1.062268147306e-12   2.777315052963e-14   4.106609878811e-11  -6.306611223694e-13   2.020975546852e-13  -7.876207277778e-12  -1.710768735182e-12   1.388564971920e-12  -7.041846596334e-14   1.125768208037e-15   1.996607586137e-13  -5.057421748490e-15  -8.200892709974e-12   1.216336940934e-13  -3.663788319331e-14   1.513544289825e-12   3.191496693857e-13  
-4.798157604597e-12   2.500333170703e-13  -4.086858789148e-15  -9.858031461023e-13   2.569874251683e-14   3.816865235942e-11  -5.844507869504e-13   1.872586420010e-13  -7.308261997293e-12  -1.586322535420e-12   1.299567172467e-12  -6.572278751661e-14   1.047537813158e-15   1.848055288048e-13  -4.667561477283e-15  -7.600713770737e-12   1.124064673611e-13  -3.386142766094e-14   1.400545300586e-12   2.951514532217e-13  
-4.500455998695e-12   2.338348854212e-13  -3.804795082863e-15  -9.146998621204e-13   2.377894593306e-14   3.547045538222e-11  -5.416074139072e-13   1.734795672179e-13  -6.780167396493e-12  -1.470688481671e-12   1.216201996269e-12  -6.133541259627e-14   9.735398823416e-16   1.710236737154e-13  -4.307829510536e-15  -7.043202574976e-12   1.038799911935e-13  -3.128902947130e-14   1.295728521036e-12   2.729047045723e-13  
-4.209972268690e-12   2.176751517314e-13  -3.515534394470e-15  -8.466378490527e-13   2.192332588089e-14   3.287413673677e-11  -4.999102380548e-13   1.603064537473e-13  -6.272678737489e-12  -1.359805539219e-12   1.135254397227e-12  -5.699131120114e-14   8.980351993243e-16   1.578843538965e-13  -3.962573395168e-15  -6.509140641414e-12   9.564664563827e-14  -2.883913373607e-14   1.195427834606e-12   2.516596797271e-13  
-3.930751850279e-12   2.029228618020e-13  -3.257937845693e-15  -7.817860470534e-13   2.022988541592e-14   3.039472521311e-11  -4.618878490096e-13   1.477628401898e-13  -5.788278860163e-12  -1.254212977734e-12   1.057564841667e-12  -5.302358135025e-14   8.307750471948e-16   1.453846031967e-13  -3.647608322223e-15  -5.999854227297e-12   8.814088610731e-14  -2.650972246303e-14   1.099817285522e-12   2.314548089517e-13  
-3.658665835593e-12   1.893006891913e-13  -3.028662492114e-15  -7.192907504515e-13   1.866690986485e-14   2.799714281694e-11  -4.267995286280e-13   1.356808922060e-13  -5.319996825414e-12  -1.152429676439e-12   9.820276511097e-13  -4.935831341934e-14   7.708725374109e-16   1.333635168011e-13  -3.356992409907e-15  -5.508315445567e-12   8.121480102383e-14  -2.427028228556e-14   1.007553321462e-12   2.120127942000e-13  
-3.409985580169e-12   1.767480668059e-13  -2.807136317058e-15  -6.627009709750e-13   1.725778535150e-14   2.582683795166e-11  -3.951205158542e-13   1.247659235172e-13  -4.897222191615e-12  -1.060504252732e-12   9.131308569688e-13  -4.599814899539e-14   7.133134132654e-16   1.225077850842e-13  -3.096529079640e-15  -5.064735038821e-12   7.500424102777e-14  -2.225255347899e-14   9.245044482080e-13   1.945048919687e-13  
-3.172240785327e-12   1.643678413222e-13  -2.590670567482e-15  -6.094108942504e-13   1.588788014906e-14   2.377486357420e-11  -3.641714366541e-13   1.145020881969e-13  -4.498104377392e-12  -9.738097477892e-13   8.474949560459e-13  -4.269387852712e-14   6.571701006268e-16   1.123215644379e-13  -2.843986176237e-15  -4.647006923566e-12   6.895303774518e-14  -2.036174297362e-14   8.464030331413e-13   1.780535704869e-13  
-2.965569930644e-12   1.541901525037e-13  -2.427162218361e-15  -5.630274581694e-13   1.473821077592e-14   2.199766128637e-11  -3.384224027258e-13   1.055931451899e-13  -4.153520137976e-12  -8.988295247741e-13   7.903646192370e-13  -3.996097876502e-14   6.143552638955e-16   1.034643647771e-13  -2.631495232342e-15  -4.285583943910e-12   6.390313784486e-14  -1.872240268366e-14   7.790499212810e-13   1.638397591944e-13  
-2.777181543203e-12   1.438287805721e-13  -2.254183110147e-15  -5.214768304679e-13   1.360444155259e-14   2.040256578534e-11  -3.128259944095e-13   9.763950554900e-14  -3.845491697251e-12  -8.316580988268e-13   7.385220009558e-13  -3.720026631142e-14   5.693629280159e-16   9.557328305270e-14  -2.423386105134e-15  -3.963310815791e-12   5.892116496224e-14  -1.726683519928e-14   7.192296670489e-13   1.511837938633e-13  
-2.610588687311e-12   1.341262847923e-13  -2.087245078686e-15  -4.850915971677e-13   1.256126028162e-14   1.900833461315e-11  -2.892280559859e-13   9.070050810758e-14  -3.577443376738e-12  -7.730352108336e-13   6.927698031569e-13  -3.462481595648e-14   5.262424512296e-16   8.868924080786e-14  -2.232550006224e-15  -3.682910006779e-12   5.434615998743e-14  -1.600188148012e-14   6.674143743731e-13   1.401860649747e-13  
-2.460444879894e-12   1.252682187241e-13  -1.940190779674e-15  -4.525536040572e-13   1.160692099220e-14   1.776311164906e-11  -2.676572582685e-13   8.451368257648e-14  -3.338868516072e-12  -7.207705263379e-13   6.515912507066e-13  -3.227122810109e-14   4.882662126909e-16   8.255301750911e-14  -2.057865916620e-15  -3.433405179909e-12   5.016064099176e-14  -1.487782162022e-14   6.214712540436e-13   1.304153674186e-13  
-2.317708972144e-12   1.163382933350e-13  -1.782964051992e-15  -4.221767569646e-13   1.068030636275e-14   1.659665230416e-11  -2.465599396572e-13   7.874967111596e-14  -3.115917386287e-12  -6.719333005703e-13   6.126214036152e-13  -2.991935484778e-14   4.480100442969e-16   7.684877444161e-14  -1.889659672214e-15  -3.200851328159e-12   4.610521448364e-14  -1.383491397584e-14   5.787437835992e-13   1.213278266514e-13  
-2.185014171861e-12   1.085287757146e-13  -1.651450294244e-15  -3.940215732415e-13   9.863173550995e-15   1.551665497736e-11  -2.280197093430e-13   7.341359855004e-14  -2.909736341988e-12  -6.268142208708e-13   5.763903850184e-13  -2.785732140158e-14   4.142528037903e-16   7.156579136225e-14  -1.741127890217e-15  -2.985644968196e-12   4.253540283569e-14  -1.287014865098e-14   5.392497119317e-13   1.129363351176e-13  
-2.057525305309e-12   1.014849620225e-13  -1.537826028218e-15  -3.671549710961e-13   9.123523612868e-15   1.448399963024e-11  -2.112647041727e-13   6.832287869180e-14  -2.712585757113e-12  -5.837871062731e-13   5.416227417622e-13  -2.599508976518e-14   3.850690990071e-16   6.653094847631e-14  -1.606582072277e-15  -2.780060675908e-12   3.930591973322e-14  -1.195078530056e-14   5.015159163710e-13   1.049407899095e-13  
-1.931029551426e-12   9.423746565591e-14  -1.419911620361e-15  -3.411164551233e-13   8.385083944790e-15   1.347692739212e-11  -1.944096211185e-13   6.339672680704e-14  -2.520632047605e-12  -5.419794073673e-13   5.073185062613e-13  -2.409174309955e-14   3.548515212168e-16   6.167424542166e-14  -1.473138606769e-15  -2.580630278408e-12   3.608018256200e-14  -1.106512628893e-14   4.649615695931e-13   9.720937749822e-14  
-1.811835152388e-12   8.739314917228e-14  -1.304168260298e-15  -3.168433075716e-13   7.701378785091e-15   1.253637765998e-11  -1.787540266421e-13   5.881041655109e-14  -2.341598365002e-12  -5.030239451039e-13   4.750605972397e-13  -2.230191893819e-14   3.254069365207e-16   5.715636779179e-14  -1.350053507035e-15  -2.394810938852e-12   3.309713463504e-14  -1.024223472300e-14   4.309442457660e-13   9.002113379627e-14  
-1.696046299095e-12   8.130734358282e-14  -1.209138437371e-15  -2.934320071247e-13   7.085872272312e-15   1.162748132315e-11  -1.647063430743e-13   5.438829582125e-14  -2.168591440403e-12  -4.654954366431e-13   4.437640562785e-13  -2.070541159246e-14   3.011555492625e-16   5.280490998727e-14  -1.239006874053e-15  -2.215412883070e-12   3.041294257785e-14  -9.449783029251e-15   3.980990086537e-13   8.310214928799e-14  
-1.582805108290e-12   7.535037978006e-14  -1.111055290098e-15  -2.709061268874e-13   6.500400555853e-15   1.074933085701e-11  -1.512743475496e-13   5.013766722256e-14  -2.001594946268e-12  -4.293529934545e-13   4.132658699987e-13  -1.915265109281e-14   2.763580569244e-16   4.862970352196e-14  -1.133908348403e-15  -2.042602277480e-12   2.786107242161e-14  -8.690045786962e-15   3.664834608902e-13   7.645699656104e-14  
-1.471684273128e-12   6.939848882935e-14  -1.015603647372e-15  -2.492353396449e-13   5.925374161513e-15   9.900302751489e-12  -1.380181803623e-13   4.605467741137e-14  -1.840395162834e-12  -3.945258259960e-13   3.834710799035e-13  -1.760646215496e-14   2.521867151023e-16   4.462978296057e-14  -1.031131251046e-15  -1.876294807608e-12   2.535380215327e-14  -7.963194688284e-15   3.361002808167e-13   7.008079396613e-14  
-1.371541029112e-12   6.461534675236e-14  -9.421533408203e-16  -2.296261629123e-13   5.455399307375e-15   9.134667774349e-12  -1.272644929402e-13   4.236332001916e-14  -1.695143442996e-12  -3.631766904499e-13   3.565742520644e-13  -1.635860099537e-14   2.335462608998e-16   4.100830964671e-14  -9.469400506932e-16  -1.726158349581e-12   2.331477490784e-14  -7.305706443792e-15   3.086947495327e-13   6.433607284264e-14  
-1.272534426097e-12   5.992973823864e-14  -8.735051509892e-16  -2.105855484733e-13   4.999395963096e-15   8.387618608123e-12  -1.167983417378e-13   3.878312103857e-14  -1.553572861569e-12  -3.326938372508e-13   3.300888570068e-13  -1.513794146491e-14   2.160345975401e-16   3.750454675740e-14  -8.654497754013e-16  -1.580220554577e-12   2.133465861435e-14  -6.670199782866e-15   2.820795486446e-13   5.876945948279e-14  
-1.179275375155e-12   5.555612358891e-14  -8.037402672824e-16  -1.928465159279e-13   4.586800516139e-15   7.690658065769e-12  -1.072928648858e-13   3.545199484607e-14  -1.421673964439e-12  -3.043295926422e-13   3.051969792374e-13  -1.400648558717e-14   1.984656855054e-16   3.424689655487e-14  -7.921511289197e-16  -1.444371209941e-12   1.954891307933e-14  -6.080045517184e-15   2.573350822304e-13   5.360058146487e-14  
-1.089254404846e-12   5.130901608724e-14  -7.365995995037e-16  -1.760196866844e-13   4.192715091169e-15   7.027042091164e-12  -9.818086551418e-14   3.229746798552e-14  -1.296307211334e-12  -2.774111573621e-13   2.812639155340e-13  -1.291156550435e-14   1.815704198077e-16   3.116932341416e-14  -7.224530693441e-16  -1.315593153711e-12   1.784516716358e-14  -5.523376798144e-15   2.339164572595e-13   4.871538232164e-14  
-1.010838222064e-12   4.795888934162e-14  -6.848407514225e-16  -1.612756807733e-13   3.877050330717e-15   6.448071441729e-12  -9.093963943907e-14   2.953641289987e-14  -1.187052540092e-12  -2.539515673539e-13   2.603698532429e-13  -1.204434964805e-14   1.685256356828e-16   2.847001671364e-14  -6.664814635002e-16  -1.203084098125e-12   1.648757972345e-14  -5.035701700887e-15   2.134812553134e-13   4.445274933428e-14  
-9.363380987093e-13   4.436693989693e-14  -6.282336933179e-16  -1.476148294436e-13   3.550814992580e-15   5.908801493620e-12  -8.338677459107e-14   2.698503979421e-14  -1.085604808395e-12  -2.321594588207e-13   2.406353894713e-13  -1.112182456188e-14   1.543294697600e-16   2.598413998130e-14  -6.090547770607e-16  -1.099025438956e-12   1.508261238347e-14  -4.587731008336e-15   1.946357267472e-13   4.051882970477e-14  
-8.736747450686e-13   4.127118169182e-14  -5.775318930942e-16  -1.361206477511e-13   3.272117561455e-15   5.456738676346e-12  -7.694041269813e-14   2.484329019018e-14  -1.000796962410e-12  -2.138952453691e-13   2.240282966898e-13  -1.032816351941e-14   1.416615922435e-16   2.389543223129e-14  -5.601454630989e-16  -1.011946308417e-12   1.388785924869e-14  -4.212263177353e-15   1.789107108671e-13   3.722761475015e-14  
-8.169768343631e-13   3.830530208454e-14  -5.295333861719e-16  -1.258720054605e-13   3.008996044093e-15   5.053189790231e-12  -7.083979128797e-14   2.293880965891e-14  -9.253290680514e-13  -1.976216320750e-13   2.090465818164e-13  -9.570080651715e-15   1.297174739330e-16   2.204035742798e-14  -5.140737380279e-16  -9.345676683916e-13   1.275988478276e-14  -3.879699829986e-15   1.649809244235e-13   3.430755759505e-14  
-7.675518761213e-13   3.554198516903e-14  -4.873207247099e-16  -1.170622498951e-13   2.764664551917e-15   4.706614731245e-12  -6.517564724956e-14   2.130813188512e-14  -8.608192905545e-13  -1.836665185120e-13   1.960208231744e-13  -8.863748014006e-15   9.999128254605e-17   2.045322986316e-14  -4.713469377425e-16  -8.684846282174e-13   1.171372920493e-14  -3.596320355093e-15   1.531410314154e-13   3.181658723669e-14  
-7.220361198030e-13   3.289689315325e-14  -4.468356626943e-16  -1.090380626906e-13   2.533374750917e-15   4.390505416246e-12  -5.979857903850e-14   1.982564982193e-14  -8.021062054394e-13  -1.709562130812e-13   1.840537692359e-13  -8.189165001010e-15   1.064551773041e-16   1.901248070023e-14  -4.310045969631e-16  -8.084392131486e-13   1.072326988279e-14  -3.339561150797e-15   1.424057275306e-13   2.955595106571e-14  
-6.811012418727e-13   3.071748436196e-14  -4.143888736927e-16  -1.017921729013e-13   2.340689290886e-15   4.106121565564e-12  -5.534092250271e-14   1.848839889505e-14  -7.493425332027e-13  -1.595396028115e-13   1.732718204544e-13  -7.631850076086e-15  1*0.0  1.771057502021e-14  -3.973410005869e-16  -7.543621541081e-13   9.900732334107e-15  -3.107805451410e-15   1.327485230042e-13   2.752353870096e-14  
-6.368305576952e-13   2.819364026889e-14  -3.752380516777e-16  -9.425434318886e-14   2.128635068682e-15   3.806744812452e-12  -5.037283294057e-14   1.709889595210e-14  -6.938543971017e-13  -1.475833108267e-13   1.617176805868e-13  -6.993552338509e-15  1*0.0  1.636553965196e-14  -3.606145638744e-16  -6.978677429017e-13   8.992611745871e-15  -2.868551844469e-15   1.226653349231e-13   2.540975544597e-14  
-5.958933457012e-13   2.604131133371e-14  -3.446051686567e-16  -8.729600993895e-14   1.944935649619e-15   3.530813394961e-12  -4.608864290594e-14   1.581765755678e-14  -6.427675927663e-13  -1.365872022230e-13   1.510318009547e-13  -6.447001159137e-15  1*0.0  1.512494648712e-14  -3.287315045501e-16  -6.458244549014e-13   8.207416106273e-15  -2.648122939429e-15   1.133868257510e-13   2.346676787735e-14  
-5.594007195399e-13   2.428409846123e-14  -3.200328730107e-16  -8.106671595926e-14   1.793514888105e-15   3.284684001719e-12  -4.257320195948e-14   1.467181402365e-14  -5.972444423732e-13  -1.267927453857e-13   1.414911896379e-13  -5.999747959582e-15  1*0.0  1.401385614475e-14  -3.024224771892e-16  -5.993664112372e-13   7.562405406891e-15  -2.450915242045e-15   1.051130983396e-13   2.173505930621e-14  
-5.208917629813e-13   2.239077117504e-14  -2.937634523029e-16  -7.467953696954e-14   1.634932195526e-15   3.030104311804e-12  -3.886250980623e-14   1.349803443113e-14  -5.501939428470e-13  -1.167075095054e-13   1.314876771806e-13  -5.520670502773e-15  1*0.0  1.288037879353e-14  -2.750037096398e-16  -5.515745730571e-13   6.885024209314e-15  -2.249859691201e-15   9.660539754807e-14   1.996073760758e-14  
-4.840302428871e-13   2.051412040225e-14  -2.658832599703e-16  -6.867148609489e-14   1.483216431912e-15   2.789835994420e-12  -3.529113082981e-14   1.239563769460e-14  -5.058630990966e-13  -1.072145988581e-13   1.219489086563e-13  -5.049338376044e-15  1*0.0  1.181784249774e-14  -2.489442886123e-16  -5.066427436468e-13   6.237889293292e-15  -2.061652895605e-15   8.861887983757e-14   1.829659882952e-14  
-4.505980020499e-13   1.898006771320e-14  -2.450938993353e-16  -6.322051226377e-14   1.356713949243e-15   2.572363397945e-12  -3.233106052953e-14   1.139659431903e-14  -4.657825681690e-13  -9.864061035944e-14   1.132911647912e-13  -4.662219230464e-15  1*0.0  1.085417931297e-14  -2.271591939770e-16  -4.659755015881e-13   5.699863880628e-15  -1.891156337680e-15   8.139863456388e-14   1.679368571320e-14  
-4.182521954098e-13   1.755446131136e-14  -2.258387338220e-16  -5.801195404315e-14   1.240462969513e-15   2.364041844639e-12  -2.960560746647e-14   1.044294569095e-14  -4.274237022382e-13  -9.045262774708e-14   1.049344201698e-13  -4.303184314392e-15  1*0.0  9.935336682990e-15  -2.071839924381e-16  -4.271032689642e-13   5.205648750894e-15  -1.728733252545e-15   7.450251496173e-14   1.536128744246e-14  
-3.848509507169e-13   1.598563616660e-14  -2.034185699315e-16  -5.279869783787e-14   1.118465918991e-15   2.153917363609e-12  -2.671751829240e-14   9.490185901280e-15  -3.888069931398e-13  -8.222958820446e-14   9.636446652504e-14  -3.911939744280e-15  1*0.0  9.020975875840e-15  -1.864064598039e-16  -3.881464167027e-13   4.687011319076e-15  -1.567351664774e-15   6.760231182498e-14   1.393123628349e-14  
-3.546927957649e-13   1.467499951347e-14  -1.845081626625e-16  -4.809265649832e-14   1.016638722880e-15   1.964576698915e-12  -2.431180908632e-14   8.630893553866e-15  -3.540394838096e-13  -7.483350909350e-14   8.862360071949e-14  -3.585132087034e-15  1*0.0  8.195731541284e-15  -1.690795883260e-16  -3.530419358488e-13   4.255474757042e-15  -1.421830319651e-15   6.138985315287e-14   1.264506644730e-14  
-3.250934285289e-13   1.348105947383e-14  -1.686978962765e-16  -4.353230647631e-14   9.231948207950e-16   1.780640697162e-12  -2.210721691493e-14   7.799144326145e-15  -3.202982637659e-13  -6.767348542056e-14   8.104260717142e-14  -3.286702280348e-15  1*0.0  7.397918338635e-15  -1.531622376365e-16  -3.190168262134e-13   3.859408374247e-15  -1.281287002370e-15   5.537373003193e-14   1.140252646537e-14  
-2.975922819147e-13   1.244445849359e-14  -1.537638458435e-16  -3.931831044508e-14   8.437683727774e-16   1.610707260797e-12  -2.023089604088e-14   7.031240336492e-15  -2.891505767571e-13  -6.107466411406e-14   7.400509827443e-14  -3.028838842060e-15  1*0.0  6.661141189175e-15  -1.396807104997e-16  -2.875972052246e-13   3.523770341059e-15  -1.151601628868e-15   4.982240831273e-14   1.025793553684e-14  
-2.718153267363e-13   1.136938582588e-14  -1.386038017536e-16  -3.546049346485e-14   7.635483444690e-16   1.454382086759e-12  -1.832491775009e-14   6.329825464911e-15  -2.605708663581e-13  -5.501975148881e-14   6.744208386866e-14  -2.762689989697e-15  1*0.0  5.990276943266e-15  -1.261542421647e-16  -2.588707432618e-13   3.185180737380e-15  -1.033769022871e-15   4.475907740544e-14   9.213680747067e-15  
-2.516760352019e-13   1.060188470297e-14  -1.283084110785e-16  -3.239999311045e-14   7.044829249038e-16   1.331224319957e-12  -1.693499139065e-14   5.773964456215e-15  -2.380823438907e-13  -5.024640104089e-14   6.229293680579e-14  -2.571315293766e-15  1*0.0  5.457027815030e-15  -9.670444519997e-17  -2.361875728561e-13   2.936912928217e-15  -9.402298791157e-16   4.076688660137e-14   8.388830298303e-15  
-2.329221455654e-13   9.807948436155e-15  -1.177381700260e-16  -2.961089599126e-14   6.448251952116e-16   1.218489961727e-12  -1.552351700507e-14   5.268479970507e-15  -2.175474505394e-13  -4.588614952993e-14   5.751995217205e-14  -2.374292011982e-15  1*0.0  4.973463612416e-15  -1.022334123544e-16  -2.155399237031e-13   2.685921203160e-15  -8.555792016252e-16   3.714132136043e-14   7.639274132359e-15  
-2.161766282012e-13   8.963751387274e-15  -8.924243347550e-17  -2.718772402521e-14   5.850519693641e-16   1.120100392338e-12  -1.409428992627e-14   4.830636224790e-15  -1.996905241598e-13  -4.208758404203e-14   5.328454834143e-14  -2.167426259211e-15  1*0.0  4.556055954433e-15  1*0.0 -1.976583221737e-13   2.435012499077e-15  -7.827246459286e-16   3.401238658451e-14   6.990984691086e-15  
-2.024428097618e-13   8.210409748996e-15  -1.001250298035e-16  -2.521170191382e-14   5.310768851132e-16   1.039943885355e-12  -1.280654142009e-14   4.474486854765e-15  -1.851878278632e-13  -3.899104593826e-14   4.981288928853e-14  -1.982177454604e-15  1*0.0  4.216755070516e-15  1*0.0 -1.831454265566e-13   2.208399021243e-15  -7.236632171405e-16   3.148120397947e-14   6.464413722458e-15  
-1.906241803123e-13   7.619742659631e-15  1*0.0 -2.349708024475e-14   4.876256130943e-16   9.707653822495e-13  -1.177762984378e-14   4.165871124724e-15  -1.726897960346e-13  -3.632096155727e-14   4.681782809647e-14  -1.836119345410e-15  1*0.0  3.922136254680e-15  1*0.0 -1.706067035873e-13   2.026395833327e-15  -6.724565250760e-16   2.929791941848e-14   6.009958040369e-15  
-1.775962517564e-13   6.937632559631e-15  1*0.0 -2.168165597079e-14   4.395783194493e-16   8.967480915454e-13  -1.062870700463e-14   3.839695867591e-15  -1.593405491013e-13  -3.347995625766e-14   4.354516242683e-14  -1.668923072447e-15  1*0.0  3.612413866826e-15  1*0.0 -1.572948196213e-13   1.824850906370e-15  -6.186997027130e-16   2.698297653257e-14   5.529825038545e-15  
-1.660563592298e-13   6.310594510448e-15  1*0.0 -2.008225713940e-14   3.968061917957e-16   8.315549896393e-13  -9.600987812152e-15   3.552652838868e-15  -1.475981464691e-13  -3.097934647798e-14   4.064962106017e-14  -1.516223704730e-15  1*0.0  3.339932808552e-15  1*0.0 -1.455905432671e-13   1.645808368450e-15  -5.714602622629e-16   2.495025861926e-14   5.107952609825e-15  
-1.555201912925e-13   5.801979545372e-15  1*0.0 -1.862209477749e-14   3.613100613064e-16   7.722004421836e-13  -8.753548813352e-15   3.290920210117e-15  -1.369199818912e-13  -2.870835567781e-14   3.800369490070e-14  -1.391690112840e-15  1*0.0  3.091148648897e-15  1*0.0 -1.349288849322e-13   1.497485476497e-15  -5.283810929980e-16   2.310079731040e-14   4.724626991398e-15  
-1.445464433687e-13   5.286203242163e-15  1*0.0 -1.713383606329e-14   3.257663100746e-16   7.113758480684e-13  -7.902173804774e-15   3.024451911028e-15  -1.259878045029e-13  -2.639062169416e-14   3.525997407553e-14  -1.265713257489e-15  1*0.0  2.838581143303e-15  1*0.0 -1.240474889030e-13   1.348825868047e-15  -4.846864544767e-16   2.121459195400e-14   4.334872156304e-15  
-1.342741471670e-13   4.818287161385e-15  1*0.0 -1.575285419270e-14   2.938616016929e-16   6.549023693197e-13  -7.136963831521e-15   2.777500317754e-15  -1.158505190666e-13  -2.424367279811e-14   3.269534264409e-14  -1.151636426171e-15  1*0.0  2.604616841244e-15  1*0.0 -1.139621290849e-13   1.215534471852e-15  -4.442583255081e-16   1.946847294036e-14   3.974432833439e-15  
-1.245645174713e-13   4.375328426157e-15  1*0.0 -1.446920518357e-14   2.646292524520e-16   6.022940335457e-13  -6.432570999829e-15   2.548326392234e-15  -1.064232807699e-13  -2.224966587044e-14   3.027919633739e-14  -1.044340947923e-15  1*0.0  2.387757273780e-15  1*0.0 -1.045965463048e-13   1.093628303408e-15  -4.068415810320e-16   1.784950313487e-14   3.640641827797e-15  
-1.148256900149e-13   3.975595093019e-15  1*0.0 -1.319364747231e-14   2.377102414506e-16   5.499280806914e-13  -5.786263808535e-15   2.320784975988e-15  -9.704508756901e-14  -2.027149374590e-14   2.785892681597e-14  -9.470738823995e-16  1*0.0  2.172601411895e-15  1*0.0 -9.528576159398e-14   9.813204727138e-16  -3.697446253286e-16   1.624078784778e-14   3.309874376347e-15  
-1.053598841210e-13   3.622172551066e-15  1*0.0 -1.196957750765e-14   2.140245508110e-16   4.996268819425e-13  -5.217836283270e-15   2.102760248728e-15  -8.804976613530e-14  -1.837855392334e-14   2.551133877311e-14  -8.611269337131e-16  1*0.0  1.966543224985e-15  1*0.0 -8.635966017439e-14   8.826274239135e-16  -3.342659399043e-16   1.470058922500e-14   2.993925760076e-15  
-9.599362968238e-14   3.265092254248e-15  1*0.0 -1.078334754944e-14   1.910614826944e-16   4.506869533868e-13  -4.662713380032e-15   1.891805661943e-15  -7.931187582661e-14  -1.654307737281e-14   2.319823837293e-14  -7.750104943438e-16  1*0.0  1.767591949119e-15  1*0.0 -7.771031810521e-14   7.870602136148e-16  -3.000587441595e-16   1.321024648563e-14   2.688725290385e-15  
-9.105585651429e-14   3.050719689269e-15  1*0.0 -1.016883655642e-14   1.777600479076e-16   4.252011340971e-13  -4.338612945276e-15   1.782590123802e-15  -7.476501072999e-14  -1.558787819494e-14   2.198350630214e-14  -7.236642312320e-16  1*0.0  1.664862696179e-15  1*0.0 -7.322333496880e-14   7.316709179451e-16  -2.824042119550e-16   1.243756678456e-14   2.530457369870e-15  
-7.723707143784e-14   2.574694912283e-15  1*0.0 -8.451331041176e-15   1.478033773062e-16   3.541554511546e-13  -3.612317193311e-15   1.477690834193e-15  -6.210075504862e-14  -1.293654550375e-14   1.858166920475e-14  -6.092972069704e-16  1*0.0  1.377637249271e-15  1*0.0 -6.070335383843e-14   6.071159705308e-16  -2.330970180468e-16   1.028336937689e-14   2.090769487122e-15  


Spline
101 5.48020576
4.10152746 13.08391061 -0.00836844
3.90039472 3.99488103 0.04590798 -0.22261622 0.45653326 -0.47863835
3.99488103 4.00892990 0.02854582 -0.14916330 0.32085895 -0.22825328
4.00892990 4.02297878 0.02651294 -0.14028304 0.31123885 -0.59787215
4.02297878 4.03702765 0.02460189 -0.13189193 0.28604056 -0.23116039
4.03702765 4.05107652 0.02280477 -0.12399171 0.27629793 -0.43738701
4.05107652 4.06512540 0.02111615 -0.11648734 0.25786355 -0.29646897
4.06512540 4.07917427 0.01952971 -0.10941750 0.24536838 -0.34745725
4.07917427 4.09322314 0.01803998 -0.10272894 0.23072423 -0.29590833
4.09322314 4.10727201 0.01664147 -0.09642132 0.21825270 -0.30014052
4.10727201 4.12132089 0.01532910 -0.09046663 0.20560279 -0.27530743
4.12132089 4.13536976 0.01409797 -0.08485266 0.19399951 -0.26682248
4.13536976 4.14941863 0.01294343 -0.07955970 0.18275385 -0.25036171
4.14941863 4.16346751 0.01186108 -0.07457298 0.17220195 -0.23893172
4.16346751 4.17751638 0.01084674 -0.06987596 0.16213178 -0.22555651
4.17751638 4.19156525 0.00989644 -0.06545398 0.15262534 -0.21395647
4.19156525 4.20561413 0.00900642 -0.06129224 0.14360780 -0.20212639
4.20561413 4.21966300 0.00817311 -0.05737687 0.13508885 -0.19112587
4.21966300 4.23371187 0.00739316 -0.05369434 0.12703354 -0.18037396
4.23371187 4.24776074 0.00666339 -0.05023179 0.11943139 -0.17016789
4.24776074 4.26180962 0.00598079 -0.04697679 0.11225939 -0.16033480
4.26180962 4.27585849 0.00534253 -0.04391749 0.10550182 -0.15095347
4.27585849 4.28990736 0.00474595 -0.04104251 0.09913964 -0.14196797
4.28990736 4.30395624 0.00418852 -0.03834097 0.09315617 -0.13339449
4.30395624 4.31800511 0.00366789 -0.03580248 0.08753404 -0.12521061
4.31800511 4.33205398 0.00318183 -0.03341711 0.08225684 -0.11741458
4.33205398 4.34610286 0.00272827 -0.03117540 0.07730821 -0.10999358
4.34610286 4.36015173 0.00230524 -0.02906834 0.07267236 -0.10294072
4.36015173 4.37420060 0.00191092 -0.02708736 0.06833375 -0.09624593
4.37420060 4.38824947 0.00154360 -0.02522433 0.06427731 -0.08990085
4.38824947 4.40229835 0.00120166 -0.02347151 0.06048829 -0.08389621
4.40229835 4.41634722 0.00088362 -0.02182160 0.05695235 -0.07822321
4.41634722 4.43039609 0.00058807 -0.02026769 0.05365551 -0.07287280
4.43039609 4.44444497 0.00031372 -0.01880324 0.05058417 -0.06783608
4.44444497 4.45849384 0.00005936 -0.01742210 0.04772510 -0.06310407
4.45849384 4.47254271 -0.00017616 -0.01611850 0.04506548 -0.05866781
4.47254271 4.48659159 -0.00039388 -0.01488700 0.04259283 -0.05451834
4.48659159 4.50064046 -0.00059477 -0.01372252 0.04029507 -0.05064671
4.50064046 4.51468933 -0.00077974 -0.01262030 0.03816048 -0.04704396
4.51468933 4.52873820 -0.00094964 -0.01157594 0.03617774 -0.04370113
4.52873820 4.54278708 -0.00110525 -0.01058530 0.03433588 -0.04060926
4.54278708 4.55683595 -0.00124730 -0.00964458 0.03262434 -0.03775939
4.55683595 4.57088482 -0.00137646 -0.00875027 0.03103291 -0.03514257
4.57088482 4.58493370 -0.00149336 -0.00789912 0.02955177 -0.03274983
4.58493370 4.59898257 -0.00159859 -0.00708818 0.02817147 -0.03057223
4.59898257 4.61303144 -0.00169270 -0.00631473 0.02688296 -0.02860079
4.61303144 4.62708032 -0.00177619 -0.00557631 0.02567753 -0.02682657
4.62708032 4.64112919 -0.00184953 -0.00487071 0.02454688 -0.02524060
4.64112919 4.65517806 -0.00191319 -0.00419595 0.02348308 -0.02383393
4.65517806 4.66922693 -0.00196757 -0.00355024 0.02247856 -0.02259759
4.66922693 4.68327581 -0.00201307 -0.00293202 0.02152614 -0.02152263
4.68327581 4.69732468 -0.00205007 -0.00233993 0.02061904 -0.02060010
4.69732468 4.71137355 -0.00207893 -0.00177278 0.01975081 -0.01982103
4.71137355 4.72542243 -0.00209999 -0.00122956 0.01891542 -0.01917646
4.72542243 4.73947130 -0.00211359 -0.00070943 0.01810720 -0.01865744
4.73947130 4.75352017 -0.00212003 -0.00021171 0.01732085 -0.01825501
4.75352017 4.76756905 -0.00211964 0.00026416 0.01655147 -0.01796021
4.76756905 4.78161792 -0.00211271 0.00071858 0.01579450 -0.01776408
4.78161792 4.79566679 -0.00209955 0.00115185 0.01504581 -0.01765766
4.79566679 4.80971566 -0.00208044 0.00156415 0.01430160 -0.01763200
4.80971566 4.82376454 -0.00205570 0.00195555 0.01355847 -0.01767814
4.82376454 4.83781341 -0.00202560 0.00232605 0.01281339 -0.01778711
4.83781341 4.85186228 -0.00199044 0.00267554 0.01206373 -0.01794997
4.85186228 4.86591116 -0.00195052 0.00300388 0.01130720 -0.01815775
4.86591116 4.87996003 -0.00190614 0.00331084 0.01054191 -0.01840149
4.87996003 4.89400890 -0.00185759 0.00359614 0.00976635 -0.01867224
4.89400890 4.90805778 -0.00180520 0.00385950 0.00897938 -0.01896104
4.90805778 4.92210665 -0.00174925 0.00410057 0.00818023 -0.01925893
4.92210665 4.93615552 -0.00169008 0.00431902 0.00736853 -0.01955695
4.93615552 4.95020440 -0.00162801 0.00451447 0.00654428 -0.01984614
4.95020440 4.96425327 -0.00156335 0.00468660 0.00570783 -0.02011755
4.96425327 4.97830214 -0.00149643 0.00483507 0.00485994 -0.02036221
4.97830214 4.99235101 -0.00142760 0.00495956 0.00400174 -0.02057118
4.99235101 5.00639989 -0.00135720 0.00505982 0.00313474 -0.02073548
5.00639989 5.02044876 -0.00128555 0.00513563 0.00226081 -0.02084618
5.02044876 5.03449763 -0.00121301 0.00518681 0.00138221 -0.02089426
5.03449763 5.04854651 -0.00113993 0.00521327 0.00050159 -0.02087090
5.04854651 5.06259538 -0.00106665 0.00521501 -0.00037805 -0.02076686
5.06259538 5.07664425 -0.00099351 0.00519209 -0.00125330 -0.02057373
5.07664425 5.09069313 -0.00092087 0.00514469 -0.00212042 -0.02028151
5.09069313 5.10474200 -0.00084907 0.00507310 -0.00297521 -0.01988320
5.10474200 5.11879087 -0.00077844 0.00497773 -0.00381322 -0.01936618
5.11879087 5.13283974 -0.00070932 0.00485912 -0.00462944 -0.01872832
5.13283974 5.14688862 -0.00064202 0.00471796 -0.00541878 -0.01794793
5.14688862 5.16093749 -0.00057686 0.00455507 -0.00617522 -0.01703983
5.16093749 5.17498636 -0.00051413 0.00437148 -0.00689339 -0.01595063
5.17498636 5.18903524 -0.00045412 0.00416834 -0.00756566 -0.01475437
5.18903524 5.20308411 -0.00039709 0.00394703 -0.00818751 -0.01328706
5.20308411 5.21713298 -0.00034329 0.00370911 -0.00874751 -0.01182936
5.21713298 5.23118186 -0.00029294 0.00345632 -0.00924608 -0.00983124
5.23118186 5.24523073 -0.00024624 0.00319070 -0.00966043 -0.00829457
5.24523073 5.25927960 -0.00020334 0.00291436 -0.01001002 -0.00532200
5.25927960 5.27332847 -0.00016439 0.00262995 -0.01023432 -0.00443239
5.27332847 5.28737735 -0.00012947 0.00233976 -0.01042113 0.00097372
5.28737735 5.30142622 -0.00009866 0.00204753 -0.01038010 -0.00140631
5.30142622 5.31547509 -0.00007194 0.00175504 -0.01043937 0.01143138
5.31547509 5.32952397 -0.00004932 0.00146848 -0.00995757 -0.00341817
5.32952397 5.34357284 -0.00003066 0.00118667 -0.01010164 0.03385818
5.34357284 5.35762171 -0.00001589 0.00092289 -0.00867463 -0.02283036
5.35762171 5.37167059 -0.00000470 0.00066563 -0.00963685 0.07582417
5.37167059 5.38571946 0.00000296 0.00043976 -0.00644112 -0.02465520
5.38571946 5.48020576 0.00000780 0.00024418 -0.00748025 0.04237369 -0.03035986 0.34360513
